# Supplementary material for: A Neural Controller Model Considering the Vestibulospinal Tract in Human Postural Control
Source: Front Comput Neurosci. 2022 Feb 25;16:785099. doi: 10.3389/fncom.2022.785099 (PMC8913724; doi:10.3389/fncom.2022.785099)
Supplement: Supplementary file 8 [file Data_Sheet_3.zip › SimulationResults/VST+/3.009/opt_6/jiang_CoPpositon_pos.sto]

CoP
version=1
nRows=3301
nColumns=11
inDegrees=no

This file contains CoP trajectory (of origin) and orientations.

Units are S.I. units (seconds, meters, Newtons, ...)
Angles are in degrees.

endheader
time	cop-x	cop-z	cop-x-calcn-r	com-x	com-y	com-z	com-x-calcn-r	com-x-vel	com-y-vel	s_torques
      0.00060646	     -0.06864277	     -0.00013744	     -0.20959673	     -0.06727901	      0.88302924	     -0.00004736	     -0.22221000	      0.00000664	      0.00006548	    162.47196139
      0.00121291	     -0.06834640	     -0.00014221	     -0.20930056	     -0.06727900	      0.88302930	     -0.00004735	     -0.22219912	      0.00002013	      0.00013888	    166.83444642
      0.00214523	     -0.06808835	     -0.00014620	     -0.20904278	     -0.06727897	      0.88302948	     -0.00004732	     -0.22217625	      0.00003645	      0.00026086	    157.86378080
      0.00329097	     -0.06799811	     -0.00014815	     -0.20895279	     -0.06727892	      0.88302987	     -0.00004727	     -0.22214636	      0.00004567	      0.00041626	    148.62693739
      0.00513759	     -0.06810544	     -0.00014856	     -0.20906044	     -0.06727883	      0.88303087	     -0.00004714	     -0.22210706	      0.00005132	      0.00065709	    142.87225244
      0.00787973	     -0.06836775	     -0.00014763	     -0.20932341	     -0.06727866	      0.88303310	     -0.00004687	     -0.22207297	      0.00008158	      0.00095556	    140.50462163
      0.00917821	     -0.06843922	     -0.00014857	     -0.20939527	     -0.06727854	      0.88303441	     -0.00004673	     -0.22206281	      0.00010481	      0.00106704	    144.96274097
      0.01074093	     -0.06850044	     -0.00014912	     -0.20945705	     -0.06727835	      0.88303617	     -0.00004653	     -0.22205195	      0.00014620	      0.00117770	    146.16266845
      0.01291645	     -0.06853390	     -0.00015069	     -0.20949139	     -0.06727796	      0.88303886	     -0.00004624	     -0.22203685	      0.00021417	      0.00129209	    149.52970921
      0.01429479	     -0.06854427	     -0.00015118	     -0.20950234	     -0.06727763	      0.88304068	     -0.00004605	     -0.22202649	      0.00026369	      0.00134344	    148.61869439
      0.01567314	     -0.06853993	     -0.00015199	     -0.20949860	     -0.06727723	      0.88304256	     -0.00004584	     -0.22201554	      0.00031342	      0.00137948	    149.79298272
      0.01739038	     -0.06852889	     -0.00015268	     -0.20948830	     -0.06727664	      0.88304495	     -0.00004557	     -0.22200117	      0.00037835	      0.00140597	    148.67690793
      0.01910762	     -0.06850131	     -0.00015331	     -0.20946143	     -0.06727593	      0.88304738	     -0.00004529	     -0.22198629	      0.00044136	      0.00141363	    150.17678824
      0.02082485	     -0.06847501	     -0.00015375	     -0.20943586	     -0.06727512	      0.88304980	     -0.00004499	     -0.22197100	      0.00050609	      0.00140525	    148.53736681
      0.02254209	     -0.06843306	     -0.00015401	     -0.20939460	     -0.06727420	      0.88305220	     -0.00004468	     -0.22195573	      0.00056756	      0.00138288	    150.04126846
      0.02399215	     -0.06840065	     -0.00015399	     -0.20936277	     -0.06727334	      0.88305418	     -0.00004441	     -0.22194279	      0.00062011	      0.00135512	    148.88297935
      0.02544220	     -0.06836120	     -0.00015398	     -0.20932389	     -0.06727240	      0.88305612	     -0.00004413	     -0.22193006	      0.00067049	      0.00132008	    149.44725346
      0.02753584	     -0.06830984	     -0.00015376	     -0.20927334	     -0.06727092	      0.88305882	     -0.00004371	     -0.22191206	      0.00074264	      0.00125944	    148.20227756
      0.02907334	     -0.06826048	     -0.00015352	     -0.20922456	     -0.06726974	      0.88306072	     -0.00004338	     -0.22189938	      0.00079288	      0.00121012	    148.80159106
      0.03061084	     -0.06821976	     -0.00015306	     -0.20918441	     -0.06726849	      0.88306254	     -0.00004305	     -0.22188700	      0.00084335	      0.00115730	    147.61011918
      0.03214835	     -0.06817669	     -0.00015286	     -0.20914190	     -0.06726715	      0.88306428	     -0.00004271	     -0.22187515	      0.00089124	      0.00110199	    148.43632375
      0.03368237	     -0.06814069	     -0.00015252	     -0.20910646	     -0.06726575	      0.88306593	     -0.00004236	     -0.22186383	      0.00093860	      0.00104502	    148.42914383
      0.03521639	     -0.06810502	     -0.00015221	     -0.20907136	     -0.06726427	      0.88306749	     -0.00004200	     -0.22185309	      0.00098584	      0.00098852	    147.63820627
      0.03675041	     -0.06807168	     -0.00015188	     -0.20903856	     -0.06726273	      0.88306896	     -0.00004163	     -0.22184290	      0.00103093	      0.00093143	    148.61843286
      0.03868233	     -0.06804250	     -0.00015155	     -0.20901009	     -0.06726068	      0.88307069	     -0.00004115	     -0.22183084	      0.00108968	      0.00086132	    146.47666359
      0.04061425	     -0.06799370	     -0.00015066	     -0.20896194	     -0.06725852	      0.88307229	     -0.00004066	     -0.22181980	      0.00114174	      0.00079292	    151.63247031
      0.04188522	     -0.06798941	     -0.00015079	     -0.20895814	     -0.06725704	      0.88307327	     -0.00004034	     -0.22181265	      0.00118138	      0.00075017	    148.34716952
      0.04315620	     -0.06797459	     -0.00015064	     -0.20894378	     -0.06725552	      0.88307420	     -0.00004000	     -0.22180602	      0.00121777	      0.00070811	    149.06827183
      0.04494317	     -0.06796069	     -0.00015050	     -0.20893053	     -0.06725330	      0.88307541	     -0.00003952	     -0.22179725	      0.00127023	      0.00065212	    148.33531371
      0.04673015	     -0.06794453	     -0.00015027	     -0.20891502	     -0.06725098	      0.88307653	     -0.00003903	     -0.22178914	      0.00132069	      0.00059942	    149.97968959
      0.04851712	     -0.06794156	     -0.00014996	     -0.20891271	     -0.06724857	      0.88307755	     -0.00003854	     -0.22178147	      0.00137319	      0.00054978	    149.44283320
      0.05010919	     -0.06793447	     -0.00014962	     -0.20890620	     -0.06724635	      0.88307840	     -0.00003808	     -0.22177516	      0.00141906	      0.00050961	    149.98607203
      0.05170127	     -0.06793418	     -0.00014929	     -0.20890651	     -0.06724406	      0.88307918	     -0.00003762	     -0.22176917	      0.00146647	      0.00047228	    149.32416680
      0.05329334	     -0.06792786	     -0.00014871	     -0.20890078	     -0.06724168	      0.88307990	     -0.00003716	     -0.22176353	      0.00151252	      0.00043720	    150.89502748
      0.05488541	     -0.06793124	     -0.00014833	     -0.20890477	     -0.06723924	      0.88308057	     -0.00003668	     -0.22175806	      0.00156083	      0.00040536	    149.88750216
      0.05647748	     -0.06792737	     -0.00014784	     -0.20890151	     -0.06723672	      0.88308119	     -0.00003620	     -0.22175288	      0.00160799	      0.00037678	    150.50667689
      0.05806955	     -0.06792617	     -0.00014724	     -0.20890092	     -0.06723412	      0.88308177	     -0.00003571	     -0.22174779	      0.00165550	      0.00035102	    150.73886202
      0.05966162	     -0.06792400	     -0.00014662	     -0.20889935	     -0.06723144	      0.88308231	     -0.00003522	     -0.22174281	      0.00170336	      0.00032904	    150.69196338
      0.06109977	     -0.06792235	     -0.00014605	     -0.20889826	     -0.06722896	      0.88308278	     -0.00003477	     -0.22173838	      0.00174614	      0.00031105	    151.27696342
      0.06253793	     -0.06792017	     -0.00014541	     -0.20889662	     -0.06722642	      0.88308321	     -0.00003431	     -0.22173401	      0.00178994	      0.00029635	    150.62755487
      0.06397608	     -0.06791578	     -0.00014486	     -0.20889278	     -0.06722382	      0.88308363	     -0.00003385	     -0.22172966	      0.00183261	      0.00028352	    151.36457192
      0.06595486	     -0.06791658	     -0.00014432	     -0.20889434	     -0.06722013	      0.88308417	     -0.00003321	     -0.22172370	      0.00189333	      0.00027012	    149.51216848
      0.06767816	     -0.06790715	     -0.00014431	     -0.20888555	     -0.06721683	      0.88308463	     -0.00003264	     -0.22171869	      0.00194247	      0.00026256	    152.14373768
      0.06940145	     -0.06790868	     -0.00014342	     -0.20888773	     -0.06721343	      0.88308508	     -0.00003207	     -0.22171365	      0.00199483	      0.00025705	    150.75955314
      0.07112474	     -0.06790092	     -0.00014339	     -0.20888061	     -0.06720995	      0.88308552	     -0.00003149	     -0.22170874	      0.00204509	      0.00025594	    151.44254428
      0.07254982	     -0.06789978	     -0.00014281	     -0.20888000	     -0.06720701	      0.88308589	     -0.00003100	     -0.22170463	      0.00208741	      0.00025661	    151.17475451
      0.07397491	     -0.06789533	     -0.00014235	     -0.20887608	     -0.06720400	      0.88308625	     -0.00003051	     -0.22170057	      0.00212918	      0.00025826	    151.85835657
      0.07581557	     -0.06789387	     -0.00014167	     -0.20887533	     -0.06720003	      0.88308673	     -0.00002987	     -0.22169532	      0.00218459	      0.00026305	    150.45302720
      0.07741692	     -0.06788283	     -0.00014114	     -0.20886487	     -0.06719650	      0.88308716	     -0.00002931	     -0.22169076	      0.00223007	      0.00026863	    152.36815848
      0.07901827	     -0.06788131	     -0.00014056	     -0.20886396	     -0.06719289	      0.88308760	     -0.00002875	     -0.22168601	      0.00227813	      0.00027669	    150.71654828
      0.08061961	     -0.06786905	     -0.00014010	     -0.20885227	     -0.06718921	      0.88308805	     -0.00002818	     -0.22168126	      0.00232274	      0.00028500	    153.74575339
      0.08222096	     -0.06786176	     -0.00013933	     -0.20884554	     -0.06718545	      0.88308851	     -0.00002760	     -0.22167613	      0.00236676	      0.00029549	    153.55012019
      0.08382231	     -0.06786621	     -0.00013847	     -0.20885043	     -0.06718163	      0.88308899	     -0.00002702	     -0.22167123	      0.00239893	      0.00030413	    157.62132976
      0.08542366	     -0.06794194	     -0.00013759	     -0.20892653	     -0.06717777	      0.88308948	     -0.00002644	     -0.22166838	      0.00242698	      0.00030784	    157.52584926
      0.08702501	     -0.06807310	     -0.00013696	     -0.20905800	     -0.06717386	      0.88308997	     -0.00002585	     -0.22167027	      0.00245125	      0.00030097	    160.20465462
      0.08862635	     -0.06825858	     -0.00013689	     -0.20924380	     -0.06716992	      0.88309044	     -0.00002526	     -0.22167827	      0.00248070	      0.00027940	    161.31163467
      0.09022770	     -0.06845683	     -0.00013702	     -0.20944242	     -0.06716592	      0.88309086	     -0.00002466	     -0.22169282	      0.00251717	      0.00024154	    163.73033351
      0.09182905	     -0.06865343	     -0.00013716	     -0.20963946	     -0.06716185	      0.88309120	     -0.00002407	     -0.22171309	      0.00256233	      0.00018718	    165.41019626
      0.09343040	     -0.06883382	     -0.00013743	     -0.20982034	     -0.06715770	      0.88309145	     -0.00002348	     -0.22173807	      0.00261592	      0.00011846	    167.19053480
      0.09535672	     -0.06902684	     -0.00013796	     -0.21001401	     -0.06715260	      0.88309158	     -0.00002276	     -0.22177292	      0.00268882	      0.00001904	    169.29866310
      0.09692111	     -0.06915582	     -0.00013785	     -0.21014359	     -0.06714834	      0.88309155	     -0.00002218	     -0.22180425	      0.00275530	     -0.00007055	    169.03539691
      0.09848551	     -0.06926543	     -0.00013778	     -0.21025382	     -0.06714397	      0.88309136	     -0.00002161	     -0.22183758	      0.00282570	     -0.00016561	    168.76618390
      0.10004990	     -0.06935109	     -0.00013763	     -0.21034014	     -0.06713950	      0.88309103	     -0.00002103	     -0.22187261	      0.00289899	     -0.00026364	    168.74844528
      0.10171251	     -0.06942751	     -0.00013700	     -0.21041728	     -0.06713461	      0.88309050	     -0.00002042	     -0.22191142	      0.00297987	     -0.00036759	    167.47029812
      0.10337513	     -0.06948267	     -0.00013615	     -0.21047322	     -0.06712959	      0.88308981	     -0.00001980	     -0.22195146	      0.00306423	     -0.00046702	    164.75602106
      0.10503775	     -0.06951301	     -0.00013494	     -0.21050435	     -0.06712442	      0.88308895	     -0.00001919	     -0.22199219	      0.00314827	     -0.00056074	    164.80237736
      0.10673867	     -0.06953316	     -0.00013373	     -0.21052536	     -0.06711899	      0.88308792	     -0.00001857	     -0.22203407	      0.00323823	     -0.00064601	    161.50793729
      0.10843959	     -0.06952957	     -0.00013185	     -0.21052264	     -0.06711341	      0.88308676	     -0.00001795	     -0.22207591	      0.00332616	     -0.00071980	    162.64249420
      0.11014051	     -0.06952873	     -0.00013034	     -0.21052273	     -0.06710767	      0.88308548	     -0.00001734	     -0.22211698	      0.00341856	     -0.00077870	    159.25568262
      0.11184144	     -0.06950848	     -0.00012840	     -0.21050341	     -0.06710178	      0.88308412	     -0.00001672	     -0.22215722	      0.00350804	     -0.00082426	    161.53108283
      0.11332857	     -0.06950020	     -0.00012644	     -0.21049600	     -0.06709650	      0.88308287	     -0.00001619	     -0.22219124	      0.00358994	     -0.00085152	    159.69622213
      0.11481570	     -0.06948402	     -0.00012450	     -0.21048068	     -0.06709111	      0.88308159	     -0.00001566	     -0.22222428	      0.00367005	     -0.00086817	    161.14894619
      0.11683567	     -0.06947386	     -0.00012289	     -0.21047172	     -0.06708358	      0.88307983	     -0.00001494	     -0.22226759	      0.00378140	     -0.00087321	    160.46547504
      0.11851333	     -0.06946829	     -0.00012052	     -0.21046716	     -0.06707716	      0.88307837	     -0.00001435	     -0.22230251	      0.00387278	     -0.00086294	    161.59016144
      0.12019098	     -0.06948298	     -0.00011909	     -0.21048289	     -0.06707059	      0.88307694	     -0.00001377	     -0.22233620	      0.00396674	     -0.00084281	    161.13433419
      0.12186863	     -0.06949457	     -0.00011729	     -0.21049553	     -0.06706385	      0.88307555	     -0.00001319	     -0.22236874	      0.00406044	     -0.00081480	    162.56263639
      0.12354628	     -0.06952387	     -0.00011606	     -0.21052591	     -0.06705696	      0.88307421	     -0.00001262	     -0.22239978	      0.00415749	     -0.00078083	    161.97057301
      0.12522393	     -0.06955075	     -0.00011460	     -0.21055388	     -0.06704990	      0.88307293	     -0.00001205	     -0.22242946	      0.00425453	     -0.00074344	    163.30717786
      0.12690158	     -0.06959446	     -0.00011415	     -0.21059872	     -0.06704268	      0.88307171	     -0.00001150	     -0.22245759	      0.00435569	     -0.00070388	    161.60289091
      0.12857923	     -0.06962787	     -0.00011207	     -0.21063325	     -0.06703529	      0.88307057	     -0.00001094	     -0.22248442	      0.00445583	     -0.00066480	    163.01361741
      0.13025688	     -0.06968016	     -0.00011153	     -0.21068669	     -0.06702773	      0.88306948	     -0.00001040	     -0.22250972	      0.00456056	     -0.00062623	    160.43596128
      0.13193453	     -0.06972226	     -0.00011046	     -0.21072992	     -0.06701999	      0.88306846	     -0.00000987	     -0.22253396	      0.00466303	     -0.00059144	    162.37574001
      0.13361218	     -0.06978396	     -0.00011040	     -0.21079279	     -0.06701208	      0.88306750	     -0.00000934	     -0.22255694	      0.00477089	     -0.00055959	    159.04897640
      0.13528983	     -0.06983561	     -0.00010980	     -0.21084558	     -0.06700399	      0.88306658	     -0.00000882	     -0.22257918	      0.00487585	     -0.00053423	    161.11321059
      0.13696749	     -0.06990087	     -0.00010996	     -0.21091201	     -0.06699571	      0.88306570	     -0.00000832	     -0.22260051	      0.00498625	     -0.00051367	    157.52603798
      0.13864514	     -0.06995185	     -0.00010935	     -0.21096416	     -0.06698726	      0.88306485	     -0.00000782	     -0.22262138	      0.00509448	     -0.00050022	    158.25849776
      0.14014943	     -0.07000729	     -0.00010969	     -0.21102065	     -0.06697952	      0.88306411	     -0.00000738	     -0.22263943	      0.00519401	     -0.00049364	    156.86732043
      0.14165372	     -0.07005478	     -0.00010946	     -0.21106918	     -0.06697163	      0.88306337	     -0.00000694	     -0.22265716	      0.00529314	     -0.00049262	    157.04306540
      0.14319373	     -0.07010460	     -0.00010938	     -0.21112009	     -0.06696340	      0.88306260	     -0.00000651	     -0.22267490	      0.00539574	     -0.00049722	    156.43363513
      0.14473374	     -0.07014997	     -0.00010923	     -0.21116655	     -0.06695501	      0.88306183	     -0.00000608	     -0.22269233	      0.00549960	     -0.00050597	    154.82866772
      0.14627374	     -0.07018919	     -0.00010911	     -0.21120685	     -0.06694646	      0.88306104	     -0.00000566	     -0.22270941	      0.00560240	     -0.00051973	    155.17038599
      0.14795856	     -0.07023334	     -0.00010895	     -0.21125219	     -0.06693693	      0.88306015	     -0.00000520	     -0.22272768	      0.00571620	     -0.00053959	    154.35298878
      0.14964337	     -0.07026844	     -0.00010865	     -0.21128849	     -0.06692720	      0.88305922	     -0.00000476	     -0.22274562	      0.00583009	     -0.00056321	    153.77217667
      0.15132818	     -0.07030093	     -0.00010818	     -0.21132218	     -0.06691728	      0.88305825	     -0.00000433	     -0.22276316	      0.00594486	     -0.00058941	    152.29154778
      0.15312889	     -0.07033039	     -0.00010783	     -0.21135292	     -0.06690647	      0.88305716	     -0.00000387	     -0.22278149	      0.00606663	     -0.00062100	    152.37441133
      0.15492959	     -0.07035936	     -0.00010703	     -0.21138318	     -0.06689544	      0.88305602	     -0.00000343	     -0.22279935	      0.00618995	     -0.00065440	    150.80611086
      0.15673030	     -0.07038261	     -0.00010690	     -0.21140771	     -0.06688418	      0.88305481	     -0.00000300	     -0.22281686	      0.00631173	     -0.00068943	    151.52686658
      0.15828770	     -0.07040546	     -0.00010645	     -0.21143168	     -0.06687427	      0.88305371	     -0.00000264	     -0.22283166	      0.00641923	     -0.00071964	    149.82787233
      0.15984510	     -0.07042252	     -0.00010638	     -0.21144984	     -0.06686419	      0.88305256	     -0.00000228	     -0.22284624	      0.00652527	     -0.00075038	    150.54576004
      0.16138150	     -0.07044299	     -0.00010629	     -0.21147142	     -0.06685408	      0.88305139	     -0.00000194	     -0.22286030	      0.00663115	     -0.00078074	    150.09321405
      0.16291790	     -0.07046038	     -0.00010531	     -0.21148993	     -0.06684381	      0.88305017	     -0.00000161	     -0.22287412	      0.00673798	     -0.00080956	    148.92440183
      0.16445431	     -0.07047356	     -0.00010341	     -0.21150423	     -0.06683338	      0.88304890	     -0.00000128	     -0.22288770	      0.00684381	     -0.00083793	    149.51072041
      0.16641643	     -0.07050048	     -0.00010237	     -0.21153259	     -0.06681981	      0.88304722	     -0.00000088	     -0.22290467	      0.00698147	     -0.00087195	    147.90699140
      0.16817879	     -0.07051042	     -0.00010270	     -0.21154381	     -0.06680740	      0.88304566	     -0.00000054	     -0.22291967	      0.00710382	     -0.00089824	    148.27859977
      0.16994116	     -0.07051847	     -0.00010206	     -0.21155316	     -0.06679477	      0.88304406	     -0.00000020	     -0.22293383	      0.00722822	     -0.00092241	    148.06121633
      0.17150584	     -0.07052482	     -0.00010264	     -0.21156066	     -0.06678338	      0.88304260	      0.00000009	     -0.22294551	      0.00733866	     -0.00094210	    149.24232931
      0.17307051	     -0.07050674	     -0.00010314	     -0.21154375	     -0.06677181	      0.88304111	      0.00000037	     -0.22295606	      0.00745136	     -0.00095709	    148.69553795
      0.17510628	     -0.07044328	     -0.00010403	     -0.21148182	     -0.06675649	      0.88303915	      0.00000072	     -0.22296681	      0.00759716	     -0.00096978	    150.76762802
      0.17714205	     -0.07030891	     -0.00010328	     -0.21134902	     -0.06674087	      0.88303718	      0.00000105	     -0.22297130	      0.00774644	     -0.00096679	    149.32276309
      0.17847569	     -0.07017915	     -0.00010444	     -0.21122026	     -0.06673048	      0.88303589	      0.00000126	     -0.22296985	      0.00783922	     -0.00095672	    153.91758377
      0.17980933	     -0.07002474	     -0.00010411	     -0.21106686	     -0.06671996	      0.88303463	      0.00000147	     -0.22296438	      0.00793352	     -0.00093675	    154.63369322
      0.18211587	     -0.06970746	     -0.00010332	     -0.21075127	     -0.06670148	      0.88303253	      0.00000181	     -0.22294478	      0.00808909	     -0.00087880	    157.08481652
      0.18385806	     -0.06943136	     -0.00010274	     -0.21047639	     -0.06668729	      0.88303105	      0.00000205	     -0.22292150	      0.00820006	     -0.00081062	    157.28539677
      0.18560024	     -0.06912187	     -0.00010088	     -0.21016801	     -0.06667292	      0.88302971	      0.00000228	     -0.22289127	      0.00830119	     -0.00072510	    161.66194332
      0.18734242	     -0.06881920	     -0.00010020	     -0.20986644	     -0.06665837	      0.88302854	      0.00000251	     -0.22285441	      0.00839968	     -0.00062077	    159.69478144
      0.18883279	     -0.06853048	     -0.00009826	     -0.20957855	     -0.06664580	      0.88302769	      0.00000269	     -0.22281850	      0.00847246	     -0.00051923	    164.10958652
      0.19032315	     -0.06824760	     -0.00009580	     -0.20929647	     -0.06663312	      0.88302700	      0.00000287	     -0.22277853	      0.00854234	     -0.00040537	    164.13180603
      0.19189622	     -0.06793942	     -0.00009383	     -0.20898905	     -0.06661963	      0.88302646	      0.00000304	     -0.22273276	      0.00860705	     -0.00027511	    166.64951886
      0.19346929	     -0.06763576	     -0.00009264	     -0.20868607	     -0.06660604	      0.88302614	      0.00000321	     -0.22268381	      0.00866664	     -0.00013452	    166.35042509
      0.19504236	     -0.06733107	     -0.00009206	     -0.20838197	     -0.06659237	      0.88302604	      0.00000337	     -0.22263226	      0.00871684	      0.00001229	    169.18471078
      0.19695414	     -0.06697655	     -0.00009130	     -0.20802810	     -0.06657565	      0.88302624	      0.00000356	     -0.22256654	      0.00877212	      0.00019705	    168.55471287
      0.19849524	     -0.06668072	     -0.00009003	     -0.20773269	     -0.06656210	      0.88302666	      0.00000369	     -0.22251164	      0.00880688	      0.00034784	    171.73551219
      0.20003635	     -0.06640117	     -0.00008911	     -0.20745351	     -0.06654851	      0.88302731	      0.00000383	     -0.22245500	      0.00883803	      0.00049776	    172.57637419
      0.20157745	     -0.06612230	     -0.00008813	     -0.20717497	     -0.06653487	      0.88302819	      0.00000395	     -0.22239707	      0.00886301	      0.00064473	    174.29132929
      0.20311855	     -0.06585137	     -0.00008738	     -0.20690430	     -0.06652119	      0.88302930	      0.00000407	     -0.22233800	      0.00888340	      0.00078737	    175.00615103
      0.20497918	     -0.06552581	     -0.00008635	     -0.20657898	     -0.06650464	      0.88303092	      0.00000420	     -0.22226544	      0.00890083	      0.00095152	    176.22416820
      0.20657446	     -0.06525872	     -0.00008606	     -0.20631202	     -0.06649044	      0.88303254	      0.00000431	     -0.22220221	      0.00890953	      0.00108270	    177.96992093
      0.20816974	     -0.06499005	     -0.00008535	     -0.20604345	     -0.06647622	      0.88303437	      0.00000441	     -0.22213834	      0.00891384	      0.00120442	    178.74572972
      0.20976503	     -0.06473291	     -0.00008481	     -0.20578634	     -0.06646200	      0.88303638	      0.00000450	     -0.22207385	      0.00891287	      0.00131528	    179.79652102
      0.21136031	     -0.06447646	     -0.00008474	     -0.20552986	     -0.06644779	      0.88303856	      0.00000459	     -0.22200903	      0.00890697	      0.00141447	    180.98531536
      0.21295559	     -0.06423131	     -0.00008453	     -0.20528465	     -0.06643358	      0.88304089	      0.00000467	     -0.22194397	      0.00889719	      0.00150201	    180.85532987
      0.21455088	     -0.06398386	     -0.00008455	     -0.20503707	     -0.06641940	      0.88304334	      0.00000474	     -0.22187883	      0.00888146	      0.00157641	    182.77664011
      0.21614616	     -0.06374670	     -0.00008412	     -0.20479974	     -0.06640525	      0.88304591	      0.00000481	     -0.22181352	      0.00886236	      0.00163841	    183.02091044
      0.21774144	     -0.06350191	     -0.00008356	     -0.20455474	     -0.06639113	      0.88304856	      0.00000487	     -0.22174816	      0.00883812	      0.00168807	    184.37122639
      0.21909511	     -0.06330033	     -0.00008294	     -0.20435295	     -0.06637918	      0.88305087	      0.00000492	     -0.22169250	      0.00881463	      0.00172131	    184.57709576
      0.22044878	     -0.06309537	     -0.00008256	     -0.20414773	     -0.06636727	      0.88305322	      0.00000497	     -0.22163674	      0.00878738	      0.00174624	    185.78768384
      0.22215931	     -0.06284106	     -0.00008227	     -0.20389306	     -0.06635227	      0.88305623	      0.00000503	     -0.22156612	      0.00874945	      0.00176755	    185.80322445
      0.22386984	     -0.06258016	     -0.00008201	     -0.20363173	     -0.06633734	      0.88305926	      0.00000508	     -0.22149539	      0.00870446	      0.00177753	    188.61765002
      0.22525238	     -0.06237638	     -0.00008187	     -0.20342758	     -0.06632533	      0.88306172	      0.00000511	     -0.22143804	      0.00866652	      0.00177944	    187.82510195
      0.22663491	     -0.06216647	     -0.00008160	     -0.20321725	     -0.06631338	      0.88306418	      0.00000514	     -0.22138064	      0.00862366	      0.00177529	    189.39939399
      0.22801745	     -0.06195862	     -0.00008129	     -0.20300896	     -0.06630149	      0.88306663	      0.00000518	     -0.22132309	      0.00857842	      0.00176706	    189.59327154
      0.22939999	     -0.06174654	     -0.00008076	     -0.20279640	     -0.06628966	      0.88306906	      0.00000520	     -0.22126540	      0.00852895	      0.00175462	    191.03581106
      0.23116625	     -0.06147983	     -0.00007993	     -0.20252904	     -0.06627466	      0.88307214	      0.00000523	     -0.22119145	      0.00846236	      0.00173484	    190.51519999
      0.23293252	     -0.06120113	     -0.00007909	     -0.20224961	     -0.06625977	      0.88307519	      0.00000526	     -0.22111739	      0.00838732	      0.00171104	    193.92513951
      0.23420359	     -0.06101177	     -0.00007858	     -0.20205971	     -0.06624915	      0.88307735	      0.00000528	     -0.22106388	      0.00833188	      0.00169265	    193.70709949
      0.23547467	     -0.06081492	     -0.00007784	     -0.20186228	     -0.06623859	      0.88307949	      0.00000529	     -0.22101038	      0.00827269	      0.00167311	    194.89750426
      0.23726393	     -0.06054152	     -0.00007713	     -0.20158802	     -0.06622387	      0.88308246	      0.00000531	     -0.22093496	      0.00818504	      0.00164514	    195.82009526
      0.23887307	     -0.06029064	     -0.00007656	     -0.20133631	     -0.06621077	      0.88308509	      0.00000533	     -0.22086712	      0.00810100	      0.00162064	    197.13411677
      0.24031948	     -0.06006891	     -0.00007605	     -0.20111380	     -0.06619911	      0.88308741	      0.00000534	     -0.22080607	      0.00802137	      0.00159931	    198.39020572
      0.24176589	     -0.05984496	     -0.00007529	     -0.20088903	     -0.06618756	      0.88308971	      0.00000534	     -0.22074504	      0.00793824	      0.00157935	    199.50587476
      0.24321229	     -0.05962363	     -0.00007487	     -0.20066684	     -0.06617614	      0.88309198	      0.00000535	     -0.22068401	      0.00785151	      0.00156136	    200.26061200
      0.24465870	     -0.05939655	     -0.00007387	     -0.20043887	     -0.06616485	      0.88309423	      0.00000535	     -0.22062300	      0.00776050	      0.00154513	    202.02844468
      0.24610510	     -0.05917518	     -0.00007326	     -0.20021657	     -0.06615370	      0.88309646	      0.00000536	     -0.22056194	      0.00766647	      0.00153148	    202.72035938
      0.24755151	     -0.05894672	     -0.00007221	     -0.19998714	     -0.06614268	      0.88309866	      0.00000536	     -0.22050091	      0.00756812	      0.00152025	    204.43684186
      0.24899792	     -0.05872419	     -0.00007156	     -0.19976361	     -0.06613180	      0.88310085	      0.00000536	     -0.22043979	      0.00746668	      0.00151222	    205.08496273
      0.25044432	     -0.05849647	     -0.00007066	     -0.19953485	     -0.06612108	      0.88310304	      0.00000535	     -0.22037872	      0.00736100	      0.00150723	    206.52966428
      0.25189073	     -0.05827547	     -0.00007013	     -0.19931277	     -0.06611051	      0.88310522	      0.00000535	     -0.22031767	      0.00725164	      0.00150526	    207.66882154
      0.25333714	     -0.05805256	     -0.00006905	     -0.19908874	     -0.06610010	      0.88310739	      0.00000535	     -0.22025680	      0.00713841	      0.00150616	    209.12053781
      0.25478354	     -0.05783920	     -0.00006862	     -0.19887422	     -0.06608986	      0.88310957	      0.00000534	     -0.22019616	      0.00702176	      0.00150999	    209.77204914
      0.25622995	     -0.05762556	     -0.00006755	     -0.19865939	     -0.06607979	      0.88311176	      0.00000533	     -0.22013593	      0.00690089	      0.00151609	    211.30037344
      0.25767635	     -0.05742877	     -0.00006673	     -0.19846137	     -0.06606990	      0.88311396	      0.00000533	     -0.22007625	      0.00677689	      0.00152452	    211.53934727
      0.25895074	     -0.05725419	     -0.00006526	     -0.19828569	     -0.06606134	      0.88311591	      0.00000532	     -0.22002453	      0.00666384	      0.00153335	    212.58503404
      0.26022512	     -0.05710388	     -0.00006475	     -0.19813422	     -0.06605292	      0.88311787	      0.00000531	     -0.21997396	      0.00654813	      0.00154245	    212.98707012
      0.26176812	     -0.05693863	     -0.00006370	     -0.19796756	     -0.06604292	      0.88312026	      0.00000530	     -0.21991472	      0.00640491	      0.00155240	    213.43659592
      0.26331112	     -0.05679791	     -0.00006363	     -0.19782537	     -0.06603315	      0.88312266	      0.00000529	     -0.21985785	      0.00625848	      0.00155914	    214.23421396
      0.26458792	     -0.05668913	     -0.00006252	     -0.19771538	     -0.06602524	      0.88312465	      0.00000528	     -0.21981273	      0.00613620	      0.00156215	    214.38223891
      0.26586471	     -0.05659607	     -0.00006225	     -0.19762108	     -0.06601749	      0.88312665	      0.00000527	     -0.21976931	      0.00601226	      0.00156162	    214.95250505
      0.26741814	     -0.05649313	     -0.00006125	     -0.19751663	     -0.06600826	      0.88312907	      0.00000526	     -0.21971882	      0.00586072	      0.00155630	    215.03101533
      0.26897157	     -0.05640870	     -0.00006132	     -0.19743066	     -0.06599928	      0.88313148	      0.00000525	     -0.21967080	      0.00570725	      0.00154452	    215.97753903
      0.27020806	     -0.05634583	     -0.00006031	     -0.19736658	     -0.06599230	      0.88313338	      0.00000524	     -0.21963438	      0.00558535	      0.00153122	    215.75111714
      0.27144456	     -0.05629672	     -0.00006014	     -0.19731624	     -0.06598547	      0.88313526	      0.00000523	     -0.21959947	      0.00546253	      0.00151338	    216.05239061
      0.27303926	     -0.05624226	     -0.00005910	     -0.19726020	     -0.06597688	      0.88313765	      0.00000522	     -0.21955674	      0.00530417	      0.00148455	    215.90180710
      0.27446647	     -0.05620819	     -0.00005912	     -0.19722469	     -0.06596941	      0.88313975	      0.00000521	     -0.21952059	      0.00516157	      0.00145251	    216.46210689
      0.27589368	     -0.05617987	     -0.00005777	     -0.19719497	     -0.06596215	      0.88314180	      0.00000520	     -0.21948646	      0.00501996	      0.00141578	    215.73028087
      0.27732089	     -0.05616551	     -0.00005814	     -0.19717918	     -0.06595509	      0.88314379	      0.00000519	     -0.21945426	      0.00487749	      0.00137343	    216.11370494
      0.27874810	     -0.05615518	     -0.00005641	     -0.19716745	     -0.06594823	      0.88314572	      0.00000518	     -0.21942403	      0.00473587	      0.00132637	    216.10196618
      0.28017531	     -0.05616293	     -0.00005735	     -0.19717376	     -0.06594157	      0.88314757	      0.00000517	     -0.21939567	      0.00459455	      0.00127483	    215.78809687
      0.28140884	     -0.05616836	     -0.00005570	     -0.19717800	     -0.06593597	      0.88314912	      0.00000517	     -0.21937276	      0.00447303	      0.00122739	    215.64436046
      0.28264238	     -0.05618604	     -0.00005568	     -0.19719446	     -0.06593053	      0.88315060	      0.00000516	     -0.21935121	      0.00435182	      0.00117712	    215.56352720
      0.28419528	     -0.05621272	     -0.00005424	     -0.19721963	     -0.06592389	      0.88315238	      0.00000515	     -0.21932605	      0.00420057	      0.00111086	    215.05274330
      0.28574818	     -0.05625276	     -0.00005463	     -0.19725815	     -0.06591749	      0.88315405	      0.00000515	     -0.21930297	      0.00404968	      0.00104091	    215.58692296
      0.28704013	     -0.05628595	     -0.00005337	     -0.19729012	     -0.06591233	      0.88315536	      0.00000514	     -0.21928537	      0.00392625	      0.00098181	    214.69306900
      0.28833209	     -0.05633027	     -0.00005379	     -0.19733319	     -0.06590734	      0.88315658	      0.00000514	     -0.21926912	      0.00380315	      0.00092068	    214.73274520
      0.28962404	     -0.05637669	     -0.00005338	     -0.19737840	     -0.06590251	      0.88315773	      0.00000513	     -0.21925428	      0.00368159	      0.00085900	    214.29736750
      0.29127770	     -0.05644741	     -0.00005425	     -0.19744756	     -0.06589655	      0.88315909	      0.00000513	     -0.21923724	      0.00352696	      0.00077887	    214.68635699
      0.29270449	     -0.05650909	     -0.00005225	     -0.19750795	     -0.06589161	      0.88316015	      0.00000512	     -0.21922431	      0.00339642	      0.00071091	    213.38397229
      0.29413128	     -0.05658267	     -0.00005288	     -0.19758022	     -0.06588685	      0.88316112	      0.00000512	     -0.21921294	      0.00326625	      0.00064234	    213.94052515
      0.29555807	     -0.05665597	     -0.00005057	     -0.19765227	     -0.06588228	      0.88316199	      0.00000512	     -0.21920317	      0.00313926	      0.00057537	    212.72666945
      0.29698485	     -0.05673853	     -0.00005184	     -0.19773356	     -0.06587790	      0.88316276	      0.00000511	     -0.21919481	      0.00301297	      0.00050914	    213.10058633
      0.29841164	     -0.05681891	     -0.00004943	     -0.19781273	     -0.06587369	      0.88316344	      0.00000511	     -0.21918788	      0.00288928	      0.00044452	    212.84592792
      0.29969230	     -0.05690206	     -0.00005085	     -0.19789477	     -0.06587006	      0.88316397	      0.00000511	     -0.21918274	      0.00277999	      0.00038815	    212.38768000
      0.30097295	     -0.05698154	     -0.00004920	     -0.19797319	     -0.06586656	      0.88316443	      0.00000511	     -0.21917868	      0.00267223	      0.00033344	    212.26209869
      0.30225361	     -0.05706822	     -0.00004919	     -0.19805882	     -0.06586321	      0.88316483	      0.00000511	     -0.21917561	      0.00256631	      0.00028072	    211.86552474
      0.30402147	     -0.05718785	     -0.00004747	     -0.19817705	     -0.06585880	      0.88316526	      0.00000511	     -0.21917300	      0.00242265	      0.00021106	    211.87410529
      0.30536916	     -0.05728891	     -0.00004837	     -0.19827703	     -0.06585561	      0.88316551	      0.00000511	     -0.21917214	      0.00231592	      0.00016112	    211.01929484
      0.30671684	     -0.05738509	     -0.00004682	     -0.19837218	     -0.06585256	      0.88316570	      0.00000511	     -0.21917231	      0.00221081	      0.00011347	    210.90585321
      0.30806452	     -0.05748912	     -0.00004714	     -0.19847519	     -0.06584965	      0.88316582	      0.00000511	     -0.21917336	      0.00210796	      0.00006851	    210.38322947
      0.30968661	     -0.05761218	     -0.00004540	     -0.19859708	     -0.06584633	      0.88316589	      0.00000511	     -0.21917584	      0.00198668	      0.00001779	    210.17494301
      0.31100313	     -0.05772007	     -0.00004598	     -0.19870401	     -0.06584378	      0.88316589	      0.00000511	     -0.21917869	      0.00189071	     -0.00002020	    209.46133600
      0.31231964	     -0.05782387	     -0.00004454	     -0.19880689	     -0.06584135	      0.88316584	      0.00000512	     -0.21918236	      0.00179636	     -0.00005583	    209.44142698
      0.31363616	     -0.05793455	     -0.00004444	     -0.19891668	     -0.06583904	      0.88316574	      0.00000512	     -0.21918678	      0.00170436	     -0.00008869	    208.80343603
      0.31539834	     -0.05808047	     -0.00004270	     -0.19906143	     -0.06583615	      0.88316555	      0.00000513	     -0.21919393	      0.00158388	     -0.00012910	    208.86347305
      0.31670649	     -0.05819820	     -0.00004347	     -0.19917830	     -0.06583413	      0.88316536	      0.00000514	     -0.21919999	      0.00149741	     -0.00015566	    207.75291775
      0.31801464	     -0.05831088	     -0.00004246	     -0.19929017	     -0.06583223	      0.88316514	      0.00000515	     -0.21920678	      0.00141297	     -0.00018002	    207.12997569
      0.31932278	     -0.05842845	     -0.00004271	     -0.19940692	     -0.06583043	      0.88316489	      0.00000516	     -0.21921417	      0.00133023	     -0.00020265	    207.06661345
      0.32107526	     -0.05858815	     -0.00004179	     -0.19956559	     -0.06582820	      0.88316451	      0.00000517	     -0.21922503	      0.00122398	     -0.00022931	    205.08772859
      0.32253998	     -0.05872190	     -0.00004285	     -0.19969847	     -0.06582647	      0.88316416	      0.00000519	     -0.21923484	      0.00113648	     -0.00024909	    205.66658347
      0.32400469	     -0.05885795	     -0.00004132	     -0.19983373	     -0.06582487	      0.88316378	      0.00000521	     -0.21924530	      0.00105237	     -0.00026728	    205.45300205
      0.32546941	     -0.05900061	     -0.00004282	     -0.19997559	     -0.06582338	      0.88316338	      0.00000523	     -0.21925638	      0.00097212	     -0.00028260	    203.40158203
      0.32693412	     -0.05913524	     -0.00004100	     -0.20010947	     -0.06582202	      0.88316296	      0.00000525	     -0.21926811	      0.00089283	     -0.00029715	    204.10061086
      0.32823308	     -0.05926486	     -0.00004251	     -0.20023842	     -0.06582090	      0.88316256	      0.00000527	     -0.21927892	      0.00082607	     -0.00030857	    202.77443322
      0.32953203	     -0.05938872	     -0.00004184	     -0.20036166	     -0.06581987	      0.88316216	      0.00000529	     -0.21929017	      0.00076098	     -0.00031902	    202.25525037
      0.33083098	     -0.05951527	     -0.00004235	     -0.20048759	     -0.06581893	      0.88316173	      0.00000532	     -0.21930176	      0.00069801	     -0.00032864	    201.67411728
      0.33265457	     -0.05969304	     -0.00004187	     -0.20066455	     -0.06581773	      0.88316112	      0.00000536	     -0.21931854	      0.00061321	     -0.00034116	    200.79216172
      0.33421907	     -0.05984442	     -0.00004344	     -0.20081525	     -0.06581683	      0.88316058	      0.00000539	     -0.21933331	      0.00054404	     -0.00034941	    199.11182323
      0.33578357	     -0.05998652	     -0.00004136	     -0.20095673	     -0.06581603	      0.88316003	      0.00000543	     -0.21934843	      0.00047708	     -0.00035746	    199.07326603
      0.33700353	     -0.06010469	     -0.00004293	     -0.20107441	     -0.06581548	      0.88315959	      0.00000547	     -0.21936026	      0.00042716	     -0.00036316	    198.50039945
      0.33822348	     -0.06021757	     -0.00004240	     -0.20118683	     -0.06581498	      0.88315914	      0.00000550	     -0.21937224	      0.00037909	     -0.00036823	    197.88181584
      0.33984428	     -0.06036649	     -0.00004247	     -0.20133516	     -0.06581442	      0.88315854	      0.00000555	     -0.21938828	      0.00031773	     -0.00037428	    196.98759163
      0.34146508	     -0.06050813	     -0.00004120	     -0.20147626	     -0.06581395	      0.88315793	      0.00000561	     -0.21940435	      0.00025939	     -0.00037866	    195.78657494
      0.34308588	     -0.06065144	     -0.00004167	     -0.20161903	     -0.06581358	      0.88315732	      0.00000566	     -0.21942035	      0.00020253	     -0.00038285	    196.28583535
      0.34454126	     -0.06077016	     -0.00003925	     -0.20173733	     -0.06581332	      0.88315676	      0.00000572	     -0.21943471	      0.00015547	     -0.00038450	    194.12583272
      0.34599665	     -0.06088849	     -0.00003930	     -0.20185521	     -0.06581313	      0.88315620	      0.00000578	     -0.21944895	      0.00010868	     -0.00038603	    194.42181199
      0.34745203	     -0.06100175	     -0.00003710	     -0.20196808	     -0.06581300	      0.88315563	      0.00000584	     -0.21946311	      0.00006489	     -0.00038625	    193.10198036
      0.34890742	     -0.06111171	     -0.00003692	     -0.20207764	     -0.06581294	      0.88315507	      0.00000591	     -0.21947713	      0.00002197	     -0.00038552	    192.95765416
      0.35036280	     -0.06121561	     -0.00003427	     -0.20218117	     -0.06581294	      0.88315451	      0.00000598	     -0.21949103	     -0.00001881	     -0.00038359	    192.03248985
      0.35181818	     -0.06131648	     -0.00003292	     -0.20228168	     -0.06581299	      0.88315396	      0.00000605	     -0.21950481	     -0.00005835	     -0.00038058	    191.49308802
      0.35327357	     -0.06141018	     -0.00002975	     -0.20237505	     -0.06581311	      0.88315341	      0.00000613	     -0.21951848	     -0.00009618	     -0.00037598	    190.56504788
      0.35472895	     -0.06150273	     -0.00002797	     -0.20246726	     -0.06581327	      0.88315286	      0.00000621	     -0.21953200	     -0.00013349	     -0.00037094	    190.95135981
      0.35618434	     -0.06158822	     -0.00002474	     -0.20255246	     -0.06581349	      0.88315233	      0.00000629	     -0.21954543	     -0.00016832	     -0.00036422	    189.61843814
      0.35803042	     -0.06169330	     -0.00002230	     -0.20265713	     -0.06581384	      0.88315166	      0.00000640	     -0.21956225	     -0.00021224	     -0.00035537	    190.10338498
      0.35926227	     -0.06175517	     -0.00001879	     -0.20271878	     -0.06581412	      0.88315123	      0.00000648	     -0.21957340	     -0.00023963	     -0.00034712	    188.48465711
      0.36049412	     -0.06181434	     -0.00001658	     -0.20277771	     -0.06581443	      0.88315081	      0.00000656	     -0.21958436	     -0.00026706	     -0.00033904	    188.71668724
      0.36231185	     -0.06190236	     -0.00001262	     -0.20286539	     -0.06581495	      0.88315020	      0.00000668	     -0.21960037	     -0.00030538	     -0.00032672	    187.77234108
      0.36381684	     -0.06196876	     -0.00001013	     -0.20293152	     -0.06581544	      0.88314972	      0.00000678	     -0.21961353	     -0.00033625	     -0.00031529	    187.23696428
      0.36532183	     -0.06202766	     -0.00000641	     -0.20299016	     -0.06581597	      0.88314925	      0.00000689	     -0.21962654	     -0.00036692	     -0.00030365	    187.39765378
      0.36725654	     -0.06210892	     -0.00000350	     -0.20307107	     -0.06581671	      0.88314868	      0.00000703	     -0.21964296	     -0.00040353	     -0.00028795	    185.25244668
      0.36854317	     -0.06214656	      0.00000018	     -0.20310850	     -0.06581725	      0.88314832	      0.00000712	     -0.21965388	     -0.00042946	     -0.00027595	    186.17628238
      0.36982980	     -0.06219046	      0.00000236	     -0.20315219	     -0.06581782	      0.88314797	      0.00000721	     -0.21966459	     -0.00045357	     -0.00026475	    186.12541297
      0.37145475	     -0.06224384	      0.00000581	     -0.20320531	     -0.06581858	      0.88314755	      0.00000734	     -0.21967805	     -0.00048322	     -0.00025094	    185.74293881
      0.37307970	     -0.06229506	      0.00000809	     -0.20325627	     -0.06581939	      0.88314716	      0.00000746	     -0.21969143	     -0.00051195	     -0.00023697	    184.79437163
      0.37450037	     -0.06233157	      0.00001129	     -0.20329255	     -0.06582013	      0.88314683	      0.00000757	     -0.21970302	     -0.00053716	     -0.00022478	    184.58386219
      0.37592104	     -0.06236952	      0.00001314	     -0.20333028	     -0.06582092	      0.88314652	      0.00000767	     -0.21971447	     -0.00056226	     -0.00021306	    184.81036726
      0.37731705	     -0.06240585	      0.00001549	     -0.20336638	     -0.06582172	      0.88314623	      0.00000778	     -0.21972564	     -0.00058648	     -0.00020237	    184.78622160
      0.37871307	     -0.06244092	      0.00001729	     -0.20340124	     -0.06582255	      0.88314595	      0.00000789	     -0.21973676	     -0.00060951	     -0.00019143	    183.51694507
      0.38010908	     -0.06247085	      0.00001918	     -0.20343095	     -0.06582342	      0.88314569	      0.00000800	     -0.21974779	     -0.00063357	     -0.00018151	    184.06169673
      0.38157891	     -0.06250487	      0.00002087	     -0.20346475	     -0.06582437	      0.88314543	      0.00000811	     -0.21975930	     -0.00065820	     -0.00017218	    183.96834144
      0.38304874	     -0.06253667	      0.00002252	     -0.20349633	     -0.06582535	      0.88314519	      0.00000822	     -0.21977077	     -0.00068162	     -0.00016299	    182.52502290
      0.38451857	     -0.06256313	      0.00002390	     -0.20352256	     -0.06582637	      0.88314495	      0.00000833	     -0.21978215	     -0.00070637	     -0.00015508	    183.24313153
      0.38598840	     -0.06259293	      0.00002515	     -0.20355214	     -0.06582743	      0.88314473	      0.00000845	     -0.21979342	     -0.00073052	     -0.00014879	    183.45404232
      0.38745823	     -0.06261925	      0.00002620	     -0.20357823	     -0.06582852	      0.88314451	      0.00000856	     -0.21980465	     -0.00075326	     -0.00014245	    182.02620111
      0.38892806	     -0.06264227	      0.00002706	     -0.20360102	     -0.06582965	      0.88314431	      0.00000867	     -0.21981578	     -0.00077761	     -0.00013808	    183.06800950
      0.39070267	     -0.06267364	      0.00002783	     -0.20363213	     -0.06583105	      0.88314407	      0.00000880	     -0.21982908	     -0.00080492	     -0.00013431	    181.61110413
      0.39225572	     -0.06268743	      0.00002862	     -0.20364568	     -0.06583232	      0.88314386	      0.00000892	     -0.21984062	     -0.00083021	     -0.00013063	    181.76396093
      0.39380877	     -0.06270822	      0.00002873	     -0.20366623	     -0.06583363	      0.88314366	      0.00000903	     -0.21985192	     -0.00085490	     -0.00012863	    181.73094420
      0.39536182	     -0.06272060	      0.00002892	     -0.20367836	     -0.06583498	      0.88314346	      0.00000915	     -0.21986316	     -0.00088011	     -0.00012868	    182.86105558
      0.39691487	     -0.06273846	      0.00002855	     -0.20369599	     -0.06583636	      0.88314326	      0.00000926	     -0.21987423	     -0.00090378	     -0.00012821	    181.18933383
      0.39846793	     -0.06274685	      0.00002819	     -0.20370413	     -0.06583779	      0.88314306	      0.00000938	     -0.21988527	     -0.00092921	     -0.00012935	    182.26123819
      0.39976890	     -0.06275684	      0.00002775	     -0.20371391	     -0.06583901	      0.88314289	      0.00000947	     -0.21989439	     -0.00094963	     -0.00013027	    181.39416618
      0.40106988	     -0.06276102	      0.00002740	     -0.20371788	     -0.06584026	      0.88314272	      0.00000956	     -0.21990342	     -0.00097115	     -0.00013196	    181.99646936
      0.40275012	     -0.06276810	      0.00002685	     -0.20372470	     -0.06584191	      0.88314250	      0.00000968	     -0.21991490	     -0.00099791	     -0.00013395	    180.69134766
      0.40425755	     -0.06276892	      0.00002632	     -0.20372527	     -0.06584344	      0.88314230	      0.00000979	     -0.21992506	     -0.00102420	     -0.00013644	    182.19330815
      0.40576498	     -0.06277018	      0.00002613	     -0.20372629	     -0.06584500	      0.88314209	      0.00000990	     -0.21993505	     -0.00104895	     -0.00013790	    181.00922133
      0.40727241	     -0.06276601	      0.00002604	     -0.20372186	     -0.06584660	      0.88314188	      0.00001000	     -0.21994494	     -0.00107576	     -0.00014053	    182.46277118
      0.40877983	     -0.06276693	      0.00002587	     -0.20372255	     -0.06584824	      0.88314167	      0.00001011	     -0.21995468	     -0.00110060	     -0.00014182	    180.49269544
      0.41028726	     -0.06275521	      0.00002618	     -0.20371058	     -0.06584992	      0.88314145	      0.00001021	     -0.21996435	     -0.00112847	     -0.00014389	    182.34105833
      0.41179469	     -0.06275109	      0.00002647	     -0.20370621	     -0.06585164	      0.88314123	      0.00001032	     -0.21997381	     -0.00115462	     -0.00014466	    181.06544742
      0.41330212	     -0.06273851	      0.00002668	     -0.20369338	     -0.06585340	      0.88314102	      0.00001042	     -0.21998323	     -0.00118301	     -0.00014610	    182.59322873
      0.41480955	     -0.06273105	      0.00002704	     -0.20368567	     -0.06585521	      0.88314079	      0.00001052	     -0.21999251	     -0.00120980	     -0.00014588	    180.97052982
      0.41631698	     -0.06271614	      0.00002725	     -0.20367049	     -0.06585705	      0.88314057	      0.00001063	     -0.22000172	     -0.00123923	     -0.00014630	    182.68582311
      0.41782440	     -0.06270467	      0.00002757	     -0.20365877	     -0.06585894	      0.88314036	      0.00001073	     -0.22001080	     -0.00126707	     -0.00014522	    181.23402238
      0.41933183	     -0.06268834	      0.00002746	     -0.20364216	     -0.06586087	      0.88314014	      0.00001083	     -0.22001982	     -0.00129720	     -0.00014451	    182.59146751
      0.42083926	     -0.06267466	      0.00002696	     -0.20362821	     -0.06586285	      0.88313992	      0.00001093	     -0.22002874	     -0.00132633	     -0.00014214	    181.49550445
      0.42234669	     -0.06265445	      0.00002627	     -0.20360770	     -0.06586487	      0.88313971	      0.00001103	     -0.22003764	     -0.00135711	     -0.00013963	    182.42922162
      0.42385412	     -0.06264170	      0.00002534	     -0.20359466	     -0.06586694	      0.88313950	      0.00001113	     -0.22004641	     -0.00138805	     -0.00013682	    182.50967341
      0.42536154	     -0.06262294	      0.00002408	     -0.20357561	     -0.06586906	      0.88313930	      0.00001123	     -0.22005518	     -0.00141882	     -0.00013220	    181.80427673
      0.42686897	     -0.06260610	      0.00002274	     -0.20355845	     -0.06587122	      0.88313910	      0.00001133	     -0.22006389	     -0.00145154	     -0.00012749	    182.72517576
      0.42837640	     -0.06258946	      0.00002102	     -0.20354150	     -0.06587344	      0.88313891	      0.00001143	     -0.22007259	     -0.00148388	     -0.00012194	    182.56128825
      0.42988383	     -0.06257194	      0.00001962	     -0.20352366	     -0.06587570	      0.88313873	      0.00001153	     -0.22008126	     -0.00151690	     -0.00011530	    182.25084262
      0.43139126	     -0.06255121	      0.00001801	     -0.20350260	     -0.06587801	      0.88313857	      0.00001162	     -0.22008985	     -0.00155145	     -0.00010857	    183.45101121
      0.43289868	     -0.06253367	      0.00001693	     -0.20348475	     -0.06588037	      0.88313841	      0.00001172	     -0.22009833	     -0.00158544	     -0.00010122	    182.94525923
      0.43440611	     -0.06251353	      0.00001559	     -0.20346428	     -0.06588279	      0.88313826	      0.00001181	     -0.22010669	     -0.00162081	     -0.00009378	    183.60076090
      0.43591354	     -0.06249376	      0.00001449	     -0.20344420	     -0.06588526	      0.88313813	      0.00001191	     -0.22011494	     -0.00165604	     -0.00008534	    183.03316864
      0.43742097	     -0.06247431	      0.00001308	     -0.20342441	     -0.06588778	      0.88313800	      0.00001200	     -0.22012310	     -0.00169314	     -0.00007809	    184.53604110
      0.43892840	     -0.06245823	      0.00001178	     -0.20340801	     -0.06589036	      0.88313789	      0.00001209	     -0.22013117	     -0.00172852	     -0.00006955	    182.73639425
      0.44043583	     -0.06243454	      0.00001013	     -0.20338397	     -0.06589300	      0.88313779	      0.00001217	     -0.22013920	     -0.00176664	     -0.00006211	    184.35477984
      0.44194325	     -0.06241853	      0.00000888	     -0.20336763	     -0.06589569	      0.88313770	      0.00001226	     -0.22014701	     -0.00180406	     -0.00005526	    184.23836509
      0.44345068	     -0.06239988	      0.00000696	     -0.20334863	     -0.06589844	      0.88313763	      0.00001234	     -0.22015476	     -0.00184151	     -0.00004813	    183.51130785
      0.44495811	     -0.06238297	      0.00000511	     -0.20333137	     -0.06590124	      0.88313756	      0.00001242	     -0.22016242	     -0.00188064	     -0.00004184	    184.21605770
      0.44646554	     -0.06236878	      0.00000271	     -0.20331681	     -0.06590411	      0.88313750	      0.00001250	     -0.22017002	     -0.00192016	     -0.00003674	    185.09786694
      0.44797297	     -0.06235954	      0.00000076	     -0.20330722	     -0.06590703	      0.88313745	      0.00001257	     -0.22017761	     -0.00195850	     -0.00003157	    183.59086392
      0.44948039	     -0.06234323	     -0.00000181	     -0.20329055	     -0.06591001	      0.88313740	      0.00001264	     -0.22018518	     -0.00199935	     -0.00002779	    185.15595492
      0.45098782	     -0.06233655	     -0.00000388	     -0.20328350	     -0.06591306	      0.88313736	      0.00001270	     -0.22019262	     -0.00203926	     -0.00002512	    184.89988137
      0.45249525	     -0.06232828	     -0.00000672	     -0.20327487	     -0.06591616	      0.88313733	      0.00001276	     -0.22020008	     -0.00207940	     -0.00002328	    184.58686849
      0.45400268	     -0.06232041	     -0.00000875	     -0.20326664	     -0.06591933	      0.88313729	      0.00001282	     -0.22020744	     -0.00212051	     -0.00002276	    185.11032530
      0.45551011	     -0.06231510	     -0.00001158	     -0.20326095	     -0.06592256	      0.88313726	      0.00001287	     -0.22021470	     -0.00216198	     -0.00002426	    186.11399839
      0.45701753	     -0.06231290	     -0.00001370	     -0.20325841	     -0.06592585	      0.88313722	      0.00001291	     -0.22022186	     -0.00220196	     -0.00002570	    184.61235993
      0.45835359	     -0.06231012	     -0.00001649	     -0.20325528	     -0.06592881	      0.88313718	      0.00001295	     -0.22022819	     -0.00223943	     -0.00002941	    186.14843493
      0.45968964	     -0.06231393	     -0.00001892	     -0.20325878	     -0.06593183	      0.88313714	      0.00001298	     -0.22023450	     -0.00227527	     -0.00003350	    185.26733505
      0.46102569	     -0.06231648	     -0.00002163	     -0.20326100	     -0.06593489	      0.88313709	      0.00001301	     -0.22024084	     -0.00231229	     -0.00003931	    186.05822503
      0.46303310	     -0.06232795	     -0.00002542	     -0.20327198	     -0.06593959	      0.88313700	      0.00001305	     -0.22025035	     -0.00236610	     -0.00004981	    184.77904384
      0.46440457	     -0.06233186	     -0.00002851	     -0.20327555	     -0.06594286	      0.88313693	      0.00001306	     -0.22025685	     -0.00240479	     -0.00005887	    186.67785660
      0.46577603	     -0.06234270	     -0.00003093	     -0.20328607	     -0.06594618	      0.88313684	      0.00001308	     -0.22026332	     -0.00244155	     -0.00006871	    186.07727596
      0.46714750	     -0.06235156	     -0.00003339	     -0.20329461	     -0.06594956	      0.88313674	      0.00001309	     -0.22026978	     -0.00247882	     -0.00007978	    186.42647545
      0.46901216	     -0.06236782	     -0.00003623	     -0.20331044	     -0.06595423	      0.88313658	      0.00001309	     -0.22027850	     -0.00252954	     -0.00009735	    187.41922063
      0.47060471	     -0.06238401	     -0.00003892	     -0.20332628	     -0.06595829	      0.88313641	      0.00001309	     -0.22028592	     -0.00257083	     -0.00011238	    185.63942571
      0.47219725	     -0.06239717	     -0.00004053	     -0.20333909	     -0.06596242	      0.88313622	      0.00001308	     -0.22029330	     -0.00261357	     -0.00012953	    186.59452847
      0.47378979	     -0.06241371	     -0.00004365	     -0.20335527	     -0.06596661	      0.88313600	      0.00001307	     -0.22030058	     -0.00265516	     -0.00014783	    186.95564632
      0.47521361	     -0.06243201	     -0.00004496	     -0.20337327	     -0.06597042	      0.88313577	      0.00001305	     -0.22030705	     -0.00269194	     -0.00016510	    187.14290422
      0.47663742	     -0.06244921	     -0.00004743	     -0.20339017	     -0.06597428	      0.88313553	      0.00001302	     -0.22031356	     -0.00272820	     -0.00018278	    187.16311994
      0.47806124	     -0.06246727	     -0.00004872	     -0.20340794	     -0.06597819	      0.88313525	      0.00001299	     -0.22032003	     -0.00276400	     -0.00020084	    186.98877881
      0.47948506	     -0.06248620	     -0.00005082	     -0.20342657	     -0.06598215	      0.88313495	      0.00001296	     -0.22032650	     -0.00279980	     -0.00021938	    187.43053327
      0.48156235	     -0.06251810	     -0.00005228	     -0.20345807	     -0.06598802	      0.88313447	      0.00001290	     -0.22033599	     -0.00285093	     -0.00024734	    187.46515908
      0.48278037	     -0.06253704	     -0.00005484	     -0.20347675	     -0.06599151	      0.88313416	      0.00001285	     -0.22034159	     -0.00288069	     -0.00026271	    187.17794877
      0.48399839	     -0.06255752	     -0.00005608	     -0.20349700	     -0.06599504	      0.88313383	      0.00001281	     -0.22034724	     -0.00291004	     -0.00027820	    187.15577672
      0.48579091	     -0.06259185	     -0.00005793	     -0.20353100	     -0.06600029	      0.88313331	      0.00001273	     -0.22035564	     -0.00295222	     -0.00030224	    187.16231043
      0.48758343	     -0.06262517	     -0.00005955	     -0.20356400	     -0.06600562	      0.88313275	      0.00001265	     -0.22036411	     -0.00299302	     -0.00032487	    186.14673023
      0.48903195	     -0.06264797	     -0.00006134	     -0.20358652	     -0.06600998	      0.88313226	      0.00001257	     -0.22037107	     -0.00302657	     -0.00034328	    187.23979382
      0.49048046	     -0.06267630	     -0.00006228	     -0.20361461	     -0.06601439	      0.88313175	      0.00001249	     -0.22037799	     -0.00305872	     -0.00036127	    187.18972503
      0.49192898	     -0.06270448	     -0.00006398	     -0.20364254	     -0.06601884	      0.88313122	      0.00001240	     -0.22038496	     -0.00309057	     -0.00037893	    187.49353529
      0.49337750	     -0.06273426	     -0.00006502	     -0.20367208	     -0.06602334	      0.88313066	      0.00001231	     -0.22039195	     -0.00312111	     -0.00039531	    186.51531050
      0.49482601	     -0.06276289	     -0.00006661	     -0.20370047	     -0.06602788	      0.88313007	      0.00001220	     -0.22039897	     -0.00315242	     -0.00041136	    187.32924582
      0.49660676	     -0.06280468	     -0.00006791	     -0.20374199	     -0.06603353	      0.88312932	      0.00001207	     -0.22040764	     -0.00318840	     -0.00042971	    185.68733858
      0.49808436	     -0.06282946	     -0.00006949	     -0.20376653	     -0.06603827	      0.88312868	      0.00001195	     -0.22041488	     -0.00321953	     -0.00044323	    186.77952151
      0.49956196	     -0.06286388	     -0.00007042	     -0.20380073	     -0.06604305	      0.88312801	      0.00001182	     -0.22042206	     -0.00324880	     -0.00045622	    186.33372744
      0.50103956	     -0.06289652	     -0.00007216	     -0.20383315	     -0.06604787	      0.88312733	      0.00001169	     -0.22042931	     -0.00327817	     -0.00046866	    187.00557489
      0.50251716	     -0.06293212	     -0.00007314	     -0.20386855	     -0.06605273	      0.88312663	      0.00001154	     -0.22043659	     -0.00330559	     -0.00047943	    185.60563086
      0.50399476	     -0.06296270	     -0.00007473	     -0.20389891	     -0.06605764	      0.88312591	      0.00001139	     -0.22044389	     -0.00333407	     -0.00048953	    186.58138537
      0.50547236	     -0.06299950	     -0.00007573	     -0.20393553	     -0.06606258	      0.88312518	      0.00001123	     -0.22045114	     -0.00336096	     -0.00049867	    186.13976909
      0.50694996	     -0.06303223	     -0.00007721	     -0.20396806	     -0.06606757	      0.88312444	      0.00001106	     -0.22045842	     -0.00338750	     -0.00050657	    186.04009612
      0.50842756	     -0.06306737	     -0.00007813	     -0.20400302	     -0.06607259	      0.88312369	      0.00001089	     -0.22046565	     -0.00341328	     -0.00051341	    185.67457378
      0.51026075	     -0.06311308	     -0.00008014	     -0.20404850	     -0.06607888	      0.88312274	      0.00001066	     -0.22047466	     -0.00344437	     -0.00052089	    185.15209622
      0.51170824	     -0.06314287	     -0.00008020	     -0.20407814	     -0.06608388	      0.88312198	      0.00001047	     -0.22048170	     -0.00346868	     -0.00052512	    185.15252922
      0.51315574	     -0.06317809	     -0.00008164	     -0.20411319	     -0.06608892	      0.88312122	      0.00001027	     -0.22048865	     -0.00349262	     -0.00052956	    185.88463445
      0.51460323	     -0.06321484	     -0.00008220	     -0.20414980	     -0.06609399	      0.88312045	      0.00001006	     -0.22049560	     -0.00351445	     -0.00053257	    184.42991448
      0.51605072	     -0.06324679	     -0.00008323	     -0.20418159	     -0.06609910	      0.88311968	      0.00000985	     -0.22050252	     -0.00353723	     -0.00053531	    185.24552999
      0.51762621	     -0.06328673	     -0.00008388	     -0.20422139	     -0.06610469	      0.88311883	      0.00000960	     -0.22050994	     -0.00356061	     -0.00053795	    185.12246240
      0.51920171	     -0.06332461	     -0.00008493	     -0.20425912	     -0.06611032	      0.88311798	      0.00000935	     -0.22051732	     -0.00358239	     -0.00053902	    183.76641212
      0.52077720	     -0.06336056	     -0.00008537	     -0.20429493	     -0.06611598	      0.88311713	      0.00000909	     -0.22052463	     -0.00360522	     -0.00054020	    184.76984565
      0.52235269	     -0.06340081	     -0.00008648	     -0.20433506	     -0.06612167	      0.88311628	      0.00000881	     -0.22053184	     -0.00362567	     -0.00054045	    183.65934938
      0.52392818	     -0.06343569	     -0.00008644	     -0.20436982	     -0.06612740	      0.88311543	      0.00000853	     -0.22053902	     -0.00364654	     -0.00054046	    184.03968441
      0.52582660	     -0.06348430	     -0.00008838	     -0.20441827	     -0.06613435	      0.88311440	      0.00000817	     -0.22054748	     -0.00367027	     -0.00054024	    184.12139922
      0.52718019	     -0.06351544	     -0.00008736	     -0.20444934	     -0.06613933	      0.88311367	      0.00000791	     -0.22055350	     -0.00368595	     -0.00053938	    183.23150327
      0.52853377	     -0.06354861	     -0.00008835	     -0.20448241	     -0.06614433	      0.88311294	      0.00000764	     -0.22055944	     -0.00370185	     -0.00053880	    183.53874600
      0.53024607	     -0.06359254	     -0.00008825	     -0.20452625	     -0.06615068	      0.88311202	      0.00000729	     -0.22056692	     -0.00371991	     -0.00053748	    182.07624731
      0.53195837	     -0.06363120	     -0.00008967	     -0.20456479	     -0.06615707	      0.88311110	      0.00000693	     -0.22057436	     -0.00373924	     -0.00053656	    183.66572312
      0.53332165	     -0.06366677	     -0.00008880	     -0.20460032	     -0.06616217	      0.88311037	      0.00000663	     -0.22058017	     -0.00375192	     -0.00053507	    182.11267935
      0.53468492	     -0.06370075	     -0.00008953	     -0.20463423	     -0.06616730	      0.88310964	      0.00000632	     -0.22058598	     -0.00376542	     -0.00053443	    182.72351505
      0.53604819	     -0.06373605	     -0.00008949	     -0.20466948	     -0.06617244	      0.88310891	      0.00000601	     -0.22059177	     -0.00377720	     -0.00053335	    181.75198801
      0.53741147	     -0.06376986	     -0.00008976	     -0.20470323	     -0.06617760	      0.88310819	      0.00000569	     -0.22059755	     -0.00378933	     -0.00053278	    182.11802333
      0.53933459	     -0.06382345	     -0.00008973	     -0.20475678	     -0.06618490	      0.88310716	      0.00000522	     -0.22060567	     -0.00380348	     -0.00053167	    179.75544373
      0.54085754	     -0.06385612	     -0.00008993	     -0.20478939	     -0.06619070	      0.88310635	      0.00000484	     -0.22061211	     -0.00381653	     -0.00053105	    181.55940402
      0.54238050	     -0.06389795	     -0.00008964	     -0.20483119	     -0.06619652	      0.88310555	      0.00000445	     -0.22061843	     -0.00382679	     -0.00053058	    180.71790455
      0.54390345	     -0.06393692	     -0.00008981	     -0.20487013	     -0.06620236	      0.88310474	      0.00000405	     -0.22062477	     -0.00383700	     -0.00053055	    181.05742255
      0.54542640	     -0.06397849	     -0.00008955	     -0.20491169	     -0.06620821	      0.88310393	      0.00000365	     -0.22063111	     -0.00384563	     -0.00053055	    180.11771145
      0.54694936	     -0.06401575	     -0.00008952	     -0.20494893	     -0.06621407	      0.88310312	      0.00000323	     -0.22063744	     -0.00385406	     -0.00053050	    180.09317193
      0.54847231	     -0.06405731	     -0.00008924	     -0.20499049	     -0.06621995	      0.88310231	      0.00000281	     -0.22064372	     -0.00386190	     -0.00053133	    180.27050845
      0.54999527	     -0.06409649	     -0.00008916	     -0.20502968	     -0.06622584	      0.88310150	      0.00000237	     -0.22064999	     -0.00386784	     -0.00053148	    178.96901307
      0.55151822	     -0.06413513	     -0.00008887	     -0.20506831	     -0.06623173	      0.88310069	      0.00000193	     -0.22065623	     -0.00387456	     -0.00053249	    179.71445046
      0.55336279	     -0.06418676	     -0.00008908	     -0.20511997	     -0.06623888	      0.88309971	      0.00000138	     -0.22066374	     -0.00387996	     -0.00053385	    178.38896778
      0.55520736	     -0.06422814	     -0.00008744	     -0.20516138	     -0.06624605	      0.88309873	      0.00000082	     -0.22067134	     -0.00388541	     -0.00053416	    177.86833630
      0.55668872	     -0.06426946	     -0.00008887	     -0.20520270	     -0.06625181	      0.88309793	      0.00000036	     -0.22067725	     -0.00388916	     -0.00053495	    178.31841896
      0.55817009	     -0.06430705	     -0.00008779	     -0.20524034	     -0.06625757	      0.88309714	     -0.00000010	     -0.22068325	     -0.00389175	     -0.00053620	    178.29222158
      0.55965145	     -0.06434820	     -0.00008867	     -0.20528152	     -0.06626334	      0.88309635	     -0.00000058	     -0.22068926	     -0.00389352	     -0.00053760	    178.12133827
      0.56113281	     -0.06438797	     -0.00008826	     -0.20532134	     -0.06626910	      0.88309555	     -0.00000106	     -0.22069532	     -0.00389432	     -0.00053878	    177.42853397
      0.56261418	     -0.06442706	     -0.00008847	     -0.20536047	     -0.06627487	      0.88309475	     -0.00000156	     -0.22070140	     -0.00389481	     -0.00053982	    177.21776510
      0.56409554	     -0.06446480	     -0.00008787	     -0.20539827	     -0.06628064	      0.88309395	     -0.00000205	     -0.22070751	     -0.00389492	     -0.00054106	    177.38772039
      0.56606425	     -0.06452509	     -0.00008804	     -0.20545864	     -0.06628831	      0.88309288	     -0.00000273	     -0.22071561	     -0.00389252	     -0.00054270	    175.56744182
      0.56765689	     -0.06455881	     -0.00008706	     -0.20549244	     -0.06629451	      0.88309202	     -0.00000328	     -0.22072236	     -0.00389209	     -0.00054250	    176.71149045
      0.56924952	     -0.06460259	     -0.00008755	     -0.20553628	     -0.06630071	      0.88309115	     -0.00000385	     -0.22072896	     -0.00388922	     -0.00054341	    176.57898392
      0.57084216	     -0.06464553	     -0.00008609	     -0.20557933	     -0.06630690	      0.88309029	     -0.00000442	     -0.22073563	     -0.00388546	     -0.00054441	    176.54620674
      0.57243480	     -0.06468990	     -0.00008724	     -0.20562378	     -0.06631308	      0.88308942	     -0.00000500	     -0.22074231	     -0.00388076	     -0.00054539	    176.27877247
      0.57402743	     -0.06472727	     -0.00008508	     -0.20566128	     -0.06631926	      0.88308855	     -0.00000558	     -0.22074902	     -0.00387518	     -0.00054591	    175.89749804
      0.57562007	     -0.06477414	     -0.00008678	     -0.20570823	     -0.06632542	      0.88308768	     -0.00000618	     -0.22075565	     -0.00386875	     -0.00054658	    175.42002741
      0.57704807	     -0.06480750	     -0.00008484	     -0.20574171	     -0.06633095	      0.88308690	     -0.00000672	     -0.22076165	     -0.00386304	     -0.00054732	    175.96205145
      0.57847607	     -0.06484743	     -0.00008550	     -0.20578174	     -0.06633646	      0.88308612	     -0.00000726	     -0.22076761	     -0.00385596	     -0.00054768	    175.44213204
      0.57990406	     -0.06488363	     -0.00008477	     -0.20581806	     -0.06634196	      0.88308534	     -0.00000781	     -0.22077361	     -0.00384857	     -0.00054781	    175.34887107
      0.58167506	     -0.06493173	     -0.00008519	     -0.20586629	     -0.06634876	      0.88308437	     -0.00000851	     -0.22078106	     -0.00383862	     -0.00054781	    175.39738051
      0.58310915	     -0.06496952	     -0.00008429	     -0.20590422	     -0.06635426	      0.88308358	     -0.00000907	     -0.22078712	     -0.00382991	     -0.00054794	    175.56385540
      0.58454324	     -0.06500809	     -0.00008435	     -0.20594291	     -0.06635975	      0.88308280	     -0.00000964	     -0.22079319	     -0.00381990	     -0.00054719	    174.86704571
      0.58606954	     -0.06504738	     -0.00008379	     -0.20598235	     -0.06636557	      0.88308196	     -0.00001025	     -0.22079966	     -0.00380966	     -0.00054699	    175.70854308
      0.58759583	     -0.06508988	     -0.00008365	     -0.20602501	     -0.06637138	      0.88308113	     -0.00001087	     -0.22080612	     -0.00379695	     -0.00054551	    174.23013972
      0.58912213	     -0.06512656	     -0.00008311	     -0.20606184	     -0.06637716	      0.88308030	     -0.00001149	     -0.22081263	     -0.00378547	     -0.00054451	    175.52946918
      0.59080672	     -0.06517519	     -0.00008286	     -0.20611065	     -0.06638353	      0.88307938	     -0.00001219	     -0.22081976	     -0.00376963	     -0.00054258	    173.90596992
      0.59249132	     -0.06521628	     -0.00008227	     -0.20615192	     -0.06638987	      0.88307847	     -0.00001288	     -0.22082700	     -0.00375562	     -0.00054107	    176.12689629
      0.59399625	     -0.06525957	     -0.00008207	     -0.20619540	     -0.06639551	      0.88307766	     -0.00001351	     -0.22083342	     -0.00373939	     -0.00053802	    173.90232631
      0.59550118	     -0.06529440	     -0.00008140	     -0.20623041	     -0.06640112	      0.88307685	     -0.00001415	     -0.22083991	     -0.00372463	     -0.00053571	    175.27999325
      0.59700611	     -0.06533741	     -0.00008114	     -0.20627361	     -0.06640671	      0.88307604	     -0.00001478	     -0.22084633	     -0.00370731	     -0.00053255	    174.22113438
      0.59851104	     -0.06537557	     -0.00008072	     -0.20631196	     -0.06641228	      0.88307524	     -0.00001543	     -0.22085281	     -0.00369073	     -0.00052982	    175.43931833
      0.60001597	     -0.06541772	     -0.00008042	     -0.20635433	     -0.06641782	      0.88307445	     -0.00001607	     -0.22085929	     -0.00367139	     -0.00052592	    173.94097709
      0.60152090	     -0.06545439	     -0.00008005	     -0.20639120	     -0.06642333	      0.88307366	     -0.00001672	     -0.22086580	     -0.00365320	     -0.00052229	    175.21882224
      0.60334349	     -0.06550888	     -0.00007976	     -0.20644597	     -0.06642997	      0.88307271	     -0.00001751	     -0.22087366	     -0.00362765	     -0.00051738	    173.37438911
      0.60484895	     -0.06553893	     -0.00007907	     -0.20647624	     -0.06643542	      0.88307194	     -0.00001817	     -0.22088020	     -0.00360797	     -0.00051227	    174.96330944
      0.60635441	     -0.06558128	     -0.00007876	     -0.20651883	     -0.06644083	      0.88307117	     -0.00001883	     -0.22088661	     -0.00358565	     -0.00050727	    174.29537057
      0.60785987	     -0.06561662	     -0.00007807	     -0.20655441	     -0.06644621	      0.88307041	     -0.00001949	     -0.22089306	     -0.00356338	     -0.00050213	    175.02174176
      0.60968954	     -0.06566370	     -0.00007713	     -0.20660181	     -0.06645271	      0.88306950	     -0.00002030	     -0.22090079	     -0.00353397	     -0.00049515	    174.00525861
      0.61107798	     -0.06569192	     -0.00007606	     -0.20663027	     -0.06645760	      0.88306881	     -0.00002092	     -0.22090662	     -0.00351219	     -0.00048973	    175.11454468
      0.61246642	     -0.06572347	     -0.00007490	     -0.20666207	     -0.06646246	      0.88306814	     -0.00002154	     -0.22091233	     -0.00348847	     -0.00048335	    174.25298276
      0.61385487	     -0.06575016	     -0.00007345	     -0.20668902	     -0.06646729	      0.88306747	     -0.00002216	     -0.22091797	     -0.00346526	     -0.00047692	    174.91522250
      0.61568860	     -0.06578792	     -0.00007100	     -0.20672715	     -0.06647361	      0.88306661	     -0.00002299	     -0.22092524	     -0.00343194	     -0.00046711	    173.12900269
      0.61752233	     -0.06581186	     -0.00006820	     -0.20675144	     -0.06647987	      0.88306576	     -0.00002381	     -0.22093240	     -0.00340158	     -0.00045686	    176.44702730
      0.61884468	     -0.06583765	     -0.00006578	     -0.20677752	     -0.06648436	      0.88306516	     -0.00002441	     -0.22093735	     -0.00337577	     -0.00044789	    174.19954848
      0.62016702	     -0.06585510	     -0.00006318	     -0.20679524	     -0.06648880	      0.88306457	     -0.00002501	     -0.22094229	     -0.00335156	     -0.00043925	    174.96195705
      0.62202629	     -0.06588098	     -0.00005925	     -0.20682154	     -0.06649500	      0.88306377	     -0.00002585	     -0.22094907	     -0.00331554	     -0.00042591	    173.95104370
      0.62388555	     -0.06589525	     -0.00005549	     -0.20683620	     -0.06650113	      0.88306299	     -0.00002670	     -0.22095579	     -0.00328074	     -0.00041143	    175.37975755
      0.62526703	     -0.06591040	     -0.00005229	     -0.20685165	     -0.06650565	      0.88306243	     -0.00002733	     -0.22096058	     -0.00325328	     -0.00039967	    174.48535373
      0.62664851	     -0.06591904	     -0.00004919	     -0.20686059	     -0.06651012	      0.88306189	     -0.00002796	     -0.22096537	     -0.00322646	     -0.00038747	    175.05841812
      0.62857006	     -0.06593365	     -0.00004455	     -0.20687563	     -0.06651629	      0.88306116	     -0.00002884	     -0.22097189	     -0.00318823	     -0.00036976	    174.78063975
      0.63024787	     -0.06593543	     -0.00004071	     -0.20687778	     -0.06652161	      0.88306055	     -0.00002960	     -0.22097756	     -0.00315511	     -0.00035235	    175.11897959
      0.63173658	     -0.06593944	     -0.00003674	     -0.20688213	     -0.06652628	      0.88306004	     -0.00003029	     -0.22098246	     -0.00312501	     -0.00033651	    174.56227835
      0.63322530	     -0.06593887	     -0.00003323	     -0.20688187	     -0.06653091	      0.88305955	     -0.00003097	     -0.22098731	     -0.00309582	     -0.00032040	    175.59556659
      0.63471401	     -0.06594098	     -0.00002944	     -0.20688431	     -0.06653550	      0.88305909	     -0.00003166	     -0.22099209	     -0.00306548	     -0.00030339	    174.89141213
      0.63654262	     -0.06593804	     -0.00002520	     -0.20688178	     -0.06654107	      0.88305855	     -0.00003251	     -0.22099798	     -0.00302887	     -0.00028170	    174.95113132
      0.63809835	     -0.06593116	     -0.00002084	     -0.20687523	     -0.06654576	      0.88305813	     -0.00003323	     -0.22100289	     -0.00299791	     -0.00026248	    174.94056740
      0.63965408	     -0.06592430	     -0.00001741	     -0.20686869	     -0.06655040	      0.88305774	     -0.00003395	     -0.22100775	     -0.00296753	     -0.00024333	    175.98559954
      0.64120981	     -0.06592176	     -0.00001359	     -0.20686649	     -0.06655499	      0.88305737	     -0.00003468	     -0.22101260	     -0.00293604	     -0.00022348	    175.15932066
      0.64276554	     -0.06591513	     -0.00001054	     -0.20686017	     -0.06655954	      0.88305704	     -0.00003541	     -0.22101761	     -0.00290569	     -0.00020361	    175.85565451
      0.64432127	     -0.06591636	     -0.00000722	     -0.20686172	     -0.06656403	      0.88305674	     -0.00003614	     -0.22102280	     -0.00287474	     -0.00018369	    175.32279472
      0.64587701	     -0.06591799	     -0.00000462	     -0.20686366	     -0.06656848	      0.88305647	     -0.00003688	     -0.22102841	     -0.00284453	     -0.00016428	    175.76254094
      0.64743274	     -0.06592622	     -0.00000144	     -0.20687220	     -0.06657288	      0.88305623	     -0.00003761	     -0.22103448	     -0.00281386	     -0.00014541	    175.28539579
      0.64910261	     -0.06593778	      0.00000139	     -0.20688408	     -0.06657756	      0.88305600	     -0.00003841	     -0.22104168	     -0.00278147	     -0.00012679	    175.64840767
      0.65077249	     -0.06595409	      0.00000537	     -0.20690073	     -0.06658217	      0.88305580	     -0.00003920	     -0.22104962	     -0.00274816	     -0.00010913	    174.51945027
      0.65244237	     -0.06597598	      0.00000800	     -0.20692294	     -0.06658674	      0.88305564	     -0.00003999	     -0.22105842	     -0.00271612	     -0.00009458	    175.81903394
      0.65389583	     -0.06600105	      0.00001184	     -0.20694832	     -0.06659066	      0.88305551	     -0.00004069	     -0.22106687	     -0.00268627	     -0.00008353	    174.38847659
      0.65534930	     -0.06602873	      0.00001477	     -0.20697629	     -0.06659455	      0.88305539	     -0.00004138	     -0.22107612	     -0.00265766	     -0.00007558	    175.34995547
      0.65680277	     -0.06606308	      0.00001813	     -0.20701096	     -0.06659839	      0.88305529	     -0.00004207	     -0.22108625	     -0.00262711	     -0.00006973	    174.11261147
      0.65825623	     -0.06609815	      0.00002116	     -0.20704633	     -0.06660218	      0.88305519	     -0.00004277	     -0.22109732	     -0.00259740	     -0.00006709	    174.75970090
      0.66017340	     -0.06615596	      0.00002575	     -0.20710456	     -0.06660712	      0.88305506	     -0.00004369	     -0.22111332	     -0.00255515	     -0.00006784	    172.49265775
      0.66174392	     -0.06619741	      0.00002894	     -0.20714636	     -0.06661111	      0.88305495	     -0.00004444	     -0.22112768	     -0.00252228	     -0.00007196	    174.30384837
      0.66331444	     -0.06624785	      0.00003355	     -0.20719717	     -0.06661504	      0.88305483	     -0.00004519	     -0.22114298	     -0.00248654	     -0.00007999	    173.36594588
      0.66488496	     -0.06629967	      0.00003724	     -0.20724936	     -0.06661892	      0.88305470	     -0.00004594	     -0.22115929	     -0.00245030	     -0.00009139	    173.35955425
      0.66645548	     -0.06635467	      0.00004166	     -0.20730476	     -0.06662274	      0.88305454	     -0.00004670	     -0.22117659	     -0.00241247	     -0.00010575	    172.27541920
      0.66802600	     -0.06640771	      0.00004542	     -0.20735819	     -0.06662650	      0.88305436	     -0.00004745	     -0.22119484	     -0.00237481	     -0.00012362	    173.15836049
      0.66959653	     -0.06646941	      0.00004969	     -0.20742030	     -0.06663020	      0.88305415	     -0.00004821	     -0.22121396	     -0.00233450	     -0.00014416	    171.76952847
      0.67116705	     -0.06652657	      0.00005354	     -0.20747788	     -0.06663383	      0.88305391	     -0.00004897	     -0.22123402	     -0.00229404	     -0.00016688	    171.95632354
      0.67273757	     -0.06658865	      0.00005820	     -0.20754040	     -0.06663740	      0.88305363	     -0.00004973	     -0.22125488	     -0.00225238	     -0.00019251	    171.91350730
      0.67430809	     -0.06665288	      0.00006194	     -0.20760508	     -0.06664091	      0.88305330	     -0.00005049	     -0.22127657	     -0.00220838	     -0.00021886	    170.56100293
      0.67587861	     -0.06671717	      0.00006599	     -0.20766982	     -0.06664434	      0.88305294	     -0.00005125	     -0.22129911	     -0.00216491	     -0.00024777	    171.45380725
      0.67744913	     -0.06678912	      0.00006932	     -0.20774224	     -0.06664770	      0.88305253	     -0.00005202	     -0.22132243	     -0.00211789	     -0.00027683	    169.42268142
      0.67901965	     -0.06685718	      0.00007301	     -0.20781076	     -0.06665099	      0.88305207	     -0.00005278	     -0.22134664	     -0.00207190	     -0.00030736	    170.53245527
      0.68100261	     -0.06695497	      0.00007710	     -0.20790919	     -0.06665504	      0.88305142	     -0.00005376	     -0.22137818	     -0.00200929	     -0.00034654	    168.55769314
      0.68248169	     -0.06701919	      0.00008048	     -0.20797388	     -0.06665798	      0.88305088	     -0.00005448	     -0.22140250	     -0.00196294	     -0.00037552	    169.58097624
      0.68396077	     -0.06709015	      0.00008327	     -0.20804534	     -0.06666085	      0.88305031	     -0.00005521	     -0.22142726	     -0.00191365	     -0.00040420	    168.37121994
      0.68543985	     -0.06715770	      0.00008585	     -0.20811338	     -0.06666364	      0.88304969	     -0.00005594	     -0.22145259	     -0.00186409	     -0.00043245	    168.58555444
      0.68719626	     -0.06724597	      0.00008841	     -0.20820225	     -0.06666686	      0.88304890	     -0.00005681	     -0.22148336	     -0.00180318	     -0.00046541	    168.22503782
      0.68895267	     -0.06733566	      0.00009093	     -0.20829257	     -0.06666997	      0.88304806	     -0.00005768	     -0.22151497	     -0.00173913	     -0.00049618	    166.28637883
      0.69070909	     -0.06742162	      0.00009313	     -0.20837915	     -0.06667297	      0.88304716	     -0.00005855	     -0.22154733	     -0.00167600	     -0.00052646	    168.00647316
      0.69246550	     -0.06751858	      0.00009569	     -0.20847680	     -0.06667586	      0.88304621	     -0.00005943	     -0.22158022	     -0.00160671	     -0.00055471	    164.62100727
      0.69422191	     -0.06760441	      0.00009739	     -0.20856329	     -0.06667862	      0.88304521	     -0.00006030	     -0.22161377	     -0.00154008	     -0.00058177	    167.16900542
      0.69570089	     -0.06768579	      0.00010021	     -0.20864528	     -0.06668085	      0.88304433	     -0.00006104	     -0.22164224	     -0.00147904	     -0.00060280	    165.15672068
      0.69717987	     -0.06776336	      0.00010232	     -0.20872345	     -0.06668300	      0.88304343	     -0.00006178	     -0.22167107	     -0.00141847	     -0.00062299	    165.90998617
      0.69893636	     -0.06785965	      0.00010513	     -0.20882050	     -0.06668542	      0.88304231	     -0.00006266	     -0.22170559	     -0.00134346	     -0.00064555	    165.33410943
      0.70069285	     -0.06795116	      0.00010593	     -0.20891277	     -0.06668771	      0.88304116	     -0.00006355	     -0.22174040	     -0.00126557	     -0.00066484	    163.82017753
      0.70244935	     -0.06803738	      0.00010717	     -0.20899974	     -0.06668987	      0.88303998	     -0.00006443	     -0.22177549	     -0.00118802	     -0.00068244	    165.24115073
      0.70420584	     -0.06813490	      0.00010632	     -0.20909805	     -0.06669188	      0.88303877	     -0.00006532	     -0.22181067	     -0.00110553	     -0.00069780	    163.23763917
      0.70596234	     -0.06821732	      0.00010808	     -0.20918128	     -0.06669375	      0.88303753	     -0.00006620	     -0.22184605	     -0.00102286	     -0.00070943	    162.89556245
      0.70745419	     -0.06829390	      0.00010635	     -0.20925854	     -0.06669523	      0.88303646	     -0.00006696	     -0.22187589	     -0.00095085	     -0.00071786	    163.18867594
      0.70894605	     -0.06836283	      0.00010754	     -0.20932819	     -0.06669659	      0.88303539	     -0.00006771	     -0.22190557	     -0.00087704	     -0.00072469	    163.09749075
      0.71091505	     -0.06845612	      0.00010672	     -0.20942244	     -0.06669822	      0.88303395	     -0.00006871	     -0.22194414	     -0.00077738	     -0.00073108	    162.99806034
      0.71246164	     -0.06851551	      0.00010887	     -0.20948264	     -0.06669936	      0.88303282	     -0.00006949	     -0.22197394	     -0.00069713	     -0.00073213	    161.84198410
      0.71400823	     -0.06857491	      0.00010847	     -0.20954283	     -0.06670038	      0.88303169	     -0.00007028	     -0.22200296	     -0.00061649	     -0.00073154	    162.45622507
      0.71555482	     -0.06863157	      0.00010987	     -0.20960032	     -0.06670127	      0.88303056	     -0.00007107	     -0.22203123	     -0.00053351	     -0.00072830	    161.66624520
      0.71710141	     -0.06868473	      0.00010974	     -0.20965430	     -0.06670203	      0.88302944	     -0.00007185	     -0.22205874	     -0.00044989	     -0.00072266	    161.64658374
      0.71879419	     -0.06873874	      0.00011025	     -0.20970923	     -0.06670271	      0.88302822	     -0.00007272	     -0.22208786	     -0.00035649	     -0.00071331	    160.77291933
      0.72048696	     -0.06879082	      0.00010891	     -0.20976222	     -0.06670323	      0.88302703	     -0.00007359	     -0.22211588	     -0.00026320	     -0.00070124	    161.64599697
      0.72207113	     -0.06883773	      0.00010834	     -0.20981001	     -0.06670358	      0.88302593	     -0.00007440	     -0.22214112	     -0.00017322	     -0.00068671	    160.30198661
      0.72365530	     -0.06888070	      0.00010631	     -0.20985383	     -0.06670378	      0.88302485	     -0.00007521	     -0.22216538	     -0.00008412	     -0.00067026	    161.36909048
      0.72547274	     -0.06893390	      0.00010438	     -0.20990805	     -0.06670384	      0.88302365	     -0.00007615	     -0.22219202	      0.00002101	     -0.00064900	    160.12668932
      0.72729017	     -0.06897942	      0.00010054	     -0.20995454	     -0.06670371	      0.88302249	     -0.00007708	     -0.22221744	      0.00012592	     -0.00062400	    160.00529932
      0.72873829	     -0.06901664	      0.00009870	     -0.20999258	     -0.06670347	      0.88302161	     -0.00007783	     -0.22223669	      0.00021049	     -0.00060308	    159.98928629
      0.73018641	     -0.06905277	      0.00009578	     -0.21002952	     -0.06670310	      0.88302075	     -0.00007857	     -0.22225514	      0.00029557	     -0.00058168	    160.39015999
      0.73232916	     -0.06910560	      0.00009229	     -0.21008358	     -0.06670233	      0.88301954	     -0.00007968	     -0.22228089	      0.00042427	     -0.00054850	    158.84398011
      0.73362820	     -0.06913179	      0.00008928	     -0.21011050	     -0.06670173	      0.88301884	     -0.00008035	     -0.22229558	      0.00050117	     -0.00052844	    160.18140713
      0.73492724	     -0.06915932	      0.00008687	     -0.21013878	     -0.06670103	      0.88301816	     -0.00008102	     -0.22230950	      0.00058013	     -0.00050755	    159.45904181
      0.73659866	     -0.06919149	      0.00008367	     -0.21017191	     -0.06669997	      0.88301734	     -0.00008188	     -0.22232630	      0.00068116	     -0.00048146	    160.13372973
      0.73827007	     -0.06922227	      0.00008061	     -0.21020369	     -0.06669875	      0.88301656	     -0.00008274	     -0.22234179	      0.00078493	     -0.00045442	    158.08623319
      0.73994148	     -0.06924251	      0.00007732	     -0.21022490	     -0.06669735	      0.88301582	     -0.00008360	     -0.22235599	      0.00088618	     -0.00042851	    160.18991878
      0.74166398	     -0.06926959	      0.00007434	     -0.21025303	     -0.06669573	      0.88301510	     -0.00008448	     -0.22236909	      0.00099455	     -0.00040220	    158.01726441
      0.74338649	     -0.06927942	      0.00007104	     -0.21026388	     -0.06669393	      0.88301443	     -0.00008537	     -0.22238078	      0.00110067	     -0.00037563	    159.04540208
      0.74489387	     -0.06929121	      0.00006850	     -0.21027658	     -0.06669220	      0.88301388	     -0.00008614	     -0.22238957	      0.00119543	     -0.00035310	    158.27672469
      0.74640125	     -0.06929401	      0.00006570	     -0.21028028	     -0.06669033	      0.88301337	     -0.00008691	     -0.22239716	      0.00128938	     -0.00033121	    158.99311591
      0.74794201	     -0.06929538	      0.00006301	     -0.21028258	     -0.06668826	      0.88301287	     -0.00008770	     -0.22240354	      0.00138608	     -0.00030955	    159.06070205
      0.74948276	     -0.06929037	      0.00006015	     -0.21027851	     -0.06668605	      0.88301241	     -0.00008848	     -0.22240854	      0.00148358	     -0.00028723	    158.05400317
      0.75102352	     -0.06927897	      0.00005723	     -0.21026803	     -0.06668369	      0.88301199	     -0.00008926	     -0.22241213	      0.00157950	     -0.00026562	    159.02365698
      0.75310931	     -0.06926719	      0.00005306	     -0.21025752	     -0.06668026	      0.88301147	     -0.00009032	     -0.22241480	      0.00171155	     -0.00023630	    156.93904894
      0.75481022	     -0.06924032	      0.00004976	     -0.21023164	     -0.06667726	      0.88301108	     -0.00009118	     -0.22241529	      0.00181555	     -0.00021195	    159.14731075
      0.75651113	     -0.06922698	      0.00004609	     -0.21021930	     -0.06667409	      0.88301074	     -0.00009204	     -0.22241414	      0.00192179	     -0.00018849	    158.17977734
      0.75821204	     -0.06920215	      0.00004255	     -0.21019547	     -0.06667073	      0.88301044	     -0.00009289	     -0.22241177	      0.00202634	     -0.00016443	    158.46815694
      0.75991295	     -0.06918496	      0.00003886	     -0.21017927	     -0.06666719	      0.88301018	     -0.00009374	     -0.22240805	      0.00213095	     -0.00014166	    158.16825775
      0.76161386	     -0.06915817	      0.00003528	     -0.21015346	     -0.06666348	      0.88300996	     -0.00009459	     -0.22240323	      0.00223484	     -0.00011892	    158.05583468
      0.76331477	     -0.06913661	      0.00003187	     -0.21013287	     -0.06665959	      0.88300978	     -0.00009543	     -0.22239721	      0.00233759	     -0.00009794	    158.72068181
      0.76501568	     -0.06910916	      0.00002783	     -0.21010639	     -0.06665553	      0.88300963	     -0.00009627	     -0.22239018	      0.00244105	     -0.00007649	    157.52208789
      0.76671659	     -0.06907998	      0.00002387	     -0.21007817	     -0.06665129	      0.88300952	     -0.00009711	     -0.22238212	      0.00254275	     -0.00005671	    158.15840723
      0.76841750	     -0.06905231	      0.00001810	     -0.21005142	     -0.06664688	      0.88300944	     -0.00009794	     -0.22237304	      0.00264450	     -0.00003772	    158.15162919
      0.77011841	     -0.06902063	      0.00001246	     -0.21002066	     -0.06664229	      0.88300939	     -0.00009876	     -0.22236303	      0.00274543	     -0.00001913	    158.20794281
      0.77181932	     -0.06898322	      0.00000514	     -0.20998414	     -0.06663754	      0.88300937	     -0.00009959	     -0.22235197	      0.00284518	     -0.00000056	    158.74149407
      0.77352023	     -0.06893617	     -0.00000065	     -0.20993799	     -0.06663262	      0.88300939	     -0.00010040	     -0.22233966	      0.00294431	      0.00001865	    158.55766560
      0.77522114	     -0.06887779	     -0.00000792	     -0.20988049	     -0.06662753	      0.88300943	     -0.00010122	     -0.22232585	      0.00304121	      0.00003891	    159.48544954
      0.77692205	     -0.06880814	     -0.00001291	     -0.20981174	     -0.06662227	      0.88300952	     -0.00010202	     -0.22231033	      0.00313737	      0.00006099	    159.11237060
      0.77862296	     -0.06872466	     -0.00002021	     -0.20972910	     -0.06661686	      0.88300964	     -0.00010283	     -0.22229292	      0.00323024	      0.00008524	    160.49435584
      0.78010564	     -0.06864192	     -0.00002394	     -0.20964713	     -0.06661201	      0.88300979	     -0.00010352	     -0.22227607	      0.00331028	      0.00010883	    160.40228125
      0.78158833	     -0.06854999	     -0.00002911	     -0.20955592	     -0.06660704	      0.88300997	     -0.00010422	     -0.22225762	      0.00338743	      0.00013449	    161.57016793
      0.78349993	     -0.06842215	     -0.00003403	     -0.20942904	     -0.06660047	      0.88301026	     -0.00010510	     -0.22223148	      0.00348540	      0.00017183	    160.54715015
      0.78516441	     -0.06829598	     -0.00004004	     -0.20930362	     -0.06659461	      0.88301057	     -0.00010587	     -0.22220663	      0.00356456	      0.00020768	    163.40457176
      0.78682889	     -0.06817083	     -0.00004356	     -0.20917924	     -0.06658861	      0.88301095	     -0.00010663	     -0.22217986	      0.00364361	      0.00024693	    162.05178142
      0.78849337	     -0.06803212	     -0.00004968	     -0.20904122	     -0.06658248	      0.88301140	     -0.00010739	     -0.22215141	      0.00371680	      0.00029007	    163.78806623
      0.78993150	     -0.06791200	     -0.00005232	     -0.20892172	     -0.06657709	      0.88301184	     -0.00010804	     -0.22212543	      0.00377856	      0.00032944	    163.61245209
      0.79136964	     -0.06778756	     -0.00005653	     -0.20879784	     -0.06657161	      0.88301235	     -0.00010869	     -0.22209833	      0.00383681	      0.00037048	    164.67503967
      0.79325127	     -0.06762392	     -0.00006071	     -0.20863493	     -0.06656433	      0.88301310	     -0.00010954	     -0.22206131	      0.00391010	      0.00042677	    164.42465671
      0.79457754	     -0.06750667	     -0.00006475	     -0.20851814	     -0.06655911	      0.88301369	     -0.00011013	     -0.22203430	      0.00395766	      0.00046705	    165.97993622
      0.79590382	     -0.06739022	     -0.00006813	     -0.20840215	     -0.06655383	      0.88301434	     -0.00011071	     -0.22200661	      0.00400430	      0.00050858	    165.77022859
      0.79749933	     -0.06724932	     -0.00007259	     -0.20826175	     -0.06654740	      0.88301519	     -0.00011142	     -0.22197252	      0.00405623	      0.00055803	    167.15788582
      0.79909485	     -0.06711188	     -0.00007688	     -0.20812480	     -0.06654089	      0.88301612	     -0.00011211	     -0.22193767	      0.00410673	      0.00060783	    166.16430567
      0.80069036	     -0.06696910	     -0.00008130	     -0.20798246	     -0.06653430	      0.88301712	     -0.00011281	     -0.22190220	      0.00415187	      0.00065646	    168.01903086
      0.80228588	     -0.06683332	     -0.00008530	     -0.20784710	     -0.06652764	      0.88301821	     -0.00011350	     -0.22186610	      0.00419521	      0.00070357	    168.28153292
      0.80389625	     -0.06669853	     -0.00008977	     -0.20771271	     -0.06652085	      0.88301938	     -0.00011418	     -0.22182931	      0.00423521	      0.00074853	    169.45624332
      0.80550662	     -0.06657187	     -0.00009386	     -0.20758642	     -0.06651400	      0.88302062	     -0.00011487	     -0.22179230	      0.00427380	      0.00079139	    168.35963122
      0.80711699	     -0.06644296	     -0.00009858	     -0.20745784	     -0.06650709	      0.88302193	     -0.00011555	     -0.22175524	      0.00430717	      0.00083027	    170.47630126
      0.80872736	     -0.06632453	     -0.00010225	     -0.20733973	     -0.06650013	      0.88302329	     -0.00011622	     -0.22171812	      0.00433970	      0.00086510	    170.14817555
      0.81033773	     -0.06620626	     -0.00010679	     -0.20722174	     -0.06649311	      0.88302471	     -0.00011689	     -0.22168108	      0.00436888	      0.00089534	    171.01338328
      0.81194810	     -0.06609258	     -0.00011004	     -0.20710835	     -0.06648606	      0.88302617	     -0.00011755	     -0.22164410	      0.00439658	      0.00092127	    170.52124121
      0.81355847	     -0.06597820	     -0.00011429	     -0.20699420	     -0.06647896	      0.88302767	     -0.00011821	     -0.22160725	      0.00442042	      0.00094182	    172.48576581
      0.81516884	     -0.06587536	     -0.00011615	     -0.20689163	     -0.06647182	      0.88302920	     -0.00011886	     -0.22157052	      0.00444355	      0.00095715	    172.17009338
      0.81661350	     -0.06578238	     -0.00011968	     -0.20679884	     -0.06646539	      0.88303059	     -0.00011944	     -0.22153785	      0.00446210	      0.00096738	    172.46006656
      0.81805816	     -0.06569249	     -0.00012130	     -0.20670914	     -0.06645893	      0.88303200	     -0.00012002	     -0.22150539	      0.00447884	      0.00097298	    172.92339388
      0.81950282	     -0.06560589	     -0.00012380	     -0.20662271	     -0.06645245	      0.88303340	     -0.00012059	     -0.22147315	      0.00449406	      0.00097430	    173.47175033
      0.82133530	     -0.06550247	     -0.00012579	     -0.20651951	     -0.06644419	      0.88303519	     -0.00012131	     -0.22143267	      0.00451236	      0.00097054	    172.38014076
      0.82294023	     -0.06541312	     -0.00012952	     -0.20643029	     -0.06643694	      0.88303674	     -0.00012194	     -0.22139768	      0.00452421	      0.00096175	    174.54859563
      0.82435944	     -0.06534412	     -0.00013105	     -0.20636143	     -0.06643051	      0.88303809	     -0.00012248	     -0.22136716	      0.00453538	      0.00095043	    173.69279744
      0.82577866	     -0.06527481	     -0.00013458	     -0.20629221	     -0.06642407	      0.88303943	     -0.00012303	     -0.22133720	      0.00454398	      0.00093511	    174.79353573
      0.82719787	     -0.06521472	     -0.00013736	     -0.20623221	     -0.06641762	      0.88304075	     -0.00012357	     -0.22130787	      0.00455254	      0.00091694	    174.31445451
      0.82861708	     -0.06515868	     -0.00014048	     -0.20617625	     -0.06641115	      0.88304203	     -0.00012410	     -0.22127927	      0.00455902	      0.00089531	    175.13393166
      0.83037872	     -0.06509913	     -0.00014388	     -0.20611680	     -0.06640311	      0.88304359	     -0.00012476	     -0.22124480	      0.00456748	      0.00086497	    173.64522411
      0.83214036	     -0.06503483	     -0.00014784	     -0.20605254	     -0.06639506	      0.88304508	     -0.00012541	     -0.22121150	      0.00457151	      0.00083017	    176.27568149
      0.83352601	     -0.06499730	     -0.00014954	     -0.20601510	     -0.06638872	      0.88304621	     -0.00012592	     -0.22118591	      0.00457630	      0.00080032	    175.07518495
      0.83491166	     -0.06495892	     -0.00015217	     -0.20597676	     -0.06638238	      0.88304730	     -0.00012642	     -0.22116103	      0.00457918	      0.00076802	    175.75981421
      0.83670064	     -0.06491536	     -0.00015451	     -0.20593328	     -0.06637418	      0.88304863	     -0.00012707	     -0.22112986	      0.00458256	      0.00072312	    175.86259202
      0.83820100	     -0.06488049	     -0.00015737	     -0.20589846	     -0.06636731	      0.88304969	     -0.00012761	     -0.22110447	      0.00458459	      0.00068406	    176.07001213
      0.83970137	     -0.06484948	     -0.00015881	     -0.20586751	     -0.06636043	      0.88305068	     -0.00012814	     -0.22107975	      0.00458676	      0.00064342	    175.47855291
      0.84120174	     -0.06481836	     -0.00016104	     -0.20583644	     -0.06635355	      0.88305162	     -0.00012867	     -0.22105568	      0.00458738	      0.00060134	    176.55543583
      0.84270210	     -0.06479263	     -0.00016224	     -0.20581077	     -0.06634666	      0.88305249	     -0.00012919	     -0.22103220	      0.00458828	      0.00055835	    176.54888926
      0.84420247	     -0.06476844	     -0.00016454	     -0.20578662	     -0.06633978	      0.88305329	     -0.00012971	     -0.22100940	      0.00458917	      0.00051579	    175.97327628
      0.84570284	     -0.06474406	     -0.00016594	     -0.20576229	     -0.06633289	      0.88305403	     -0.00013023	     -0.22098725	      0.00458861	      0.00047300	    176.73317818
      0.84742749	     -0.06472378	     -0.00016822	     -0.20574205	     -0.06632498	      0.88305481	     -0.00013082	     -0.22096251	      0.00458807	      0.00042408	    177.07350368
      0.84915215	     -0.06470202	     -0.00016859	     -0.20572037	     -0.06631707	      0.88305550	     -0.00013140	     -0.22093862	      0.00458740	      0.00037664	    176.71393344
      0.85056449	     -0.06468610	     -0.00017095	     -0.20570447	     -0.06631059	      0.88305600	     -0.00013188	     -0.22091963	      0.00458631	      0.00033967	    176.66348574
      0.85197682	     -0.06467241	     -0.00017161	     -0.20569084	     -0.06630411	      0.88305646	     -0.00013235	     -0.22090111	      0.00458494	      0.00030340	    176.94589843
      0.85338915	     -0.06466076	     -0.00017324	     -0.20567922	     -0.06629764	      0.88305686	     -0.00013282	     -0.22088306	      0.00458349	      0.00026837	    177.18853022
      0.85519896	     -0.06465059	     -0.00017402	     -0.20566911	     -0.06628934	      0.88305731	     -0.00013341	     -0.22086057	      0.00458183	      0.00022574	    176.57834949
      0.85700877	     -0.06464001	     -0.00017750	     -0.20565856	     -0.06628105	      0.88305768	     -0.00013400	     -0.22083879	      0.00457915	      0.00018731	    176.73390298
      0.85824026	     -0.06463160	     -0.00017666	     -0.20565021	     -0.06627542	      0.88305790	     -0.00013440	     -0.22082439	      0.00457712	      0.00016276	    176.97328538
      0.85947175	     -0.06462911	     -0.00017781	     -0.20564774	     -0.06626978	      0.88305808	     -0.00013480	     -0.22081030	      0.00457515	      0.00013933	    177.31085939
      0.86126960	     -0.06462849	     -0.00017867	     -0.20564718	     -0.06626156	      0.88305830	     -0.00013537	     -0.22079037	      0.00457310	      0.00010822	    176.42366228
      0.86306746	     -0.06462642	     -0.00018019	     -0.20564515	     -0.06625334	      0.88305847	     -0.00013594	     -0.22077118	      0.00456883	      0.00007982	    178.48597542
      0.86441687	     -0.06463377	     -0.00018007	     -0.20565256	     -0.06624717	      0.88305857	     -0.00013637	     -0.22075719	      0.00456823	      0.00006141	    176.45467167
      0.86576629	     -0.06463856	     -0.00018094	     -0.20565738	     -0.06624101	      0.88305864	     -0.00013679	     -0.22074366	      0.00456569	      0.00004409	    177.21403334
      0.86744018	     -0.06465156	     -0.00018116	     -0.20567046	     -0.06623337	      0.88305870	     -0.00013732	     -0.22072745	      0.00456424	      0.00002538	    175.91556963
      0.86911408	     -0.06466313	     -0.00018220	     -0.20568207	     -0.06622573	      0.88305873	     -0.00013784	     -0.22071193	      0.00456103	      0.00000873	    177.45376445
      0.87055961	     -0.06468205	     -0.00018142	     -0.20570107	     -0.06621914	      0.88305873	     -0.00013828	     -0.22069902	      0.00456048	     -0.00000355	    176.02471459
      0.87200515	     -0.06469895	     -0.00018181	     -0.20571802	     -0.06621255	      0.88305872	     -0.00013873	     -0.22068667	      0.00455890	     -0.00001458	    176.64119289
      0.87345069	     -0.06472120	     -0.00018128	     -0.20574035	     -0.06620596	      0.88305869	     -0.00013917	     -0.22067479	      0.00455843	     -0.00002435	    176.19873994
      0.87528242	     -0.06475253	     -0.00018176	     -0.20577177	     -0.06619761	      0.88305863	     -0.00013973	     -0.22066046	      0.00455875	     -0.00003493	    175.39348112
      0.87665497	     -0.06477687	     -0.00018090	     -0.20579620	     -0.06619135	      0.88305858	     -0.00014014	     -0.22065024	      0.00455884	     -0.00004162	    175.58105332
      0.87802752	     -0.06480488	     -0.00018106	     -0.20582429	     -0.06618510	      0.88305852	     -0.00014056	     -0.22064043	      0.00455962	     -0.00004804	    175.86508609
      0.87968850	     -0.06484312	     -0.00018030	     -0.20586265	     -0.06617752	      0.88305843	     -0.00014106	     -0.22062914	      0.00456269	     -0.00005458	    174.29905136
      0.88134948	     -0.06487704	     -0.00018048	     -0.20589667	     -0.06616994	      0.88305834	     -0.00014155	     -0.22061845	      0.00456470	     -0.00006066	    175.56629613
      0.88301045	     -0.06491896	     -0.00017856	     -0.20593875	     -0.06616236	      0.88305823	     -0.00014205	     -0.22060820	      0.00456962	     -0.00006635	    174.21047854
      0.88435380	     -0.06494951	     -0.00017905	     -0.20596939	     -0.06615621	      0.88305814	     -0.00014245	     -0.22060026	      0.00457339	     -0.00007017	    174.68530831
      0.88569714	     -0.06498297	     -0.00017783	     -0.20600299	     -0.06615007	      0.88305804	     -0.00014284	     -0.22059257	      0.00457853	     -0.00007411	    174.29012595
      0.88739014	     -0.06502389	     -0.00017712	     -0.20604407	     -0.06614231	      0.88305791	     -0.00014334	     -0.22058322	      0.00458587	     -0.00007892	    174.16657449
      0.88908314	     -0.06506281	     -0.00017491	     -0.20608318	     -0.06613454	      0.88305778	     -0.00014384	     -0.22057412	      0.00459502	     -0.00008251	    172.98854404
      0.89043053	     -0.06509218	     -0.00017474	     -0.20611269	     -0.06612834	      0.88305766	     -0.00014423	     -0.22056702	      0.00460187	     -0.00008574	    173.98601192
      0.89177793	     -0.06512196	     -0.00017354	     -0.20614263	     -0.06612214	      0.88305755	     -0.00014462	     -0.22056005	      0.00461080	     -0.00008788	    173.01276668
      0.89339752	     -0.06515544	     -0.00017271	     -0.20617630	     -0.06611466	      0.88305740	     -0.00014509	     -0.22055184	      0.00462103	     -0.00009063	    173.74235078
      0.89501711	     -0.06518924	     -0.00017111	     -0.20621031	     -0.06610717	      0.88305725	     -0.00014556	     -0.22054376	      0.00463429	     -0.00009153	    171.49837721
      0.89663670	     -0.06521398	     -0.00017043	     -0.20623524	     -0.06609965	      0.88305711	     -0.00014603	     -0.22053583	      0.00464527	     -0.00009246	    173.61129404
      0.89825629	     -0.06524509	     -0.00016822	     -0.20626659	     -0.06609212	      0.88305696	     -0.00014649	     -0.22052790	      0.00466029	     -0.00009183	    171.14750273
      0.89965570	     -0.06526102	     -0.00016772	     -0.20628268	     -0.06608559	      0.88305683	     -0.00014689	     -0.22052115	      0.00467153	     -0.00009067	    172.43731873
      0.90105510	     -0.06528040	     -0.00016604	     -0.20630227	     -0.06607904	      0.88305670	     -0.00014729	     -0.22051438	      0.00468441	     -0.00008868	    171.88716933
      0.90275854	     -0.06529836	     -0.00016488	     -0.20632046	     -0.06607105	      0.88305655	     -0.00014777	     -0.22050619	      0.00470041	     -0.00008489	    171.79913048
      0.90419107	     -0.06531180	     -0.00016297	     -0.20633410	     -0.06606430	      0.88305644	     -0.00014818	     -0.22049930	      0.00471392	     -0.00008108	    171.88399429
      0.90562360	     -0.06532201	     -0.00016189	     -0.20634451	     -0.06605754	      0.88305632	     -0.00014858	     -0.22049243	      0.00472856	     -0.00007531	    171.08163890
      0.90705613	     -0.06532865	     -0.00016031	     -0.20635135	     -0.06605076	      0.88305622	     -0.00014898	     -0.22048557	      0.00474237	     -0.00006919	    171.60632525
      0.90866776	     -0.06533651	     -0.00015891	     -0.20635945	     -0.06604310	      0.88305612	     -0.00014944	     -0.22047786	      0.00475958	     -0.00006046	    170.26567152
      0.91027940	     -0.06533497	     -0.00015722	     -0.20635812	     -0.06603542	      0.88305603	     -0.00014989	     -0.22047019	      0.00477517	     -0.00005048	    171.22341093
      0.91189103	     -0.06533630	     -0.00015591	     -0.20635967	     -0.06602771	      0.88305595	     -0.00015034	     -0.22046246	      0.00479181	     -0.00003923	    170.94223737
      0.91364142	     -0.06533214	     -0.00015400	     -0.20635576	     -0.06601931	      0.88305590	     -0.00015083	     -0.22045416	      0.00481031	     -0.00002522	    170.19057436
      0.91539181	     -0.06532450	     -0.00015298	     -0.20634834	     -0.06601087	      0.88305587	     -0.00015132	     -0.22044586	      0.00482757	     -0.00000975	    170.70590695
      0.91714220	     -0.06531047	     -0.00015028	     -0.20633455	     -0.06600241	      0.88305586	     -0.00015181	     -0.22043759	      0.00484510	      0.00000652	    171.28268819
      0.91849583	     -0.06530411	     -0.00015020	     -0.20632836	     -0.06599584	      0.88305588	     -0.00015219	     -0.22043115	      0.00485917	      0.00002126	    170.08011681
      0.91984946	     -0.06529108	     -0.00014879	     -0.20631549	     -0.06598925	      0.88305592	     -0.00015257	     -0.22042476	      0.00487224	      0.00003601	    170.82102480
      0.92162336	     -0.06527735	     -0.00014756	     -0.20630199	     -0.06598059	      0.88305600	     -0.00015307	     -0.22041646	      0.00489047	      0.00005594	    169.99306862
      0.92339725	     -0.06525250	     -0.00014540	     -0.20627736	     -0.06597190	      0.88305612	     -0.00015356	     -0.22040826	      0.00490759	      0.00007691	    170.23613197
      0.92477306	     -0.06523792	     -0.00014498	     -0.20626294	     -0.06596514	      0.88305624	     -0.00015395	     -0.22040179	      0.00492054	      0.00009390	    170.30746650
      0.92614887	     -0.06521911	     -0.00014373	     -0.20624428	     -0.06595836	      0.88305638	     -0.00015433	     -0.22039539	      0.00493315	      0.00011081	    170.89751140
      0.92802612	     -0.06519734	     -0.00014243	     -0.20622273	     -0.06594909	      0.88305661	     -0.00015486	     -0.22038673	      0.00495138	      0.00013452	    169.62659495
      0.92959472	     -0.06516913	     -0.00014085	     -0.20619469	     -0.06594131	      0.88305683	     -0.00015530	     -0.22037960	      0.00496420	      0.00015395	    171.56309805
      0.93116332	     -0.06515131	     -0.00013964	     -0.20617705	     -0.06593351	      0.88305709	     -0.00015574	     -0.22037244	      0.00497939	      0.00017358	    169.76324930
      0.93273192	     -0.06512163	     -0.00013804	     -0.20614752	     -0.06592569	      0.88305738	     -0.00015619	     -0.22036542	      0.00499172	      0.00019194	    171.78959701
      0.93414000	     -0.06510421	     -0.00013680	     -0.20613026	     -0.06591865	      0.88305766	     -0.00015658	     -0.22035911	      0.00500513	      0.00020858	    169.99318812
      0.93554807	     -0.06508021	     -0.00013570	     -0.20610640	     -0.06591160	      0.88305796	     -0.00015698	     -0.22035295	      0.00501651	      0.00022353	    171.07243249
      0.93695615	     -0.06506247	     -0.00013490	     -0.20608879	     -0.06590452	      0.88305829	     -0.00015739	     -0.22034691	      0.00502917	      0.00023773	    170.28614043
      0.93836422	     -0.06504445	     -0.00013459	     -0.20607089	     -0.06589743	      0.88305863	     -0.00015779	     -0.22034111	      0.00504091	      0.00025019	    170.81451455
      0.94027858	     -0.06502965	     -0.00013458	     -0.20605626	     -0.06588777	      0.88305913	     -0.00015834	     -0.22033371	      0.00505886	      0.00026494	    168.80950534
      0.94172020	     -0.06500979	     -0.00013496	     -0.20603648	     -0.06588047	      0.88305951	     -0.00015876	     -0.22032860	      0.00506978	      0.00027343	    171.00901380
      0.94316181	     -0.06500434	     -0.00013566	     -0.20603115	     -0.06587315	      0.88305991	     -0.00015918	     -0.22032382	      0.00508330	      0.00028010	    169.99463307
      0.94493992	     -0.06499533	     -0.00013723	     -0.20602224	     -0.06586410	      0.88306042	     -0.00015970	     -0.22031873	      0.00509912	      0.00028425	    170.64284426
      0.94644365	     -0.06499105	     -0.00013829	     -0.20601807	     -0.06585642	      0.88306084	     -0.00016015	     -0.22031495	      0.00511401	      0.00028592	    169.26636121
      0.94794739	     -0.06498563	     -0.00014034	     -0.20601272	     -0.06584872	      0.88306127	     -0.00016059	     -0.22031173	      0.00512810	      0.00028419	    170.12285080
      0.94945113	     -0.06498674	     -0.00014221	     -0.20601392	     -0.06584099	      0.88306170	     -0.00016104	     -0.22030905	      0.00514334	      0.00027963	    169.79284415
      0.95095487	     -0.06498497	     -0.00014487	     -0.20601223	     -0.06583325	      0.88306211	     -0.00016149	     -0.22030699	      0.00515897	      0.00027270	    169.70968777
      0.95245861	     -0.06498511	     -0.00014749	     -0.20601245	     -0.06582548	      0.88306252	     -0.00016194	     -0.22030549	      0.00517518	      0.00026376	    169.20942661
      0.95396234	     -0.06498534	     -0.00015064	     -0.20601275	     -0.06581768	      0.88306291	     -0.00016239	     -0.22030458	      0.00519119	      0.00025249	    169.67754370
      0.95572324	     -0.06498840	     -0.00015310	     -0.20601593	     -0.06580853	      0.88306334	     -0.00016292	     -0.22030420	      0.00521173	      0.00023758	    168.28829647
      0.95723327	     -0.06498370	     -0.00015540	     -0.20601131	     -0.06580064	      0.88306369	     -0.00016337	     -0.22030441	      0.00522788	      0.00022290	    169.71035827
      0.95874330	     -0.06498361	     -0.00015710	     -0.20601132	     -0.06579274	      0.88306401	     -0.00016382	     -0.22030492	      0.00524622	      0.00020784	    168.65983591
      0.96025333	     -0.06497669	     -0.00015900	     -0.20600451	     -0.06578480	      0.88306431	     -0.00016427	     -0.22030579	      0.00526392	      0.00019164	    169.19069077
      0.96176337	     -0.06496873	     -0.00016013	     -0.20599667	     -0.06577684	      0.88306459	     -0.00016472	     -0.22030681	      0.00528273	      0.00017573	    168.54132373
      0.96327340	     -0.06495579	     -0.00016126	     -0.20598385	     -0.06576885	      0.88306484	     -0.00016516	     -0.22030793	      0.00530064	      0.00015909	    169.58073032
      0.96478343	     -0.06494003	     -0.00016160	     -0.20596823	     -0.06576083	      0.88306507	     -0.00016561	     -0.22030902	      0.00532051	      0.00014406	    168.17727927
      0.96629346	     -0.06491583	     -0.00016207	     -0.20594415	     -0.06575278	      0.88306528	     -0.00016604	     -0.22031001	      0.00533848	      0.00012926	    169.57697168
      0.96780349	     -0.06489283	     -0.00016196	     -0.20592130	     -0.06574470	      0.88306546	     -0.00016648	     -0.22031080	      0.00535828	      0.00011639	    168.48659715
      0.96931352	     -0.06485983	     -0.00016162	     -0.20588843	     -0.06573660	      0.88306563	     -0.00016691	     -0.22031139	      0.00537631	      0.00010481	    169.71271558
      0.97082355	     -0.06482980	     -0.00016102	     -0.20585854	     -0.06572847	      0.88306578	     -0.00016733	     -0.22031165	      0.00539555	      0.00009570	    169.06810702
      0.97267566	     -0.06478544	     -0.00016068	     -0.20581434	     -0.06571845	      0.88306595	     -0.00016785	     -0.22031170	      0.00541794	      0.00008757	    169.51229893
      0.97411909	     -0.06474574	     -0.00015976	     -0.20577476	     -0.06571062	      0.88306607	     -0.00016825	     -0.22031137	      0.00543521	      0.00008469	    169.41818798
      0.97556252	     -0.06470373	     -0.00015942	     -0.20573286	     -0.06570276	      0.88306620	     -0.00016864	     -0.22031071	      0.00545142	      0.00008363	    170.54001412
      0.97700595	     -0.06466184	     -0.00015888	     -0.20569109	     -0.06569488	      0.88306632	     -0.00016903	     -0.22030971	      0.00546832	      0.00008589	    169.94683215
      0.97844938	     -0.06461558	     -0.00015858	     -0.20564492	     -0.06568698	      0.88306644	     -0.00016941	     -0.22030839	      0.00548342	      0.00009047	    170.96053382
      0.98023795	     -0.06455936	     -0.00015800	     -0.20558884	     -0.06567715	      0.88306661	     -0.00016988	     -0.22030622	      0.00550309	      0.00010059	    169.55372462
      0.98174726	     -0.06449544	     -0.00015778	     -0.20552499	     -0.06566884	      0.88306677	     -0.00017027	     -0.22030386	      0.00551608	      0.00011199	    172.02021047
      0.98325657	     -0.06443846	     -0.00015770	     -0.20546809	     -0.06566050	      0.88306696	     -0.00017065	     -0.22030078	      0.00553067	      0.00012728	    171.19631525
      0.98476588	     -0.06437524	     -0.00015786	     -0.20540493	     -0.06565214	      0.88306716	     -0.00017104	     -0.22029721	      0.00554254	      0.00014461	    172.87591931
      0.98627518	     -0.06431546	     -0.00015836	     -0.20534521	     -0.06564377	      0.88306739	     -0.00017141	     -0.22029309	      0.00555547	      0.00016595	    171.67650115
      0.98778449	     -0.06424655	     -0.00015889	     -0.20527633	     -0.06563538	      0.88306766	     -0.00017179	     -0.22028847	      0.00556507	      0.00018907	    173.60736558
      0.98929380	     -0.06418458	     -0.00015951	     -0.20521439	     -0.06562697	      0.88306797	     -0.00017215	     -0.22028319	      0.00557528	      0.00021510	    173.09613030
      0.99080311	     -0.06411556	     -0.00016031	     -0.20514539	     -0.06561855	      0.88306831	     -0.00017252	     -0.22027741	      0.00558333	      0.00024309	    174.00594815
      0.99231242	     -0.06405060	     -0.00016152	     -0.20508042	     -0.06561012	      0.88306870	     -0.00017288	     -0.22027101	      0.00559084	      0.00027307	    174.03037506
      0.99412617	     -0.06396993	     -0.00016367	     -0.20499974	     -0.06559997	      0.88306923	     -0.00017331	     -0.22026266	      0.00559786	      0.00031095	    174.62520199
      0.99558964	     -0.06390293	     -0.00016517	     -0.20493270	     -0.06559177	      0.88306971	     -0.00017365	     -0.22025526	      0.00560216	      0.00034289	    175.10506480
      0.99705311	     -0.06383495	     -0.00016703	     -0.20486468	     -0.06558357	      0.88307023	     -0.00017399	     -0.22024729	      0.00560514	      0.00037531	    176.01378338
      0.99886321	     -0.06375346	     -0.00016975	     -0.20478312	     -0.06557343	      0.88307095	     -0.00017441	     -0.22023659	      0.00560766	      0.00041570	    176.50655572
      1.00030619	     -0.06368256	     -0.00017206	     -0.20471214	     -0.06556533	      0.88307157	     -0.00017474	     -0.22022746	      0.00560864	      0.00044872	    176.57344180
      1.00174917	     -0.06361447	     -0.00017475	     -0.20464397	     -0.06555724	      0.88307225	     -0.00017506	     -0.22021770	      0.00560776	      0.00048115	    177.52124387
      1.00355005	     -0.06353017	     -0.00017804	     -0.20455954	     -0.06554714	      0.88307315	     -0.00017546	     -0.22020476	      0.00560580	      0.00052104	    177.68982114
      1.00495272	     -0.06346515	     -0.00018099	     -0.20449441	     -0.06553928	      0.88307390	     -0.00017576	     -0.22019410	      0.00560268	      0.00055178	    178.06685813
      1.00635538	     -0.06339854	     -0.00018360	     -0.20442769	     -0.06553143	      0.88307470	     -0.00017607	     -0.22018295	      0.00559806	      0.00058107	    179.16287067
      1.00809685	     -0.06332361	     -0.00018723	     -0.20435261	     -0.06552168	      0.88307574	     -0.00017644	     -0.22016845	      0.00559238	      0.00061623	    178.22796387
      1.00983833	     -0.06323744	     -0.00019051	     -0.20426625	     -0.06551195	      0.88307684	     -0.00017680	     -0.22015338	      0.00558235	      0.00064883	    180.84850821
      1.01109147	     -0.06318660	     -0.00019308	     -0.20421529	     -0.06550496	      0.88307767	     -0.00017706	     -0.22014199	      0.00557613	      0.00067110	    180.05781683
      1.01234462	     -0.06313087	     -0.00019541	     -0.20415942	     -0.06549798	      0.88307852	     -0.00017731	     -0.22013033	      0.00556797	      0.00069146	    180.84611485
      1.01405816	     -0.06305800	     -0.00019855	     -0.20408636	     -0.06548845	      0.88307973	     -0.00017765	     -0.22011386	      0.00555652	      0.00071714	    180.42329140
      1.01577171	     -0.06297884	     -0.00020164	     -0.20400698	     -0.06547894	      0.88308098	     -0.00017798	     -0.22009682	      0.00554166	      0.00073937	    182.58906802
      1.01748525	     -0.06291355	     -0.00020503	     -0.20394148	     -0.06546945	      0.88308226	     -0.00017831	     -0.22007911	      0.00552805	      0.00075884	    181.05589337
      1.01868674	     -0.06285884	     -0.00020750	     -0.20388659	     -0.06546282	      0.88308318	     -0.00017853	     -0.22006648	      0.00551550	      0.00077006	    182.83068230
      1.01988823	     -0.06280881	     -0.00021000	     -0.20383639	     -0.06545620	      0.88308411	     -0.00017875	     -0.22005357	      0.00550352	      0.00078027	    182.80855355
      1.02148398	     -0.06273945	     -0.00021321	     -0.20376679	     -0.06544743	      0.88308536	     -0.00017903	     -0.22003597	      0.00548561	      0.00079093	    183.98323389
      1.02307974	     -0.06267074	     -0.00021648	     -0.20369784	     -0.06543869	      0.88308663	     -0.00017931	     -0.22001781	      0.00546801	      0.00080020	    182.77296382
      1.02467549	     -0.06259221	     -0.00022005	     -0.20361903	     -0.06542998	      0.88308792	     -0.00017958	     -0.21999910	      0.00544649	      0.00080699	    184.96580508
      1.02627125	     -0.06252130	     -0.00022381	     -0.20354785	     -0.06542131	      0.88308921	     -0.00017984	     -0.21997968	      0.00542495	      0.00081195	    185.19892166
      1.02786701	     -0.06244295	     -0.00022777	     -0.20346920	     -0.06541267	      0.88309051	     -0.00018009	     -0.21995975	      0.00540203	      0.00081619	    184.94181714
      1.02927419	     -0.06237143	     -0.00023108	     -0.20339741	     -0.06540509	      0.88309166	     -0.00018031	     -0.21994160	      0.00537924	      0.00081912	    186.08299386
      1.03068138	     -0.06229788	     -0.00023460	     -0.20332357	     -0.06539753	      0.88309281	     -0.00018052	     -0.21992293	      0.00535519	      0.00082126	    187.16402680
      1.03208857	     -0.06222421	     -0.00023810	     -0.20324961	     -0.06539001	      0.88309397	     -0.00018072	     -0.21990375	      0.00533041	      0.00082359	    187.06877498
      1.03349576	     -0.06214487	     -0.00024187	     -0.20316995	     -0.06538253	      0.88309513	     -0.00018092	     -0.21988405	      0.00530304	      0.00082553	    188.39311512
      1.03490295	     -0.06206507	     -0.00024553	     -0.20308983	     -0.06537509	      0.88309629	     -0.00018111	     -0.21986382	      0.00527503	      0.00082833	    188.16035928
      1.03631014	     -0.06197885	     -0.00024899	     -0.20300328	     -0.06536769	      0.88309746	     -0.00018130	     -0.21984305	      0.00524416	      0.00083124	    189.47672431
      1.03810448	     -0.06186828	     -0.00025268	     -0.20289228	     -0.06535832	      0.88309896	     -0.00018152	     -0.21981568	      0.00520358	      0.00083629	    189.09703970
      1.03970452	     -0.06176084	     -0.00025606	     -0.20278442	     -0.06535002	      0.88310030	     -0.00018171	     -0.21979050	      0.00516293	      0.00084158	    191.29441605
      1.04110011	     -0.06166923	     -0.00025839	     -0.20269245	     -0.06534284	      0.88310148	     -0.00018187	     -0.21976788	      0.00512708	      0.00084774	    190.92188005
      1.04249570	     -0.06157141	     -0.00026107	     -0.20259425	     -0.06533571	      0.88310267	     -0.00018202	     -0.21974472	      0.00508803	      0.00085409	    192.53050200
      1.04389129	     -0.06147657	     -0.00026343	     -0.20249901	     -0.06532864	      0.88310386	     -0.00018217	     -0.21972104	      0.00504831	      0.00086195	    192.18373158
      1.04528688	     -0.06137880	     -0.00026620	     -0.20240082	     -0.06532162	      0.88310507	     -0.00018231	     -0.21969694	      0.00500534	      0.00087022	    193.60206213
      1.04715300	     -0.06125439	     -0.00026954	     -0.20227583	     -0.06531234	      0.88310671	     -0.00018249	     -0.21966416	      0.00494627	      0.00088262	    193.29815725
      1.04845065	     -0.06116138	     -0.00027249	     -0.20218237	     -0.06530595	      0.88310786	     -0.00018260	     -0.21964108	      0.00490176	      0.00089157	    195.08130253
      1.04974830	     -0.06107488	     -0.00027506	     -0.20209544	     -0.06529962	      0.88310902	     -0.00018271	     -0.21961774	      0.00485655	      0.00090105	    195.36816502
      1.05145658	     -0.06096012	     -0.00027916	     -0.20198005	     -0.06529137	      0.88311057	     -0.00018284	     -0.21958683	      0.00479400	      0.00091357	    196.52811746
      1.05298960	     -0.06086246	     -0.00028205	     -0.20188183	     -0.06528407	      0.88311198	     -0.00018296	     -0.21955889	      0.00473596	      0.00092524	    196.64405441
      1.05452263	     -0.06076202	     -0.00028597	     -0.20178080	     -0.06527685	      0.88311341	     -0.00018306	     -0.21953092	      0.00467504	      0.00093627	    197.92800848
      1.05589560	     -0.06067747	     -0.00028771	     -0.20169572	     -0.06527047	      0.88311470	     -0.00018315	     -0.21950580	      0.00461934	      0.00094606	    197.87581009
      1.05726858	     -0.06059270	     -0.00029055	     -0.20161040	     -0.06526417	      0.88311600	     -0.00018323	     -0.21948071	      0.00456160	      0.00095481	    198.66032813
      1.05864156	     -0.06051135	     -0.00029232	     -0.20152850	     -0.06525795	      0.88311732	     -0.00018330	     -0.21945563	      0.00450239	      0.00096260	    199.13005762
      1.06031915	     -0.06041430	     -0.00029544	     -0.20143075	     -0.06525046	      0.88311894	     -0.00018338	     -0.21942511	      0.00442793	      0.00097040	    199.83356367
      1.06169744	     -0.06033687	     -0.00029637	     -0.20135275	     -0.06524440	      0.88312028	     -0.00018343	     -0.21940012	      0.00436533	      0.00097578	    199.88693209
      1.06307572	     -0.06026396	     -0.00029880	     -0.20127924	     -0.06523843	      0.88312163	     -0.00018348	     -0.21937530	      0.00430073	      0.00097875	    201.04286266
      1.06445401	     -0.06019694	     -0.00030017	     -0.20121163	     -0.06523254	      0.88312298	     -0.00018353	     -0.21935075	      0.00423590	      0.00098032	    200.50686710
      1.06583229	     -0.06013127	     -0.00030233	     -0.20114533	     -0.06522675	      0.88312433	     -0.00018356	     -0.21932653	      0.00416877	      0.00097927	    201.65854158
      1.06755213	     -0.06005830	     -0.00030393	     -0.20107159	     -0.06521965	      0.88312601	     -0.00018360	     -0.21929680	      0.00408479	      0.00097506	    201.08978030
      1.06877850	     -0.06000690	     -0.00030636	     -0.20101961	     -0.06521468	      0.88312721	     -0.00018362	     -0.21927600	      0.00402283	      0.00096939	    202.40484784
      1.07000486	     -0.05996160	     -0.00030784	     -0.20097374	     -0.06520979	      0.88312839	     -0.00018363	     -0.21925554	      0.00396113	      0.00096219	    202.22863079
      1.07157168	     -0.05990802	     -0.00031002	     -0.20091941	     -0.06520364	      0.88312989	     -0.00018364	     -0.21922996	      0.00388061	      0.00094943	    203.18636996
      1.07313850	     -0.05986294	     -0.00031147	     -0.20087360	     -0.06519763	      0.88313136	     -0.00018363	     -0.21920504	      0.00380076	      0.00093401	    201.67310067
      1.07470532	     -0.05981511	     -0.00031404	     -0.20082500	     -0.06519174	      0.88313281	     -0.00018362	     -0.21918087	      0.00371783	      0.00091463	    203.61488871
      1.07603375	     -0.05978451	     -0.00031459	     -0.20079378	     -0.06518684	      0.88313402	     -0.00018360	     -0.21916085	      0.00364834	      0.00089545	    203.28858247
      1.07736218	     -0.05975369	     -0.00031633	     -0.20076232	     -0.06518204	      0.88313519	     -0.00018358	     -0.21914136	      0.00357818	      0.00087382	    203.55388066
      1.07869062	     -0.05972590	     -0.00031703	     -0.20073390	     -0.06517734	      0.88313634	     -0.00018355	     -0.21912235	      0.00350764	      0.00084965	    203.75649379
      1.08044238	     -0.05969355	     -0.00031887	     -0.20070070	     -0.06517127	      0.88313779	     -0.00018350	     -0.21909799	      0.00341491	      0.00081464	    203.09133931
      1.08176784	     -0.05967182	     -0.00031917	     -0.20067834	     -0.06516679	      0.88313886	     -0.00018345	     -0.21908010	      0.00334339	      0.00078553	    203.96171764
      1.08309330	     -0.05965433	     -0.00032064	     -0.20066020	     -0.06516241	      0.88313988	     -0.00018340	     -0.21906274	      0.00327247	      0.00075460	    203.97313247
      1.08470298	     -0.05963809	     -0.00032117	     -0.20064319	     -0.06515721	      0.88314106	     -0.00018333	     -0.21904238	      0.00318609	      0.00071437	    204.00383415
      1.08631266	     -0.05962738	     -0.00032381	     -0.20063169	     -0.06515215	      0.88314217	     -0.00018324	     -0.21902286	      0.00309969	      0.00067159	    204.15059788
      1.08755113	     -0.05961844	     -0.00032326	     -0.20062216	     -0.06514836	      0.88314299	     -0.00018317	     -0.21900838	      0.00303328	      0.00063762	    203.96868866
      1.08878960	     -0.05961396	     -0.00032457	     -0.20061708	     -0.06514464	      0.88314375	     -0.00018309	     -0.21899435	      0.00296666	      0.00060203	    204.42890904
      1.09038804	     -0.05961143	     -0.00032509	     -0.20061379	     -0.06513997	      0.88314468	     -0.00018298	     -0.21897694	      0.00288157	      0.00055509	    203.75505058
      1.09198649	     -0.05960926	     -0.00032679	     -0.20061084	     -0.06513543	      0.88314553	     -0.00018287	     -0.21896027	      0.00279519	      0.00050625	    205.33582760
      1.09328458	     -0.05961212	     -0.00032648	     -0.20061311	     -0.06513184	      0.88314616	     -0.00018276	     -0.21894724	      0.00272694	      0.00046700	    203.89001626
      1.09458267	     -0.05961453	     -0.00032752	     -0.20061490	     -0.06512835	      0.88314674	     -0.00018265	     -0.21893468	      0.00265758	      0.00042661	    204.58532730
      1.09588075	     -0.05961972	     -0.00032750	     -0.20061948	     -0.06512494	      0.88314727	     -0.00018254	     -0.21892257	      0.00258910	      0.00038640	    204.17107615
      1.09753975	     -0.05962783	     -0.00032779	     -0.20062682	     -0.06512072	      0.88314786	     -0.00018238	     -0.21890771	      0.00250085	      0.00033453	    205.14378716
      1.09898870	     -0.05963752	     -0.00032695	     -0.20063587	     -0.06511715	      0.88314832	     -0.00018223	     -0.21889529	      0.00242559	      0.00029085	    203.55850680
      1.10043764	     -0.05964529	     -0.00032780	     -0.20064296	     -0.06511369	      0.88314871	     -0.00018208	     -0.21888340	      0.00234871	      0.00024665	    205.04370997
      1.10188659	     -0.05965960	     -0.00032712	     -0.20065663	     -0.06511035	      0.88314903	     -0.00018192	     -0.21887203	      0.00227417	      0.00020431	    203.29259134
      1.10333553	     -0.05966965	     -0.00032828	     -0.20066600	     -0.06510711	      0.88314930	     -0.00018175	     -0.21886122	      0.00219799	      0.00016245	    204.74706228
      1.10478448	     -0.05968658	     -0.00032710	     -0.20068231	     -0.06510397	      0.88314951	     -0.00018157	     -0.21885087	      0.00212362	      0.00012208	    203.78258440
      1.10623342	     -0.05970153	     -0.00032841	     -0.20069659	     -0.06510095	      0.88314965	     -0.00018138	     -0.21884103	      0.00204877	      0.00008293	    204.46975550
      1.10750229	     -0.05971699	     -0.00032716	     -0.20071152	     -0.06509839	      0.88314974	     -0.00018121	     -0.21883279	      0.00198415	      0.00005017	    203.79171884
      1.10877115	     -0.05973243	     -0.00032744	     -0.20072639	     -0.06509592	      0.88314978	     -0.00018104	     -0.21882488	      0.00191942	      0.00001852	    204.02990414
      1.11038423	     -0.05975442	     -0.00032652	     -0.20074769	     -0.06509289	      0.88314978	     -0.00018081	     -0.21881531	      0.00183792	     -0.00001989	    203.71999491
      1.11199731	     -0.05977776	     -0.00032714	     -0.20077033	     -0.06508999	      0.88314972	     -0.00018057	     -0.21880625	      0.00175681	     -0.00005597	    203.84173804
      1.11321997	     -0.05979600	     -0.00032568	     -0.20078806	     -0.06508788	      0.88314963	     -0.00018038	     -0.21879974	      0.00169589	     -0.00008158	    203.43945089
      1.11444264	     -0.05981607	     -0.00032561	     -0.20080762	     -0.06508584	      0.88314952	     -0.00018018	     -0.21879351	      0.00163509	     -0.00010629	    203.65957296
      1.11610599	     -0.05984614	     -0.00032452	     -0.20083700	     -0.06508319	      0.88314932	     -0.00017991	     -0.21878555	      0.00155361	     -0.00013761	    202.93340663
      1.11747592	     -0.05987136	     -0.00032438	     -0.20086165	     -0.06508111	      0.88314911	     -0.00017968	     -0.21877942	      0.00148618	     -0.00016217	    203.66784619
      1.11884586	     -0.05989984	     -0.00032328	     -0.20088957	     -0.06507912	      0.88314887	     -0.00017944	     -0.21877366	      0.00142052	     -0.00018456	    202.50128340
      1.12021579	     -0.05992713	     -0.00032284	     -0.20091631	     -0.06507722	      0.88314861	     -0.00017920	     -0.21876830	      0.00135427	     -0.00020603	    203.12779119
      1.12195620	     -0.05996741	     -0.00032103	     -0.20095591	     -0.06507493	      0.88314822	     -0.00017888	     -0.21876201	      0.00127234	     -0.00023098	    201.75330480
      1.12319694	     -0.05999411	     -0.00032074	     -0.20098211	     -0.06507339	      0.88314793	     -0.00017864	     -0.21875790	      0.00121327	     -0.00024790	    202.74642611
      1.12443767	     -0.06002423	     -0.00031937	     -0.20101176	     -0.06507192	      0.88314761	     -0.00017840	     -0.21875408	      0.00115579	     -0.00026343	    202.07824323
      1.12600845	     -0.06006302	     -0.00031818	     -0.20104995	     -0.06507016	      0.88314718	     -0.00017809	     -0.21874965	      0.00108299	     -0.00028239	    202.54980762
      1.12757923	     -0.06010599	     -0.00031636	     -0.20109235	     -0.06506852	      0.88314672	     -0.00017777	     -0.21874568	      0.00101278	     -0.00029922	    200.40500573
      1.12915002	     -0.06014230	     -0.00031587	     -0.20112805	     -0.06506698	      0.88314624	     -0.00017745	     -0.21874223	      0.00094101	     -0.00031534	    202.11768773
      1.13040900	     -0.06017992	     -0.00031353	     -0.20116523	     -0.06506583	      0.88314584	     -0.00017718	     -0.21873973	      0.00088567	     -0.00032750	    201.16569901
      1.13166799	     -0.06021537	     -0.00031236	     -0.20120023	     -0.06506475	      0.88314542	     -0.00017691	     -0.21873758	      0.00083065	     -0.00033891	    200.94980992
      1.13329766	     -0.06026434	     -0.00031001	     -0.20124863	     -0.06506345	      0.88314485	     -0.00017655	     -0.21873525	      0.00076011	     -0.00035333	    200.99995785
      1.13492733	     -0.06031583	     -0.00030875	     -0.20129956	     -0.06506227	      0.88314427	     -0.00017618	     -0.21873341	      0.00069210	     -0.00036615	    199.21571950
      1.13631269	     -0.06035599	     -0.00030601	     -0.20133926	     -0.06506135	      0.88314375	     -0.00017586	     -0.21873223	      0.00063351	     -0.00037692	    199.98977753
      1.13769804	     -0.06040147	     -0.00030493	     -0.20138428	     -0.06506052	      0.88314322	     -0.00017553	     -0.21873134	      0.00057670	     -0.00038739	    199.86179625
      1.13908340	     -0.06044709	     -0.00030242	     -0.20142946	     -0.06505976	      0.88314268	     -0.00017520	     -0.21873077	      0.00052110	     -0.00039743	    199.21575732
      1.14046875	     -0.06049295	     -0.00030100	     -0.20147487	     -0.06505907	      0.88314212	     -0.00017487	     -0.21873051	      0.00046608	     -0.00040734	    199.19911703
      1.14214996	     -0.06055208	     -0.00029811	     -0.20153349	     -0.06505834	      0.88314143	     -0.00017445	     -0.21873056	      0.00040126	     -0.00041909	    198.06660137
      1.14361156	     -0.06060053	     -0.00029764	     -0.20158148	     -0.06505780	      0.88314081	     -0.00017408	     -0.21873095	      0.00034539	     -0.00042852	    198.18622647
      1.14507316	     -0.06065197	     -0.00029467	     -0.20163249	     -0.06505733	      0.88314017	     -0.00017371	     -0.21873161	      0.00029083	     -0.00043838	    197.99339539
      1.14653476	     -0.06070477	     -0.00029409	     -0.20168485	     -0.06505695	      0.88313953	     -0.00017333	     -0.21873256	      0.00023785	     -0.00044786	    197.49942390
      1.14799636	     -0.06075613	     -0.00029083	     -0.20173582	     -0.06505664	      0.88313886	     -0.00017295	     -0.21873378	      0.00018594	     -0.00045726	    196.88533700
      1.14945796	     -0.06080948	     -0.00029027	     -0.20178873	     -0.06505640	      0.88313819	     -0.00017255	     -0.21873524	      0.00013481	     -0.00046671	    197.13225483
      1.15091956	     -0.06086264	     -0.00028672	     -0.20184153	     -0.06505624	      0.88313750	     -0.00017216	     -0.21873693	      0.00008559	     -0.00047587	    196.09147456
      1.15238116	     -0.06091489	     -0.00028582	     -0.20189338	     -0.06505615	      0.88313680	     -0.00017176	     -0.21873884	      0.00003686	     -0.00048497	    196.28182693
      1.15384276	     -0.06096595	     -0.00028161	     -0.20194410	     -0.06505613	      0.88313608	     -0.00017135	     -0.21874092	     -0.00001005	     -0.00049371	    195.28530145
      1.15530436	     -0.06101587	     -0.00028015	     -0.20199364	     -0.06505618	      0.88313536	     -0.00017093	     -0.21874316	     -0.00005645	     -0.00050224	    195.54732751
      1.15676596	     -0.06106404	     -0.00027519	     -0.20204151	     -0.06505630	      0.88313462	     -0.00017051	     -0.21874551	     -0.00010136	     -0.00051066	    195.00923284
      1.15822757	     -0.06111199	     -0.00027292	     -0.20208912	     -0.06505648	      0.88313386	     -0.00017008	     -0.21874800	     -0.00014494	     -0.00051831	    194.43231382
      1.15968917	     -0.06115410	     -0.00026720	     -0.20213094	     -0.06505672	      0.88313310	     -0.00016965	     -0.21875060	     -0.00018805	     -0.00052581	    194.40099859
      1.16115077	     -0.06119846	     -0.00026404	     -0.20217499	     -0.06505703	      0.88313233	     -0.00016921	     -0.21875324	     -0.00022973	     -0.00053265	    194.07420638
      1.16261237	     -0.06123676	     -0.00025770	     -0.20221304	     -0.06505739	      0.88313154	     -0.00016876	     -0.21875601	     -0.00027035	     -0.00053865	    193.33579391
      1.16407397	     -0.06127232	     -0.00025359	     -0.20224830	     -0.06505782	      0.88313075	     -0.00016830	     -0.21875882	     -0.00031081	     -0.00054416	    193.89206326
      1.16553557	     -0.06130634	     -0.00024648	     -0.20228210	     -0.06505830	      0.88312995	     -0.00016784	     -0.21876167	     -0.00034951	     -0.00054861	    192.83293717
      1.16699717	     -0.06133649	     -0.00024171	     -0.20231198	     -0.06505884	      0.88312915	     -0.00016737	     -0.21876458	     -0.00038816	     -0.00055199	    192.98000597
      1.16845877	     -0.06136195	     -0.00023400	     -0.20233722	     -0.06505943	      0.88312834	     -0.00016690	     -0.21876755	     -0.00042602	     -0.00055444	    192.67194517
      1.16992037	     -0.06138791	     -0.00022852	     -0.20236293	     -0.06506008	      0.88312753	     -0.00016642	     -0.21877055	     -0.00046329	     -0.00055572	    192.57181255
      1.17138197	     -0.06140803	     -0.00022055	     -0.20238284	     -0.06506079	      0.88312672	     -0.00016593	     -0.21877366	     -0.00049985	     -0.00055561	    191.91128066
      1.17284357	     -0.06142469	     -0.00021438	     -0.20239926	     -0.06506155	      0.88312590	     -0.00016543	     -0.21877680	     -0.00053649	     -0.00055426	    192.23535826
      1.17430517	     -0.06143889	     -0.00020617	     -0.20241326	     -0.06506236	      0.88312510	     -0.00016493	     -0.21877999	     -0.00057260	     -0.00055187	    192.04356618
      1.17576677	     -0.06145127	     -0.00019970	     -0.20242541	     -0.06506322	      0.88312429	     -0.00016443	     -0.21878323	     -0.00060784	     -0.00054743	    191.19954775
      1.17722837	     -0.06145618	     -0.00019139	     -0.20243011	     -0.06506413	      0.88312350	     -0.00016392	     -0.21878654	     -0.00064392	     -0.00054189	    191.64455300
      1.17868997	     -0.06146312	     -0.00018466	     -0.20243682	     -0.06506510	      0.88312271	     -0.00016341	     -0.21878986	     -0.00067937	     -0.00053500	    191.56305062
      1.18015157	     -0.06146502	     -0.00017644	     -0.20243851	     -0.06506612	      0.88312193	     -0.00016289	     -0.21879328	     -0.00071438	     -0.00052635	    190.83045998
      1.18161317	     -0.06146382	     -0.00016961	     -0.20243707	     -0.06506719	      0.88312117	     -0.00016237	     -0.21879675	     -0.00075021	     -0.00051655	    191.35924920
      1.18307477	     -0.06146218	     -0.00016159	     -0.20243522	     -0.06506831	      0.88312042	     -0.00016185	     -0.21880027	     -0.00078528	     -0.00050524	    190.69761935
      1.18453637	     -0.06145742	     -0.00015493	     -0.20243021	     -0.06506949	      0.88311970	     -0.00016133	     -0.21880389	     -0.00082082	     -0.00049252	    190.73823649
      1.18599798	     -0.06144915	     -0.00014713	     -0.20242172	     -0.06507071	      0.88311899	     -0.00016080	     -0.21880757	     -0.00085652	     -0.00047868	    190.76233477
      1.18794805	     -0.06144273	     -0.00013948	     -0.20241494	     -0.06507243	      0.88311807	     -0.00016010	     -0.21881256	     -0.00090438	     -0.00045890	    191.14119804
      1.18913333	     -0.06143010	     -0.00013225	     -0.20240214	     -0.06507352	      0.88311754	     -0.00015967	     -0.21881578	     -0.00093328	     -0.00044508	    190.31089535
      1.19031861	     -0.06141974	     -0.00012715	     -0.20239157	     -0.06507464	      0.88311702	     -0.00015925	     -0.21881895	     -0.00096260	     -0.00043108	    190.53222018
      1.19218356	     -0.06140476	     -0.00011864	     -0.20237626	     -0.06507648	      0.88311623	     -0.00015857	     -0.21882412	     -0.00100877	     -0.00040863	    190.71298045
      1.19378231	     -0.06139269	     -0.00011240	     -0.20236389	     -0.06507812	      0.88311560	     -0.00015800	     -0.21882871	     -0.00104793	     -0.00038839	    189.93965628
      1.19538106	     -0.06137290	     -0.00010455	     -0.20234382	     -0.06507983	      0.88311499	     -0.00015742	     -0.21883346	     -0.00108799	     -0.00036745	    189.85971586
      1.19697981	     -0.06135740	     -0.00009962	     -0.20232799	     -0.06508160	      0.88311442	     -0.00015685	     -0.21883825	     -0.00112859	     -0.00034615	    190.32895844
      1.19833973	     -0.06134046	     -0.00009257	     -0.20231081	     -0.06508316	      0.88311396	     -0.00015637	     -0.21884245	     -0.00116315	     -0.00032812	    190.45174259
      1.19969965	     -0.06132582	     -0.00008798	     -0.20229590	     -0.06508477	      0.88311353	     -0.00015588	     -0.21884673	     -0.00119748	     -0.00030972	    190.08505905
      1.20105957	     -0.06130744	     -0.00008208	     -0.20227725	     -0.06508642	      0.88311312	     -0.00015540	     -0.21885110	     -0.00123252	     -0.00029170	    190.41318471
      1.20295314	     -0.06128723	     -0.00007565	     -0.20225665	     -0.06508880	      0.88311259	     -0.00015474	     -0.21885731	     -0.00128042	     -0.00026653	    189.10280064
      1.20433569	     -0.06126292	     -0.00006903	     -0.20223207	     -0.06509060	      0.88311223	     -0.00015425	     -0.21886198	     -0.00131730	     -0.00024868	    190.49151776
      1.20571825	     -0.06124680	     -0.00006461	     -0.20221565	     -0.06509244	      0.88311190	     -0.00015377	     -0.21886668	     -0.00135323	     -0.00023129	    190.33353192
      1.20710080	     -0.06122683	     -0.00005888	     -0.20219540	     -0.06509434	      0.88311160	     -0.00015329	     -0.21887150	     -0.00138933	     -0.00021425	    190.20380295
      1.20878777	     -0.06120452	     -0.00005343	     -0.20217272	     -0.06509672	      0.88311125	     -0.00015271	     -0.21887751	     -0.00143383	     -0.00019433	    190.20038825
      1.21047473	     -0.06117568	     -0.00004549	     -0.20214354	     -0.06509918	      0.88311094	     -0.00015214	     -0.21888369	     -0.00147857	     -0.00017528	    190.15117382
      1.21185106	     -0.06116017	     -0.00004248	     -0.20212771	     -0.06510124	      0.88311071	     -0.00015167	     -0.21888878	     -0.00151558	     -0.00016057	    190.38815627
      1.21322739	     -0.06113719	     -0.00003640	     -0.20210444	     -0.06510335	      0.88311050	     -0.00015121	     -0.21889404	     -0.00155263	     -0.00014668	    190.54292559
      1.21488418	     -0.06111725	     -0.00003183	     -0.20208411	     -0.06510596	      0.88311027	     -0.00015066	     -0.21890046	     -0.00159727	     -0.00013115	    190.19983695
      1.21625838	     -0.06109099	     -0.00002572	     -0.20205756	     -0.06510818	      0.88311010	     -0.00015020	     -0.21890598	     -0.00163488	     -0.00011855	    190.42786292
      1.21763259	     -0.06107161	     -0.00002180	     -0.20203786	     -0.06511045	      0.88310994	     -0.00014975	     -0.21891156	     -0.00167274	     -0.00010739	    190.75691510
      1.21928976	     -0.06104426	     -0.00001504	     -0.20201014	     -0.06511326	      0.88310977	     -0.00014922	     -0.21891850	     -0.00171807	     -0.00009482	    190.34018096
      1.22077204	     -0.06102345	     -0.00001137	     -0.20198896	     -0.06511584	      0.88310964	     -0.00014874	     -0.21892480	     -0.00175991	     -0.00008510	    191.21922989
      1.22225432	     -0.06099731	     -0.00000488	     -0.20196250	     -0.06511848	      0.88310952	     -0.00014827	     -0.21893128	     -0.00180078	     -0.00007557	    190.36020160
      1.22373661	     -0.06097748	     -0.00000121	     -0.20194229	     -0.06512118	      0.88310941	     -0.00014781	     -0.21893790	     -0.00184342	     -0.00006797	    191.43289932
      1.22521889	     -0.06095650	      0.00000533	     -0.20192098	     -0.06512394	      0.88310932	     -0.00014735	     -0.21894482	     -0.00188468	     -0.00006055	    190.07043860
      1.22670117	     -0.06093858	      0.00000871	     -0.20190266	     -0.06512677	      0.88310923	     -0.00014689	     -0.21895205	     -0.00192807	     -0.00005505	    191.23696688
      1.22818345	     -0.06092314	      0.00001487	     -0.20188689	     -0.06512966	      0.88310916	     -0.00014645	     -0.21895972	     -0.00197044	     -0.00005081	    190.57629208
      1.22966573	     -0.06091368	      0.00001795	     -0.20187703	     -0.06513261	      0.88310908	     -0.00014601	     -0.21896787	     -0.00201354	     -0.00004806	    190.63497229
      1.23114801	     -0.06090408	      0.00002374	     -0.20186706	     -0.06513563	      0.88310901	     -0.00014557	     -0.21897663	     -0.00205674	     -0.00004704	    190.59890597
      1.23263029	     -0.06090296	      0.00002655	     -0.20186554	     -0.06513871	      0.88310894	     -0.00014514	     -0.21898599	     -0.00210040	     -0.00004847	    191.18233042
      1.23411257	     -0.06090109	      0.00003220	     -0.20186330	     -0.06514185	      0.88310887	     -0.00014472	     -0.21899606	     -0.00214270	     -0.00005095	    189.84171967
      1.23559486	     -0.06090310	      0.00003469	     -0.20186490	     -0.06514506	      0.88310879	     -0.00014431	     -0.21900680	     -0.00218662	     -0.00005630	    191.03847685
      1.23707714	     -0.06090703	      0.00004020	     -0.20186847	     -0.06514833	      0.88310870	     -0.00014390	     -0.21901822	     -0.00222871	     -0.00006326	    189.89307970
      1.23855942	     -0.06091323	      0.00004300	     -0.20187426	     -0.06515167	      0.88310860	     -0.00014350	     -0.21903032	     -0.00227212	     -0.00007269	    190.91812599
      1.24004170	     -0.06092176	      0.00004868	     -0.20188244	     -0.06515507	      0.88310848	     -0.00014311	     -0.21904313	     -0.00231361	     -0.00008338	    189.40400551
      1.24152398	     -0.06093026	      0.00005131	     -0.20189053	     -0.06515853	      0.88310835	     -0.00014273	     -0.21905660	     -0.00235658	     -0.00009620	    190.49042807
      1.24300626	     -0.06094264	      0.00005665	     -0.20190256	     -0.06516205	      0.88310820	     -0.00014235	     -0.21907068	     -0.00239834	     -0.00011099	    190.18733703
      1.24448854	     -0.06095747	      0.00005902	     -0.20191700	     -0.06516564	      0.88310802	     -0.00014199	     -0.21908540	     -0.00243930	     -0.00012666	    189.40139033
      1.24597083	     -0.06096806	      0.00006380	     -0.20192723	     -0.06516928	      0.88310782	     -0.00014163	     -0.21910068	     -0.00248092	     -0.00014415	    189.97782085
      1.24745311	     -0.06098214	      0.00006514	     -0.20194090	     -0.06517299	      0.88310759	     -0.00014128	     -0.21911640	     -0.00252140	     -0.00016269	    189.77925908
      1.24893539	     -0.06099073	      0.00006881	     -0.20194913	     -0.06517676	      0.88310734	     -0.00014094	     -0.21913252	     -0.00256148	     -0.00018148	    189.43467780
      1.25041767	     -0.06100279	      0.00006987	     -0.20196079	     -0.06518059	      0.88310706	     -0.00014061	     -0.21914897	     -0.00260151	     -0.00020056	    189.56728852
      1.25189995	     -0.06100981	      0.00007339	     -0.20196746	     -0.06518447	      0.88310675	     -0.00014030	     -0.21916567	     -0.00264103	     -0.00021952	    189.48623719
      1.25338223	     -0.06101934	      0.00007408	     -0.20197660	     -0.06518842	      0.88310641	     -0.00013999	     -0.21918249	     -0.00268029	     -0.00023823	    189.65180925
      1.25486451	     -0.06102541	      0.00007677	     -0.20198231	     -0.06519242	      0.88310604	     -0.00013969	     -0.21919936	     -0.00271887	     -0.00025602	    189.38855940
      1.25634679	     -0.06103364	      0.00007652	     -0.20199014	     -0.06519648	      0.88310565	     -0.00013941	     -0.21921623	     -0.00275723	     -0.00027277	    189.40279144
      1.25782908	     -0.06103766	      0.00007815	     -0.20199378	     -0.06520059	      0.88310523	     -0.00013914	     -0.21923306	     -0.00279526	     -0.00028830	    189.47151680
      1.25931136	     -0.06104721	      0.00007699	     -0.20200293	     -0.06520476	      0.88310479	     -0.00013887	     -0.21924978	     -0.00283327	     -0.00030272	    190.01992255
      1.26079364	     -0.06105485	      0.00007752	     -0.20201020	     -0.06520899	      0.88310434	     -0.00013862	     -0.21926643	     -0.00286988	     -0.00031487	    188.93810489
      1.26227592	     -0.06106244	      0.00007566	     -0.20201736	     -0.06521327	      0.88310386	     -0.00013839	     -0.21928295	     -0.00290765	     -0.00032553	    189.92714538
      1.26375820	     -0.06107261	      0.00007531	     -0.20202715	     -0.06521761	      0.88310337	     -0.00013816	     -0.21929932	     -0.00294461	     -0.00033482	    190.24552874
      1.26524048	     -0.06108590	      0.00007270	     -0.20204003	     -0.06522200	      0.88310287	     -0.00013794	     -0.21931554	     -0.00298037	     -0.00034132	    189.26813751
      1.26672276	     -0.06109545	      0.00007152	     -0.20204919	     -0.06522645	      0.88310236	     -0.00013774	     -0.21933163	     -0.00301729	     -0.00034676	    190.40571930
      1.26820505	     -0.06111407	      0.00006844	     -0.20206740	     -0.06523094	      0.88310184	     -0.00013755	     -0.21934754	     -0.00305240	     -0.00034999	    189.53167342
      1.26968733	     -0.06112803	      0.00006672	     -0.20208096	     -0.06523550	      0.88310132	     -0.00013737	     -0.21936333	     -0.00308852	     -0.00035197	    190.54309762
      1.27116961	     -0.06115142	      0.00006315	     -0.20210395	     -0.06524010	      0.88310080	     -0.00013720	     -0.21937893	     -0.00312279	     -0.00035181	    189.47418939
      1.27265189	     -0.06116935	      0.00006093	     -0.20212148	     -0.06524475	      0.88310028	     -0.00013704	     -0.21939444	     -0.00315813	     -0.00035060	    190.50942491
      1.27413417	     -0.06119634	      0.00005712	     -0.20214808	     -0.06524946	      0.88309976	     -0.00013689	     -0.21940975	     -0.00319194	     -0.00034813	    190.07066485
      1.27561645	     -0.06121925	      0.00005480	     -0.20217061	     -0.06525422	      0.88309925	     -0.00013675	     -0.21942495	     -0.00322563	     -0.00034449	    190.14035826
      1.27709873	     -0.06124918	      0.00005083	     -0.20220015	     -0.06525902	      0.88309874	     -0.00013662	     -0.21943997	     -0.00325866	     -0.00034009	    190.00837724
      1.27858101	     -0.06127569	      0.00004845	     -0.20222629	     -0.06526388	      0.88309824	     -0.00013651	     -0.21945486	     -0.00329148	     -0.00033532	    190.42701562
      1.28006330	     -0.06130973	      0.00004457	     -0.20225996	     -0.06526878	      0.88309775	     -0.00013640	     -0.21946957	     -0.00332307	     -0.00032996	    189.87403033
      1.28154558	     -0.06133998	      0.00004198	     -0.20228985	     -0.06527373	      0.88309726	     -0.00013630	     -0.21948416	     -0.00335491	     -0.00032483	    190.56262039
      1.28302786	     -0.06137762	      0.00003806	     -0.20232713	     -0.06527873	      0.88309679	     -0.00013621	     -0.21949856	     -0.00338479	     -0.00031896	    189.26401025
      1.28451014	     -0.06140844	      0.00003550	     -0.20235761	     -0.06528377	      0.88309632	     -0.00013613	     -0.21951286	     -0.00341565	     -0.00031368	    190.31580405
      1.28599242	     -0.06144911	      0.00003172	     -0.20239793	     -0.06528885	      0.88309586	     -0.00013606	     -0.21952695	     -0.00344464	     -0.00030852	    189.68238517
      1.28747470	     -0.06148395	      0.00002936	     -0.20243245	     -0.06529398	      0.88309540	     -0.00013600	     -0.21954095	     -0.00347354	     -0.00030381	    189.84144470
      1.28895698	     -0.06152571	      0.00002595	     -0.20247388	     -0.06529915	      0.88309495	     -0.00013595	     -0.21955473	     -0.00350140	     -0.00029943	    189.36964395
      1.29043926	     -0.06156280	      0.00002357	     -0.20251067	     -0.06530436	      0.88309451	     -0.00013591	     -0.21956840	     -0.00352882	     -0.00029532	    189.22341602
      1.29192155	     -0.06160356	      0.00002032	     -0.20255111	     -0.06530961	      0.88309408	     -0.00013587	     -0.21958189	     -0.00355587	     -0.00029215	    189.50837230
      1.29340383	     -0.06164454	      0.00001798	     -0.20259180	     -0.06531490	      0.88309365	     -0.00013585	     -0.21959522	     -0.00358167	     -0.00028938	    189.03562413
      1.29488611	     -0.06168730	      0.00001460	     -0.20263426	     -0.06532023	      0.88309322	     -0.00013583	     -0.21960843	     -0.00360696	     -0.00028721	    188.70726343
      1.29636839	     -0.06172608	      0.00001234	     -0.20267276	     -0.06532559	      0.88309280	     -0.00013583	     -0.21962149	     -0.00363192	     -0.00028587	    188.96856220
      1.29807120	     -0.06177915	      0.00000831	     -0.20272549	     -0.06533180	      0.88309231	     -0.00013583	     -0.21963624	     -0.00365959	     -0.00028555	    188.98574216
      1.29977402	     -0.06182273	      0.00000652	     -0.20276880	     -0.06533805	      0.88309182	     -0.00013584	     -0.21965085	     -0.00368588	     -0.00028535	    188.25228848
      1.30103608	     -0.06186145	      0.00000277	     -0.20280727	     -0.06534272	      0.88309146	     -0.00013586	     -0.21966152	     -0.00370517	     -0.00028586	    188.12408648
      1.30229815	     -0.06189685	      0.00000070	     -0.20284246	     -0.06534741	      0.88309110	     -0.00013589	     -0.21967209	     -0.00372415	     -0.00028716	    188.36668303
      1.30396775	     -0.06194788	     -0.00000285	     -0.20289320	     -0.06535364	      0.88309062	     -0.00013593	     -0.21968592	     -0.00374761	     -0.00028911	    187.22867904
      1.30563734	     -0.06199119	     -0.00000558	     -0.20293624	     -0.06535992	      0.88309014	     -0.00013599	     -0.21969960	     -0.00377200	     -0.00029209	    188.55391947
      1.30730694	     -0.06205071	     -0.00000999	     -0.20299548	     -0.06536624	      0.88308965	     -0.00013606	     -0.21971296	     -0.00379340	     -0.00029574	    186.81225613
      1.30862585	     -0.06208147	     -0.00001179	     -0.20302604	     -0.06537125	      0.88308925	     -0.00013612	     -0.21972354	     -0.00381125	     -0.00029833	    187.42061197
      1.30994475	     -0.06212180	     -0.00001489	     -0.20306616	     -0.06537629	      0.88308886	     -0.00013619	     -0.21973390	     -0.00382787	     -0.00030174	    187.29695160
      1.31157033	     -0.06216904	     -0.00001793	     -0.20311317	     -0.06538253	      0.88308836	     -0.00013628	     -0.21974651	     -0.00384766	     -0.00030651	    187.25846187
      1.31319591	     -0.06221954	     -0.00002194	     -0.20316343	     -0.06538880	      0.88308786	     -0.00013639	     -0.21975893	     -0.00386626	     -0.00031131	    186.45856204
      1.31482148	     -0.06225954	     -0.00002427	     -0.20320322	     -0.06539510	      0.88308735	     -0.00013651	     -0.21977115	     -0.00388524	     -0.00031656	    187.29375750
      1.31620328	     -0.06230228	     -0.00002793	     -0.20324577	     -0.06540048	      0.88308691	     -0.00013662	     -0.21978123	     -0.00389978	     -0.00032071	    186.47973809
      1.31758508	     -0.06233844	     -0.00003040	     -0.20328175	     -0.06540588	      0.88308646	     -0.00013673	     -0.21979118	     -0.00391478	     -0.00032530	    187.16123854
      1.31896687	     -0.06237753	     -0.00003352	     -0.20332067	     -0.06541130	      0.88308601	     -0.00013686	     -0.21980091	     -0.00392837	     -0.00032941	    186.50567305
      1.32034867	     -0.06241232	     -0.00003630	     -0.20335529	     -0.06541674	      0.88308555	     -0.00013699	     -0.21981043	     -0.00394227	     -0.00033366	    187.01221936
      1.32220085	     -0.06246320	     -0.00004061	     -0.20340596	     -0.06542405	      0.88308493	     -0.00013718	     -0.21982279	     -0.00395845	     -0.00033832	    185.09634452
      1.32375052	     -0.06249348	     -0.00004389	     -0.20343605	     -0.06543020	      0.88308440	     -0.00013734	     -0.21983282	     -0.00397414	     -0.00034171	    187.33670103
      1.32530020	     -0.06253465	     -0.00004794	     -0.20347704	     -0.06543637	      0.88308387	     -0.00013752	     -0.21984238	     -0.00398696	     -0.00034426	    186.41801756
      1.32684987	     -0.06256254	     -0.00005092	     -0.20350477	     -0.06544256	      0.88308334	     -0.00013771	     -0.21985166	     -0.00400048	     -0.00034620	    187.31392003
      1.32839955	     -0.06259685	     -0.00005502	     -0.20353892	     -0.06544877	      0.88308280	     -0.00013790	     -0.21986038	     -0.00401237	     -0.00034649	    186.29051709
      1.32978291	     -0.06261785	     -0.00005792	     -0.20355977	     -0.06545433	      0.88308232	     -0.00013809	     -0.21986784	     -0.00402405	     -0.00034623	    187.54142873
      1.33116627	     -0.06264483	     -0.00006175	     -0.20358660	     -0.06545990	      0.88308184	     -0.00013828	     -0.21987491	     -0.00403430	     -0.00034454	    186.91175621
      1.33254963	     -0.06266623	     -0.00006516	     -0.20360787	     -0.06546549	      0.88308137	     -0.00013847	     -0.21988167	     -0.00404524	     -0.00034207	    187.55808125
      1.33431328	     -0.06269717	     -0.00006995	     -0.20363864	     -0.06547263	      0.88308077	     -0.00013873	     -0.21988976	     -0.00405764	     -0.00033685	    186.24811960
      1.33607692	     -0.06271339	     -0.00007389	     -0.20365468	     -0.06547980	      0.88308018	     -0.00013900	     -0.21989740	     -0.00407265	     -0.00033026	    188.78239555
      1.33727709	     -0.06273625	     -0.00007749	     -0.20367742	     -0.06548470	      0.88307979	     -0.00013919	     -0.21990216	     -0.00408071	     -0.00032434	    187.45971295
      1.33847725	     -0.06275276	     -0.00008055	     -0.20369381	     -0.06548960	      0.88307940	     -0.00013938	     -0.21990678	     -0.00408991	     -0.00031823	    187.92735944
      1.34026550	     -0.06277941	     -0.00008526	     -0.20372030	     -0.06549692	      0.88307884	     -0.00013968	     -0.21991331	     -0.00410271	     -0.00030770	    187.27793977
      1.34186833	     -0.06279900	     -0.00008914	     -0.20373974	     -0.06550351	      0.88307836	     -0.00013996	     -0.21991886	     -0.00411581	     -0.00029801	    188.94769867
      1.34347117	     -0.06282787	     -0.00009308	     -0.20376848	     -0.06551012	      0.88307789	     -0.00014024	     -0.21992409	     -0.00412613	     -0.00028684	    186.57710101
      1.34507401	     -0.06284305	     -0.00009652	     -0.20378352	     -0.06551674	      0.88307744	     -0.00014053	     -0.21992921	     -0.00413977	     -0.00027614	    189.07797248
      1.34649539	     -0.06286995	     -0.00009985	     -0.20381030	     -0.06552263	      0.88307705	     -0.00014080	     -0.21993345	     -0.00414966	     -0.00026679	    188.24322808
      1.34791678	     -0.06288959	     -0.00010268	     -0.20382983	     -0.06552854	      0.88307668	     -0.00014107	     -0.21993764	     -0.00415993	     -0.00025739	    188.22581459
      1.34933816	     -0.06291251	     -0.00010554	     -0.20385264	     -0.06553446	      0.88307632	     -0.00014135	     -0.21994166	     -0.00417051	     -0.00024884	    188.65483062
      1.35117150	     -0.06294328	     -0.00010883	     -0.20388330	     -0.06554212	      0.88307587	     -0.00014171	     -0.21994674	     -0.00418262	     -0.00023845	    187.41571036
      1.35275428	     -0.06296380	     -0.00011160	     -0.20390370	     -0.06554875	      0.88307550	     -0.00014204	     -0.21995094	     -0.00419490	     -0.00023082	    189.00464306
      1.35433706	     -0.06298971	     -0.00011409	     -0.20392951	     -0.06555539	      0.88307514	     -0.00014237	     -0.21995496	     -0.00420496	     -0.00022409	    188.36954334
      1.35591984	     -0.06301842	     -0.00011724	     -0.20395811	     -0.06556206	      0.88307479	     -0.00014271	     -0.21995891	     -0.00421585	     -0.00021935	    189.14297323
      1.35750262	     -0.06304240	     -0.00011929	     -0.20398201	     -0.06556874	      0.88307445	     -0.00014305	     -0.21996282	     -0.00422526	     -0.00021564	    188.66462456
      1.35908541	     -0.06307109	     -0.00012232	     -0.20401060	     -0.06557543	      0.88307411	     -0.00014341	     -0.21996660	     -0.00423493	     -0.00021372	    188.79484387
      1.36066819	     -0.06309364	     -0.00012410	     -0.20403308	     -0.06558214	      0.88307377	     -0.00014376	     -0.21997035	     -0.00424427	     -0.00021361	    189.43817089
      1.36205208	     -0.06312095	     -0.00012681	     -0.20406030	     -0.06558802	      0.88307347	     -0.00014408	     -0.21997350	     -0.00425145	     -0.00021426	    188.71147098
      1.36343598	     -0.06314243	     -0.00012862	     -0.20408172	     -0.06559391	      0.88307317	     -0.00014441	     -0.21997666	     -0.00425905	     -0.00021660	    189.35405178
      1.36481987	     -0.06316835	     -0.00013081	     -0.20410758	     -0.06559981	      0.88307287	     -0.00014474	     -0.21997976	     -0.00426565	     -0.00021986	    188.90061865
      1.36661291	     -0.06319807	     -0.00013325	     -0.20413721	     -0.06560747	      0.88307247	     -0.00014517	     -0.21998379	     -0.00427439	     -0.00022595	    189.31431332
      1.36813042	     -0.06322636	     -0.00013541	     -0.20416545	     -0.06561396	      0.88307213	     -0.00014554	     -0.21998710	     -0.00428067	     -0.00023215	    188.55843669
      1.36964792	     -0.06325110	     -0.00013725	     -0.20419013	     -0.06562046	      0.88307177	     -0.00014592	     -0.21999042	     -0.00428773	     -0.00024005	    189.69802688
      1.37116543	     -0.06328039	     -0.00013933	     -0.20421937	     -0.06562697	      0.88307140	     -0.00014630	     -0.21999370	     -0.00429306	     -0.00024876	    188.82100495
      1.37268294	     -0.06330410	     -0.00014085	     -0.20424303	     -0.06563349	      0.88307101	     -0.00014669	     -0.21999700	     -0.00429883	     -0.00025844	    189.31916622
      1.37420045	     -0.06333372	     -0.00014290	     -0.20427260	     -0.06564002	      0.88307061	     -0.00014709	     -0.22000026	     -0.00430369	     -0.00026919	    189.02273837
      1.37571796	     -0.06335915	     -0.00014429	     -0.20429800	     -0.06564655	      0.88307020	     -0.00014748	     -0.22000355	     -0.00430837	     -0.00028063	    189.18186757
      1.37723546	     -0.06338905	     -0.00014625	     -0.20432787	     -0.06565309	      0.88306976	     -0.00014789	     -0.22000683	     -0.00431231	     -0.00029251	    188.75883625
      1.37875297	     -0.06341357	     -0.00014750	     -0.20435235	     -0.06565964	      0.88306931	     -0.00014829	     -0.22001017	     -0.00431664	     -0.00030530	    189.72050356
      1.38027048	     -0.06344565	     -0.00014916	     -0.20438440	     -0.06566619	      0.88306883	     -0.00014871	     -0.22001348	     -0.00431933	     -0.00031808	    188.86448433
      1.38178799	     -0.06347134	     -0.00015032	     -0.20441008	     -0.06567275	      0.88306834	     -0.00014912	     -0.22001689	     -0.00432237	     -0.00033126	    189.27853051
      1.38330549	     -0.06350102	     -0.00015161	     -0.20443974	     -0.06567931	      0.88306783	     -0.00014954	     -0.22002033	     -0.00432436	     -0.00034434	    188.69969982
      1.38482300	     -0.06352892	     -0.00015291	     -0.20446764	     -0.06568587	      0.88306730	     -0.00014997	     -0.22002386	     -0.00432675	     -0.00035771	    189.51104092
      1.38634051	     -0.06356035	     -0.00015423	     -0.20449906	     -0.06569244	      0.88306674	     -0.00015039	     -0.22002746	     -0.00432762	     -0.00037082	    188.77364122
      1.38785802	     -0.06358696	     -0.00015520	     -0.20452568	     -0.06569901	      0.88306617	     -0.00015083	     -0.22003115	     -0.00432854	     -0.00038345	    188.98519101
      1.38937553	     -0.06361862	     -0.00015643	     -0.20455733	     -0.06570558	      0.88306558	     -0.00015126	     -0.22003486	     -0.00432909	     -0.00039646	    189.40064348
      1.39089303	     -0.06364834	     -0.00015732	     -0.20458708	     -0.06571215	      0.88306497	     -0.00015170	     -0.22003867	     -0.00432797	     -0.00040840	    188.33469264
      1.39241054	     -0.06367784	     -0.00015840	     -0.20461659	     -0.06571871	      0.88306434	     -0.00015214	     -0.22004254	     -0.00432772	     -0.00042057	    189.24431729
      1.39419156	     -0.06371720	     -0.00015942	     -0.20465599	     -0.06572642	      0.88306358	     -0.00015266	     -0.22004719	     -0.00432525	     -0.00043459	    188.32830151
      1.39597259	     -0.06375098	     -0.00016030	     -0.20468979	     -0.06573412	      0.88306279	     -0.00015319	     -0.22005198	     -0.00432274	     -0.00044685	    187.93782504
      1.39754969	     -0.06378324	     -0.00016097	     -0.20472210	     -0.06574094	      0.88306208	     -0.00015366	     -0.22005623	     -0.00432008	     -0.00045778	    188.43353792
      1.39912679	     -0.06381734	     -0.00016193	     -0.20475625	     -0.06574775	      0.88306135	     -0.00015414	     -0.22006059	     -0.00431628	     -0.00046835	    188.33627321
      1.40070390	     -0.06384963	     -0.00016214	     -0.20478859	     -0.06575455	      0.88306060	     -0.00015461	     -0.22006503	     -0.00431227	     -0.00047878	    188.99580457
      1.40228100	     -0.06388784	     -0.00016316	     -0.20482687	     -0.06576135	      0.88305984	     -0.00015509	     -0.22006955	     -0.00430610	     -0.00048817	    187.31894036
      1.40385810	     -0.06391598	     -0.00016296	     -0.20485508	     -0.06576814	      0.88305906	     -0.00015558	     -0.22007420	     -0.00430139	     -0.00049725	    188.65983398
      1.40543521	     -0.06395590	     -0.00016397	     -0.20489506	     -0.06577492	      0.88305827	     -0.00015606	     -0.22007882	     -0.00429477	     -0.00050616	    188.11725524
      1.40701231	     -0.06398887	     -0.00016345	     -0.20492813	     -0.06578168	      0.88305747	     -0.00015655	     -0.22008364	     -0.00428727	     -0.00051377	    187.40375484
      1.40858942	     -0.06402655	     -0.00016448	     -0.20496589	     -0.06578844	      0.88305665	     -0.00015704	     -0.22008852	     -0.00428011	     -0.00052174	    187.95234999
      1.41016652	     -0.06406059	     -0.00016359	     -0.20500005	     -0.06579518	      0.88305582	     -0.00015754	     -0.22009351	     -0.00427130	     -0.00052874	    187.51801553
      1.41174362	     -0.06410259	     -0.00016500	     -0.20504213	     -0.06580191	      0.88305498	     -0.00015803	     -0.22009864	     -0.00426197	     -0.00053580	    187.09955697
      1.41332073	     -0.06413543	     -0.00016348	     -0.20507511	     -0.06580863	      0.88305413	     -0.00015853	     -0.22010400	     -0.00425201	     -0.00054215	    187.03928707
      1.41489783	     -0.06418183	     -0.00016507	     -0.20512160	     -0.06581532	      0.88305327	     -0.00015904	     -0.22010943	     -0.00424152	     -0.00054875	    187.02983189
      1.41647493	     -0.06421599	     -0.00016305	     -0.20515591	     -0.06582200	      0.88305240	     -0.00015954	     -0.22011516	     -0.00422975	     -0.00055464	    186.63006853
      1.41805204	     -0.06426433	     -0.00016473	     -0.20520435	     -0.06582867	      0.88305152	     -0.00016005	     -0.22012095	     -0.00421750	     -0.00056097	    186.41848873
      1.41962914	     -0.06429920	     -0.00016230	     -0.20523940	     -0.06583531	      0.88305063	     -0.00016056	     -0.22012702	     -0.00420439	     -0.00056692	    186.46600746
      1.42120624	     -0.06435148	     -0.00016422	     -0.20529180	     -0.06584193	      0.88304974	     -0.00016108	     -0.22013313	     -0.00418999	     -0.00057304	    185.62101201
      1.42257414	     -0.06438243	     -0.00016198	     -0.20532293	     -0.06584765	      0.88304895	     -0.00016152	     -0.22013870	     -0.00417733	     -0.00057820	    185.83898298
      1.42394203	     -0.06442340	     -0.00016204	     -0.20536404	     -0.06585335	      0.88304815	     -0.00016197	     -0.22014430	     -0.00416340	     -0.00058349	    185.18823518
      1.42530993	     -0.06446099	     -0.00016087	     -0.20540178	     -0.06585904	      0.88304735	     -0.00016242	     -0.22015007	     -0.00414937	     -0.00058913	    185.36808769
      1.42713299	     -0.06451636	     -0.00015970	     -0.20545739	     -0.06586659	      0.88304627	     -0.00016303	     -0.22015792	     -0.00412818	     -0.00059621	    183.37463117
      1.42876351	     -0.06455474	     -0.00015735	     -0.20549598	     -0.06587330	      0.88304529	     -0.00016357	     -0.22016517	     -0.00411060	     -0.00060268	    184.90794233
      1.43039403	     -0.06460510	     -0.00015595	     -0.20554656	     -0.06587999	      0.88304431	     -0.00016411	     -0.22017241	     -0.00408992	     -0.00060891	    183.49225392
      1.43183554	     -0.06463888	     -0.00015297	     -0.20558056	     -0.06588587	      0.88304342	     -0.00016460	     -0.22017902	     -0.00407232	     -0.00061476	    184.56608967
      1.43327706	     -0.06468000	     -0.00015083	     -0.20562190	     -0.06589173	      0.88304253	     -0.00016508	     -0.22018567	     -0.00405239	     -0.00061984	    183.18523611
      1.43471858	     -0.06471419	     -0.00014774	     -0.20565633	     -0.06589756	      0.88304164	     -0.00016556	     -0.22019246	     -0.00403319	     -0.00062514	    183.90223603
      1.43616010	     -0.06475040	     -0.00014464	     -0.20569280	     -0.06590335	      0.88304073	     -0.00016604	     -0.22019931	     -0.00401214	     -0.00062962	    182.87393046
      1.43760162	     -0.06478121	     -0.00014095	     -0.20572385	     -0.06590912	      0.88303982	     -0.00016653	     -0.22020625	     -0.00399149	     -0.00063392	    183.28406362
      1.43967401	     -0.06483015	     -0.00013540	     -0.20577318	     -0.06591736	      0.88303850	     -0.00016722	     -0.22021629	     -0.00395875	     -0.00063867	    180.66383225
      1.44107571	     -0.06485011	     -0.00013119	     -0.20579339	     -0.06592290	      0.88303760	     -0.00016769	     -0.22022322	     -0.00393884	     -0.00064095	    182.95473051
      1.44247741	     -0.06487750	     -0.00012676	     -0.20582106	     -0.06592840	      0.88303671	     -0.00016816	     -0.22023011	     -0.00391653	     -0.00064275	    182.41733090
      1.44418218	     -0.06490558	     -0.00012093	     -0.20584949	     -0.06593506	      0.88303561	     -0.00016873	     -0.22023861	     -0.00388831	     -0.00064331	    181.04168637
      1.44588695	     -0.06492690	     -0.00011503	     -0.20587114	     -0.06594166	      0.88303451	     -0.00016930	     -0.22024717	     -0.00386132	     -0.00064252	    181.64065846
      1.44759172	     -0.06494701	     -0.00010855	     -0.20589160	     -0.06594822	      0.88303342	     -0.00016988	     -0.22025573	     -0.00383286	     -0.00064008	    181.11973841
      1.44910569	     -0.06496314	     -0.00010316	     -0.20590804	     -0.06595401	      0.88303245	     -0.00017039	     -0.22026336	     -0.00380789	     -0.00063658	    181.24855552
      1.45061965	     -0.06497498	     -0.00009723	     -0.20592019	     -0.06595975	      0.88303149	     -0.00017090	     -0.22027107	     -0.00378268	     -0.00063194	    181.71033534
      1.45229988	     -0.06499114	     -0.00009109	     -0.20593669	     -0.06596608	      0.88303043	     -0.00017147	     -0.22027966	     -0.00375420	     -0.00062569	    181.50286270
      1.45398011	     -0.06499986	     -0.00008436	     -0.20594576	     -0.06597237	      0.88302939	     -0.00017205	     -0.22028838	     -0.00372476	     -0.00061683	    180.31253006
      1.45566034	     -0.06500932	     -0.00007876	     -0.20595554	     -0.06597860	      0.88302836	     -0.00017262	     -0.22029717	     -0.00369734	     -0.00060724	    181.54765472
      1.45734057	     -0.06501774	     -0.00007191	     -0.20596431	     -0.06598479	      0.88302735	     -0.00017320	     -0.22030612	     -0.00366787	     -0.00059546	    180.43649257
      1.45902080	     -0.06503628	     -0.00006735	     -0.20598315	     -0.06599093	      0.88302636	     -0.00017379	     -0.22031541	     -0.00364020	     -0.00058345	    181.04488650
      1.46040376	     -0.06504557	     -0.00006146	     -0.20599272	     -0.06599595	      0.88302556	     -0.00017427	     -0.22032352	     -0.00361652	     -0.00057216	    180.36326615
      1.46178671	     -0.06506429	     -0.00005729	     -0.20601169	     -0.06600093	      0.88302478	     -0.00017476	     -0.22033197	     -0.00359286	     -0.00056085	    179.78757929
      1.46316967	     -0.06508487	     -0.00005255	     -0.20603253	     -0.06600589	      0.88302401	     -0.00017525	     -0.22034098	     -0.00356971	     -0.00055022	    180.12391951
      1.46507685	     -0.06512679	     -0.00004662	     -0.20607482	     -0.06601266	      0.88302297	     -0.00017594	     -0.22035447	     -0.00353573	     -0.00053603	    177.85972881
      1.46669409	     -0.06515711	     -0.00004103	     -0.20610543	     -0.06601836	      0.88302212	     -0.00017652	     -0.22036707	     -0.00350924	     -0.00052559	    179.77423578
      1.46831134	     -0.06520774	     -0.00003650	     -0.20615636	     -0.06602401	      0.88302127	     -0.00017711	     -0.22038066	     -0.00347971	     -0.00051720	    178.16177258
      1.46992858	     -0.06525222	     -0.00003095	     -0.20620115	     -0.06602962	      0.88302044	     -0.00017771	     -0.22039559	     -0.00345066	     -0.00051071	    178.81814641
      1.47137679	     -0.06530582	     -0.00002713	     -0.20625501	     -0.06603459	      0.88301971	     -0.00017825	     -0.22040992	     -0.00342317	     -0.00050784	    178.08877545
      1.47282499	     -0.06535551	     -0.00002242	     -0.20630500	     -0.06603953	      0.88301897	     -0.00017879	     -0.22042532	     -0.00339452	     -0.00050656	    177.39013217
      1.47427320	     -0.06540875	     -0.00001811	     -0.20635853	     -0.06604443	      0.88301824	     -0.00017933	     -0.22044163	     -0.00336569	     -0.00050816	    177.51360796
      1.47625785	     -0.06548803	     -0.00001149	     -0.20643825	     -0.06605106	      0.88301722	     -0.00018009	     -0.22046548	     -0.00332273	     -0.00051382	    175.11539000
      1.47792706	     -0.06555459	     -0.00000741	     -0.20650514	     -0.06605658	      0.88301636	     -0.00018073	     -0.22048691	     -0.00328804	     -0.00052156	    176.77030260
      1.47959628	     -0.06562612	     -0.00000077	     -0.20657708	     -0.06606204	      0.88301548	     -0.00018137	     -0.22050954	     -0.00324951	     -0.00053289	    175.58463667
      1.48126549	     -0.06570530	      0.00000273	     -0.20665663	     -0.06606743	      0.88301458	     -0.00018203	     -0.22053338	     -0.00320993	     -0.00054612	    174.89320933
      1.48293471	     -0.06578084	      0.00000983	     -0.20673260	     -0.06607275	      0.88301365	     -0.00018268	     -0.22055855	     -0.00316872	     -0.00056264	    174.48494334
      1.48460392	     -0.06587022	      0.00001093	     -0.20682235	     -0.06607801	      0.88301270	     -0.00018335	     -0.22058489	     -0.00312607	     -0.00058202	    174.61534460
      1.48594574	     -0.06593355	      0.00001612	     -0.20688605	     -0.06608218	      0.88301191	     -0.00018388	     -0.22060714	     -0.00308979	     -0.00059824	    173.52648545
      1.48728756	     -0.06600457	      0.00001839	     -0.20695740	     -0.06608630	      0.88301109	     -0.00018443	     -0.22063014	     -0.00305280	     -0.00061621	    173.40943533
      1.48901188	     -0.06609727	      0.00002300	     -0.20705058	     -0.06609152	      0.88301001	     -0.00018513	     -0.22066085	     -0.00300303	     -0.00064077	    172.56169075
      1.49073619	     -0.06619278	      0.00002672	     -0.20714658	     -0.06609666	      0.88300888	     -0.00018583	     -0.22069274	     -0.00295116	     -0.00066597	    171.52469737
      1.49246050	     -0.06628275	      0.00003258	     -0.20723708	     -0.06610170	      0.88300771	     -0.00018655	     -0.22072577	     -0.00289809	     -0.00069210	    171.62234537
      1.49418481	     -0.06638546	      0.00003494	     -0.20734030	     -0.06610665	      0.88300650	     -0.00018727	     -0.22075968	     -0.00284206	     -0.00071838	    170.97351653
      1.49563777	     -0.06646496	      0.00004030	     -0.20742030	     -0.06611074	      0.88300544	     -0.00018788	     -0.22078908	     -0.00279363	     -0.00074077	    171.02180485
      1.49709073	     -0.06655265	      0.00004257	     -0.20750846	     -0.06611477	      0.88300434	     -0.00018850	     -0.22081908	     -0.00274256	     -0.00076216	    169.79281694
      1.49854369	     -0.06663579	      0.00004628	     -0.20759210	     -0.06611871	      0.88300322	     -0.00018912	     -0.22084970	     -0.00269099	     -0.00078322	    170.05016859
      1.50072937	     -0.06677131	      0.00005002	     -0.20772839	     -0.06612451	      0.88300148	     -0.00019006	     -0.22089669	     -0.00260903	     -0.00081309	    168.74378791
      1.50217014	     -0.06685284	      0.00005449	     -0.20781047	     -0.06612823	      0.88300029	     -0.00019069	     -0.22092835	     -0.00255355	     -0.00083119	    168.71026245
      1.50361091	     -0.06693991	      0.00005638	     -0.20789807	     -0.06613186	      0.88299908	     -0.00019132	     -0.22096038	     -0.00249644	     -0.00084826	    168.58877157
      1.50546557	     -0.06705456	      0.00005981	     -0.20801345	     -0.06613642	      0.88299749	     -0.00019215	     -0.22100238	     -0.00241901	     -0.00086748	    166.22791103
      1.50711195	     -0.06714935	      0.00006150	     -0.20810888	     -0.06614035	      0.88299605	     -0.00019288	     -0.22104024	     -0.00235093	     -0.00088240	    167.87905802
      1.50875833	     -0.06725039	      0.00006549	     -0.20821062	     -0.06614416	      0.88299459	     -0.00019362	     -0.22107848	     -0.00227829	     -0.00089521	    166.54876297
      1.51040471	     -0.06735193	      0.00006708	     -0.20831285	     -0.06614785	      0.88299310	     -0.00019437	     -0.22111712	     -0.00220452	     -0.00090597	    166.65198196
      1.51205108	     -0.06745338	      0.00007058	     -0.20841504	     -0.06615142	      0.88299160	     -0.00019513	     -0.22115612	     -0.00212743	     -0.00091409	    165.16588777
      1.51369746	     -0.06755255	      0.00007154	     -0.20851494	     -0.06615486	      0.88299009	     -0.00019589	     -0.22119538	     -0.00204980	     -0.00092002	    166.15700484
      1.51534384	     -0.06765279	      0.00007494	     -0.20861596	     -0.06615817	      0.88298858	     -0.00019665	     -0.22123474	     -0.00196861	     -0.00092376	    165.33010197
      1.51699022	     -0.06774965	      0.00007424	     -0.20871357	     -0.06616134	      0.88298705	     -0.00019743	     -0.22127421	     -0.00188550	     -0.00092424	    164.97034682
      1.51863660	     -0.06784310	      0.00007602	     -0.20880782	     -0.06616437	      0.88298553	     -0.00019820	     -0.22131382	     -0.00180092	     -0.00092300	    165.14445689
      1.52028297	     -0.06794016	      0.00007455	     -0.20890566	     -0.06616727	      0.88298402	     -0.00019899	     -0.22135337	     -0.00171275	     -0.00091779	    163.27241273
      1.52192935	     -0.06802354	      0.00007711	     -0.20898989	     -0.06617001	      0.88298251	     -0.00019978	     -0.22139279	     -0.00162437	     -0.00091062	    163.76194747
      1.52357573	     -0.06811089	      0.00007689	     -0.20907809	     -0.06617261	      0.88298102	     -0.00020058	     -0.22143163	     -0.00153324	     -0.00090044	    163.30777504
      1.52522211	     -0.06818642	      0.00008015	     -0.20915453	     -0.06617506	      0.88297955	     -0.00020138	     -0.22146992	     -0.00144081	     -0.00088765	    163.48471282
      1.52686849	     -0.06826566	      0.00008003	     -0.20923466	     -0.06617736	      0.88297810	     -0.00020219	     -0.22150745	     -0.00134586	     -0.00087199	    162.75679787
      1.52851487	     -0.06833084	      0.00008269	     -0.20930078	     -0.06617949	      0.88297668	     -0.00020302	     -0.22154422	     -0.00124946	     -0.00085309	    162.34398306
      1.53016124	     -0.06839833	      0.00008158	     -0.20936917	     -0.06618147	      0.88297529	     -0.00020384	     -0.22157991	     -0.00115220	     -0.00083239	    163.27413754
      1.53180762	     -0.06845946	      0.00008297	     -0.20943125	     -0.06618329	      0.88297394	     -0.00020468	     -0.22161453	     -0.00105181	     -0.00080831	    162.01491951
      1.53345400	     -0.06851778	      0.00007965	     -0.20949048	     -0.06618493	      0.88297263	     -0.00020553	     -0.22164796	     -0.00095079	     -0.00078133	    161.93397750
      1.53510038	     -0.06856838	      0.00007909	     -0.20954202	     -0.06618642	      0.88297137	     -0.00020638	     -0.22168021	     -0.00084852	     -0.00075234	    162.01245967
      1.53674676	     -0.06862480	      0.00007440	     -0.20959936	     -0.06618773	      0.88297016	     -0.00020725	     -0.22171116	     -0.00074445	     -0.00072075	    161.38668033
      1.53839313	     -0.06866930	      0.00007245	     -0.20964481	     -0.06618887	      0.88296900	     -0.00020812	     -0.22174097	     -0.00064026	     -0.00068758	    161.99860284
      1.54003951	     -0.06872187	      0.00006675	     -0.20969830	     -0.06618983	      0.88296789	     -0.00020901	     -0.22176942	     -0.00053372	     -0.00065179	    160.94106060
      1.54168589	     -0.06876449	      0.00006334	     -0.20974186	     -0.06619063	      0.88296685	     -0.00020990	     -0.22179674	     -0.00042752	     -0.00061536	    161.76429189
      1.54333227	     -0.06881412	      0.00005703	     -0.20979242	     -0.06619124	      0.88296587	     -0.00021080	     -0.22182277	     -0.00031891	     -0.00057778	    160.76437702
      1.54497865	     -0.06885196	      0.00005285	     -0.20983122	     -0.06619168	      0.88296495	     -0.00021170	     -0.22184763	     -0.00021021	     -0.00053900	    160.80863091
      1.54662502	     -0.06889446	      0.00004609	     -0.20987466	     -0.06619193	      0.88296409	     -0.00021262	     -0.22187108	     -0.00010091	     -0.00050061	    161.50945363
      1.54827140	     -0.06893257	      0.00004128	     -0.20991374	     -0.06619201	      0.88296330	     -0.00021354	     -0.22189322	      0.00001042	     -0.00046146	    160.61927209
      1.54991778	     -0.06896783	      0.00003427	     -0.20994996	     -0.06619190	      0.88296258	     -0.00021447	     -0.22191399	      0.00012219	     -0.00042217	    160.28654891
      1.55156416	     -0.06899533	      0.00002932	     -0.20997845	     -0.06619161	      0.88296191	     -0.00021540	     -0.22193338	      0.00023438	     -0.00038369	    160.59500437
      1.55321054	     -0.06902626	      0.00002232	     -0.21001036	     -0.06619113	      0.88296131	     -0.00021634	     -0.22195122	      0.00034741	     -0.00034605	    160.85387575
      1.55485691	     -0.06904627	      0.00001724	     -0.21003137	     -0.06619046	      0.88296077	     -0.00021728	     -0.22196760	      0.00046152	     -0.00030871	    160.47768218
      1.55650329	     -0.06906679	      0.00001060	     -0.21005288	     -0.06618961	      0.88296030	     -0.00021823	     -0.22198235	      0.00057566	     -0.00027218	    160.77870000
      1.55814967	     -0.06907816	      0.00000533	     -0.21006527	     -0.06618856	      0.88295988	     -0.00021919	     -0.22199552	      0.00069110	     -0.00023573	    159.91661896
      1.55980337	     -0.06908408	     -0.00000069	     -0.21007220	     -0.06618733	      0.88295952	     -0.00022015	     -0.22200705	      0.00080619	     -0.00020078	    160.82200155
      1.56145708	     -0.06908635	     -0.00000580	     -0.21007550	     -0.06618590	      0.88295921	     -0.00022111	     -0.22201678	      0.00092302	     -0.00016548	    159.65746678
      1.56311078	     -0.06908053	     -0.00001177	     -0.21007069	     -0.06618428	      0.88295897	     -0.00022208	     -0.22202474	      0.00103836	     -0.00013123	    160.63705158
      1.56476449	     -0.06907363	     -0.00001686	     -0.21006483	     -0.06618246	      0.88295878	     -0.00022305	     -0.22203090	      0.00115454	     -0.00009754	    160.53810598
      1.56645494	     -0.06906307	     -0.00002297	     -0.21005531	     -0.06618041	      0.88295864	     -0.00022404	     -0.22203550	      0.00127292	     -0.00006363	    160.53961298
      1.56814540	     -0.06904768	     -0.00002794	     -0.21004097	     -0.06617816	      0.88295856	     -0.00022504	     -0.22203843	      0.00139126	     -0.00002928	    159.91195083
      1.56983586	     -0.06903148	     -0.00003417	     -0.21002579	     -0.06617571	      0.88295854	     -0.00022603	     -0.22203976	      0.00150839	      0.00000405	    160.43839420
      1.57152631	     -0.06901163	     -0.00003895	     -0.21000698	     -0.06617306	      0.88295858	     -0.00022703	     -0.22203958	      0.00162569	      0.00003687	    160.24607948
      1.57321677	     -0.06899112	     -0.00004577	     -0.20998747	     -0.06617021	      0.88295867	     -0.00022803	     -0.22203791	      0.00174162	      0.00006862	    161.37253837
      1.57490723	     -0.06896138	     -0.00005125	     -0.20995876	     -0.06616717	      0.88295881	     -0.00022903	     -0.22203475	      0.00185883	      0.00010118	    160.10180401
      1.57659769	     -0.06891734	     -0.00005817	     -0.20991571	     -0.06616393	      0.88295901	     -0.00023003	     -0.22202988	      0.00197331	      0.00013334	    161.74436001
      1.57828814	     -0.06886208	     -0.00006264	     -0.20986148	     -0.06616050	      0.88295926	     -0.00023103	     -0.22202288	      0.00208830	      0.00016611	    161.52058654
      1.57997860	     -0.06878910	     -0.00006835	     -0.20978950	     -0.06615687	      0.88295957	     -0.00023203	     -0.22201353	      0.00220128	      0.00020120	    161.98998891
      1.58166906	     -0.06870117	     -0.00007155	     -0.20970260	     -0.06615306	      0.88295994	     -0.00023303	     -0.22200160	      0.00231290	      0.00023812	    162.04797809
      1.58335952	     -0.06859979	     -0.00007689	     -0.20960220	     -0.06614906	      0.88296038	     -0.00023403	     -0.22198704	      0.00242152	      0.00027770	    163.31652036
      1.58504997	     -0.06848903	     -0.00007996	     -0.20949242	     -0.06614487	      0.88296088	     -0.00023502	     -0.22196987	      0.00252848	      0.00032033	    163.46199246
      1.58674043	     -0.06836718	     -0.00008581	     -0.20937149	     -0.06614051	      0.88296146	     -0.00023603	     -0.22195023	      0.00263226	      0.00036679	    164.08571507
      1.58843089	     -0.06822910	     -0.00008784	     -0.20923435	     -0.06613597	      0.88296213	     -0.00023703	     -0.22192814	      0.00273257	      0.00041640	    165.11775428
      1.59012134	     -0.06808761	     -0.00009373	     -0.20909372	     -0.06613127	      0.88296287	     -0.00023803	     -0.22190351	      0.00283012	      0.00047046	    165.39330986
      1.59157785	     -0.06795347	     -0.00009518	     -0.20896034	     -0.06612709	      0.88296359	     -0.00023889	     -0.22188048	      0.00291058	      0.00051912	    166.52361066
      1.59303435	     -0.06781591	     -0.00009860	     -0.20882350	     -0.06612279	      0.88296439	     -0.00023975	     -0.22185574	      0.00298925	      0.00057098	    166.32855827
      1.59449085	     -0.06767034	     -0.00010098	     -0.20867862	     -0.06611839	      0.88296526	     -0.00024062	     -0.22182940	      0.00306388	      0.00062460	    167.64899709
      1.59666663	     -0.06745502	     -0.00010563	     -0.20846429	     -0.06611160	      0.88296671	     -0.00024191	     -0.22178727	      0.00317203	      0.00070814	    166.57295132
      1.59847522	     -0.06724334	     -0.00010661	     -0.20825337	     -0.06610579	      0.88296805	     -0.00024299	     -0.22174993	      0.00325267	      0.00078097	    170.89258408
      1.60002530	     -0.06709122	     -0.00011195	     -0.20810186	     -0.06610070	      0.88296931	     -0.00024391	     -0.22171597	      0.00332225	      0.00084369	    169.56250598
      1.60157538	     -0.06691082	     -0.00011326	     -0.20792205	     -0.06609550	      0.88297067	     -0.00024484	     -0.22168094	      0.00338614	      0.00090754	    170.99574236
      1.60312546	     -0.06674014	     -0.00011698	     -0.20775191	     -0.06609020	      0.88297213	     -0.00024577	     -0.22164449	      0.00344719	      0.00097080	    171.60206509
      1.60467554	     -0.06656118	     -0.00011869	     -0.20757347	     -0.06608481	      0.88297368	     -0.00024669	     -0.22160688	      0.00350462	      0.00103400	    172.28534429
      1.60622562	     -0.06638664	     -0.00012201	     -0.20739940	     -0.06607934	      0.88297533	     -0.00024762	     -0.22156811	      0.00355782	      0.00109545	    173.81740229
      1.60777570	     -0.06620912	     -0.00012425	     -0.20722234	     -0.06607378	      0.88297708	     -0.00024855	     -0.22152837	      0.00360894	      0.00115650	    173.29462105
      1.60932578	     -0.06603292	     -0.00012765	     -0.20704652	     -0.06606815	      0.88297892	     -0.00024948	     -0.22148776	      0.00365452	      0.00121473	    175.41916650
      1.61119527	     -0.06582682	     -0.00013060	     -0.20684089	     -0.06606127	      0.88298125	     -0.00025061	     -0.22143781	      0.00370718	      0.00128184	    174.73688967
      1.61278895	     -0.06564699	     -0.00013492	     -0.20666135	     -0.06605533	      0.88298334	     -0.00025157	     -0.22139465	      0.00374585	      0.00133626	    176.71753529
      1.61438263	     -0.06548073	     -0.00013778	     -0.20649540	     -0.06604933	      0.88298551	     -0.00025253	     -0.22135099	      0.00378250	      0.00138603	    177.01806921
      1.61597631	     -0.06531424	     -0.00014286	     -0.20632914	     -0.06604328	      0.88298775	     -0.00025350	     -0.22130718	      0.00381523	      0.00143188	    177.93606926
      1.61756999	     -0.06515435	     -0.00014543	     -0.20616948	     -0.06603717	      0.88299007	     -0.00025446	     -0.22126324	      0.00384418	      0.00147184	    179.28293750
      1.61916367	     -0.06500084	     -0.00015062	     -0.20601614	     -0.06603103	      0.88299244	     -0.00025543	     -0.22121928	      0.00387122	      0.00150780	    178.65878624
      1.62075735	     -0.06484741	     -0.00015293	     -0.20586288	     -0.06602484	      0.88299487	     -0.00025639	     -0.22117551	      0.00389348	      0.00153719	    180.17270820
      1.62235103	     -0.06470651	     -0.00015850	     -0.20572209	     -0.06601862	      0.88299734	     -0.00025736	     -0.22113186	      0.00391371	      0.00156061	    180.48034845
      1.62394472	     -0.06456520	     -0.00016033	     -0.20558091	     -0.06601237	      0.88299984	     -0.00025833	     -0.22108856	      0.00393088	      0.00157796	    180.76701475
      1.62532783	     -0.06444909	     -0.00016506	     -0.20546484	     -0.06600692	      0.88300203	     -0.00025917	     -0.22105121	      0.00394296	      0.00158763	    181.90633655
      1.62671095	     -0.06433810	     -0.00016744	     -0.20535390	     -0.06600146	      0.88300423	     -0.00026002	     -0.22101420	      0.00395366	      0.00159255	    182.02964602
      1.62809406	     -0.06423117	     -0.00017065	     -0.20524700	     -0.06599598	      0.88300643	     -0.00026086	     -0.22097758	      0.00396219	      0.00159263	    182.54002642
      1.62993329	     -0.06409508	     -0.00017399	     -0.20511095	     -0.06598869	      0.88300936	     -0.00026198	     -0.22092951	      0.00397069	      0.00158516	    183.18724061
      1.63177252	     -0.06397131	     -0.00017912	     -0.20498715	     -0.06598138	      0.88301226	     -0.00026310	     -0.22088225	      0.00397665	      0.00156955	    183.12243577
      1.63317434	     -0.06387284	     -0.00017956	     -0.20488869	     -0.06597580	      0.88301445	     -0.00026396	     -0.22084685	      0.00397864	      0.00155264	    183.82568605
      1.63457615	     -0.06378650	     -0.00018220	     -0.20480232	     -0.06597023	      0.88301661	     -0.00026482	     -0.22081195	      0.00397907	      0.00153070	    184.72333910
      1.63597796	     -0.06370313	     -0.00018372	     -0.20471892	     -0.06596465	      0.88301874	     -0.00026568	     -0.22077770	      0.00397877	      0.00150483	    184.50725602
      1.63737977	     -0.06362371	     -0.00018653	     -0.20463944	     -0.06595907	      0.88302083	     -0.00026653	     -0.22074415	      0.00397629	      0.00147465	    185.31684633
      1.63915481	     -0.06353366	     -0.00018966	     -0.20454930	     -0.06595202	      0.88302341	     -0.00026762	     -0.22070280	      0.00397251	      0.00143145	    184.47663483
      1.64069605	     -0.06345734	     -0.00019286	     -0.20447287	     -0.06594590	      0.88302558	     -0.00026857	     -0.22066796	      0.00396575	      0.00138891	    186.34982990
      1.64223730	     -0.06339357	     -0.00019508	     -0.20440900	     -0.06593979	      0.88302769	     -0.00026951	     -0.22063409	      0.00395960	      0.00134336	    185.47459162
      1.64377854	     -0.06333287	     -0.00019806	     -0.20434818	     -0.06593370	      0.88302972	     -0.00027046	     -0.22060129	      0.00395041	      0.00129327	    187.30063723
      1.64531978	     -0.06328014	     -0.00019919	     -0.20429536	     -0.06592762	      0.88303167	     -0.00027140	     -0.22056949	      0.00394251	      0.00124143	    185.54801777
      1.64669805	     -0.06323220	     -0.00020132	     -0.20424730	     -0.06592219	      0.88303335	     -0.00027225	     -0.22054192	      0.00393237	      0.00119169	    187.32436100
      1.64807633	     -0.06319020	     -0.00020248	     -0.20420521	     -0.06591677	      0.88303496	     -0.00027309	     -0.22051509	      0.00392334	      0.00114077	    186.46056610
      1.64945460	     -0.06314925	     -0.00020435	     -0.20416414	     -0.06591137	      0.88303649	     -0.00027394	     -0.22048905	      0.00391245	      0.00108791	    187.32920106
      1.65134165	     -0.06310360	     -0.00020615	     -0.20411834	     -0.06590401	      0.88303848	     -0.00027510	     -0.22045466	      0.00389815	      0.00101405	    186.16790319
      1.65276755	     -0.06306714	     -0.00020805	     -0.20408173	     -0.06589846	      0.88303988	     -0.00027597	     -0.22042964	      0.00388489	      0.00095694	    187.96305323
      1.65419345	     -0.06303942	     -0.00020899	     -0.20405389	     -0.06589293	      0.88304121	     -0.00027685	     -0.22040534	      0.00387284	      0.00089981	    187.28696530
      1.65561935	     -0.06301153	     -0.00021069	     -0.20402586	     -0.06588741	      0.88304245	     -0.00027772	     -0.22038180	      0.00385937	      0.00084234	    188.09822820
      1.65704525	     -0.06298843	     -0.00021171	     -0.20400264	     -0.06588192	      0.88304361	     -0.00027860	     -0.22035896	      0.00384654	      0.00078578	    187.33779576
      1.65847115	     -0.06296590	     -0.00021310	     -0.20397996	     -0.06587644	      0.88304469	     -0.00027947	     -0.22033683	      0.00383223	      0.00072948	    188.22755702
      1.66033857	     -0.06294737	     -0.00021412	     -0.20396128	     -0.06586931	      0.88304598	     -0.00028061	     -0.22030887	      0.00381494	      0.00065769	    186.47785777
      1.66173557	     -0.06292593	     -0.00021538	     -0.20393968	     -0.06586399	      0.88304687	     -0.00028147	     -0.22028872	      0.00379944	      0.00060545	    188.39684181
      1.66313257	     -0.06291677	     -0.00021588	     -0.20393039	     -0.06585869	      0.88304768	     -0.00028232	     -0.22026912	      0.00378526	      0.00055455	    188.12985942
      1.66482462	     -0.06290781	     -0.00021742	     -0.20392127	     -0.06585230	      0.88304856	     -0.00028336	     -0.22024632	      0.00376788	      0.00049534	    187.86133575
      1.66651667	     -0.06290156	     -0.00021713	     -0.20391487	     -0.06584594	      0.88304935	     -0.00028439	     -0.22022446	      0.00374948	      0.00043825	    188.41666288
      1.66783023	     -0.06290159	     -0.00021885	     -0.20391476	     -0.06584102	      0.88304990	     -0.00028519	     -0.22020812	      0.00373574	      0.00039670	    188.09546324
      1.66914378	     -0.06290523	     -0.00021906	     -0.20391828	     -0.06583612	      0.88305040	     -0.00028599	     -0.22019238	      0.00372190	      0.00035643	    188.00382197
      1.67076573	     -0.06291330	     -0.00022012	     -0.20392619	     -0.06583010	      0.88305094	     -0.00028697	     -0.22017379	      0.00370463	      0.00030868	    188.37017062
      1.67238767	     -0.06292903	     -0.00022017	     -0.20394179	     -0.06582411	      0.88305140	     -0.00028795	     -0.22015611	      0.00368834	      0.00026361	    187.38365882
      1.67400962	     -0.06294511	     -0.00022201	     -0.20395770	     -0.06581814	      0.88305179	     -0.00028893	     -0.22013940	      0.00367143	      0.00022134	    187.72869936
      1.67542358	     -0.06296442	     -0.00022142	     -0.20397690	     -0.06581296	      0.88305208	     -0.00028979	     -0.22012556	      0.00365711	      0.00018602	    187.62978627
      1.67683754	     -0.06298779	     -0.00022271	     -0.20400014	     -0.06580780	      0.88305232	     -0.00029064	     -0.22011243	      0.00364334	      0.00015251	    187.45017453
      1.67825150	     -0.06301382	     -0.00022261	     -0.20402607	     -0.06580265	      0.88305251	     -0.00029149	     -0.22009999	      0.00362998	      0.00012066	    187.05883485
      1.67966547	     -0.06304332	     -0.00022308	     -0.20405545	     -0.06579753	      0.88305266	     -0.00029234	     -0.22008825	      0.00361674	      0.00009020	    187.17982964
      1.68158708	     -0.06309208	     -0.00022244	     -0.20410409	     -0.06579060	      0.88305280	     -0.00029349	     -0.22007344	      0.00360043	      0.00005112	    185.84681584
      1.68296766	     -0.06312751	     -0.00022374	     -0.20413941	     -0.06578564	      0.88305285	     -0.00029432	     -0.22006365	      0.00358838	      0.00002481	    186.41216148
      1.68434824	     -0.06316823	     -0.00022327	     -0.20418005	     -0.06578069	      0.88305287	     -0.00029514	     -0.22005448	      0.00357741	     -0.00000085	    186.26192708
      1.68602223	     -0.06322396	     -0.00022437	     -0.20423569	     -0.06577471	      0.88305284	     -0.00029614	     -0.22004426	      0.00356590	     -0.00003025	    184.94102705
      1.68769622	     -0.06327774	     -0.00022375	     -0.20428939	     -0.06576875	      0.88305276	     -0.00029713	     -0.22003499	      0.00355404	     -0.00005841	    185.29160959
      1.68909363	     -0.06333002	     -0.00022511	     -0.20434159	     -0.06576379	      0.88305267	     -0.00029796	     -0.22002785	      0.00354555	     -0.00008110	    185.18676009
      1.69049104	     -0.06338336	     -0.00022428	     -0.20439490	     -0.06575884	      0.88305254	     -0.00029879	     -0.22002131	      0.00353820	     -0.00010299	    184.54095220
      1.69188845	     -0.06343776	     -0.00022461	     -0.20444925	     -0.06575390	      0.88305238	     -0.00029962	     -0.22001532	      0.00353159	     -0.00012419	    184.26017338
      1.69364037	     -0.06350629	     -0.00022352	     -0.20451777	     -0.06574772	      0.88305214	     -0.00030065	     -0.22000847	      0.00352473	     -0.00015001	    183.75436222
      1.69521440	     -0.06357115	     -0.00022417	     -0.20458261	     -0.06574218	      0.88305189	     -0.00030157	     -0.22000286	      0.00351989	     -0.00017251	    183.48464626
      1.69678843	     -0.06363249	     -0.00022227	     -0.20464398	     -0.06573664	      0.88305160	     -0.00030250	     -0.21999772	      0.00351685	     -0.00019388	    182.37808788
      1.69836247	     -0.06369788	     -0.00022385	     -0.20470936	     -0.06573111	      0.88305128	     -0.00030342	     -0.21999296	      0.00351384	     -0.00021502	    183.35826795
      1.69993650	     -0.06376131	     -0.00022138	     -0.20477286	     -0.06572558	      0.88305092	     -0.00030433	     -0.21998862	      0.00351392	     -0.00023484	    181.67019160
      1.70125725	     -0.06381570	     -0.00022274	     -0.20482724	     -0.06572094	      0.88305060	     -0.00030510	     -0.21998523	      0.00351389	     -0.00025087	    182.09748266
      1.70257799	     -0.06386933	     -0.00022177	     -0.20488094	     -0.06571629	      0.88305026	     -0.00030587	     -0.21998207	      0.00351557	     -0.00026626	    181.38833357
      1.70430275	     -0.06393958	     -0.00022176	     -0.20495125	     -0.06571023	      0.88304978	     -0.00030687	     -0.21997816	      0.00351871	     -0.00028551	    181.17358540
      1.70581112	     -0.06399945	     -0.00022057	     -0.20501121	     -0.06570492	      0.88304934	     -0.00030774	     -0.21997494	      0.00352320	     -0.00030081	    180.22542534
      1.70731948	     -0.06405685	     -0.00022057	     -0.20506868	     -0.06569960	      0.88304888	     -0.00030861	     -0.21997183	      0.00352783	     -0.00031562	    180.85729043
      1.70882785	     -0.06411578	     -0.00021919	     -0.20512773	     -0.06569427	      0.88304839	     -0.00030947	     -0.21996881	      0.00353517	     -0.00032859	    179.20420382
      1.71033621	     -0.06416964	     -0.00021912	     -0.20518168	     -0.06568894	      0.88304788	     -0.00031033	     -0.21996586	      0.00354177	     -0.00034093	    180.21431858
      1.71184458	     -0.06422462	     -0.00021764	     -0.20523680	     -0.06568359	      0.88304736	     -0.00031119	     -0.21996292	      0.00355130	     -0.00035135	    178.50087169
      1.71335294	     -0.06427222	     -0.00021734	     -0.20528452	     -0.06567822	      0.88304682	     -0.00031205	     -0.21996000	      0.00355992	     -0.00036091	    179.53989442
      1.71486131	     -0.06432300	     -0.00021582	     -0.20533545	     -0.06567285	      0.88304627	     -0.00031290	     -0.21995702	      0.00357104	     -0.00036861	    178.20776445
      1.71636968	     -0.06436642	     -0.00021553	     -0.20537900	     -0.06566745	      0.88304571	     -0.00031375	     -0.21995407	      0.00358197	     -0.00037486	    178.49161728
      1.71787804	     -0.06440849	     -0.00021398	     -0.20542123	     -0.06566204	      0.88304514	     -0.00031460	     -0.21995105	      0.00359427	     -0.00037947	    177.69563722
      1.71938641	     -0.06444654	     -0.00021374	     -0.20545942	     -0.06565661	      0.88304457	     -0.00031544	     -0.21994799	      0.00360649	     -0.00038260	    178.14671165
      1.72120201	     -0.06448913	     -0.00021171	     -0.20550221	     -0.06565005	      0.88304387	     -0.00031646	     -0.21994423	      0.00362252	     -0.00038456	    177.57135440
      1.72255264	     -0.06451641	     -0.00021216	     -0.20552961	     -0.06564514	      0.88304335	     -0.00031721	     -0.21994137	      0.00363473	     -0.00038362	    177.43722329
      1.72390326	     -0.06454160	     -0.00021103	     -0.20555496	     -0.06564023	      0.88304284	     -0.00031796	     -0.21993845	      0.00364730	     -0.00038182	    177.19449120
      1.72556595	     -0.06456843	     -0.00021062	     -0.20558196	     -0.06563415	      0.88304221	     -0.00031888	     -0.21993480	      0.00366298	     -0.00037791	    177.18804631
      1.72722864	     -0.06459037	     -0.00020914	     -0.20560408	     -0.06562805	      0.88304158	     -0.00031979	     -0.21993105	      0.00367944	     -0.00037172	    176.22248589
      1.72889132	     -0.06460877	     -0.00020981	     -0.20562262	     -0.06562192	      0.88304097	     -0.00032071	     -0.21992721	      0.00369468	     -0.00036389	    177.37528479
      1.73026414	     -0.06462038	     -0.00020831	     -0.20563440	     -0.06561683	      0.88304048	     -0.00032146	     -0.21992400	      0.00370867	     -0.00035540	    176.24031183
      1.73163695	     -0.06462923	     -0.00020841	     -0.20564337	     -0.06561173	      0.88303999	     -0.00032221	     -0.21992074	      0.00372153	     -0.00034627	    176.93742412
      1.73300976	     -0.06463655	     -0.00020785	     -0.20565084	     -0.06560662	      0.88303953	     -0.00032296	     -0.21991746	      0.00373536	     -0.00033547	    176.16807503
      1.73438257	     -0.06463993	     -0.00020768	     -0.20565434	     -0.06560148	      0.88303907	     -0.00032371	     -0.21991415	      0.00374821	     -0.00032389	    176.63264590
      1.73618243	     -0.06464492	     -0.00020719	     -0.20565951	     -0.06559472	      0.88303851	     -0.00032468	     -0.21990977	      0.00376660	     -0.00030652	    174.69404951
      1.73778734	     -0.06463801	     -0.00020735	     -0.20565273	     -0.06558866	      0.88303803	     -0.00032555	     -0.21990588	      0.00378018	     -0.00028968	    176.55501203
      1.73939226	     -0.06463714	     -0.00020678	     -0.20565201	     -0.06558258	      0.88303758	     -0.00032642	     -0.21990187	      0.00379573	     -0.00027149	    175.32860371
      1.74099717	     -0.06462866	     -0.00020743	     -0.20564365	     -0.06557648	      0.88303716	     -0.00032728	     -0.21989793	      0.00380931	     -0.00025272	    176.96454433
      1.74243921	     -0.06462325	     -0.00020676	     -0.20563837	     -0.06557098	      0.88303680	     -0.00032805	     -0.21989438	      0.00382309	     -0.00023467	    175.43567135
      1.74388125	     -0.06461270	     -0.00020725	     -0.20562793	     -0.06556545	      0.88303648	     -0.00032882	     -0.21989086	      0.00383541	     -0.00021620	    176.02626660
      1.74532329	     -0.06460297	     -0.00020704	     -0.20561831	     -0.06555991	      0.88303618	     -0.00032958	     -0.21988735	      0.00384815	     -0.00019717	    175.42858877
      1.74676533	     -0.06459012	     -0.00020721	     -0.20560556	     -0.06555436	      0.88303591	     -0.00033035	     -0.21988388	      0.00386005	     -0.00017797	    175.76133268
      1.74850326	     -0.06457815	     -0.00020706	     -0.20559372	     -0.06554764	      0.88303562	     -0.00033127	     -0.21987978	      0.00387412	     -0.00015530	    175.79139438
      1.75024119	     -0.06456978	     -0.00020785	     -0.20558546	     -0.06554089	      0.88303537	     -0.00033218	     -0.21987597	      0.00388898	     -0.00013214	    174.37855210
      1.75178677	     -0.06455973	     -0.00020732	     -0.20557551	     -0.06553487	      0.88303518	     -0.00033299	     -0.21987293	      0.00390022	     -0.00011306	    175.15933410
      1.75333236	     -0.06455661	     -0.00020850	     -0.20557246	     -0.06552883	      0.88303502	     -0.00033380	     -0.21987025	      0.00391228	     -0.00009548	    175.20360837
      1.75487794	     -0.06455766	     -0.00020833	     -0.20557362	     -0.06552278	      0.88303489	     -0.00033460	     -0.21986807	      0.00392465	     -0.00007977	    174.52012074
      1.75642353	     -0.06455868	     -0.00021020	     -0.20557469	     -0.06551670	      0.88303477	     -0.00033540	     -0.21986647	      0.00393681	     -0.00006574	    174.61963317
      1.75796911	     -0.06456274	     -0.00021031	     -0.20557884	     -0.06551061	      0.88303468	     -0.00033620	     -0.21986544	      0.00394889	     -0.00005493	    174.84355513
      1.75951470	     -0.06457122	     -0.00021261	     -0.20558738	     -0.06550449	      0.88303460	     -0.00033700	     -0.21986502	      0.00396246	     -0.00004564	    173.75921228
      1.76106028	     -0.06457771	     -0.00021319	     -0.20559394	     -0.06549836	      0.88303454	     -0.00033779	     -0.21986528	      0.00397474	     -0.00004008	    174.62561316
      1.76260586	     -0.06459136	     -0.00021568	     -0.20560766	     -0.06549221	      0.88303448	     -0.00033858	     -0.21986613	      0.00398940	     -0.00003640	    173.04201825
      1.76415145	     -0.06459747	     -0.00021638	     -0.20561384	     -0.06548603	      0.88303442	     -0.00033937	     -0.21986764	      0.00400252	     -0.00003585	    173.97117837
      1.76569703	     -0.06461213	     -0.00021882	     -0.20562856	     -0.06547983	      0.88303437	     -0.00034015	     -0.21986965	      0.00401701	     -0.00003824	    173.73394195
      1.76724262	     -0.06462266	     -0.00021943	     -0.20563919	     -0.06547361	      0.88303431	     -0.00034093	     -0.21987226	      0.00403261	     -0.00004219	    172.54712165
      1.76878820	     -0.06463251	     -0.00022169	     -0.20564911	     -0.06546737	      0.88303424	     -0.00034170	     -0.21987535	      0.00404712	     -0.00004910	    173.50460500
      1.77033379	     -0.06464519	     -0.00022218	     -0.20566189	     -0.06546110	      0.88303415	     -0.00034247	     -0.21987888	      0.00406359	     -0.00005768	    172.52753122
      1.77187937	     -0.06465485	     -0.00022405	     -0.20567164	     -0.06545481	      0.88303406	     -0.00034324	     -0.21988290	      0.00407969	     -0.00006791	    172.72626425
      1.77342496	     -0.06466292	     -0.00022453	     -0.20567981	     -0.06544849	      0.88303394	     -0.00034400	     -0.21988734	      0.00409673	     -0.00007928	    172.08202448
      1.77497054	     -0.06467225	     -0.00022694	     -0.20568922	     -0.06544214	      0.88303381	     -0.00034476	     -0.21989222	      0.00411369	     -0.00009148	    172.23899904
      1.77651612	     -0.06467787	     -0.00022742	     -0.20569496	     -0.06543577	      0.88303366	     -0.00034551	     -0.21989747	      0.00413094	     -0.00010463	    172.42702549
      1.77806171	     -0.06468560	     -0.00022941	     -0.20570279	     -0.06542937	      0.88303349	     -0.00034625	     -0.21990300	      0.00414964	     -0.00011730	    171.35842116
      1.77960729	     -0.06468492	     -0.00022986	     -0.20570223	     -0.06542295	      0.88303330	     -0.00034699	     -0.21990878	      0.00416724	     -0.00013028	    172.16992902
      1.78138679	     -0.06469236	     -0.00023219	     -0.20570978	     -0.06541551	      0.88303305	     -0.00034784	     -0.21991555	      0.00418888	     -0.00014496	    171.94680642
      1.78295346	     -0.06468740	     -0.00023160	     -0.20570497	     -0.06540894	      0.88303282	     -0.00034857	     -0.21992179	      0.00420809	     -0.00015627	    171.58723585
      1.78452014	     -0.06468846	     -0.00023395	     -0.20570614	     -0.06540233	      0.88303256	     -0.00034930	     -0.21992804	      0.00422792	     -0.00016680	    171.12984827
      1.78608682	     -0.06467758	     -0.00023295	     -0.20569541	     -0.06539569	      0.88303229	     -0.00035003	     -0.21993434	      0.00424728	     -0.00017639	    171.80153644
      1.78765350	     -0.06466889	     -0.00023514	     -0.20568683	     -0.06538902	      0.88303201	     -0.00035074	     -0.21994039	      0.00426717	     -0.00018483	    172.25929833
      1.78922018	     -0.06464979	     -0.00023395	     -0.20566790	     -0.06538232	      0.88303172	     -0.00035145	     -0.21994620	      0.00428835	     -0.00019023	    171.12310449
      1.79078686	     -0.06462675	     -0.00023597	     -0.20564497	     -0.06537558	      0.88303142	     -0.00035216	     -0.21995157	      0.00430749	     -0.00019395	    172.68539783
      1.79235354	     -0.06459998	     -0.00023431	     -0.20561838	     -0.06536882	      0.88303111	     -0.00035286	     -0.21995647	      0.00432829	     -0.00019411	    171.76513870
      1.79392022	     -0.06457103	     -0.00023713	     -0.20558952	     -0.06536202	      0.88303081	     -0.00035355	     -0.21996091	      0.00434752	     -0.00019168	    172.66717419
      1.79548690	     -0.06453286	     -0.00023607	     -0.20555150	     -0.06535520	      0.88303051	     -0.00035423	     -0.21996484	      0.00436736	     -0.00018504	    171.93499820
      1.79685977	     -0.06449981	     -0.00023859	     -0.20551853	     -0.06534919	      0.88303026	     -0.00035483	     -0.21996778	      0.00438307	     -0.00017705	    173.12125447
      1.79823265	     -0.06446401	     -0.00023913	     -0.20548283	     -0.06534316	      0.88303003	     -0.00035542	     -0.21997031	      0.00439958	     -0.00016577	    172.58157019
      1.79960553	     -0.06442518	     -0.00024073	     -0.20544408	     -0.06533711	      0.88302981	     -0.00035600	     -0.21997243	      0.00441461	     -0.00015220	    173.40833595
      1.80142165	     -0.06437349	     -0.00024192	     -0.20539251	     -0.06532908	      0.88302955	     -0.00035677	     -0.21997462	      0.00443528	     -0.00012944	    172.08094461
      1.80323777	     -0.06430626	     -0.00024405	     -0.20532535	     -0.06532100	      0.88302934	     -0.00035753	     -0.21997613	      0.00445150	     -0.00010205	    175.06993426
      1.80460150	     -0.06426063	     -0.00024373	     -0.20527982	     -0.06531492	      0.88302922	     -0.00035809	     -0.21997652	      0.00446536	     -0.00007820	    173.94724821
      1.80596523	     -0.06421007	     -0.00024490	     -0.20522931	     -0.06530883	      0.88302913	     -0.00035865	     -0.21997644	      0.00447724	     -0.00005205	    174.59458218
      1.80775771	     -0.06414158	     -0.00024510	     -0.20516092	     -0.06530079	      0.88302907	     -0.00035937	     -0.21997555	      0.00449211	     -0.00001452	    174.66687637
      1.80933429	     -0.06407535	     -0.00024617	     -0.20509473	     -0.06529370	      0.88302907	     -0.00036000	     -0.21997393	      0.00450374	      0.00002167	    175.18062630
      1.81091088	     -0.06400833	     -0.00024638	     -0.20502777	     -0.06528659	      0.88302914	     -0.00036063	     -0.21997150	      0.00451405	      0.00006001	    175.89970749
      1.81248747	     -0.06393915	     -0.00024821	     -0.20495861	     -0.06527946	      0.88302927	     -0.00036124	     -0.21996832	      0.00452335	      0.00010016	    176.63832853
      1.81406406	     -0.06386872	     -0.00024827	     -0.20488821	     -0.06527233	      0.88302946	     -0.00036185	     -0.21996434	      0.00453199	      0.00014250	    176.50133117
      1.81564065	     -0.06379430	     -0.00025064	     -0.20481378	     -0.06526517	      0.88302972	     -0.00036246	     -0.21995955	      0.00453860	      0.00018568	    177.69379898
      1.81721724	     -0.06371750	     -0.00025000	     -0.20473701	     -0.06525801	      0.88303004	     -0.00036305	     -0.21995386	      0.00454513	      0.00023064	    177.12354313
      1.81856780	     -0.06364877	     -0.00025187	     -0.20466825	     -0.06525187	      0.88303038	     -0.00036356	     -0.21994824	      0.00454842	      0.00026895	    178.67102705
      1.81991836	     -0.06358031	     -0.00025205	     -0.20459978	     -0.06524573	      0.88303077	     -0.00036406	     -0.21994191	      0.00455202	      0.00030799	    178.43265859
      1.82126892	     -0.06351031	     -0.00025312	     -0.20452974	     -0.06523958	      0.88303121	     -0.00036456	     -0.21993491	      0.00455379	      0.00034670	    179.39879546
      1.82297804	     -0.06342556	     -0.00025437	     -0.20444495	     -0.06523179	      0.88303185	     -0.00036518	     -0.21992515	      0.00455604	      0.00039601	    178.52497852
      1.82468716	     -0.06333498	     -0.00025625	     -0.20435427	     -0.06522401	      0.88303256	     -0.00036579	     -0.21991450	      0.00455439	      0.00044448	    180.56562150
      1.82613506	     -0.06326729	     -0.00025708	     -0.20428652	     -0.06521742	      0.88303324	     -0.00036630	     -0.21990474	      0.00455333	      0.00048489	    180.22947111
      1.82758296	     -0.06319771	     -0.00025871	     -0.20421684	     -0.06521082	      0.88303397	     -0.00036681	     -0.21989451	      0.00455004	      0.00052358	    181.55836425
      1.82903086	     -0.06313061	     -0.00025971	     -0.20414966	     -0.06520424	      0.88303475	     -0.00036731	     -0.21988377	      0.00454705	      0.00056141	    181.02125408
      1.83047876	     -0.06305808	     -0.00026094	     -0.20407701	     -0.06519766	      0.88303559	     -0.00036781	     -0.21987248	      0.00454173	      0.00059718	    182.36316707
      1.83231771	     -0.06297213	     -0.00026183	     -0.20399093	     -0.06518931	      0.88303673	     -0.00036843	     -0.21985719	      0.00453527	      0.00064028	    181.59722196
      1.83373005	     -0.06290046	     -0.00026361	     -0.20391913	     -0.06518291	      0.88303766	     -0.00036890	     -0.21984488	      0.00452761	      0.00067130	    183.12704959
      1.83514238	     -0.06283413	     -0.00026473	     -0.20385267	     -0.06517652	      0.88303863	     -0.00036937	     -0.21983201	      0.00451980	      0.00070017	    183.63225285
      1.83687608	     -0.06274962	     -0.00026688	     -0.20376797	     -0.06516870	      0.88303987	     -0.00036993	     -0.21981554	      0.00450914	      0.00073303	    183.97792667
      1.83836057	     -0.06267457	     -0.00026787	     -0.20369277	     -0.06516201	      0.88304098	     -0.00037040	     -0.21980073	      0.00449819	      0.00075842	    185.14488944
      1.83984507	     -0.06259536	     -0.00026971	     -0.20361338	     -0.06515534	      0.88304212	     -0.00037087	     -0.21978519	      0.00448712	      0.00078266	    184.93237028
      1.84132957	     -0.06251024	     -0.00027055	     -0.20352809	     -0.06514869	      0.88304330	     -0.00037133	     -0.21976882	      0.00447364	      0.00080460	    186.28237421
      1.84313124	     -0.06240781	     -0.00027232	     -0.20342542	     -0.06514065	      0.88304477	     -0.00037189	     -0.21974778	      0.00445679	      0.00082948	    185.89921370
      1.84448314	     -0.06232365	     -0.00027245	     -0.20334108	     -0.06513463	      0.88304590	     -0.00037230	     -0.21973124	      0.00444151	      0.00084721	    187.02514780
      1.84583504	     -0.06223960	     -0.00027349	     -0.20325683	     -0.06512864	      0.88304706	     -0.00037270	     -0.21971399	      0.00442523	      0.00086338	    188.04187979
      1.84753142	     -0.06213303	     -0.00027409	     -0.20315000	     -0.06512115	      0.88304854	     -0.00037320	     -0.21969141	      0.00440403	      0.00088289	    187.65247931
      1.84922779	     -0.06201639	     -0.00027619	     -0.20303305	     -0.06511370	      0.88305006	     -0.00037369	     -0.21966785	      0.00437850	      0.00090097	    190.18805091
      1.85052268	     -0.06193116	     -0.00027636	     -0.20294760	     -0.06510804	      0.88305123	     -0.00037406	     -0.21964912	      0.00435920	      0.00091481	    189.68144062
      1.85181757	     -0.06184046	     -0.00027767	     -0.20285663	     -0.06510241	      0.88305242	     -0.00037443	     -0.21962987	      0.00433740	      0.00092784	    190.82949959
      1.85347317	     -0.06172225	     -0.00027822	     -0.20273811	     -0.06509525	      0.88305397	     -0.00037489	     -0.21960441	      0.00430840	      0.00094466	    190.76503602
      1.85512877	     -0.06159480	     -0.00027915	     -0.20261028	     -0.06508815	      0.88305555	     -0.00037534	     -0.21957800	      0.00427516	      0.00096104	    193.16708537
      1.85651296	     -0.06149175	     -0.00027890	     -0.20250694	     -0.06508225	      0.88305689	     -0.00037572	     -0.21955514	      0.00424720	      0.00097528	    192.59758734
      1.85789716	     -0.06138225	     -0.00027977	     -0.20239710	     -0.06507639	      0.88305825	     -0.00037609	     -0.21953171	      0.00421588	      0.00098919	    194.18915827
      1.85928135	     -0.06127505	     -0.00028008	     -0.20228956	     -0.06507058	      0.88305963	     -0.00037645	     -0.21950774	      0.00418374	      0.00100387	    194.11300997
      1.86066554	     -0.06116552	     -0.00028086	     -0.20217965	     -0.06506481	      0.88306103	     -0.00037681	     -0.21948333	      0.00414864	      0.00101831	    195.52592779
      1.86245800	     -0.06102713	     -0.00028124	     -0.20204076	     -0.06505742	      0.88306287	     -0.00037727	     -0.21945112	      0.00410199	      0.00103764	    194.95604826
      1.86390625	     -0.06090590	     -0.00028213	     -0.20191910	     -0.06505151	      0.88306439	     -0.00037763	     -0.21942463	      0.00405999	      0.00105315	    197.37803936
      1.86535450	     -0.06079202	     -0.00028175	     -0.20180478	     -0.06504566	      0.88306592	     -0.00037799	     -0.21939766	      0.00401718	      0.00106851	    197.94863133
      1.86680274	     -0.06067552	     -0.00028219	     -0.20168782	     -0.06503987	      0.88306748	     -0.00037835	     -0.21937037	      0.00397248	      0.00108424	    198.24614676
      1.86825099	     -0.06056015	     -0.00028181	     -0.20157197	     -0.06503415	      0.88306906	     -0.00037870	     -0.21934276	      0.00392493	      0.00109944	    199.45453898
      1.86969924	     -0.06044643	     -0.00028227	     -0.20145774	     -0.06502851	      0.88307067	     -0.00037905	     -0.21931492	      0.00387572	      0.00111420	    200.27959804
      1.87114748	     -0.06033465	     -0.00028196	     -0.20134544	     -0.06502293	      0.88307229	     -0.00037939	     -0.21928690	      0.00382462	      0.00112849	    200.78488906
      1.87259573	     -0.06022380	     -0.00028251	     -0.20123405	     -0.06501743	      0.88307393	     -0.00037972	     -0.21925877	      0.00377114	      0.00114185	    201.86055381
      1.87404398	     -0.06011902	     -0.00028229	     -0.20112871	     -0.06501201	      0.88307560	     -0.00038005	     -0.21923059	      0.00371621	      0.00115452	    202.03005219
      1.87549222	     -0.06001630	     -0.00028302	     -0.20102541	     -0.06500667	      0.88307728	     -0.00038038	     -0.21920250	      0.00365890	      0.00116595	    202.92731055
      1.87694047	     -0.05991933	     -0.00028290	     -0.20092784	     -0.06500141	      0.88307897	     -0.00038071	     -0.21917457	      0.00359985	      0.00117571	    203.62268359
      1.87873367	     -0.05980568	     -0.00028433	     -0.20081342	     -0.06499502	      0.88308109	     -0.00038110	     -0.21914037	      0.00352487	      0.00118540	    203.90602379
      1.87998831	     -0.05972723	     -0.00028344	     -0.20073444	     -0.06499063	      0.88308258	     -0.00038137	     -0.21911670	      0.00347029	      0.00119010	    204.84216608
      1.88124294	     -0.05965234	     -0.00028401	     -0.20065899	     -0.06498631	      0.88308408	     -0.00038164	     -0.21909322	      0.00341504	      0.00119326	    205.32630766
      1.88300419	     -0.05955110	     -0.00028372	     -0.20055696	     -0.06498037	      0.88308618	     -0.00038202	     -0.21906066	      0.00333540	      0.00119446	    206.22808518
      1.88451082	     -0.05946943	     -0.00028464	     -0.20047458	     -0.06497540	      0.88308798	     -0.00038233	     -0.21903318	      0.00326604	      0.00119302	    206.48477655
      1.88601744	     -0.05939063	     -0.00028327	     -0.20039511	     -0.06497053	      0.88308977	     -0.00038265	     -0.21900610	      0.00319512	      0.00118844	    206.77330156
      1.88752407	     -0.05931470	     -0.00028449	     -0.20031844	     -0.06496577	      0.88309156	     -0.00038296	     -0.21897941	      0.00312280	      0.00118114	    207.40123738
      1.88877531	     -0.05925615	     -0.00028269	     -0.20025932	     -0.06496190	      0.88309303	     -0.00038321	     -0.21895757	      0.00306176	      0.00117239	    207.78236338
      1.89002654	     -0.05920105	     -0.00028268	     -0.20020361	     -0.06495811	      0.88309449	     -0.00038347	     -0.21893609	      0.00300018	      0.00116159	    207.97044375
      1.89164906	     -0.05913582	     -0.00028124	     -0.20013760	     -0.06495330	      0.88309636	     -0.00038379	     -0.21890882	      0.00291886	      0.00114370	    208.70861409
      1.89327157	     -0.05908036	     -0.00028155	     -0.20008134	     -0.06494864	      0.88309820	     -0.00038411	     -0.21888228	      0.00283785	      0.00112268	    207.51773374
      1.89461819	     -0.05903296	     -0.00027977	     -0.20003328	     -0.06494486	      0.88309970	     -0.00038437	     -0.21886091	      0.00276828	      0.00110204	    208.83979079
      1.89596480	     -0.05899593	     -0.00028029	     -0.19999557	     -0.06494118	      0.88310117	     -0.00038464	     -0.21884009	      0.00269894	      0.00107851	    209.34723230
      1.89731142	     -0.05896191	     -0.00027942	     -0.19996087	     -0.06493759	      0.88310260	     -0.00038490	     -0.21881993	      0.00262969	      0.00105280	    208.99274994
      1.89865804	     -0.05893225	     -0.00027952	     -0.19993051	     -0.06493410	      0.88310400	     -0.00038516	     -0.21880042	      0.00255937	      0.00102417	    209.69372567
      1.90033133	     -0.05890375	     -0.00027855	     -0.19990118	     -0.06492989	      0.88310568	     -0.00038547	     -0.21877711	      0.00247289	      0.00098564	    208.50640144
      1.90180617	     -0.05887876	     -0.00027929	     -0.19987541	     -0.06492630	      0.88310711	     -0.00038575	     -0.21875745	      0.00239472	      0.00094847	    210.05558185
      1.90328100	     -0.05886324	     -0.00027780	     -0.19985916	     -0.06492282	      0.88310848	     -0.00038603	     -0.21873856	      0.00231745	      0.00090839	    210.03284953
      1.90475583	     -0.05885044	     -0.00027911	     -0.19984558	     -0.06491946	      0.88310979	     -0.00038630	     -0.21872049	      0.00224053	      0.00086649	    209.63947311
      1.90606411	     -0.05883984	     -0.00027763	     -0.19983432	     -0.06491658	      0.88311090	     -0.00038654	     -0.21870512	      0.00217158	      0.00082724	    210.10614165
      1.90737240	     -0.05883369	     -0.00027818	     -0.19982750	     -0.06491378	      0.88311195	     -0.00038678	     -0.21869031	      0.00210301	      0.00078651	    210.34366407
      1.90868068	     -0.05882958	     -0.00027751	     -0.19982273	     -0.06491107	      0.88311295	     -0.00038702	     -0.21867609	      0.00203460	      0.00074459	    210.28649294
      1.91046905	     -0.05882737	     -0.00027789	     -0.19981960	     -0.06490752	      0.88311423	     -0.00038735	     -0.21865752	      0.00194097	      0.00068555	    210.72274514
      1.91178935	     -0.05882852	     -0.00027655	     -0.19982010	     -0.06490500	      0.88311511	     -0.00038759	     -0.21864446	      0.00187239	      0.00064125	    210.26534877
      1.91310965	     -0.05883150	     -0.00027682	     -0.19982241	     -0.06490258	      0.88311593	     -0.00038782	     -0.21863192	      0.00180341	      0.00059616	    210.74839354
      1.91442995	     -0.05883714	     -0.00027607	     -0.19982739	     -0.06490024	      0.88311668	     -0.00038806	     -0.21861991	      0.00173506	      0.00055103	    210.41276493
      1.91609134	     -0.05884638	     -0.00027612	     -0.19983580	     -0.06489743	      0.88311755	     -0.00038836	     -0.21860552	      0.00164841	      0.00049352	    211.38764064
      1.91750991	     -0.05885820	     -0.00027496	     -0.19984694	     -0.06489514	      0.88311822	     -0.00038861	     -0.21859386	      0.00157600	      0.00044549	    210.04951547
      1.91892847	     -0.05886862	     -0.00027518	     -0.19985664	     -0.06489296	      0.88311882	     -0.00038887	     -0.21858277	      0.00150226	      0.00039706	    211.26016223
      1.92034704	     -0.05888467	     -0.00027391	     -0.19987201	     -0.06489088	      0.88311935	     -0.00038912	     -0.21857221	      0.00143012	      0.00034976	    210.29437236
      1.92176561	     -0.05889885	     -0.00027452	     -0.19988548	     -0.06488890	      0.88311981	     -0.00038938	     -0.21856222	      0.00135701	      0.00030288	    211.27410949
      1.92318417	     -0.05891845	     -0.00027374	     -0.19990441	     -0.06488703	      0.88312021	     -0.00038963	     -0.21855280	      0.00128525	      0.00025748	    210.40373873
      1.92460274	     -0.05893711	     -0.00027431	     -0.19992236	     -0.06488526	      0.88312054	     -0.00038989	     -0.21854397	      0.00121273	      0.00021291	    211.26921592
      1.92602130	     -0.05896092	     -0.00027349	     -0.19994550	     -0.06488359	      0.88312081	     -0.00039014	     -0.21853569	      0.00114150	      0.00016999	    210.51114340
      1.92743987	     -0.05898455	     -0.00027361	     -0.19996844	     -0.06488202	      0.88312102	     -0.00039040	     -0.21852799	      0.00106962	      0.00012811	    211.37532353
      1.92885843	     -0.05901299	     -0.00027224	     -0.19999624	     -0.06488055	      0.88312118	     -0.00039066	     -0.21852083	      0.00099927	      0.00008828	    210.27491669
      1.93027700	     -0.05904001	     -0.00027220	     -0.20002258	     -0.06487918	      0.88312127	     -0.00039091	     -0.21851424	      0.00092806	      0.00004954	    211.31398033
      1.93169556	     -0.05907266	     -0.00027084	     -0.20005459	     -0.06487792	      0.88312132	     -0.00039117	     -0.21850816	      0.00085848	      0.00001268	    210.46872126
      1.93311413	     -0.05910456	     -0.00027078	     -0.20008583	     -0.06487675	      0.88312131	     -0.00039143	     -0.21850262	      0.00078840	     -0.00002310	    211.36837086
      1.93453269	     -0.05914129	     -0.00026940	     -0.20012193	     -0.06487568	      0.88312125	     -0.00039169	     -0.21849757	      0.00072016	     -0.00005670	    210.10538950
      1.93595126	     -0.05917558	     -0.00026925	     -0.20015558	     -0.06487471	      0.88312115	     -0.00039196	     -0.21849304	      0.00065111	     -0.00008923	    211.14615154
      1.93736982	     -0.05921597	     -0.00026782	     -0.20019535	     -0.06487383	      0.88312100	     -0.00039222	     -0.21848898	      0.00058376	     -0.00012001	    210.35968785
      1.93878839	     -0.05925573	     -0.00026759	     -0.20023448	     -0.06487305	      0.88312081	     -0.00039249	     -0.21848541	      0.00051626	     -0.00014965	    210.94520141
      1.94020695	     -0.05930014	     -0.00026618	     -0.20027830	     -0.06487237	      0.88312058	     -0.00039276	     -0.21848232	      0.00045037	     -0.00017744	    209.87618659
      1.94162552	     -0.05934345	     -0.00026594	     -0.20032098	     -0.06487177	      0.88312031	     -0.00039303	     -0.21847972	      0.00038403	     -0.00020436	    210.74742220
      1.94304408	     -0.05939210	     -0.00026457	     -0.20036906	     -0.06487127	      0.88312000	     -0.00039331	     -0.21847758	      0.00031970	     -0.00022954	    209.54121368
      1.94446265	     -0.05943881	     -0.00026428	     -0.20041516	     -0.06487087	      0.88311965	     -0.00039358	     -0.21847592	      0.00025491	     -0.00025399	    210.40938922
      1.94588121	     -0.05949123	     -0.00026296	     -0.20046702	     -0.06487055	      0.88311928	     -0.00039386	     -0.21847470	      0.00019216	     -0.00027690	    209.23494939
      1.94729978	     -0.05954187	     -0.00026274	     -0.20051707	     -0.06487032	      0.88311887	     -0.00039415	     -0.21847395	      0.00012903	     -0.00029925	    210.03633132
      1.94871834	     -0.05959829	     -0.00026166	     -0.20057294	     -0.06487018	      0.88311843	     -0.00039443	     -0.21847366	      0.00006805	     -0.00032012	    208.69038926
      1.95013691	     -0.05965266	     -0.00026150	     -0.20062675	     -0.06487013	      0.88311796	     -0.00039472	     -0.21847386	      0.00000666	     -0.00034055	    209.47785868
      1.95155547	     -0.05971264	     -0.00026046	     -0.20068619	     -0.06487016	      0.88311746	     -0.00039501	     -0.21847451	     -0.00005265	     -0.00035986	    208.39184415
      1.95297404	     -0.05977126	     -0.00026024	     -0.20074426	     -0.06487028	      0.88311694	     -0.00039531	     -0.21847562	     -0.00011200	     -0.00037893	    209.01528313
      1.95439261	     -0.05983441	     -0.00025921	     -0.20080690	     -0.06487048	      0.88311639	     -0.00039561	     -0.21847714	     -0.00016909	     -0.00039678	    207.58471873
      1.95581117	     -0.05989487	     -0.00025889	     -0.20086683	     -0.06487076	      0.88311581	     -0.00039591	     -0.21847909	     -0.00022644	     -0.00041449	    208.30045271
      1.95722974	     -0.05995995	     -0.00025732	     -0.20093142	     -0.06487112	      0.88311521	     -0.00039622	     -0.21848142	     -0.00028168	     -0.00043141	    207.34330841
      1.95864830	     -0.06002436	     -0.00025635	     -0.20099535	     -0.06487156	      0.88311459	     -0.00039653	     -0.21848418	     -0.00033658	     -0.00044814	    207.62084504
      1.96006687	     -0.06009219	     -0.00025481	     -0.20106272	     -0.06487207	      0.88311394	     -0.00039684	     -0.21848732	     -0.00038942	     -0.00046399	    206.36796360
      1.96148543	     -0.06015809	     -0.00025384	     -0.20112815	     -0.06487266	      0.88311327	     -0.00039716	     -0.21849086	     -0.00044222	     -0.00047986	    206.90112756
      1.96290400	     -0.06022824	     -0.00025240	     -0.20119785	     -0.06487333	      0.88311258	     -0.00039749	     -0.21849475	     -0.00049275	     -0.00049501	    205.73449800
      1.96432256	     -0.06029664	     -0.00025142	     -0.20126582	     -0.06487406	      0.88311187	     -0.00039781	     -0.21849898	     -0.00054311	     -0.00051031	    206.19688075
      1.96574113	     -0.06036888	     -0.00025009	     -0.20133764	     -0.06487487	      0.88311114	     -0.00039815	     -0.21850353	     -0.00059107	     -0.00052475	    204.77212267
      1.96715969	     -0.06043815	     -0.00024956	     -0.20140648	     -0.06487574	      0.88311038	     -0.00039848	     -0.21850839	     -0.00063903	     -0.00053926	    205.27582757
      1.96892886	     -0.06053138	     -0.00024823	     -0.20149922	     -0.06487692	      0.88310941	     -0.00039891	     -0.21851483	     -0.00069556	     -0.00055652	    203.39053485
      1.97015775	     -0.06059111	     -0.00024798	     -0.20155859	     -0.06487780	      0.88310872	     -0.00039922	     -0.21851958	     -0.00073510	     -0.00056862	    204.36269576
      1.97138665	     -0.06065536	     -0.00024722	     -0.20162251	     -0.06487873	      0.88310801	     -0.00039952	     -0.21852449	     -0.00077258	     -0.00058012	    203.55903852
      1.97303903	     -0.06074049	     -0.00024654	     -0.20170721	     -0.06488004	      0.88310704	     -0.00039994	     -0.21853139	     -0.00082230	     -0.00059573	    203.75803249
      1.97469142	     -0.06083046	     -0.00024549	     -0.20179679	     -0.06488144	      0.88310605	     -0.00040036	     -0.21853858	     -0.00086843	     -0.00061013	    201.03675641
      1.97612492	     -0.06089780	     -0.00024518	     -0.20186376	     -0.06488272	      0.88310516	     -0.00040074	     -0.21854509	     -0.00090970	     -0.00062261	    202.72567522
      1.97755843	     -0.06097342	     -0.00024418	     -0.20193905	     -0.06488405	      0.88310426	     -0.00040112	     -0.21855168	     -0.00094805	     -0.00063479	    201.85498561
      1.97899193	     -0.06104388	     -0.00024376	     -0.20200919	     -0.06488543	      0.88310334	     -0.00040151	     -0.21855846	     -0.00098519	     -0.00064613	    201.31443578
      1.98042544	     -0.06111404	     -0.00024284	     -0.20207904	     -0.06488687	      0.88310241	     -0.00040190	     -0.21856534	     -0.00102161	     -0.00065720	    201.20728578
      1.98185894	     -0.06118153	     -0.00024239	     -0.20214623	     -0.06488836	      0.88310146	     -0.00040230	     -0.21857231	     -0.00105639	     -0.00066731	    200.58977551
      1.98360876	     -0.06126054	     -0.00024111	     -0.20222489	     -0.06489025	      0.88310028	     -0.00040279	     -0.21858091	     -0.00109806	     -0.00067890	    200.51487815
      1.98508384	     -0.06132570	     -0.00024113	     -0.20228976	     -0.06489189	      0.88309927	     -0.00040322	     -0.21858821	     -0.00113121	     -0.00068720	    199.56891163
      1.98655892	     -0.06138638	     -0.00023990	     -0.20235017	     -0.06489359	      0.88309825	     -0.00040365	     -0.21859556	     -0.00116430	     -0.00069474	    199.58916109
      1.98803399	     -0.06144465	     -0.00023997	     -0.20240816	     -0.06489533	      0.88309722	     -0.00040409	     -0.21860293	     -0.00119600	     -0.00070101	    199.28409197
      1.98950907	     -0.06150004	     -0.00023880	     -0.20246329	     -0.06489711	      0.88309619	     -0.00040453	     -0.21861030	     -0.00122689	     -0.00070602	    198.67095196
      1.99098415	     -0.06155177	     -0.00023906	     -0.20251476	     -0.06489895	      0.88309514	     -0.00040499	     -0.21861772	     -0.00125729	     -0.00070969	    198.69147902
      1.99245923	     -0.06160057	     -0.00023793	     -0.20256331	     -0.06490082	      0.88309409	     -0.00040545	     -0.21862514	     -0.00128667	     -0.00071182	    197.91376617
      1.99393430	     -0.06164514	     -0.00023825	     -0.20260762	     -0.06490274	      0.88309304	     -0.00040591	     -0.21863258	     -0.00131602	     -0.00071257	    198.22270129
      1.99540938	     -0.06168782	     -0.00023729	     -0.20265006	     -0.06490470	      0.88309199	     -0.00040639	     -0.21864004	     -0.00134446	     -0.00071186	    197.64516373
      1.99688446	     -0.06172595	     -0.00023763	     -0.20268794	     -0.06490671	      0.88309094	     -0.00040687	     -0.21864753	     -0.00137250	     -0.00070936	    197.36703074
      1.99835954	     -0.06175962	     -0.00023673	     -0.20272137	     -0.06490875	      0.88308990	     -0.00040736	     -0.21865503	     -0.00140030	     -0.00070526	    196.99023599
      1.99983461	     -0.06179094	     -0.00023713	     -0.20275245	     -0.06491084	      0.88308886	     -0.00040786	     -0.21866252	     -0.00142817	     -0.00069984	    197.33989498
      2.00130969	     -0.06181984	     -0.00023642	     -0.20278112	     -0.06491297	      0.88308784	     -0.00040837	     -0.21867003	     -0.00145482	     -0.00069228	    196.06114122
      2.00278477	     -0.06184383	     -0.00023693	     -0.20280486	     -0.06491513	      0.88308682	     -0.00040888	     -0.21867755	     -0.00148270	     -0.00068363	    196.98218412
      2.00425985	     -0.06186772	     -0.00023644	     -0.20282852	     -0.06491734	      0.88308582	     -0.00040940	     -0.21868509	     -0.00150910	     -0.00067308	    195.73743797
      2.00573492	     -0.06188539	     -0.00023696	     -0.20284594	     -0.06491959	      0.88308484	     -0.00040993	     -0.21869268	     -0.00153652	     -0.00066124	    196.33178805
      2.00721000	     -0.06190363	     -0.00023664	     -0.20286395	     -0.06492187	      0.88308387	     -0.00041047	     -0.21870026	     -0.00156335	     -0.00064816	    195.85798617
      2.00868508	     -0.06191811	     -0.00023720	     -0.20287818	     -0.06492420	      0.88308293	     -0.00041101	     -0.21870789	     -0.00158999	     -0.00063341	    195.38728398
      2.01016016	     -0.06192981	     -0.00023699	     -0.20288964	     -0.06492656	      0.88308200	     -0.00041157	     -0.21871554	     -0.00161734	     -0.00061780	    195.65167510
      2.01194573	     -0.06194479	     -0.00023812	     -0.20290433	     -0.06492948	      0.88308092	     -0.00041225	     -0.21872484	     -0.00164944	     -0.00059730	    194.70109442
      2.01331124	     -0.06194774	     -0.00023719	     -0.20290706	     -0.06493175	      0.88308011	     -0.00041278	     -0.21873199	     -0.00167492	     -0.00058035	    194.87299195
      2.01467674	     -0.06195397	     -0.00023800	     -0.20291305	     -0.06493405	      0.88307933	     -0.00041331	     -0.21873912	     -0.00170040	     -0.00056317	    195.32608396
      2.01633559	     -0.06196053	     -0.00023761	     -0.20291934	     -0.06493690	      0.88307842	     -0.00041397	     -0.21874785	     -0.00173032	     -0.00054114	    194.04313466
      2.01799444	     -0.06196150	     -0.00023910	     -0.20292001	     -0.06493980	      0.88307754	     -0.00041464	     -0.21875665	     -0.00176236	     -0.00051890	    195.85157559
      2.01932783	     -0.06196477	     -0.00023813	     -0.20292309	     -0.06494216	      0.88307686	     -0.00041518	     -0.21876373	     -0.00178638	     -0.00050039	    194.34095115
      2.02066121	     -0.06196489	     -0.00023894	     -0.20292297	     -0.06494456	      0.88307620	     -0.00041574	     -0.21877087	     -0.00181151	     -0.00048183	    194.64360619
      2.02235721	     -0.06196485	     -0.00023878	     -0.20292265	     -0.06494766	      0.88307541	     -0.00041645	     -0.21878000	     -0.00184322	     -0.00045826	    194.20424098
      2.02405321	     -0.06196152	     -0.00024026	     -0.20291902	     -0.06495081	      0.88307465	     -0.00041717	     -0.21878916	     -0.00187531	     -0.00043455	    194.40796910
      2.02530589	     -0.06195950	     -0.00023953	     -0.20291679	     -0.06495318	      0.88307411	     -0.00041771	     -0.21879595	     -0.00189910	     -0.00041723	    194.16461615
      2.02655856	     -0.06195631	     -0.00024012	     -0.20291338	     -0.06495557	      0.88307360	     -0.00041825	     -0.21880276	     -0.00192308	     -0.00040031	    194.39359687
      2.02831571	     -0.06195129	     -0.00024021	     -0.20290807	     -0.06495898	      0.88307292	     -0.00041902	     -0.21881237	     -0.00195627	     -0.00037684	    193.68211487
      2.03007286	     -0.06194361	     -0.00024169	     -0.20290006	     -0.06496245	      0.88307228	     -0.00041981	     -0.21882205	     -0.00199136	     -0.00035478	    195.54525366
      2.03134324	     -0.06193903	     -0.00024107	     -0.20289527	     -0.06496499	      0.88307184	     -0.00042038	     -0.21882908	     -0.00201484	     -0.00033838	    193.67544748
      2.03261362	     -0.06193204	     -0.00024160	     -0.20288805	     -0.06496757	      0.88307142	     -0.00042096	     -0.21883616	     -0.00203983	     -0.00032314	    194.13685264
      2.03436496	     -0.06192526	     -0.00024161	     -0.20288097	     -0.06497117	      0.88307087	     -0.00042177	     -0.21884597	     -0.00207400	     -0.00030324	    193.90191713
      2.03611630	     -0.06191573	     -0.00024274	     -0.20287112	     -0.06497483	      0.88307036	     -0.00042259	     -0.21885592	     -0.00210858	     -0.00028419	    194.03031062
      2.03745005	     -0.06190990	     -0.00024178	     -0.20286506	     -0.06497766	      0.88306999	     -0.00042322	     -0.21886360	     -0.00213501	     -0.00027089	    193.68038930
      2.03878380	     -0.06190527	     -0.00024226	     -0.20286019	     -0.06498053	      0.88306963	     -0.00042385	     -0.21887144	     -0.00216167	     -0.00025861	    193.72684160
      2.04047580	     -0.06190370	     -0.00024183	     -0.20285832	     -0.06498422	      0.88306921	     -0.00042467	     -0.21888170	     -0.00219554	     -0.00024501	    193.38913792
      2.04216780	     -0.06190569	     -0.00024309	     -0.20285999	     -0.06498796	      0.88306880	     -0.00042549	     -0.21889244	     -0.00222950	     -0.00023362	    193.28134120
      2.04350469	     -0.06190572	     -0.00024232	     -0.20285979	     -0.06499096	      0.88306849	     -0.00042615	     -0.21890131	     -0.00225632	     -0.00022630	    192.91891483
      2.04484158	     -0.06191058	     -0.00024339	     -0.20286439	     -0.06499399	      0.88306820	     -0.00042682	     -0.21891055	     -0.00228344	     -0.00022110	    193.35175558
      2.04648600	     -0.06192043	     -0.00024381	     -0.20287394	     -0.06499777	      0.88306784	     -0.00042764	     -0.21892253	     -0.00231546	     -0.00021680	    192.07846727
      2.04813042	     -0.06192737	     -0.00024556	     -0.20288055	     -0.06500161	      0.88306748	     -0.00042848	     -0.21893520	     -0.00234907	     -0.00021570	    193.58871832
      2.04949495	     -0.06194276	     -0.00024573	     -0.20289569	     -0.06500483	      0.88306719	     -0.00042918	     -0.21894620	     -0.00237506	     -0.00021683	    192.23086022
      2.05085947	     -0.06195639	     -0.00024731	     -0.20290904	     -0.06500809	      0.88306689	     -0.00042989	     -0.21895780	     -0.00240169	     -0.00022003	    192.36287332
      2.05250095	     -0.06197755	     -0.00024822	     -0.20292990	     -0.06501206	      0.88306652	     -0.00043075	     -0.21897249	     -0.00243299	     -0.00022666	    191.78531235
      2.05414244	     -0.06200068	     -0.00025056	     -0.20295272	     -0.06501608	      0.88306614	     -0.00043161	     -0.21898803	     -0.00246405	     -0.00023611	    191.78442897
      2.05554103	     -0.06202039	     -0.00025065	     -0.20297218	     -0.06501954	      0.88306581	     -0.00043236	     -0.21900190	     -0.00248994	     -0.00024617	    191.22406313
      2.05693962	     -0.06204252	     -0.00025227	     -0.20299404	     -0.06502304	      0.88306545	     -0.00043311	     -0.21901632	     -0.00251591	     -0.00025846	    191.67516901
      2.05833822	     -0.06206837	     -0.00025298	     -0.20301966	     -0.06502658	      0.88306508	     -0.00043387	     -0.21903135	     -0.00254049	     -0.00027199	    190.58995766
      2.05973681	     -0.06209415	     -0.00025378	     -0.20304519	     -0.06503015	      0.88306469	     -0.00043463	     -0.21904699	     -0.00256567	     -0.00028741	    191.05259256
      2.06153727	     -0.06213418	     -0.00025434	     -0.20308493	     -0.06503480	      0.88306415	     -0.00043562	     -0.21906802	     -0.00259573	     -0.00030856	    188.94018159
      2.06300703	     -0.06215960	     -0.00025527	     -0.20311011	     -0.06503863	      0.88306369	     -0.00043643	     -0.21908592	     -0.00262192	     -0.00032731	    190.54598308
      2.06447678	     -0.06219386	     -0.00025508	     -0.20314415	     -0.06504250	      0.88306319	     -0.00043725	     -0.21910435	     -0.00264575	     -0.00034686	    189.52542343
      2.06594654	     -0.06222324	     -0.00025622	     -0.20317331	     -0.06504641	      0.88306267	     -0.00043807	     -0.21912340	     -0.00266975	     -0.00036730	    189.91469343
      2.06741630	     -0.06225782	     -0.00025667	     -0.20320767	     -0.06505035	      0.88306211	     -0.00043890	     -0.21914304	     -0.00269220	     -0.00038777	    188.74021781
      2.06888605	     -0.06228993	     -0.00025771	     -0.20323956	     -0.06505432	      0.88306153	     -0.00043973	     -0.21916327	     -0.00271511	     -0.00040882	    189.41131406
      2.07035581	     -0.06232368	     -0.00025767	     -0.20327313	     -0.06505833	      0.88306091	     -0.00044056	     -0.21918397	     -0.00273606	     -0.00042923	    188.23665139
      2.07182556	     -0.06235305	     -0.00025810	     -0.20330231	     -0.06506237	      0.88306027	     -0.00044141	     -0.21920509	     -0.00275739	     -0.00044932	    188.83720775
      2.07359717	     -0.06239325	     -0.00025789	     -0.20334231	     -0.06506727	      0.88305945	     -0.00044243	     -0.21923088	     -0.00278071	     -0.00047216	    187.52366239
      2.07499940	     -0.06241584	     -0.00025862	     -0.20336473	     -0.06507119	      0.88305878	     -0.00044324	     -0.21925151	     -0.00279946	     -0.00048857	    188.28493332
      2.07640163	     -0.06244127	     -0.00025837	     -0.20339001	     -0.06507512	      0.88305808	     -0.00044405	     -0.21927210	     -0.00281702	     -0.00050385	    188.26872970
      2.07780387	     -0.06246308	     -0.00025858	     -0.20341168	     -0.06507909	      0.88305736	     -0.00044487	     -0.21929263	     -0.00283347	     -0.00051686	    187.78068604
      2.07920610	     -0.06248207	     -0.00025839	     -0.20343053	     -0.06508307	      0.88305663	     -0.00044570	     -0.21931296	     -0.00285003	     -0.00052807	    188.21499518
      2.08110092	     -0.06250931	     -0.00025845	     -0.20345761	     -0.06508849	      0.88305562	     -0.00044682	     -0.21934004	     -0.00287014	     -0.00053912	    186.79650645
      2.08299575	     -0.06252539	     -0.00025777	     -0.20347353	     -0.06509395	      0.88305459	     -0.00044794	     -0.21936669	     -0.00289213	     -0.00054578	    188.87959122
      2.08449419	     -0.06255022	     -0.00025892	     -0.20349822	     -0.06509830	      0.88305377	     -0.00044884	     -0.21938718	     -0.00290633	     -0.00054734	    187.39738084
      2.08599263	     -0.06256637	     -0.00025761	     -0.20351427	     -0.06510266	      0.88305295	     -0.00044974	     -0.21940741	     -0.00292182	     -0.00054652	    188.42859630
      2.08749106	     -0.06258778	     -0.00025860	     -0.20353556	     -0.06510705	      0.88305213	     -0.00045065	     -0.21942721	     -0.00293548	     -0.00054256	    187.81367813
      2.08898950	     -0.06260378	     -0.00025738	     -0.20355147	     -0.06511146	      0.88305133	     -0.00045156	     -0.21944664	     -0.00294914	     -0.00053605	    187.99153397
      2.09048794	     -0.06262419	     -0.00025828	     -0.20357177	     -0.06511589	      0.88305053	     -0.00045247	     -0.21946559	     -0.00296210	     -0.00052703	    188.07064306
      2.09198637	     -0.06264122	     -0.00025718	     -0.20358872	     -0.06512034	      0.88304975	     -0.00045339	     -0.21948408	     -0.00297479	     -0.00051617	    188.63515150
      2.09348481	     -0.06266241	     -0.00025775	     -0.20360982	     -0.06512480	      0.88304898	     -0.00045431	     -0.21950206	     -0.00298575	     -0.00050248	    187.55733578
      2.09498325	     -0.06267758	     -0.00025679	     -0.20362491	     -0.06512929	      0.88304824	     -0.00045524	     -0.21951956	     -0.00299763	     -0.00048731	    188.61710083
      2.09682167	     -0.06270659	     -0.00025801	     -0.20365382	     -0.06513481	      0.88304736	     -0.00045639	     -0.21954025	     -0.00301022	     -0.00046661	    188.36593550
      2.09811393	     -0.06272057	     -0.00025625	     -0.20366775	     -0.06513870	      0.88304677	     -0.00045720	     -0.21955439	     -0.00301896	     -0.00045019	    188.41279554
      2.09940620	     -0.06274036	     -0.00025617	     -0.20368749	     -0.06514261	      0.88304620	     -0.00045801	     -0.21956813	     -0.00302688	     -0.00043298	    188.17656333
      2.10098578	     -0.06276322	     -0.00025516	     -0.20371030	     -0.06514740	      0.88304553	     -0.00045901	     -0.21958446	     -0.00303662	     -0.00041175	    188.89166512
      2.10256536	     -0.06279158	     -0.00025475	     -0.20373862	     -0.06515220	      0.88304490	     -0.00046002	     -0.21960025	     -0.00304408	     -0.00038927	    187.27706570
      2.10414494	     -0.06281229	     -0.00025372	     -0.20375928	     -0.06515702	      0.88304430	     -0.00046102	     -0.21961560	     -0.00305299	     -0.00036690	    188.61783598
      2.10572452	     -0.06284263	     -0.00025349	     -0.20378957	     -0.06516185	      0.88304374	     -0.00046204	     -0.21963035	     -0.00305993	     -0.00034483	    188.38685837
      2.10730410	     -0.06286829	     -0.00025221	     -0.20381522	     -0.06516668	      0.88304322	     -0.00046306	     -0.21964470	     -0.00306582	     -0.00032284	    187.63167595
      2.10888368	     -0.06289597	     -0.00025223	     -0.20384286	     -0.06517153	      0.88304272	     -0.00046408	     -0.21965854	     -0.00307194	     -0.00030165	    188.13532021
      2.11046326	     -0.06292142	     -0.00025084	     -0.20386830	     -0.06517639	      0.88304226	     -0.00046511	     -0.21967195	     -0.00307731	     -0.00028190	    188.79201045
      2.11188175	     -0.06295133	     -0.00025103	     -0.20389819	     -0.06518076	      0.88304187	     -0.00046603	     -0.21968363	     -0.00308027	     -0.00026435	    187.47003872
      2.11330023	     -0.06297422	     -0.00025008	     -0.20392107	     -0.06518513	      0.88304151	     -0.00046696	     -0.21969504	     -0.00308419	     -0.00024857	    188.41500274
      2.11471872	     -0.06300283	     -0.00024979	     -0.20394968	     -0.06518951	      0.88304117	     -0.00046790	     -0.21970611	     -0.00308632	     -0.00023357	    187.61404295
      2.11613720	     -0.06302796	     -0.00024913	     -0.20397481	     -0.06519388	      0.88304085	     -0.00046884	     -0.21971689	     -0.00308891	     -0.00022026	    188.27669128
      2.11755569	     -0.06305588	     -0.00024867	     -0.20400274	     -0.06519827	      0.88304054	     -0.00046978	     -0.21972735	     -0.00308986	     -0.00020769	    187.37068763
      2.11897417	     -0.06308087	     -0.00024812	     -0.20402774	     -0.06520265	      0.88304026	     -0.00047072	     -0.21973753	     -0.00309137	     -0.00019683	    188.03568861
      2.12108015	     -0.06312606	     -0.00024724	     -0.20407296	     -0.06520916	      0.88303986	     -0.00047214	     -0.21975208	     -0.00309024	     -0.00018269	    185.56217099
      2.12239522	     -0.06314466	     -0.00024668	     -0.20409157	     -0.06521323	      0.88303962	     -0.00047302	     -0.21976090	     -0.00309183	     -0.00017562	    188.02674156
      2.12371029	     -0.06317035	     -0.00024594	     -0.20411729	     -0.06521729	      0.88303940	     -0.00047391	     -0.21976944	     -0.00309077	     -0.00016945	    187.54925729
      2.12548130	     -0.06320218	     -0.00024495	     -0.20414916	     -0.06522277	      0.88303910	     -0.00047511	     -0.21978058	     -0.00308921	     -0.00016316	    187.81225466
      2.12725232	     -0.06323735	     -0.00024427	     -0.20418438	     -0.06522823	      0.88303882	     -0.00047632	     -0.21979126	     -0.00308591	     -0.00015804	    186.63890596
      2.12858797	     -0.06325567	     -0.00024350	     -0.20420274	     -0.06523236	      0.88303861	     -0.00047723	     -0.21979908	     -0.00308441	     -0.00015593	    188.06697371
      2.12992361	     -0.06328072	     -0.00024296	     -0.20422783	     -0.06523647	      0.88303840	     -0.00047815	     -0.21980661	     -0.00308097	     -0.00015417	    187.38403180
      2.13156093	     -0.06330702	     -0.00024253	     -0.20425418	     -0.06524151	      0.88303815	     -0.00047928	     -0.21981554	     -0.00307730	     -0.00015365	    188.30467008
      2.13319825	     -0.06333711	     -0.00024214	     -0.20428434	     -0.06524655	      0.88303790	     -0.00048041	     -0.21982406	     -0.00307088	     -0.00015322	    186.21378899
      2.13483557	     -0.06335343	     -0.00024226	     -0.20430071	     -0.06525157	      0.88303765	     -0.00048155	     -0.21983223	     -0.00306687	     -0.00015384	    188.47592275
      2.13627266	     -0.06337480	     -0.00024194	     -0.20432214	     -0.06525598	      0.88303742	     -0.00048256	     -0.21983886	     -0.00306076	     -0.00015439	    187.63443952
      2.13770975	     -0.06338580	     -0.00024185	     -0.20433320	     -0.06526037	      0.88303720	     -0.00048356	     -0.21984507	     -0.00305536	     -0.00015526	    188.55275681
      2.13914684	     -0.06339515	     -0.00024121	     -0.20434264	     -0.06526476	      0.88303698	     -0.00048458	     -0.21985067	     -0.00304855	     -0.00015528	    187.86768048
      2.14058393	     -0.06339644	     -0.00024054	     -0.20434401	     -0.06526913	      0.88303676	     -0.00048559	     -0.21985560	     -0.00304264	     -0.00015508	    188.82836810
      2.14236600	     -0.06339726	     -0.00023922	     -0.20434495	     -0.06527455	      0.88303648	     -0.00048685	     -0.21986067	     -0.00303338	     -0.00015312	    187.40947088
      2.14391158	     -0.06338222	     -0.00023833	     -0.20432999	     -0.06527923	      0.88303625	     -0.00048795	     -0.21986414	     -0.00302761	     -0.00015019	    189.48156538
      2.14545715	     -0.06337428	     -0.00023732	     -0.20432215	     -0.06528391	      0.88303602	     -0.00048906	     -0.21986661	     -0.00301977	     -0.00014540	    188.58386168
      2.14700272	     -0.06335688	     -0.00023719	     -0.20430483	     -0.06528857	      0.88303580	     -0.00049017	     -0.21986829	     -0.00301390	     -0.00013949	    190.43903215
      2.14854829	     -0.06334180	     -0.00023606	     -0.20428985	     -0.06529322	      0.88303559	     -0.00049128	     -0.21986911	     -0.00300595	     -0.00013076	    188.75539116
      2.15009386	     -0.06331372	     -0.00023579	     -0.20426183	     -0.06529786	      0.88303539	     -0.00049240	     -0.21986913	     -0.00300107	     -0.00012089	    191.17427087
      2.15163944	     -0.06329153	     -0.00023450	     -0.20423973	     -0.06530250	      0.88303522	     -0.00049352	     -0.21986822	     -0.00299396	     -0.00010835	    189.60505088
      2.15318501	     -0.06325495	     -0.00023434	     -0.20420321	     -0.06530712	      0.88303506	     -0.00049464	     -0.21986652	     -0.00298960	     -0.00009413	    191.43738060
      2.15457432	     -0.06322820	     -0.00023328	     -0.20417653	     -0.06531127	      0.88303494	     -0.00049566	     -0.21986420	     -0.00298493	     -0.00007956	    191.02953399
      2.15596363	     -0.06319527	     -0.00023288	     -0.20414365	     -0.06531541	      0.88303484	     -0.00049667	     -0.21986129	     -0.00298141	     -0.00006353	    191.59150825
      2.15765588	     -0.06315691	     -0.00023158	     -0.20410535	     -0.06532046	      0.88303475	     -0.00049792	     -0.21985695	     -0.00297803	     -0.00004269	    192.12469158
      2.15934814	     -0.06311700	     -0.00023107	     -0.20406549	     -0.06532549	      0.88303470	     -0.00049917	     -0.21985188	     -0.00297462	     -0.00001967	    191.35483727
      2.16081690	     -0.06307873	     -0.00022929	     -0.20402726	     -0.06532986	      0.88303468	     -0.00050025	     -0.21984691	     -0.00297400	      0.00000047	    192.68355215
      2.16228566	     -0.06304375	     -0.00022881	     -0.20399230	     -0.06533423	      0.88303470	     -0.00050134	     -0.21984148	     -0.00297301	      0.00002127	    192.72037841
      2.16375442	     -0.06301163	     -0.00022744	     -0.20396021	     -0.06533860	      0.88303474	     -0.00050244	     -0.21983579	     -0.00297305	      0.00004166	    193.05177903
      2.16555003	     -0.06297944	     -0.00022719	     -0.20392802	     -0.06534394	      0.88303484	     -0.00050378	     -0.21982861	     -0.00297375	      0.00006541	    193.25428113
      2.16689927	     -0.06295642	     -0.00022603	     -0.20390500	     -0.06534795	      0.88303494	     -0.00050479	     -0.21982324	     -0.00297488	      0.00008300	    193.07855585
      2.16824852	     -0.06293724	     -0.00022597	     -0.20388580	     -0.06535196	      0.88303506	     -0.00050581	     -0.21981791	     -0.00297655	      0.00009854	    193.70069106
      2.16997817	     -0.06291913	     -0.00022482	     -0.20386769	     -0.06535711	      0.88303525	     -0.00050711	     -0.21981122	     -0.00297856	      0.00011583	    193.67222978
      2.17170782	     -0.06290494	     -0.00022487	     -0.20385347	     -0.06536227	      0.88303546	     -0.00050842	     -0.21980477	     -0.00298098	      0.00013008	    193.78054179
      2.17307925	     -0.06289398	     -0.00022289	     -0.20384252	     -0.06536636	      0.88303565	     -0.00050946	     -0.21979984	     -0.00298308	      0.00013893	    193.71036847
      2.17445069	     -0.06288774	     -0.00022276	     -0.20383625	     -0.06537045	      0.88303584	     -0.00051051	     -0.21979506	     -0.00298560	      0.00014489	    194.41706904
      2.17613387	     -0.06288491	     -0.00022155	     -0.20383342	     -0.06537548	      0.88303609	     -0.00051179	     -0.21978946	     -0.00298733	      0.00014904	    193.26278231
      2.17781705	     -0.06287822	     -0.00022176	     -0.20382669	     -0.06538051	      0.88303634	     -0.00051308	     -0.21978417	     -0.00299098	      0.00014890	    195.21468859
      2.17918670	     -0.06288171	     -0.00022035	     -0.20383017	     -0.06538461	      0.88303654	     -0.00051414	     -0.21977999	     -0.00299221	      0.00014567	    194.37037749
      2.18055634	     -0.06288314	     -0.00022027	     -0.20383158	     -0.06538871	      0.88303674	     -0.00051519	     -0.21977603	     -0.00299361	      0.00014022	    194.15135001
      2.18192599	     -0.06288606	     -0.00021952	     -0.20383449	     -0.06539281	      0.88303693	     -0.00051625	     -0.21977223	     -0.00299534	      0.00013185	    194.57622361
      2.18395606	     -0.06289755	     -0.00021920	     -0.20384597	     -0.06539889	      0.88303718	     -0.00051783	     -0.21976693	     -0.00299586	      0.00011544	    192.67063003
      2.18543930	     -0.06289907	     -0.00021794	     -0.20384748	     -0.06540334	      0.88303734	     -0.00051898	     -0.21976330	     -0.00299835	      0.00010026	    194.51648303
      2.18692254	     -0.06291000	     -0.00021800	     -0.20385839	     -0.06540778	      0.88303747	     -0.00052014	     -0.21975980	     -0.00299897	      0.00008251	    194.48885526
      2.18891890	     -0.06292265	     -0.00021562	     -0.20387106	     -0.06541377	      0.88303761	     -0.00052170	     -0.21975552	     -0.00299948	      0.00005466	    194.63384152
      2.19017180	     -0.06293583	     -0.00021709	     -0.20388420	     -0.06541753	      0.88303767	     -0.00052269	     -0.21975298	     -0.00299939	      0.00003588	    194.37061307
      2.19142470	     -0.06294692	     -0.00021632	     -0.20389530	     -0.06542129	      0.88303770	     -0.00052367	     -0.21975065	     -0.00299895	      0.00001568	    194.18808561
      2.19302925	     -0.06296389	     -0.00021600	     -0.20391227	     -0.06542610	      0.88303770	     -0.00052494	     -0.21974790	     -0.00299856	     -0.00001250	    194.80685767
      2.19463379	     -0.06298430	     -0.00021519	     -0.20393270	     -0.06543091	      0.88303766	     -0.00052621	     -0.21974542	     -0.00299612	     -0.00004145	    192.95727395
      2.19623834	     -0.06299925	     -0.00021529	     -0.20394764	     -0.06543571	      0.88303757	     -0.00052749	     -0.21974324	     -0.00299564	     -0.00007198	    194.56096675
      2.19784289	     -0.06302259	     -0.00021434	     -0.20397101	     -0.06544052	      0.88303743	     -0.00052877	     -0.21974125	     -0.00299313	     -0.00010349	    193.89538861
      2.19944743	     -0.06304424	     -0.00021492	     -0.20399266	     -0.06544532	      0.88303724	     -0.00053005	     -0.21973958	     -0.00299033	     -0.00013529	    193.63344726
      2.20105198	     -0.06306593	     -0.00021333	     -0.20401439	     -0.06545012	      0.88303699	     -0.00053134	     -0.21973817	     -0.00298757	     -0.00016768	    193.71264866
      2.20246144	     -0.06308702	     -0.00021417	     -0.20403548	     -0.06545433	      0.88303674	     -0.00053247	     -0.21973711	     -0.00298448	     -0.00019597	    193.80304047
      2.20387090	     -0.06310933	     -0.00021329	     -0.20405784	     -0.06545853	      0.88303644	     -0.00053361	     -0.21973627	     -0.00298100	     -0.00022437	    193.63945328
      2.20528036	     -0.06313226	     -0.00021341	     -0.20408079	     -0.06546273	      0.88303611	     -0.00053475	     -0.21973564	     -0.00297707	     -0.00025244	    193.55206260
      2.20721145	     -0.06316355	     -0.00021190	     -0.20411215	     -0.06546847	      0.88303558	     -0.00053632	     -0.21973513	     -0.00297151	     -0.00029076	    193.87327421
      2.20859437	     -0.06318868	     -0.00021239	     -0.20413731	     -0.06547258	      0.88303516	     -0.00053744	     -0.21973499	     -0.00296669	     -0.00031658	    193.18921157
      2.20997728	     -0.06321316	     -0.00021146	     -0.20416185	     -0.06547668	      0.88303471	     -0.00053857	     -0.21973508	     -0.00296155	     -0.00034182	    192.92018774
      2.21166237	     -0.06324469	     -0.00021126	     -0.20419343	     -0.06548166	      0.88303410	     -0.00053995	     -0.21973547	     -0.00295535	     -0.00037262	    193.75590913
      2.21316474	     -0.06327606	     -0.00021020	     -0.20422487	     -0.06548610	      0.88303352	     -0.00054119	     -0.21973607	     -0.00294768	     -0.00039842	    192.01293869
      2.21466710	     -0.06330349	     -0.00021035	     -0.20425236	     -0.06549052	      0.88303291	     -0.00054243	     -0.21973692	     -0.00294153	     -0.00042364	    193.21437009
      2.21616947	     -0.06333632	     -0.00020946	     -0.20428527	     -0.06549493	      0.88303225	     -0.00054367	     -0.21973795	     -0.00293356	     -0.00044769	    192.39033000
      2.21767184	     -0.06336812	     -0.00020992	     -0.20431713	     -0.06549934	      0.88303156	     -0.00054491	     -0.21973923	     -0.00292568	     -0.00047055	    192.41500515
      2.21951525	     -0.06341055	     -0.00020903	     -0.20435968	     -0.06550472	      0.88303067	     -0.00054645	     -0.21974110	     -0.00291496	     -0.00049700	    191.52055285
      2.22086300	     -0.06343917	     -0.00020982	     -0.20438835	     -0.06550864	      0.88302999	     -0.00054757	     -0.21974266	     -0.00290724	     -0.00051502	    191.95516030
      2.22221076	     -0.06347205	     -0.00020945	     -0.20442131	     -0.06551256	      0.88302928	     -0.00054870	     -0.21974438	     -0.00289885	     -0.00053245	    191.86579648
      2.22394796	     -0.06351738	     -0.00020998	     -0.20446675	     -0.06551758	      0.88302834	     -0.00055016	     -0.21974691	     -0.00288656	     -0.00055325	    190.60390553
      2.22568516	     -0.06355839	     -0.00020922	     -0.20450788	     -0.06552259	      0.88302736	     -0.00055162	     -0.21974980	     -0.00287512	     -0.00057279	    191.38067105
      2.22714546	     -0.06359975	     -0.00021031	     -0.20454932	     -0.06552678	      0.88302651	     -0.00055285	     -0.21975239	     -0.00286401	     -0.00058837	    191.07915522
      2.22860577	     -0.06364063	     -0.00020966	     -0.20459032	     -0.06553095	      0.88302564	     -0.00055408	     -0.21975526	     -0.00285222	     -0.00060288	    190.50700661
      2.23006607	     -0.06368363	     -0.00021038	     -0.20463343	     -0.06553511	      0.88302475	     -0.00055532	     -0.21975838	     -0.00284022	     -0.00061696	    190.60934512
      2.23187727	     -0.06374146	     -0.00020957	     -0.20469142	     -0.06554024	      0.88302362	     -0.00055686	     -0.21976261	     -0.00282383	     -0.00063382	    189.59742146
      2.23345160	     -0.06378985	     -0.00021174	     -0.20473991	     -0.06554467	      0.88302261	     -0.00055821	     -0.21976666	     -0.00280947	     -0.00064677	    189.51300016
      2.23502592	     -0.06384062	     -0.00021053	     -0.20479085	     -0.06554908	      0.88302158	     -0.00055955	     -0.21977108	     -0.00279381	     -0.00065973	    188.85208322
      2.23660024	     -0.06389684	     -0.00021317	     -0.20484717	     -0.06555347	      0.88302053	     -0.00056091	     -0.21977587	     -0.00277806	     -0.00067270	    189.60390511
      2.23796443	     -0.06394634	     -0.00021209	     -0.20489684	     -0.06555725	      0.88301961	     -0.00056208	     -0.21978033	     -0.00276259	     -0.00068346	    188.46101255
      2.23932862	     -0.06399685	     -0.00021324	     -0.20494747	     -0.06556101	      0.88301867	     -0.00056326	     -0.21978507	     -0.00274712	     -0.00069423	    188.46925062
      2.24102570	     -0.06406124	     -0.00021297	     -0.20501206	     -0.06556565	      0.88301748	     -0.00056472	     -0.21979128	     -0.00272657	     -0.00070765	    187.90913414
      2.24272278	     -0.06412575	     -0.00021424	     -0.20507676	     -0.06557026	      0.88301627	     -0.00056619	     -0.21979780	     -0.00270496	     -0.00072043	    187.55082845
      2.24417587	     -0.06417979	     -0.00021281	     -0.20513100	     -0.06557418	      0.88301521	     -0.00056746	     -0.21980360	     -0.00268553	     -0.00073153	    187.11023731
      2.24562897	     -0.06423553	     -0.00021366	     -0.20518693	     -0.06557806	      0.88301414	     -0.00056872	     -0.21980955	     -0.00266516	     -0.00074216	    186.77384743
      2.24708207	     -0.06429006	     -0.00021304	     -0.20524168	     -0.06558192	      0.88301306	     -0.00056999	     -0.21981565	     -0.00264405	     -0.00075283	    186.57056901
      2.24893174	     -0.06436441	     -0.00021423	     -0.20531629	     -0.06558679	      0.88301165	     -0.00057162	     -0.21982361	     -0.00261528	     -0.00076593	    185.37387420
      2.25048157	     -0.06441640	     -0.00021303	     -0.20536853	     -0.06559082	      0.88301046	     -0.00057298	     -0.21983041	     -0.00259095	     -0.00077568	    185.34600668
      2.25203141	     -0.06447624	     -0.00021521	     -0.20542857	     -0.06559482	      0.88300925	     -0.00057435	     -0.21983721	     -0.00256577	     -0.00078560	    185.84211358
      2.25358124	     -0.06453315	     -0.00021480	     -0.20548575	     -0.06559877	      0.88300802	     -0.00057572	     -0.21984410	     -0.00253853	     -0.00079427	    184.63001775
      2.25513108	     -0.06458938	     -0.00021762	     -0.20554220	     -0.06560269	      0.88300679	     -0.00057710	     -0.21985104	     -0.00251136	     -0.00080239	    184.87663147
      2.25668091	     -0.06464086	     -0.00021777	     -0.20559395	     -0.06560656	      0.88300554	     -0.00057848	     -0.21985798	     -0.00248255	     -0.00080892	    183.84747780
      2.25823075	     -0.06469410	     -0.00022124	     -0.20564741	     -0.06561038	      0.88300428	     -0.00057987	     -0.21986488	     -0.00245427	     -0.00081519	    184.85200423
      2.25978058	     -0.06474412	     -0.00022213	     -0.20569771	     -0.06561416	      0.88300301	     -0.00058126	     -0.21987177	     -0.00242311	     -0.00081901	    182.62505251
      2.26133041	     -0.06478881	     -0.00022613	     -0.20574261	     -0.06561789	      0.88300174	     -0.00058267	     -0.21987862	     -0.00239398	     -0.00082243	    184.40792706
      2.26288025	     -0.06483575	     -0.00022765	     -0.20578984	     -0.06562158	      0.88300046	     -0.00058407	     -0.21988537	     -0.00236171	     -0.00082359	    182.37192610
      2.26443008	     -0.06487658	     -0.00023230	     -0.20583089	     -0.06562522	      0.88299919	     -0.00058549	     -0.21989213	     -0.00233098	     -0.00082371	    183.48842292
      2.26597992	     -0.06491603	     -0.00023431	     -0.20587062	     -0.06562880	      0.88299791	     -0.00058691	     -0.21989879	     -0.00229809	     -0.00082140	    181.87536994
      2.26737261	     -0.06494866	     -0.00023874	     -0.20590346	     -0.06563198	      0.88299677	     -0.00058819	     -0.21990473	     -0.00226979	     -0.00081850	    182.94942456
      2.26876531	     -0.06498020	     -0.00024173	     -0.20593523	     -0.06563513	      0.88299563	     -0.00058947	     -0.21991064	     -0.00223971	     -0.00081349	    181.71220719
      2.27015801	     -0.06500759	     -0.00024565	     -0.20596284	     -0.06563822	      0.88299451	     -0.00059076	     -0.21991652	     -0.00221063	     -0.00080740	    182.28031130
      2.27205590	     -0.06504587	     -0.00025044	     -0.20600144	     -0.06564238	      0.88299298	     -0.00059252	     -0.21992447	     -0.00216884	     -0.00079622	    180.20631395
      2.27359851	     -0.06506547	     -0.00025532	     -0.20602127	     -0.06564570	      0.88299176	     -0.00059397	     -0.21993092	     -0.00213723	     -0.00078529	    182.24181541
      2.27514112	     -0.06509043	     -0.00025910	     -0.20604649	     -0.06564897	      0.88299056	     -0.00059541	     -0.21993724	     -0.00210325	     -0.00077248	    180.99696442
      2.27668374	     -0.06510966	     -0.00026417	     -0.20606596	     -0.06565219	      0.88298938	     -0.00059686	     -0.21994358	     -0.00207039	     -0.00075816	    181.74487909
      2.27822635	     -0.06512906	     -0.00026816	     -0.20608562	     -0.06565536	      0.88298822	     -0.00059832	     -0.21994991	     -0.00203646	     -0.00074194	    180.62815603
      2.27976897	     -0.06514578	     -0.00027321	     -0.20610258	     -0.06565848	      0.88298709	     -0.00059977	     -0.21995632	     -0.00200345	     -0.00072418	    181.01477430
      2.28131158	     -0.06516780	     -0.00027738	     -0.20612485	     -0.06566154	      0.88298599	     -0.00060124	     -0.21996292	     -0.00197012	     -0.00070541	    180.51088583
      2.28285420	     -0.06519133	     -0.00028233	     -0.20614862	     -0.06566455	      0.88298492	     -0.00060271	     -0.21996990	     -0.00193717	     -0.00068608	    180.69982283
      2.28439681	     -0.06522035	     -0.00028634	     -0.20617789	     -0.06566752	      0.88298387	     -0.00060418	     -0.21997740	     -0.00190347	     -0.00066637	    179.64360499
      2.28593943	     -0.06525192	     -0.00029126	     -0.20620969	     -0.06567043	      0.88298286	     -0.00060565	     -0.21998555	     -0.00187091	     -0.00064773	    180.55147716
      2.28748204	     -0.06528979	     -0.00029530	     -0.20624782	     -0.06567329	      0.88298187	     -0.00060713	     -0.21999443	     -0.00183597	     -0.00062897	    178.48981148
      2.28902466	     -0.06532706	     -0.00030028	     -0.20628532	     -0.06567609	      0.88298092	     -0.00060861	     -0.22000416	     -0.00180300	     -0.00061258	    180.03129992
      2.29056727	     -0.06537450	     -0.00030433	     -0.20633304	     -0.06567885	      0.88297998	     -0.00061009	     -0.22001475	     -0.00176677	     -0.00059732	    177.70734952
      2.29210988	     -0.06541734	     -0.00030923	     -0.20637612	     -0.06568155	      0.88297907	     -0.00061158	     -0.22002631	     -0.00173232	     -0.00058463	    179.11362768
      2.29365250	     -0.06547164	     -0.00031323	     -0.20643070	     -0.06568419	      0.88297818	     -0.00061307	     -0.22003875	     -0.00169542	     -0.00057453	    177.94774593
      2.29519511	     -0.06552425	     -0.00031813	     -0.20648358	     -0.06568678	      0.88297730	     -0.00061456	     -0.22005223	     -0.00165787	     -0.00056650	    177.53600208
      2.29673773	     -0.06558098	     -0.00032224	     -0.20654060	     -0.06568931	      0.88297643	     -0.00061606	     -0.22006667	     -0.00161988	     -0.00056187	    177.57888098
      2.29828034	     -0.06564171	     -0.00032714	     -0.20660161	     -0.06569177	      0.88297557	     -0.00061755	     -0.22008210	     -0.00157952	     -0.00055938	    176.22795956
      2.29982296	     -0.06570028	     -0.00033137	     -0.20666049	     -0.06569418	      0.88297470	     -0.00061905	     -0.22009851	     -0.00153938	     -0.00055994	    176.64642552
      2.30133664	     -0.06576371	     -0.00033599	     -0.20672422	     -0.06569648	      0.88297385	     -0.00062052	     -0.22011548	     -0.00149825	     -0.00056351	    176.43101561
      2.30285033	     -0.06582780	     -0.00034018	     -0.20678864	     -0.06569871	      0.88297300	     -0.00062200	     -0.22013334	     -0.00145497	     -0.00056872	    174.98816155
      2.30436402	     -0.06589179	     -0.00034424	     -0.20685296	     -0.06570088	      0.88297213	     -0.00062347	     -0.22015208	     -0.00141193	     -0.00057678	    175.63104922
      2.30614379	     -0.06597548	     -0.00034844	     -0.20693707	     -0.06570335	      0.88297109	     -0.00062521	     -0.22017521	     -0.00135760	     -0.00058846	    173.52360663
      2.30792357	     -0.06605336	     -0.00035376	     -0.20701537	     -0.06570572	      0.88297003	     -0.00062695	     -0.22019957	     -0.00130399	     -0.00060289	    175.21049995
      2.30926344	     -0.06611865	     -0.00035653	     -0.20708102	     -0.06570744	      0.88296922	     -0.00062826	     -0.22021854	     -0.00126007	     -0.00061461	    173.32235599
      2.31060332	     -0.06618025	     -0.00036015	     -0.20714296	     -0.06570910	      0.88296838	     -0.00062958	     -0.22023811	     -0.00121641	     -0.00062774	    173.68603732
      2.31239228	     -0.06626428	     -0.00036533	     -0.20722747	     -0.06571122	      0.88296725	     -0.00063133	     -0.22026507	     -0.00115475	     -0.00064577	    171.94485411
      2.31418125	     -0.06634286	     -0.00037138	     -0.20730652	     -0.06571323	      0.88296607	     -0.00063309	     -0.22029303	     -0.00109339	     -0.00066458	    173.62685322
      2.31568993	     -0.06641924	     -0.00037564	     -0.20738335	     -0.06571484	      0.88296506	     -0.00063457	     -0.22031720	     -0.00103769	     -0.00068076	    171.82242225
      2.31719862	     -0.06649024	     -0.00038090	     -0.20745478	     -0.06571636	      0.88296402	     -0.00063605	     -0.22034204	     -0.00098134	     -0.00069635	    171.63122980
      2.31870730	     -0.06656267	     -0.00038557	     -0.20752766	     -0.06571780	      0.88296296	     -0.00063754	     -0.22036737	     -0.00092367	     -0.00071220	    171.64412428
      2.32021599	     -0.06663648	     -0.00039070	     -0.20760196	     -0.06571915	      0.88296187	     -0.00063902	     -0.22039316	     -0.00086335	     -0.00072680	    170.48490723
      2.32172468	     -0.06670802	     -0.00039556	     -0.20767397	     -0.06572040	      0.88296076	     -0.00064051	     -0.22041939	     -0.00080262	     -0.00074080	    170.92002333
      2.32347795	     -0.06679632	     -0.00040157	     -0.20776286	     -0.06572175	      0.88295945	     -0.00064223	     -0.22045031	     -0.00072929	     -0.00075590	    170.57873875
      2.32523121	     -0.06688346	     -0.00040680	     -0.20785063	     -0.06572296	      0.88295812	     -0.00064396	     -0.22048173	     -0.00065278	     -0.00076827	    168.77114412
      2.32698448	     -0.06696858	     -0.00041257	     -0.20793635	     -0.06572404	      0.88295676	     -0.00064569	     -0.22051359	     -0.00057700	     -0.00077939	    170.73489465
      2.32873775	     -0.06706343	     -0.00041740	     -0.20803190	     -0.06572498	      0.88295539	     -0.00064742	     -0.22054572	     -0.00049471	     -0.00078680	    167.00344226
      2.33020912	     -0.06712972	     -0.00042238	     -0.20809873	     -0.06572566	      0.88295422	     -0.00064887	     -0.22057307	     -0.00042787	     -0.00079186	    169.48858676
      2.33168049	     -0.06720339	     -0.00042679	     -0.20817299	     -0.06572623	      0.88295306	     -0.00065032	     -0.22060050	     -0.00035691	     -0.00079515	    168.61185065
      2.33347414	     -0.06728947	     -0.00043298	     -0.20825979	     -0.06572680	      0.88295163	     -0.00065209	     -0.22063425	     -0.00026928	     -0.00079706	    169.07432312
      2.33501943	     -0.06736552	     -0.00043749	     -0.20833651	     -0.06572715	      0.88295040	     -0.00065362	     -0.22066345	     -0.00019049	     -0.00079615	    167.43748671
      2.33656471	     -0.06743659	     -0.00044315	     -0.20840822	     -0.06572738	      0.88294917	     -0.00065514	     -0.22069271	     -0.00011189	     -0.00079387	    168.55024580
      2.33810999	     -0.06750967	     -0.00044747	     -0.20848200	     -0.06572749	      0.88294794	     -0.00065666	     -0.22072194	     -0.00003001	     -0.00078914	    167.38651170
      2.33999610	     -0.06759514	     -0.00045316	     -0.20856832	     -0.06572746	      0.88294646	     -0.00065852	     -0.22075756	      0.00007085	     -0.00078076	    167.67564146
      2.34151274	     -0.06766531	     -0.00045727	     -0.20863922	     -0.06572729	      0.88294529	     -0.00066002	     -0.22078607	      0.00015444	     -0.00077108	    166.57444416
      2.34302938	     -0.06773117	     -0.00046158	     -0.20870580	     -0.06572699	      0.88294413	     -0.00066151	     -0.22081447	      0.00023864	     -0.00075998	    167.08409761
      2.34454602	     -0.06779877	     -0.00046547	     -0.20877415	     -0.06572656	      0.88294298	     -0.00066300	     -0.22084266	      0.00032505	     -0.00074692	    166.60392587
      2.34628166	     -0.06786908	     -0.00047117	     -0.20884531	     -0.06572591	      0.88294170	     -0.00066470	     -0.22087468	      0.00042506	     -0.00072993	    167.06567950
      2.34801731	     -0.06794532	     -0.00047686	     -0.20892241	     -0.06572508	      0.88294045	     -0.00066641	     -0.22090641	      0.00052784	     -0.00070989	    165.91977826
      2.34975296	     -0.06801219	     -0.00048317	     -0.20899017	     -0.06572408	      0.88293924	     -0.00066811	     -0.22093799	      0.00063151	     -0.00068676	    165.85142649
      2.35148861	     -0.06807804	     -0.00048694	     -0.20905695	     -0.06572289	      0.88293807	     -0.00066980	     -0.22096913	      0.00073748	     -0.00066194	    165.24363276
      2.35298034	     -0.06813019	     -0.00049140	     -0.20910990	     -0.06572172	      0.88293710	     -0.00067125	     -0.22099535	      0.00082899	     -0.00063912	    166.21307859
      2.35447206	     -0.06818031	     -0.00049401	     -0.20916087	     -0.06572042	      0.88293616	     -0.00067270	     -0.22102097	      0.00092295	     -0.00061410	    165.38478599
      2.35596379	     -0.06822513	     -0.00049694	     -0.20920654	     -0.06571897	      0.88293527	     -0.00067415	     -0.22104591	      0.00101689	     -0.00058812	    166.09728173
      2.35745552	     -0.06826631	     -0.00049831	     -0.20924861	     -0.06571738	      0.88293441	     -0.00067559	     -0.22107003	      0.00111318	     -0.00055988	    164.93210891
      2.35894724	     -0.06830161	     -0.00049964	     -0.20928481	     -0.06571565	      0.88293360	     -0.00067703	     -0.22109332	      0.00120888	     -0.00053046	    165.71827935
      2.36114043	     -0.06835690	     -0.00050050	     -0.20934145	     -0.06571284	      0.88293248	     -0.00067914	     -0.22112589	      0.00135260	     -0.00048488	    164.87100535
      2.36281514	     -0.06838884	     -0.00050149	     -0.20937443	     -0.06571048	      0.88293170	     -0.00068075	     -0.22114954	      0.00146246	     -0.00044762	    165.41469945
      2.36448984	     -0.06842351	     -0.00050076	     -0.20941018	     -0.06570794	      0.88293098	     -0.00068235	     -0.22117197	      0.00157409	     -0.00040996	    164.98147097
      2.36616455	     -0.06845387	     -0.00050155	     -0.20944160	     -0.06570521	      0.88293033	     -0.00068395	     -0.22119320	      0.00168632	     -0.00037078	    164.98714374
      2.36783926	     -0.06848348	     -0.00050045	     -0.20947231	     -0.06570229	      0.88292974	     -0.00068555	     -0.22121321	      0.00179978	     -0.00033156	    164.66529046
      2.36951396	     -0.06851136	     -0.00050121	     -0.20950127	     -0.06569918	      0.88292922	     -0.00068714	     -0.22123196	      0.00191310	     -0.00029279	    165.85123735
      2.37118867	     -0.06853710	     -0.00049954	     -0.20952814	     -0.06569588	      0.88292876	     -0.00068873	     -0.22124943	      0.00202927	     -0.00025325	    164.20147548
      2.37286338	     -0.06855597	     -0.00050022	     -0.20954810	     -0.06569239	      0.88292837	     -0.00069032	     -0.22126563	      0.00214411	     -0.00021466	    165.47109040
      2.37453809	     -0.06857624	     -0.00049807	     -0.20956953	     -0.06568870	      0.88292804	     -0.00069190	     -0.22128037	      0.00226116	     -0.00017686	    164.76927520
      2.37621279	     -0.06858975	     -0.00049888	     -0.20958414	     -0.06568482	      0.88292778	     -0.00069349	     -0.22129367	      0.00237784	     -0.00013900	    165.25464183
      2.37769252	     -0.06860125	     -0.00049705	     -0.20959666	     -0.06568122	      0.88292760	     -0.00069488	     -0.22130415	      0.00248198	     -0.00010663	    165.03537344
      2.37917224	     -0.06860708	     -0.00049692	     -0.20960349	     -0.06567747	      0.88292746	     -0.00069628	     -0.22131342	      0.00258625	     -0.00007453	    165.15771146
      2.38101906	     -0.06860948	     -0.00049553	     -0.20960716	     -0.06567257	      0.88292736	     -0.00069802	     -0.22132317	      0.00271655	     -0.00003551	    165.59313898
      2.38260058	     -0.06860715	     -0.00049586	     -0.20960591	     -0.06566819	      0.88292733	     -0.00069950	     -0.22132984	      0.00282862	     -0.00000227	    165.59208985
      2.38418209	     -0.06860005	     -0.00049544	     -0.20959988	     -0.06566363	      0.88292736	     -0.00070099	     -0.22133494	      0.00294060	      0.00003098	    165.72222251
      2.38576360	     -0.06858871	     -0.00049694	     -0.20958961	     -0.06565889	      0.88292743	     -0.00070247	     -0.22133844	      0.00305276	      0.00006479	    165.55209915
      2.38728996	     -0.06857287	     -0.00049840	     -0.20957477	     -0.06565415	      0.88292755	     -0.00070391	     -0.22134032	      0.00315984	      0.00009712	    166.62843116
      2.38881631	     -0.06855439	     -0.00050109	     -0.20955729	     -0.06564924	      0.88292773	     -0.00070534	     -0.22134068	      0.00326790	      0.00013124	    165.64821348
      2.39034266	     -0.06852558	     -0.00050393	     -0.20952946	     -0.06564417	      0.88292796	     -0.00070677	     -0.22133949	      0.00337343	      0.00016601	    167.05050192
      2.39230098	     -0.06848222	     -0.00050745	     -0.20948737	     -0.06563743	      0.88292833	     -0.00070860	     -0.22133544	      0.00350971	      0.00021306	    165.72569307
      2.39425930	     -0.06840067	     -0.00050963	     -0.20940708	     -0.06563043	      0.88292879	     -0.00071043	     -0.22132831	      0.00364048	      0.00026408	    168.63470041
      2.39568681	     -0.06834552	     -0.00051185	     -0.20935285	     -0.06562517	      0.88292920	     -0.00071176	     -0.22132061	      0.00373666	      0.00030344	    167.85840105
      2.39711432	     -0.06827224	     -0.00051359	     -0.20928048	     -0.06561976	      0.88292966	     -0.00071310	     -0.22131112	      0.00383015	      0.00034524	    168.56309074
      2.39911280	     -0.06815801	     -0.00051584	     -0.20916751	     -0.06561198	      0.88293041	     -0.00071496	     -0.22129455	      0.00395837	      0.00040695	    169.19110463
      2.40077422	     -0.06804129	     -0.00051699	     -0.20905182	     -0.06560532	      0.88293113	     -0.00071652	     -0.22127778	      0.00406200	      0.00046388	    168.88264204
      2.40243564	     -0.06791906	     -0.00051834	     -0.20893060	     -0.06559849	      0.88293195	     -0.00071807	     -0.22125826	      0.00416164	      0.00052353	    170.51444630
      2.40409705	     -0.06778512	     -0.00051882	     -0.20879765	     -0.06559149	      0.88293288	     -0.00071962	     -0.22123622	      0.00425931	      0.00058610	    170.74087691
      2.40575847	     -0.06764419	     -0.00051939	     -0.20865768	     -0.06558434	      0.88293390	     -0.00072117	     -0.22121171	      0.00435271	      0.00065158	    171.97488157
      2.40741989	     -0.06749501	     -0.00051948	     -0.20850943	     -0.06557703	      0.88293504	     -0.00072272	     -0.22118489	      0.00444243	      0.00071900	    173.30409329
      2.40908131	     -0.06733915	     -0.00051901	     -0.20835449	     -0.06556958	      0.88293630	     -0.00072426	     -0.22115583	      0.00453008	      0.00079027	    172.13398106
      2.41056194	     -0.06718756	     -0.00051901	     -0.20820367	     -0.06556281	      0.88293751	     -0.00072564	     -0.22112816	      0.00460244	      0.00085398	    174.79751262
      2.41204258	     -0.06703684	     -0.00051840	     -0.20805371	     -0.06555595	      0.88293883	     -0.00072702	     -0.22109875	      0.00467418	      0.00091967	    174.03899873
      2.41352322	     -0.06687612	     -0.00051814	     -0.20789371	     -0.06554898	      0.88294024	     -0.00072839	     -0.22106778	      0.00474080	      0.00098560	    175.91857849
      2.41541844	     -0.06667081	     -0.00051673	     -0.20768930	     -0.06553991	      0.88294218	     -0.00073015	     -0.22102585	      0.00482379	      0.00107106	    174.74579905
      2.41691327	     -0.06649759	     -0.00051654	     -0.20751672	     -0.06553266	      0.88294384	     -0.00073153	     -0.22099116	      0.00488232	      0.00113801	    177.98548386
      2.41840810	     -0.06632579	     -0.00051465	     -0.20734557	     -0.06552532	      0.88294559	     -0.00073292	     -0.22095502	      0.00494014	      0.00120496	    177.58517234
      2.41990293	     -0.06614877	     -0.00051332	     -0.20716915	     -0.06551789	      0.88294744	     -0.00073429	     -0.22091759	      0.00499299	      0.00127022	    179.34750036
      2.42139776	     -0.06597230	     -0.00051136	     -0.20699327	     -0.06551039	      0.88294938	     -0.00073567	     -0.22087893	      0.00504382	      0.00133450	    179.15798302
      2.42289259	     -0.06578863	     -0.00050975	     -0.20681013	     -0.06550282	      0.88295143	     -0.00073705	     -0.22083912	      0.00508983	      0.00139638	    181.01286330
      2.42438742	     -0.06560558	     -0.00050768	     -0.20662760	     -0.06549517	      0.88295356	     -0.00073842	     -0.22079813	      0.00513379	      0.00145653	    181.04810556
      2.42621452	     -0.06537466	     -0.00050578	     -0.20639726	     -0.06548575	      0.88295628	     -0.00074009	     -0.22074658	      0.00518149	      0.00152647	    183.03681203
      2.42780681	     -0.06517557	     -0.00050266	     -0.20619865	     -0.06547747	      0.88295876	     -0.00074155	     -0.22070036	      0.00522006	      0.00158415	    183.02655869
      2.42939909	     -0.06497211	     -0.00050124	     -0.20599560	     -0.06546913	      0.88296133	     -0.00074300	     -0.22065313	      0.00525366	      0.00163827	    184.58070058
      2.43099137	     -0.06477024	     -0.00049733	     -0.20579415	     -0.06546074	      0.88296398	     -0.00074444	     -0.22060494	      0.00528444	      0.00168903	    184.38262941
      2.43258365	     -0.06456504	     -0.00049600	     -0.20558927	     -0.06545230	      0.88296670	     -0.00074589	     -0.22055590	      0.00530954	      0.00173503	    187.07377200
      2.43394101	     -0.06439431	     -0.00049205	     -0.20541885	     -0.06544508	      0.88296908	     -0.00074712	     -0.22051349	      0.00532973	      0.00177108	    186.60530439
      2.43529836	     -0.06422357	     -0.00048996	     -0.20524834	     -0.06543784	      0.88297151	     -0.00074834	     -0.22047064	      0.00534614	      0.00180355	    187.68331344
      2.43703939	     -0.06400961	     -0.00048556	     -0.20503467	     -0.06542851	      0.88297468	     -0.00074991	     -0.22041522	      0.00536357	      0.00183971	    188.44232547
      2.43878041	     -0.06379647	     -0.00048284	     -0.20482174	     -0.06541916	      0.88297791	     -0.00075147	     -0.22035937	      0.00537658	      0.00187004	    189.47201275
      2.44009215	     -0.06363874	     -0.00047843	     -0.20466420	     -0.06541211	      0.88298038	     -0.00075265	     -0.22031708	      0.00538370	      0.00188840	    190.01126482
      2.44140389	     -0.06348420	     -0.00047602	     -0.20450977	     -0.06540504	      0.88298287	     -0.00075382	     -0.22027467	      0.00538852	      0.00190301	    190.73332905
      2.44322350	     -0.06327670	     -0.00047200	     -0.20430240	     -0.06539523	      0.88298634	     -0.00075544	     -0.22021588	      0.00539162	      0.00191673	    191.37168190
      2.44474222	     -0.06310664	     -0.00046995	     -0.20413239	     -0.06538704	      0.88298926	     -0.00075679	     -0.22016694	      0.00539087	      0.00192306	    192.10652510
      2.44626094	     -0.06293923	     -0.00046676	     -0.20396501	     -0.06537886	      0.88299218	     -0.00075813	     -0.22011822	      0.00538700	      0.00192351	    193.28472919
      2.44777966	     -0.06278008	     -0.00046600	     -0.20380584	     -0.06537068	      0.88299510	     -0.00075947	     -0.22006990	      0.00538134	      0.00191945	    193.21461178
      2.44929838	     -0.06262387	     -0.00046291	     -0.20364961	     -0.06536252	      0.88299801	     -0.00076081	     -0.22002209	      0.00537190	      0.00190972	    194.61741386
      2.45081710	     -0.06247571	     -0.00046156	     -0.20350137	     -0.06535437	      0.88300090	     -0.00076214	     -0.21997480	      0.00536125	      0.00189578	    194.33492293
      2.45233582	     -0.06232681	     -0.00045690	     -0.20335242	     -0.06534623	      0.88300376	     -0.00076347	     -0.21992808	      0.00534689	      0.00187690	    195.63356751
      2.45385454	     -0.06218762	     -0.00045523	     -0.20321312	     -0.06533813	      0.88300660	     -0.00076479	     -0.21988189	      0.00533113	      0.00185375	    195.82596216
      2.45537326	     -0.06205125	     -0.00045094	     -0.20307664	     -0.06533004	      0.88300939	     -0.00076611	     -0.21983646	      0.00531240	      0.00182586	    196.83547155
      2.45689198	     -0.06192731	     -0.00045040	     -0.20295251	     -0.06532199	      0.88301214	     -0.00076743	     -0.21979188	      0.00529272	      0.00179468	    196.38283697
      2.45841070	     -0.06180216	     -0.00044559	     -0.20282721	     -0.06531397	      0.88301484	     -0.00076873	     -0.21974826	      0.00526975	      0.00175903	    197.68848096
      2.45992942	     -0.06169203	     -0.00044511	     -0.20271686	     -0.06530598	      0.88301748	     -0.00077004	     -0.21970549	      0.00524598	      0.00171997	    197.79739962
      2.46122740	     -0.06159743	     -0.00044070	     -0.20262212	     -0.06529919	      0.88301969	     -0.00077115	     -0.21966974	      0.00522397	      0.00168418	    198.11452280
      2.46252538	     -0.06151089	     -0.00043873	     -0.20253538	     -0.06529242	      0.88302185	     -0.00077226	     -0.21963465	      0.00520063	      0.00164596	    198.74640181
      2.46415645	     -0.06140870	     -0.00043451	     -0.20243295	     -0.06528397	      0.88302450	     -0.00077364	     -0.21959162	      0.00517044	      0.00159528	    198.36584540
      2.46578752	     -0.06131112	     -0.00043219	     -0.20233508	     -0.06527556	      0.88302706	     -0.00077503	     -0.21954977	      0.00513721	      0.00154083	    200.24004564
      2.46716086	     -0.06123684	     -0.00042789	     -0.20226059	     -0.06526852	      0.88302914	     -0.00077618	     -0.21951541	      0.00510990	      0.00149363	    199.13590460
      2.46853421	     -0.06116648	     -0.00042560	     -0.20218998	     -0.06526152	      0.88303116	     -0.00077734	     -0.21948191	      0.00508064	      0.00144402	    199.90691106
      2.46990755	     -0.06110191	     -0.00042193	     -0.20212516	     -0.06525457	      0.88303310	     -0.00077849	     -0.21944926	      0.00505101	      0.00139277	    199.96239232
      2.47172985	     -0.06102793	     -0.00041893	     -0.20205082	     -0.06524540	      0.88303558	     -0.00078001	     -0.21940731	      0.00501064	      0.00132222	    200.06797098
      2.47299981	     -0.06097678	     -0.00041530	     -0.20199943	     -0.06523905	      0.88303723	     -0.00078106	     -0.21937907	      0.00498166	      0.00127268	    200.02423350
      2.47426977	     -0.06093233	     -0.00041307	     -0.20195472	     -0.06523275	      0.88303881	     -0.00078211	     -0.21935155	      0.00495225	      0.00122157	    200.51983634
      2.47596182	     -0.06088142	     -0.00040923	     -0.20190346	     -0.06522440	      0.88304082	     -0.00078351	     -0.21931612	      0.00491286	      0.00115207	    200.57136886
      2.47765386	     -0.06083640	     -0.00040721	     -0.20185807	     -0.06521612	      0.88304271	     -0.00078490	     -0.21928208	      0.00487300	      0.00108188	    200.60386935
      2.47899715	     -0.06080201	     -0.00040334	     -0.20182340	     -0.06520960	      0.88304413	     -0.00078599	     -0.21925600	      0.00484099	      0.00102598	    200.51657990
      2.48034044	     -0.06077433	     -0.00040156	     -0.20179541	     -0.06520312	      0.88304547	     -0.00078709	     -0.21923071	      0.00480845	      0.00096963	    201.06495214
      2.48168373	     -0.06075039	     -0.00039873	     -0.20177118	     -0.06519668	      0.88304673	     -0.00078818	     -0.21920626	      0.00477637	      0.00091379	    200.60296505
      2.48334122	     -0.06072607	     -0.00039618	     -0.20174648	     -0.06518880	      0.88304819	     -0.00078952	     -0.21917721	      0.00473551	      0.00084461	    201.69400865
      2.48499870	     -0.06071032	     -0.00039206	     -0.20173039	     -0.06518098	      0.88304953	     -0.00079085	     -0.21914936	      0.00469687	      0.00077753	    199.21923253
      2.48622678	     -0.06069730	     -0.00039075	     -0.20171706	     -0.06517523	      0.88305046	     -0.00079183	     -0.21912957	      0.00466587	      0.00072750	    201.05673597
      2.48745485	     -0.06069150	     -0.00038829	     -0.20171099	     -0.06516952	      0.88305132	     -0.00079281	     -0.21911041	      0.00463650	      0.00067853	    200.54117702
      2.48907013	     -0.06068779	     -0.00038570	     -0.20170690	     -0.06516206	      0.88305236	     -0.00079410	     -0.21908625	      0.00459720	      0.00061466	    201.10141945
      2.49068541	     -0.06069267	     -0.00038249	     -0.20171143	     -0.06515467	      0.88305331	     -0.00079538	     -0.21906322	      0.00455987	      0.00055300	    198.97326995
      2.49230068	     -0.06069236	     -0.00038110	     -0.20171072	     -0.06514733	      0.88305415	     -0.00079665	     -0.21904140	      0.00452013	      0.00049238	    201.02612461
      2.49358164	     -0.06070431	     -0.00037867	     -0.20172239	     -0.06514156	      0.88305475	     -0.00079766	     -0.21902485	      0.00449059	      0.00044560	    199.97926255
      2.49486260	     -0.06071654	     -0.00037746	     -0.20173432	     -0.06513583	      0.88305529	     -0.00079866	     -0.21900910	      0.00446081	      0.00039983	    200.02741811
      2.49657169	     -0.06073886	     -0.00037494	     -0.20175625	     -0.06512824	      0.88305592	     -0.00079999	     -0.21898923	      0.00442176	      0.00034030	    199.74895166
      2.49828077	     -0.06076666	     -0.00037383	     -0.20178366	     -0.06512071	      0.88305646	     -0.00080132	     -0.21897064	      0.00438411	      0.00028304	    198.74199825
      2.49951442	     -0.06078855	     -0.00037134	     -0.20180528	     -0.06511532	      0.88305678	     -0.00080227	     -0.21895798	      0.00435648	      0.00024282	    199.11356168
      2.50074806	     -0.06081418	     -0.00036998	     -0.20183064	     -0.06510996	      0.88305706	     -0.00080322	     -0.21894593	      0.00432988	      0.00020348	    199.09402584
      2.50252397	     -0.06085682	     -0.00036664	     -0.20187291	     -0.06510231	      0.88305737	     -0.00080459	     -0.21892969	      0.00429287	      0.00014855	    198.43674331
      2.50429989	     -0.06090550	     -0.00036474	     -0.20192122	     -0.06509472	      0.88305759	     -0.00080595	     -0.21891476	      0.00425686	      0.00009570	    198.19419605
      2.50553282	     -0.06093848	     -0.00036102	     -0.20195399	     -0.06508948	      0.88305768	     -0.00080689	     -0.21890510	      0.00423268	      0.00006055	    197.73737050
      2.50676575	     -0.06097745	     -0.00035917	     -0.20199272	     -0.06508428	      0.88305773	     -0.00080782	     -0.21889599	      0.00420901	      0.00002580	    197.86713364
      2.50849073	     -0.06103702	     -0.00035584	     -0.20205198	     -0.06507705	      0.88305774	     -0.00080913	     -0.21888422	      0.00417801	     -0.00002109	    196.68943497
      2.50995877	     -0.06108894	     -0.00035382	     -0.20210363	     -0.06507093	      0.88305768	     -0.00081023	     -0.21887505	      0.00415159	     -0.00006027	    197.53174075
      2.51142682	     -0.06114761	     -0.00035088	     -0.20216206	     -0.06506486	      0.88305756	     -0.00081134	     -0.21886662	      0.00412811	     -0.00009759	    195.68331736
      2.51289486	     -0.06120465	     -0.00034904	     -0.20221884	     -0.06505881	      0.88305739	     -0.00081244	     -0.21885894	      0.00410410	     -0.00013439	    196.52700259
      2.51436290	     -0.06127003	     -0.00034626	     -0.20228401	     -0.06505280	      0.88305717	     -0.00081353	     -0.21885193	      0.00408257	     -0.00017013	    195.46031011
      2.51583094	     -0.06133594	     -0.00034465	     -0.20234968	     -0.06504683	      0.88305689	     -0.00081462	     -0.21884567	      0.00406178	     -0.00020506	    195.33999170
      2.51729899	     -0.06140616	     -0.00034199	     -0.20241970	     -0.06504088	      0.88305657	     -0.00081571	     -0.21884008	      0.00404279	     -0.00023895	    194.35676885
      2.51876703	     -0.06147749	     -0.00034067	     -0.20249081	     -0.06503496	      0.88305619	     -0.00081680	     -0.21883516	      0.00402460	     -0.00027217	    194.44283357
      2.52023507	     -0.06155351	     -0.00033889	     -0.20256663	     -0.06502906	      0.88305577	     -0.00081788	     -0.21883089	      0.00400806	     -0.00030484	    193.93867660
      2.52170311	     -0.06163144	     -0.00033828	     -0.20264437	     -0.06502319	      0.88305530	     -0.00081896	     -0.21882728	      0.00399341	     -0.00033620	    192.89865004
      2.52317116	     -0.06170927	     -0.00033691	     -0.20272202	     -0.06501733	      0.88305478	     -0.00082004	     -0.21882427	      0.00397935	     -0.00036710	    193.02030002
      2.52509724	     -0.06181751	     -0.00033726	     -0.20283002	     -0.06500969	      0.88305404	     -0.00082144	     -0.21882111	      0.00396416	     -0.00040622	    192.06949475
      2.52638023	     -0.06188678	     -0.00033563	     -0.20289917	     -0.06500461	      0.88305350	     -0.00082238	     -0.21881950	      0.00395496	     -0.00043148	    191.89215856
      2.52766322	     -0.06195846	     -0.00033610	     -0.20297071	     -0.06499954	      0.88305293	     -0.00082331	     -0.21881817	      0.00394713	     -0.00045594	    191.63774757
      2.52954723	     -0.06206239	     -0.00033592	     -0.20307446	     -0.06499211	      0.88305204	     -0.00082467	     -0.21881674	      0.00393772	     -0.00049060	    190.97790750
      2.53103441	     -0.06214246	     -0.00033771	     -0.20315438	     -0.06498626	      0.88305129	     -0.00082575	     -0.21881592	      0.00393179	     -0.00051584	    190.66578140
      2.53252159	     -0.06222208	     -0.00033798	     -0.20323388	     -0.06498041	      0.88305050	     -0.00082683	     -0.21881534	      0.00392738	     -0.00054016	    190.13697581
      2.53400877	     -0.06229999	     -0.00034061	     -0.20331165	     -0.06497458	      0.88304968	     -0.00082790	     -0.21881497	      0.00392423	     -0.00056290	    189.93497654
      2.53549596	     -0.06237342	     -0.00034161	     -0.20338498	     -0.06496874	      0.88304883	     -0.00082897	     -0.21881475	      0.00392235	     -0.00058400	    189.49819501
      2.53698314	     -0.06244674	     -0.00034492	     -0.20345817	     -0.06496291	      0.88304795	     -0.00083004	     -0.21881462	      0.00392140	     -0.00060352	    189.57684085
      2.53847032	     -0.06251626	     -0.00034678	     -0.20352760	     -0.06495708	      0.88304704	     -0.00083112	     -0.21881461	      0.00392233	     -0.00062071	    188.25500048
      2.53995750	     -0.06258106	     -0.00035065	     -0.20359229	     -0.06495124	      0.88304610	     -0.00083219	     -0.21881464	      0.00392289	     -0.00063621	    189.00432624
      2.54144469	     -0.06264439	     -0.00035318	     -0.20365553	     -0.06494541	      0.88304515	     -0.00083326	     -0.21881472	      0.00392556	     -0.00064932	    187.84789723
      2.54293187	     -0.06270329	     -0.00035749	     -0.20371432	     -0.06493957	      0.88304417	     -0.00083433	     -0.21881483	      0.00392780	     -0.00066076	    188.53754517
      2.54441905	     -0.06275976	     -0.00036056	     -0.20377072	     -0.06493372	      0.88304318	     -0.00083540	     -0.21881496	      0.00393235	     -0.00066910	    186.69874554
      2.54590623	     -0.06280862	     -0.00036520	     -0.20381947	     -0.06492787	      0.88304218	     -0.00083647	     -0.21881512	      0.00393557	     -0.00067569	    187.84585592
      2.54739341	     -0.06285766	     -0.00036862	     -0.20386845	     -0.06492202	      0.88304117	     -0.00083754	     -0.21881524	      0.00394069	     -0.00067983	    186.76021427
      2.54888060	     -0.06290079	     -0.00037339	     -0.20391148	     -0.06491615	      0.88304016	     -0.00083860	     -0.21881539	      0.00394549	     -0.00068168	    186.98189304
      2.55036778	     -0.06294084	     -0.00037707	     -0.20395146	     -0.06491028	      0.88303915	     -0.00083967	     -0.21881553	      0.00395096	     -0.00068129	    186.37617531
      2.55185496	     -0.06297755	     -0.00038186	     -0.20398808	     -0.06490440	      0.88303814	     -0.00084073	     -0.21881565	      0.00395647	     -0.00067852	    186.29481475
      2.55364644	     -0.06301838	     -0.00038626	     -0.20402884	     -0.06489731	      0.88303693	     -0.00084201	     -0.21881581	      0.00396402	     -0.00067208	    184.82360732
      2.55497379	     -0.06303967	     -0.00039089	     -0.20405004	     -0.06489204	      0.88303604	     -0.00084296	     -0.21881591	      0.00396852	     -0.00066535	    185.87564875
      2.55630114	     -0.06306321	     -0.00039431	     -0.20407353	     -0.06488677	      0.88303516	     -0.00084391	     -0.21881597	      0.00397377	     -0.00065728	    185.64239032
      2.55805009	     -0.06309122	     -0.00039972	     -0.20410145	     -0.06487982	      0.88303402	     -0.00084515	     -0.21881607	      0.00398142	     -0.00064402	    184.54060321
      2.55979904	     -0.06310925	     -0.00040358	     -0.20411940	     -0.06487285	      0.88303291	     -0.00084639	     -0.21881618	      0.00398747	     -0.00062856	    185.25221521
      2.56129316	     -0.06312867	     -0.00040916	     -0.20413874	     -0.06486688	      0.88303198	     -0.00084745	     -0.21881619	      0.00399361	     -0.00061364	    184.97611434
      2.56278728	     -0.06314064	     -0.00041181	     -0.20415066	     -0.06486091	      0.88303107	     -0.00084850	     -0.21881626	      0.00399959	     -0.00059729	    184.47299703
      2.56428140	     -0.06315162	     -0.00041697	     -0.20416155	     -0.06485493	      0.88303020	     -0.00084955	     -0.21881630	      0.00400497	     -0.00057991	    184.99275527
      2.56577552	     -0.06316024	     -0.00041971	     -0.20417012	     -0.06484895	      0.88302934	     -0.00085060	     -0.21881634	      0.00401091	     -0.00056141	    184.31827938
      2.56726965	     -0.06316716	     -0.00042463	     -0.20417696	     -0.06484295	      0.88302852	     -0.00085164	     -0.21881638	      0.00401612	     -0.00054223	    184.71931840
      2.56876377	     -0.06317265	     -0.00042731	     -0.20418240	     -0.06483694	      0.88302772	     -0.00085269	     -0.21881640	      0.00402180	     -0.00052229	    183.94238975
      2.57025789	     -0.06317599	     -0.00043185	     -0.20418567	     -0.06483093	      0.88302696	     -0.00085372	     -0.21881644	      0.00402682	     -0.00050183	    184.11353335
      2.57175201	     -0.06317595	     -0.00043432	     -0.20418557	     -0.06482491	      0.88302622	     -0.00085476	     -0.21881648	      0.00403164	     -0.00048155	    184.14910125
      2.57324613	     -0.06317826	     -0.00043847	     -0.20418781	     -0.06481888	      0.88302552	     -0.00085579	     -0.21881650	      0.00403672	     -0.00046126	    183.88093754
      2.57484869	     -0.06317661	     -0.00044115	     -0.20418610	     -0.06481241	      0.88302480	     -0.00085690	     -0.21881657	      0.00404205	     -0.00043985	    183.40731253
      2.57645124	     -0.06317254	     -0.00044589	     -0.20418194	     -0.06480593	      0.88302411	     -0.00085800	     -0.21881663	      0.00404651	     -0.00041962	    184.36831640
      2.57805380	     -0.06316831	     -0.00044778	     -0.20417766	     -0.06479944	      0.88302345	     -0.00085911	     -0.21881664	      0.00405246	     -0.00039979	    183.05399229
      2.57934217	     -0.06316392	     -0.00045250	     -0.20417317	     -0.06479422	      0.88302295	     -0.00085999	     -0.21881666	      0.00405598	     -0.00038530	    184.12543592
      2.58063053	     -0.06315984	     -0.00045549	     -0.20416903	     -0.06478899	      0.88302246	     -0.00086088	     -0.21881669	      0.00406050	     -0.00037138	    183.64463050
      2.58228710	     -0.06315534	     -0.00046078	     -0.20416442	     -0.06478226	      0.88302186	     -0.00086201	     -0.21881685	      0.00406550	     -0.00035543	    184.20997225
      2.58394367	     -0.06315324	     -0.00046567	     -0.20416221	     -0.06477552	      0.88302128	     -0.00086315	     -0.21881719	      0.00407195	     -0.00034072	    182.67656012
      2.58560024	     -0.06314731	     -0.00047306	     -0.20415612	     -0.06476877	      0.88302073	     -0.00086428	     -0.21881781	      0.00407578	     -0.00032875	    185.15022411
      2.58697645	     -0.06314507	     -0.00047728	     -0.20415379	     -0.06476316	      0.88302028	     -0.00086523	     -0.21881848	      0.00408147	     -0.00031963	    183.44389520
      2.58835267	     -0.06314071	     -0.00048350	     -0.20414930	     -0.06475754	      0.88301985	     -0.00086617	     -0.21881935	      0.00408600	     -0.00031205	    183.86753059
      2.58972888	     -0.06313688	     -0.00048892	     -0.20414535	     -0.06475191	      0.88301942	     -0.00086711	     -0.21882039	      0.00409061	     -0.00030600	    184.04334398
      2.59160155	     -0.06313129	     -0.00049651	     -0.20413961	     -0.06474424	      0.88301885	     -0.00086839	     -0.21882205	      0.00409785	     -0.00029908	    182.93927170
      2.59321572	     -0.06311660	     -0.00050157	     -0.20412480	     -0.06473762	      0.88301838	     -0.00086949	     -0.21882364	      0.00410212	     -0.00029458	    184.26972947
      2.59482989	     -0.06310843	     -0.00050897	     -0.20411647	     -0.06473100	      0.88301790	     -0.00087059	     -0.21882526	      0.00410760	     -0.00029127	    184.25575613
      2.59627471	     -0.06309630	     -0.00051330	     -0.20410424	     -0.06472506	      0.88301748	     -0.00087157	     -0.21882687	      0.00411235	     -0.00028887	    184.12338390
      2.59771953	     -0.06308487	     -0.00052008	     -0.20409267	     -0.06471912	      0.88301707	     -0.00087255	     -0.21882856	      0.00411653	     -0.00028734	    184.93124647
      2.59916435	     -0.06306881	     -0.00052527	     -0.20407650	     -0.06471316	      0.88301665	     -0.00087353	     -0.21883031	      0.00412140	     -0.00028583	    184.64027294
      2.60060916	     -0.06304695	     -0.00053171	     -0.20405449	     -0.06470721	      0.88301624	     -0.00087451	     -0.21883197	      0.00412538	     -0.00028446	    185.52912767
      2.60243250	     -0.06301289	     -0.00053897	     -0.20402028	     -0.06469968	      0.88301573	     -0.00087574	     -0.21883374	      0.00413157	     -0.00028127	    184.30937919
      2.60386025	     -0.06297249	     -0.00054606	     -0.20397972	     -0.06469378	      0.88301533	     -0.00087670	     -0.21883472	      0.00413377	     -0.00027754	    186.52790759
      2.60528799	     -0.06293114	     -0.00055130	     -0.20393824	     -0.06468788	      0.88301493	     -0.00087766	     -0.21883519	      0.00413684	     -0.00027222	    186.65288297
      2.60671573	     -0.06288221	     -0.00055728	     -0.20388917	     -0.06468197	      0.88301455	     -0.00087861	     -0.21883515	      0.00413907	     -0.00026473	    187.12751769
      2.60853063	     -0.06281049	     -0.00056308	     -0.20381728	     -0.06467445	      0.88301408	     -0.00087982	     -0.21883422	      0.00413976	     -0.00025270	    188.75937511
      2.61006865	     -0.06274324	     -0.00056944	     -0.20374987	     -0.06466809	      0.88301370	     -0.00088084	     -0.21883257	      0.00414066	     -0.00023772	    187.94788436
      2.61160666	     -0.06266590	     -0.00057337	     -0.20367237	     -0.06466172	      0.88301335	     -0.00088185	     -0.21883018	      0.00413881	     -0.00022035	    189.12695095
      2.61314467	     -0.06258892	     -0.00057978	     -0.20359519	     -0.06465536	      0.88301303	     -0.00088286	     -0.21882697	      0.00413566	     -0.00019990	    190.29553527
      2.61468268	     -0.06250544	     -0.00058332	     -0.20351154	     -0.06464900	      0.88301274	     -0.00088387	     -0.21882315	      0.00413170	     -0.00017564	    190.06963419
      2.61622069	     -0.06242095	     -0.00058997	     -0.20342680	     -0.06464265	      0.88301249	     -0.00088488	     -0.21881874	      0.00412495	     -0.00014859	    191.65052838
      2.61775871	     -0.06233302	     -0.00059304	     -0.20333869	     -0.06463631	      0.88301228	     -0.00088588	     -0.21881380	      0.00411756	     -0.00011849	    191.70330899
      2.61929672	     -0.06224153	     -0.00060001	     -0.20324692	     -0.06462998	      0.88301213	     -0.00088687	     -0.21880829	      0.00410789	     -0.00008522	    192.94205742
      2.62062611	     -0.06215835	     -0.00060227	     -0.20316354	     -0.06462453	      0.88301203	     -0.00088773	     -0.21880302	      0.00409827	     -0.00005454	    193.67683185
      2.62195549	     -0.06207332	     -0.00060625	     -0.20307829	     -0.06461909	      0.88301198	     -0.00088859	     -0.21879728	      0.00408758	     -0.00002166	    194.21317357
      2.62358543	     -0.06196493	     -0.00060869	     -0.20296963	     -0.06461244	      0.88301198	     -0.00088963	     -0.21878960	      0.00407192	      0.00002057	    195.67253331
      2.62521537	     -0.06185896	     -0.00061243	     -0.20286337	     -0.06460582	      0.88301205	     -0.00089067	     -0.21878124	      0.00405571	      0.00006601	    194.93651586
      2.62684530	     -0.06174065	     -0.00061332	     -0.20274476	     -0.06459922	      0.88301220	     -0.00089171	     -0.21877230	      0.00403498	      0.00011284	    197.54680234
      2.62817718	     -0.06165424	     -0.00061682	     -0.20265807	     -0.06459386	      0.88301237	     -0.00089255	     -0.21876441	      0.00401786	      0.00015205	    197.92205225
      2.62950907	     -0.06155986	     -0.00061778	     -0.20256344	     -0.06458852	      0.88301260	     -0.00089339	     -0.21875616	      0.00399938	      0.00019245	    198.24619545
      2.63084095	     -0.06146448	     -0.00061955	     -0.20246777	     -0.06458321	      0.88301288	     -0.00089423	     -0.21874742	      0.00397889	      0.00023306	    199.50384578
      2.63271739	     -0.06132884	     -0.00062043	     -0.20233173	     -0.06457577	      0.88301338	     -0.00089541	     -0.21873423	      0.00394905	      0.00029138	    199.16741367
      2.63426972	     -0.06121013	     -0.00062242	     -0.20221264	     -0.06456966	      0.88301387	     -0.00089638	     -0.21872253	      0.00392014	      0.00033978	    201.79451017
      2.63582206	     -0.06109677	     -0.00062154	     -0.20209893	     -0.06456360	      0.88301443	     -0.00089734	     -0.21871011	      0.00389074	      0.00038790	    202.36971410
      2.63737439	     -0.06098635	     -0.00062381	     -0.20198809	     -0.06455758	      0.88301507	     -0.00089831	     -0.21869714	      0.00385950	      0.00043588	    202.71724832
      2.63868450	     -0.06089003	     -0.00062220	     -0.20189145	     -0.06455254	      0.88301567	     -0.00089912	     -0.21868584	      0.00383090	      0.00047549	    203.92690907
      2.63999461	     -0.06079918	     -0.00062265	     -0.20180023	     -0.06454754	      0.88301632	     -0.00089994	     -0.21867420	      0.00380122	      0.00051393	    204.91667841
      2.64161285	     -0.06068886	     -0.00062138	     -0.20168949	     -0.06454142	      0.88301718	     -0.00090094	     -0.21865950	      0.00376348	      0.00055998	    205.08830056
      2.64323108	     -0.06057841	     -0.00062144	     -0.20157855	     -0.06453537	      0.88301813	     -0.00090194	     -0.21864444	      0.00372248	      0.00060315	    207.42923217
      2.64457085	     -0.06048940	     -0.00061907	     -0.20148919	     -0.06453040	      0.88301896	     -0.00090276	     -0.21863167	      0.00368895	      0.00063760	    206.86725803
      2.64591061	     -0.06039991	     -0.00061806	     -0.20139928	     -0.06452548	      0.88301983	     -0.00090359	     -0.21861866	      0.00365293	      0.00066949	    208.33140112
      2.64752927	     -0.06029584	     -0.00061520	     -0.20129474	     -0.06451961	      0.88302095	     -0.00090459	     -0.21860261	      0.00360914	      0.00070556	    208.33280795
      2.64914794	     -0.06018991	     -0.00061475	     -0.20118828	     -0.06451380	      0.88302212	     -0.00090559	     -0.21858624	      0.00356219	      0.00073784	    210.87202671
      2.65041652	     -0.06011200	     -0.00061262	     -0.20110997	     -0.06450931	      0.88302307	     -0.00090637	     -0.21857317	      0.00352611	      0.00076165	    210.22975394
      2.65168511	     -0.06003450	     -0.00061198	     -0.20103204	     -0.06450486	      0.88302405	     -0.00090716	     -0.21855997	      0.00348788	      0.00078292	    211.39727963
      2.65334321	     -0.05993956	     -0.00061017	     -0.20093654	     -0.06449912	      0.88302537	     -0.00090819	     -0.21854257	      0.00343745	      0.00080801	    211.48794182
      2.65482520	     -0.05985502	     -0.00060907	     -0.20085147	     -0.06449406	      0.88302658	     -0.00090911	     -0.21852695	      0.00338997	      0.00082684	    213.39541125
      2.65630720	     -0.05977621	     -0.00060672	     -0.20077215	     -0.06448907	      0.88302782	     -0.00091003	     -0.21851124	      0.00334320	      0.00084346	    212.65851116
      2.65778919	     -0.05969350	     -0.00060536	     -0.20068889	     -0.06448415	      0.88302908	     -0.00091096	     -0.21849548	      0.00329362	      0.00085664	    214.66815901
      2.65927119	     -0.05961919	     -0.00060290	     -0.20061405	     -0.06447930	      0.88303035	     -0.00091189	     -0.21847960	      0.00324437	      0.00086709	    214.80508296
      2.66075318	     -0.05954199	     -0.00060183	     -0.20053628	     -0.06447453	      0.88303165	     -0.00091283	     -0.21846370	      0.00319370	      0.00087497	    215.72489868
      2.66223518	     -0.05947020	     -0.00059940	     -0.20046394	     -0.06446984	      0.88303295	     -0.00091377	     -0.21844770	      0.00314200	      0.00088013	    216.59835204
      2.66371717	     -0.05939710	     -0.00059864	     -0.20039025	     -0.06446522	      0.88303425	     -0.00091471	     -0.21843167	      0.00308991	      0.00088370	    216.66475695
      2.66519917	     -0.05932634	     -0.00059627	     -0.20031891	     -0.06446068	      0.88303556	     -0.00091566	     -0.21841556	      0.00303602	      0.00088505	    217.79010578
      2.66668116	     -0.05925553	     -0.00059580	     -0.20024749	     -0.06445622	      0.88303688	     -0.00091662	     -0.21839939	      0.00298142	      0.00088469	    218.70161323
      2.66797509	     -0.05919653	     -0.00059339	     -0.20018799	     -0.06445240	      0.88303802	     -0.00091746	     -0.21838520	      0.00293315	      0.00088325	    218.91561962
      2.66926901	     -0.05913542	     -0.00059214	     -0.20012635	     -0.06444863	      0.88303916	     -0.00091830	     -0.21837096	      0.00288381	      0.00088078	    219.67701760
      2.67089032	     -0.05906067	     -0.00058960	     -0.20005094	     -0.06444401	      0.88304059	     -0.00091937	     -0.21835299	      0.00282105	      0.00087658	    220.25817174
      2.67251163	     -0.05898439	     -0.00058822	     -0.19997397	     -0.06443949	      0.88304200	     -0.00092045	     -0.21833490	      0.00275687	      0.00087146	    221.18204195
      2.67381642	     -0.05892469	     -0.00058547	     -0.19991374	     -0.06443592	      0.88304314	     -0.00092133	     -0.21832022	      0.00270432	      0.00086670	    221.71055469
      2.67512120	     -0.05886280	     -0.00058396	     -0.19985129	     -0.06443243	      0.88304426	     -0.00092221	     -0.21830544	      0.00265110	      0.00086192	    222.15007142
      2.67672730	     -0.05878849	     -0.00058134	     -0.19977629	     -0.06442822	      0.88304564	     -0.00092330	     -0.21828707	      0.00258386	      0.00085543	    223.42067768
      2.67833341	     -0.05871712	     -0.00058016	     -0.19970420	     -0.06442413	      0.88304701	     -0.00092441	     -0.21826860	      0.00251659	      0.00084973	    222.73440201
      2.67968169	     -0.05865382	     -0.00057751	     -0.19964030	     -0.06442078	      0.88304816	     -0.00092534	     -0.21825306	      0.00245750	      0.00084482	    224.32612852
      2.68102997	     -0.05859352	     -0.00057635	     -0.19957938	     -0.06441750	      0.88304929	     -0.00092629	     -0.21823744	      0.00239811	      0.00084000	    225.20082989
      2.68237825	     -0.05853295	     -0.00057393	     -0.19951821	     -0.06441431	      0.88305042	     -0.00092724	     -0.21822176	      0.00233816	      0.00083586	    225.31220569
      2.68372653	     -0.05847253	     -0.00057210	     -0.19945717	     -0.06441120	      0.88305155	     -0.00092821	     -0.21820603	      0.00227657	      0.00083176	    226.38134938
      2.68540583	     -0.05840332	     -0.00056886	     -0.19938720	     -0.06440744	      0.88305294	     -0.00092942	     -0.21818642	      0.00219963	      0.00082759	    225.65564071
      2.68688487	     -0.05834006	     -0.00056693	     -0.19932322	     -0.06440424	      0.88305416	     -0.00093050	     -0.21816927	      0.00212889	      0.00082395	    227.64323617
      2.68836391	     -0.05828759	     -0.00056309	     -0.19927007	     -0.06440114	      0.88305538	     -0.00093159	     -0.21815223	      0.00205815	      0.00082007	    227.81150120
      2.68984296	     -0.05823710	     -0.00056130	     -0.19921886	     -0.06439815	      0.88305659	     -0.00093269	     -0.21813553	      0.00198661	      0.00081631	    227.79929941
      2.69113110	     -0.05819784	     -0.00055770	     -0.19917899	     -0.06439563	      0.88305763	     -0.00093366	     -0.21812129	      0.00192298	      0.00081227	    228.43570086
      2.69241924	     -0.05816307	     -0.00055563	     -0.19914359	     -0.06439320	      0.88305868	     -0.00093464	     -0.21810740	      0.00185905	      0.00080749	    228.89241009
      2.69400278	     -0.05812591	     -0.00055190	     -0.19910567	     -0.06439032	      0.88305995	     -0.00093585	     -0.21809086	      0.00177998	      0.00080046	    229.03521711
      2.69558633	     -0.05809156	     -0.00054954	     -0.19907053	     -0.06438756	      0.88306121	     -0.00093708	     -0.21807492	      0.00170001	      0.00079181	    229.81974217
      2.69685277	     -0.05807005	     -0.00054583	     -0.19904842	     -0.06438545	      0.88306221	     -0.00093808	     -0.21806260	      0.00163611	      0.00078378	    229.55982683
      2.69811921	     -0.05805134	     -0.00054357	     -0.19902908	     -0.06438342	      0.88306320	     -0.00093908	     -0.21805072	      0.00157163	      0.00077438	    229.96993529
      2.69973797	     -0.05803369	     -0.00053953	     -0.19901064	     -0.06438094	      0.88306444	     -0.00094038	     -0.21803620	      0.00148930	      0.00076051	    229.84063037
      2.70135672	     -0.05802012	     -0.00053700	     -0.19899626	     -0.06437859	      0.88306566	     -0.00094169	     -0.21802243	      0.00140618	      0.00074388	    230.95467877
      2.70255729	     -0.05801428	     -0.00053327	     -0.19898985	     -0.06437694	      0.88306654	     -0.00094268	     -0.21801269	      0.00134548	      0.00073054	    230.08636090
      2.70375787	     -0.05801009	     -0.00053099	     -0.19898508	     -0.06437536	      0.88306741	     -0.00094367	     -0.21800336	      0.00128416	      0.00071544	    230.49960674
      2.70544808	     -0.05800947	     -0.00052701	     -0.19898365	     -0.06437327	      0.88306860	     -0.00094509	     -0.21799090	      0.00119857	      0.00069220	    230.17434667
      2.70687690	     -0.05801089	     -0.00052439	     -0.19898436	     -0.06437161	      0.88306957	     -0.00094630	     -0.21798097	      0.00112577	      0.00067023	    231.05023777
      2.70830572	     -0.05801752	     -0.00052074	     -0.19899033	     -0.06437005	      0.88307052	     -0.00094752	     -0.21797154	      0.00105443	      0.00064727	    229.90965708
      2.70973454	     -0.05802306	     -0.00051842	     -0.19899516	     -0.06436859	      0.88307142	     -0.00094876	     -0.21796264	      0.00098207	      0.00062227	    231.01698724
      2.71116337	     -0.05803515	     -0.00051510	     -0.19900659	     -0.06436724	      0.88307229	     -0.00095002	     -0.21795420	      0.00091118	      0.00059625	    230.19430117
      2.71259219	     -0.05804669	     -0.00051298	     -0.19901744	     -0.06436599	      0.88307313	     -0.00095128	     -0.21794627	      0.00083967	      0.00056864	    231.06917101
      2.71402101	     -0.05806415	     -0.00050963	     -0.19903424	     -0.06436484	      0.88307392	     -0.00095256	     -0.21793879	      0.00076978	      0.00054059	    229.82905486
      2.71544984	     -0.05807930	     -0.00050796	     -0.19904871	     -0.06436379	      0.88307467	     -0.00095386	     -0.21793179	      0.00069895	      0.00051120	    230.95299099
      2.71687866	     -0.05810154	     -0.00050505	     -0.19907029	     -0.06436284	      0.88307538	     -0.00095517	     -0.21792522	      0.00062978	      0.00048152	    229.96060246
      2.71830748	     -0.05812206	     -0.00050361	     -0.19909014	     -0.06436199	      0.88307605	     -0.00095650	     -0.21791912	      0.00056002	      0.00045085	    230.90101313
      2.71973631	     -0.05814926	     -0.00050064	     -0.19911670	     -0.06436124	      0.88307667	     -0.00095784	     -0.21791343	      0.00049208	      0.00042038	    229.49009512
      2.72116513	     -0.05817297	     -0.00049933	     -0.19913974	     -0.06436059	      0.88307725	     -0.00095920	     -0.21790820	      0.00042321	      0.00038914	    230.70045623
      2.72259395	     -0.05820474	     -0.00049655	     -0.19917088	     -0.06436003	      0.88307778	     -0.00096057	     -0.21790336	      0.00035625	      0.00035815	    229.50650587
      2.72402278	     -0.05823292	     -0.00049587	     -0.19919840	     -0.06435957	      0.88307827	     -0.00096195	     -0.21789899	      0.00028865	      0.00032667	    230.56573649
      2.72529846	     -0.05826426	     -0.00049400	     -0.19922918	     -0.06435924	      0.88307867	     -0.00096320	     -0.21789544	      0.00022996	      0.00029928	    229.39098409
      2.72657414	     -0.05829412	     -0.00049321	     -0.19925846	     -0.06435898	      0.88307903	     -0.00096447	     -0.21789226	      0.00017087	      0.00027168	    229.87341272
      2.72812748	     -0.05833483	     -0.00049152	     -0.19929850	     -0.06435877	      0.88307943	     -0.00096602	     -0.21788884	      0.00010049	      0.00023880	    229.03781357
      2.72968081	     -0.05837439	     -0.00049070	     -0.19933738	     -0.06435867	      0.88307978	     -0.00096760	     -0.21788590	      0.00002971	      0.00020580	    230.29542975
      2.73099720	     -0.05841297	     -0.00048892	     -0.19937541	     -0.06435867	      0.88308003	     -0.00096895	     -0.21788375	     -0.00002806	      0.00017921	    228.70933333
      2.73231359	     -0.05844958	     -0.00048793	     -0.19941146	     -0.06435875	      0.88308025	     -0.00097031	     -0.21788195	     -0.00008642	      0.00015240	    229.33357694
      2.73362998	     -0.05848974	     -0.00048638	     -0.19945109	     -0.06435890	      0.88308043	     -0.00097168	     -0.21788044	     -0.00014339	      0.00012643	    228.67863019
      2.73528976	     -0.05853971	     -0.00048498	     -0.19950037	     -0.06435919	      0.88308061	     -0.00097344	     -0.21787897	     -0.00021522	      0.00009393	    229.41745056
      2.73668873	     -0.05858589	     -0.00048317	     -0.19954601	     -0.06435954	      0.88308073	     -0.00097493	     -0.21787806	     -0.00027360	      0.00006808	    227.77541855
      2.73808770	     -0.05862896	     -0.00048217	     -0.19958852	     -0.06435996	      0.88308080	     -0.00097645	     -0.21787747	     -0.00033272	      0.00004220	    228.71086569
      2.73948666	     -0.05867755	     -0.00048056	     -0.19963658	     -0.06436047	      0.88308085	     -0.00097797	     -0.21787716	     -0.00038982	      0.00001748	    227.52799017
      2.74088563	     -0.05872351	     -0.00047964	     -0.19968200	     -0.06436105	      0.88308085	     -0.00097952	     -0.21787715	     -0.00044723	     -0.00000694	    228.20205659
      2.74228460	     -0.05877375	     -0.00047820	     -0.19973173	     -0.06436172	      0.88308083	     -0.00098108	     -0.21787740	     -0.00050277	     -0.00003016	    227.04159444
      2.74368356	     -0.05882151	     -0.00047729	     -0.19977896	     -0.06436246	      0.88308077	     -0.00098265	     -0.21787792	     -0.00055856	     -0.00005310	    227.66857492
      2.74508253	     -0.05887358	     -0.00047595	     -0.19983053	     -0.06436328	      0.88308068	     -0.00098424	     -0.21787867	     -0.00061254	     -0.00007493	    226.57541030
      2.74648150	     -0.05892381	     -0.00047505	     -0.19988025	     -0.06436417	      0.88308056	     -0.00098585	     -0.21787969	     -0.00066667	     -0.00009655	    227.11320446
      2.74788046	     -0.05897788	     -0.00047380	     -0.19993385	     -0.06436514	      0.88308041	     -0.00098747	     -0.21788095	     -0.00071899	     -0.00011714	    225.97371989
      2.74927943	     -0.05903000	     -0.00047293	     -0.19998548	     -0.06436619	      0.88308023	     -0.00098911	     -0.21788245	     -0.00077147	     -0.00013764	    226.48255462
      2.75067839	     -0.05908590	     -0.00047178	     -0.20004092	     -0.06436730	      0.88308002	     -0.00099077	     -0.21788418	     -0.00082215	     -0.00015727	    225.39438250
      2.75207736	     -0.05914023	     -0.00047097	     -0.20009478	     -0.06436849	      0.88307979	     -0.00099244	     -0.21788615	     -0.00087294	     -0.00017690	    225.81854742
      2.75347633	     -0.05919821	     -0.00046996	     -0.20015231	     -0.06436974	      0.88307953	     -0.00099413	     -0.21788834	     -0.00092194	     -0.00019572	    224.65723423
      2.75487529	     -0.05925468	     -0.00046924	     -0.20020833	     -0.06437107	      0.88307924	     -0.00099584	     -0.21789078	     -0.00097107	     -0.00021464	    225.05498264
      2.75660231	     -0.05933115	     -0.00046812	     -0.20028428	     -0.06437279	      0.88307885	     -0.00099796	     -0.21789409	     -0.00102892	     -0.00023717	    222.75504168
      2.75798944	     -0.05938538	     -0.00046789	     -0.20033807	     -0.06437425	      0.88307851	     -0.00099969	     -0.21789707	     -0.00107646	     -0.00025525	    224.15686199
      2.75937657	     -0.05944860	     -0.00046712	     -0.20040088	     -0.06437578	      0.88307814	     -0.00100144	     -0.21790023	     -0.00112187	     -0.00027328	    223.38638722
      2.76076370	     -0.05950926	     -0.00046683	     -0.20046113	     -0.06437737	      0.88307775	     -0.00100320	     -0.21790367	     -0.00116640	     -0.00029091	    222.75391610
      2.76215083	     -0.05957179	     -0.00046622	     -0.20052326	     -0.06437902	      0.88307734	     -0.00100497	     -0.21790733	     -0.00121053	     -0.00030876	    222.62104734
      2.76394342	     -0.05965547	     -0.00046595	     -0.20060645	     -0.06438124	      0.88307676	     -0.00100729	     -0.21791242	     -0.00126514	     -0.00033133	    220.74281090
      2.76532960	     -0.05971754	     -0.00046481	     -0.20066814	     -0.06438302	      0.88307629	     -0.00100910	     -0.21791661	     -0.00130788	     -0.00034872	    221.24960007
      2.76671577	     -0.05978260	     -0.00046414	     -0.20073284	     -0.06438486	      0.88307580	     -0.00101093	     -0.21792101	     -0.00134916	     -0.00036634	    221.20113421
      2.76810194	     -0.05985010	     -0.00046280	     -0.20080000	     -0.06438676	      0.88307528	     -0.00101278	     -0.21792566	     -0.00138889	     -0.00038350	    219.92082469
      2.76948812	     -0.05991637	     -0.00046203	     -0.20086592	     -0.06438871	      0.88307473	     -0.00101464	     -0.21793059	     -0.00142864	     -0.00040105	    220.14922611
      2.77117872	     -0.06000279	     -0.00046059	     -0.20095196	     -0.06439117	      0.88307404	     -0.00101693	     -0.21793692	     -0.00147438	     -0.00042199	    217.90430285
      2.77262901	     -0.06007042	     -0.00046021	     -0.20101924	     -0.06439333	      0.88307341	     -0.00101891	     -0.21794266	     -0.00151440	     -0.00044020	    219.07786327
      2.77407930	     -0.06014632	     -0.00045892	     -0.20109482	     -0.06439556	      0.88307276	     -0.00102092	     -0.21794858	     -0.00155203	     -0.00045856	    218.00601833
      2.77552958	     -0.06021894	     -0.00045867	     -0.20116713	     -0.06439783	      0.88307208	     -0.00102294	     -0.21795479	     -0.00158857	     -0.00047655	    217.21155592
      2.77697987	     -0.06029268	     -0.00045753	     -0.20124057	     -0.06440017	      0.88307138	     -0.00102497	     -0.21796120	     -0.00162453	     -0.00049478	    216.91773413
      2.77843016	     -0.06036664	     -0.00045739	     -0.20131423	     -0.06440255	      0.88307065	     -0.00102703	     -0.21796781	     -0.00165900	     -0.00051288	    216.41312912
      2.77988045	     -0.06044193	     -0.00045645	     -0.20138924	     -0.06440498	      0.88306989	     -0.00102910	     -0.21797461	     -0.00169244	     -0.00053110	    215.82988627
      2.78133074	     -0.06051653	     -0.00045636	     -0.20146357	     -0.06440745	      0.88306911	     -0.00103119	     -0.21798159	     -0.00172436	     -0.00054887	    214.91288928
      2.78278102	     -0.06059104	     -0.00045556	     -0.20153782	     -0.06440998	      0.88306830	     -0.00103329	     -0.21798873	     -0.00175573	     -0.00056684	    214.79078687
      2.78454543	     -0.06068467	     -0.00045589	     -0.20163115	     -0.06441311	      0.88306728	     -0.00103587	     -0.21799762	     -0.00179103	     -0.00058810	    213.00112073
      2.78598930	     -0.06075504	     -0.00045439	     -0.20170130	     -0.06441572	      0.88306642	     -0.00103801	     -0.21800505	     -0.00182000	     -0.00060554	    213.43222332
      2.78743317	     -0.06083046	     -0.00045511	     -0.20177648	     -0.06441836	      0.88306553	     -0.00104016	     -0.21801254	     -0.00184665	     -0.00062257	    212.75245080
      2.78887704	     -0.06090379	     -0.00045415	     -0.20184961	     -0.06442105	      0.88306462	     -0.00104232	     -0.21802017	     -0.00187222	     -0.00063950	    212.21587322
      2.79032090	     -0.06097767	     -0.00045476	     -0.20192328	     -0.06442377	      0.88306368	     -0.00104450	     -0.21802787	     -0.00189651	     -0.00065626	    211.91771645
      2.79176477	     -0.06105031	     -0.00045442	     -0.20199574	     -0.06442652	      0.88306272	     -0.00104670	     -0.21803566	     -0.00191919	     -0.00067263	    210.99767435
      2.79353923	     -0.06113947	     -0.00045624	     -0.20208465	     -0.06442995	      0.88306151	     -0.00104942	     -0.21804528	     -0.00194566	     -0.00069236	    210.51368050
      2.79479790	     -0.06120102	     -0.00045591	     -0.20214606	     -0.06443241	      0.88306063	     -0.00105137	     -0.21805215	     -0.00196314	     -0.00070560	    209.79058572
      2.79605657	     -0.06126323	     -0.00045720	     -0.20220813	     -0.06443489	      0.88305974	     -0.00105333	     -0.21805905	     -0.00197992	     -0.00071902	    209.77630047
      2.79779004	     -0.06134897	     -0.00045848	     -0.20229368	     -0.06443835	      0.88305847	     -0.00105604	     -0.21806860	     -0.00200054	     -0.00073668	    208.31511844
      2.79931357	     -0.06142041	     -0.00046090	     -0.20236494	     -0.06444141	      0.88305734	     -0.00105845	     -0.21807702	     -0.00201857	     -0.00075223	    209.24172359
      2.80083710	     -0.06149419	     -0.00046241	     -0.20243859	     -0.06444449	      0.88305618	     -0.00106087	     -0.21808542	     -0.00203311	     -0.00076649	    206.80290591
      2.80236064	     -0.06155987	     -0.00046594	     -0.20250410	     -0.06444760	      0.88305500	     -0.00106332	     -0.21809383	     -0.00204869	     -0.00078069	    208.14675055
      2.80388417	     -0.06163032	     -0.00046810	     -0.20257442	     -0.06445073	      0.88305381	     -0.00106577	     -0.21810216	     -0.00206134	     -0.00079431	    206.61014461
      2.80540770	     -0.06169430	     -0.00047282	     -0.20263824	     -0.06445388	      0.88305259	     -0.00106825	     -0.21811051	     -0.00207350	     -0.00080697	    206.51705348
      2.80677596	     -0.06175186	     -0.00047553	     -0.20269569	     -0.06445673	      0.88305147	     -0.00107049	     -0.21811795	     -0.00208350	     -0.00081797	    205.90468266
      2.80814421	     -0.06180582	     -0.00048003	     -0.20274952	     -0.06445959	      0.88305035	     -0.00107275	     -0.21812537	     -0.00209259	     -0.00082816	    205.53159931
      2.80951247	     -0.06185774	     -0.00048396	     -0.20280133	     -0.06446245	      0.88304921	     -0.00107502	     -0.21813273	     -0.00210110	     -0.00083780	    205.12191621
      2.81140467	     -0.06192711	     -0.00049100	     -0.20287054	     -0.06446644	      0.88304761	     -0.00107818	     -0.21814283	     -0.00211144	     -0.00084983	    204.14730374
      2.81280547	     -0.06197176	     -0.00049506	     -0.20291507	     -0.06446940	      0.88304641	     -0.00108053	     -0.21815024	     -0.00211878	     -0.00085761	    203.72910491
      2.81420627	     -0.06201651	     -0.00050092	     -0.20295970	     -0.06447238	      0.88304521	     -0.00108290	     -0.21815756	     -0.00212585	     -0.00086491	    203.97312468
      2.81560708	     -0.06205892	     -0.00050602	     -0.20300201	     -0.06447536	      0.88304399	     -0.00108529	     -0.21816486	     -0.00213159	     -0.00087098	    202.80384751
      2.81700788	     -0.06209724	     -0.00051195	     -0.20304021	     -0.06447835	      0.88304277	     -0.00108769	     -0.21817211	     -0.00213788	     -0.00087659	    203.11527921
      2.81873478	     -0.06214515	     -0.00051881	     -0.20308799	     -0.06448205	      0.88304125	     -0.00109066	     -0.21818102	     -0.00214343	     -0.00088178	    200.67779005
      2.82028052	     -0.06217677	     -0.00052608	     -0.20311947	     -0.06448537	      0.88303988	     -0.00109334	     -0.21818900	     -0.00215048	     -0.00088548	    202.30680849
      2.82182626	     -0.06221351	     -0.00053208	     -0.20315611	     -0.06448869	      0.88303851	     -0.00109604	     -0.21819688	     -0.00215540	     -0.00088815	    200.95016489
      2.82337199	     -0.06224246	     -0.00053984	     -0.20318492	     -0.06449203	      0.88303714	     -0.00109875	     -0.21820484	     -0.00216095	     -0.00088999	    201.44315940
      2.82471439	     -0.06226729	     -0.00054499	     -0.20320966	     -0.06449493	      0.88303594	     -0.00110111	     -0.21821170	     -0.00216485	     -0.00089037	    200.19000382
      2.82605679	     -0.06228838	     -0.00055144	     -0.20323064	     -0.06449784	      0.88303475	     -0.00110349	     -0.21821858	     -0.00216944	     -0.00089051	    200.54769881
      2.82739919	     -0.06230852	     -0.00055728	     -0.20325069	     -0.06450076	      0.88303355	     -0.00110587	     -0.21822545	     -0.00217322	     -0.00088965	    199.66315163
      2.82908789	     -0.06232967	     -0.00056509	     -0.20327170	     -0.06450443	      0.88303205	     -0.00110888	     -0.21823409	     -0.00217911	     -0.00088842	    200.42436399
      2.83077659	     -0.06235212	     -0.00057213	     -0.20329406	     -0.06450812	      0.88303055	     -0.00111191	     -0.21824269	     -0.00218240	     -0.00088491	    197.20891142
      2.83204730	     -0.06235982	     -0.00057832	     -0.20330165	     -0.06451089	      0.88302943	     -0.00111419	     -0.21824923	     -0.00218769	     -0.00088276	    199.25130771
      2.83331801	     -0.06237199	     -0.00058384	     -0.20331373	     -0.06451367	      0.88302831	     -0.00111648	     -0.21825574	     -0.00219100	     -0.00087971	    198.27196732
      2.83490442	     -0.06238316	     -0.00059099	     -0.20332478	     -0.06451715	      0.88302692	     -0.00111935	     -0.21826389	     -0.00219624	     -0.00087607	    198.73672505
      2.83649083	     -0.06239555	     -0.00059773	     -0.20333707	     -0.06452064	      0.88302553	     -0.00112223	     -0.21827203	     -0.00219975	     -0.00087123	    196.46877796
      2.83807724	     -0.06239699	     -0.00060486	     -0.20333839	     -0.06452414	      0.88302415	     -0.00112512	     -0.21828022	     -0.00220589	     -0.00086657	    198.23893650
      2.83966365	     -0.06240752	     -0.00061107	     -0.20334881	     -0.06452764	      0.88302278	     -0.00112801	     -0.21828830	     -0.00221032	     -0.00086208	    197.05505081
      2.84106903	     -0.06240735	     -0.00061739	     -0.20334854	     -0.06453075	      0.88302157	     -0.00113058	     -0.21829552	     -0.00221462	     -0.00085710	    196.95055946
      2.84247441	     -0.06241043	     -0.00062286	     -0.20335152	     -0.06453386	      0.88302037	     -0.00113316	     -0.21830269	     -0.00221927	     -0.00085289	    196.85878720
      2.84387980	     -0.06241118	     -0.00062878	     -0.20335218	     -0.06453699	      0.88301918	     -0.00113574	     -0.21830987	     -0.00222337	     -0.00084818	    196.16909291
      2.84528518	     -0.06240982	     -0.00063424	     -0.20335072	     -0.06454011	      0.88301799	     -0.00113833	     -0.21831702	     -0.00222836	     -0.00084381	    196.43556855
      2.84745993	     -0.06241114	     -0.00064313	     -0.20335189	     -0.06454497	      0.88301616	     -0.00114233	     -0.21832807	     -0.00223444	     -0.00083673	    194.22440041
      2.84882528	     -0.06240268	     -0.00064719	     -0.20334334	     -0.06454802	      0.88301502	     -0.00114485	     -0.21833500	     -0.00224070	     -0.00083254	    195.80836353
      2.85019063	     -0.06240065	     -0.00065232	     -0.20334121	     -0.06455109	      0.88301389	     -0.00114737	     -0.21834187	     -0.00224568	     -0.00082885	    195.84633787
      2.85185402	     -0.06239738	     -0.00065727	     -0.20333784	     -0.06455483	      0.88301251	     -0.00115045	     -0.21835028	     -0.00225082	     -0.00082448	    194.29029103
      2.85351741	     -0.06238744	     -0.00066339	     -0.20332776	     -0.06455858	      0.88301114	     -0.00115353	     -0.21835871	     -0.00225797	     -0.00082113	    195.74628254
      2.85492063	     -0.06238407	     -0.00066660	     -0.20332432	     -0.06456175	      0.88300999	     -0.00115613	     -0.21836575	     -0.00226257	     -0.00081914	    194.86461151
      2.85632384	     -0.06238043	     -0.00067156	     -0.20332057	     -0.06456493	      0.88300884	     -0.00115873	     -0.21837290	     -0.00226757	     -0.00081811	    194.92356840
      2.85772706	     -0.06238024	     -0.00067555	     -0.20332029	     -0.06456811	      0.88300770	     -0.00116133	     -0.21838022	     -0.00227219	     -0.00081818	    194.43915871
      2.85941633	     -0.06238372	     -0.00068189	     -0.20332362	     -0.06457195	      0.88300631	     -0.00116447	     -0.21838942	     -0.00227794	     -0.00082032	    194.72643139
      2.86110559	     -0.06239374	     -0.00068667	     -0.20333351	     -0.06457581	      0.88300492	     -0.00116761	     -0.21839912	     -0.00228243	     -0.00082490	    193.58624733
      2.86250300	     -0.06240005	     -0.00069324	     -0.20333968	     -0.06457900	      0.88300377	     -0.00117021	     -0.21840764	     -0.00228650	     -0.00082982	    193.98856546
      2.86390041	     -0.06241181	     -0.00069756	     -0.20335132	     -0.06458220	      0.88300260	     -0.00117281	     -0.21841660	     -0.00228956	     -0.00083707	    193.62500390
      2.86529782	     -0.06242685	     -0.00070285	     -0.20336624	     -0.06458540	      0.88300143	     -0.00117542	     -0.21842608	     -0.00229223	     -0.00084620	    193.68595923
      2.86718357	     -0.06245049	     -0.00070843	     -0.20338975	     -0.06458972	      0.88299982	     -0.00117893	     -0.21843977	     -0.00229484	     -0.00086194	    193.41908186
      2.86855894	     -0.06246932	     -0.00071432	     -0.20340845	     -0.06459288	      0.88299862	     -0.00118149	     -0.21845037	     -0.00229595	     -0.00087459	    193.02397098
      2.86993430	     -0.06249055	     -0.00071883	     -0.20342957	     -0.06459604	      0.88299741	     -0.00118406	     -0.21846152	     -0.00229631	     -0.00088925	    192.73676305
      2.87130966	     -0.06251404	     -0.00072398	     -0.20345295	     -0.06459920	      0.88299618	     -0.00118662	     -0.21847324	     -0.00229623	     -0.00090608	    193.04387106
      2.87298331	     -0.06254643	     -0.00072930	     -0.20348524	     -0.06460304	      0.88299464	     -0.00118974	     -0.21848828	     -0.00229373	     -0.00092800	    191.22115889
      2.87465695	     -0.06257322	     -0.00073568	     -0.20351188	     -0.06460688	      0.88299307	     -0.00119285	     -0.21850419	     -0.00229246	     -0.00095209	    192.73250051
      2.87608660	     -0.06260503	     -0.00073970	     -0.20354361	     -0.06461015	      0.88299169	     -0.00119551	     -0.21851841	     -0.00228895	     -0.00097381	    191.65728996
      2.87751624	     -0.06263601	     -0.00074470	     -0.20357450	     -0.06461342	      0.88299028	     -0.00119816	     -0.21853334	     -0.00228567	     -0.00099716	    192.42051188
      2.87894588	     -0.06266970	     -0.00074850	     -0.20360813	     -0.06461669	      0.88298884	     -0.00120082	     -0.21854893	     -0.00228018	     -0.00102074	    191.11603446
      2.88037553	     -0.06270128	     -0.00075265	     -0.20363964	     -0.06461994	      0.88298736	     -0.00120346	     -0.21856515	     -0.00227517	     -0.00104538	    191.91096031
      2.88226800	     -0.06275096	     -0.00075701	     -0.20368926	     -0.06462424	      0.88298535	     -0.00120696	     -0.21858752	     -0.00226557	     -0.00107830	    190.58265664
      2.88350856	     -0.06278159	     -0.00076061	     -0.20371983	     -0.06462705	      0.88298400	     -0.00120926	     -0.21860279	     -0.00225959	     -0.00110034	    191.64687748
      2.88474913	     -0.06281555	     -0.00076326	     -0.20375376	     -0.06462985	      0.88298263	     -0.00121154	     -0.21861851	     -0.00225180	     -0.00112174	    191.06893407
      2.88638004	     -0.06286134	     -0.00076659	     -0.20379953	     -0.06463351	      0.88298077	     -0.00121454	     -0.21863984	     -0.00224131	     -0.00115004	    191.68230282
      2.88801096	     -0.06291227	     -0.00076924	     -0.20385045	     -0.06463715	      0.88297888	     -0.00121753	     -0.21866191	     -0.00222760	     -0.00117665	    189.66487673
      2.88964188	     -0.06295511	     -0.00077188	     -0.20389329	     -0.06464078	      0.88297693	     -0.00122052	     -0.21868473	     -0.00221519	     -0.00120253	    191.73805506
      2.89127280	     -0.06300912	     -0.00077343	     -0.20394733	     -0.06464438	      0.88297495	     -0.00122350	     -0.21870803	     -0.00219909	     -0.00122693	    190.74202498
      2.89272022	     -0.06304803	     -0.00077614	     -0.20398626	     -0.06464755	      0.88297316	     -0.00122613	     -0.21872925	     -0.00218403	     -0.00124618	    190.92017276
      2.89416764	     -0.06309127	     -0.00077790	     -0.20402954	     -0.06465070	      0.88297135	     -0.00122876	     -0.21875086	     -0.00216807	     -0.00126359	    191.19890130
      2.89561506	     -0.06313262	     -0.00077946	     -0.20407094	     -0.06465382	      0.88296951	     -0.00123138	     -0.21877284	     -0.00215049	     -0.00127815	    191.05599794
      2.89740768	     -0.06318294	     -0.00078023	     -0.20412136	     -0.06465766	      0.88296720	     -0.00123461	     -0.21880034	     -0.00212828	     -0.00129328	    192.48399531
      2.89920030	     -0.06323089	     -0.00078105	     -0.20416945	     -0.06466145	      0.88296488	     -0.00123783	     -0.21882786	     -0.00210120	     -0.00130164	    189.76570143
      2.90059079	     -0.06325725	     -0.00078004	     -0.20419591	     -0.06466436	      0.88296306	     -0.00124031	     -0.21884920	     -0.00208200	     -0.00130551	    191.91245813
      2.90198128	     -0.06328684	     -0.00077952	     -0.20422564	     -0.06466724	      0.88296125	     -0.00124279	     -0.21887024	     -0.00206030	     -0.00130626	    192.34721218
      2.90375942	     -0.06332352	     -0.00077650	     -0.20426254	     -0.06467088	      0.88295893	     -0.00124595	     -0.21889674	     -0.00203026	     -0.00130172	    191.30524344
      2.90553756	     -0.06335072	     -0.00077461	     -0.20428994	     -0.06467446	      0.88295662	     -0.00124910	     -0.21892273	     -0.00200129	     -0.00129161	    193.74193770
      2.90682129	     -0.06337582	     -0.00077102	     -0.20431524	     -0.06467702	      0.88295497	     -0.00125136	     -0.21894101	     -0.00197750	     -0.00128040	    192.67877039
      2.90810502	     -0.06339802	     -0.00076860	     -0.20433762	     -0.06467954	      0.88295333	     -0.00125362	     -0.21895900	     -0.00195408	     -0.00126665	    193.33841491
      2.90990398	     -0.06343001	     -0.00076379	     -0.20436990	     -0.06468302	      0.88295108	     -0.00125677	     -0.21898370	     -0.00191905	     -0.00124232	    192.78835139
      2.91144908	     -0.06345281	     -0.00076005	     -0.20439294	     -0.06468597	      0.88294918	     -0.00125946	     -0.21900441	     -0.00188932	     -0.00121776	    194.54315209
      2.91299418	     -0.06348140	     -0.00075533	     -0.20442180	     -0.06468886	      0.88294732	     -0.00126214	     -0.21902453	     -0.00185671	     -0.00118907	    193.73748105
      2.91453928	     -0.06350436	     -0.00075130	     -0.20444503	     -0.06469170	      0.88294550	     -0.00126482	     -0.21904417	     -0.00182415	     -0.00115757	    194.70248586
      2.91608437	     -0.06352874	     -0.00074594	     -0.20446970	     -0.06469450	      0.88294374	     -0.00126749	     -0.21906314	     -0.00178954	     -0.00112276	    194.29777596
      2.91762947	     -0.06355130	     -0.00074150	     -0.20449256	     -0.06469724	      0.88294203	     -0.00127014	     -0.21908148	     -0.00175498	     -0.00108589	    195.65275840
      2.91917457	     -0.06357613	     -0.00073573	     -0.20451772	     -0.06469992	      0.88294039	     -0.00127279	     -0.21909911	     -0.00171769	     -0.00104605	    194.49264941
      2.92071967	     -0.06359599	     -0.00073114	     -0.20453788	     -0.06470254	      0.88293880	     -0.00127542	     -0.21911605	     -0.00168142	     -0.00100472	    196.34014568
      2.92226477	     -0.06361874	     -0.00072521	     -0.20456098	     -0.06470511	      0.88293728	     -0.00127805	     -0.21913220	     -0.00164229	     -0.00096122	    195.43914015
      2.92380987	     -0.06363636	     -0.00072032	     -0.20457892	     -0.06470762	      0.88293583	     -0.00128067	     -0.21914761	     -0.00160350	     -0.00091628	    196.31441370
      2.92535497	     -0.06365721	     -0.00071442	     -0.20460013	     -0.06471007	      0.88293445	     -0.00128328	     -0.21916220	     -0.00156307	     -0.00087022	    196.09439855
      2.92690006	     -0.06367379	     -0.00070932	     -0.20461706	     -0.06471245	      0.88293314	     -0.00128588	     -0.21917602	     -0.00152240	     -0.00082337	    196.69028227
      2.92844516	     -0.06369230	     -0.00070376	     -0.20463593	     -0.06471477	      0.88293191	     -0.00128847	     -0.21918906	     -0.00148060	     -0.00077600	    196.70974083
      2.92999026	     -0.06370989	     -0.00069934	     -0.20465387	     -0.06471703	      0.88293075	     -0.00129106	     -0.21920139	     -0.00143836	     -0.00072844	    197.11813936
      2.93153536	     -0.06372901	     -0.00069417	     -0.20467337	     -0.06471921	      0.88292966	     -0.00129364	     -0.21921304	     -0.00139498	     -0.00068082	    196.80346563
      2.93308046	     -0.06374525	     -0.00068993	     -0.20468996	     -0.06472134	      0.88292864	     -0.00129621	     -0.21922402	     -0.00135127	     -0.00063335	    197.04237270
      2.93462556	     -0.06376472	     -0.00068502	     -0.20470980	     -0.06472339	      0.88292770	     -0.00129877	     -0.21923432	     -0.00130706	     -0.00058691	    197.63766656
      2.93617066	     -0.06378276	     -0.00068095	     -0.20472822	     -0.06472537	      0.88292683	     -0.00130132	     -0.21924400	     -0.00126149	     -0.00054098	    197.35244044
      2.93771575	     -0.06380129	     -0.00067612	     -0.20474713	     -0.06472729	      0.88292603	     -0.00130387	     -0.21925307	     -0.00121552	     -0.00049627	    197.42108088
      2.93926085	     -0.06381999	     -0.00067247	     -0.20476620	     -0.06472913	      0.88292529	     -0.00130641	     -0.21926155	     -0.00116874	     -0.00045258	    197.42269110
      2.94080595	     -0.06383633	     -0.00066792	     -0.20478293	     -0.06473090	      0.88292463	     -0.00130894	     -0.21926945	     -0.00112171	     -0.00041061	    198.03907711
      2.94278867	     -0.06386632	     -0.00066426	     -0.20481341	     -0.06473306	      0.88292387	     -0.00131218	     -0.21927869	     -0.00105915	     -0.00035918	    197.29840782
      2.94413821	     -0.06387493	     -0.00066068	     -0.20482236	     -0.06473446	      0.88292340	     -0.00131438	     -0.21928463	     -0.00101708	     -0.00032421	    197.62287557
      2.94548776	     -0.06388513	     -0.00065882	     -0.20483288	     -0.06473581	      0.88292299	     -0.00131657	     -0.21928996	     -0.00097426	     -0.00029076	    198.28967014
      2.94738426	     -0.06390465	     -0.00065625	     -0.20485287	     -0.06473760	      0.88292248	     -0.00131965	     -0.21929667	     -0.00091161	     -0.00024563	    197.17950915
      2.94898438	     -0.06391278	     -0.00065618	     -0.20486136	     -0.06473902	      0.88292212	     -0.00132223	     -0.21930167	     -0.00086030	     -0.00020875	    199.20259781
      2.95058450	     -0.06392032	     -0.00065419	     -0.20486932	     -0.06474035	      0.88292181	     -0.00132481	     -0.21930588	     -0.00080704	     -0.00017232	    198.66825302
      2.95218463	     -0.06392186	     -0.00065494	     -0.20487121	     -0.06474160	      0.88292157	     -0.00132737	     -0.21930924	     -0.00075463	     -0.00013598	    199.46265004
      2.95378475	     -0.06391540	     -0.00065315	     -0.20486517	     -0.06474276	      0.88292138	     -0.00132993	     -0.21931166	     -0.00070151	     -0.00009860	    198.76041579
      2.95511584	     -0.06390397	     -0.00065412	     -0.20485404	     -0.06474367	      0.88292127	     -0.00133206	     -0.21931285	     -0.00065883	     -0.00006752	    200.19419716
      2.95644694	     -0.06388967	     -0.00065363	     -0.20484007	     -0.06474452	      0.88292120	     -0.00133417	     -0.21931325	     -0.00061532	     -0.00003503	    199.69040391
      2.95777804	     -0.06387079	     -0.00065390	     -0.20482150	     -0.06474531	      0.88292117	     -0.00133628	     -0.21931286	     -0.00057322	     -0.00000191	    200.49551403
      2.95966113	     -0.06384125	     -0.00065392	     -0.20479242	     -0.06474633	      0.88292122	     -0.00133926	     -0.21931098	     -0.00051326	      0.00004742	    199.20898642
      2.96154421	     -0.06379277	     -0.00065507	     -0.20474434	     -0.06474725	      0.88292135	     -0.00134222	     -0.21930757	     -0.00045812	      0.00009907	    202.61477428
      2.96280108	     -0.06376490	     -0.00065439	     -0.20471678	     -0.06474780	      0.88292150	     -0.00134419	     -0.21930422	     -0.00041966	      0.00013550	    201.24518272
      2.96405795	     -0.06373013	     -0.00065485	     -0.20468228	     -0.06474830	      0.88292170	     -0.00134615	     -0.21930022	     -0.00038344	      0.00017267	    202.07612296
      2.96586662	     -0.06367749	     -0.00065524	     -0.20463004	     -0.06474895	      0.88292206	     -0.00134896	     -0.21929325	     -0.00033187	      0.00022864	    201.63198606
      2.96767529	     -0.06361307	     -0.00065660	     -0.20456597	     -0.06474951	      0.88292252	     -0.00135177	     -0.21928491	     -0.00028472	      0.00028636	    204.78936787
      2.96903278	     -0.06356752	     -0.00065638	     -0.20452072	     -0.06474987	      0.88292294	     -0.00135386	     -0.21927765	     -0.00024785	      0.00033212	    202.81409770
      2.97039027	     -0.06351335	     -0.00065720	     -0.20446681	     -0.06475018	      0.88292343	     -0.00135595	     -0.21926963	     -0.00021451	      0.00037831	    204.25015510
      2.97206330	     -0.06344628	     -0.00065725	     -0.20440007	     -0.06475051	      0.88292411	     -0.00135852	     -0.21925865	     -0.00017369	      0.00043712	    203.53103533
      2.97373633	     -0.06336761	     -0.00065816	     -0.20432169	     -0.06475076	      0.88292489	     -0.00136107	     -0.21924648	     -0.00013709	      0.00049681	    206.11569963
      2.97520848	     -0.06330029	     -0.00065721	     -0.20425465	     -0.06475094	      0.88292566	     -0.00136331	     -0.21923468	     -0.00010450	      0.00055037	    205.12920760
      2.97668063	     -0.06322587	     -0.00065779	     -0.20418047	     -0.06475107	      0.88292651	     -0.00136554	     -0.21922200	     -0.00007499	      0.00060442	    206.26101432
      2.97815278	     -0.06315227	     -0.00065728	     -0.20410711	     -0.06475116	      0.88292744	     -0.00136776	     -0.21920844	     -0.00004683	      0.00065834	    206.68749761
      2.97962493	     -0.06307691	     -0.00065801	     -0.20403197	     -0.06475121	      0.88292845	     -0.00136997	     -0.21919417	     -0.00002041	      0.00071219	    207.08615021
      2.98109708	     -0.06300152	     -0.00065768	     -0.20395678	     -0.06475122	      0.88292953	     -0.00137218	     -0.21917925	      0.00000389	      0.00076510	    207.83012096
      2.98289840	     -0.06291187	     -0.00065834	     -0.20386737	     -0.06475119	      0.88293097	     -0.00137487	     -0.21916022	      0.00003252	      0.00082867	    206.79464571
      2.98428156	     -0.06283886	     -0.00065739	     -0.20379453	     -0.06475114	      0.88293215	     -0.00137692	     -0.21914512	      0.00005089	      0.00087577	    208.53476704
      2.98566472	     -0.06277505	     -0.00065819	     -0.20373086	     -0.06475105	      0.88293339	     -0.00137897	     -0.21912968	      0.00006870	      0.00092063	    209.23114301
      2.98738111	     -0.06270225	     -0.00065812	     -0.20365823	     -0.06475092	      0.88293502	     -0.00138151	     -0.21911040	      0.00008981	      0.00097329	    208.45678309
      2.98888819	     -0.06263842	     -0.00065988	     -0.20359450	     -0.06475077	      0.88293652	     -0.00138372	     -0.21909344	      0.00010506	      0.00101562	    210.32134483
      2.99039527	     -0.06258301	     -0.00065929	     -0.20353922	     -0.06475060	      0.88293808	     -0.00138593	     -0.21907647	      0.00012039	      0.00105426	    209.77062211
      2.99190234	     -0.06252897	     -0.00066069	     -0.20348527	     -0.06475041	      0.88293969	     -0.00138813	     -0.21905964	      0.00013351	      0.00108892	    210.53755278
      2.99340942	     -0.06247963	     -0.00065941	     -0.20343605	     -0.06475020	      0.88294136	     -0.00139032	     -0.21904295	      0.00014582	      0.00111919	    210.35597490
      2.99491650	     -0.06243553	     -0.00066111	     -0.20339202	     -0.06474997	      0.88294306	     -0.00139250	     -0.21902648	      0.00015631	      0.00114455	    211.41927491
      2.99642357	     -0.06239726	     -0.00065992	     -0.20335385	     -0.06474973	      0.88294480	     -0.00139467	     -0.21901029	      0.00016674	      0.00116531	    210.62988595
      2.99793065	     -0.06236242	     -0.00066218	     -0.20331906	     -0.06474947	      0.88294657	     -0.00139684	     -0.21899447	      0.00017522	      0.00118097	    211.58038816
      2.99943773	     -0.06233132	     -0.00066071	     -0.20328806	     -0.06474920	      0.88294836	     -0.00139900	     -0.21897902	      0.00018333	      0.00119147	    211.42091136
      3.00094480	     -0.06230632	     -0.00066286	     -0.20326309	     -0.06474892	      0.88295016	     -0.00140115	     -0.21896397	      0.00019045	      0.00119707	    211.79085360
      3.00226859	     -0.06228624	     -0.00066143	     -0.20324309	     -0.06474866	      0.88295175	     -0.00140304	     -0.21895112	      0.00019617	      0.00119784	    211.65363722
      3.00359238	     -0.06226985	     -0.00066209	     -0.20322675	     -0.06474840	      0.88295333	     -0.00140492	     -0.21893862	      0.00020123	      0.00119464	    212.02030147
      3.00524161	     -0.06225293	     -0.00066127	     -0.20320991	     -0.06474806	      0.88295530	     -0.00140725	     -0.21892354	      0.00020741	      0.00118555	    211.65305094
      3.00672164	     -0.06224088	     -0.00066187	     -0.20319791	     -0.06474775	      0.88295704	     -0.00140934	     -0.21891046	      0.00021174	      0.00117216	    212.58248350
      3.00820167	     -0.06223185	     -0.00066046	     -0.20318896	     -0.06474743	      0.88295876	     -0.00141142	     -0.21889782	      0.00021702	      0.00115508	    211.35530217
      3.00968170	     -0.06222312	     -0.00066082	     -0.20318028	     -0.06474711	      0.88296046	     -0.00141350	     -0.21888560	      0.00022045	      0.00113334	    212.69978770
      3.01116172	     -0.06222012	     -0.00065919	     -0.20317737	     -0.06474678	      0.88296212	     -0.00141557	     -0.21887379	      0.00022523	      0.00110825	    211.53705925
      3.01264175	     -0.06221704	     -0.00065961	     -0.20317434	     -0.06474644	      0.88296374	     -0.00141763	     -0.21886242	      0.00022836	      0.00107921	    212.83708958
      3.01412178	     -0.06221925	     -0.00065792	     -0.20317665	     -0.06474610	      0.88296531	     -0.00141969	     -0.21885148	      0.00023309	      0.00104772	    211.33343706
      3.01560181	     -0.06221981	     -0.00065872	     -0.20317725	     -0.06474576	      0.88296684	     -0.00142175	     -0.21884099	      0.00023599	      0.00101318	    212.75630460
      3.01708184	     -0.06222580	     -0.00065715	     -0.20318333	     -0.06474540	      0.88296831	     -0.00142379	     -0.21883090	      0.00024025	      0.00097666	    211.87904807
      3.01856186	     -0.06223188	     -0.00065788	     -0.20318947	     -0.06474504	      0.88296973	     -0.00142584	     -0.21882125	      0.00024362	      0.00093821	    212.59014944
      3.02004189	     -0.06224071	     -0.00065587	     -0.20319840	     -0.06474468	      0.88297108	     -0.00142787	     -0.21881204	      0.00024776	      0.00089862	    211.80699571
      3.02152192	     -0.06225053	     -0.00065642	     -0.20320827	     -0.06474431	      0.88297238	     -0.00142991	     -0.21880327	      0.00025128	      0.00085812	    212.26102167
      3.02300195	     -0.06226311	     -0.00065449	     -0.20322096	     -0.06474394	      0.88297362	     -0.00143193	     -0.21879493	      0.00025525	      0.00081711	    211.86458318
      3.02448198	     -0.06227754	     -0.00065521	     -0.20323545	     -0.06474356	      0.88297480	     -0.00143396	     -0.21878703	      0.00025878	      0.00077564	    212.56460101
      3.02596200	     -0.06229407	     -0.00065317	     -0.20325210	     -0.06474317	      0.88297592	     -0.00143598	     -0.21877956	      0.00026343	      0.00073476	    211.38774003
      3.02744203	     -0.06230994	     -0.00065393	     -0.20326804	     -0.06474278	      0.88297698	     -0.00143799	     -0.21877249	      0.00026683	      0.00069393	    212.54381623
      3.02892206	     -0.06233016	     -0.00065164	     -0.20328838	     -0.06474238	      0.88297798	     -0.00144000	     -0.21876580	      0.00027173	      0.00065416	    211.28779278
      3.03040209	     -0.06234945	     -0.00065252	     -0.20330774	     -0.06474197	      0.88297891	     -0.00144201	     -0.21875951	      0.00027551	      0.00061513	    212.25808935
      3.03188211	     -0.06237194	     -0.00065012	     -0.20333037	     -0.06474156	      0.88297980	     -0.00144401	     -0.21875357	      0.00028039	      0.00057739	    211.42039208
      3.03336214	     -0.06239492	     -0.00065100	     -0.20335344	     -0.06474115	      0.88298062	     -0.00144602	     -0.21874800	      0.00028488	      0.00054103	    211.78375195
      3.03484217	     -0.06241815	     -0.00064849	     -0.20337681	     -0.06474072	      0.88298140	     -0.00144801	     -0.21874277	      0.00029007	      0.00050635	    210.98547556
      3.03632220	     -0.06244376	     -0.00064981	     -0.20340251	     -0.06474029	      0.88298212	     -0.00145001	     -0.21873792	      0.00029464	      0.00047310	    211.77592542
      3.03780223	     -0.06247246	     -0.00064739	     -0.20343136	     -0.06473985	      0.88298280	     -0.00145200	     -0.21873347	      0.00030048	      0.00044176	    210.59239437
      3.03928225	     -0.06250200	     -0.00064866	     -0.20346099	     -0.06473940	      0.88298343	     -0.00145399	     -0.21872945	      0.00030562	      0.00041192	    211.30169750
      3.04060131	     -0.06253018	     -0.00064657	     -0.20348932	     -0.06473899	      0.88298396	     -0.00145576	     -0.21872619	      0.00031121	      0.00038683	    210.52663814
      3.04192037	     -0.06255944	     -0.00064653	     -0.20351869	     -0.06473858	      0.88298445	     -0.00145753	     -0.21872323	      0.00031667	      0.00036290	    210.66144631
      3.04353245	     -0.06259802	     -0.00064489	     -0.20355744	     -0.06473806	      0.88298502	     -0.00145970	     -0.21872000	      0.00032417	      0.00033525	    210.09384307
      3.04514454	     -0.06263832	     -0.00064485	     -0.20359789	     -0.06473753	      0.88298554	     -0.00146186	     -0.21871720	      0.00033201	      0.00030942	    209.99223390
      3.04656244	     -0.06267366	     -0.00064251	     -0.20363342	     -0.06473706	      0.88298596	     -0.00146376	     -0.21871508	      0.00033959	      0.00028803	    209.44392403
      3.04798035	     -0.06271279	     -0.00064233	     -0.20367269	     -0.06473657	      0.88298635	     -0.00146565	     -0.21871324	      0.00034721	      0.00026735	    209.89205470
      3.04939825	     -0.06275369	     -0.00064044	     -0.20371379	     -0.06473607	      0.88298672	     -0.00146755	     -0.21871174	      0.00035637	      0.00024807	    208.70267707
      3.05081616	     -0.06279501	     -0.00063970	     -0.20375527	     -0.06473556	      0.88298706	     -0.00146945	     -0.21871053	      0.00036504	      0.00022920	    209.24972732
      3.05223406	     -0.06283982	     -0.00063790	     -0.20380029	     -0.06473504	      0.88298737	     -0.00147135	     -0.21870962	      0.00037540	      0.00021139	    208.14395361
      3.05365197	     -0.06288519	     -0.00063677	     -0.20384586	     -0.06473450	      0.88298766	     -0.00147325	     -0.21870902	      0.00038548	      0.00019370	    208.55889528
      3.05535496	     -0.06294572	     -0.00063394	     -0.20390667	     -0.06473383	      0.88298797	     -0.00147553	     -0.21870870	      0.00040025	      0.00017354	    206.24440964
      3.05684710	     -0.06299384	     -0.00063265	     -0.20395501	     -0.06473322	      0.88298821	     -0.00147752	     -0.21870879	      0.00041186	      0.00015600	    207.72786078
      3.05833924	     -0.06305035	     -0.00062961	     -0.20401179	     -0.06473260	      0.88298843	     -0.00147952	     -0.21870914	      0.00042593	      0.00013841	    206.80963837
      3.05983138	     -0.06310765	     -0.00062843	     -0.20406934	     -0.06473195	      0.88298863	     -0.00148152	     -0.21870987	      0.00044088	      0.00012103	    206.35789659
      3.06132351	     -0.06316675	     -0.00062536	     -0.20412873	     -0.06473128	      0.88298879	     -0.00148352	     -0.21871092	      0.00045662	      0.00010313	    206.02160798
      3.06281565	     -0.06322748	     -0.00062434	     -0.20418974	     -0.06473059	      0.88298893	     -0.00148552	     -0.21871229	      0.00047386	      0.00008509	    205.42797725
      3.06430779	     -0.06328716	     -0.00062159	     -0.20424972	     -0.06472987	      0.88298905	     -0.00148753	     -0.21871392	      0.00049194	      0.00006652	    205.01272757
      3.06579992	     -0.06334946	     -0.00062099	     -0.20431231	     -0.06472912	      0.88298913	     -0.00148953	     -0.21871575	      0.00051133	      0.00004759	    204.65557152
      3.06729206	     -0.06341035	     -0.00061857	     -0.20437353	     -0.06472834	      0.88298919	     -0.00149154	     -0.21871779	      0.00053195	      0.00002808	    204.03130522
      3.06878420	     -0.06347307	     -0.00061846	     -0.20443655	     -0.06472753	      0.88298922	     -0.00149355	     -0.21871994	      0.00055377	      0.00000823	    203.62194894
      3.07027633	     -0.06353363	     -0.00061701	     -0.20449745	     -0.06472669	      0.88298921	     -0.00149556	     -0.21872222	      0.00057703	     -0.00001187	    202.71410001
      3.07176847	     -0.06359372	     -0.00061797	     -0.20455785	     -0.06472581	      0.88298918	     -0.00149758	     -0.21872457	      0.00060090	     -0.00003252	    202.94670547
      3.07326061	     -0.06365494	     -0.00061803	     -0.20461941	     -0.06472489	      0.88298912	     -0.00149960	     -0.21872698	      0.00062664	     -0.00005334	    201.94878776
      3.07475274	     -0.06371490	     -0.00062078	     -0.20467967	     -0.06472394	      0.88298902	     -0.00150163	     -0.21872942	      0.00065304	     -0.00007433	    201.89156864
      3.07624488	     -0.06377464	     -0.00062283	     -0.20473973	     -0.06472294	      0.88298890	     -0.00150366	     -0.21873186	      0.00068091	     -0.00009534	    201.05626854
      3.07773702	     -0.06383310	     -0.00062766	     -0.20479848	     -0.06472191	      0.88298874	     -0.00150570	     -0.21873428	      0.00070956	     -0.00011625	    200.79215918
      3.07922915	     -0.06388945	     -0.00063197	     -0.20485513	     -0.06472083	      0.88298855	     -0.00150775	     -0.21873665	      0.00073955	     -0.00013665	    199.81122727
      3.08072129	     -0.06394533	     -0.00063911	     -0.20491128	     -0.06471970	      0.88298833	     -0.00150981	     -0.21873896	      0.00076974	     -0.00015696	    200.18253865
      3.08221343	     -0.06399979	     -0.00064576	     -0.20496604	     -0.06471853	      0.88298808	     -0.00151188	     -0.21874119	      0.00080171	     -0.00017661	    199.03493141
      3.08370556	     -0.06405170	     -0.00065485	     -0.20501820	     -0.06471731	      0.88298780	     -0.00151395	     -0.21874331	      0.00083380	     -0.00019576	    199.10133536
      3.08550997	     -0.06411375	     -0.00066518	     -0.20508059	     -0.06471577	      0.88298743	     -0.00151648	     -0.21874572	      0.00087451	     -0.00021798	    197.43373975
      3.08678897	     -0.06415094	     -0.00067528	     -0.20511797	     -0.06471463	      0.88298714	     -0.00151827	     -0.21874727	      0.00090296	     -0.00023258	    198.10226265
      3.08806797	     -0.06418996	     -0.00068447	     -0.20515721	     -0.06471346	      0.88298683	     -0.00152008	     -0.21874868	      0.00093245	     -0.00024700	    197.80055984
      3.08990809	     -0.06424338	     -0.00069960	     -0.20521093	     -0.06471170	      0.88298636	     -0.00152269	     -0.21875053	      0.00097614	     -0.00026629	    196.75442967
      3.09174820	     -0.06428518	     -0.00071382	     -0.20525303	     -0.06470986	      0.88298585	     -0.00152531	     -0.21875213	      0.00101868	     -0.00028502	    198.25326848
      3.09309308	     -0.06432177	     -0.00072732	     -0.20528981	     -0.06470847	      0.88298546	     -0.00152723	     -0.21875301	      0.00105215	     -0.00029629	    196.08083490
      3.09443795	     -0.06434914	     -0.00073903	     -0.20531740	     -0.06470703	      0.88298506	     -0.00152916	     -0.21875381	      0.00108477	     -0.00030684	    195.85139641
      3.09619525	     -0.06438481	     -0.00075570	     -0.20535334	     -0.06470509	      0.88298451	     -0.00153169	     -0.21875460	      0.00112812	     -0.00032040	    195.69651696
      3.09769129	     -0.06440959	     -0.00076881	     -0.20537837	     -0.06470338	      0.88298402	     -0.00153385	     -0.21875510	      0.00116571	     -0.00033046	    194.79710715
      3.09918733	     -0.06443119	     -0.00078327	     -0.20540019	     -0.06470160	      0.88298352	     -0.00153602	     -0.21875539	      0.00120257	     -0.00034012	    195.39277702
      3.10068337	     -0.06445107	     -0.00079620	     -0.20542033	     -0.06469978	      0.88298300	     -0.00153819	     -0.21875551	      0.00124067	     -0.00034880	    194.08545777
      3.10217941	     -0.06446593	     -0.00081014	     -0.20543543	     -0.06469789	      0.88298248	     -0.00154036	     -0.21875545	      0.00127812	     -0.00035683	    194.01330203
      3.10367545	     -0.06447930	     -0.00082280	     -0.20544906	     -0.06469595	      0.88298194	     -0.00154254	     -0.21875520	      0.00131573	     -0.00036472	    193.62593097
      3.10517149	     -0.06448993	     -0.00083631	     -0.20545994	     -0.06469396	      0.88298138	     -0.00154473	     -0.21875481	      0.00135379	     -0.00037249	    193.02930460
      3.10666753	     -0.06449620	     -0.00084870	     -0.20546647	     -0.06469190	      0.88298082	     -0.00154691	     -0.21875426	      0.00139203	     -0.00038042	    192.37498838
      3.10816357	     -0.06450125	     -0.00086217	     -0.20547175	     -0.06468979	      0.88298025	     -0.00154910	     -0.21875355	      0.00143011	     -0.00038917	    192.56136657
      3.11008423	     -0.06450780	     -0.00087797	     -0.20547865	     -0.06468700	      0.88297949	     -0.00155192	     -0.21875249	      0.00148145	     -0.00040135	    189.69649241
      3.11138168	     -0.06450100	     -0.00089079	     -0.20547203	     -0.06468505	      0.88297896	     -0.00155382	     -0.21875165	      0.00151419	     -0.00041017	    191.44478329
      3.11267912	     -0.06450162	     -0.00090261	     -0.20547284	     -0.06468307	      0.88297842	     -0.00155573	     -0.21875069	      0.00154875	     -0.00042036	    191.00278536
      3.11448402	     -0.06450405	     -0.00092074	     -0.20547552	     -0.06468023	      0.88297765	     -0.00155839	     -0.21874943	      0.00159811	     -0.00043592	    189.52053505
      3.11628891	     -0.06450363	     -0.00093875	     -0.20547532	     -0.06467730	      0.88297685	     -0.00156104	     -0.21874845	      0.00164653	     -0.00045389	    190.21210540
      3.11777905	     -0.06451608	     -0.00095648	     -0.20548793	     -0.06467481	      0.88297616	     -0.00156324	     -0.21874789	      0.00168835	     -0.00047093	    189.49976726
      3.11926919	     -0.06452449	     -0.00097221	     -0.20549651	     -0.06467227	      0.88297544	     -0.00156544	     -0.21874785	      0.00173093	     -0.00048939	    188.45053090
      3.12075933	     -0.06453834	     -0.00098986	     -0.20551050	     -0.06466966	      0.88297470	     -0.00156764	     -0.21874828	      0.00177354	     -0.00051028	    188.57718095
      3.12224947	     -0.06455360	     -0.00100650	     -0.20552593	     -0.06466698	      0.88297392	     -0.00156984	     -0.21874926	      0.00181774	     -0.00053282	    187.34906425
      3.12413670	     -0.06457772	     -0.00102998	     -0.20555020	     -0.06466350	      0.88297289	     -0.00157262	     -0.21875133	      0.00187439	     -0.00056450	    186.72910912
      3.12543539	     -0.06459490	     -0.00104460	     -0.20556753	     -0.06466104	      0.88297214	     -0.00157453	     -0.21875334	      0.00191409	     -0.00058759	    186.28569432
      3.12673408	     -0.06461534	     -0.00106063	     -0.20558808	     -0.06465852	      0.88297136	     -0.00157644	     -0.21875584	      0.00195451	     -0.00061277	    186.29706028
      3.12847923	     -0.06464516	     -0.00108126	     -0.20561808	     -0.06465506	      0.88297026	     -0.00157900	     -0.21876000	      0.00201122	     -0.00064835	    184.51375197
      3.13022437	     -0.06466981	     -0.00110257	     -0.20564290	     -0.06465151	      0.88296909	     -0.00158155	     -0.21876499	      0.00206730	     -0.00068631	    185.86192676
      3.13164194	     -0.06469672	     -0.00111822	     -0.20566999	     -0.06464854	      0.88296810	     -0.00158361	     -0.21876954	      0.00211557	     -0.00071879	    184.41698658
      3.13305950	     -0.06472036	     -0.00113470	     -0.20569379	     -0.06464551	      0.88296706	     -0.00158567	     -0.21877463	      0.00216459	     -0.00075161	    183.59425424
      3.13447707	     -0.06474310	     -0.00115078	     -0.20571671	     -0.06464240	      0.88296597	     -0.00158771	     -0.21878017	      0.00221385	     -0.00078571	    183.63909270
      3.13625517	     -0.06477706	     -0.00117126	     -0.20575089	     -0.06463841	      0.88296453	     -0.00159026	     -0.21878783	      0.00227839	     -0.00082868	    181.67523588
      3.13803327	     -0.06480531	     -0.00119129	     -0.20577937	     -0.06463430	      0.88296302	     -0.00159280	     -0.21879632	      0.00234204	     -0.00087219	    182.85838754
      3.13962907	     -0.06484110	     -0.00120934	     -0.20581538	     -0.06463052	      0.88296160	     -0.00159505	     -0.21880449	      0.00240294	     -0.00091078	    180.61696320
      3.14122487	     -0.06486796	     -0.00122575	     -0.20584247	     -0.06462664	      0.88296011	     -0.00159729	     -0.21881332	      0.00246273	     -0.00094952	    181.83631975
      3.14282067	     -0.06490428	     -0.00124225	     -0.20587906	     -0.06462266	      0.88295857	     -0.00159951	     -0.21882263	      0.00252600	     -0.00098717	    179.78715509
      3.14441647	     -0.06492800	     -0.00125752	     -0.20590305	     -0.06461858	      0.88295696	     -0.00160171	     -0.21883245	      0.00258869	     -0.00102401	    180.61741008
      3.14601227	     -0.06496083	     -0.00127347	     -0.20593616	     -0.06461439	      0.88295530	     -0.00160390	     -0.21884250	      0.00265368	     -0.00105980	    179.76706013
      3.14760807	     -0.06498646	     -0.00128811	     -0.20596210	     -0.06461011	      0.88295358	     -0.00160606	     -0.21885293	      0.00271995	     -0.00109339	    179.22290741
      3.14920387	     -0.06501919	     -0.00130361	     -0.20599512	     -0.06460571	      0.88295181	     -0.00160820	     -0.21886359	      0.00278654	     -0.00112636	    179.60785375
      3.15079967	     -0.06504722	     -0.00131677	     -0.20602350	     -0.06460121	      0.88294999	     -0.00161031	     -0.21887460	      0.00285598	     -0.00115592	    177.91499589
      3.15239547	     -0.06507962	     -0.00133090	     -0.20605622	     -0.06459660	      0.88294812	     -0.00161241	     -0.21888587	      0.00292447	     -0.00118483	    178.94357249
      3.15399127	     -0.06510959	     -0.00134356	     -0.20608656	     -0.06459187	      0.88294621	     -0.00161448	     -0.21889738	      0.00299655	     -0.00121033	    176.80558833
      3.15558707	     -0.06513928	     -0.00135766	     -0.20611660	     -0.06458703	      0.88294426	     -0.00161653	     -0.21890913	      0.00306761	     -0.00123409	    177.67866120
      3.15718287	     -0.06517092	     -0.00136998	     -0.20614861	     -0.06458208	      0.88294227	     -0.00161855	     -0.21892101	      0.00314071	     -0.00125585	    177.43475977
      3.15877867	     -0.06519969	     -0.00138389	     -0.20617776	     -0.06457701	      0.88294025	     -0.00162055	     -0.21893305	      0.00321568	     -0.00127412	    175.99197207
      3.16037447	     -0.06522569	     -0.00139638	     -0.20620413	     -0.06457182	      0.88293821	     -0.00162252	     -0.21894525	      0.00328978	     -0.00129059	    177.14165694
      3.16197027	     -0.06525523	     -0.00140967	     -0.20623405	     -0.06456651	      0.88293614	     -0.00162446	     -0.21895752	      0.00336669	     -0.00130347	    175.73273086
      3.16374424	     -0.06527871	     -0.00142212	     -0.20625800	     -0.06456046	      0.88293381	     -0.00162659	     -0.21897131	      0.00345195	     -0.00131485	    176.09879253
      3.16551822	     -0.06531173	     -0.00143678	     -0.20629146	     -0.06455426	      0.88293147	     -0.00162868	     -0.21898490	      0.00353869	     -0.00132258	    175.61227300
      3.16686029	     -0.06532536	     -0.00144399	     -0.20630549	     -0.06454947	      0.88292970	     -0.00163023	     -0.21899519	      0.00360474	     -0.00132576	    175.60522740
      3.16820237	     -0.06534390	     -0.00145272	     -0.20632441	     -0.06454458	      0.88292792	     -0.00163176	     -0.21900532	      0.00367125	     -0.00132664	    175.35695338
      3.17002064	     -0.06536566	     -0.00146225	     -0.20634671	     -0.06453783	      0.88292550	     -0.00163379	     -0.21901884	      0.00376164	     -0.00132458	    175.34941803
      3.17183891	     -0.06538712	     -0.00147171	     -0.20636874	     -0.06453090	      0.88292310	     -0.00163578	     -0.21903196	      0.00385337	     -0.00131750	    174.13372883
      3.17365718	     -0.06539018	     -0.00147642	     -0.20637241	     -0.06452382	      0.88292072	     -0.00163772	     -0.21904484	      0.00394340	     -0.00130769	    176.11980287
      3.17494649	     -0.06540186	     -0.00148262	     -0.20638451	     -0.06451869	      0.88291904	     -0.00163906	     -0.21905336	      0.00400954	     -0.00129710	    174.37676290
      3.17623580	     -0.06540202	     -0.00148744	     -0.20638511	     -0.06451348	      0.88291737	     -0.00164038	     -0.21906154	      0.00407453	     -0.00128502	    174.85972824
      3.17814413	     -0.06539953	     -0.00149357	     -0.20638328	     -0.06450561	      0.88291494	     -0.00164229	     -0.21907276	      0.00417136	     -0.00126359	    174.83947548
      3.18005247	     -0.06538579	     -0.00149746	     -0.20637023	     -0.06449756	      0.88291255	     -0.00164414	     -0.21908278	      0.00426880	     -0.00123629	    173.68435546
      3.18155612	     -0.06537233	     -0.00150167	     -0.20635729	     -0.06449108	      0.88291071	     -0.00164557	     -0.21908968	      0.00434392	     -0.00121160	    174.88839420
      3.18305976	     -0.06534933	     -0.00150330	     -0.20633484	     -0.06448449	      0.88290891	     -0.00164695	     -0.21909565	      0.00441960	     -0.00118374	    175.14962856
      3.18467317	     -0.06532286	     -0.00150558	     -0.20630896	     -0.06447730	      0.88290703	     -0.00164840	     -0.21910088	      0.00450002	     -0.00115051	    175.76175365
      3.18628657	     -0.06528780	     -0.00150681	     -0.20627451	     -0.06446997	      0.88290520	     -0.00164981	     -0.21910492	      0.00458095	     -0.00111224	    174.54790620
      3.18789998	     -0.06524729	     -0.00150896	     -0.20623456	     -0.06446252	      0.88290344	     -0.00165117	     -0.21910776	      0.00465861	     -0.00107025	    176.38836400
      3.18958606	     -0.06520680	     -0.00150930	     -0.20619468	     -0.06445459	      0.88290168	     -0.00165255	     -0.21910945	      0.00474045	     -0.00102173	    175.71740722
      3.19127215	     -0.06515656	     -0.00151107	     -0.20614503	     -0.06444653	      0.88290000	     -0.00165389	     -0.21910987	      0.00481963	     -0.00096772	    176.63057411
      3.19295823	     -0.06509826	     -0.00150904	     -0.20608735	     -0.06443834	      0.88289841	     -0.00165518	     -0.21910892	      0.00489761	     -0.00090968	    177.17161135
      3.19464431	     -0.06504118	     -0.00151081	     -0.20603083	     -0.06443002	      0.88289693	     -0.00165642	     -0.21910641	      0.00497377	     -0.00084608	    177.47001670
      3.19598409	     -0.06498636	     -0.00150826	     -0.20597650	     -0.06442332	      0.88289584	     -0.00165738	     -0.21910343	      0.00503301	     -0.00079207	    177.64957460
      3.19732387	     -0.06493267	     -0.00150790	     -0.20592326	     -0.06441654	      0.88289481	     -0.00165830	     -0.21909948	      0.00509036	     -0.00073573	    178.58280213
      3.19906206	     -0.06485835	     -0.00150532	     -0.20584954	     -0.06440762	      0.88289360	     -0.00165946	     -0.21909301	      0.00516379	     -0.00065802	    177.93641188
      3.20080024	     -0.06477232	     -0.00150377	     -0.20576407	     -0.06439859	      0.88289253	     -0.00166058	     -0.21908493	      0.00523234	     -0.00057605	    180.22527304
      3.20253842	     -0.06468216	     -0.00149875	     -0.20567453	     -0.06438943	      0.88289160	     -0.00166164	     -0.21907497	      0.00530020	     -0.00049026	    179.83946305
      3.20383289	     -0.06460541	     -0.00149819	     -0.20559817	     -0.06438254	      0.88289101	     -0.00166240	     -0.21906628	      0.00534753	     -0.00042293	    180.87594136
      3.20512735	     -0.06452592	     -0.00149542	     -0.20551909	     -0.06437559	      0.88289051	     -0.00166314	     -0.21905641	      0.00539363	     -0.00035402	    181.66018091
      3.20692303	     -0.06440734	     -0.00149209	     -0.20540106	     -0.06436585	      0.88288996	     -0.00166413	     -0.21904079	      0.00545471	     -0.00025576	    182.55005077
      3.20871871	     -0.06427721	     -0.00148722	     -0.20527149	     -0.06435600	      0.88288959	     -0.00166507	     -0.21902277	      0.00551255	     -0.00015345	    182.32330213
      3.21019284	     -0.06416247	     -0.00148561	     -0.20515713	     -0.06434784	      0.88288943	     -0.00166581	     -0.21900615	      0.00555523	     -0.00006775	    184.72626167
      3.21166696	     -0.06404429	     -0.00148152	     -0.20503936	     -0.06433963	      0.88288939	     -0.00166651	     -0.21898787	      0.00559675	      0.00001992	    184.68431112
      3.21314109	     -0.06392043	     -0.00147944	     -0.20491586	     -0.06433135	      0.88288949	     -0.00166719	     -0.21896803	      0.00563434	      0.00010894	    185.91109569
      3.21461521	     -0.06379262	     -0.00147590	     -0.20478840	     -0.06432302	      0.88288971	     -0.00166785	     -0.21894666	      0.00566912	      0.00019892	    186.68176138
      3.21641068	     -0.06363248	     -0.00147384	     -0.20462863	     -0.06431280	      0.88289017	     -0.00166860	     -0.21891867	      0.00570750	      0.00030948	    187.32897612
      3.21775085	     -0.06350410	     -0.00147042	     -0.20450053	     -0.06430514	      0.88289064	     -0.00166914	     -0.21889636	      0.00573265	      0.00039264	    188.25928548
      3.21909102	     -0.06337505	     -0.00146896	     -0.20437170	     -0.06429744	      0.88289122	     -0.00166966	     -0.21887286	      0.00575497	      0.00047548	    189.61080399
      3.22079300	     -0.06320567	     -0.00146556	     -0.20420261	     -0.06428762	      0.88289212	     -0.00167028	     -0.21884137	      0.00578047	      0.00058084	    189.63938679
      3.22249498	     -0.06302504	     -0.00146389	     -0.20402219	     -0.06427777	      0.88289320	     -0.00167087	     -0.21880804	      0.00579938	      0.00068516	    192.60901180
      3.22381266	     -0.06288414	     -0.00145968	     -0.20388149	     -0.06427011	      0.88289415	     -0.00167130	     -0.21878093	      0.00581260	      0.00076541	    192.28357371
      3.22513033	     -0.06273840	     -0.00145772	     -0.20373589	     -0.06426245	      0.88289521	     -0.00167170	     -0.21875276	      0.00582203	      0.00084480	    193.33655764
      3.22683363	     -0.06254717	     -0.00145356	     -0.20354482	     -0.06425252	      0.88289674	     -0.00167220	     -0.21871486	      0.00583013	      0.00094584	    194.25201776
      3.22831119	     -0.06237578	     -0.00145170	     -0.20337351	     -0.06424391	      0.88289820	     -0.00167259	     -0.21868073	      0.00583296	      0.00103226	    195.27617184
      3.22978874	     -0.06220410	     -0.00144788	     -0.20320191	     -0.06423529	      0.88289979	     -0.00167297	     -0.21864555	      0.00583170	      0.00111655	    196.64955631
      3.23126630	     -0.06203002	     -0.00144615	     -0.20302785	     -0.06422668	      0.88290150	     -0.00167331	     -0.21860942	      0.00582740	      0.00119950	    196.99054222
      3.23274385	     -0.06185124	     -0.00144186	     -0.20284908	     -0.06421807	      0.88290333	     -0.00167362	     -0.21857239	      0.00581829	      0.00128008	    198.57232088
      3.23422141	     -0.06167320	     -0.00144019	     -0.20267099	     -0.06420948	      0.88290528	     -0.00167391	     -0.21853447	      0.00580599	      0.00135872	    199.33767929
      3.23569896	     -0.06148956	     -0.00143499	     -0.20248733	     -0.06420092	      0.88290735	     -0.00167417	     -0.21849574	      0.00578934	      0.00143507	    200.49146673
      3.23717652	     -0.06130579	     -0.00143300	     -0.20230345	     -0.06419238	      0.88290952	     -0.00167440	     -0.21845615	      0.00576903	      0.00150941	    201.37845577
      3.23843511	     -0.06114789	     -0.00142789	     -0.20214547	     -0.06418513	      0.88291146	     -0.00167458	     -0.21842185	      0.00574830	      0.00157081	    202.31846343
      3.23969369	     -0.06099104	     -0.00142483	     -0.20198850	     -0.06417791	      0.88291348	     -0.00167473	     -0.21838708	      0.00572488	      0.00163058	    203.11861375
      3.24130148	     -0.06079071	     -0.00141920	     -0.20178799	     -0.06416873	      0.88291616	     -0.00167490	     -0.21834208	      0.00569052	      0.00170393	    204.45597226
      3.24290928	     -0.06059001	     -0.00141489	     -0.20158707	     -0.06415961	      0.88291895	     -0.00167503	     -0.21829647	      0.00565253	      0.00177461	    204.50676110
      3.24418883	     -0.06042426	     -0.00140868	     -0.20142114	     -0.06415240	      0.88292126	     -0.00167512	     -0.21825973	      0.00561783	      0.00182839	    206.13467043
      3.24546838	     -0.06026124	     -0.00140412	     -0.20125790	     -0.06414524	      0.88292363	     -0.00167518	     -0.21822257	      0.00558081	      0.00187989	    207.25297727
      3.24702433	     -0.06006204	     -0.00139650	     -0.20105843	     -0.06413659	      0.88292660	     -0.00167523	     -0.21817693	      0.00553252	      0.00193998	    207.69340650
      3.24840675	     -0.05988482	     -0.00139097	     -0.20088092	     -0.06412898	      0.88292932	     -0.00167525	     -0.21813599	      0.00548526	      0.00199019	    209.48559806
      3.24978917	     -0.05970938	     -0.00138334	     -0.20070520	     -0.06412143	      0.88293211	     -0.00167524	     -0.21809477	      0.00543595	      0.00203832	    209.49970925
      3.25117159	     -0.05953235	     -0.00137680	     -0.20052783	     -0.06411395	      0.88293495	     -0.00167521	     -0.21805329	      0.00538246	      0.00208331	    211.27398298
      3.25255401	     -0.05935616	     -0.00136664	     -0.20035134	     -0.06410655	      0.88293786	     -0.00167516	     -0.21801158	      0.00532672	      0.00212627	    211.52193993
      3.25393643	     -0.05917967	     -0.00135777	     -0.20017449	     -0.06409922	      0.88294083	     -0.00167508	     -0.21796965	      0.00526706	      0.00216634	    213.08787060
      3.25531885	     -0.05900544	     -0.00134664	     -0.19999993	     -0.06409198	      0.88294385	     -0.00167499	     -0.21792757	      0.00520534	      0.00220423	    213.15198375
      3.25670127	     -0.05883202	     -0.00133736	     -0.19982609	     -0.06408483	      0.88294692	     -0.00167487	     -0.21788540	      0.00513976	      0.00223886	    214.88687927
      3.25808369	     -0.05866277	     -0.00132564	     -0.19965646	     -0.06407777	      0.88295004	     -0.00167473	     -0.21784323	      0.00507244	      0.00227097	    214.96308950
      3.25946610	     -0.05849592	     -0.00131630	     -0.19948916	     -0.06407081	      0.88295320	     -0.00167457	     -0.21780115	      0.00500153	      0.00229952	    216.68760712
      3.26084852	     -0.05833396	     -0.00130423	     -0.19932676	     -0.06406395	      0.88295640	     -0.00167438	     -0.21775925	      0.00492920	      0.00232544	    216.53612723
      3.26223094	     -0.05817393	     -0.00129512	     -0.19916621	     -0.06405718	      0.88295963	     -0.00167418	     -0.21771761	      0.00485334	      0.00234763	    218.35238163
      3.26345311	     -0.05803693	     -0.00128418	     -0.19902879	     -0.06405129	      0.88296251	     -0.00167398	     -0.21768104	      0.00478522	      0.00236486	    218.38564206
      3.26467527	     -0.05790300	     -0.00127520	     -0.19889438	     -0.06404549	      0.88296541	     -0.00167377	     -0.21764476	      0.00471482	      0.00237915	    219.39798066
      3.26615258	     -0.05774607	     -0.00126291	     -0.19873688	     -0.06403859	      0.88296893	     -0.00167349	     -0.21760137	      0.00462803	      0.00239318	    219.75075359
      3.26762989	     -0.05759387	     -0.00125239	     -0.19858404	     -0.06403182	      0.88297248	     -0.00167319	     -0.21755854	      0.00453824	      0.00240280	    221.39520593
      3.26885218	     -0.05747157	     -0.00124231	     -0.19846122	     -0.06402631	      0.88297542	     -0.00167293	     -0.21752364	      0.00446325	      0.00240853	    221.03117157
      3.27007448	     -0.05735611	     -0.00123400	     -0.19834520	     -0.06402091	      0.88297836	     -0.00167265	     -0.21748937	      0.00438608	      0.00241103	    221.98851967
[truncated: 217,669 more chars]
