# Supplementary material for: A Neural Controller Model Considering the Vestibulospinal Tract in Human Postural Control
Source: Front Comput Neurosci. 2022 Feb 25;16:785099. doi: 10.3389/fncom.2022.785099 (PMC8913724; doi:10.3389/fncom.2022.785099)
Supplement: Supplementary file 8 [file Data_Sheet_3.zip › SimulationResults/VST+/3.009/opt_7/jiang_CoPpositon_pos.sto]

CoP
version=1
nRows=3273
nColumns=11
inDegrees=no

This file contains CoP trajectory (of origin) and orientations.

Units are S.I. units (seconds, meters, Newtons, ...)
Angles are in degrees.

endheader
time	cop-x	cop-z	cop-x-calcn-r	com-x	com-y	com-z	com-x-calcn-r	com-x-vel	com-y-vel	s_torques
      0.00060646	     -0.06864277	     -0.00013744	     -0.20959672	     -0.06727901	      0.88302924	     -0.00004736	     -0.22221000	      0.00000664	      0.00006548	    162.47250399
      0.00121292	     -0.06834637	     -0.00014220	     -0.20930053	     -0.06727900	      0.88302930	     -0.00004735	     -0.22219912	      0.00002013	      0.00013888	    166.83663722
      0.00214523	     -0.06808818	     -0.00014615	     -0.20904262	     -0.06727897	      0.88302948	     -0.00004732	     -0.22217625	      0.00003645	      0.00026086	    157.87033368
      0.00329097	     -0.06799763	     -0.00014799	     -0.20895231	     -0.06727892	      0.88302987	     -0.00004727	     -0.22214635	      0.00004568	      0.00041626	    148.64020859
      0.00513757	     -0.06810417	     -0.00014807	     -0.20905917	     -0.06727883	      0.88303087	     -0.00004714	     -0.22210702	      0.00005134	      0.00065711	    142.89672932
      0.00787993	     -0.06836496	     -0.00014634	     -0.20932064	     -0.06727866	      0.88303310	     -0.00004687	     -0.22207288	      0.00008159	      0.00095572	    140.54537633
      0.00917828	     -0.06843563	     -0.00014679	     -0.20939169	     -0.06727854	      0.88303441	     -0.00004672	     -0.22206269	      0.00010482	      0.00106730	    145.01031521
      0.01074092	     -0.06849582	     -0.00014669	     -0.20945246	     -0.06727835	      0.88303617	     -0.00004653	     -0.22205180	      0.00014621	      0.00117811	    146.22210714
      0.01291690	     -0.06852780	     -0.00014726	     -0.20948533	     -0.06727796	      0.88303887	     -0.00004624	     -0.22203666	      0.00021423	      0.00129283	    149.60027666
      0.01429728	     -0.06853721	     -0.00014709	     -0.20949534	     -0.06727763	      0.88304069	     -0.00004604	     -0.22202627	      0.00026385	      0.00134446	    148.70853642
      0.01567766	     -0.06853186	     -0.00014723	     -0.20949059	     -0.06727723	      0.88304257	     -0.00004583	     -0.22201529	      0.00031372	      0.00138079	    149.88888243
      0.01741291	     -0.06851944	     -0.00014712	     -0.20947894	     -0.06727663	      0.88304499	     -0.00004556	     -0.22200076	      0.00037943	      0.00140776	    148.76785545
      0.01914816	     -0.06849011	     -0.00014702	     -0.20945034	     -0.06727592	      0.88304744	     -0.00004527	     -0.22198572	      0.00044318	      0.00141557	    150.35076725
      0.02066934	     -0.06846488	     -0.00014686	     -0.20942577	     -0.06727520	      0.88304959	     -0.00004501	     -0.22197218	      0.00050041	      0.00140898	    149.37515084
      0.02219051	     -0.06843006	     -0.00014655	     -0.20939158	     -0.06727439	      0.88305173	     -0.00004473	     -0.22195862	      0.00055571	      0.00139115	    150.15691173
      0.02367232	     -0.06839627	     -0.00014617	     -0.20935839	     -0.06727353	      0.88305377	     -0.00004446	     -0.22194544	      0.00060923	      0.00136430	    149.86650995
      0.02515412	     -0.06835730	     -0.00014579	     -0.20932003	     -0.06727259	      0.88305577	     -0.00004418	     -0.22193244	      0.00066231	      0.00133077	    148.94040961
      0.02663592	     -0.06831513	     -0.00014540	     -0.20927843	     -0.06727157	      0.88305771	     -0.00004388	     -0.22191966	      0.00071304	      0.00129045	    149.39496274
      0.02847448	     -0.06826646	     -0.00014494	     -0.20923049	     -0.06727020	      0.88306003	     -0.00004351	     -0.22190422	      0.00077599	      0.00123407	    147.84410412
      0.03031304	     -0.06820835	     -0.00014415	     -0.20917307	     -0.06726872	      0.88306224	     -0.00004312	     -0.22188945	      0.00083421	      0.00117135	    149.88555431
      0.03187625	     -0.06817058	     -0.00014399	     -0.20913589	     -0.06726738	      0.88306403	     -0.00004278	     -0.22187722	      0.00088563	      0.00111734	    147.06405413
      0.03343946	     -0.06812653	     -0.00014374	     -0.20909241	     -0.06726596	      0.88306573	     -0.00004243	     -0.22186567	      0.00093275	      0.00106066	    149.06577320
      0.03500267	     -0.06809502	     -0.00014342	     -0.20906148	     -0.06726446	      0.88306735	     -0.00004207	     -0.22185465	      0.00098168	      0.00100288	    147.92500591
      0.03656588	     -0.06805983	     -0.00014319	     -0.20902687	     -0.06726289	      0.88306887	     -0.00004170	     -0.22184431	      0.00102865	      0.00094521	    148.43150721
      0.03812909	     -0.06802962	     -0.00014297	     -0.20899722	     -0.06726124	      0.88307030	     -0.00004133	     -0.22183448	      0.00107518	      0.00088795	    148.68963579
      0.04000611	     -0.06800131	     -0.00014282	     -0.20896960	     -0.06725917	      0.88307191	     -0.00004087	     -0.22182336	      0.00113080	      0.00082102	    148.65600233
      0.04188313	     -0.06797591	     -0.00014310	     -0.20894489	     -0.06725700	      0.88307339	     -0.00004039	     -0.22181300	      0.00118588	      0.00075744	    148.50118741
      0.04345769	     -0.06795173	     -0.00014258	     -0.20892128	     -0.06725510	      0.88307454	     -0.00003999	     -0.22180490	      0.00123122	      0.00070565	    149.57387645
      0.04503224	     -0.06793830	     -0.00014270	     -0.20890844	     -0.06725312	      0.88307561	     -0.00003958	     -0.22179708	      0.00127791	      0.00065707	    148.86082768
      0.04660680	     -0.06792073	     -0.00014238	     -0.20889145	     -0.06725107	      0.88307661	     -0.00003916	     -0.22178967	      0.00132283	      0.00061016	    150.48334618
      0.04818135	     -0.06791404	     -0.00014239	     -0.20888535	     -0.06724895	      0.88307754	     -0.00003874	     -0.22178254	      0.00137017	      0.00056711	    149.06408940
      0.04975591	     -0.06790232	     -0.00014236	     -0.20887421	     -0.06724676	      0.88307840	     -0.00003831	     -0.22177586	      0.00141537	      0.00052622	    150.59705975
      0.05173462	     -0.06790486	     -0.00014278	     -0.20887750	     -0.06724390	      0.88307939	     -0.00003775	     -0.22176781	      0.00147484	      0.00047872	    149.60988233
      0.05315280	     -0.06789366	     -0.00014274	     -0.20886682	     -0.06724178	      0.88308005	     -0.00003735	     -0.22176253	      0.00151598	      0.00044835	    150.67106318
      0.05457097	     -0.06789242	     -0.00014288	     -0.20886612	     -0.06723960	      0.88308066	     -0.00003695	     -0.22175731	      0.00155860	      0.00042019	    150.31615884
      0.05598915	     -0.06788937	     -0.00014284	     -0.20886360	     -0.06723736	      0.88308124	     -0.00003654	     -0.22175230	      0.00160050	      0.00039399	    151.04455036
      0.05782738	     -0.06789041	     -0.00014272	     -0.20886534	     -0.06723437	      0.88308194	     -0.00003599	     -0.22174602	      0.00165685	      0.00036420	    149.45968893
      0.05966561	     -0.06788150	     -0.00014266	     -0.20885710	     -0.06723127	      0.88308258	     -0.00003544	     -0.22174003	      0.00170929	      0.00033801	    152.71976588
      0.06108069	     -0.06788549	     -0.00014259	     -0.20886164	     -0.06722882	      0.88308305	     -0.00003501	     -0.22173542	      0.00175360	      0.00032147	    150.44865176
      0.06249577	     -0.06788188	     -0.00014254	     -0.20885856	     -0.06722631	      0.88308349	     -0.00003458	     -0.22173099	      0.00179533	      0.00030643	    151.58304032
      0.06434936	     -0.06788407	     -0.00014267	     -0.20886147	     -0.06722293	      0.88308404	     -0.00003400	     -0.22172531	      0.00185207	      0.00029065	    150.24192150
      0.06601166	     -0.06787505	     -0.00014266	     -0.20885306	     -0.06721981	      0.88308452	     -0.00003348	     -0.22172038	      0.00190026	      0.00027945	    152.19324037
      0.06767397	     -0.06787885	     -0.00014303	     -0.20885748	     -0.06721661	      0.88308498	     -0.00003295	     -0.22171535	      0.00195143	      0.00027216	    150.08384470
      0.06933628	     -0.06786810	     -0.00014321	     -0.20884733	     -0.06721333	      0.88308542	     -0.00003241	     -0.22171054	      0.00199860	      0.00026664	    152.93599473
      0.07081392	     -0.06787083	     -0.00014346	     -0.20885062	     -0.06721034	      0.88308582	     -0.00003193	     -0.22170614	      0.00204388	      0.00026515	    150.75360981
      0.07229156	     -0.06786432	     -0.00014352	     -0.20884465	     -0.06720729	      0.88308621	     -0.00003144	     -0.22170183	      0.00208657	      0.00026482	    151.93019581
      0.07376920	     -0.06786182	     -0.00014360	     -0.20884269	     -0.06720418	      0.88308660	     -0.00003095	     -0.22169748	      0.00213044	      0.00026661	    151.30010263
      0.07524684	     -0.06785565	     -0.00014363	     -0.20883706	     -0.06720100	      0.88308700	     -0.00003046	     -0.22169312	      0.00217316	      0.00026986	    151.89069726
      0.07713194	     -0.06785596	     -0.00014391	     -0.20883806	     -0.06719685	      0.88308751	     -0.00002982	     -0.22168747	      0.00222856	      0.00027602	    150.99305014
      0.07901705	     -0.06784570	     -0.00014437	     -0.20882848	     -0.06719260	      0.88308804	     -0.00002917	     -0.22168188	      0.00228238	      0.00028548	    151.44770553
      0.08043976	     -0.06784154	     -0.00014439	     -0.20882483	     -0.06718932	      0.88308845	     -0.00002868	     -0.22167756	      0.00232327	      0.00029357	    151.40262496
      0.08186247	     -0.06783930	     -0.00014446	     -0.20882309	     -0.06718599	      0.88308887	     -0.00002818	     -0.22167324	      0.00236333	      0.00030191	    152.63593678
      0.08376902	     -0.06786901	     -0.00014423	     -0.20885345	     -0.06718143	      0.88308946	     -0.00002750	     -0.22166806	      0.00241433	      0.00031294	    151.91837460
      0.08544396	     -0.06793969	     -0.00014397	     -0.20892455	     -0.06717736	      0.88308999	     -0.00002691	     -0.22166600	      0.00244708	      0.00031711	    156.03339960
      0.08711889	     -0.06808820	     -0.00014347	     -0.20907347	     -0.06717323	      0.88309052	     -0.00002630	     -0.22166846	      0.00248154	      0.00031093	    154.03244527
      0.08856055	     -0.06824114	     -0.00014328	     -0.20922672	     -0.06716964	      0.88309095	     -0.00002578	     -0.22167574	      0.00250924	      0.00029229	    157.66638556
      0.09000220	     -0.06842313	     -0.00014348	     -0.20940907	     -0.06716599	      0.88309135	     -0.00002526	     -0.22168794	      0.00254456	      0.00026077	    157.94554143
      0.09179555	     -0.06864471	     -0.00014409	     -0.20963114	     -0.06716139	      0.88309177	     -0.00002461	     -0.22170972	      0.00259564	      0.00020196	    160.52938372
      0.09339551	     -0.06883061	     -0.00014457	     -0.20981754	     -0.06715719	      0.88309204	     -0.00002403	     -0.22173418	      0.00265045	      0.00013362	    161.05008899
      0.09499548	     -0.06899304	     -0.00014527	     -0.20998051	     -0.06715290	      0.88309219	     -0.00002345	     -0.22176245	      0.00271040	      0.00005098	    163.88694055
      0.09659545	     -0.06913875	     -0.00014577	     -0.21012681	     -0.06714851	      0.88309220	     -0.00002286	     -0.22179363	      0.00277812	     -0.00004130	    163.19187520
      0.09857700	     -0.06928338	     -0.00014651	     -0.21027221	     -0.06714292	      0.88309200	     -0.00002214	     -0.22183545	      0.00286552	     -0.00016692	    165.86891395
      0.09998691	     -0.06936538	     -0.00014658	     -0.21035481	     -0.06713883	      0.88309170	     -0.00002163	     -0.22186683	      0.00293368	     -0.00025820	    162.37499803
      0.10139682	     -0.06942814	     -0.00014681	     -0.21041817	     -0.06713465	      0.88309127	     -0.00002112	     -0.22189934	      0.00300153	     -0.00035035	    162.66104007
      0.10345428	     -0.06950537	     -0.00014689	     -0.21049633	     -0.06712837	      0.88309041	     -0.00002038	     -0.22194833	      0.00310496	     -0.00048197	    159.98633968
      0.10527512	     -0.06953856	     -0.00014671	     -0.21053039	     -0.06712263	      0.88308943	     -0.00001972	     -0.22199267	      0.00319818	     -0.00058958	    158.70660993
      0.10679579	     -0.06955293	     -0.00014602	     -0.21054550	     -0.06711771	      0.88308847	     -0.00001917	     -0.22202990	      0.00327732	     -0.00067120	    157.05035824
      0.10831647	     -0.06955648	     -0.00014570	     -0.21054982	     -0.06711266	      0.88308740	     -0.00001863	     -0.22206704	      0.00335683	     -0.00074332	    156.69105115
      0.11009461	     -0.06955320	     -0.00014498	     -0.21054747	     -0.06710661	      0.88308601	     -0.00001799	     -0.22210987	      0.00345144	     -0.00081416	    155.46885098
      0.11187276	     -0.06953538	     -0.00014456	     -0.21053062	     -0.06710039	      0.88308451	     -0.00001736	     -0.22215163	      0.00354676	     -0.00086790	    154.79862633
      0.11365091	     -0.06951673	     -0.00014308	     -0.21051297	     -0.06709400	      0.88308293	     -0.00001673	     -0.22219200	      0.00364255	     -0.00090601	    154.95119640
      0.11542905	     -0.06950119	     -0.00014329	     -0.21049845	     -0.06708744	      0.88308130	     -0.00001611	     -0.22223075	      0.00373907	     -0.00092773	    155.42539935
      0.11698042	     -0.06948872	     -0.00014264	     -0.21048688	     -0.06708157	      0.88307985	     -0.00001557	     -0.22226347	      0.00382346	     -0.00093336	    156.05245859
      0.11853180	     -0.06948945	     -0.00014276	     -0.21048852	     -0.06707557	      0.88307841	     -0.00001504	     -0.22229533	      0.00390820	     -0.00092825	    156.87614433
      0.12003269	     -0.06949870	     -0.00014227	     -0.21049867	     -0.06706964	      0.88307702	     -0.00001452	     -0.22232532	      0.00399098	     -0.00091497	    157.81821098
      0.12153359	     -0.06951432	     -0.00014236	     -0.21051521	     -0.06706359	      0.88307567	     -0.00001401	     -0.22235438	      0.00407584	     -0.00089352	    157.27600011
      0.12303449	     -0.06953298	     -0.00014227	     -0.21053481	     -0.06705741	      0.88307435	     -0.00001351	     -0.22238239	      0.00416053	     -0.00086710	    158.53121030
      0.12485278	     -0.06956935	     -0.00014226	     -0.21057234	     -0.06704975	      0.88307280	     -0.00001290	     -0.22241478	      0.00426692	     -0.00082935	    157.27270744
      0.12667107	     -0.06960637	     -0.00014275	     -0.21061053	     -0.06704190	      0.88307133	     -0.00001230	     -0.22244557	      0.00437315	     -0.00078785	    158.25513354
      0.12819463	     -0.06964549	     -0.00014291	     -0.21065064	     -0.06703516	      0.88307016	     -0.00001180	     -0.22246995	      0.00446505	     -0.00075192	    157.56749251
      0.12971818	     -0.06968533	     -0.00014263	     -0.21069150	     -0.06702829	      0.88306904	     -0.00001131	     -0.22249324	      0.00455746	     -0.00071674	    157.88054369
      0.13119125	     -0.06973221	     -0.00014291	     -0.21073936	     -0.06702151	      0.88306801	     -0.00001084	     -0.22251482	      0.00464839	     -0.00068461	    157.68739550
      0.13266431	     -0.06978140	     -0.00014333	     -0.21078954	     -0.06701459	      0.88306702	     -0.00001038	     -0.22253562	      0.00474127	     -0.00065407	    156.28043132
      0.13413738	     -0.06983084	     -0.00014386	     -0.21083998	     -0.06700754	      0.88306608	     -0.00000992	     -0.22255570	      0.00483407	     -0.00062738	    156.55536882
      0.13598518	     -0.06989886	     -0.00014457	     -0.21090926	     -0.06699850	      0.88306495	     -0.00000934	     -0.22257994	      0.00495385	     -0.00059907	    154.45262600
      0.13783298	     -0.06995774	     -0.00014510	     -0.21096940	     -0.06698924	      0.88306386	     -0.00000878	     -0.22260335	      0.00507238	     -0.00057799	    155.89000957
      0.13947375	     -0.07002256	     -0.00014553	     -0.21103536	     -0.06698082	      0.88306292	     -0.00000829	     -0.22262329	      0.00518152	     -0.00056591	    153.84987492
      0.14111452	     -0.07007254	     -0.00014571	     -0.21108649	     -0.06697223	      0.88306200	     -0.00000780	     -0.22264287	      0.00528998	     -0.00055898	    153.68619222
      0.14281186	     -0.07012840	     -0.00014576	     -0.21114354	     -0.06696316	      0.88306105	     -0.00000731	     -0.22266258	      0.00540366	     -0.00055911	    152.97783724
      0.14450919	     -0.07017902	     -0.00014576	     -0.21119535	     -0.06695389	      0.88306010	     -0.00000682	     -0.22268190	      0.00551828	     -0.00056418	    151.76370865
      0.14620653	     -0.07022558	     -0.00014555	     -0.21124311	     -0.06694443	      0.88305913	     -0.00000633	     -0.22270081	      0.00563294	     -0.00057526	    151.29139339
      0.14790386	     -0.07026759	     -0.00014521	     -0.21128631	     -0.06693477	      0.88305814	     -0.00000585	     -0.22271933	      0.00574822	     -0.00059111	    150.64478332
      0.14960119	     -0.07030591	     -0.00014489	     -0.21132584	     -0.06692492	      0.88305712	     -0.00000538	     -0.22273747	      0.00586375	     -0.00061105	    150.03695930
      0.15129853	     -0.07033891	     -0.00014434	     -0.21136004	     -0.06691487	      0.88305607	     -0.00000492	     -0.22275522	      0.00597953	     -0.00063436	    149.52184789
      0.15299586	     -0.07036832	     -0.00014381	     -0.21139066	     -0.06690462	      0.88305497	     -0.00000446	     -0.22277254	      0.00609564	     -0.00066029	    148.91384341
      0.15469319	     -0.07039392	     -0.00014327	     -0.21141747	     -0.06689417	      0.88305382	     -0.00000402	     -0.22278945	      0.00621186	     -0.00068812	    148.47197089
      0.15639053	     -0.07041795	     -0.00014292	     -0.21144270	     -0.06688353	      0.88305263	     -0.00000358	     -0.22280594	      0.00632842	     -0.00071719	    147.90890636
      0.15808786	     -0.07043887	     -0.00014261	     -0.21146483	     -0.06687269	      0.88305139	     -0.00000314	     -0.22282204	      0.00644513	     -0.00074694	    147.54160715
      0.15978519	     -0.07045884	     -0.00014252	     -0.21148602	     -0.06686165	      0.88305010	     -0.00000272	     -0.22283771	      0.00656229	     -0.00077678	    147.06407738
      0.16148253	     -0.07047747	     -0.00014250	     -0.21150585	     -0.06685042	      0.88304875	     -0.00000230	     -0.22285297	      0.00667972	     -0.00080634	    146.77705556
      0.16317986	     -0.07049586	     -0.00014222	     -0.21152546	     -0.06683898	      0.88304736	     -0.00000190	     -0.22286782	      0.00679777	     -0.00083534	    146.39323458
      0.16487719	     -0.07051230	     -0.00014165	     -0.21154313	     -0.06682734	      0.88304592	     -0.00000150	     -0.22288233	      0.00691624	     -0.00086331	    146.21156179
      0.16657453	     -0.07052789	     -0.00014146	     -0.21155995	     -0.06681550	      0.88304443	     -0.00000111	     -0.22289654	      0.00703540	     -0.00088957	    145.93340404
      0.16827186	     -0.07054120	     -0.00014164	     -0.21157448	     -0.06680346	      0.88304290	     -0.00000072	     -0.22291037	      0.00715511	     -0.00091366	    145.84789129
      0.16996919	     -0.07054936	     -0.00014155	     -0.21158388	     -0.06679121	      0.88304133	     -0.00000035	     -0.22292355	      0.00727566	     -0.00093542	    145.83362440
      0.17166653	     -0.07054747	     -0.00014114	     -0.21158326	     -0.06677876	      0.88303972	      0.00000001	     -0.22293571	      0.00739705	     -0.00095438	    146.05590760
      0.17336386	     -0.07051699	     -0.00014071	     -0.21155404	     -0.06676610	      0.88303809	      0.00000037	     -0.22294614	      0.00751928	     -0.00096903	    146.75509882
      0.17506119	     -0.07044753	     -0.00014008	     -0.21148588	     -0.06675324	      0.88303644	      0.00000072	     -0.22295364	      0.00764234	     -0.00097676	    147.67685847
      0.17675853	     -0.07032694	     -0.00013925	     -0.21136658	     -0.06674016	      0.88303478	      0.00000106	     -0.22295667	      0.00776525	     -0.00097503	    149.31721986
      0.17845586	     -0.07015429	     -0.00013803	     -0.21119522	     -0.06672688	      0.88303313	      0.00000140	     -0.22295372	      0.00788699	     -0.00096073	    150.92585011
      0.18015319	     -0.06993942	     -0.00013669	     -0.21098162	     -0.06671339	      0.88303152	      0.00000172	     -0.22294407	      0.00800525	     -0.00093083	    152.66741345
      0.18185053	     -0.06969151	     -0.00013491	     -0.21073493	     -0.06669971	      0.88302998	      0.00000204	     -0.22292749	      0.00811875	     -0.00088352	    154.22339078
      0.18354786	     -0.06941458	     -0.00013282	     -0.21045918	     -0.06668583	      0.88302854	      0.00000235	     -0.22290405	      0.00822603	     -0.00081797	    155.99876039
      0.18524519	     -0.06911624	     -0.00013074	     -0.21016194	     -0.06667179	      0.88302722	      0.00000265	     -0.22287401	      0.00832657	     -0.00073404	    157.63782116
      0.18694253	     -0.06879961	     -0.00012869	     -0.20984633	     -0.06665757	      0.88302605	      0.00000295	     -0.22283781	      0.00841946	     -0.00063228	    159.43155541
      0.18863986	     -0.06847331	     -0.00012642	     -0.20952097	     -0.06664321	      0.88302508	      0.00000323	     -0.22279600	      0.00850452	     -0.00051392	    160.98994213
      0.19033719	     -0.06813484	     -0.00012393	     -0.20918337	     -0.06662871	      0.88302432	      0.00000351	     -0.22274926	      0.00858094	     -0.00038022	    162.76314261
      0.19203453	     -0.06779843	     -0.00012183	     -0.20884773	     -0.06661409	      0.88302379	      0.00000378	     -0.22269842	      0.00864904	     -0.00023301	    164.04924975
      0.19373186	     -0.06746430	     -0.00012014	     -0.20851427	     -0.06659936	      0.88302353	      0.00000405	     -0.22264421	      0.00870844	     -0.00007538	    165.82198850
      0.19542919	     -0.06713584	     -0.00011886	     -0.20818640	     -0.06658453	      0.88302354	      0.00000431	     -0.22258712	      0.00876030	      0.00008960	    167.21843401
      0.19712653	     -0.06681098	     -0.00011763	     -0.20786205	     -0.06656962	      0.88302384	      0.00000456	     -0.22252757	      0.00880432	      0.00025883	    168.93743989
      0.19882386	     -0.06649363	     -0.00011624	     -0.20754514	     -0.06655465	      0.88302442	      0.00000480	     -0.22246589	      0.00884149	      0.00042935	    170.19688325
      0.20052119	     -0.06618015	     -0.00011471	     -0.20723202	     -0.06653961	      0.88302529	      0.00000504	     -0.22240245	      0.00887144	      0.00059810	    171.85012578
      0.20221853	     -0.06587546	     -0.00011301	     -0.20692763	     -0.06652454	      0.88302645	      0.00000526	     -0.22233751	      0.00889528	      0.00076259	    172.92515916
      0.20391586	     -0.06557360	     -0.00011208	     -0.20662599	     -0.06650942	      0.88302788	      0.00000549	     -0.22227136	      0.00891223	      0.00092032	    174.66465160
      0.20539057	     -0.06531942	     -0.00011104	     -0.20637195	     -0.06649627	      0.88302933	      0.00000567	     -0.22221298	      0.00892237	      0.00105048	    175.69861542
      0.20686529	     -0.06506770	     -0.00011015	     -0.20612032	     -0.06648311	      0.88303097	      0.00000586	     -0.22215398	      0.00892764	      0.00117255	    177.28420253
      0.20855372	     -0.06478992	     -0.00010917	     -0.20584259	     -0.06646803	      0.88303306	      0.00000606	     -0.22208580	      0.00892867	      0.00130102	    178.61073905
      0.21024215	     -0.06451621	     -0.00010840	     -0.20556889	     -0.06645296	      0.88303536	      0.00000625	     -0.22201715	      0.00892520	      0.00141776	    178.26475880
      0.21193058	     -0.06424481	     -0.00010748	     -0.20529740	     -0.06643790	      0.88303784	      0.00000645	     -0.22194817	      0.00891389	      0.00152021	    181.08583677
      0.21361901	     -0.06398310	     -0.00010702	     -0.20503557	     -0.06642286	      0.88304048	      0.00000663	     -0.22187889	      0.00889945	      0.00160838	    181.33047726
      0.21513592	     -0.06375258	     -0.00010638	     -0.20480489	     -0.06640938	      0.88304298	      0.00000679	     -0.22181656	      0.00888134	      0.00167603	    182.04447211
      0.21665283	     -0.06352105	     -0.00010606	     -0.20457316	     -0.06639592	      0.88304556	      0.00000695	     -0.22175421	      0.00885935	      0.00173210	    182.76421015
      0.21816974	     -0.06329191	     -0.00010526	     -0.20434376	     -0.06638250	      0.88304823	      0.00000711	     -0.22169175	      0.00883286	      0.00177681	    183.97683954
      0.21968665	     -0.06306368	     -0.00010475	     -0.20411525	     -0.06636912	      0.88305095	      0.00000726	     -0.22162917	      0.00880279	      0.00181099	    184.71529687
      0.22120356	     -0.06283551	     -0.00010402	     -0.20388676	     -0.06635580	      0.88305372	      0.00000741	     -0.22156650	      0.00876874	      0.00183565	    185.22688883
      0.22272047	     -0.06260463	     -0.00010325	     -0.20365551	     -0.06634252	      0.88305651	      0.00000755	     -0.22150370	      0.00872984	      0.00185039	    187.04552237
      0.22423738	     -0.06237909	     -0.00010246	     -0.20342956	     -0.06632931	      0.88305933	      0.00000769	     -0.22144076	      0.00868855	      0.00185771	    186.46047147
      0.22575429	     -0.06214567	     -0.00010174	     -0.20319569	     -0.06631617	      0.88306214	      0.00000783	     -0.22137775	      0.00864128	      0.00185707	    188.67782901
      0.22727120	     -0.06191977	     -0.00010091	     -0.20296930	     -0.06630310	      0.88306496	      0.00000797	     -0.22131451	      0.00859142	      0.00185033	    188.90426477
      0.22878811	     -0.06168596	     -0.00010034	     -0.20273495	     -0.06629011	      0.88306776	      0.00000810	     -0.22125119	      0.00853687	      0.00183866	    190.07441854
      0.23030502	     -0.06145487	     -0.00009952	     -0.20250329	     -0.06627720	      0.88307053	      0.00000823	     -0.22118767	      0.00847809	      0.00182219	    191.44808574
      0.23182193	     -0.06122141	     -0.00009895	     -0.20226922	     -0.06626439	      0.88307328	      0.00000836	     -0.22112404	      0.00841616	      0.00180313	    191.54901771
      0.23333884	     -0.06098744	     -0.00009827	     -0.20203458	     -0.06625167	      0.88307600	      0.00000848	     -0.22106028	      0.00834877	      0.00178143	    193.25387289
      0.23485575	     -0.06075439	     -0.00009764	     -0.20180083	     -0.06623906	      0.88307869	      0.00000860	     -0.22099645	      0.00827752	      0.00175771	    194.75941619
      0.23637266	     -0.06052443	     -0.00009692	     -0.20157014	     -0.06622656	      0.88308133	      0.00000872	     -0.22093259	      0.00820320	      0.00173404	    194.49161163
      0.23788957	     -0.06028808	     -0.00009643	     -0.20133299	     -0.06621418	      0.88308395	      0.00000884	     -0.22086879	      0.00812288	      0.00170948	    197.04537778
      0.23940648	     -0.06006206	     -0.00009600	     -0.20110616	     -0.06620192	      0.88308652	      0.00000896	     -0.22080500	      0.00804010	      0.00168563	    197.16594490
      0.24076678	     -0.05985009	     -0.00009560	     -0.20089341	     -0.06619103	      0.88308880	      0.00000906	     -0.22074791	      0.00796144	      0.00166528	    198.72861151
      0.24212708	     -0.05964447	     -0.00009515	     -0.20068698	     -0.06618026	      0.88309105	      0.00000916	     -0.22069082	      0.00787974	      0.00164578	    199.91316214
      0.24348738	     -0.05943565	     -0.00009466	     -0.20047732	     -0.06616960	      0.88309328	      0.00000926	     -0.22063379	      0.00779512	      0.00162820	    200.64479439
      0.24484768	     -0.05922772	     -0.00009406	     -0.20026852	     -0.06615905	      0.88309548	      0.00000936	     -0.22057678	      0.00770660	      0.00161213	    202.15292141
      0.24670562	     -0.05894595	     -0.00009325	     -0.19998552	     -0.06614485	      0.88309846	      0.00000950	     -0.22049902	      0.00758191	      0.00159405	    202.01185367
      0.24809133	     -0.05873042	     -0.00009255	     -0.19976901	     -0.06613441	      0.88310066	      0.00000960	     -0.22044106	      0.00748288	      0.00158344	    204.58305800
      0.24947705	     -0.05851875	     -0.00009196	     -0.19955634	     -0.06612411	      0.88310285	      0.00000969	     -0.22038312	      0.00738150	      0.00157516	    206.05460361
      0.25119011	     -0.05826274	     -0.00009115	     -0.19929906	     -0.06611158	      0.88310554	      0.00000981	     -0.22031165	      0.00725225	      0.00156889	    206.56526482
      0.25244942	     -0.05807135	     -0.00009072	     -0.19910669	     -0.06610251	      0.88310752	      0.00000990	     -0.22025930	      0.00715284	      0.00156645	    208.59952294
      0.25370873	     -0.05788699	     -0.00009031	     -0.19892132	     -0.06609356	      0.88310949	      0.00000999	     -0.22020712	      0.00705154	      0.00156650	    209.17377471
      0.25528430	     -0.05765974	     -0.00009005	     -0.19869277	     -0.06608256	      0.88311196	      0.00001009	     -0.22014227	      0.00692014	      0.00156879	    211.01086840
      0.25685988	     -0.05744676	     -0.00008910	     -0.19847847	     -0.06607176	      0.88311443	      0.00001020	     -0.22007802	      0.00678585	      0.00157452	    210.48896639
      0.25819272	     -0.05726108	     -0.00008834	     -0.19829161	     -0.06606279	      0.88311654	      0.00001029	     -0.22002445	      0.00666688	      0.00158107	    212.62062317
      0.25952557	     -0.05710218	     -0.00008792	     -0.19813152	     -0.06605399	      0.88311865	      0.00001038	     -0.21997194	      0.00654563	      0.00158858	    213.00242928
      0.26085842	     -0.05695690	     -0.00008779	     -0.19798500	     -0.06604535	      0.88312077	      0.00001047	     -0.21992097	      0.00642160	      0.00159609	    213.31146341
      0.26219126	     -0.05682911	     -0.00008766	     -0.19785596	     -0.06603687	      0.88312290	      0.00001056	     -0.21987170	      0.00629474	      0.00160184	    214.10805395
      0.26388917	     -0.05668691	     -0.00008751	     -0.19771213	     -0.06602632	      0.88312563	      0.00001067	     -0.21981163	      0.00613146	      0.00160612	    213.63932774
      0.26521984	     -0.05658719	     -0.00008718	     -0.19761111	     -0.06601825	      0.88312776	      0.00001076	     -0.21976666	      0.00600047	      0.00160604	    214.87925718
      0.26655051	     -0.05649947	     -0.00008697	     -0.19752209	     -0.06601035	      0.88312990	      0.00001085	     -0.21972357	      0.00586883	      0.00160200	    215.72613127
      0.26788119	     -0.05642449	     -0.00008666	     -0.19744579	     -0.06600263	      0.88313203	      0.00001094	     -0.21968233	      0.00573688	      0.00159424	    215.46327034
      0.26921186	     -0.05635658	     -0.00008645	     -0.19737656	     -0.06599509	      0.88313414	      0.00001103	     -0.21964294	      0.00560348	      0.00158161	    216.35406535
      0.27054253	     -0.05630123	     -0.00008612	     -0.19731990	     -0.06598772	      0.88313623	      0.00001112	     -0.21960531	      0.00547023	      0.00156484	    216.02335625
      0.27187320	     -0.05625317	     -0.00008577	     -0.19727050	     -0.06598053	      0.88313830	      0.00001121	     -0.21956946	      0.00533589	      0.00154308	    216.73671007
      0.27351160	     -0.05621112	     -0.00008530	     -0.19722682	     -0.06597192	      0.88314080	      0.00001133	     -0.21952768	      0.00517137	      0.00151045	    215.53767227
      0.27492657	     -0.05617790	     -0.00008497	     -0.19719218	     -0.06596471	      0.88314292	      0.00001143	     -0.21949373	      0.00502760	      0.00147642	    216.92995247
      0.27634154	     -0.05616389	     -0.00008455	     -0.19717676	     -0.06595769	      0.88314498	      0.00001153	     -0.21946165	      0.00488485	      0.00143709	    216.69399062
      0.27775650	     -0.05615365	     -0.00008426	     -0.19716510	     -0.06595088	      0.88314698	      0.00001163	     -0.21943154	      0.00474265	      0.00139330	    216.34372036
      0.27917147	     -0.05615636	     -0.00008374	     -0.19716641	     -0.06594427	      0.88314892	      0.00001173	     -0.21940330	      0.00460023	      0.00134483	    216.37359768
      0.28058644	     -0.05616318	     -0.00008344	     -0.19717182	     -0.06593786	      0.88315079	      0.00001184	     -0.21937696	      0.00445857	      0.00129224	    216.65453635
      0.28182771	     -0.05618202	     -0.00008302	     -0.19718945	     -0.06593241	      0.88315236	      0.00001193	     -0.21935535	      0.00433507	      0.00124315	    216.10216491
      0.28306899	     -0.05620246	     -0.00008273	     -0.19720866	     -0.06592710	      0.88315387	      0.00001203	     -0.21933516	      0.00421208	      0.00119152	    216.10830263
      0.28461493	     -0.05623911	     -0.00008208	     -0.19724381	     -0.06592071	      0.88315566	      0.00001214	     -0.21931190	      0.00405997	      0.00112399	    215.84022729
      0.28616088	     -0.05628094	     -0.00008149	     -0.19728415	     -0.06591455	      0.88315735	      0.00001226	     -0.21929074	      0.00390952	      0.00105378	    215.37305812
      0.28743405	     -0.05632446	     -0.00008154	     -0.19732646	     -0.06590965	      0.88315865	      0.00001236	     -0.21927478	      0.00378620	      0.00099406	    215.33864001
      0.28870723	     -0.05637005	     -0.00008115	     -0.19737084	     -0.06590491	      0.88315988	      0.00001246	     -0.21926018	      0.00366429	      0.00093326	    215.19741721
      0.29025719	     -0.05643655	     -0.00008119	     -0.19743588	     -0.06589934	      0.88316126	      0.00001259	     -0.21924419	      0.00351731	      0.00085799	    214.96817582
      0.29180716	     -0.05650589	     -0.00008119	     -0.19750379	     -0.06589400	      0.88316254	      0.00001271	     -0.21923015	      0.00337279	      0.00078273	    214.06906637
      0.29303255	     -0.05656699	     -0.00008064	     -0.19756378	     -0.06588994	      0.88316346	      0.00001281	     -0.21922037	      0.00325905	      0.00072327	    214.16994059
      0.29425793	     -0.05663165	     -0.00008034	     -0.19762733	     -0.06588601	      0.88316431	      0.00001291	     -0.21921175	      0.00314694	      0.00066404	    214.21383331
      0.29584381	     -0.05672292	     -0.00007990	     -0.19771720	     -0.06588114	      0.88316530	      0.00001305	     -0.21920227	      0.00300435	      0.00058853	    213.41716460
      0.29742969	     -0.05681527	     -0.00007957	     -0.19780816	     -0.06587648	      0.88316618	      0.00001318	     -0.21919458	      0.00286330	      0.00051410	    214.22133609
      0.29866194	     -0.05689480	     -0.00007952	     -0.19788664	     -0.06587302	      0.88316677	      0.00001329	     -0.21918974	      0.00275646	      0.00045818	    213.00038938
      0.29989418	     -0.05697340	     -0.00007941	     -0.19796420	     -0.06586969	      0.88316731	      0.00001340	     -0.21918588	      0.00265048	      0.00040325	    213.10964951
      0.30149036	     -0.05708249	     -0.00007899	     -0.19807197	     -0.06586557	      0.88316789	      0.00001354	     -0.21918228	      0.00251600	      0.00033465	    212.33038686
      0.30308655	     -0.05719266	     -0.00007871	     -0.19818085	     -0.06586166	      0.88316838	      0.00001368	     -0.21918022	      0.00238358	      0.00026875	    212.70943931
      0.30430787	     -0.05728282	     -0.00007838	     -0.19827006	     -0.06585881	      0.88316867	      0.00001379	     -0.21917960	      0.00228472	      0.00022106	    211.75527463
      0.30552920	     -0.05737297	     -0.00007817	     -0.19835925	     -0.06585608	      0.88316892	      0.00001390	     -0.21917981	      0.00218707	      0.00017483	    211.84444220
      0.30714052	     -0.05749763	     -0.00007778	     -0.19848269	     -0.06585266	      0.88316915	      0.00001405	     -0.21918126	      0.00206141	      0.00011726	    210.89075668
      0.30847213	     -0.05760071	     -0.00007725	     -0.19858479	     -0.06584998	      0.88316928	      0.00001418	     -0.21918343	      0.00195899	      0.00007203	    211.37362961
      0.30980373	     -0.05770884	     -0.00007653	     -0.19869197	     -0.06584744	      0.88316934	      0.00001431	     -0.21918643	      0.00185971	      0.00003011	    210.02379078
      0.31113534	     -0.05781604	     -0.00007594	     -0.19879822	     -0.06584503	      0.88316936	      0.00001444	     -0.21919023	      0.00176141	     -0.00000971	    210.38162514
      0.31287015	     -0.05796382	     -0.00007512	     -0.19894482	     -0.06584208	      0.88316930	      0.00001461	     -0.21919631	      0.00163783	     -0.00005728	    208.60211889
      0.31413813	     -0.05806844	     -0.00007472	     -0.19904859	     -0.06584006	      0.88316920	      0.00001474	     -0.21920159	      0.00154835	     -0.00008966	    209.51799150
      0.31540611	     -0.05817964	     -0.00007416	     -0.19915895	     -0.06583815	      0.88316907	      0.00001487	     -0.21920751	      0.00146200	     -0.00011930	    208.51318506
      0.31667410	     -0.05829073	     -0.00007370	     -0.19926924	     -0.06583635	      0.88316890	      0.00001501	     -0.21921408	      0.00137701	     -0.00014707	    208.47056172
      0.31837587	     -0.05844645	     -0.00007335	     -0.19942392	     -0.06583410	      0.88316862	      0.00001519	     -0.21922384	      0.00126717	     -0.00018061	    206.59997439
      0.31989961	     -0.05858021	     -0.00007313	     -0.19955675	     -0.06583225	      0.88316833	      0.00001535	     -0.21923348	      0.00117009	     -0.00020800	    207.67818053
      0.32142335	     -0.05872685	     -0.00007264	     -0.19970252	     -0.06583053	      0.88316799	      0.00001553	     -0.21924377	      0.00107794	     -0.00023232	    205.55076873
      0.32271423	     -0.05884388	     -0.00007263	     -0.19981882	     -0.06582919	      0.88316768	      0.00001567	     -0.21925313	      0.00100094	     -0.00025115	    205.94199857
      0.32400511	     -0.05896734	     -0.00007220	     -0.19994157	     -0.06582795	      0.88316734	      0.00001582	     -0.21926292	      0.00092649	     -0.00026870	    205.40792691
      0.32557142	     -0.05911739	     -0.00007190	     -0.20009081	     -0.06582657	      0.88316691	      0.00001601	     -0.21927545	      0.00083970	     -0.00028773	    203.89399651
      0.32713773	     -0.05926768	     -0.00007145	     -0.20024030	     -0.06582532	      0.88316644	      0.00001620	     -0.21928859	      0.00075487	     -0.00030516	    203.83623656
      0.32870404	     -0.05941835	     -0.00007145	     -0.20039021	     -0.06582420	      0.88316595	      0.00001640	     -0.21930229	      0.00067384	     -0.00032103	    203.25338111
      0.33001201	     -0.05954716	     -0.00007088	     -0.20051841	     -0.06582336	      0.88316552	      0.00001656	     -0.21931410	      0.00060872	     -0.00033303	    202.12788509
      0.33131998	     -0.05967207	     -0.00007084	     -0.20064273	     -0.06582261	      0.88316508	      0.00001673	     -0.21932623	      0.00054546	     -0.00034416	    201.75183861
      0.33292848	     -0.05982855	     -0.00007034	     -0.20079851	     -0.06582179	      0.88316452	      0.00001694	     -0.21934145	      0.00047069	     -0.00035683	    200.87222264
      0.33453698	     -0.05997965	     -0.00007047	     -0.20094895	     -0.06582109	      0.88316393	      0.00001716	     -0.21935702	      0.00039901	     -0.00036815	    200.30105379
      0.33592340	     -0.06011100	     -0.00006973	     -0.20107975	     -0.06582058	      0.88316342	      0.00001735	     -0.21937059	      0.00033995	     -0.00037639	    199.00653914
      0.33730982	     -0.06023931	     -0.00006971	     -0.20120754	     -0.06582015	      0.88316289	      0.00001754	     -0.21938433	      0.00028284	     -0.00038420	    198.66522513
      0.33869623	     -0.06036767	     -0.00006899	     -0.20133540	     -0.06581979	      0.88316235	      0.00001774	     -0.21939815	      0.00022793	     -0.00039140	    197.98571499
      0.34008265	     -0.06049236	     -0.00006845	     -0.20145961	     -0.06581951	      0.88316181	      0.00001794	     -0.21941203	      0.00017561	     -0.00039727	    196.74680510
      0.34146907	     -0.06061410	     -0.00006752	     -0.20158088	     -0.06581931	      0.88316125	      0.00001815	     -0.21942589	      0.00012444	     -0.00040264	    196.62516815
      0.34311207	     -0.06075740	     -0.00006647	     -0.20172367	     -0.06581915	      0.88316059	      0.00001839	     -0.21944230	      0.00006759	     -0.00040752	    194.73639510
      0.34475507	     -0.06089049	     -0.00006451	     -0.20185628	     -0.06581908	      0.88315991	      0.00001865	     -0.21945863	      0.00001231	     -0.00041099	    194.07766345
      0.34639807	     -0.06102230	     -0.00006342	     -0.20198761	     -0.06581911	      0.88315924	      0.00001890	     -0.21947476	     -0.00004045	     -0.00041311	    193.62355132
      0.34804108	     -0.06114678	     -0.00006045	     -0.20211166	     -0.06581922	      0.88315856	      0.00001917	     -0.21949076	     -0.00009099	     -0.00041457	    193.31905958
      0.34940586	     -0.06124747	     -0.00006019	     -0.20221198	     -0.06581937	      0.88315799	      0.00001939	     -0.21950386	     -0.00013080	     -0.00041337	    192.28741416
      0.35077064	     -0.06134286	     -0.00005742	     -0.20230704	     -0.06581957	      0.88315743	      0.00001962	     -0.21951686	     -0.00016943	     -0.00041198	    192.08161880
      0.35213542	     -0.06143639	     -0.00005556	     -0.20240025	     -0.06581983	      0.88315687	      0.00001985	     -0.21952979	     -0.00020661	     -0.00041011	    191.91270179
      0.35367362	     -0.06153659	     -0.00005251	     -0.20250012	     -0.06582018	      0.88315624	      0.00002012	     -0.21954425	     -0.00024607	     -0.00040642	    190.27352015
      0.35521182	     -0.06162845	     -0.00005009	     -0.20259164	     -0.06582059	      0.88315562	      0.00002039	     -0.21955855	     -0.00028565	     -0.00040186	    190.93967307
      0.35679691	     -0.06172220	     -0.00004643	     -0.20268509	     -0.06582107	      0.88315498	      0.00002067	     -0.21957310	     -0.00032356	     -0.00039604	    189.34291074
      0.35838200	     -0.06180536	     -0.00004390	     -0.20276792	     -0.06582161	      0.88315436	      0.00002096	     -0.21958748	     -0.00036097	     -0.00038815	    189.00703662
      0.35970358	     -0.06187224	     -0.00004044	     -0.20283455	     -0.06582211	      0.88315385	      0.00002120	     -0.21959929	     -0.00039113	     -0.00038104	    188.54906127
      0.36102515	     -0.06193607	     -0.00003796	     -0.20289813	     -0.06582265	      0.88315336	      0.00002145	     -0.21961098	     -0.00042076	     -0.00037364	    188.75238881
      0.36268647	     -0.06201391	     -0.00003406	     -0.20297568	     -0.06582338	      0.88315274	      0.00002176	     -0.21962555	     -0.00045562	     -0.00036292	    186.81291458
      0.36434778	     -0.06207902	     -0.00003107	     -0.20304048	     -0.06582416	      0.88315215	      0.00002208	     -0.21963997	     -0.00049168	     -0.00035145	    188.20704066
      0.36567397	     -0.06213525	     -0.00002760	     -0.20309649	     -0.06582483	      0.88315169	      0.00002234	     -0.21965127	     -0.00051847	     -0.00034197	    187.12192938
      0.36700015	     -0.06218438	     -0.00002496	     -0.20314540	     -0.06582554	      0.88315124	      0.00002260	     -0.21966254	     -0.00054468	     -0.00033148	    186.34394482
      0.36832633	     -0.06223047	     -0.00002198	     -0.20319127	     -0.06582628	      0.88315081	      0.00002286	     -0.21967369	     -0.00057114	     -0.00032115	    186.47310509
      0.37006891	     -0.06228994	     -0.00001838	     -0.20325046	     -0.06582730	      0.88315026	      0.00002321	     -0.21968821	     -0.00060398	     -0.00030681	    184.91973744
      0.37181150	     -0.06234088	     -0.00001457	     -0.20330111	     -0.06582838	      0.88314974	      0.00002356	     -0.21970258	     -0.00063847	     -0.00029295	    186.51474459
      0.37355408	     -0.06239877	     -0.00001185	     -0.20335873	     -0.06582953	      0.88314924	      0.00002392	     -0.21971668	     -0.00066858	     -0.00027774	    182.93835423
      0.37492641	     -0.06242572	     -0.00000830	     -0.20338546	     -0.06583046	      0.88314887	      0.00002420	     -0.21972786	     -0.00069530	     -0.00026683	    185.21312879
      0.37629874	     -0.06246470	     -0.00000609	     -0.20342423	     -0.06583143	      0.88314851	      0.00002449	     -0.21973883	     -0.00071957	     -0.00025610	    184.34170921
      0.37797383	     -0.06250447	     -0.00000273	     -0.20346376	     -0.06583266	      0.88314809	      0.00002484	     -0.21975223	     -0.00074910	     -0.00024373	    183.84208284
      0.37937526	     -0.06253537	     -0.00000055	     -0.20349443	     -0.06583373	      0.88314776	      0.00002513	     -0.21976328	     -0.00077365	     -0.00023302	    183.29072901
      0.38077668	     -0.06256391	      0.00000197	     -0.20352276	     -0.06583483	      0.88314744	      0.00002543	     -0.21977426	     -0.00079821	     -0.00022357	    183.63456446
      0.38219701	     -0.06259522	      0.00000405	     -0.20355386	     -0.06583598	      0.88314713	      0.00002573	     -0.21978530	     -0.00082272	     -0.00021519	    183.59278388
      0.38361734	     -0.06262343	      0.00000629	     -0.20358186	     -0.06583717	      0.88314683	      0.00002603	     -0.21979633	     -0.00084606	     -0.00020674	    182.31845526
      0.38503766	     -0.06264727	      0.00000829	     -0.20360549	     -0.06583839	      0.88314654	      0.00002634	     -0.21980728	     -0.00087058	     -0.00019965	    182.92652423
      0.38656536	     -0.06267570	      0.00001046	     -0.20363369	     -0.06583974	      0.88314624	      0.00002667	     -0.21981892	     -0.00089617	     -0.00019332	    182.81449195
      0.38809306	     -0.06269864	      0.00001243	     -0.20365640	     -0.06584112	      0.88314595	      0.00002700	     -0.21983051	     -0.00092117	     -0.00018741	    182.08006845
      0.38959311	     -0.06272142	      0.00001444	     -0.20367896	     -0.06584253	      0.88314567	      0.00002732	     -0.21984175	     -0.00094620	     -0.00018334	    182.23693365
      0.39109316	     -0.06273981	      0.00001609	     -0.20369715	     -0.06584396	      0.88314540	      0.00002765	     -0.21985288	     -0.00097053	     -0.00017935	    181.53881904
      0.39292932	     -0.06275647	      0.00001841	     -0.20371353	     -0.06584577	      0.88314507	      0.00002806	     -0.21986636	     -0.00100174	     -0.00017697	    183.00134862
      0.39476548	     -0.06278623	      0.00001962	     -0.20374303	     -0.06584764	      0.88314475	      0.00002846	     -0.21987947	     -0.00102943	     -0.00017501	    179.45092141
      0.39594299	     -0.06278469	      0.00002082	     -0.20374131	     -0.06584886	      0.88314454	      0.00002872	     -0.21988800	     -0.00105053	     -0.00017442	    181.66516223
      0.39712049	     -0.06279306	      0.00002170	     -0.20374949	     -0.06585011	      0.88314434	      0.00002898	     -0.21989633	     -0.00106975	     -0.00017420	    181.35441137
      0.39860705	     -0.06280149	      0.00002277	     -0.20375770	     -0.06585172	      0.88314408	      0.00002931	     -0.21990676	     -0.00109477	     -0.00017506	    181.82708615
      0.40009361	     -0.06280936	      0.00002378	     -0.20376535	     -0.06585337	      0.88314382	      0.00002964	     -0.21991708	     -0.00111854	     -0.00017551	    180.27974742
      0.40158017	     -0.06280947	      0.00002472	     -0.20376522	     -0.06585505	      0.88314356	      0.00002998	     -0.21992730	     -0.00114439	     -0.00017666	    181.30938521
      0.40306672	     -0.06281279	      0.00002561	     -0.20376831	     -0.06585677	      0.88314329	      0.00003031	     -0.21993733	     -0.00116984	     -0.00017845	    181.50372593
      0.40455328	     -0.06281390	      0.00002640	     -0.20376919	     -0.06585853	      0.88314303	      0.00003065	     -0.21994728	     -0.00119447	     -0.00017959	    180.23271621
      0.40603984	     -0.06280884	      0.00002743	     -0.20376390	     -0.06586032	      0.88314276	      0.00003098	     -0.21995712	     -0.00122100	     -0.00018099	    181.09317421
      0.40752640	     -0.06280532	      0.00002858	     -0.20376014	     -0.06586216	      0.88314249	      0.00003132	     -0.21996679	     -0.00124743	     -0.00018260	    181.43178279
      0.40901296	     -0.06280145	      0.00002970	     -0.20375603	     -0.06586403	      0.88314222	      0.00003166	     -0.21997638	     -0.00127312	     -0.00018332	    180.20433415
      0.41049951	     -0.06279063	      0.00003107	     -0.20374497	     -0.06586594	      0.88314194	      0.00003200	     -0.21998588	     -0.00130077	     -0.00018397	    181.13406999
      0.41198607	     -0.06278357	      0.00003244	     -0.20373766	     -0.06586790	      0.88314167	      0.00003234	     -0.21999527	     -0.00132840	     -0.00018475	    181.54164415
      0.41347263	     -0.06277339	      0.00003378	     -0.20372725	     -0.06586989	      0.88314140	      0.00003268	     -0.22000462	     -0.00135524	     -0.00018404	    180.33160545
      0.41495919	     -0.06275983	      0.00003506	     -0.20371343	     -0.06587193	      0.88314112	      0.00003302	     -0.22001391	     -0.00138424	     -0.00018365	    181.54189724
      0.41661700	     -0.06274816	      0.00003654	     -0.20370149	     -0.06587425	      0.88314082	      0.00003340	     -0.22002418	     -0.00141540	     -0.00018259	    180.59193173
      0.41827482	     -0.06272732	      0.00003828	     -0.20368036	     -0.06587662	      0.88314052	      0.00003378	     -0.22003439	     -0.00144808	     -0.00018003	    180.79011938
      0.41970562	     -0.06271206	      0.00003952	     -0.20366485	     -0.06587872	      0.88314026	      0.00003411	     -0.22004303	     -0.00147664	     -0.00017757	    181.00468241
      0.42113641	     -0.06269416	      0.00004039	     -0.20364668	     -0.06588085	      0.88314001	      0.00003445	     -0.22005163	     -0.00150580	     -0.00017493	    181.71284909
      0.42276139	     -0.06267919	      0.00004134	     -0.20363141	     -0.06588332	      0.88313973	      0.00003482	     -0.22006131	     -0.00153866	     -0.00017150	    181.30903036
      0.42438637	     -0.06265668	      0.00004181	     -0.20360860	     -0.06588585	      0.88313945	      0.00003520	     -0.22007097	     -0.00157234	     -0.00016643	    181.21131415
      0.42580199	     -0.06263890	      0.00004220	     -0.20359054	     -0.06588810	      0.88313922	      0.00003553	     -0.22007934	     -0.00160232	     -0.00016179	    181.46777146
      0.42721760	     -0.06262009	      0.00004233	     -0.20357145	     -0.06589039	      0.88313900	      0.00003586	     -0.22008767	     -0.00163293	     -0.00015685	    182.17875285
      0.42925547	     -0.06259623	      0.00004270	     -0.20354719	     -0.06589376	      0.88313868	      0.00003634	     -0.22009955	     -0.00167722	     -0.00014934	    182.28473640
      0.43056715	     -0.06257568	      0.00004245	     -0.20352636	     -0.06589598	      0.88313849	      0.00003665	     -0.22010718	     -0.00170611	     -0.00014297	    182.10358969
      0.43187883	     -0.06255821	      0.00004252	     -0.20350863	     -0.06589824	      0.88313831	      0.00003696	     -0.22011471	     -0.00173571	     -0.00013688	    182.33853856
      0.43352434	     -0.06253513	      0.00004240	     -0.20348521	     -0.06590113	      0.88313809	      0.00003734	     -0.22012411	     -0.00177347	     -0.00012899	    182.76345984
      0.43506986	     -0.06251747	      0.00004232	     -0.20346721	     -0.06590389	      0.88313790	      0.00003771	     -0.22013283	     -0.00180919	     -0.00012137	    182.53049335
      0.43661538	     -0.06249419	      0.00004169	     -0.20344360	     -0.06590672	      0.88313772	      0.00003807	     -0.22014152	     -0.00184570	     -0.00011275	    182.57168745
      0.43816089	     -0.06247316	      0.00004155	     -0.20342224	     -0.06590960	      0.88313755	      0.00003843	     -0.22015009	     -0.00188321	     -0.00010481	    183.29139040
      0.43972729	     -0.06245199	      0.00004118	     -0.20340073	     -0.06591258	      0.88313739	      0.00003880	     -0.22015868	     -0.00192109	     -0.00009685	    183.10425790
      0.44129368	     -0.06242896	      0.00004138	     -0.20337736	     -0.06591562	      0.88313725	      0.00003916	     -0.22016710	     -0.00195968	     -0.00008834	    182.80279903
      0.44286007	     -0.06240567	      0.00004081	     -0.20335372	     -0.06591872	      0.88313711	      0.00003952	     -0.22017538	     -0.00199963	     -0.00008092	    183.91547250
      0.44442647	     -0.06238824	      0.00004093	     -0.20333594	     -0.06592188	      0.88313699	      0.00003988	     -0.22018350	     -0.00203887	     -0.00007390	    183.17568694
      0.44599286	     -0.06236689	      0.00004017	     -0.20331424	     -0.06592511	      0.88313688	      0.00004024	     -0.22019156	     -0.00207947	     -0.00006748	    183.67067222
      0.44755926	     -0.06234748	      0.00004091	     -0.20329448	     -0.06592840	      0.88313678	      0.00004060	     -0.22019943	     -0.00212037	     -0.00006198	    183.73453513
      0.44894601	     -0.06232819	      0.00004029	     -0.20327487	     -0.06593136	      0.88313670	      0.00004091	     -0.22020624	     -0.00215693	     -0.00005760	    184.09250860
      0.45033277	     -0.06231479	      0.00004019	     -0.20326115	     -0.06593438	      0.88313662	      0.00004122	     -0.22021290	     -0.00219395	     -0.00005440	    184.48979829
      0.45171953	     -0.06230293	      0.00003931	     -0.20324897	     -0.06593745	      0.88313655	      0.00004153	     -0.22021956	     -0.00223079	     -0.00005174	    184.26210317
      0.45340637	     -0.06229228	      0.00003825	     -0.20323791	     -0.06594125	      0.88313646	      0.00004190	     -0.22022769	     -0.00227652	     -0.00005007	    184.67796838
      0.45474158	     -0.06228849	      0.00003663	     -0.20323378	     -0.06594431	      0.88313639	      0.00004219	     -0.22023417	     -0.00231294	     -0.00005025	    185.08477562
      0.45607678	     -0.06228579	      0.00003535	     -0.20323076	     -0.06594743	      0.88313633	      0.00004247	     -0.22024073	     -0.00234885	     -0.00005091	    184.52984627
      0.45741198	     -0.06228237	      0.00003392	     -0.20322700	     -0.06595059	      0.88313626	      0.00004276	     -0.22024731	     -0.00238576	     -0.00005317	    185.30007026
      0.45918912	     -0.06228263	      0.00003217	     -0.20322685	     -0.06595487	      0.88313616	      0.00004313	     -0.22025602	     -0.00243359	     -0.00005751	    184.39992145
      0.46096625	     -0.06227691	      0.00003045	     -0.20322068	     -0.06595924	      0.88313605	      0.00004349	     -0.22026471	     -0.00248405	     -0.00006472	    186.98693654
      0.46234289	     -0.06228493	      0.00002931	     -0.20322838	     -0.06596268	      0.88313596	      0.00004377	     -0.22027129	     -0.00252044	     -0.00007024	    184.99564452
      0.46371953	     -0.06229010	      0.00002768	     -0.20323321	     -0.06596618	      0.88313586	      0.00004405	     -0.22027797	     -0.00255859	     -0.00007809	    186.08866547
      0.46537899	     -0.06230329	      0.00002612	     -0.20324602	     -0.06597046	      0.88313572	      0.00004437	     -0.22028610	     -0.00260294	     -0.00008955	    185.51346360
      0.46703846	     -0.06230977	      0.00002437	     -0.20325211	     -0.06597482	      0.88313556	      0.00004469	     -0.22029426	     -0.00264769	     -0.00010217	    185.82115247
      0.46843057	     -0.06232179	      0.00002324	     -0.20326381	     -0.06597853	      0.88313541	      0.00004495	     -0.22030102	     -0.00268515	     -0.00011446	    186.35165634
      0.46982268	     -0.06233460	      0.00002146	     -0.20327629	     -0.06598230	      0.88313524	      0.00004521	     -0.22030782	     -0.00272188	     -0.00012757	    186.40159157
      0.47121479	     -0.06235062	      0.00001995	     -0.20329199	     -0.06598611	      0.88313505	      0.00004546	     -0.22031467	     -0.00275856	     -0.00014203	    186.77996772
      0.47289752	     -0.06237178	      0.00001771	     -0.20331277	     -0.06599079	      0.88313480	      0.00004576	     -0.22032303	     -0.00280155	     -0.00016022	    185.91374234
      0.47458024	     -0.06238904	      0.00001605	     -0.20332965	     -0.06599554	      0.88313451	      0.00004606	     -0.22033144	     -0.00284561	     -0.00017943	    187.01517266
      0.47605899	     -0.06240880	      0.00001399	     -0.20334909	     -0.06599978	      0.88313423	      0.00004631	     -0.22033876	     -0.00288323	     -0.00019717	    187.23386540
      0.47753774	     -0.06243202	      0.00001281	     -0.20337201	     -0.06600407	      0.88313393	      0.00004655	     -0.22034613	     -0.00292019	     -0.00021498	    186.91128444
      0.47901649	     -0.06245318	      0.00001104	     -0.20339285	     -0.06600841	      0.88313360	      0.00004679	     -0.22035360	     -0.00295705	     -0.00023339	    187.15587812
      0.48049524	     -0.06247625	      0.00001020	     -0.20341562	     -0.06601281	      0.88313324	      0.00004703	     -0.22036106	     -0.00299311	     -0.00025182	    186.92600783
      0.48211641	     -0.06250263	      0.00000849	     -0.20344168	     -0.06601770	      0.88313281	      0.00004727	     -0.22036928	     -0.00303238	     -0.00027275	    187.19657003
      0.48373758	     -0.06252993	      0.00000809	     -0.20346867	     -0.06602264	      0.88313235	      0.00004752	     -0.22037752	     -0.00307032	     -0.00029276	    186.22787264
      0.48535875	     -0.06255696	      0.00000570	     -0.20349538	     -0.06602765	      0.88313186	      0.00004775	     -0.22038581	     -0.00310928	     -0.00031360	    187.82855662
      0.48670346	     -0.06258461	      0.00000545	     -0.20352279	     -0.06603185	      0.88313143	      0.00004794	     -0.22039272	     -0.00313940	     -0.00032990	    186.68573512
      0.48804818	     -0.06261181	      0.00000382	     -0.20354973	     -0.06603610	      0.88313098	      0.00004812	     -0.22039974	     -0.00317023	     -0.00034674	    187.38544546
      0.48939290	     -0.06264100	      0.00000277	     -0.20357868	     -0.06604038	      0.88313050	      0.00004829	     -0.22040685	     -0.00319957	     -0.00036268	    186.57646212
      0.49073762	     -0.06266882	      0.00000145	     -0.20360626	     -0.06604470	      0.88313000	      0.00004846	     -0.22041404	     -0.00322937	     -0.00037860	    187.11332178
      0.49263395	     -0.06271348	     -0.00000007	     -0.20365061	     -0.06605087	      0.88312926	      0.00004869	     -0.22042426	     -0.00326880	     -0.00039967	    185.19794225
      0.49424215	     -0.06274344	     -0.00000182	     -0.20368028	     -0.06605615	      0.88312861	      0.00004888	     -0.22043302	     -0.00330429	     -0.00041685	    187.36611775
      0.49562770	     -0.06277846	     -0.00000269	     -0.20371508	     -0.06606075	      0.88312802	      0.00004903	     -0.22044052	     -0.00333197	     -0.00043048	    186.09132144
      0.49701325	     -0.06280838	     -0.00000390	     -0.20374479	     -0.06606538	      0.88312741	      0.00004917	     -0.22044810	     -0.00336052	     -0.00044387	    186.87027492
      0.49839881	     -0.06284151	     -0.00000487	     -0.20377771	     -0.06607006	      0.88312679	      0.00004931	     -0.22045567	     -0.00338745	     -0.00045604	    186.08775474
      0.49978436	     -0.06287263	     -0.00000599	     -0.20380861	     -0.06607477	      0.88312615	      0.00004944	     -0.22046326	     -0.00341481	     -0.00046780	    186.63514728
      0.50146372	     -0.06291519	     -0.00000717	     -0.20385094	     -0.06608053	      0.88312535	      0.00004959	     -0.22047244	     -0.00344560	     -0.00048028	    184.80882860
      0.50314308	     -0.06294900	     -0.00000860	     -0.20388451	     -0.06608635	      0.88312454	      0.00004973	     -0.22048165	     -0.00347818	     -0.00049167	    186.44294029
      0.50461812	     -0.06298927	     -0.00000949	     -0.20392459	     -0.06609150	      0.88312380	      0.00004985	     -0.22048960	     -0.00350449	     -0.00050066	    185.67081646
      0.50609316	     -0.06302150	     -0.00001070	     -0.20395662	     -0.06609669	      0.88312306	      0.00004995	     -0.22049760	     -0.00353069	     -0.00050823	    185.74754961
      0.50756820	     -0.06305860	     -0.00001149	     -0.20399354	     -0.06610191	      0.88312230	      0.00005005	     -0.22050552	     -0.00355650	     -0.00051567	    186.10248352
      0.50904324	     -0.06309433	     -0.00001263	     -0.20402909	     -0.06610718	      0.88312154	      0.00005013	     -0.22051342	     -0.00358060	     -0.00052111	    184.94649820
      0.51051828	     -0.06312929	     -0.00001346	     -0.20406387	     -0.06611248	      0.88312077	      0.00005021	     -0.22052127	     -0.00360553	     -0.00052647	    185.76429722
      0.51209965	     -0.06317052	     -0.00001454	     -0.20410494	     -0.06611820	      0.88311993	      0.00005029	     -0.22052963	     -0.00362988	     -0.00053063	    184.23821056
      0.51368103	     -0.06320556	     -0.00001522	     -0.20413980	     -0.06612396	      0.88311909	      0.00005035	     -0.22053795	     -0.00365544	     -0.00053415	    185.21930457
      0.51537266	     -0.06324994	     -0.00001628	     -0.20418401	     -0.06613016	      0.88311818	      0.00005041	     -0.22054669	     -0.00368021	     -0.00053660	    183.84264840
      0.51706430	     -0.06328791	     -0.00001684	     -0.20422181	     -0.06613641	      0.88311727	      0.00005046	     -0.22055539	     -0.00370616	     -0.00053850	    185.19088272
      0.51853890	     -0.06332937	     -0.00001803	     -0.20426314	     -0.06614189	      0.88311648	      0.00005049	     -0.22056286	     -0.00372616	     -0.00053909	    183.69177425
      0.52001349	     -0.06336226	     -0.00001828	     -0.20429590	     -0.06614740	      0.88311568	      0.00005051	     -0.22057035	     -0.00374722	     -0.00053967	    184.63307184
      0.52148809	     -0.06340373	     -0.00001919	     -0.20433725	     -0.06615294	      0.88311489	      0.00005052	     -0.22057773	     -0.00376635	     -0.00053953	    183.70465973
      0.52327524	     -0.06344788	     -0.00001977	     -0.20438127	     -0.06615969	      0.88311392	      0.00005052	     -0.22058672	     -0.00378919	     -0.00053889	    183.39596014
      0.52464056	     -0.06348263	     -0.00002053	     -0.20441591	     -0.06616488	      0.88311319	      0.00005051	     -0.22059348	     -0.00380609	     -0.00053797	    183.18277280
      0.52600588	     -0.06351696	     -0.00002106	     -0.20445014	     -0.06617009	      0.88311245	      0.00005050	     -0.22060020	     -0.00382268	     -0.00053724	    183.57011327
      0.52776301	     -0.06356634	     -0.00002203	     -0.20449940	     -0.06617682	      0.88311151	      0.00005046	     -0.22060880	     -0.00384170	     -0.00053566	    181.87830541
      0.52924780	     -0.06360288	     -0.00002267	     -0.20453585	     -0.06618254	      0.88311072	      0.00005043	     -0.22061607	     -0.00385909	     -0.00053467	    183.34311276
      0.53073259	     -0.06364405	     -0.00002351	     -0.20457694	     -0.06618828	      0.88310992	      0.00005038	     -0.22062326	     -0.00387381	     -0.00053283	    182.09304296
      0.53221738	     -0.06368219	     -0.00002403	     -0.20461498	     -0.06619404	      0.88310913	      0.00005032	     -0.22063045	     -0.00388931	     -0.00053208	    183.11086057
      0.53370218	     -0.06372445	     -0.00002475	     -0.20465718	     -0.06619983	      0.88310835	      0.00005025	     -0.22063758	     -0.00390216	     -0.00053021	    181.31325195
      0.53518697	     -0.06376186	     -0.00002532	     -0.20469452	     -0.06620563	      0.88310756	      0.00005018	     -0.22064471	     -0.00391637	     -0.00052942	    182.50501819
      0.53667176	     -0.06380525	     -0.00002598	     -0.20473786	     -0.06621146	      0.88310677	      0.00005009	     -0.22065178	     -0.00392786	     -0.00052799	    180.82911586
      0.53815655	     -0.06384254	     -0.00002656	     -0.20477509	     -0.06621730	      0.88310599	      0.00004999	     -0.22065887	     -0.00394049	     -0.00052720	    181.76210220
      0.53997591	     -0.06389958	     -0.00002725	     -0.20483208	     -0.06622448	      0.88310503	      0.00004986	     -0.22066744	     -0.00395281	     -0.00052630	    179.69515783
      0.54139656	     -0.06393228	     -0.00002792	     -0.20486474	     -0.06623010	      0.88310429	      0.00004975	     -0.22067421	     -0.00396366	     -0.00052524	    180.84063437
      0.54281722	     -0.06397438	     -0.00002833	     -0.20490681	     -0.06623574	      0.88310354	      0.00004963	     -0.22068089	     -0.00397274	     -0.00052497	    180.54854861
      0.54453145	     -0.06402363	     -0.00002890	     -0.20495604	     -0.06624256	      0.88310264	      0.00004947	     -0.22068901	     -0.00398217	     -0.00052457	    179.42764907
      0.54624568	     -0.06406967	     -0.00002895	     -0.20500207	     -0.06624939	      0.88310174	      0.00004930	     -0.22069710	     -0.00399215	     -0.00052499	    180.09334378
      0.54776862	     -0.06411127	     -0.00002941	     -0.20504366	     -0.06625548	      0.88310094	      0.00004914	     -0.22070418	     -0.00399893	     -0.00052437	    179.07545315
      0.54929157	     -0.06415497	     -0.00002960	     -0.20508736	     -0.06626158	      0.88310014	      0.00004897	     -0.22071124	     -0.00400549	     -0.00052464	    178.94841999
      0.55081451	     -0.06419729	     -0.00003006	     -0.20512967	     -0.06626768	      0.88309934	      0.00004879	     -0.22071831	     -0.00401148	     -0.00052550	    179.47154866
      0.55233746	     -0.06424241	     -0.00003026	     -0.20517482	     -0.06627379	      0.88309854	      0.00004861	     -0.22072537	     -0.00401570	     -0.00052631	    178.43190469
      0.55386041	     -0.06428283	     -0.00003056	     -0.20521526	     -0.06627991	      0.88309774	      0.00004841	     -0.22073243	     -0.00401986	     -0.00052709	    178.46815489
      0.55538335	     -0.06432843	     -0.00003088	     -0.20526089	     -0.06628604	      0.88309694	      0.00004820	     -0.22073944	     -0.00402332	     -0.00052851	    178.50286555
      0.55690630	     -0.06437135	     -0.00003161	     -0.20530384	     -0.06629217	      0.88309613	      0.00004798	     -0.22074649	     -0.00402525	     -0.00052939	    177.58032292
      0.55842924	     -0.06441367	     -0.00003207	     -0.20534619	     -0.06629830	      0.88309532	      0.00004776	     -0.22075352	     -0.00402763	     -0.00053105	    178.20979619
      0.55995219	     -0.06445877	     -0.00003272	     -0.20539134	     -0.06630443	      0.88309451	      0.00004752	     -0.22076052	     -0.00402768	     -0.00053191	    176.75897530
      0.56147514	     -0.06449877	     -0.00003308	     -0.20543139	     -0.06631057	      0.88309370	      0.00004728	     -0.22076754	     -0.00402866	     -0.00053344	    177.62565467
      0.56323099	     -0.06455399	     -0.00003360	     -0.20548668	     -0.06631764	      0.88309277	      0.00004698	     -0.22077551	     -0.00402707	     -0.00053526	    176.27807886
      0.56498684	     -0.06459814	     -0.00003385	     -0.20553092	     -0.06632471	      0.88309182	      0.00004668	     -0.22078357	     -0.00402571	     -0.00053593	    176.19078752
      0.56644153	     -0.06463886	     -0.00003397	     -0.20557171	     -0.06633057	      0.88309104	      0.00004642	     -0.22079021	     -0.00402354	     -0.00053682	    176.09401369
      0.56789622	     -0.06467902	     -0.00003409	     -0.20561194	     -0.06633642	      0.88309026	      0.00004616	     -0.22079688	     -0.00402085	     -0.00053798	    176.50315766
      0.56960210	     -0.06473011	     -0.00003439	     -0.20566313	     -0.06634327	      0.88308934	      0.00004583	     -0.22080472	     -0.00401646	     -0.00053963	    176.39995432
      0.57130798	     -0.06477760	     -0.00003444	     -0.20571074	     -0.06635012	      0.88308842	      0.00004550	     -0.22081262	     -0.00401008	     -0.00054014	    174.73785047
      0.57301386	     -0.06482495	     -0.00003497	     -0.20575819	     -0.06635696	      0.88308750	      0.00004516	     -0.22082050	     -0.00400562	     -0.00054161	    176.58747630
      0.57471974	     -0.06487328	     -0.00003471	     -0.20580666	     -0.06636378	      0.88308658	      0.00004481	     -0.22082833	     -0.00399694	     -0.00054127	    173.98600539
      0.57619291	     -0.06491109	     -0.00003526	     -0.20584457	     -0.06636967	      0.88308578	      0.00004450	     -0.22083513	     -0.00399146	     -0.00054153	    175.41246559
      0.57766608	     -0.06495180	     -0.00003512	     -0.20588540	     -0.06637554	      0.88308498	      0.00004418	     -0.22084188	     -0.00398396	     -0.00054166	    175.40250429
      0.57919354	     -0.06499586	     -0.00003554	     -0.20592958	     -0.06638162	      0.88308415	      0.00004384	     -0.22084889	     -0.00397575	     -0.00054198	    175.65292462
      0.58072100	     -0.06503828	     -0.00003550	     -0.20597215	     -0.06638769	      0.88308333	      0.00004350	     -0.22085591	     -0.00396576	     -0.00054109	    174.40990228
      0.58224846	     -0.06507784	     -0.00003581	     -0.20601184	     -0.06639374	      0.88308250	      0.00004315	     -0.22086292	     -0.00395672	     -0.00054036	    175.41682141
      0.58401353	     -0.06512731	     -0.00003565	     -0.20606148	     -0.06640071	      0.88308155	      0.00004274	     -0.22087096	     -0.00394414	     -0.00053927	    175.01037960
      0.58577860	     -0.06517732	     -0.00003621	     -0.20611166	     -0.06640766	      0.88308060	      0.00004232	     -0.22087898	     -0.00393115	     -0.00053747	    175.35428939
      0.58735670	     -0.06521910	     -0.00003563	     -0.20615362	     -0.06641385	      0.88307975	      0.00004194	     -0.22088620	     -0.00391771	     -0.00053446	    173.98556486
      0.58893480	     -0.06525881	     -0.00003625	     -0.20619348	     -0.06642003	      0.88307891	      0.00004156	     -0.22089338	     -0.00390486	     -0.00053196	    175.21516538
      0.59051290	     -0.06530473	     -0.00003557	     -0.20623960	     -0.06642618	      0.88307807	      0.00004116	     -0.22090056	     -0.00388960	     -0.00052908	    174.34734072
      0.59209100	     -0.06534836	     -0.00003638	     -0.20628340	     -0.06643230	      0.88307724	      0.00004076	     -0.22090782	     -0.00387502	     -0.00052664	    175.78970816
      0.59366910	     -0.06539439	     -0.00003559	     -0.20632965	     -0.06643840	      0.88307641	      0.00004036	     -0.22091509	     -0.00385700	     -0.00052240	    173.57607893
      0.59501692	     -0.06542902	     -0.00003612	     -0.20636444	     -0.06644359	      0.88307571	      0.00004001	     -0.22092135	     -0.00384338	     -0.00051967	    175.26618484
      0.59636475	     -0.06546730	     -0.00003591	     -0.20640290	     -0.06644876	      0.88307501	      0.00003966	     -0.22092758	     -0.00382715	     -0.00051592	    174.28750480
      0.59771257	     -0.06550296	     -0.00003593	     -0.20643875	     -0.06645391	      0.88307432	      0.00003930	     -0.22093381	     -0.00381136	     -0.00051237	    174.86143223
      0.59969097	     -0.06555971	     -0.00003575	     -0.20649580	     -0.06646143	      0.88307331	      0.00003878	     -0.22094292	     -0.00378511	     -0.00050617	    173.00832747
      0.60129998	     -0.06559588	     -0.00003583	     -0.20653219	     -0.06646750	      0.88307250	      0.00003834	     -0.22095032	     -0.00376541	     -0.00050077	    175.12772695
      0.60290899	     -0.06564196	     -0.00003549	     -0.20657852	     -0.06647354	      0.88307170	      0.00003790	     -0.22095755	     -0.00374227	     -0.00049478	    173.99646923
      0.60451800	     -0.06567982	     -0.00003558	     -0.20661663	     -0.06647955	      0.88307091	      0.00003745	     -0.22096481	     -0.00371986	     -0.00048874	    175.40951119
      0.60612702	     -0.06572492	     -0.00003498	     -0.20666202	     -0.06648551	      0.88307013	      0.00003701	     -0.22097193	     -0.00369419	     -0.00048176	    173.46137820
      0.60773603	     -0.06575910	     -0.00003511	     -0.20669646	     -0.06649144	      0.88306936	      0.00003655	     -0.22097904	     -0.00367028	     -0.00047474	    175.46779427
      0.60913690	     -0.06579566	     -0.00003439	     -0.20673328	     -0.06649656	      0.88306870	      0.00003615	     -0.22098508	     -0.00364657	     -0.00046791	    174.14888375
      0.61053777	     -0.06582547	     -0.00003397	     -0.20676334	     -0.06650165	      0.88306805	      0.00003575	     -0.22099106	     -0.00362362	     -0.00046119	    175.02718184
      0.61193864	     -0.06585708	     -0.00003324	     -0.20679522	     -0.06650671	      0.88306741	      0.00003535	     -0.22099691	     -0.00359892	     -0.00045374	    174.39848237
      0.61333951	     -0.06588549	     -0.00003229	     -0.20682390	     -0.06651174	      0.88306678	      0.00003495	     -0.22100267	     -0.00357450	     -0.00044630	    175.00865132
      0.61512956	     -0.06592414	     -0.00003078	     -0.20686292	     -0.06651811	      0.88306599	      0.00003442	     -0.22100986	     -0.00354065	     -0.00043563	    173.20041736
      0.61691961	     -0.06594723	     -0.00002906	     -0.20688636	     -0.06652442	      0.88306522	      0.00003390	     -0.22101693	     -0.00350926	     -0.00042446	    175.88669053
      0.61840269	     -0.06597683	     -0.00002738	     -0.20691629	     -0.06652960	      0.88306459	      0.00003346	     -0.22102245	     -0.00347978	     -0.00041467	    174.35270106
      0.61988578	     -0.06599645	     -0.00002581	     -0.20693622	     -0.06653474	      0.88306399	      0.00003302	     -0.22102794	     -0.00345122	     -0.00040410	    175.02004319
      0.62136886	     -0.06601819	     -0.00002401	     -0.20695828	     -0.06653983	      0.88306340	      0.00003258	     -0.22103328	     -0.00342186	     -0.00039365	    175.17862355
      0.62285195	     -0.06603590	     -0.00002213	     -0.20697632	     -0.06654489	      0.88306282	      0.00003214	     -0.22103852	     -0.00339134	     -0.00038192	    174.43257359
      0.62433503	     -0.06604888	     -0.00002008	     -0.20698963	     -0.06654989	      0.88306226	      0.00003169	     -0.22104364	     -0.00336163	     -0.00037008	    175.23166769
      0.62617211	     -0.06606808	     -0.00001743	     -0.20700925	     -0.06655604	      0.88306160	      0.00003114	     -0.22104974	     -0.00332326	     -0.00035482	    174.62307355
      0.62800920	     -0.06607771	     -0.00001495	     -0.20701929	     -0.06656211	      0.88306096	      0.00003058	     -0.22105571	     -0.00328498	     -0.00033757	    174.26381652
      0.62959236	     -0.06608224	     -0.00001224	     -0.20702418	     -0.06656728	      0.88306044	      0.00003010	     -0.22106075	     -0.00325225	     -0.00032236	    174.83179321
      0.63117553	     -0.06608724	     -0.00000987	     -0.20702952	     -0.06657240	      0.88305994	      0.00002962	     -0.22106565	     -0.00321902	     -0.00030675	    175.21004646
      0.63282727	     -0.06608946	     -0.00000698	     -0.20703212	     -0.06657769	      0.88305945	      0.00002911	     -0.22107068	     -0.00318442	     -0.00029045	    175.77448040
      0.63447900	     -0.06609189	     -0.00000444	     -0.20703493	     -0.06658292	      0.88305898	      0.00002861	     -0.22107563	     -0.00314844	     -0.00027255	    174.41351002
      0.63613074	     -0.06608500	     -0.00000157	     -0.20702840	     -0.06658810	      0.88305855	      0.00002810	     -0.22108057	     -0.00311459	     -0.00025471	    175.81530289
      0.63817431	     -0.06608372	      0.00000144	     -0.20702757	     -0.06659442	      0.88305805	      0.00002746	     -0.22108650	     -0.00307094	     -0.00023238	    175.00275308
      0.63976202	     -0.06607176	      0.00000461	     -0.20701596	     -0.06659927	      0.88305770	      0.00002697	     -0.22109117	     -0.00303832	     -0.00021342	    175.53129325
      0.64134973	     -0.06606977	      0.00000648	     -0.20701430	     -0.06660406	      0.88305737	      0.00002648	     -0.22109576	     -0.00300519	     -0.00019483	    175.24955596
      0.64293743	     -0.06606070	      0.00000967	     -0.20700558	     -0.06660881	      0.88305708	      0.00002598	     -0.22110055	     -0.00297250	     -0.00017600	    175.58044533
      0.64452514	     -0.06606048	      0.00001145	     -0.20700568	     -0.06661350	      0.88305681	      0.00002548	     -0.22110550	     -0.00293983	     -0.00015728	    175.30971481
      0.64611284	     -0.06606069	      0.00001430	     -0.20700622	     -0.06661814	      0.88305658	      0.00002498	     -0.22111087	     -0.00290813	     -0.00013946	    176.24882705
      0.64770055	     -0.06607139	      0.00001603	     -0.20701724	     -0.06662274	      0.88305637	      0.00002448	     -0.22111675	     -0.00287466	     -0.00012119	    174.25775621
      0.64928825	     -0.06607894	      0.00001895	     -0.20702510	     -0.06662728	      0.88305619	      0.00002398	     -0.22112339	     -0.00284417	     -0.00010528	    176.47417276
      0.65087596	     -0.06610185	      0.00002105	     -0.20704835	     -0.06663177	      0.88305604	      0.00002348	     -0.22113074	     -0.00281058	     -0.00009017	    174.25601504
      0.65246366	     -0.06611895	      0.00002434	     -0.20706577	     -0.06663620	      0.88305590	      0.00002299	     -0.22113910	     -0.00277913	     -0.00007781	    175.51889655
      0.65405137	     -0.06615271	      0.00002671	     -0.20709987	     -0.06664059	      0.88305579	      0.00002249	     -0.22114835	     -0.00274537	     -0.00006756	    173.70563538
      0.65563908	     -0.06617723	      0.00003046	     -0.20712472	     -0.06664492	      0.88305569	      0.00002199	     -0.22115873	     -0.00271343	     -0.00006070	    175.40976936
      0.65722678	     -0.06621923	      0.00003354	     -0.20716707	     -0.06664920	      0.88305559	      0.00002149	     -0.22117000	     -0.00267846	     -0.00005674	    173.42767440
      0.65881449	     -0.06625327	      0.00003745	     -0.20720147	     -0.06665343	      0.88305550	      0.00002100	     -0.22118243	     -0.00264467	     -0.00005623	    174.43156029
      0.66040219	     -0.06629909	      0.00004098	     -0.20724765	     -0.06665760	      0.88305541	      0.00002050	     -0.22119581	     -0.00260893	     -0.00005927	    173.48200538
      0.66198990	     -0.06634373	      0.00004484	     -0.20729266	     -0.06666171	      0.88305531	      0.00002001	     -0.22121030	     -0.00257306	     -0.00006609	    174.05565745
      0.66357760	     -0.06639542	      0.00004836	     -0.20734475	     -0.06666577	      0.88305520	      0.00001951	     -0.22122580	     -0.00253500	     -0.00007568	    172.57790530
      0.66497743	     -0.06643777	      0.00005184	     -0.20738743	     -0.06666929	      0.88305509	      0.00001908	     -0.22124034	     -0.00250205	     -0.00008773	    173.61475315
      0.66637725	     -0.06648581	      0.00005517	     -0.20743583	     -0.06667277	      0.88305496	      0.00001864	     -0.22125561	     -0.00246658	     -0.00010144	    172.27367846
      0.66777707	     -0.06653272	      0.00005845	     -0.20748310	     -0.06667620	      0.88305480	      0.00001821	     -0.22127163	     -0.00243150	     -0.00011796	    172.72510083
      0.66979084	     -0.06661101	      0.00006305	     -0.20756194	     -0.06668104	      0.88305454	      0.00001758	     -0.22129597	     -0.00237722	     -0.00014493	    170.13417719
      0.67137169	     -0.06666417	      0.00006678	     -0.20761551	     -0.06668477	      0.88305429	      0.00001709	     -0.22131619	     -0.00233640	     -0.00016892	    172.37109317
      0.67295255	     -0.06673141	      0.00007091	     -0.20768321	     -0.06668843	      0.88305400	      0.00001660	     -0.22133721	     -0.00229164	     -0.00019504	    170.84505295
      0.67453340	     -0.06679460	      0.00007462	     -0.20774686	     -0.06669202	      0.88305367	      0.00001611	     -0.22135920	     -0.00224676	     -0.00022260	    171.16572827
      0.67611426	     -0.06686362	      0.00007851	     -0.20781635	     -0.06669553	      0.88305330	      0.00001562	     -0.22138202	     -0.00219980	     -0.00025198	    170.27301214
      0.67769511	     -0.06692986	      0.00008224	     -0.20788307	     -0.06669897	      0.88305288	      0.00001513	     -0.22140565	     -0.00215179	     -0.00028176	    170.09175055
      0.67927597	     -0.06700229	      0.00008594	     -0.20795601	     -0.06670233	      0.88305241	      0.00001464	     -0.22142998	     -0.00210275	     -0.00031319	    170.26726768
      0.68085682	     -0.06707590	      0.00008922	     -0.20803014	     -0.06670562	      0.88305189	      0.00001414	     -0.22145509	     -0.00205088	     -0.00034378	    168.74679680
      0.68232728	     -0.06714442	      0.00009229	     -0.20809914	     -0.06670860	      0.88305136	      0.00001369	     -0.22147911	     -0.00200306	     -0.00037345	    169.58635817
      0.68379773	     -0.06721490	      0.00009499	     -0.20817012	     -0.06671151	      0.88305079	      0.00001323	     -0.22150373	     -0.00195215	     -0.00040195	    168.07220226
      0.68526819	     -0.06728498	      0.00009758	     -0.20824070	     -0.06671434	      0.88305018	      0.00001277	     -0.22152900	     -0.00190152	     -0.00043077	    168.60373023
      0.68698558	     -0.06737475	      0.00010049	     -0.20833109	     -0.06671755	      0.88304941	      0.00001223	     -0.22155929	     -0.00183890	     -0.00046333	    166.74033110
      0.68870298	     -0.06746231	      0.00010302	     -0.20841926	     -0.06672066	      0.88304859	      0.00001170	     -0.22159044	     -0.00177699	     -0.00049580	    168.33412420
      0.69042037	     -0.06755606	      0.00010604	     -0.20851368	     -0.06672365	      0.88304771	      0.00001117	     -0.22162223	     -0.00170957	     -0.00052586	    165.02487496
      0.69194462	     -0.06762965	      0.00010822	     -0.20858785	     -0.06672621	      0.88304689	      0.00001069	     -0.22165105	     -0.00165141	     -0.00055236	    167.01364510
      0.69346886	     -0.06771312	      0.00011083	     -0.20867194	     -0.06672868	      0.88304603	      0.00001022	     -0.22168017	     -0.00158931	     -0.00057775	    165.90375406
      0.69499311	     -0.06779419	      0.00011338	     -0.20875364	     -0.06673106	      0.88304513	      0.00000975	     -0.22170972	     -0.00152687	     -0.00060251	    166.49526834
      0.69651735	     -0.06787801	      0.00011661	     -0.20883812	     -0.06673334	      0.88304419	      0.00000928	     -0.22173959	     -0.00146116	     -0.00062488	    164.69383291
      0.69804160	     -0.06795815	      0.00011942	     -0.20891893	     -0.06673551	      0.88304322	      0.00000881	     -0.22176976	     -0.00139584	     -0.00064662	    165.63430427
      0.69965226	     -0.06804575	      0.00012179	     -0.20900725	     -0.06673771	      0.88304216	      0.00000831	     -0.22180188	     -0.00132292	     -0.00066737	    163.72388171
      0.70126292	     -0.06812817	      0.00012288	     -0.20909039	     -0.06673978	      0.88304107	      0.00000781	     -0.22183435	     -0.00125043	     -0.00068634	    164.67447545
      0.70319658	     -0.06823605	      0.00012454	     -0.20919916	     -0.06674211	      0.88303973	      0.00000721	     -0.22187367	     -0.00115932	     -0.00070691	    163.48847345
      0.70476768	     -0.06831878	      0.00012474	     -0.20928261	     -0.06674387	      0.88303860	      0.00000673	     -0.22190594	     -0.00108395	     -0.00072073	    163.30208640
      0.70633878	     -0.06840123	      0.00012627	     -0.20936582	     -0.06674551	      0.88303746	      0.00000624	     -0.22193824	     -0.00100652	     -0.00073315	    162.72926879
      0.70790988	     -0.06848086	      0.00012708	     -0.20944623	     -0.06674703	      0.88303630	      0.00000576	     -0.22197045	     -0.00092798	     -0.00074394	    163.24464132
      0.70948099	     -0.06855645	      0.00012861	     -0.20952263	     -0.06674843	      0.88303513	      0.00000527	     -0.22200240	     -0.00084670	     -0.00075227	    162.30909070
      0.71142441	     -0.06864598	      0.00012995	     -0.20961317	     -0.06674997	      0.88303366	      0.00000468	     -0.22204132	     -0.00074507	     -0.00075997	    162.77317300
      0.71300355	     -0.06871352	      0.00013195	     -0.20968157	     -0.06675108	      0.88303245	      0.00000419	     -0.22207238	     -0.00065981	     -0.00076188	    160.98040598
      0.71458268	     -0.06877219	      0.00013341	     -0.20974110	     -0.06675206	      0.88303125	      0.00000370	     -0.22210274	     -0.00057507	     -0.00076221	    162.34945292
      0.71616182	     -0.06883873	      0.00013539	     -0.20980854	     -0.06675290	      0.88303005	      0.00000322	     -0.22213240	     -0.00048658	     -0.00075950	    160.59281317
      0.71774095	     -0.06889689	      0.00013668	     -0.20986758	     -0.06675360	      0.88302885	      0.00000273	     -0.22216148	     -0.00039923	     -0.00075512	    162.00423606
      0.71932009	     -0.06895704	      0.00013826	     -0.20992866	     -0.06675416	      0.88302767	      0.00000224	     -0.22218977	     -0.00030808	     -0.00074706	    159.90288665
      0.72089922	     -0.06900610	      0.00013913	     -0.20997862	     -0.06675457	      0.88302649	      0.00000176	     -0.22221724	     -0.00021851	     -0.00073737	    161.42562484
      0.72247836	     -0.06905933	      0.00014008	     -0.21003278	     -0.06675484	      0.88302534	      0.00000127	     -0.22224367	     -0.00012579	     -0.00072467	    160.13170164
      0.72405749	     -0.06910418	      0.00014016	     -0.21007856	     -0.06675497	      0.88302421	      0.00000078	     -0.22226917	     -0.00003348	     -0.00070982	    160.62278733
      0.72563663	     -0.06915138	      0.00014041	     -0.21012669	     -0.06675495	      0.88302310	      0.00000030	     -0.22229360	      0.00006053	     -0.00069259	    159.99345164
      0.72721576	     -0.06919394	      0.00013981	     -0.21017019	     -0.06675478	      0.88302202	     -0.00000019	     -0.22231707	      0.00015490	     -0.00067339	    159.97654376
      0.72895071	     -0.06924292	      0.00013917	     -0.21022021	     -0.06675442	      0.88302087	     -0.00000073	     -0.22234165	      0.00025977	     -0.00065076	    159.57121249
      0.73068566	     -0.06928679	      0.00013752	     -0.21026512	     -0.06675388	      0.88301977	     -0.00000126	     -0.22236503	      0.00036548	     -0.00062538	    158.88945436
      0.73248389	     -0.06932812	      0.00013727	     -0.21030754	     -0.06675312	      0.88301866	     -0.00000182	     -0.22238799	      0.00047556	     -0.00059856	    159.05421316
      0.73428212	     -0.06937406	      0.00013466	     -0.21035458	     -0.06675217	      0.88301761	     -0.00000237	     -0.22240944	      0.00058744	     -0.00057057	    158.21232868
      0.73608034	     -0.06940503	      0.00013530	     -0.21038668	     -0.06675101	      0.88301661	     -0.00000293	     -0.22242956	      0.00069902	     -0.00054214	    158.89332751
      0.73763657	     -0.06943902	      0.00013225	     -0.21042163	     -0.06674985	      0.88301579	     -0.00000341	     -0.22244557	      0.00079718	     -0.00051732	    158.55739058
      0.73919280	     -0.06946246	      0.00013216	     -0.21044605	     -0.06674853	      0.88301500	     -0.00000388	     -0.22246050	      0.00089592	     -0.00049237	    158.23499440
      0.74074903	     -0.06948685	      0.00013003	     -0.21047141	     -0.06674706	      0.88301426	     -0.00000436	     -0.22247415	      0.00099460	     -0.00046790	    158.79374465
      0.74269665	     -0.06951009	      0.00012937	     -0.21049592	     -0.06674500	      0.88301337	     -0.00000496	     -0.22248951	      0.00112018	     -0.00043764	    157.69957845
      0.74431296	     -0.06952070	      0.00012674	     -0.21050754	     -0.06674311	      0.88301269	     -0.00000545	     -0.22250069	      0.00122341	     -0.00041147	    157.95690541
      0.74592927	     -0.06952876	      0.00012608	     -0.21051664	     -0.06674104	      0.88301204	     -0.00000595	     -0.22251035	      0.00132755	     -0.00038621	    158.18427247
      0.74790984	     -0.06953717	      0.00012305	     -0.21052630	     -0.06673829	      0.88301131	     -0.00000655	     -0.22252014	      0.00145597	     -0.00035679	    158.07995545
      0.74937708	     -0.06952899	      0.00012319	     -0.21051909	     -0.06673608	      0.88301080	     -0.00000699	     -0.22252597	      0.00155107	     -0.00033375	    157.66931248
      0.75084433	     -0.06952009	      0.00012133	     -0.21051112	     -0.06673374	      0.88301033	     -0.00000744	     -0.22253036	      0.00164576	     -0.00031176	    158.32686659
      0.75265785	     -0.06951002	      0.00011986	     -0.21050222	     -0.06673065	      0.88300979	     -0.00000799	     -0.22253397	      0.00176377	     -0.00028512	    157.57456928
      0.75447138	     -0.06949019	      0.00011664	     -0.21048353	     -0.06672734	      0.88300930	     -0.00000854	     -0.22253569	      0.00188046	     -0.00025716	    157.43705270
      0.75599830	     -0.06946896	      0.00011589	     -0.21046327	     -0.06672440	      0.88300892	     -0.00000900	     -0.22253571	      0.00197828	     -0.00023414	    157.63370903
      0.75752522	     -0.06945006	      0.00011335	     -0.21044532	     -0.06672130	      0.88300858	     -0.00000945	     -0.22253446	      0.00207557	     -0.00021142	    158.01938115
      0.75901176	     -0.06943009	      0.00011170	     -0.21042628	     -0.06671814	      0.88300828	     -0.00000990	     -0.22253216	      0.00216986	     -0.00018998	    158.29835445
      0.76049830	     -0.06940910	      0.00010957	     -0.21040622	     -0.06671485	      0.88300802	     -0.00001034	     -0.22252885	      0.00226453	     -0.00016799	    157.34652695
      0.76198484	     -0.06938474	      0.00010759	     -0.21038276	     -0.06671141	      0.88300778	     -0.00001079	     -0.22252457	      0.00235734	     -0.00014711	    158.17173193
      0.76374338	     -0.06935903	      0.00010515	     -0.21035814	     -0.06670717	      0.88300754	     -0.00001131	     -0.22251830	      0.00246823	     -0.00012273	    156.78069742
      0.76550191	     -0.06932443	      0.00010254	     -0.21032459	     -0.06670274	      0.88300735	     -0.00001183	     -0.22251087	      0.00257604	     -0.00009950	    158.37788695
      0.76726045	     -0.06929798	      0.00009954	     -0.21029919	     -0.06669811	      0.88300719	     -0.00001234	     -0.22250216	      0.00268531	     -0.00007745	    157.44384536
      0.76901899	     -0.06926204	      0.00009552	     -0.21026427	     -0.06669329	      0.88300708	     -0.00001286	     -0.22249248	      0.00279227	     -0.00005678	    158.65312072
      0.77077752	     -0.06923022	      0.00009100	     -0.21023347	     -0.06668829	      0.88300700	     -0.00001337	     -0.22248164	      0.00290074	     -0.00003556	    156.62468387
      0.77253606	     -0.06918544	      0.00008415	     -0.21018964	     -0.06668309	      0.88300695	     -0.00001388	     -0.22246980	      0.00300468	     -0.00001601	    159.80167069
      0.77388718	     -0.06915372	      0.00007991	     -0.21015868	     -0.06667898	      0.88300694	     -0.00001427	     -0.22245979	      0.00308700	     -0.00000030	    158.12132826
      0.77523830	     -0.06911067	      0.00007484	     -0.21011635	     -0.06667475	      0.88300695	     -0.00001465	     -0.22244900	      0.00316650	      0.00001529	    159.09907914
      0.77714301	     -0.06903918	      0.00006858	     -0.21004592	     -0.06666862	      0.88300700	     -0.00001520	     -0.22243205	      0.00327865	      0.00003914	    157.98416217
      0.77904772	     -0.06893978	      0.00006259	     -0.20994753	     -0.06666227	      0.88300710	     -0.00001573	     -0.22241277	      0.00338514	      0.00006538	    160.76700483
      0.78049803	     -0.06886264	      0.00005897	     -0.20987119	     -0.06665730	      0.88300721	     -0.00001614	     -0.22239613	      0.00346704	      0.00008800	    159.40813271
      0.78194833	     -0.06877162	      0.00005477	     -0.20978092	     -0.06665222	      0.88300735	     -0.00001655	     -0.22237802	      0.00354493	      0.00011229	    160.82781516
      0.78373317	     -0.06865518	      0.00005026	     -0.20966541	     -0.06664580	      0.88300758	     -0.00001704	     -0.22235359	      0.00363987	      0.00014588	    159.80093070
      0.78532885	     -0.06853803	      0.00004565	     -0.20954904	     -0.06663993	      0.88300784	     -0.00001748	     -0.22232994	      0.00371985	      0.00017929	    161.25765531
      0.78692453	     -0.06841699	      0.00004191	     -0.20942877	     -0.06663393	      0.88300816	     -0.00001792	     -0.22230456	      0.00379792	      0.00021569	    161.47124985
      0.78852021	     -0.06828800	      0.00003757	     -0.20930051	     -0.06662781	      0.88300853	     -0.00001836	     -0.22227757	      0.00387224	      0.00025472	    162.82115332
      0.79032942	     -0.06813845	      0.00003369	     -0.20915179	     -0.06662073	      0.88300904	     -0.00001885	     -0.22224501	      0.00395424	      0.00030225	    162.29002972
      0.79213862	     -0.06797381	      0.00002830	     -0.20898790	     -0.06661351	      0.88300963	     -0.00001934	     -0.22221054	      0.00403051	      0.00035364	    163.76784888
      0.79354854	     -0.06784548	      0.00002597	     -0.20886015	     -0.06660779	      0.88301016	     -0.00001971	     -0.22218231	      0.00408744	      0.00039521	    164.38205680
      0.79495846	     -0.06771398	      0.00002242	     -0.20872919	     -0.06660199	      0.88301074	     -0.00002009	     -0.22215307	      0.00414188	      0.00043852	    164.89696962
      0.79694813	     -0.06753243	      0.00001845	     -0.20854837	     -0.06659367	      0.88301168	     -0.00002061	     -0.22211027	      0.00421399	      0.00050032	    165.71676033
      0.79869229	     -0.06737193	      0.00001336	     -0.20838847	     -0.06658627	      0.88301260	     -0.00002107	     -0.22207156	      0.00427340	      0.00055695	    165.08035276
      0.80022257	     -0.06722485	      0.00001152	     -0.20824188	     -0.06657970	      0.88301349	     -0.00002146	     -0.22203680	      0.00432084	      0.00060580	    166.78762932
      0.80175285	     -0.06709057	      0.00000724	     -0.20810805	     -0.06657305	      0.88301445	     -0.00002186	     -0.22200138	      0.00436624	      0.00065312	    167.69497969
      0.80328313	     -0.06695188	      0.00000488	     -0.20796981	     -0.06656633	      0.88301549	     -0.00002225	     -0.22196555	      0.00440924	      0.00069936	    167.85019206
      0.80503857	     -0.06679848	      0.00000083	     -0.20781687	     -0.06655855	      0.88301676	     -0.00002269	     -0.22192388	      0.00445458	      0.00074951	    168.77955947
      0.80679402	     -0.06664295	     -0.00000113	     -0.20766180	     -0.06655070	      0.88301812	     -0.00002313	     -0.22188174	      0.00449726	      0.00079759	    168.06466837
      0.80821362	     -0.06651839	     -0.00000495	     -0.20753753	     -0.06654429	      0.88301928	     -0.00002348	     -0.22184738	      0.00452779	      0.00083295	    169.79827488
      0.80963322	     -0.06640026	     -0.00000705	     -0.20741972	     -0.06653784	      0.88302048	     -0.00002383	     -0.22181284	      0.00455717	      0.00086529	    170.12952043
      0.81150045	     -0.06625067	     -0.00001145	     -0.20727049	     -0.06652930	      0.88302214	     -0.00002429	     -0.22176735	      0.00459308	      0.00090324	    169.86959454
      0.81299861	     -0.06613169	     -0.00001347	     -0.20715177	     -0.06652240	      0.88302351	     -0.00002465	     -0.22173088	      0.00461813	      0.00092927	    171.15245899
      0.81449678	     -0.06602042	     -0.00001655	     -0.20704075	     -0.06651546	      0.88302492	     -0.00002501	     -0.22169452	      0.00464205	      0.00095157	    171.20687510
      0.81599495	     -0.06591055	     -0.00001836	     -0.20693110	     -0.06650849	      0.88302636	     -0.00002536	     -0.22165839	      0.00466323	      0.00096930	    172.07837432
      0.81804452	     -0.06578005	     -0.00002255	     -0.20680089	     -0.06649891	      0.88302836	     -0.00002585	     -0.22160934	      0.00469087	      0.00098628	    170.75127857
      0.81942552	     -0.06568006	     -0.00002313	     -0.20670108	     -0.06649242	      0.88302973	     -0.00002617	     -0.22157682	      0.00470490	      0.00099447	    172.59118378
      0.82080652	     -0.06559258	     -0.00002539	     -0.20661375	     -0.06648591	      0.88303111	     -0.00002648	     -0.22154440	      0.00471933	      0.00099810	    172.98049151
      0.82276611	     -0.06547686	     -0.00002761	     -0.20649824	     -0.06647664	      0.88303306	     -0.00002693	     -0.22149912	      0.00473766	      0.00099551	    173.54756952
      0.82426230	     -0.06539142	     -0.00003114	     -0.20641291	     -0.06646955	      0.88303455	     -0.00002727	     -0.22146499	      0.00475007	      0.00098990	    173.48744437
      0.82575849	     -0.06531025	     -0.00003294	     -0.20633187	     -0.06646243	      0.88303602	     -0.00002760	     -0.22143135	      0.00476074	      0.00097934	    174.21692763
      0.82725468	     -0.06523589	     -0.00003596	     -0.20625761	     -0.06645530	      0.88303748	     -0.00002793	     -0.22139827	      0.00477047	      0.00096493	    174.35309172
      0.82875087	     -0.06516188	     -0.00003768	     -0.20618370	     -0.06644816	      0.88303891	     -0.00002825	     -0.22136579	      0.00477836	      0.00094674	    174.86587574
      0.83046289	     -0.06508946	     -0.00004114	     -0.20611137	     -0.06643997	      0.88304051	     -0.00002862	     -0.22132948	      0.00478667	      0.00092217	    173.96154797
      0.83217492	     -0.06501709	     -0.00004275	     -0.20603907	     -0.06643177	      0.88304206	     -0.00002899	     -0.22129432	      0.00479157	      0.00089322	    175.33913228
      0.83388695	     -0.06496501	     -0.00004706	     -0.20598703	     -0.06642356	      0.88304356	     -0.00002935	     -0.22126012	      0.00479633	      0.00085980	    175.38533696
      0.83532243	     -0.06491222	     -0.00004721	     -0.20593432	     -0.06641668	      0.88304478	     -0.00002965	     -0.22123244	      0.00479931	      0.00082952	    175.36777298
      0.83675791	     -0.06487144	     -0.00005025	     -0.20589357	     -0.06640978	      0.88304594	     -0.00002995	     -0.22120538	      0.00480196	      0.00079685	    175.18544692
      0.83819340	     -0.06483003	     -0.00005159	     -0.20585220	     -0.06640289	      0.88304706	     -0.00003025	     -0.22117906	      0.00480341	      0.00076153	    175.93036260
      0.84016713	     -0.06478624	     -0.00005523	     -0.20580845	     -0.06639341	      0.88304852	     -0.00003065	     -0.22114394	      0.00480639	      0.00071035	    174.36781873
      0.84158594	     -0.06474706	     -0.00005589	     -0.20576932	     -0.06638659	      0.88304950	     -0.00003094	     -0.22111954	      0.00480576	      0.00067232	    176.09801720
      0.84300475	     -0.06471906	     -0.00005831	     -0.20574133	     -0.06637977	      0.88305042	     -0.00003122	     -0.22109568	      0.00480601	      0.00063281	    176.33840141
      0.84442356	     -0.06469171	     -0.00005961	     -0.20571401	     -0.06637295	      0.88305129	     -0.00003150	     -0.22107246	      0.00480625	      0.00059298	    176.06585398
      0.84617292	     -0.06466020	     -0.00006222	     -0.20568252	     -0.06636454	      0.88305229	     -0.00003185	     -0.22104466	      0.00480516	      0.00054327	    176.86042385
      0.84778958	     -0.06463585	     -0.00006359	     -0.20565821	     -0.06635678	      0.88305313	     -0.00003216	     -0.22101981	      0.00480497	      0.00049804	    175.74183041
      0.84940624	     -0.06461099	     -0.00006690	     -0.20563333	     -0.06634901	      0.88305390	     -0.00003248	     -0.22099576	      0.00480241	      0.00045309	    177.19872260
      0.85102290	     -0.06459197	     -0.00006778	     -0.20561434	     -0.06634125	      0.88305459	     -0.00003279	     -0.22097240	      0.00480148	      0.00041010	    175.88732252
      0.85232240	     -0.06457746	     -0.00007084	     -0.20559981	     -0.06633501	      0.88305510	     -0.00003304	     -0.22095416	      0.00479892	      0.00037586	    177.16312674
      0.85362191	     -0.06456423	     -0.00007196	     -0.20558660	     -0.06632877	      0.88305557	     -0.00003329	     -0.22093637	      0.00479749	      0.00034343	    176.57980462
      0.85492142	     -0.06455198	     -0.00007357	     -0.20557436	     -0.06632254	      0.88305600	     -0.00003353	     -0.22091900	      0.00479511	      0.00031198	    177.05719812
      0.85678399	     -0.06453990	     -0.00007540	     -0.20556230	     -0.06631361	      0.88305654	     -0.00003388	     -0.22089485	      0.00479278	      0.00027004	    175.71071702
      0.85864656	     -0.06452179	     -0.00007772	     -0.20554418	     -0.06630469	      0.88305701	     -0.00003423	     -0.22087159	      0.00478743	      0.00023133	    177.88818143
      0.85993753	     -0.06451871	     -0.00007819	     -0.20554112	     -0.06629851	      0.88305729	     -0.00003447	     -0.22085578	      0.00478561	      0.00020696	    176.68872577
      0.86122850	     -0.06451470	     -0.00007948	     -0.20553711	     -0.06629234	      0.88305754	     -0.00003471	     -0.22084043	      0.00478260	      0.00018381	    177.20931148
      0.86293156	     -0.06451470	     -0.00008065	     -0.20553714	     -0.06628419	      0.88305783	     -0.00003502	     -0.22082081	      0.00477974	      0.00015626	    176.16832592
      0.86463461	     -0.06451239	     -0.00008231	     -0.20553483	     -0.06627606	      0.88305807	     -0.00003533	     -0.22080193	      0.00477500	      0.00013137	    177.71667682
      0.86633767	     -0.06452237	     -0.00008255	     -0.20554485	     -0.06626793	      0.88305828	     -0.00003564	     -0.22078367	      0.00477266	      0.00010928	    176.00529604
      0.86764688	     -0.06452459	     -0.00008405	     -0.20554707	     -0.06626168	      0.88305841	     -0.00003588	     -0.22077017	      0.00476938	      0.00009461	    176.92893363
      0.86895608	     -0.06453419	     -0.00008410	     -0.20555670	     -0.06625544	      0.88305853	     -0.00003612	     -0.22075703	      0.00476716	      0.00008119	    176.64900879
      0.87064310	     -0.06454814	     -0.00008465	     -0.20557068	     -0.06624740	      0.88305865	     -0.00003642	     -0.22074076	      0.00476427	      0.00006581	    176.80510248
      0.87233011	     -0.06456720	     -0.00008429	     -0.20558979	     -0.06623936	      0.88305875	     -0.00003673	     -0.22072514	      0.00476244	      0.00005303	    175.91846160
      0.87401712	     -0.06458887	     -0.00008574	     -0.20561149	     -0.06623133	      0.88305883	     -0.00003703	     -0.22071027	      0.00476016	      0.00004185	    176.59229158
      0.87534098	     -0.06460777	     -0.00008478	     -0.20563044	     -0.06622503	      0.88305888	     -0.00003727	     -0.22069905	      0.00475965	      0.00003474	    175.75338491
      0.87666483	     -0.06462986	     -0.00008534	     -0.20565257	     -0.06621873	      0.88305892	     -0.00003750	     -0.22068825	      0.00475883	      0.00002797	    176.20368322
      0.87834444	     -0.06466290	     -0.00008521	     -0.20568568	     -0.06621074	      0.88305896	     -0.00003780	     -0.22067517	      0.00475979	      0.00002089	    174.90121034
      0.88002404	     -0.06469358	     -0.00008595	     -0.20571641	     -0.06620274	      0.88305899	     -0.00003810	     -0.22066276	      0.00475977	      0.00001453	    176.24459058
      0.88170364	     -0.06473441	     -0.00008496	     -0.20575734	     -0.06619474	      0.88305901	     -0.00003840	     -0.22065089	      0.00476283	      0.00000885	    174.64288253
      0.88300729	     -0.06476300	     -0.00008594	     -0.20578598	     -0.06618853	      0.88305902	     -0.00003863	     -0.22064214	      0.00476463	      0.00000514	    175.24438044
      0.88431094	     -0.06479487	     -0.00008559	     -0.20581793	     -0.06618232	      0.88305903	     -0.00003886	     -0.22063369	      0.00476806	      0.00000172	    174.57953643
      0.88561460	     -0.06482661	     -0.00008561	     -0.20584975	     -0.06617610	      0.88305903	     -0.00003909	     -0.22062555	      0.00477160	     -0.00000186	    174.76174235
      0.88741430	     -0.06487339	     -0.00008530	     -0.20589667	     -0.06616751	      0.88305902	     -0.00003940	     -0.22061475	      0.00477898	     -0.00000599	    173.10881031
      0.88921401	     -0.06491188	     -0.00008552	     -0.20593529	     -0.06615890	      0.88305900	     -0.00003972	     -0.22060442	      0.00478529	     -0.00000989	    174.67555065
      0.89063221	     -0.06495036	     -0.00008497	     -0.20597390	     -0.06615211	      0.88305899	     -0.00003997	     -0.22059640	      0.00479318	     -0.00001245	    173.33014487
      0.89205042	     -0.06498249	     -0.00008516	     -0.20600614	     -0.06614531	      0.88305897	     -0.00004022	     -0.22058864	      0.00480085	     -0.00001486	    173.64788278
      0.89379646	     -0.06502388	     -0.00008468	     -0.20604769	     -0.06613692	      0.88305894	     -0.00004053	     -0.22057924	      0.00481177	     -0.00001767	    173.36992742
      0.89554251	     -0.06505919	     -0.00008599	     -0.20608316	     -0.06612850	      0.88305891	     -0.00004084	     -0.22057006	      0.00482390	     -0.00001925	    173.22149813
      0.89689375	     -0.06508635	     -0.00008527	     -0.20611046	     -0.06612198	      0.88305888	     -0.00004107	     -0.22056308	      0.00483404	     -0.00001988	    172.65814444
      0.89824499	     -0.06511147	     -0.00008607	     -0.20613571	     -0.06611544	      0.88305885	     -0.00004131	     -0.22055620	      0.00484464	     -0.00002009	    172.61254126
      0.89997007	     -0.06514163	     -0.00008611	     -0.20616605	     -0.06610707	      0.88305882	     -0.00004162	     -0.22054750	      0.00485908	     -0.00001958	    172.11257925
      0.90169516	     -0.06516943	     -0.00008754	     -0.20619403	     -0.06609868	      0.88305879	     -0.00004193	     -0.22053890	      0.00487427	     -0.00001762	    171.71468882
      0.90342024	     -0.06518793	     -0.00008615	     -0.20621274	     -0.06609025	      0.88305876	     -0.00004223	     -0.22053038	      0.00488934	     -0.00001501	    171.93550365
      0.90475536	     -0.06520399	     -0.00008809	     -0.20622892	     -0.06608372	      0.88305874	     -0.00004247	     -0.22052371	      0.00490191	     -0.00001103	    171.59476033
      0.90609048	     -0.06521686	     -0.00008797	     -0.20624194	     -0.06607716	      0.88305873	     -0.00004271	     -0.22051709	      0.00491460	     -0.00000686	    171.61047979
      0.90779709	     -0.06523073	     -0.00008890	     -0.20625600	     -0.06606876	      0.88305872	     -0.00004301	     -0.22050870	      0.00493125	     -0.00000067	    171.68041770
      0.90950369	     -0.06523996	     -0.00008853	     -0.20626544	     -0.06606033	      0.88305873	     -0.00004332	     -0.22050031	      0.00494873	      0.00000741	    170.79059193
      0.91121030	     -0.06524675	     -0.00009068	     -0.20627239	     -0.06605187	      0.88305875	     -0.00004363	     -0.22049197	      0.00496535	      0.00001669	    171.48424758
      0.91253952	     -0.06524604	     -0.00008948	     -0.20627185	     -0.06604526	      0.88305878	     -0.00004386	     -0.22048546	      0.00497914	      0.00002537	    170.71532862
      0.91386874	     -0.06524580	     -0.00009025	     -0.20627174	     -0.06603864	      0.88305882	     -0.00004410	     -0.22047893	      0.00499216	      0.00003452	    171.21440137
      0.91562878	     -0.06524392	     -0.00009020	     -0.20627007	     -0.06602984	      0.88305889	     -0.00004442	     -0.22047033	      0.00501063	      0.00004841	    170.00566847
      0.91738881	     -0.06523249	     -0.00009141	     -0.20625881	     -0.06602100	      0.88305899	     -0.00004474	     -0.22046179	      0.00502671	      0.00006353	    172.04689238
      0.91876738	     -0.06522886	     -0.00009070	     -0.20625534	     -0.06601406	      0.88305908	     -0.00004499	     -0.22045504	      0.00504125	      0.00007631	    170.63593530
      0.92014594	     -0.06521868	     -0.00009133	     -0.20624530	     -0.06600710	      0.88305920	     -0.00004524	     -0.22044837	      0.00505479	      0.00009018	    170.66289015
      0.92181690	     -0.06520422	     -0.00009112	     -0.20623102	     -0.06599864	      0.88305936	     -0.00004554	     -0.22044030	      0.00507043	      0.00010727	    171.22699058
      0.92348785	     -0.06519204	     -0.00009192	     -0.20621901	     -0.06599016	      0.88305956	     -0.00004584	     -0.22043225	      0.00508750	      0.00012625	    169.69258660
      0.92515881	     -0.06516786	     -0.00009106	     -0.20619499	     -0.06598164	      0.88305979	     -0.00004615	     -0.22042433	      0.00510147	      0.00014480	    171.71294513
      0.92682977	     -0.06515513	     -0.00009257	     -0.20618241	     -0.06597311	      0.88306004	     -0.00004645	     -0.22041628	      0.00511837	      0.00016535	    169.45581189
      0.92828429	     -0.06513038	     -0.00009114	     -0.20615781	     -0.06596565	      0.88306030	     -0.00004672	     -0.22040944	      0.00513032	      0.00018276	    171.02791786
      0.92973880	     -0.06511419	     -0.00009186	     -0.20614175	     -0.06595818	      0.88306058	     -0.00004698	     -0.22040256	      0.00514331	      0.00020005	    171.02740612
      0.93158092	     -0.06508736	     -0.00009014	     -0.20611511	     -0.06594869	      0.88306096	     -0.00004732	     -0.22039402	      0.00515982	      0.00022173	    170.46751905
      0.93296579	     -0.06506698	     -0.00009110	     -0.20609483	     -0.06594154	      0.88306128	     -0.00004757	     -0.22038759	      0.00517136	      0.00023813	    170.81782634
      0.93435066	     -0.06504514	     -0.00009005	     -0.20607313	     -0.06593437	      0.88306162	     -0.00004783	     -0.22038122	      0.00518278	      0.00025342	    171.21372072
      0.93614125	     -0.06502190	     -0.00009021	     -0.20605004	     -0.06592508	      0.88306209	     -0.00004816	     -0.22037309	      0.00519873	      0.00027248	    169.82708009
      0.93770477	     -0.06499373	     -0.00008904	     -0.20602199	     -0.06591694	      0.88306253	     -0.00004845	     -0.22036616	      0.00521034	      0.00028748	    171.45656916
      0.93926829	     -0.06497754	     -0.00009014	     -0.20600592	     -0.06590878	      0.88306299	     -0.00004874	     -0.22035936	      0.00522411	      0.00030137	    170.22165169
      0.94083181	     -0.06495348	     -0.00008965	     -0.20598197	     -0.06590060	      0.88306347	     -0.00004903	     -0.22035294	      0.00523605	      0.00031290	    171.54221729
      0.94239533	     -0.06494580	     -0.00009182	     -0.20597437	     -0.06589241	      0.88306397	     -0.00004933	     -0.22034682	      0.00524978	      0.00032252	    170.45221387
      0.94395885	     -0.06492875	     -0.00009240	     -0.20595742	     -0.06588419	      0.88306448	     -0.00004963	     -0.22034132	      0.00526262	      0.00033026	    170.90276122
      0.94552237	     -0.06492417	     -0.00009519	     -0.20595290	     -0.06587595	      0.88306500	     -0.00004993	     -0.22033626	      0.00527564	      0.00033463	    171.21760186
      0.94708589	     -0.06491450	     -0.00009622	     -0.20594332	     -0.06586769	      0.88306553	     -0.00005023	     -0.22033183	      0.00529013	      0.00033763	    170.15720276
      0.94864940	     -0.06491196	     -0.00009968	     -0.20594083	     -0.06585941	      0.88306606	     -0.00005053	     -0.22032795	      0.00530319	      0.00033679	    171.28695480
      0.95021292	     -0.06490854	     -0.00010134	     -0.20593749	     -0.06585111	      0.88306658	     -0.00005084	     -0.22032470	      0.00531873	      0.00033432	    169.75097899
      0.95177644	     -0.06490846	     -0.00010578	     -0.20593744	     -0.06584278	      0.88306710	     -0.00005114	     -0.22032208	      0.00533240	      0.00032839	    171.10430413
      0.95333996	     -0.06490764	     -0.00010811	     -0.20593670	     -0.06583443	      0.88306761	     -0.00005145	     -0.22032014	      0.00534823	      0.00032068	    170.06507703
      0.95490348	     -0.06490931	     -0.00011267	     -0.20593841	     -0.06582605	      0.88306810	     -0.00005175	     -0.22031881	      0.00536355	      0.00031053	    170.39960110
      0.95646700	     -0.06490876	     -0.00011484	     -0.20593793	     -0.06581766	      0.88306858	     -0.00005206	     -0.22031808	      0.00537986	      0.00029838	    169.82784798
      0.95803052	     -0.06490777	     -0.00011846	     -0.20593701	     -0.06580923	      0.88306903	     -0.00005236	     -0.22031781	      0.00539612	      0.00028478	    169.82842132
      0.95959404	     -0.06490641	     -0.00012001	     -0.20593574	     -0.06580078	      0.88306947	     -0.00005266	     -0.22031797	      0.00541236	      0.00026961	    170.08722382
      0.96115756	     -0.06490699	     -0.00012368	     -0.20593639	     -0.06579231	      0.88306988	     -0.00005296	     -0.22031857	      0.00542948	      0.00025379	    169.75785516
      0.96272108	     -0.06490042	     -0.00012468	     -0.20592992	     -0.06578381	      0.88307026	     -0.00005325	     -0.22031956	      0.00544662	      0.00023725	    169.71574519
      0.96428460	     -0.06489343	     -0.00012786	     -0.20592301	     -0.06577528	      0.88307062	     -0.00005354	     -0.22032070	      0.00546393	      0.00022063	    169.96655811
      0.96584812	     -0.06487824	     -0.00012800	     -0.20590794	     -0.06576672	      0.88307095	     -0.00005383	     -0.22032190	      0.00548111	      0.00020371	    170.53735813
      0.96741164	     -0.06486161	     -0.00013020	     -0.20589142	     -0.06575814	      0.88307126	     -0.00005411	     -0.22032300	      0.00549964	      0.00018890	    169.44186923
      0.96897516	     -0.06483542	     -0.00012991	     -0.20586535	     -0.06574952	      0.88307154	     -0.00005439	     -0.22032398	      0.00551598	      0.00017372	    171.21827425
      0.97053868	     -0.06481301	     -0.00013196	     -0.20584306	     -0.06574088	      0.88307180	     -0.00005467	     -0.22032468	      0.00553487	      0.00016188	    169.48370464
      0.97210219	     -0.06477669	     -0.00013164	     -0.20580685	     -0.06573222	      0.88307205	     -0.00005494	     -0.22032523	      0.00555080	      0.00015056	    171.57167638
      0.97366571	     -0.06474908	     -0.00013373	     -0.20577935	     -0.06572352	      0.88307228	     -0.00005520	     -0.22032536	      0.00556926	      0.00014302	    169.61900202
      0.97522923	     -0.06470275	     -0.00013325	     -0.20573313	     -0.06571481	      0.88307250	     -0.00005546	     -0.22032527	      0.00558413	      0.00013723	    171.82512960
      0.97679275	     -0.06466765	     -0.00013508	     -0.20569811	     -0.06570606	      0.88307271	     -0.00005571	     -0.22032464	      0.00560078	      0.00013528	    170.57788709
      0.97835627	     -0.06461642	     -0.00013481	     -0.20564698	     -0.06569729	      0.88307292	     -0.00005596	     -0.22032374	      0.00561460	      0.00013556	    172.44343383
      0.97991979	     -0.06457556	     -0.00013697	     -0.20560619	     -0.06568850	      0.88307313	     -0.00005620	     -0.22032227	      0.00562945	      0.00013983	    171.49044734
      0.98148331	     -0.06451550	     -0.00013682	     -0.20554622	     -0.06567969	      0.88307336	     -0.00005643	     -0.22032043	      0.00564203	      0.00014755	    172.63006289
      0.98304683	     -0.06446309	     -0.00013868	     -0.20549386	     -0.06567086	      0.88307360	     -0.00005666	     -0.22031786	      0.00565406	      0.00015826	    172.79965815
      0.98461035	     -0.06439475	     -0.00013783	     -0.20542560	     -0.06566201	      0.88307386	     -0.00005688	     -0.22031475	      0.00566452	      0.00017302	    173.49671160
      0.98617387	     -0.06433564	     -0.00013954	     -0.20536653	     -0.06565315	      0.88307414	     -0.00005710	     -0.22031093	      0.00567425	      0.00019144	    173.16001155
      0.98773739	     -0.06426468	     -0.00013880	     -0.20529562	     -0.06564427	      0.88307446	     -0.00005731	     -0.22030660	      0.00568153	      0.00021230	    174.63785836
      0.98930091	     -0.06420242	     -0.00014041	     -0.20523337	     -0.06563538	      0.88307481	     -0.00005751	     -0.22030153	      0.00568892	      0.00023693	    173.91229560
      0.99086443	     -0.06412657	     -0.00013929	     -0.20515755	     -0.06562648	      0.88307520	     -0.00005771	     -0.22029591	      0.00569345	      0.00026347	    175.61147897
      0.99225376	     -0.06406902	     -0.00014071	     -0.20510000	     -0.06561857	      0.88307558	     -0.00005788	     -0.22029029	      0.00569757	      0.00028909	    175.29429290
      0.99364308	     -0.06400446	     -0.00014082	     -0.20503544	     -0.06561065	      0.88307600	     -0.00005804	     -0.22028422	      0.00569997	      0.00031622	    175.94090224
      0.99503241	     -0.06394188	     -0.00014201	     -0.20497284	     -0.06560273	      0.88307646	     -0.00005820	     -0.22027765	      0.00570158	      0.00034482	    176.19011938
      0.99673643	     -0.06386015	     -0.00014275	     -0.20489106	     -0.06559302	      0.88307708	     -0.00005839	     -0.22026889	      0.00570152	      0.00038118	    177.21587570
      0.99836888	     -0.06378352	     -0.00014398	     -0.20481439	     -0.06558371	      0.88307773	     -0.00005857	     -0.22025969	      0.00570033	      0.00041694	    177.51962750
      1.00000134	     -0.06370270	     -0.00014432	     -0.20473351	     -0.06557441	      0.88307844	     -0.00005874	     -0.22024973	      0.00569716	      0.00045343	    178.32846016
      1.00163379	     -0.06362385	     -0.00014618	     -0.20465458	     -0.06556511	      0.88307921	     -0.00005890	     -0.22023895	      0.00569275	      0.00049020	    178.62011090
      1.00326625	     -0.06353657	     -0.00014620	     -0.20456722	     -0.06555582	      0.88308004	     -0.00005906	     -0.22022745	      0.00568693	      0.00052720	    178.80633856
      1.00460113	     -0.06347301	     -0.00014855	     -0.20450356	     -0.06554823	      0.88308077	     -0.00005918	     -0.22021739	      0.00568062	      0.00055673	    179.48001033
      1.00593601	     -0.06340654	     -0.00014968	     -0.20443699	     -0.06554065	      0.88308153	     -0.00005930	     -0.22020690	      0.00567309	      0.00058531	    180.39927203
      1.00760084	     -0.06332920	     -0.00015170	     -0.20435952	     -0.06553122	      0.88308253	     -0.00005944	     -0.22019320	      0.00566330	      0.00062024	    179.74453390
      1.00926567	     -0.06324302	     -0.00015277	     -0.20427319	     -0.06552180	      0.88308359	     -0.00005958	     -0.22017889	      0.00564985	      0.00065319	    181.66360062
      1.01093050	     -0.06316981	     -0.00015475	     -0.20419981	     -0.06551241	      0.88308471	     -0.00005970	     -0.22016378	      0.00563666	      0.00068411	    181.02675235
      1.01229464	     -0.06310186	     -0.00015535	     -0.20413172	     -0.06550473	      0.88308566	     -0.00005980	     -0.22015103	      0.00562338	      0.00070732	    182.31217868
      1.01365878	     -0.06304168	     -0.00015689	     -0.20407138	     -0.06549706	      0.88308663	     -0.00005990	     -0.22013788	      0.00560989	      0.00072861	    182.47824602
      1.01532787	     -0.06296582	     -0.00015806	     -0.20399533	     -0.06548772	      0.88308787	     -0.00006000	     -0.22012130	      0.00559186	      0.00075157	    182.96250147
      1.01699696	     -0.06289201	     -0.00016008	     -0.20392131	     -0.06547840	      0.88308914	     -0.00006010	     -0.22010412	      0.00557287	      0.00077219	    182.58936075
      1.01839988	     -0.06282561	     -0.00016106	     -0.20385471	     -0.06547059	      0.88309024	     -0.00006018	     -0.22008931	      0.00555448	      0.00078618	    184.32603017
      1.01980280	     -0.06276559	     -0.00016287	     -0.20379449	     -0.06546281	      0.88309135	     -0.00006025	     -0.22007411	      0.00553650	      0.00079832	    184.13962358
      1.02120571	     -0.06270238	     -0.00016461	     -0.20373107	     -0.06545506	      0.88309248	     -0.00006032	     -0.22005859	      0.00551675	      0.00080779	    185.09416098
      1.02300968	     -0.06262720	     -0.00016772	     -0.20365560	     -0.06544513	      0.88309394	     -0.00006039	     -0.22003811	      0.00549106	      0.00081718	    184.42425025
      1.02446429	     -0.06255433	     -0.00016985	     -0.20358248	     -0.06543716	      0.88309513	     -0.00006045	     -0.22002117	      0.00546753	      0.00082287	    185.82180864
      1.02591891	     -0.06248861	     -0.00017256	     -0.20351649	     -0.06542923	      0.88309633	     -0.00006049	     -0.22000369	      0.00544339	      0.00082665	    186.42538829
      1.02737353	     -0.06241826	     -0.00017501	     -0.20344587	     -0.06542133	      0.88309754	     -0.00006053	     -0.21998579	      0.00541777	      0.00082868	    187.32778178
      1.02882814	     -0.06234800	     -0.00017741	     -0.20337533	     -0.06541346	      0.88309874	     -0.00006057	     -0.21996739	      0.00539162	      0.00083004	    186.89323447
      1.03028276	     -0.06227077	     -0.00017970	     -0.20329781	     -0.06540564	      0.88309995	     -0.00006059	     -0.21994846	      0.00536270	      0.00083020	    188.31406617
      1.03204174	     -0.06217936	     -0.00018231	     -0.20320604	     -0.06539624	      0.88310141	     -0.00006061	     -0.21992480	      0.00532654	      0.00082940	    188.81402256
      1.03342815	     -0.06210172	     -0.00018457	     -0.20312809	     -0.06538888	      0.88310256	     -0.00006062	     -0.21990560	      0.00529605	      0.00082892	    189.51860359
      1.03481455	     -0.06202301	     -0.00018649	     -0.20304907	     -0.06538156	      0.88310371	     -0.00006062	     -0.21988586	      0.00526458	      0.00082852	    189.52124666
      1.03620096	     -0.06193892	     -0.00018849	     -0.20296465	     -0.06537428	      0.88310486	     -0.00006062	     -0.21986558	      0.00523062	      0.00082776	    190.82687518
      1.03795901	     -0.06183504	     -0.00019090	     -0.20286035	     -0.06536512	      0.88310631	     -0.00006060	     -0.21983913	      0.00518684	      0.00082786	    189.90158927
      1.03945288	     -0.06173439	     -0.00019326	     -0.20275930	     -0.06535741	      0.88310755	     -0.00006058	     -0.21981603	      0.00514521	      0.00082854	    192.24366263
      1.04094676	     -0.06163934	     -0.00019499	     -0.20266386	     -0.06534975	      0.88310879	     -0.00006055	     -0.21979226	      0.00510290	      0.00082990	    192.68723379
      1.04244064	     -0.06153905	     -0.00019740	     -0.20256314	     -0.06534216	      0.88311003	     -0.00006051	     -0.21976794	      0.00505827	      0.00083236	    193.54178935
      1.04393452	     -0.06143725	     -0.00019880	     -0.20246092	     -0.06533464	      0.88311128	     -0.00006046	     -0.21974304	      0.00501180	      0.00083603	    193.79977303
      1.04542839	     -0.06133055	     -0.00020107	     -0.20235376	     -0.06532719	      0.88311253	     -0.00006041	     -0.21971758	      0.00496264	      0.00084061	    194.92738419
      1.04692227	     -0.06122770	     -0.00020229	     -0.20225045	     -0.06531981	      0.88311379	     -0.00006034	     -0.21969160	      0.00491171	      0.00084642	    195.20176648
      1.04823952	     -0.06113312	     -0.00020432	     -0.20215543	     -0.06531337	      0.88311491	     -0.00006028	     -0.21966834	      0.00486429	      0.00085192	    196.56621198
      1.04955677	     -0.06103991	     -0.00020534	     -0.20206178	     -0.06530700	      0.88311603	     -0.00006021	     -0.21964474	      0.00481611	      0.00085868	    196.43058308
      1.05087402	     -0.06094564	     -0.00020688	     -0.20196705	     -0.06530069	      0.88311717	     -0.00006013	     -0.21962085	      0.00476534	      0.00086557	    197.61238711
      1.05262135	     -0.06082715	     -0.00020856	     -0.20184794	     -0.06529242	      0.88311869	     -0.00006002	     -0.21958885	      0.00469675	      0.00087572	    197.06418074
      1.05418274	     -0.06071724	     -0.00021104	     -0.20173741	     -0.06528514	      0.88312007	     -0.00005991	     -0.21956011	      0.00463113	      0.00088480	    199.34743399
      1.05557064	     -0.06062938	     -0.00021208	     -0.20164902	     -0.06527875	      0.88312130	     -0.00005980	     -0.21953444	      0.00457221	      0.00089256	    199.52303606
      1.05695854	     -0.06054035	     -0.00021417	     -0.20155943	     -0.06527245	      0.88312254	     -0.00005968	     -0.21950883	      0.00451170	      0.00090043	    199.62094418
      1.05834644	     -0.06045386	     -0.00021526	     -0.20147237	     -0.06526623	      0.88312380	     -0.00005956	     -0.21948328	      0.00444889	      0.00090735	    200.60198776
      1.06008968	     -0.06034942	     -0.00021774	     -0.20136718	     -0.06525854	      0.88312539	     -0.00005940	     -0.21945131	      0.00436847	      0.00091503	    201.12073413
      1.06138062	     -0.06027497	     -0.00021790	     -0.20129219	     -0.06525294	      0.88312657	     -0.00005927	     -0.21942775	      0.00430707	      0.00091933	    201.81852776
      1.06267156	     -0.06020240	     -0.00021924	     -0.20121905	     -0.06524742	      0.88312776	     -0.00005914	     -0.21940434	      0.00424504	      0.00092312	    201.79050793
      1.06396250	     -0.06013156	     -0.00021978	     -0.20114765	     -0.06524199	      0.88312895	     -0.00005899	     -0.21938108	      0.00418127	      0.00092532	    202.56159895
      1.06584221	     -0.06003755	     -0.00022104	     -0.20105279	     -0.06523421	      0.88313069	     -0.00005877	     -0.21934755	      0.00408792	      0.00092642	    201.57625690
      1.06736538	     -0.05995952	     -0.00022097	     -0.20097406	     -0.06522805	      0.88313210	     -0.00005859	     -0.21932080	      0.00400886	      0.00092469	    203.37458222
      1.06888854	     -0.05989431	     -0.00022299	     -0.20090812	     -0.06522200	      0.88313351	     -0.00005839	     -0.21929442	      0.00392981	      0.00092025	    203.80419276
      1.07041171	     -0.05983093	     -0.00022193	     -0.20084405	     -0.06521608	      0.88313491	     -0.00005818	     -0.21926859	      0.00384996	      0.00091304	    203.71736220
      1.07174544	     -0.05977997	     -0.00022394	     -0.20079243	     -0.06521099	      0.88313612	     -0.00005799	     -0.21924639	      0.00377896	      0.00090455	    204.09489756
      1.07307917	     -0.05973054	     -0.00022309	     -0.20074237	     -0.06520600	      0.88313732	     -0.00005780	     -0.21922462	      0.00370720	      0.00089325	    204.59230717
      1.07441290	     -0.05968728	     -0.00022384	     -0.20069846	     -0.06520110	      0.88313850	     -0.00005759	     -0.21920328	      0.00363539	      0.00087990	    204.39784334
      1.07574663	     -0.05964627	     -0.00022361	     -0.20065680	     -0.06519630	      0.88313966	     -0.00005738	     -0.21918242	      0.00356252	      0.00086374	    205.00334207
      1.07743698	     -0.05960464	     -0.00022429	     -0.20061434	     -0.06519036	      0.88314110	     -0.00005711	     -0.21915671	      0.00347092	      0.00084024	    203.69861979
      1.07912732	     -0.05955978	     -0.00022304	     -0.20056865	     -0.06518457	      0.88314250	     -0.00005682	     -0.21913194	      0.00337672	      0.00081260	    205.16976792
      1.08041859	     -0.05953810	     -0.00022473	     -0.20054631	     -0.06518025	      0.88314353	     -0.00005659	     -0.21911352	      0.00330557	      0.00078902	    205.04880121
      1.08170986	     -0.05951493	     -0.00022412	     -0.20052250	     -0.06517603	      0.88314454	     -0.00005635	     -0.21909570	      0.00323399	      0.00076288	    205.46027557
      1.08334365	     -0.05949292	     -0.00022505	     -0.20049967	     -0.06517082	      0.88314575	     -0.00005604	     -0.21907391	      0.00314415	      0.00072720	    204.79530657
      1.08497744	     -0.05946696	     -0.00022343	     -0.20047290	     -0.06516576	      0.88314691	     -0.00005572	     -0.21905297	      0.00305279	      0.00068806	    206.23927672
      1.08623588	     -0.05945905	     -0.00022522	     -0.20046434	     -0.06516196	      0.88314776	     -0.00005547	     -0.21903733	      0.00298388	      0.00065663	    205.24454460
      1.08749431	     -0.05944718	     -0.00022466	     -0.20045186	     -0.06515825	      0.88314856	     -0.00005521	     -0.21902223	      0.00291401	      0.00062332	    205.70398058
      1.08911522	     -0.05943940	     -0.00022539	     -0.20044326	     -0.06515360	      0.88314954	     -0.00005486	     -0.21900347	      0.00282498	      0.00057900	    204.97427588
      1.09073613	     -0.05942761	     -0.00022421	     -0.20043067	     -0.06514909	      0.88315044	     -0.00005451	     -0.21898551	      0.00273465	      0.00053251	    206.37927231
      1.09208749	     -0.05942965	     -0.00022569	     -0.20043202	     -0.06514545	      0.88315113	     -0.00005420	     -0.21897107	      0.00266113	      0.00049344	    205.17745191
      1.09343886	     -0.05942637	     -0.00022458	     -0.20042808	     -0.06514190	      0.88315177	     -0.00005389	     -0.21895720	      0.00258651	      0.00045307	    205.90927413
      1.09479022	     -0.05942976	     -0.00022474	     -0.20043081	     -0.06513846	      0.88315236	     -0.00005357	     -0.21894384	      0.00251301	      0.00041283	    205.18225913
      1.09614158	     -0.05943122	     -0.00022389	     -0.20043161	     -0.06513511	      0.88315289	     -0.00005324	     -0.21893099	      0.00243885	      0.00037202	    205.77059837
      1.09789765	     -0.05944209	     -0.00022394	     -0.20044163	     -0.06513091	      0.88315349	     -0.00005281	     -0.21891502	      0.00234438	      0.00031957	    204.17654591
      1.09932446	     -0.05944294	     -0.00022254	     -0.20044180	     -0.06512762	      0.88315392	     -0.00005244	     -0.21890266	      0.00226604	      0.00027719	    205.70558445
      1.10075127	     -0.05945664	     -0.00022301	     -0.20045480	     -0.06512444	      0.88315429	     -0.00005207	     -0.21889074	      0.00218926	      0.00023529	    205.47211706
      1.10217808	     -0.05946461	     -0.00022210	     -0.20046210	     -0.06512138	      0.88315459	     -0.00005169	     -0.21887943	      0.00211294	      0.00019446	    205.19883187
      1.10360489	     -0.05947829	     -0.00022283	     -0.20047507	     -0.06511842	      0.88315484	     -0.00005131	     -0.21886861	      0.00203646	      0.00015435	    205.50441905
      1.10503170	     -0.05949122	     -0.00022210	     -0.20048733	     -0.06511556	      0.88315503	     -0.00005091	     -0.21885835	      0.00196099	      0.00011576	    205.03275848
      1.10645851	     -0.05950761	     -0.00022266	     -0.20050304	     -0.06511282	      0.88315517	     -0.00005051	     -0.21884858	      0.00188536	      0.00007829	    205.27927177
      1.10827993	     -0.05952525	     -0.00022073	     -0.20051986	     -0.06510947	      0.88315527	     -0.00004999	     -0.21883683	      0.00178991	      0.00003260	    205.07829669
      1.10952263	     -0.05954438	     -0.00022215	     -0.20053838	     -0.06510729	      0.88315529	     -0.00004962	     -0.21882918	      0.00172507	      0.00000301	    204.93820582
      1.11076533	     -0.05955919	     -0.00022122	     -0.20055263	     -0.06510519	      0.88315528	     -0.00004925	     -0.21882190	      0.00166056	     -0.00002541	    204.97673573
      1.11257965	     -0.05958930	     -0.00022151	     -0.20058189	     -0.06510226	      0.88315520	     -0.00004870	     -0.21881182	      0.00156711	     -0.00006488	    204.82343080
      1.11400285	     -0.05960703	     -0.00021981	     -0.20059900	     -0.06510008	      0.88315509	     -0.00004826	     -0.21880445	      0.00149438	     -0.00009324	    204.59435980
      1.11542605	     -0.05963262	     -0.00022041	     -0.20062394	     -0.06509800	      0.88315493	     -0.00004781	     -0.21879745	      0.00142221	     -0.00012035	    204.48058076
      1.11684925	     -0.05965558	     -0.00021864	     -0.20064629	     -0.06509603	      0.88315474	     -0.00004735	     -0.21879088	      0.00135059	     -0.00014584	    204.44407098
      1.11827245	     -0.05968355	     -0.00021905	     -0.20067362	     -0.06509416	      0.88315452	     -0.00004689	     -0.21878470	      0.00127961	     -0.00016971	    204.25884388
      1.11969565	     -0.05970965	     -0.00021727	     -0.20069912	     -0.06509239	      0.88315426	     -0.00004642	     -0.21877893	      0.00120928	     -0.00019187	    203.97796653
      1.12111885	     -0.05974015	     -0.00021732	     -0.20072900	     -0.06509072	      0.88315397	     -0.00004594	     -0.21877356	      0.00113953	     -0.00021237	    203.72037822
      1.12254205	     -0.05976829	     -0.00021546	     -0.20075654	     -0.06508914	      0.88315366	     -0.00004545	     -0.21876858	      0.00107017	     -0.00023152	    203.82712261
      1.12429228	     -0.05981178	     -0.00021598	     -0.20079928	     -0.06508735	      0.88315323	     -0.00004484	     -0.21876297	      0.00098631	     -0.00025299	    203.19634006
      1.12554543	     -0.05983770	     -0.00021325	     -0.20082471	     -0.06508615	      0.88315291	     -0.00004440	     -0.21875935	      0.00092643	     -0.00026737	    203.39783090
      1.12679857	     -0.05987003	     -0.00021299	     -0.20085651	     -0.06508502	      0.88315256	     -0.00004395	     -0.21875600	      0.00086758	     -0.00028055	    202.94857878
      1.12847697	     -0.05991140	     -0.00021098	     -0.20089722	     -0.06508363	      0.88315208	     -0.00004334	     -0.21875201	      0.00078906	     -0.00029734	    203.20046875
      1.13015537	     -0.05996191	     -0.00021146	     -0.20094704	     -0.06508237	      0.88315157	     -0.00004273	     -0.21874852	      0.00071304	     -0.00031199	    201.31843628
      1.13141352	     -0.05999167	     -0.00020888	     -0.20097632	     -0.06508151	      0.88315117	     -0.00004226	     -0.21874634	      0.00065509	     -0.00032276	    202.38871733
      1.13267167	     -0.06003002	     -0.00020862	     -0.20101418	     -0.06508072	      0.88315076	     -0.00004178	     -0.21874442	      0.00059895	     -0.00033272	    201.88024576
      1.13433843	     -0.06007894	     -0.00020660	     -0.20106247	     -0.06507979	      0.88315019	     -0.00004115	     -0.21874236	      0.00052506	     -0.00034565	    202.07971368
      1.13579683	     -0.06012655	     -0.00020595	     -0.20110953	     -0.06507907	      0.88314968	     -0.00004058	     -0.21874098	      0.00046256	     -0.00035563	    200.53100353
      1.13725523	     -0.06016834	     -0.00020344	     -0.20115079	     -0.06507844	      0.88314915	     -0.00004001	     -0.21874002	      0.00039952	     -0.00036567	    201.29380596
      1.13871362	     -0.06021903	     -0.00020282	     -0.20120095	     -0.06507790	      0.88314861	     -0.00003943	     -0.21873939	      0.00033853	     -0.00037528	    200.55103416
      1.14017202	     -0.06026530	     -0.00020057	     -0.20124671	     -0.06507745	      0.88314806	     -0.00003885	     -0.21873916	      0.00027827	     -0.00038462	    200.31440160
      1.14163041	     -0.06031702	     -0.00020045	     -0.20129791	     -0.06507709	      0.88314749	     -0.00003825	     -0.21873925	      0.00021931	     -0.00039339	    199.57813293
      1.14308881	     -0.06036323	     -0.00019810	     -0.20134363	     -0.06507681	      0.88314691	     -0.00003765	     -0.21873970	      0.00016082	     -0.00040228	    199.86497446
      1.14454721	     -0.06041863	     -0.00019788	     -0.20139853	     -0.06507662	      0.88314632	     -0.00003705	     -0.21874042	      0.00010417	     -0.00041091	    199.00391432
      1.14600560	     -0.06046769	     -0.00019561	     -0.20144713	     -0.06507651	      0.88314571	     -0.00003644	     -0.21874151	      0.00004821	     -0.00041946	    198.86647051
      1.14746400	     -0.06052275	     -0.00019523	     -0.20150170	     -0.06507648	      0.88314509	     -0.00003582	     -0.21874284	     -0.00000637	     -0.00042787	    198.27622705
      1.14892239	     -0.06057350	     -0.00019292	     -0.20155201	     -0.06507653	      0.88314446	     -0.00003519	     -0.21874448	     -0.00006019	     -0.00043645	    198.41288554
      1.15038079	     -0.06063075	     -0.00019246	     -0.20160880	     -0.06507665	      0.88314382	     -0.00003456	     -0.21874635	     -0.00011211	     -0.00044470	    197.36891123
      1.15183919	     -0.06068148	     -0.00018996	     -0.20165910	     -0.06507685	      0.88314317	     -0.00003393	     -0.21874852	     -0.00016374	     -0.00045319	    197.72143126
      1.15329758	     -0.06073833	     -0.00018912	     -0.20171552	     -0.06507713	      0.88314250	     -0.00003328	     -0.21875087	     -0.00021327	     -0.00046127	    196.64558331
      1.15475598	     -0.06078755	     -0.00018618	     -0.20176434	     -0.06507748	      0.88314182	     -0.00003263	     -0.21875345	     -0.00026265	     -0.00046960	    197.13964324
      1.15621438	     -0.06084329	     -0.00018480	     -0.20181968	     -0.06507789	      0.88314113	     -0.00003198	     -0.21875616	     -0.00030958	     -0.00047714	    195.57855421
      1.15767277	     -0.06088864	     -0.00018139	     -0.20186466	     -0.06507838	      0.88314043	     -0.00003131	     -0.21875907	     -0.00035691	     -0.00048472	    196.35493936
      1.15913117	     -0.06094103	     -0.00017932	     -0.20191667	     -0.06507893	      0.88313972	     -0.00003064	     -0.21876206	     -0.00040220	     -0.00049197	    195.61697891
      1.16058956	     -0.06098534	     -0.00017538	     -0.20196064	     -0.06507955	      0.88313899	     -0.00002996	     -0.21876523	     -0.00044656	     -0.00049854	    195.18814195
      1.16204796	     -0.06103234	     -0.00017270	     -0.20200728	     -0.06508024	      0.88313826	     -0.00002928	     -0.21876848	     -0.00049038	     -0.00050484	    195.16481770
      1.16350636	     -0.06107272	     -0.00016827	     -0.20204735	     -0.06508098	      0.88313752	     -0.00002858	     -0.21877187	     -0.00053277	     -0.00051028	    194.60247193
      1.16509723	     -0.06111658	     -0.00016461	     -0.20209085	     -0.06508187	      0.88313671	     -0.00002782	     -0.21877563	     -0.00057824	     -0.00051529	    194.03424599
      1.16652542	     -0.06114948	     -0.00015948	     -0.20212346	     -0.06508272	      0.88313597	     -0.00002713	     -0.21877909	     -0.00061887	     -0.00051923	    194.58106574
      1.16795361	     -0.06118362	     -0.00015572	     -0.20215730	     -0.06508363	      0.88313522	     -0.00002643	     -0.21878259	     -0.00065796	     -0.00052193	    193.71297415
      1.16938180	     -0.06120973	     -0.00015026	     -0.20218313	     -0.06508460	      0.88313448	     -0.00002573	     -0.21878615	     -0.00069695	     -0.00052367	    193.71550315
      1.17080999	     -0.06123679	     -0.00014592	     -0.20220990	     -0.06508562	      0.88313373	     -0.00002501	     -0.21878974	     -0.00073528	     -0.00052426	    193.37055563
      1.17223818	     -0.06125806	     -0.00014038	     -0.20223090	     -0.06508670	      0.88313298	     -0.00002430	     -0.21879339	     -0.00077355	     -0.00052394	    193.61985828
      1.17366637	     -0.06127932	     -0.00013554	     -0.20225188	     -0.06508783	      0.88313223	     -0.00002357	     -0.21879709	     -0.00081068	     -0.00052190	    192.64839199
      1.17509456	     -0.06129281	     -0.00012986	     -0.20226510	     -0.06508902	      0.88313149	     -0.00002284	     -0.21880087	     -0.00084860	     -0.00051899	    193.27617353
      1.17687865	     -0.06131482	     -0.00012351	     -0.20228678	     -0.06509057	      0.88313057	     -0.00002192	     -0.21880559	     -0.00089394	     -0.00051316	    191.31733893
      1.17826228	     -0.06131763	     -0.00011771	     -0.20228933	     -0.06509183	      0.88312986	     -0.00002121	     -0.21880940	     -0.00093079	     -0.00050686	    192.66868788
      1.17964591	     -0.06132702	     -0.00011269	     -0.20229845	     -0.06509315	      0.88312917	     -0.00002049	     -0.21881319	     -0.00096660	     -0.00049979	    192.49688793
      1.18102954	     -0.06133066	     -0.00010701	     -0.20230184	     -0.06509451	      0.88312848	     -0.00001976	     -0.21881709	     -0.00100202	     -0.00049114	    192.10746214
      1.18270322	     -0.06133314	     -0.00010084	     -0.20230399	     -0.06509622	      0.88312767	     -0.00001888	     -0.21882188	     -0.00104583	     -0.00047970	    192.74357473
      1.18437691	     -0.06133444	     -0.00009368	     -0.20230499	     -0.06509801	      0.88312688	     -0.00001799	     -0.21882680	     -0.00108777	     -0.00046539	    190.78958079
      1.18579769	     -0.06132994	     -0.00008915	     -0.20230018	     -0.06509958	      0.88312622	     -0.00001724	     -0.21883107	     -0.00112586	     -0.00045279	    192.22022091
      1.18721846	     -0.06132537	     -0.00008301	     -0.20229535	     -0.06510121	      0.88312559	     -0.00001648	     -0.21883541	     -0.00116244	     -0.00043854	    191.67118963
      1.18863924	     -0.06132050	     -0.00007828	     -0.20229018	     -0.06510289	      0.88312498	     -0.00001572	     -0.21883986	     -0.00119976	     -0.00042373	    191.88199183
      1.19034791	     -0.06131240	     -0.00007097	     -0.20228175	     -0.06510497	      0.88312427	     -0.00001480	     -0.21884533	     -0.00124416	     -0.00040471	    191.11357453
      1.19186639	     -0.06130257	     -0.00006697	     -0.20227158	     -0.06510689	      0.88312367	     -0.00001398	     -0.21885031	     -0.00128451	     -0.00038617	    191.23208321
      1.19338487	     -0.06128806	     -0.00005978	     -0.20225678	     -0.06510887	      0.88312310	     -0.00001316	     -0.21885540	     -0.00132523	     -0.00036761	    191.81870420
      1.19490336	     -0.06128048	     -0.00005639	     -0.20224885	     -0.06511092	      0.88312255	     -0.00001235	     -0.21886055	     -0.00136538	     -0.00034824	    191.21615651
      1.19642184	     -0.06126085	     -0.00004860	     -0.20222893	     -0.06511302	      0.88312204	     -0.00001153	     -0.21886589	     -0.00140624	     -0.00032829	    191.35500976
      1.19776006	     -0.06125245	     -0.00004598	     -0.20222021	     -0.06511493	      0.88312161	     -0.00001080	     -0.21887061	     -0.00144251	     -0.00031071	    191.45785203
      1.19909828	     -0.06123700	     -0.00004033	     -0.20220449	     -0.06511688	      0.88312121	     -0.00001008	     -0.21887546	     -0.00147879	     -0.00029295	    191.39941556
      1.20071376	     -0.06122205	     -0.00003572	     -0.20218917	     -0.06511931	      0.88312075	     -0.00000921	     -0.21888140	     -0.00152310	     -0.00027171	    191.56807115
      1.20232923	     -0.06120292	     -0.00002853	     -0.20216971	     -0.06512180	      0.88312033	     -0.00000834	     -0.21888752	     -0.00156674	     -0.00025017	    190.34291304
      1.20369899	     -0.06118787	     -0.00002562	     -0.20215432	     -0.06512398	      0.88312000	     -0.00000760	     -0.21889276	     -0.00160548	     -0.00023230	    191.33575743
      1.20506874	     -0.06117100	     -0.00002000	     -0.20213715	     -0.06512620	      0.88311970	     -0.00000686	     -0.21889812	     -0.00164378	     -0.00021506	    191.55893682
      1.20643850	     -0.06115650	     -0.00001607	     -0.20212233	     -0.06512848	      0.88311941	     -0.00000613	     -0.21890359	     -0.00168173	     -0.00019789	    191.03836675
      1.20780826	     -0.06113823	     -0.00001113	     -0.20210375	     -0.06513081	      0.88311915	     -0.00000539	     -0.21890918	     -0.00172067	     -0.00018167	    191.62197126
      1.20959024	     -0.06112045	     -0.00000584	     -0.20208556	     -0.06513392	      0.88311885	     -0.00000444	     -0.21891660	     -0.00176993	     -0.00016100	    189.85259483
      1.21103626	     -0.06109596	     -0.00000035	     -0.20206072	     -0.06513651	      0.88311863	     -0.00000366	     -0.21892279	     -0.00181256	     -0.00014530	    191.83083864
      1.21248228	     -0.06108144	      0.00000357	     -0.20204585	     -0.06513916	      0.88311843	     -0.00000289	     -0.21892903	     -0.00185344	     -0.00013027	    191.06618496
      1.21392830	     -0.06105906	      0.00000897	     -0.20202313	     -0.06514187	      0.88311825	     -0.00000213	     -0.21893546	     -0.00189551	     -0.00011645	    191.85265943
      1.21537432	     -0.06104292	      0.00001291	     -0.20200663	     -0.06514464	      0.88311809	     -0.00000136	     -0.21894199	     -0.00193692	     -0.00010326	    191.18797576
      1.21682034	     -0.06102132	      0.00001807	     -0.20198468	     -0.06514747	      0.88311795	     -0.00000060	     -0.21894869	     -0.00197966	     -0.00009158	    192.15353166
      1.21826636	     -0.06100477	      0.00002215	     -0.20196778	     -0.06515037	      0.88311782	      0.00000016	     -0.21895551	     -0.00202115	     -0.00007998	    190.81312317
      1.21971238	     -0.06098059	      0.00002718	     -0.20194324	     -0.06515332	      0.88311772	      0.00000092	     -0.21896251	     -0.00206459	     -0.00006994	    192.06621752
      1.22115840	     -0.06096379	      0.00003127	     -0.20192607	     -0.06515634	      0.88311762	      0.00000167	     -0.21896959	     -0.00210713	     -0.00006075	    191.55764031
      1.22260442	     -0.06094285	      0.00003603	     -0.20190478	     -0.06515942	      0.88311754	      0.00000242	     -0.21897688	     -0.00215047	     -0.00005259	    191.91889212
      1.22437619	     -0.06092677	      0.00004040	     -0.20188822	     -0.06516327	      0.88311746	      0.00000334	     -0.21898606	     -0.00220359	     -0.00004404	    191.51808376
      1.22569975	     -0.06090804	      0.00004482	     -0.20186916	     -0.06516622	      0.88311740	      0.00000402	     -0.21899328	     -0.00224383	     -0.00003856	    191.88286763
      1.22702330	     -0.06089818	      0.00004785	     -0.20185894	     -0.06516921	      0.88311735	      0.00000469	     -0.21900075	     -0.00228411	     -0.00003404	    191.68448221
      1.22869025	     -0.06088496	      0.00005283	     -0.20184528	     -0.06517306	      0.88311730	      0.00000554	     -0.21901071	     -0.00233552	     -0.00003014	    192.13838763
      1.23035720	     -0.06088415	      0.00005655	     -0.20184400	     -0.06517700	      0.88311725	      0.00000638	     -0.21902127	     -0.00238643	     -0.00002757	    191.15498769
      1.23160895	     -0.06087637	      0.00006102	     -0.20183590	     -0.06518001	      0.88311722	      0.00000701	     -0.21902978	     -0.00242561	     -0.00002716	    191.89950166
      1.23286070	     -0.06087950	      0.00006427	     -0.20183869	     -0.06518307	      0.88311718	      0.00000764	     -0.21903870	     -0.00246414	     -0.00002806	    191.52833872
      1.23456925	     -0.06088396	      0.00006934	     -0.20184269	     -0.06518733	      0.88311713	      0.00000848	     -0.21905175	     -0.00251716	     -0.00003190	    191.80228080
      1.23627780	     -0.06089812	      0.00007402	     -0.20185640	     -0.06519167	      0.88311707	      0.00000933	     -0.21906573	     -0.00256939	     -0.00003814	    190.83559292
      1.23764274	     -0.06090270	      0.00007915	     -0.20186063	     -0.06519521	      0.88311702	      0.00001000	     -0.21907771	     -0.00261184	     -0.00004489	    191.52734423
      1.23900768	     -0.06091758	      0.00008322	     -0.20187516	     -0.06519880	      0.88311695	      0.00001066	     -0.21909029	     -0.00265355	     -0.00005379	    191.27052595
      1.24066937	     -0.06093299	      0.00008932	     -0.20189016	     -0.06520325	      0.88311685	      0.00001147	     -0.21910651	     -0.00270375	     -0.00006675	    190.79516733
      1.24206961	     -0.06094889	      0.00009334	     -0.20190569	     -0.06520707	      0.88311675	      0.00001214	     -0.21912080	     -0.00274618	     -0.00007935	    190.71814556
      1.24346984	     -0.06096417	      0.00009833	     -0.20192064	     -0.06521094	      0.88311663	      0.00001281	     -0.21913571	     -0.00278856	     -0.00009390	    191.24983529
      1.24487008	     -0.06098528	      0.00010237	     -0.20194140	     -0.06521488	      0.88311648	      0.00001347	     -0.21915120	     -0.00282969	     -0.00010944	    190.35780950
      1.24627031	     -0.06100370	      0.00010679	     -0.20195947	     -0.06521887	      0.88311632	      0.00001413	     -0.21916727	     -0.00287145	     -0.00012671	    190.94544616
      1.24795201	     -0.06103040	      0.00011050	     -0.20198575	     -0.06522374	      0.88311609	      0.00001491	     -0.21918727	     -0.00291966	     -0.00014837	    189.41984960
      1.24963370	     -0.06104415	      0.00011485	     -0.20199907	     -0.06522869	      0.88311582	      0.00001568	     -0.21920804	     -0.00296930	     -0.00017120	    190.82638420
      1.25087417	     -0.06106324	      0.00011653	     -0.20201785	     -0.06523240	      0.88311560	      0.00001624	     -0.21922354	     -0.00300441	     -0.00018820	    190.10635877
      1.25211464	     -0.06107666	      0.00011895	     -0.20203096	     -0.06523615	      0.88311535	      0.00001680	     -0.21923930	     -0.00303965	     -0.00020554	    190.35201744
      1.25389096	     -0.06109689	      0.00012232	     -0.20205076	     -0.06524159	      0.88311497	      0.00001758	     -0.21926211	     -0.00308912	     -0.00023001	    189.87972103
      1.25566729	     -0.06110798	      0.00012661	     -0.20206144	     -0.06524712	      0.88311454	      0.00001836	     -0.21928504	     -0.00313817	     -0.00025323	    189.68419927
      1.25701754	     -0.06112443	      0.00012760	     -0.20207755	     -0.06525138	      0.88311418	      0.00001893	     -0.21930237	     -0.00317565	     -0.00027012	    190.09295827
      1.25836778	     -0.06113339	      0.00012976	     -0.20208619	     -0.06525570	      0.88311381	      0.00001950	     -0.21931973	     -0.00321226	     -0.00028583	    190.10710253
      1.26006416	     -0.06115006	      0.00013082	     -0.20210243	     -0.06526118	      0.88311331	      0.00002021	     -0.21934137	     -0.00325789	     -0.00030410	    190.12037371
      1.26176053	     -0.06116259	      0.00013271	     -0.20211457	     -0.06526675	      0.88311278	      0.00002090	     -0.21936293	     -0.00330299	     -0.00032031	    190.12622007
      1.26297714	     -0.06117493	      0.00013216	     -0.20212658	     -0.06527079	      0.88311238	      0.00002139	     -0.21937821	     -0.00333519	     -0.00032983	    190.01533451
      1.26419375	     -0.06118643	      0.00013244	     -0.20213778	     -0.06527486	      0.88311197	      0.00002187	     -0.21939340	     -0.00336724	     -0.00033870	    190.37463059
      1.26601555	     -0.06120811	      0.00013200	     -0.20215901	     -0.06528104	      0.88311135	      0.00002257	     -0.21941593	     -0.00341436	     -0.00034977	    190.25332506
      1.26783736	     -0.06122455	      0.00013238	     -0.20217501	     -0.06528730	      0.88311070	      0.00002326	     -0.21943817	     -0.00346093	     -0.00035732	    190.14978511
      1.26914153	     -0.06124586	      0.00013043	     -0.20219598	     -0.06529184	      0.88311023	      0.00002375	     -0.21945383	     -0.00349440	     -0.00036167	    190.72547296
      1.27044571	     -0.06126285	      0.00012972	     -0.20221265	     -0.06529642	      0.88310976	      0.00002422	     -0.21946937	     -0.00352673	     -0.00036410	    190.23019068
      1.27174989	     -0.06128236	      0.00012823	     -0.20223184	     -0.06530104	      0.88310928	      0.00002469	     -0.21948473	     -0.00355940	     -0.00036568	    190.68968860
      1.27371097	     -0.06131766	      0.00012622	     -0.20226667	     -0.06530807	      0.88310857	      0.00002538	     -0.21950755	     -0.00360623	     -0.00036547	    188.89544105
      1.27524690	     -0.06134112	      0.00012376	     -0.20228974	     -0.06531364	      0.88310801	      0.00002591	     -0.21952519	     -0.00364470	     -0.00036386	    190.66607373
      1.27678284	     -0.06137195	      0.00012237	     -0.20232021	     -0.06531926	      0.88310745	      0.00002642	     -0.21954255	     -0.00368085	     -0.00036110	    190.27821456
      1.27831877	     -0.06140549	      0.00011953	     -0.20235338	     -0.06532494	      0.88310690	      0.00002693	     -0.21955973	     -0.00371732	     -0.00035836	    191.34210846
      1.27985470	     -0.06143980	      0.00011844	     -0.20238735	     -0.06533068	      0.88310635	      0.00002743	     -0.21957671	     -0.00375122	     -0.00035350	    189.58650783
      1.28120361	     -0.06146983	      0.00011604	     -0.20241707	     -0.06533576	      0.88310588	      0.00002786	     -0.21959146	     -0.00378238	     -0.00035001	    190.97735364
      1.28255252	     -0.06150267	      0.00011473	     -0.20244963	     -0.06534088	      0.88310541	      0.00002828	     -0.21960602	     -0.00381125	     -0.00034540	    189.88658194
      1.28390142	     -0.06153452	      0.00011289	     -0.20248119	     -0.06534604	      0.88310494	      0.00002869	     -0.21962041	     -0.00384075	     -0.00034118	    190.48404160
      1.28581389	     -0.06158654	      0.00011083	     -0.20253282	     -0.06535343	      0.88310430	      0.00002927	     -0.21964050	     -0.00387984	     -0.00033470	    188.65724717
      1.28729536	     -0.06161948	      0.00010861	     -0.20256545	     -0.06535920	      0.88310380	      0.00002970	     -0.21965586	     -0.00391162	     -0.00033005	    190.39652962
      1.28877683	     -0.06166219	      0.00010724	     -0.20260788	     -0.06536502	      0.88310332	      0.00003013	     -0.21967094	     -0.00394101	     -0.00032583	    189.88190422
      1.29025830	     -0.06170250	      0.00010502	     -0.20264790	     -0.06537088	      0.88310284	      0.00003055	     -0.21968590	     -0.00396959	     -0.00032161	    189.17908448
      1.29173977	     -0.06174261	      0.00010344	     -0.20268773	     -0.06537678	      0.88310236	      0.00003096	     -0.21970066	     -0.00399823	     -0.00031805	    189.50635513
      1.29322124	     -0.06178485	      0.00010122	     -0.20272969	     -0.06538272	      0.88310190	      0.00003136	     -0.21971523	     -0.00402613	     -0.00031553	    189.93649515
      1.29470270	     -0.06182888	      0.00009954	     -0.20277346	     -0.06538871	      0.88310143	      0.00003175	     -0.21972963	     -0.00405205	     -0.00031262	    188.38570017
      1.29618417	     -0.06186822	      0.00009743	     -0.20281254	     -0.06539473	      0.88310097	      0.00003214	     -0.21974389	     -0.00407910	     -0.00031110	    189.53497879
      1.29766564	     -0.06191354	      0.00009572	     -0.20285761	     -0.06540079	      0.88310051	      0.00003252	     -0.21975792	     -0.00410385	     -0.00030983	    188.39999597
      1.29914711	     -0.06195501	      0.00009364	     -0.20289883	     -0.06540689	      0.88310005	      0.00003289	     -0.21977181	     -0.00412934	     -0.00030984	    189.31762021
      1.30062858	     -0.06200064	      0.00009182	     -0.20294424	     -0.06541302	      0.88309959	      0.00003325	     -0.21978550	     -0.00415235	     -0.00030955	    187.57424168
      1.30211005	     -0.06204038	      0.00008973	     -0.20298373	     -0.06541919	      0.88309913	      0.00003360	     -0.21979906	     -0.00417665	     -0.00031051	    188.72280209
      1.30359152	     -0.06208653	      0.00008777	     -0.20302966	     -0.06542540	      0.88309867	      0.00003394	     -0.21981240	     -0.00419894	     -0.00031203	    187.98640177
      1.30507299	     -0.06213019	      0.00008563	     -0.20307309	     -0.06543163	      0.88309821	      0.00003428	     -0.21982562	     -0.00422106	     -0.00031415	    187.98771810
      1.30655445	     -0.06217508	      0.00008342	     -0.20311777	     -0.06543790	      0.88309774	      0.00003461	     -0.21983868	     -0.00424212	     -0.00031645	    187.38015858
      1.30803592	     -0.06221739	      0.00008128	     -0.20315986	     -0.06544420	      0.88309727	      0.00003493	     -0.21985159	     -0.00426329	     -0.00031987	    188.04407001
      1.30951739	     -0.06226442	      0.00007905	     -0.20320670	     -0.06545053	      0.88309679	      0.00003524	     -0.21986433	     -0.00428238	     -0.00032316	    186.61915390
      1.31099886	     -0.06230482	      0.00007687	     -0.20324690	     -0.06545689	      0.88309631	      0.00003554	     -0.21987692	     -0.00430241	     -0.00032715	    187.52052529
      1.31252769	     -0.06235249	      0.00007461	     -0.20329437	     -0.06546349	      0.88309581	      0.00003584	     -0.21988967	     -0.00432165	     -0.00033203	    187.41953198
      1.31405651	     -0.06239689	      0.00007233	     -0.20333859	     -0.06547011	      0.88309530	      0.00003614	     -0.21990226	     -0.00433945	     -0.00033635	    186.31335499
      1.31558534	     -0.06243870	      0.00007005	     -0.20338021	     -0.06547676	      0.88309478	      0.00003642	     -0.21991463	     -0.00435799	     -0.00034155	    187.23534788
      1.31724880	     -0.06248840	      0.00006764	     -0.20342973	     -0.06548402	      0.88309421	      0.00003672	     -0.21992775	     -0.00437606	     -0.00034748	    186.58479478
      1.31891227	     -0.06253378	      0.00006486	     -0.20347493	     -0.06549132	      0.88309362	      0.00003702	     -0.21994058	     -0.00439363	     -0.00035255	    186.00770628
      1.32057573	     -0.06257336	      0.00006276	     -0.20351434	     -0.06549864	      0.88309303	      0.00003730	     -0.21995313	     -0.00441087	     -0.00035806	    186.50305113
      1.32191760	     -0.06261006	      0.00006054	     -0.20355091	     -0.06550457	      0.88309255	      0.00003752	     -0.21996290	     -0.00442387	     -0.00036217	    186.38589275
      1.32325947	     -0.06264219	      0.00005874	     -0.20358291	     -0.06551051	      0.88309206	      0.00003774	     -0.21997245	     -0.00443667	     -0.00036648	    186.93978885
      1.32490246	     -0.06268423	      0.00005635	     -0.20362481	     -0.06551781	      0.88309145	      0.00003799	     -0.21998379	     -0.00445041	     -0.00037088	    185.65917988
      1.32654545	     -0.06271525	      0.00005429	     -0.20365568	     -0.06552514	      0.88309084	      0.00003824	     -0.21999474	     -0.00446539	     -0.00037488	    187.13838301
      1.32802399	     -0.06274974	      0.00005219	     -0.20369006	     -0.06553175	      0.88309028	      0.00003845	     -0.22000408	     -0.00447708	     -0.00037817	    186.79679418
      1.32950252	     -0.06277615	      0.00005044	     -0.20371636	     -0.06553838	      0.88308972	      0.00003866	     -0.22001306	     -0.00448805	     -0.00038000	    186.22181015
      1.33098106	     -0.06280178	      0.00004831	     -0.20374187	     -0.06554502	      0.88308916	      0.00003886	     -0.22002159	     -0.00449953	     -0.00038155	    186.92564814
      1.33281173	     -0.06283360	      0.00004613	     -0.20377356	     -0.06555327	      0.88308846	      0.00003910	     -0.22003152	     -0.00451216	     -0.00038251	    186.51960864
      1.33425054	     -0.06285257	      0.00004353	     -0.20379242	     -0.06555977	      0.88308791	      0.00003928	     -0.22003888	     -0.00452228	     -0.00038088	    186.41542123
      1.33568935	     -0.06286724	      0.00004166	     -0.20380699	     -0.06556628	      0.88308737	      0.00003945	     -0.22004572	     -0.00453216	     -0.00037900	    187.21286508
      1.33741980	     -0.06289250	      0.00003829	     -0.20383212	     -0.06557413	      0.88308671	      0.00003965	     -0.22005335	     -0.00454296	     -0.00037552	    186.98067864
      1.33892770	     -0.06290544	      0.00003612	     -0.20384497	     -0.06558099	      0.88308615	      0.00003982	     -0.22005962	     -0.00455262	     -0.00037090	    187.38950315
      1.34043559	     -0.06292502	      0.00003311	     -0.20386443	     -0.06558786	      0.88308559	      0.00003998	     -0.22006542	     -0.00456184	     -0.00036521	    187.06648530
      1.34194348	     -0.06293859	      0.00003087	     -0.20387790	     -0.06559475	      0.88308505	      0.00004014	     -0.22007093	     -0.00457138	     -0.00035842	    187.38850088
      1.34345137	     -0.06295678	      0.00002787	     -0.20389597	     -0.06560165	      0.88308451	      0.00004029	     -0.22007609	     -0.00458068	     -0.00035064	    187.20804962
      1.34495926	     -0.06297260	      0.00002563	     -0.20391168	     -0.06560857	      0.88308399	      0.00004043	     -0.22008103	     -0.00459065	     -0.00034276	    188.18262452
      1.34646715	     -0.06299467	      0.00002251	     -0.20393365	     -0.06561549	      0.88308348	      0.00004057	     -0.22008575	     -0.00459889	     -0.00033343	    186.61411975
      1.34797505	     -0.06300952	      0.00002012	     -0.20394839	     -0.06562244	      0.88308299	      0.00004070	     -0.22009039	     -0.00460917	     -0.00032478	    188.31726462
      1.34948294	     -0.06303406	      0.00001693	     -0.20397282	     -0.06562939	      0.88308250	      0.00004083	     -0.22009484	     -0.00461728	     -0.00031570	    187.05149963
      1.35099083	     -0.06304954	      0.00001479	     -0.20398821	     -0.06563636	      0.88308203	      0.00004095	     -0.22009923	     -0.00462660	     -0.00030695	    187.83011819
      1.35249872	     -0.06307399	      0.00001185	     -0.20401256	     -0.06564335	      0.88308158	      0.00004106	     -0.22010344	     -0.00463537	     -0.00029894	    187.95381413
      1.35400661	     -0.06309265	      0.00000983	     -0.20403113	     -0.06565034	      0.88308113	      0.00004117	     -0.22010760	     -0.00464349	     -0.00029103	    187.62155756
      1.35551450	     -0.06311520	      0.00000722	     -0.20405357	     -0.06565735	      0.88308070	      0.00004128	     -0.22011163	     -0.00465218	     -0.00028460	    188.28702510
      1.35702239	     -0.06313768	      0.00000530	     -0.20407598	     -0.06566437	      0.88308027	      0.00004137	     -0.22011561	     -0.00465930	     -0.00027836	    187.22358139
      1.35853029	     -0.06315852	      0.00000292	     -0.20409672	     -0.06567140	      0.88307986	      0.00004147	     -0.22011951	     -0.00466760	     -0.00027352	    188.15896236
      1.36004810	     -0.06318226	      0.00000112	     -0.20412039	     -0.06567849	      0.88307945	      0.00004156	     -0.22012333	     -0.00467507	     -0.00027012	    188.44774029
      1.36156590	     -0.06320646	     -0.00000116	     -0.20414452	     -0.06568559	      0.88307904	      0.00004164	     -0.22012710	     -0.00468129	     -0.00026708	    187.34467012
      1.36308371	     -0.06322714	     -0.00000294	     -0.20416512	     -0.06569270	      0.88307863	      0.00004172	     -0.22013082	     -0.00468879	     -0.00026591	    188.61838995
      1.36490761	     -0.06326324	     -0.00000597	     -0.20420113	     -0.06570126	      0.88307815	      0.00004181	     -0.22013520	     -0.00469517	     -0.00026619	    187.06315565
      1.36637572	     -0.06327663	     -0.00000703	     -0.20421446	     -0.06570816	      0.88307776	      0.00004188	     -0.22013875	     -0.00470189	     -0.00026661	    188.21370638
      1.36784383	     -0.06330484	     -0.00000961	     -0.20424260	     -0.06571507	      0.88307737	      0.00004194	     -0.22014216	     -0.00470700	     -0.00026876	    188.10745313
      1.36931194	     -0.06332717	     -0.00001106	     -0.20426487	     -0.06572198	      0.88307697	      0.00004200	     -0.22014565	     -0.00471204	     -0.00027261	    188.73922258
      1.37078005	     -0.06335472	     -0.00001327	     -0.20429236	     -0.06572890	      0.88307656	      0.00004205	     -0.22014912	     -0.00471586	     -0.00027714	    187.99155048
      1.37224816	     -0.06337742	     -0.00001500	     -0.20431500	     -0.06573583	      0.88307615	      0.00004210	     -0.22015264	     -0.00472013	     -0.00028283	    188.45089063
      1.37417908	     -0.06341590	     -0.00001798	     -0.20435340	     -0.06574495	      0.88307560	      0.00004216	     -0.22015720	     -0.00472490	     -0.00029216	    188.48504114
      1.37552694	     -0.06343401	     -0.00001917	     -0.20437147	     -0.06575132	      0.88307520	      0.00004220	     -0.22016051	     -0.00472792	     -0.00029868	    188.35695389
      1.37687479	     -0.06345807	     -0.00002116	     -0.20439548	     -0.06575769	      0.88307479	      0.00004223	     -0.22016374	     -0.00473036	     -0.00030602	    188.14002058
      1.37822265	     -0.06348269	     -0.00002321	     -0.20442006	     -0.06576407	      0.88307438	      0.00004226	     -0.22016702	     -0.00473286	     -0.00031458	    188.66272634
      1.38000212	     -0.06351937	     -0.00002607	     -0.20445669	     -0.06577249	      0.88307381	      0.00004230	     -0.22017147	     -0.00473412	     -0.00032618	    187.00633285
      1.38178160	     -0.06354379	     -0.00002834	     -0.20448105	     -0.06578092	      0.88307321	      0.00004233	     -0.22017607	     -0.00473756	     -0.00033868	    189.18292074
      1.38316165	     -0.06357388	     -0.00003057	     -0.20451110	     -0.06578746	      0.88307274	      0.00004235	     -0.22017951	     -0.00473781	     -0.00034859	    188.07618883
      1.38454170	     -0.06359847	     -0.00003236	     -0.20453566	     -0.06579400	      0.88307225	      0.00004237	     -0.22018307	     -0.00473852	     -0.00035888	    188.39551333
      1.38627032	     -0.06363329	     -0.00003488	     -0.20457045	     -0.06580219	      0.88307162	      0.00004239	     -0.22018762	     -0.00473845	     -0.00037211	    188.06754128
      1.38799894	     -0.06366204	     -0.00003597	     -0.20459918	     -0.06581038	      0.88307096	      0.00004241	     -0.22019230	     -0.00473806	     -0.00038544	    188.31046856
      1.38933540	     -0.06369111	     -0.00003783	     -0.20462825	     -0.06581671	      0.88307044	      0.00004242	     -0.22019594	     -0.00473703	     -0.00039538	    187.84952976
      1.39067185	     -0.06371556	     -0.00003880	     -0.20465269	     -0.06582304	      0.88306991	      0.00004243	     -0.22019968	     -0.00473615	     -0.00040565	    188.43339754
      1.39242892	     -0.06375353	     -0.00004043	     -0.20469066	     -0.06583136	      0.88306918	      0.00004244	     -0.22020470	     -0.00473300	     -0.00041858	    187.14053335
      1.39418599	     -0.06378095	     -0.00004147	     -0.20471808	     -0.06583968	      0.88306844	      0.00004244	     -0.22020989	     -0.00473148	     -0.00043149	    189.37354016
      1.39555292	     -0.06381571	     -0.00004292	     -0.20475285	     -0.06584614	      0.88306784	      0.00004244	     -0.22021389	     -0.00472760	     -0.00044131	    187.87255631
      1.39691985	     -0.06384196	     -0.00004377	     -0.20477913	     -0.06585260	      0.88306723	      0.00004244	     -0.22021804	     -0.00472406	     -0.00045052	    187.70240722
      1.39828678	     -0.06387042	     -0.00004483	     -0.20480761	     -0.06585906	      0.88306661	      0.00004244	     -0.22022224	     -0.00472042	     -0.00045977	    187.97355224
      1.40037550	     -0.06391826	     -0.00004608	     -0.20485550	     -0.06586891	      0.88306563	      0.00004244	     -0.22022881	     -0.00471209	     -0.00047287	    185.66327099
      1.40188443	     -0.06394524	     -0.00004727	     -0.20488249	     -0.06587602	      0.88306491	      0.00004243	     -0.22023366	     -0.00470818	     -0.00048188	    187.72060992
      1.40339337	     -0.06397973	     -0.00004796	     -0.20491703	     -0.06588312	      0.88306418	      0.00004242	     -0.22023854	     -0.00470159	     -0.00049053	    187.34297203
      1.40489453	     -0.06401491	     -0.00004905	     -0.20495225	     -0.06589017	      0.88306344	      0.00004241	     -0.22024354	     -0.00469498	     -0.00049929	    187.75839996
      1.40639570	     -0.06405022	     -0.00004971	     -0.20498762	     -0.06589721	      0.88306268	      0.00004240	     -0.22024867	     -0.00468650	     -0.00050691	    186.43199872
      1.40789687	     -0.06408341	     -0.00005070	     -0.20502087	     -0.06590424	      0.88306191	      0.00004238	     -0.22025392	     -0.00467895	     -0.00051473	    187.36402377
      1.40974834	     -0.06413133	     -0.00005152	     -0.20506889	     -0.06591289	      0.88306095	      0.00004236	     -0.22026054	     -0.00466710	     -0.00052415	    186.20499081
      1.41136490	     -0.06416642	     -0.00005255	     -0.20510405	     -0.06592043	      0.88306010	      0.00004234	     -0.22026649	     -0.00465702	     -0.00053093	    186.42237747
      1.41298146	     -0.06420974	     -0.00005270	     -0.20514746	     -0.06592795	      0.88305924	      0.00004232	     -0.22027252	     -0.00464536	     -0.00053782	    185.62380204
      1.41459802	     -0.06424853	     -0.00005380	     -0.20518633	     -0.06593545	      0.88305836	      0.00004230	     -0.22027878	     -0.00463403	     -0.00054469	    186.76032050
      1.41600395	     -0.06428904	     -0.00005377	     -0.20522695	     -0.06594196	      0.88305759	      0.00004227	     -0.22028433	     -0.00462221	     -0.00055022	    185.60472791
      1.41740989	     -0.06432614	     -0.00005446	     -0.20526413	     -0.06594845	      0.88305681	      0.00004225	     -0.22029006	     -0.00461088	     -0.00055597	    186.16720882
      1.41881583	     -0.06436577	     -0.00005499	     -0.20530388	     -0.06595492	      0.88305603	      0.00004222	     -0.22029593	     -0.00459785	     -0.00056096	    185.01677788
      1.42022176	     -0.06440382	     -0.00005570	     -0.20534202	     -0.06596138	      0.88305524	      0.00004219	     -0.22030199	     -0.00458540	     -0.00056612	    185.50680929
      1.42223816	     -0.06446643	     -0.00005633	     -0.20540480	     -0.06597060	      0.88305409	      0.00004215	     -0.22031095	     -0.00456444	     -0.00057278	    183.15211630
      1.42366538	     -0.06450388	     -0.00005699	     -0.20544236	     -0.06597711	      0.88305327	      0.00004212	     -0.22031755	     -0.00455139	     -0.00057767	    185.17629548
      1.42509261	     -0.06454935	     -0.00005711	     -0.20548797	     -0.06598359	      0.88305244	      0.00004208	     -0.22032427	     -0.00453535	     -0.00058215	    183.99580429
      1.42651984	     -0.06459075	     -0.00005708	     -0.20552950	     -0.06599006	      0.88305160	      0.00004205	     -0.22033120	     -0.00451950	     -0.00058677	    184.27285590
      1.42853592	     -0.06465347	     -0.00005652	     -0.20559245	     -0.06599914	      0.88305042	      0.00004199	     -0.22034121	     -0.00449555	     -0.00059401	    184.24629978
      1.42999078	     -0.06469489	     -0.00005598	     -0.20563403	     -0.06600567	      0.88304955	      0.00004196	     -0.22034862	     -0.00447699	     -0.00059777	    183.27915555
      1.43144564	     -0.06473837	     -0.00005499	     -0.20567770	     -0.06601217	      0.88304868	      0.00004192	     -0.22035613	     -0.00445794	     -0.00060174	    183.02399726
      1.43290050	     -0.06477937	     -0.00005342	     -0.20571889	     -0.06601864	      0.88304780	      0.00004188	     -0.22036377	     -0.00443803	     -0.00060623	    183.17345423
      1.43481471	     -0.06483516	     -0.00005104	     -0.20577497	     -0.06602711	      0.88304663	      0.00004182	     -0.22037398	     -0.00440988	     -0.00061171	    181.99350663
      1.43632459	     -0.06486879	     -0.00004842	     -0.20580883	     -0.06603375	      0.88304570	      0.00004178	     -0.22038213	     -0.00438819	     -0.00061584	    183.04781319
      1.43783447	     -0.06490854	     -0.00004565	     -0.20584883	     -0.06604036	      0.88304477	      0.00004174	     -0.22039023	     -0.00436431	     -0.00061890	    181.79090234
      1.43934435	     -0.06494089	     -0.00004246	     -0.20588143	     -0.06604693	      0.88304384	      0.00004170	     -0.22039842	     -0.00434128	     -0.00062195	    182.73145793
      1.44085422	     -0.06497576	     -0.00003882	     -0.20591658	     -0.06605347	      0.88304289	      0.00004166	     -0.22040662	     -0.00431592	     -0.00062358	    180.96153475
      1.44236410	     -0.06500084	     -0.00003482	     -0.20594192	     -0.06605997	      0.88304195	      0.00004162	     -0.22041487	     -0.00429203	     -0.00062463	    182.05687998
      1.44390067	     -0.06503069	     -0.00003042	     -0.20597205	     -0.06606654	      0.88304099	      0.00004158	     -0.22042321	     -0.00426635	     -0.00062508	    181.70940607
      1.44543725	     -0.06505398	     -0.00002567	     -0.20599564	     -0.06607308	      0.88304003	      0.00004154	     -0.22043161	     -0.00423979	     -0.00062350	    180.78133183
      1.44697382	     -0.06507430	     -0.00002066	     -0.20601625	     -0.06607957	      0.88303908	      0.00004150	     -0.22044002	     -0.00421426	     -0.00062155	    181.59514900
      1.44856636	     -0.06509612	     -0.00001520	     -0.20603840	     -0.06608626	      0.88303809	      0.00004146	     -0.22044874	     -0.00418571	     -0.00061761	    179.95081662
      1.45015890	     -0.06510907	     -0.00000956	     -0.20605166	     -0.06609291	      0.88303711	      0.00004142	     -0.22045752	     -0.00415898	     -0.00061247	    181.01499459
      1.45175145	     -0.06512458	     -0.00000373	     -0.20606748	     -0.06609951	      0.88303614	      0.00004138	     -0.22046626	     -0.00413111	     -0.00060614	    180.77402214
      1.45367175	     -0.06513963	      0.00000348	     -0.20608293	     -0.06610741	      0.88303498	      0.00004133	     -0.22047690	     -0.00409641	     -0.00059590	    179.18502595
      1.45529195	     -0.06514859	      0.00000936	     -0.20609219	     -0.06611402	      0.88303403	      0.00004128	     -0.22048594	     -0.00406972	     -0.00058643	    181.12025531
      1.45691214	     -0.06515936	      0.00001547	     -0.20610329	     -0.06612059	      0.88303309	      0.00004124	     -0.22049506	     -0.00404016	     -0.00057433	    179.23357158
      1.45869160	     -0.06517127	      0.00002188	     -0.20611553	     -0.06612776	      0.88303208	      0.00004119	     -0.22050551	     -0.00401014	     -0.00056052	    180.28366273
      1.46047105	     -0.06519557	      0.00002835	     -0.20614017	     -0.06613487	      0.88303109	      0.00004113	     -0.22051647	     -0.00397863	     -0.00054613	    179.13442288
      1.46225051	     -0.06522021	      0.00003477	     -0.20616514	     -0.06614192	      0.88303013	      0.00004108	     -0.22052835	     -0.00394806	     -0.00053019	    178.71676591
      1.46377130	     -0.06524885	      0.00004037	     -0.20619406	     -0.06614790	      0.88302934	      0.00004103	     -0.22053926	     -0.00392186	     -0.00051741	    178.72400012
      1.46529209	     -0.06528026	      0.00004626	     -0.20622576	     -0.06615385	      0.88302856	      0.00004097	     -0.22055104	     -0.00389538	     -0.00050566	    179.01220084
      1.46682605	     -0.06532076	      0.00005230	     -0.20626655	     -0.06615980	      0.88302779	      0.00004092	     -0.22056384	     -0.00386813	     -0.00049546	    178.77271143
      1.46836001	     -0.06536389	      0.00005853	     -0.20630999	     -0.06616571	      0.88302704	      0.00004086	     -0.22057771	     -0.00383958	     -0.00048599	    177.49551431
      1.46989396	     -0.06540998	      0.00006484	     -0.20635638	     -0.06617158	      0.88302630	      0.00004080	     -0.22059264	     -0.00381192	     -0.00047919	    178.17765617
      1.47173842	     -0.06547800	      0.00007259	     -0.20642479	     -0.06617858	      0.88302542	      0.00004073	     -0.22061206	     -0.00377537	     -0.00047373	    175.83419489
      1.47338884	     -0.06553115	      0.00007996	     -0.20647829	     -0.06618479	      0.88302464	      0.00004066	     -0.22063088	     -0.00374409	     -0.00047167	    177.04232173
      1.47503926	     -0.06560111	      0.00008692	     -0.20654861	     -0.06619094	      0.88302386	      0.00004059	     -0.22065087	     -0.00370971	     -0.00047284	    175.70544009
      1.47668968	     -0.06566589	      0.00009431	     -0.20661376	     -0.06619703	      0.88302308	      0.00004051	     -0.22067228	     -0.00367564	     -0.00047778	    177.04922696
      1.47834009	     -0.06574313	      0.00010153	     -0.20669141	     -0.06620307	      0.88302228	      0.00004043	     -0.22069485	     -0.00363745	     -0.00048521	    174.23833517
      1.47975842	     -0.06580140	      0.00010786	     -0.20675001	     -0.06620820	      0.88302159	      0.00004036	     -0.22071532	     -0.00360581	     -0.00049447	    175.55592046
      1.48117675	     -0.06586822	      0.00011342	     -0.20681719	     -0.06621329	      0.88302088	      0.00004028	     -0.22073664	     -0.00357146	     -0.00050554	    174.31596563
      1.48259508	     -0.06593467	      0.00011882	     -0.20688398	     -0.06621834	      0.88302015	      0.00004020	     -0.22075894	     -0.00353676	     -0.00051860	    174.32117484
      1.48448028	     -0.06602905	      0.00012573	     -0.20697885	     -0.06622496	      0.88301916	      0.00004009	     -0.22079003	     -0.00348845	     -0.00053898	    173.75625704
      1.48599484	     -0.06610590	      0.00013115	     -0.20705610	     -0.06623021	      0.88301833	      0.00004000	     -0.22081614	     -0.00344802	     -0.00055662	    173.21098339
      1.48750941	     -0.06618543	      0.00013655	     -0.20713605	     -0.06623540	      0.88301747	      0.00003990	     -0.22084322	     -0.00340563	     -0.00057549	    172.15309848
      1.48902397	     -0.06626596	      0.00014202	     -0.20721701	     -0.06624053	      0.88301659	      0.00003980	     -0.22087126	     -0.00336263	     -0.00059631	    172.55349447
      1.49094670	     -0.06637852	      0.00014874	     -0.20733016	     -0.06624694	      0.88301541	      0.00003967	     -0.22090813	     -0.00330372	     -0.00062423	    170.21039219
      1.49254163	     -0.06645727	      0.00015503	     -0.20740940	     -0.06625217	      0.88301440	      0.00003955	     -0.22093977	     -0.00325542	     -0.00064662	    171.29193528
      1.49413657	     -0.06655589	      0.00016043	     -0.20750854	     -0.06625732	      0.88301335	      0.00003942	     -0.22097214	     -0.00320339	     -0.00067005	    170.26678001
      1.49573150	     -0.06664886	      0.00016646	     -0.20760205	     -0.06626239	      0.88301226	      0.00003930	     -0.22100554	     -0.00315002	     -0.00069408	    170.44913179
      1.49732644	     -0.06674850	      0.00017206	     -0.20770225	     -0.06626737	      0.88301114	      0.00003916	     -0.22103970	     -0.00309369	     -0.00071698	    168.84280731
      1.49892138	     -0.06684352	      0.00017760	     -0.20779784	     -0.06627225	      0.88300997	      0.00003902	     -0.22107466	     -0.00303700	     -0.00074002	    169.78913298
      1.50051631	     -0.06694566	      0.00018272	     -0.20790058	     -0.06627705	      0.88300878	      0.00003888	     -0.22111026	     -0.00297641	     -0.00076181	    167.89215948
      1.50211125	     -0.06704137	      0.00018718	     -0.20799689	     -0.06628175	      0.88300754	      0.00003873	     -0.22114662	     -0.00291611	     -0.00078305	    169.10238759
      1.50370618	     -0.06714628	      0.00019155	     -0.20810243	     -0.06628635	      0.88300628	      0.00003857	     -0.22118362	     -0.00285104	     -0.00080163	    166.35446827
      1.50530112	     -0.06724110	      0.00019583	     -0.20819787	     -0.06629085	      0.88300499	      0.00003841	     -0.22122132	     -0.00278734	     -0.00081986	    168.36429908
      1.50689605	     -0.06734697	      0.00020031	     -0.20830442	     -0.06629524	      0.88300367	      0.00003825	     -0.22125940	     -0.00271782	     -0.00083540	    165.24082296
      1.50849099	     -0.06743827	      0.00020466	     -0.20839640	     -0.06629952	      0.88300232	      0.00003808	     -0.22129794	     -0.00264991	     -0.00084981	    167.21692064
      1.51008593	     -0.06754112	      0.00020999	     -0.20849998	     -0.06630369	      0.88300096	      0.00003791	     -0.22133657	     -0.00257693	     -0.00086175	    165.01073894
      1.51168086	     -0.06763502	      0.00021492	     -0.20859463	     -0.06630774	      0.88299957	      0.00003773	     -0.22137550	     -0.00250405	     -0.00087147	    165.69616228
      1.51327580	     -0.06773236	      0.00022025	     -0.20869273	     -0.06631167	      0.88299818	      0.00003754	     -0.22141450	     -0.00242827	     -0.00087918	    164.94734216
      1.51487073	     -0.06782705	      0.00022362	     -0.20878818	     -0.06631548	      0.88299677	      0.00003735	     -0.22145369	     -0.00235080	     -0.00088440	    164.69109784
      1.51646567	     -0.06792356	      0.00022657	     -0.20888546	     -0.06631917	      0.88299536	      0.00003716	     -0.22149316	     -0.00227111	     -0.00088719	    163.89610255
      1.51844326	     -0.06804023	      0.00022992	     -0.20900310	     -0.06632356	      0.88299360	      0.00003691	     -0.22154233	     -0.00216979	     -0.00088783	    163.38968971
      1.51995758	     -0.06812914	      0.00023232	     -0.20909278	     -0.06632679	      0.88299226	      0.00003671	     -0.22157992	     -0.00209036	     -0.00088495	    163.06515056
      1.52147191	     -0.06821242	      0.00023476	     -0.20917685	     -0.06632989	      0.88299092	      0.00003651	     -0.22161741	     -0.00200929	     -0.00088102	    163.48015552
      1.52298623	     -0.06829621	      0.00023759	     -0.20926145	     -0.06633287	      0.88298959	      0.00003630	     -0.22165460	     -0.00192552	     -0.00087463	    162.50067113
      1.52496041	     -0.06840065	      0.00024110	     -0.20936699	     -0.06633656	      0.88298788	      0.00003601	     -0.22170268	     -0.00181467	     -0.00086376	    162.21047008
      1.52670118	     -0.06848234	      0.00024551	     -0.20944966	     -0.06633964	      0.88298639	      0.00003576	     -0.22174435	     -0.00171449	     -0.00084927	    161.02254188
      1.52844194	     -0.06856805	      0.00024687	     -0.20953634	     -0.06634253	      0.88298492	      0.00003549	     -0.22178521	     -0.00161393	     -0.00083357	    162.96362014
      1.52990957	     -0.06863254	      0.00025041	     -0.20960172	     -0.06634484	      0.88298371	      0.00003526	     -0.22181902	     -0.00152489	     -0.00081693	    160.65428738
      1.53137720	     -0.06869218	      0.00025172	     -0.20966222	     -0.06634701	      0.88298252	      0.00003502	     -0.22185203	     -0.00143653	     -0.00079921	    161.49193025
      1.53315331	     -0.06876421	      0.00025371	     -0.20973532	     -0.06634947	      0.88298113	      0.00003472	     -0.22189083	     -0.00132621	     -0.00077515	    160.15446214
      1.53492943	     -0.06882868	      0.00025350	     -0.20980084	     -0.06635172	      0.88297977	      0.00003440	     -0.22192836	     -0.00121560	     -0.00074827	    160.50912169
      1.53642936	     -0.06887899	      0.00025427	     -0.20985205	     -0.06635348	      0.88297867	      0.00003413	     -0.22195891	     -0.00112038	     -0.00072329	    160.07148232
      1.53792929	     -0.06892775	      0.00025308	     -0.20990170	     -0.06635508	      0.88297760	      0.00003385	     -0.22198842	     -0.00102466	     -0.00069682	    160.57406944
      1.53964579	     -0.06898307	      0.00025146	     -0.20995806	     -0.06635675	      0.88297643	      0.00003353	     -0.22202093	     -0.00091342	     -0.00066489	    160.45398072
      1.54136230	     -0.06903728	      0.00024868	     -0.21001330	     -0.06635822	      0.88297532	      0.00003319	     -0.22205211	     -0.00079990	     -0.00063000	    158.82904931
      1.54307881	     -0.06908132	      0.00024627	     -0.21005837	     -0.06635950	      0.88297427	      0.00003284	     -0.22208196	     -0.00068797	     -0.00059459	    160.76042911
      1.54479531	     -0.06913441	      0.00024245	     -0.21011250	     -0.06636058	      0.88297328	      0.00003248	     -0.22211028	     -0.00057135	     -0.00055653	    157.94259328
      1.54651182	     -0.06917323	      0.00023894	     -0.21015237	     -0.06636146	      0.88297236	      0.00003212	     -0.22213737	     -0.00045729	     -0.00051855	    159.90865323
      1.54804963	     -0.06921539	      0.00023493	     -0.21019547	     -0.06636208	      0.88297159	      0.00003178	     -0.22216030	     -0.00035169	     -0.00048380	    158.61716633
      1.54958745	     -0.06924806	      0.00023109	     -0.21022908	     -0.06636254	      0.88297087	      0.00003144	     -0.22218213	     -0.00024691	     -0.00044911	    159.47887177
      1.55108509	     -0.06928162	      0.00022702	     -0.21026357	     -0.06636284	      0.88297023	      0.00003110	     -0.22220216	     -0.00014349	     -0.00041571	    159.47688878
      1.55258274	     -0.06930968	      0.00022297	     -0.21029258	     -0.06636297	      0.88296963	      0.00003075	     -0.22222101	     -0.00003875	     -0.00038156	    158.51525781
      1.55408038	     -0.06933263	      0.00021883	     -0.21031646	     -0.06636295	      0.88296908	      0.00003040	     -0.22223858	      0.00006525	     -0.00034829	    159.31079771
      1.55577840	     -0.06935795	      0.00021411	     -0.21034286	     -0.06636274	      0.88296852	      0.00002999	     -0.22225689	      0.00018552	     -0.00031047	    157.87766787
      1.55747643	     -0.06937128	      0.00020929	     -0.21035727	     -0.06636233	      0.88296803	      0.00002958	     -0.22227347	      0.00030422	     -0.00027325	    159.16356865
      1.55917445	     -0.06938509	      0.00020455	     -0.21037217	     -0.06636171	      0.88296759	      0.00002916	     -0.22228812	      0.00042491	     -0.00023664	    158.67668950
      1.56090821	     -0.06938991	      0.00019958	     -0.21037810	     -0.06636086	      0.88296722	      0.00002873	     -0.22230119	      0.00054840	     -0.00019946	    158.20207904
      1.56264196	     -0.06939013	      0.00019459	     -0.21037942	     -0.06635981	      0.88296690	      0.00002829	     -0.22231218	      0.00067095	     -0.00016333	    159.22368308
      1.56437572	     -0.06938282	      0.00018953	     -0.21037324	     -0.06635854	      0.88296665	      0.00002785	     -0.22232110	      0.00079547	     -0.00012611	    157.49427206
      1.56610947	     -0.06936759	      0.00018452	     -0.21035911	     -0.06635705	      0.88296646	      0.00002740	     -0.22232805	      0.00091770	     -0.00009007	    158.81888270
      1.56784323	     -0.06935662	      0.00017879	     -0.21034924	     -0.06635535	      0.88296634	      0.00002695	     -0.22233298	      0.00104161	     -0.00005418	    157.77025715
      1.56957699	     -0.06933569	      0.00017359	     -0.21032940	     -0.06635344	      0.88296627	      0.00002649	     -0.22233618	      0.00116345	     -0.00001876	    158.75931780
      1.57131074	     -0.06931952	      0.00016776	     -0.21031432	     -0.06635132	      0.88296627	      0.00002603	     -0.22233758	      0.00128629	      0.00001638	    157.86653188
      1.57304450	     -0.06929336	      0.00016279	     -0.21028924	     -0.06634898	      0.88296633	      0.00002557	     -0.22233744	      0.00140709	      0.00005083	    158.81721870
      1.57459260	     -0.06927346	      0.00015773	     -0.21027030	     -0.06634672	      0.88296643	      0.00002515	     -0.22233591	      0.00151547	      0.00008117	    158.50532672
      1.57614070	     -0.06924563	      0.00015315	     -0.21024343	     -0.06634429	      0.88296658	      0.00002474	     -0.22233320	      0.00162268	      0.00011070	    159.25719423
      1.57770412	     -0.06921475	      0.00014815	     -0.21021350	     -0.06634167	      0.88296678	      0.00002432	     -0.22232911	      0.00173071	      0.00013955	    159.81964989
      1.57926754	     -0.06917295	      0.00014342	     -0.21017266	     -0.06633888	      0.88296702	      0.00002389	     -0.22232356	      0.00183922	      0.00016926	    158.95812865
      1.58083095	     -0.06911698	      0.00013875	     -0.21011764	     -0.06633592	      0.88296731	      0.00002347	     -0.22231630	      0.00194513	      0.00019852	    160.54219165
      1.58244249	     -0.06905084	      0.00013415	     -0.21005249	     -0.06633270	      0.88296765	      0.00002303	     -0.22230678	      0.00205526	      0.00023018	    159.45988757
      1.58405403	     -0.06896435	      0.00012969	     -0.20996697	     -0.06632930	      0.88296805	      0.00002260	     -0.22229507	      0.00216177	      0.00026334	    161.10911706
      1.58566557	     -0.06887008	      0.00012558	     -0.20987365	     -0.06632573	      0.88296850	      0.00002216	     -0.22228092	      0.00226730	      0.00029832	    161.63522451
      1.58727711	     -0.06876229	      0.00012162	     -0.20976682	     -0.06632200	      0.88296901	      0.00002172	     -0.22226442	      0.00237134	      0.00033703	    161.00955035
      1.58888864	     -0.06863902	      0.00011817	     -0.20964446	     -0.06631809	      0.88296959	      0.00002128	     -0.22224554	      0.00247084	      0.00037792	    162.97163163
      1.59050018	     -0.06851300	      0.00011473	     -0.20951934	     -0.06631403	      0.88297023	      0.00002084	     -0.22222424	      0.00256926	      0.00042254	    162.55397130
      1.59214313	     -0.06837086	      0.00011116	     -0.20937808	     -0.06630973	      0.88297097	      0.00002039	     -0.22220035	      0.00266512	      0.00047087	    163.89293183
      1.59378607	     -0.06822437	      0.00010754	     -0.20923244	     -0.06630528	      0.88297178	      0.00001994	     -0.22217425	      0.00275860	      0.00052311	    163.76673515
      1.59535949	     -0.06807569	      0.00010379	     -0.20908454	     -0.06630087	      0.88297265	      0.00001951	     -0.22214737	      0.00284445	      0.00057583	    164.29472063
      1.59693292	     -0.06791820	      0.00010065	     -0.20892780	     -0.06629633	      0.88297360	      0.00001908	     -0.22211866	      0.00292650	      0.00063102	    165.40158901
      1.59850634	     -0.06775691	      0.00009746	     -0.20876723	     -0.06629166	      0.88297463	      0.00001864	     -0.22208812	      0.00300501	      0.00068803	    166.61132855
      1.60007976	     -0.06758978	      0.00009465	     -0.20860080	     -0.06628687	      0.88297576	      0.00001821	     -0.22205587	      0.00308124	      0.00074784	    165.99590944
      1.60165319	     -0.06741508	      0.00009166	     -0.20842674	     -0.06628197	      0.88297699	      0.00001777	     -0.22202200	      0.00315182	      0.00080848	    168.05388639
      1.60347190	     -0.06721685	      0.00008818	     -0.20822924	     -0.06627616	      0.88297852	      0.00001727	     -0.22198094	      0.00323117	      0.00087996	    167.28599386
      1.60529061	     -0.06700166	      0.00008499	     -0.20801469	     -0.06627022	      0.88298019	      0.00001676	     -0.22193813	      0.00330304	      0.00095232	    169.60924827
      1.60671825	     -0.06684215	      0.00008198	     -0.20785566	     -0.06626547	      0.88298159	      0.00001636	     -0.22190315	      0.00335734	      0.00100893	    169.74378859
      1.60814589	     -0.06667827	      0.00007865	     -0.20769222	     -0.06626064	      0.88298307	      0.00001596	     -0.22186736	      0.00340770	      0.00106445	    171.19930483
      1.60988118	     -0.06648733	      0.00007433	     -0.20750177	     -0.06625467	      0.88298497	      0.00001547	     -0.22182287	      0.00346636	      0.00113088	    170.62392922
      1.61161647	     -0.06629244	      0.00006939	     -0.20730730	     -0.06624861	      0.88298699	      0.00001497	     -0.22177761	      0.00351823	      0.00119461	    173.01840399
      1.61308760	     -0.06613636	      0.00006552	     -0.20715157	     -0.06624340	      0.88298879	      0.00001456	     -0.22173864	      0.00356065	      0.00124646	    172.61059955
      1.61455872	     -0.06597711	      0.00006137	     -0.20699262	     -0.06623814	      0.88299066	      0.00001414	     -0.22169928	      0.00359850	      0.00129508	    174.32518585
      1.61602985	     -0.06582297	      0.00005745	     -0.20683876	     -0.06623282	      0.88299260	      0.00001372	     -0.22165954	      0.00363455	      0.00134089	    174.30805631
      1.61790158	     -0.06562699	      0.00005232	     -0.20664309	     -0.06622598	      0.88299516	      0.00001318	     -0.22160860	      0.00367557	      0.00139404	    174.90302153
      1.61949894	     -0.06546877	      0.00004756	     -0.20648509	     -0.06622008	      0.88299742	      0.00001272	     -0.22156481	      0.00370611	      0.00143424	    176.33210146
      1.62109631	     -0.06530926	      0.00004310	     -0.20632578	     -0.06621414	      0.88299974	      0.00001226	     -0.22152096	      0.00373425	      0.00146984	    176.69615464
      1.62269367	     -0.06515996	      0.00003895	     -0.20617664	     -0.06620815	      0.88300211	      0.00001179	     -0.22147708	      0.00375855	      0.00149925	    177.75322373
      1.62429104	     -0.06501330	      0.00003409	     -0.20603011	     -0.06620213	      0.88300452	      0.00001133	     -0.22143339	      0.00378026	      0.00152332	    178.15070191
      1.62588840	     -0.06487383	      0.00003002	     -0.20589075	     -0.06619608	      0.88300697	      0.00001086	     -0.22138996	      0.00379919	      0.00154164	    178.17735817
      1.62727424	     -0.06475734	      0.00002567	     -0.20577431	     -0.06619080	      0.88300912	      0.00001046	     -0.22135258	      0.00381237	      0.00155167	    179.61594783
      1.62866008	     -0.06464670	      0.00002173	     -0.20566372	     -0.06618551	      0.88301127	      0.00001005	     -0.22131553	      0.00382484	      0.00155780	    179.10495556
      1.63004592	     -0.06453791	      0.00001766	     -0.20555496	     -0.06618020	      0.88301343	      0.00000964	     -0.22127887	      0.00383417	      0.00155864	    180.23995236
      1.63197202	     -0.06439849	      0.00001262	     -0.20541556	     -0.06617281	      0.88301643	      0.00000907	     -0.22122859	      0.00384604	      0.00155248	    178.85416733
      1.63357418	     -0.06427898	      0.00000829	     -0.20529603	     -0.06616664	      0.88301891	      0.00000860	     -0.22118745	      0.00385037	      0.00154035	    181.69702200
      1.63517634	     -0.06417693	      0.00000566	     -0.20519398	     -0.06616047	      0.88302136	      0.00000813	     -0.22114684	      0.00385527	      0.00152245	    180.69575518
      1.63677850	     -0.06407300	      0.00000213	     -0.20509001	     -0.06615429	      0.88302378	      0.00000765	     -0.22110707	      0.00385635	      0.00149874	    182.22818320
      1.63818438	     -0.06399357	      0.00000009	     -0.20501055	     -0.06614887	      0.88302587	      0.00000723	     -0.22107279	      0.00385666	      0.00147344	    181.96607208
      1.63959026	     -0.06391686	     -0.00000304	     -0.20493377	     -0.06614345	      0.88302792	      0.00000681	     -0.22103923	      0.00385516	      0.00144408	    182.50562004
      1.64128271	     -0.06383454	     -0.00000643	     -0.20485137	     -0.06613693	      0.88303033	      0.00000630	     -0.22099984	      0.00385206	      0.00140368	    182.31478194
      1.64297516	     -0.06375587	     -0.00001098	     -0.20477257	     -0.06613041	      0.88303267	      0.00000580	     -0.22096162	      0.00384690	      0.00135847	    182.68061508
      1.64429720	     -0.06370098	     -0.00001345	     -0.20471759	     -0.06612533	      0.88303444	      0.00000540	     -0.22093255	      0.00384153	      0.00131998	    183.08491931
      1.64561925	     -0.06364951	     -0.00001672	     -0.20466601	     -0.06612025	      0.88303616	      0.00000500	     -0.22090428	      0.00383518	      0.00127866	    183.69415494
      1.64728817	     -0.06359322	     -0.00002005	     -0.20460959	     -0.06611386	      0.88303825	      0.00000450	     -0.22086979	      0.00382705	      0.00122358	    182.77823622
      1.64895710	     -0.06353614	     -0.00002367	     -0.20455236	     -0.06610748	      0.88304024	      0.00000399	     -0.22083658	      0.00381598	      0.00116490	    184.45804585
      1.65062602	     -0.06349137	     -0.00002559	     -0.20450746	     -0.06610112	      0.88304214	      0.00000349	     -0.22080446	      0.00380578	      0.00110352	    183.59624594
      1.65199550	     -0.06345362	     -0.00002865	     -0.20446957	     -0.06609592	      0.88304361	      0.00000308	     -0.22077899	      0.00379577	      0.00105140	    184.53861169
      1.65336497	     -0.06342087	     -0.00003058	     -0.20443671	     -0.06609073	      0.88304502	      0.00000266	     -0.22075422	      0.00378593	      0.00099829	    184.35839189
      1.65505243	     -0.06338375	     -0.00003384	     -0.20439942	     -0.06608435	      0.88304664	      0.00000216	     -0.22072465	      0.00377275	      0.00093171	    184.80868271
      1.65657032	     -0.06335338	     -0.00003588	     -0.20436892	     -0.06607863	      0.88304801	      0.00000170	     -0.22069892	      0.00376083	      0.00087201	    184.34336947
      1.65808821	     -0.06332397	     -0.00003920	     -0.20433933	     -0.06607293	      0.88304929	      0.00000124	     -0.22067404	      0.00374722	      0.00081160	    185.74593740
      1.65960610	     -0.06330267	     -0.00004126	     -0.20431789	     -0.06606725	      0.88305048	      0.00000078	     -0.22064999	      0.00373519	      0.00075266	    184.10493660
      1.66112399	     -0.06327825	     -0.00004464	     -0.20429329	     -0.06606160	      0.88305158	      0.00000033	     -0.22062683	      0.00372049	      0.00069398	    185.84040109
      1.66264188	     -0.06326342	     -0.00004622	     -0.20427832	     -0.06605596	      0.88305259	     -0.00000013	     -0.22060442	      0.00370702	      0.00063656	    185.17559262
      1.66415976	     -0.06324897	     -0.00004935	     -0.20426369	     -0.06605034	      0.88305351	     -0.00000058	     -0.22058284	      0.00369258	      0.00058097	    185.60313074
      1.66567765	     -0.06323924	     -0.00005072	     -0.20425382	     -0.06604475	      0.88305435	     -0.00000103	     -0.22056203	      0.00367837	      0.00052738	    185.04716731
      1.66719554	     -0.06322973	     -0.00005382	     -0.20424413	     -0.06603918	      0.88305511	     -0.00000149	     -0.22054198	      0.00366324	      0.00047584	    185.73332973
      1.66871343	     -0.06322806	     -0.00005507	     -0.20424231	     -0.06603363	      0.88305580	     -0.00000194	     -0.22052266	      0.00364818	      0.00042616	    185.78596901
      1.67023132	     -0.06322850	     -0.00005828	     -0.20424257	     -0.06602810	      0.88305641	     -0.00000239	     -0.22050415	      0.00363367	      0.00037957	    185.16001196
      1.67174921	     -0.06323196	     -0.00005927	     -0.20424589	     -0.06602260	      0.88305695	     -0.00000283	     -0.22048642	      0.00361807	      0.00033478	    185.70911799
      1.67326710	     -0.06324211	     -0.00006255	     -0.20425586	     -0.06601712	      0.88305742	     -0.00000328	     -0.22046948	      0.00360319	      0.00029236	    185.58119041
      1.67478499	     -0.06325395	     -0.00006320	     -0.20426756	     -0.06601166	      0.88305784	     -0.00000372	     -0.22045336	      0.00358852	      0.00025267	    185.00379001
      1.67630287	     -0.06327227	     -0.00006655	     -0.20428570	     -0.06600622	      0.88305819	     -0.00000416	     -0.22043802	      0.00357301	      0.00021444	    186.16230197
      1.67782076	     -0.06329506	     -0.00006707	     -0.20430838	     -0.06600081	      0.88305849	     -0.00000460	     -0.22042351	      0.00355981	      0.00017935	    184.21906879
      1.67933865	     -0.06331907	     -0.00007051	     -0.20433220	     -0.06599542	      0.88305874	     -0.00000504	     -0.22040983	      0.00354459	      0.00014555	    185.86458675
      1.68085654	     -0.06335138	     -0.00007079	     -0.20436440	     -0.06599005	      0.88305893	     -0.00000548	     -0.22039692	      0.00353183	      0.00011395	    184.37160756
      1.68237443	     -0.06338341	     -0.00007444	     -0.20439627	     -0.06598470	      0.88305908	     -0.00000591	     -0.22038483	      0.00351829	      0.00008440	    184.96462987
      1.68373806	     -0.06341841	     -0.00007514	     -0.20443117	     -0.06597991	      0.88305918	     -0.00000629	     -0.22037459	      0.00350701	      0.00005890	    184.62310929
      1.68510169	     -0.06345587	     -0.00007767	     -0.20446851	     -0.06597513	      0.88305925	     -0.00000668	     -0.22036500	      0.00349653	      0.00003508	    184.11910914
      1.68646532	     -0.06349467	     -0.00007876	     -0.20450721	     -0.06597037	      0.88305928	     -0.00000706	     -0.22035603	      0.00348608	      0.00001205	    184.23938160
      1.68838234	     -0.06355952	     -0.00008095	     -0.20457194	     -0.06596370	      0.88305927	     -0.00000759	     -0.22034448	      0.00347394	     -0.00001803	    182.19025539
      1.68990353	     -0.06360596	     -0.00008120	     -0.20461830	     -0.06595843	      0.88305923	     -0.00000801	     -0.22033619	      0.00346294	     -0.00004057	    183.59631878
      1.69142472	     -0.06366436	     -0.00008313	     -0.20467661	     -0.06595317	      0.88305915	     -0.00000843	     -0.22032853	      0.00345445	     -0.00006235	    183.19390062
      1.69294591	     -0.06371865	     -0.00008300	     -0.20473087	     -0.06594792	      0.88305904	     -0.00000884	     -0.22032156	      0.00344709	     -0.00008308	    182.60462850
      1.69483285	     -0.06379266	     -0.00008579	     -0.20480479	     -0.06594142	      0.88305886	     -0.00000936	     -0.22031363	      0.00343959	     -0.00010763	    181.73965609
      1.69601691	     -0.06383435	     -0.00008446	     -0.20484649	     -0.06593735	      0.88305872	     -0.00000967	     -0.22030907	      0.00343523	     -0.00012225	    181.86358263
      1.69720097	     -0.06388035	     -0.00008503	     -0.20489247	     -0.06593328	      0.88305857	     -0.00000999	     -0.22030473	      0.00343182	     -0.00013677	    181.82567223
      1.69911235	     -0.06395530	     -0.00008517	     -0.20496743	     -0.06592673	      0.88305828	     -0.00001049	     -0.22029823	      0.00342866	     -0.00015897	    180.55717993
      1.70064958	     -0.06401329	     -0.00008570	     -0.20502542	     -0.06592146	      0.88305803	     -0.00001089	     -0.22029336	      0.00342598	     -0.00017647	    181.56142321
      1.70218681	     -0.06407600	     -0.00008548	     -0.20508816	     -0.06591619	      0.88305774	     -0.00001129	     -0.22028876	      0.00342680	     -0.00019227	    179.36321046
      1.70372404	     -0.06413174	     -0.00008602	     -0.20514392	     -0.06591093	      0.88305744	     -0.00001169	     -0.22028444	      0.00342647	     -0.00020768	    180.51258799
      1.70526126	     -0.06419435	     -0.00008559	     -0.20520658	     -0.06590566	      0.88305711	     -0.00001208	     -0.22028027	      0.00342864	     -0.00022254	    179.78784768
      1.70679849	     -0.06425243	     -0.00008611	     -0.20526472	     -0.06590038	      0.88305675	     -0.00001247	     -0.22027633	      0.00343231	     -0.00023551	    178.79737149
      1.70833572	     -0.06430953	     -0.00008546	     -0.20532190	     -0.06589511	      0.88305638	     -0.00001285	     -0.22027251	      0.00343600	     -0.00024830	    179.25034731
      1.70987295	     -0.06436702	     -0.00008585	     -0.20537947	     -0.06588982	      0.88305599	     -0.00001323	     -0.22026878	      0.00344222	     -0.00025933	    178.04162767
      1.71141018	     -0.06441836	     -0.00008508	     -0.20543090	     -0.06588452	      0.88305558	     -0.00001360	     -0.22026514	      0.00344811	     -0.00026988	    178.61963726
      1.71294741	     -0.06447338	     -0.00008567	     -0.20548602	     -0.06587922	      0.88305516	     -0.00001397	     -0.22026154	      0.00345665	     -0.00027830	    177.10375170
      1.71448464	     -0.06451959	     -0.00008485	     -0.20553234	     -0.06587390	      0.88305473	     -0.00001434	     -0.22025803	      0.00346445	     -0.00028606	    177.89296607
      1.71643769	     -0.06458973	     -0.00008588	     -0.20560261	     -0.06586712	      0.88305416	     -0.00001480	     -0.22025346	      0.00347832	     -0.00029388	    175.39059874
      1.71773969	     -0.06461601	     -0.00008403	     -0.20562902	     -0.06586259	      0.88305378	     -0.00001510	     -0.22025060	      0.00348579	     -0.00029682	    176.66008814
      1.71904170	     -0.06465015	     -0.00008397	     -0.20566327	     -0.06585804	      0.88305339	     -0.00001539	     -0.22024753	      0.00349525	     -0.00029933	    176.63888755
      1.72089803	     -0.06469615	     -0.00008276	     -0.20570944	     -0.06585154	      0.88305283	     -0.00001581	     -0.22024317	      0.00351038	     -0.00030145	    175.77347172
      1.72275435	     -0.06473936	     -0.00008365	     -0.20575280	     -0.06584501	      0.88305227	     -0.00001622	     -0.22023874	      0.00352518	     -0.00030184	    176.45158647
      1.72410221	     -0.06476082	     -0.00008132	     -0.20577442	     -0.06584025	      0.88305187	     -0.00001651	     -0.22023549	      0.00353743	     -0.00029980	    175.46372652
      1.72545007	     -0.06478341	     -0.00008121	     -0.20579714	     -0.06583547	      0.88305146	     -0.00001680	     -0.22023213	      0.00354929	     -0.00029726	    175.67939091
      1.72717286	     -0.06480860	     -0.00007971	     -0.20582251	     -0.06582934	      0.88305096	     -0.00001716	     -0.22022775	      0.00356518	     -0.00029245	    175.27799896
      1.72889565	     -0.06482938	     -0.00007998	     -0.20584345	     -0.06582319	      0.88305046	     -0.00001752	     -0.22022329	      0.00358135	     -0.00028513	    174.89981418
      1.73035900	     -0.06483916	     -0.00007780	     -0.20585339	     -0.06581794	      0.88305005	     -0.00001781	     -0.22021944	      0.00359443	     -0.00027813	    175.39417415
      1.73182235	     -0.06485206	     -0.00007793	     -0.20586642	     -0.06581267	      0.88304964	     -0.00001811	     -0.22021551	      0.00360880	     -0.00026894	    174.33797849
      1.73328570	     -0.06485601	     -0.00007655	     -0.20587052	     -0.06580738	      0.88304926	     -0.00001840	     -0.22021156	      0.00362179	     -0.00025909	    174.99775242
      1.73522239	     -0.06486891	     -0.00007661	     -0.20588359	     -0.06580035	      0.88304877	     -0.00001877	     -0.22020618	      0.00364091	     -0.00024400	    172.92099861
      1.73663167	     -0.06486019	     -0.00007479	     -0.20587501	     -0.06579521	      0.88304844	     -0.00001904	     -0.22020237	      0.00365215	     -0.00023090	    174.54559618
      1.73804095	     -0.06486060	     -0.00007466	     -0.20587554	     -0.06579005	      0.88304812	     -0.00001931	     -0.22019841	      0.00366492	     -0.00021753	    174.24004205
      1.73945023	     -0.06485589	     -0.00007352	     -0.20587095	     -0.06578488	      0.88304782	     -0.00001957	     -0.22019448	      0.00367737	     -0.00020317	    174.12231833
      1.74126083	     -0.06484826	     -0.00007308	     -0.20586347	     -0.06577821	      0.88304747	     -0.00001989	     -0.22018944	      0.00369277	     -0.00018361	    174.17928174
      1.74279955	     -0.06483811	     -0.00007146	     -0.20585345	     -0.06577251	      0.88304720	     -0.00002017	     -0.22018515	      0.00370557	     -0.00016618	    174.10467111
      1.74433826	     -0.06482652	     -0.00007128	     -0.20584198	     -0.06576680	      0.88304696	     -0.00002044	     -0.22018086	      0.00371812	     -0.00014755	    173.82629384
      1.74594294	     -0.06481184	     -0.00006951	     -0.20582743	     -0.06576083	      0.88304674	     -0.00002071	     -0.22017642	      0.00373056	     -0.00012793	    173.84901139
      1.74754762	     -0.06479728	     -0.00006957	     -0.20581297	     -0.06575483	      0.88304655	     -0.00002098	     -0.22017199	      0.00374294	     -0.00010706	    173.30509927
      1.74915229	     -0.06477580	     -0.00006724	     -0.20579161	     -0.06574881	      0.88304640	     -0.00002125	     -0.22016768	      0.00375400	     -0.00008655	    174.09799382
      1.75075697	     -0.06476419	     -0.00006759	     -0.20578009	     -0.06574278	      0.88304628	     -0.00002151	     -0.22016340	      0.00376564	     -0.00006613	    173.43185619
      1.75236164	     -0.06474377	     -0.00006457	     -0.20575979	     -0.06573673	      0.88304619	     -0.00002176	     -0.22015940	      0.00377634	     -0.00004549	    173.43618823
      1.75375188	     -0.06473831	     -0.00006523	     -0.20575438	     -0.06573147	      0.88304613	     -0.00002198	     -0.22015615	      0.00378508	     -0.00002903	    173.67476632
      1.75514212	     -0.06473019	     -0.00006372	     -0.20574635	     -0.06572621	      0.88304611	     -0.00002219	     -0.22015331	      0.00379448	     -0.00001289	    172.88922943
      1.75653235	     -0.06472502	     -0.00006337	     -0.20574124	     -0.06572092	      0.88304610	     -0.00002240	     -0.22015085	      0.00380285	      0.00000148	    173.35516008
      1.75848742	     -0.06472370	     -0.00006178	     -0.20574003	     -0.06571348	      0.88304612	     -0.00002268	     -0.22014817	      0.00381647	      0.00001952	    171.38936641
      1.76009300	     -0.06472061	     -0.00006235	     -0.20573698	     -0.06570734	      0.88304616	     -0.00002291	     -0.22014669	      0.00382492	      0.00003139	    173.57258490
      1.76151284	     -0.06472607	     -0.00006085	     -0.20574254	     -0.06570191	      0.88304621	     -0.00002311	     -0.22014592	      0.00383512	      0.00003999	    172.08385903
      1.76293268	     -0.06473064	     -0.00006104	     -0.20574715	     -0.06569645	      0.88304627	     -0.00002331	     -0.22014578	      0.00384402	      0.00004580	    172.86835889
      1.76435252	     -0.06473887	     -0.00006042	     -0.20575545	     -0.06569099	      0.88304634	     -0.00002350	     -0.22014621	      0.00385441	      0.00004962	    171.97724227
      1.76577236	     -0.06474638	     -0.00006035	     -0.20576302	     -0.06568551	      0.88304641	     -0.00002369	     -0.22014722	      0.00386415	      0.00005064	    172.47545823
      1.76753629	     -0.06476020	     -0.00005995	     -0.20577693	     -0.06567868	      0.88304650	     -0.00002391	     -0.22014923	      0.00387863	      0.00004923	    170.47785253
      1.76930021	     -0.06476291	     -0.00006081	     -0.20577969	     -0.06567183	      0.88304658	     -0.00002413	     -0.22015214	      0.00389039	      0.00004415	    172.94583157
      1.77061845	     -0.06477552	     -0.00006063	     -0.20579237	     -0.06566669	      0.88304664	     -0.00002429	     -0.22015470	      0.00390217	      0.00003872	    171.19975701
      1.77193669	     -0.06478358	     -0.00006126	     -0.20580049	     -0.06566154	      0.88304668	     -0.00002445	     -0.22015777	      0.00391288	      0.00003125	    171.67036285
      1.77366145	     -0.06479631	     -0.00006161	     -0.20581330	     -0.06565478	      0.88304673	     -0.00002465	     -0.22016240	      0.00392870	      0.00001978	    170.41467889
      1.77538622	     -0.06480217	     -0.00006242	     -0.20581923	     -0.06564799	      0.88304675	     -0.00002484	     -0.22016767	      0.00394307	      0.00000607	    172.06147537
      1.77691395	     -0.06481610	     -0.00006190	     -0.20583327	     -0.06564196	      0.88304675	     -0.00002500	     -0.22017275	      0.00395825	     -0.00000735	    170.59347917
      1.77844169	     -0.06482388	     -0.00006207	     -0.20584113	     -0.06563590	      0.88304673	     -0.00002516	     -0.22017834	      0.00397258	     -0.00002124	    171.05922639
      1.77996942	     -0.06483387	     -0.00006134	     -0.20585124	     -0.06562982	      0.88304668	     -0.00002531	     -0.22018432	      0.00398806	     -0.00003582	    170.34116493
      1.78149715	     -0.06483803	     -0.00006111	     -0.20585550	     -0.06562371	      0.88304662	     -0.00002545	     -0.22019063	      0.00400352	     -0.00005014	    170.60002473
      1.78302488	     -0.06484513	     -0.00006033	     -0.20586272	     -0.06561758	      0.88304653	     -0.00002559	     -0.22019716	      0.00401922	     -0.00006504	    170.86263289
      1.78455262	     -0.06484956	     -0.00006000	     -0.20586727	     -0.06561143	      0.88304642	     -0.00002572	     -0.22020393	      0.00403630	     -0.00007840	    169.94101928
      1.78608035	     -0.06485145	     -0.00005893	     -0.20586927	     -0.06560525	      0.88304629	     -0.00002584	     -0.22021089	      0.00405216	     -0.00009197	    170.91987962
      1.78760808	     -0.06485324	     -0.00005801	     -0.20587120	     -0.06559905	      0.88304614	     -0.00002595	     -0.22021793	      0.00407009	     -0.00010366	    169.67101435
      1.78913582	     -0.06484478	     -0.00005632	     -0.20586289	     -0.06559282	      0.88304597	     -0.00002606	     -0.22022493	      0.00408651	     -0.00011441	    170.76397643
      1.79090589	     -0.06483923	     -0.00005487	     -0.20585750	     -0.06558557	      0.88304576	     -0.00002617	     -0.22023277	      0.00410707	     -0.00012500	    170.40536017
      1.79267597	     -0.06481991	     -0.00005305	     -0.20583836	     -0.06557828	      0.88304554	     -0.00002628	     -0.22024039	      0.00412737	     -0.00013171	    170.43915695
      1.79424329	     -0.06480199	     -0.00005219	     -0.20582058	     -0.06557180	      0.88304533	     -0.00002636	     -0.22024677	      0.00414514	     -0.00013578	    170.89888520
      1.79581060	     -0.06477779	     -0.00005049	     -0.20579653	     -0.06556529	      0.88304511	     -0.00002644	     -0.22025277	      0.00416334	     -0.00013648	    170.86727189
      1.79737792	     -0.06475148	     -0.00004981	     -0.20577036	     -0.06555875	      0.88304490	     -0.00002651	     -0.22025830	      0.00418043	     -0.00013491	    171.85607853
      1.79894523	     -0.06471850	     -0.00004747	     -0.20573754	     -0.06555218	      0.88304469	     -0.00002656	     -0.22026336	      0.00419867	     -0.00012896	    170.86315907
      1.80051255	     -0.06468278	     -0.00004722	     -0.20570194	     -0.06554559	      0.88304450	     -0.00002662	     -0.22026794	      0.00421433	     -0.00012029	    172.37271476
      1.80207986	     -0.06464798	     -0.00004613	     -0.20566726	     -0.06553897	      0.88304432	     -0.00002666	     -0.22027207	      0.00423084	     -0.00010738	    171.83790219
      1.80364718	     -0.06460930	     -0.00004673	     -0.20562868	     -0.06553233	      0.88304416	     -0.00002669	     -0.22027582	      0.00424560	     -0.00009128	    172.57348212
      1.80521449	     -0.06456318	     -0.00004534	     -0.20558267	     -0.06552566	      0.88304403	     -0.00002672	     -0.22027906	      0.00426024	     -0.00007081	    172.35166918
      1.80678181	     -0.06451360	     -0.00004537	     -0.20553319	     -0.06551897	      0.88304394	     -0.00002674	     -0.22028161	      0.00427285	     -0.00004780	    173.89736150
      1.80834913	     -0.06446076	     -0.00004361	     -0.20548047	     -0.06551227	      0.88304389	     -0.00002675	     -0.22028341	      0.00428659	     -0.00002040	    172.65071930
      1.80991644	     -0.06440204	     -0.00004374	     -0.20542182	     -0.06550554	      0.88304388	     -0.00002675	     -0.22028444	      0.00429686	      0.00000919	    174.76144454
      1.81148376	     -0.06434808	     -0.00004211	     -0.20536795	     -0.06549880	      0.88304392	     -0.00002674	     -0.22028470	      0.00430818	      0.00004236	    173.91931081
      1.81305107	     -0.06428946	     -0.00004289	     -0.20530938	     -0.06549204	      0.88304401	     -0.00002673	     -0.22028433	      0.00431696	      0.00007742	    175.17142212
      1.81461839	     -0.06422808	     -0.00004126	     -0.20524808	     -0.06548526	      0.88304416	     -0.00002671	     -0.22028318	      0.00432587	      0.00011529	    174.67113267
      1.81618570	     -0.06416236	     -0.00004233	     -0.20518237	     -0.06547848	      0.88304437	     -0.00002668	     -0.22028120	      0.00433187	      0.00015418	    176.78412387
      1.81756687	     -0.06410389	     -0.00004067	     -0.20512397	     -0.06547249	      0.88304461	     -0.00002664	     -0.22027870	      0.00433818	      0.00019068	    175.77361129
      1.81894804	     -0.06404015	     -0.00004058	     -0.20506025	     -0.06546650	      0.88304490	     -0.00002660	     -0.22027547	      0.00434188	      0.00022762	    177.07839909
      1.82032921	     -0.06397713	     -0.00003972	     -0.20499725	     -0.06546050	      0.88304524	     -0.00002655	     -0.22027146	      0.00434561	      0.00026583	    176.93716928
      1.82200682	     -0.06389909	     -0.00003959	     -0.20491922	     -0.06545320	      0.88304573	     -0.00002649	     -0.22026562	      0.00434747	      0.00031233	    178.51593577
      1.82368443	     -0.06382386	     -0.00003895	     -0.20484400	     -0.06544591	      0.88304629	     -0.00002641	     -0.22025876	      0.00435017	      0.00036036	    176.72077694
      1.82518471	     -0.06374793	     -0.00003979	     -0.20476802	     -0.06543938	      0.88304686	     -0.00002634	     -0.22025186	      0.00434799	      0.00040238	    179.56349004
      1.82668499	     -0.06367996	     -0.00003973	     -0.20470003	     -0.06543286	      0.88304750	     -0.00002625	     -0.22024418	      0.00434732	      0.00044478	    178.72615691
      1.82818526	     -0.06360757	     -0.00004057	     -0.20462757	     -0.06542634	      0.88304820	     -0.00002616	     -0.22023584	      0.00434359	      0.00048564	    180.44689584
      1.82968554	     -0.06354071	     -0.00004044	     -0.20456067	     -0.06541983	      0.88304896	     -0.00002607	     -0.22022682	      0.00434057	      0.00052622	    179.39214629
      1.83118582	     -0.06346767	     -0.00004104	     -0.20448754	     -0.06541332	      0.88304977	     -0.00002596	     -0.22021716	      0.00433433	      0.00056481	    181.15484717
      1.83268610	     -0.06340088	     -0.00004094	     -0.20442068	     -0.06540682	      0.88305065	     -0.00002585	     -0.22020680	      0.00432838	      0.00060179	    180.98764904
      1.83418638	     -0.06333227	     -0.00004176	     -0.20435196	     -0.06540033	      0.88305158	     -0.00002573	     -0.22019584	      0.00432060	      0.00063671	    181.74723814
      1.83568665	     -0.06326480	     -0.00004207	     -0.20428439	     -0.06539386	      0.88305256	     -0.00002560	     -0.22018426	      0.00431226	      0.00066995	    181.72162449
      1.83718693	     -0.06319413	     -0.00004302	     -0.20421360	     -0.06538740	      0.88305359	     -0.00002546	     -0.22017207	      0.00430187	      0.00070030	    183.16877011
      1.83868721	     -0.06312654	     -0.00004347	     -0.20414589	     -0.06538095	      0.88305466	     -0.00002531	     -0.22015920	      0.00429195	      0.00072907	    182.44751242
      1.84018749	     -0.06305134	     -0.00004466	     -0.20407054	     -0.06537452	      0.88305577	     -0.00002516	     -0.22014566	      0.00427919	      0.00075513	    184.18483879
      1.84168776	     -0.06297866	     -0.00004520	     -0.20399772	     -0.06536811	      0.88305692	     -0.00002500	     -0.22013134	      0.00426673	      0.00077943	    183.92201250
      1.84318804	     -0.06289897	     -0.00004622	     -0.20391786	     -0.06536172	      0.88305811	     -0.00002483	     -0.22011626	      0.00425186	      0.00080148	    185.27183214
      1.84468832	     -0.06281907	     -0.00004643	     -0.20383781	     -0.06535535	      0.88305933	     -0.00002465	     -0.22010032	      0.00423686	      0.00082226	    184.89609999
      1.84618860	     -0.06273113	     -0.00004720	     -0.20374968	     -0.06534901	      0.88306058	     -0.00002446	     -0.22008353	      0.00421917	      0.00084119	    186.34046693
      1.84768887	     -0.06264650	     -0.00004749	     -0.20366486	     -0.06534269	      0.88306185	     -0.00002427	     -0.22006583	      0.00420092	      0.00085883	    186.48720138
      1.84918915	     -0.06255478	     -0.00004863	     -0.20357292	     -0.06533640	      0.88306315	     -0.00002407	     -0.22004734	      0.00418073	      0.00087564	    187.20569591
      1.85068943	     -0.06246306	     -0.00004896	     -0.20348098	     -0.06533015	      0.88306448	     -0.00002386	     -0.22002802	      0.00415891	      0.00089128	    187.90708908
      1.85218971	     -0.06236790	     -0.00004998	     -0.20338558	     -0.06532393	      0.88306583	     -0.00002364	     -0.22000794	      0.00413551	      0.00090617	    188.46924419
      1.85368999	     -0.06226854	     -0.00005006	     -0.20328598	     -0.06531774	      0.88306720	     -0.00002341	     -0.21998703	      0.00411049	      0.00092087	    188.74898076
      1.85519026	     -0.06216515	     -0.00005103	     -0.20318231	     -0.06531159	      0.88306859	     -0.00002317	     -0.21996529	      0.00408281	      0.00093472	    190.31837123
      1.85669054	     -0.06205815	     -0.00005083	     -0.20307504	     -0.06530549	      0.88307000	     -0.00002292	     -0.21994268	      0.00405442	      0.00094902	    190.10255638
      1.85819082	     -0.06194460	     -0.00005133	     -0.20296118	     -0.06529943	      0.88307144	     -0.00002267	     -0.21991919	      0.00402291	      0.00096311	    191.43723746
      1.85969110	     -0.06183086	     -0.00005088	     -0.20284714	     -0.06529342	      0.88307289	     -0.00002241	     -0.21989481	      0.00398997	      0.00097751	    191.72647001
      1.86119137	     -0.06171155	     -0.00005133	     -0.20272749	     -0.06528746	      0.88307437	     -0.00002214	     -0.21986964	      0.00395443	      0.00099246	    192.51065808
      1.86269165	     -0.06159292	     -0.00005073	     -0.20260851	     -0.06528156	      0.88307587	     -0.00002186	     -0.21984374	      0.00391669	      0.00100784	    193.06942701
      1.86419193	     -0.06147281	     -0.00005138	     -0.20248801	     -0.06527571	      0.88307740	     -0.00002158	     -0.21981722	      0.00387608	      0.00102300	    194.57245066
      1.86569221	     -0.06135421	     -0.00005067	     -0.20236903	     -0.06526992	      0.88307894	     -0.00002128	     -0.21979014	      0.00383469	      0.00103937	    193.72508408
      1.86719248	     -0.06123043	     -0.00005170	     -0.20224479	     -0.06526421	      0.88308051	     -0.00002098	     -0.21976259	      0.00378894	      0.00105511	    195.97755358
      1.86869276	     -0.06111184	     -0.00005064	     -0.20212578	     -0.06525856	      0.88308211	     -0.00002067	     -0.21973455	      0.00374271	      0.00107118	    195.49031693
      1.87019304	     -0.06098658	     -0.00005182	     -0.20200004	     -0.06525298	      0.88308373	     -0.00002035	     -0.21970609	      0.00369302	      0.00108715	    196.79679901
      1.87149384	     -0.06088175	     -0.00005119	     -0.20189479	     -0.06524820	      0.88308515	     -0.00002007	     -0.21968108	      0.00364833	      0.00110072	    197.33918484
      1.87279465	     -0.06077682	     -0.00005227	     -0.20178940	     -0.06524349	      0.88308659	     -0.00001978	     -0.21965590	      0.00360190	      0.00111416	    197.91789328
      1.87439973	     -0.06065045	     -0.00005261	     -0.20166246	     -0.06523775	      0.88308839	     -0.00001942	     -0.21962465	      0.00354211	      0.00113010	    198.57294611
      1.87600481	     -0.06052521	     -0.00005414	     -0.20153660	     -0.06523212	      0.88309022	     -0.00001904	     -0.21959328	      0.00347974	      0.00114527	    199.21033546
      1.87738884	     -0.06041782	     -0.00005358	     -0.20142869	     -0.06522734	      0.88309181	     -0.00001871	     -0.21956615	      0.00342391	      0.00115770	    199.55979947
      1.87877288	     -0.06031524	     -0.00005459	     -0.20132554	     -0.06522264	      0.88309342	     -0.00001838	     -0.21953901	      0.00336573	      0.00116844	    200.82050372
      1.88015692	     -0.06021684	     -0.00005432	     -0.20122658	     -0.06521802	      0.88309505	     -0.00001804	     -0.21951196	      0.00330675	      0.00117831	    200.52498158
      1.88154095	     -0.06012000	     -0.00005482	     -0.20112915	     -0.06521349	      0.88309668	     -0.00001769	     -0.21948507	      0.00324507	      0.00118607	    201.74367131
      1.88320668	     -0.06001140	     -0.00005429	     -0.20101983	     -0.06520815	      0.88309867	     -0.00001726	     -0.21945296	      0.00317013	      0.00119329	    201.08511707
      1.88461955	     -0.05991914	     -0.00005524	     -0.20092693	     -0.06520372	      0.88310035	     -0.00001690	     -0.21942602	      0.00310330	      0.00119656	    202.96341510
      1.88603242	     -0.05983208	     -0.00005457	     -0.20083924	     -0.06519938	      0.88310205	     -0.00001652	     -0.21939932	      0.00303648	      0.00119790	    202.71926818
      1.88744529	     -0.05974634	     -0.00005499	     -0.20075283	     -0.06519514	      0.88310374	     -0.00001614	     -0.21937290	      0.00296764	      0.00119659	    203.58641271
      1.88885816	     -0.05966593	     -0.00005419	     -0.20067177	     -0.06519099	      0.88310543	     -0.00001575	     -0.21934678	      0.00289790	      0.00119298	    203.71023572
      1.89027103	     -0.05958933	     -0.00005459	     -0.20059447	     -0.06518695	      0.88310711	     -0.00001536	     -0.21932102	      0.00282665	      0.00118678	    204.35549626
      1.89168390	     -0.05951920	     -0.00005426	     -0.20052366	     -0.06518301	      0.88310878	     -0.00001496	     -0.21929572	      0.00275456	      0.00117806	    204.45305816
      1.89309677	     -0.05945352	     -0.00005480	     -0.20045726	     -0.06517917	      0.88311043	     -0.00001456	     -0.21927094	      0.00268130	      0.00116663	    204.88623412
      1.89485622	     -0.05938131	     -0.00005378	     -0.20038417	     -0.06517453	      0.88311247	     -0.00001405	     -0.21924093	      0.00258909	      0.00114842	    204.84645795
      1.89609624	     -0.05933214	     -0.00005448	     -0.20033435	     -0.06517136	      0.88311389	     -0.00001368	     -0.21922035	      0.00252307	      0.00113294	    205.50056548
      1.89733626	     -0.05928863	     -0.00005373	     -0.20029022	     -0.06516827	      0.88311528	     -0.00001331	     -0.21920025	      0.00245677	      0.00111500	    205.73688543
      1.89905553	     -0.05923489	     -0.00005372	     -0.20023559	     -0.06516413	      0.88311717	     -0.00001279	     -0.21917325	      0.00236460	      0.00108657	    205.50401700
      1.90051349	     -0.05919447	     -0.00005278	     -0.20019441	     -0.06516074	      0.88311874	     -0.00001235	     -0.21915117	      0.00228505	      0.00105860	    206.47798648
      1.90197145	     -0.05916088	     -0.00005353	     -0.20016005	     -0.06515746	      0.88312026	     -0.00001190	     -0.21912987	      0.00220634	      0.00102825	    205.88213514
      1.90342940	     -0.05913101	     -0.00005256	     -0.20012941	     -0.06515431	      0.88312173	     -0.00001144	     -0.21910942	      0.00212627	      0.00099422	    206.77963041
      1.90488736	     -0.05910977	     -0.00005363	     -0.20010739	     -0.06515126	      0.88312316	     -0.00001098	     -0.21908979	      0.00204735	      0.00095811	    205.91322908
      1.90634531	     -0.05908717	     -0.00005246	     -0.20008402	     -0.06514834	      0.88312453	     -0.00001051	     -0.21907101	      0.00196714	      0.00091911	    206.73639524
      1.90780327	     -0.05907380	     -0.00005382	     -0.20006986	     -0.06514553	      0.88312584	     -0.00001003	     -0.21905299	      0.00188745	      0.00087766	    206.99668794
      1.90926123	     -0.05906079	     -0.00005232	     -0.20005610	     -0.06514283	      0.88312709	     -0.00000956	     -0.21903578	      0.00180838	      0.00083460	    206.25299465
      1.91071918	     -0.05905103	     -0.00005399	     -0.20004554	     -0.06514025	      0.88312827	     -0.00000907	     -0.21901928	      0.00172826	      0.00078942	    207.34169878
      1.91217714	     -0.05904514	     -0.00005216	     -0.20003891	     -0.06513779	      0.88312939	     -0.00000858	     -0.21900350	      0.00164947	      0.00074315	    206.52347689
      1.91363509	     -0.05904244	     -0.00005447	     -0.20003540	     -0.06513545	      0.88313044	     -0.00000809	     -0.21898843	      0.00156996	      0.00069567	    207.25600169
      1.91490209	     -0.05904146	     -0.00005290	     -0.20003379	     -0.06513350	      0.88313129	     -0.00000766	     -0.21897589	      0.00150141	      0.00065365	    207.11590353
      1.91616908	     -0.05904337	     -0.00005374	     -0.20003502	     -0.06513164	      0.88313209	     -0.00000722	     -0.21896385	      0.00143306	      0.00061142	    207.08288996
      1.91773721	     -0.05904776	     -0.00005327	     -0.20003860	     -0.06512946	      0.88313301	     -0.00000668	     -0.21894963	      0.00134836	      0.00055847	    207.48995613
      1.91930534	     -0.05905743	     -0.00005453	     -0.20004745	     -0.06512741	      0.88313384	     -0.00000613	     -0.21893614	      0.00126499	      0.00050614	    206.43234553
      1.92087347	     -0.05906182	     -0.00005272	     -0.20005105	     -0.06512549	      0.88313460	     -0.00000558	     -0.21892340	      0.00118045	      0.00045386	    207.45086544
      1.92211163	     -0.05907489	     -0.00005413	     -0.20006346	     -0.06512407	      0.88313513	     -0.00000514	     -0.21891377	      0.00111458	      0.00041286	    207.51902977
      1.92334980	     -0.05908571	     -0.00005317	     -0.20007366	     -0.06512273	      0.88313562	     -0.00000469	     -0.21890461	      0.00104915	      0.00037280	    207.13589016
      1.92490970	     -0.05910259	     -0.00005313	     -0.20008974	     -0.06512116	      0.88313616	     -0.00000413	     -0.21889366	      0.00096632	      0.00032278	    207.78038263
      1.92646960	     -0.05912344	     -0.00005186	     -0.20010984	     -0.06511972	      0.88313663	     -0.00000357	     -0.21888339	      0.00088542	      0.00027482	    206.06051360
      1.92802950	     -0.05914125	     -0.00005272	     -0.20012685	     -0.06511840	      0.88313702	     -0.00000300	     -0.21887380	      0.00080278	      0.00022788	    207.72758998
      1.92931754	     -0.05916264	     -0.00005109	     -0.20014762	     -0.06511741	      0.88313729	     -0.00000252	     -0.21886631	      0.00073613	      0.00019023	    207.22335994
      1.93060558	     -0.05918441	     -0.00005137	     -0.20016875	     -0.06511650	      0.88313751	     -0.00000205	     -0.21885930	      0.00066974	      0.00015395	    207.06551128
      1.93216682	     -0.05921282	     -0.00005037	     -0.20019641	     -0.06511552	      0.88313772	     -0.00000146	     -0.21885139	      0.00058925	      0.00011103	    207.49529859
      1.93372807	     -0.05924515	     -0.00005126	     -0.20022798	     -0.06511466	      0.88313786	     -0.00000088	     -0.21884412	      0.00051063	      0.00007076	    206.07626493
      1.93528932	     -0.05927346	     -0.00004972	     -0.20025555	     -0.06511393	      0.88313794	     -0.00000029	     -0.21883758	      0.00043081	      0.00003198	    207.04025462
      1.93654218	     -0.05930520	     -0.00005129	     -0.20028667	     -0.06511343	      0.88313796	      0.00000018	     -0.21883277	      0.00036794	      0.00000200	    207.02035681
      1.93779504	     -0.05933531	     -0.00005079	     -0.20031620	     -0.06511301	      0.88313794	      0.00000066	     -0.21882843	      0.00030580	     -0.00002640	    206.45156773
      1.93932768	     -0.05937480	     -0.00005131	     -0.20035495	     -0.06511260	      0.88313788	      0.00000124	     -0.21882370	      0.00022959	     -0.00006011	    206.99035694
      1.94086031	     -0.05941825	     -0.00005078	     -0.20039770	     -0.06511230	      0.88313776	      0.00000183	     -0.21881959	      0.00015557	     -0.00009137	    205.23599625
      1.94239295	     -0.05945852	     -0.00005187	     -0.20043724	     -0.06511212	      0.88313760	      0.00000242	     -0.21881610	      0.00008031	     -0.00012134	    206.57277513
      1.94376422	     -0.05950178	     -0.00005096	     -0.20047989	     -0.06511206	      0.88313741	      0.00000295	     -0.21881342	      0.00001477	     -0.00014701	    206.04155802
      1.94513549	     -0.05954544	     -0.00005185	     -0.20052292	     -0.06511208	      0.88313720	      0.00000349	     -0.21881125	     -0.00004994	     -0.00017100	    205.47325273
      1.94650676	     -0.05958996	     -0.00005145	     -0.20056684	     -0.06511219	      0.88313695	      0.00000402	     -0.21880954	     -0.00011454	     -0.00019420	    205.63967776
      1.94822577	     -0.05965106	     -0.00005259	     -0.20062716	     -0.06511246	      0.88313659	      0.00000469	     -0.21880806	     -0.00019371	     -0.00022151	    204.91318359
      1.94955747	     -0.05969829	     -0.00005150	     -0.20067383	     -0.06511276	      0.88313628	      0.00000521	     -0.21880743	     -0.00025496	     -0.00024191	    205.17617854
      1.95088916	     -0.05974921	     -0.00005221	     -0.20072418	     -0.06511314	      0.88313594	      0.00000574	     -0.21880722	     -0.00031467	     -0.00026100	    204.49918889
      1.95222085	     -0.05980003	     -0.00005185	     -0.20077444	     -0.06511360	      0.88313558	      0.00000626	     -0.21880743	     -0.00037421	     -0.00027969	    204.63086329
      1.95403355	     -0.05987626	     -0.00005262	     -0.20084993	     -0.06511435	      0.88313506	      0.00000698	     -0.21880838	     -0.00045260	     -0.00030356	    202.82318476
      1.95546460	     -0.05993058	     -0.00005159	     -0.20090367	     -0.06511504	      0.88313461	      0.00000754	     -0.21880968	     -0.00051513	     -0.00032168	    203.83069913
      1.95689565	     -0.05999473	     -0.00005270	     -0.20096723	     -0.06511582	      0.88313413	      0.00000811	     -0.21881137	     -0.00057566	     -0.00033938	    203.66489385
      1.95832669	     -0.06005674	     -0.00005180	     -0.20102871	     -0.06511669	      0.88313364	      0.00000868	     -0.21881355	     -0.00063465	     -0.00035620	    202.75222715
      1.95975774	     -0.06012104	     -0.00005267	     -0.20109244	     -0.06511764	      0.88313312	      0.00000925	     -0.21881614	     -0.00069331	     -0.00037284	    202.99654279
      1.96118879	     -0.06018727	     -0.00005199	     -0.20115815	     -0.06511867	      0.88313257	      0.00000982	     -0.21881916	     -0.00075015	     -0.00038885	    202.15006660
      1.96261984	     -0.06025499	     -0.00005330	     -0.20122532	     -0.06511978	      0.88313200	      0.00001038	     -0.21882260	     -0.00080637	     -0.00040455	    202.10340062
      1.96405088	     -0.06032395	     -0.00005305	     -0.20129377	     -0.06512098	      0.88313141	      0.00001096	     -0.21882644	     -0.00086114	     -0.00041990	    201.56065500
      1.96548193	     -0.06039349	     -0.00005407	     -0.20136279	     -0.06512225	      0.88313080	      0.00001153	     -0.21883067	     -0.00091476	     -0.00043482	    201.11620524
      1.96691298	     -0.06046302	     -0.00005360	     -0.20143184	     -0.06512359	      0.88313017	      0.00001210	     -0.21883529	     -0.00096714	     -0.00044928	    200.53259662
      1.96834402	     -0.06053542	     -0.00005438	     -0.20150375	     -0.06512502	      0.88312951	      0.00001267	     -0.21884031	     -0.00101861	     -0.00046362	    200.51170004
      1.97028746	     -0.06063421	     -0.00005310	     -0.20160193	     -0.06512706	      0.88312860	      0.00001345	     -0.21884775	     -0.00108561	     -0.00048247	    199.10589299
      1.97147100	     -0.06069560	     -0.00005493	     -0.20166292	     -0.06512837	      0.88312802	      0.00001392	     -0.21885258	     -0.00112612	     -0.00049388	    199.57854434
      1.97265454	     -0.06075685	     -0.00005481	     -0.20172381	     -0.06512973	      0.88312743	      0.00001439	     -0.21885763	     -0.00116512	     -0.00050494	    199.05442238
      1.97455585	     -0.06085767	     -0.00005554	     -0.20182406	     -0.06513200	      0.88312645	      0.00001515	     -0.21886617	     -0.00122643	     -0.00052272	    199.01600726
      1.97611902	     -0.06093851	     -0.00005508	     -0.20190446	     -0.06513395	      0.88312562	      0.00001578	     -0.21887356	     -0.00127457	     -0.00053661	    197.96790351
      1.97768219	     -0.06101908	     -0.00005631	     -0.20198458	     -0.06513598	      0.88312477	      0.00001640	     -0.21888123	     -0.00132144	     -0.00054979	    197.48779636
      1.97907039	     -0.06109078	     -0.00005541	     -0.20205592	     -0.06513785	      0.88312400	      0.00001695	     -0.21888824	     -0.00136186	     -0.00056161	    197.13285370
      1.98045859	     -0.06116177	     -0.00005633	     -0.20212654	     -0.06513976	      0.88312321	      0.00001751	     -0.21889544	     -0.00140105	     -0.00057303	    196.88932388
      1.98184680	     -0.06123104	     -0.00005582	     -0.20219548	     -0.06514174	      0.88312241	      0.00001806	     -0.21890278	     -0.00143901	     -0.00058393	    196.32721698
      1.98351478	     -0.06131313	     -0.00005661	     -0.20227716	     -0.06514417	      0.88312143	      0.00001873	     -0.21891178	     -0.00148344	     -0.00059643	    196.07700861
      1.98500386	     -0.06138212	     -0.00005542	     -0.20234582	     -0.06514641	      0.88312053	      0.00001932	     -0.21891994	     -0.00152148	     -0.00060628	    195.12096762
      1.98649295	     -0.06145077	     -0.00005648	     -0.20241411	     -0.06514870	      0.88311962	      0.00001991	     -0.21892817	     -0.00155942	     -0.00061598	    195.89368033
      1.98798203	     -0.06151679	     -0.00005518	     -0.20247983	     -0.06515105	      0.88311870	      0.00002050	     -0.21893651	     -0.00159453	     -0.00062383	    193.84698305
      1.98947112	     -0.06157646	     -0.00005619	     -0.20253916	     -0.06515345	      0.88311776	      0.00002109	     -0.21894492	     -0.00163076	     -0.00063113	    195.10671958
      1.99096020	     -0.06163673	     -0.00005463	     -0.20259915	     -0.06515591	      0.88311682	      0.00002168	     -0.21895337	     -0.00166452	     -0.00063709	    193.74056380
      1.99244929	     -0.06169172	     -0.00005548	     -0.20265383	     -0.06515841	      0.88311587	      0.00002227	     -0.21896186	     -0.00169841	     -0.00064174	    194.08926679
      1.99393837	     -0.06174395	     -0.00005375	     -0.20270580	     -0.06516097	      0.88311491	      0.00002286	     -0.21897038	     -0.00173079	     -0.00064469	    192.82933883
      1.99542746	     -0.06178980	     -0.00005449	     -0.20275134	     -0.06516357	      0.88311395	      0.00002345	     -0.21897893	     -0.00176374	     -0.00064650	    193.80638139
      1.99691654	     -0.06183693	     -0.00005249	     -0.20279822	     -0.06516622	      0.88311298	      0.00002404	     -0.21898747	     -0.00179483	     -0.00064658	    192.33348646
      1.99840563	     -0.06187686	     -0.00005339	     -0.20283786	     -0.06516891	      0.88311202	      0.00002463	     -0.21899608	     -0.00182645	     -0.00064492	    192.83060082
      1.99989471	     -0.06191369	     -0.00005112	     -0.20287445	     -0.06517166	      0.88311106	      0.00002521	     -0.21900470	     -0.00185719	     -0.00064170	    192.05075739
      2.00138380	     -0.06194887	     -0.00005199	     -0.20290934	     -0.06517444	      0.88311011	      0.00002580	     -0.21901333	     -0.00188808	     -0.00063694	    192.54719306
      2.00287288	     -0.06198036	     -0.00004973	     -0.20294060	     -0.06517728	      0.88310917	      0.00002638	     -0.21902203	     -0.00191791	     -0.00063028	    191.24678918
      2.00436197	     -0.06200686	     -0.00005043	     -0.20296681	     -0.06518016	      0.88310824	      0.00002696	     -0.21903075	     -0.00194842	     -0.00062195	    191.79747205
      2.00585105	     -0.06203285	     -0.00004814	     -0.20299257	     -0.06518308	      0.88310732	      0.00002755	     -0.21903949	     -0.00197838	     -0.00061225	    191.18604103
      2.00734014	     -0.06205484	     -0.00004887	     -0.20301429	     -0.06518605	      0.88310641	      0.00002813	     -0.21904830	     -0.00200836	     -0.00060093	    191.37488546
      2.00882922	     -0.06207295	     -0.00004629	     -0.20303217	     -0.06518906	      0.88310553	      0.00002871	     -0.21905713	     -0.00203780	     -0.00058792	    190.32166913
      2.01031831	     -0.06208945	     -0.00004708	     -0.20304840	     -0.06519212	      0.88310466	      0.00002928	     -0.21906597	     -0.00206833	     -0.00057394	    191.44263467
      2.01180739	     -0.06210415	     -0.00004448	     -0.20306288	     -0.06519522	      0.88310382	      0.00002986	     -0.21907485	     -0.00209742	     -0.00055841	    189.93549869
      2.01329648	     -0.06211434	     -0.00004506	     -0.20307278	     -0.06519837	      0.88310300	      0.00003043	     -0.21908377	     -0.00212769	     -0.00054168	    190.62204153
      2.01478556	     -0.06212525	     -0.00004258	     -0.20308347	     -0.06520156	      0.88310221	      0.00003100	     -0.21909270	     -0.00215759	     -0.00052416	    190.13038583
      2.01627465	     -0.06213327	     -0.00004322	     -0.20309121	     -0.06520479	      0.88310144	      0.00003157	     -0.21910170	     -0.00218767	     -0.00050559	    190.35827795
      2.01776373	     -0.06213899	     -0.00004052	     -0.20309671	     -0.06520807	      0.88310070	      0.00003214	     -0.21911075	     -0.00221740	     -0.00048615	    189.46289179
      2.01925281	     -0.06214358	     -0.00004121	     -0.20310101	     -0.06521140	      0.88309999	      0.00003271	     -0.21911984	     -0.00224803	     -0.00046626	    190.24196714
      2.02074190	     -0.06214721	     -0.00003848	     -0.20310442	     -0.06521477	      0.88309931	      0.00003327	     -0.21912897	     -0.00227824	     -0.00044621	    189.75569132
      2.02223098	     -0.06214985	     -0.00003903	     -0.20310678	     -0.06521818	      0.88309866	      0.00003384	     -0.21913816	     -0.00230832	     -0.00042526	    189.38471304
      2.02372007	     -0.06214802	     -0.00003630	     -0.20310473	     -0.06522164	      0.88309805	      0.00003440	     -0.21914740	     -0.00233922	     -0.00040457	    189.57551986
      2.02520915	     -0.06214906	     -0.00003676	     -0.20310548	     -0.06522515	      0.88309746	      0.00003496	     -0.21915666	     -0.00236986	     -0.00038386	    189.65245164
      2.02669824	     -0.06214687	     -0.00003398	     -0.20310307	     -0.06522870	      0.88309690	      0.00003551	     -0.21916599	     -0.00240047	     -0.00036327	    189.08690625
      2.02818732	     -0.06214541	     -0.00003447	     -0.20310132	     -0.06523230	      0.88309638	      0.00003607	     -0.21917537	     -0.00243154	     -0.00034284	    189.31885845
      2.02967641	     -0.06213942	     -0.00003158	     -0.20309511	     -0.06523594	      0.88309588	      0.00003662	     -0.21918480	     -0.00246272	     -0.00032299	    189.22277493
      2.03116549	     -0.06213774	     -0.00003183	     -0.20309314	     -0.06523963	      0.88309542	      0.00003717	     -0.21919425	     -0.00249401	     -0.00030373	    189.37939158
      2.03265458	     -0.06213007	     -0.00002920	     -0.20308524	     -0.06524337	      0.88309498	      0.00003772	     -0.21920380	     -0.00252509	     -0.00028469	    188.74000934
      2.03414366	     -0.06212329	     -0.00002944	     -0.20307817	     -0.06524715	      0.88309457	      0.00003826	     -0.21921338	     -0.00255725	     -0.00026685	    189.69776626
      2.03563275	     -0.06211658	     -0.00002678	     -0.20307123	     -0.06525099	      0.88309418	      0.00003881	     -0.21922305	     -0.00258813	     -0.00024929	    188.37850306
      2.03712183	     -0.06210887	     -0.00002708	     -0.20306322	     -0.06525486	      0.88309382	      0.00003935	     -0.21923279	     -0.00262089	     -0.00023305	    189.69429558
      2.03861092	     -0.06210351	     -0.00002452	     -0.20305762	     -0.06525879	      0.88309349	      0.00003989	     -0.21924267	     -0.00265228	     -0.00021748	    188.52436076
      2.04010000	     -0.06209893	     -0.00002488	     -0.20305275	     -0.06526276	      0.88309318	      0.00004042	     -0.21925277	     -0.00268485	     -0.00020295	    189.03804785
      2.04158909	     -0.06209897	     -0.00002267	     -0.20305253	     -0.06526679	      0.88309288	      0.00004096	     -0.21926318	     -0.00271736	     -0.00018997	    188.92549552
      2.04307817	     -0.06210157	     -0.00002304	     -0.20305483	     -0.06527086	      0.88309261	      0.00004149	     -0.21927401	     -0.00274984	     -0.00017820	    188.89502464
      2.04456726	     -0.06210535	     -0.00002025	     -0.20305836	     -0.06527498	      0.88309235	      0.00004203	     -0.21928530	     -0.00278227	     -0.00016794	    188.32467222
      2.04605634	     -0.06211337	     -0.00002007	     -0.20306609	     -0.06527914	      0.88309211	      0.00004256	     -0.21929710	     -0.00281538	     -0.00015957	    188.90060639
      2.04754543	     -0.06212399	     -0.00001678	     -0.20307646	     -0.06528336	      0.88309188	      0.00004309	     -0.21930948	     -0.00284806	     -0.00015337	    188.53866886
      2.04903451	     -0.06213940	     -0.00001592	     -0.20309160	     -0.06528763	      0.88309165	      0.00004362	     -0.21932249	     -0.00288033	     -0.00014878	    187.87758642
      2.05052360	     -0.06215324	     -0.00001219	     -0.20310521	     -0.06529194	      0.88309143	      0.00004416	     -0.21933619	     -0.00291331	     -0.00014671	    188.15189897
      2.05201268	     -0.06217495	     -0.00001077	     -0.20312666	     -0.06529630	      0.88309121	      0.00004469	     -0.21935054	     -0.00294592	     -0.00014742	    188.46190903
      2.05350177	     -0.06219628	     -0.00000661	     -0.20314778	     -0.06530071	      0.88309099	      0.00004522	     -0.21936564	     -0.00297713	     -0.00014984	    186.98151250
      2.05499085	     -0.06221711	     -0.00000460	     -0.20316835	     -0.06530517	      0.88309076	      0.00004575	     -0.21938141	     -0.00300970	     -0.00015517	    188.09716693
      2.05647993	     -0.06224151	     -0.00000000	     -0.20319256	     -0.06530967	      0.88309053	      0.00004628	     -0.21939783	     -0.00304071	     -0.00016292	    187.39706170
      2.05796902	     -0.06226721	      0.00000243	     -0.20321804	     -0.06531422	      0.88309028	      0.00004681	     -0.21941491	     -0.00307148	     -0.00017264	    187.16563900
      2.05945810	     -0.06229153	      0.00000702	     -0.20324216	     -0.06531882	      0.88309001	      0.00004734	     -0.21943262	     -0.00310210	     -0.00018465	    187.06185634
      2.06094719	     -0.06231768	      0.00000916	     -0.20326809	     -0.06532346	      0.88308973	      0.00004786	     -0.21945098	     -0.00313214	     -0.00019849	    186.93895354
      2.06243627	     -0.06234547	      0.00001331	     -0.20329569	     -0.06532815	      0.88308942	      0.00004839	     -0.21947000	     -0.00316165	     -0.00021401	    186.37337136
      2.06392536	     -0.06237457	      0.00001563	     -0.20332459	     -0.06533288	      0.88308909	      0.00004892	     -0.21948971	     -0.00319082	     -0.00023084	    186.22009379
      2.06541444	     -0.06240184	      0.00002029	     -0.20335168	     -0.06533765	      0.88308873	      0.00004944	     -0.21951007	     -0.00321970	     -0.00024922	    186.18234222
      2.06690353	     -0.06243411	      0.00002297	     -0.20338376	     -0.06534247	      0.88308835	      0.00004997	     -0.21953100	     -0.00324771	     -0.00026871	    185.90494656
      2.06839261	     -0.06246305	      0.00002723	     -0.20341254	     -0.06534732	      0.88308793	      0.00005049	     -0.21955252	     -0.00327499	     -0.00028873	    185.32280179
      2.06988170	     -0.06249279	      0.00003035	     -0.20344211	     -0.06535222	      0.88308749	      0.00005101	     -0.21957449	     -0.00330237	     -0.00030982	    185.92204703
      2.07137078	     -0.06252484	      0.00003459	     -0.20347401	     -0.06535716	      0.88308701	      0.00005152	     -0.21959688	     -0.00332795	     -0.00033066	    184.72935583
      2.07285987	     -0.06255519	      0.00003707	     -0.20350419	     -0.06536213	      0.88308650	      0.00005204	     -0.21961965	     -0.00335426	     -0.00035189	    185.55143773
      2.07434895	     -0.06258476	      0.00004086	     -0.20353363	     -0.06536715	      0.88308596	      0.00005255	     -0.21964269	     -0.00337869	     -0.00037245	    184.60912380
      2.07583804	     -0.06261028	      0.00004338	     -0.20355899	     -0.06537220	      0.88308539	      0.00005306	     -0.21966585	     -0.00340315	     -0.00039227	    184.79052758
      2.07732712	     -0.06263641	      0.00004685	     -0.20358500	     -0.06537728	      0.88308479	      0.00005357	     -0.21968901	     -0.00342693	     -0.00041118	    184.85104859
      2.07881621	     -0.06266079	      0.00004914	     -0.20360925	     -0.06538240	      0.88308417	      0.00005407	     -0.21971213	     -0.00344982	     -0.00042860	    184.68234645
      2.08030529	     -0.06268194	      0.00005228	     -0.20363027	     -0.06538756	      0.88308352	      0.00005457	     -0.21973510	     -0.00347210	     -0.00044398	    184.36116575
      2.08179438	     -0.06270286	      0.00005413	     -0.20365106	     -0.06539274	      0.88308285	      0.00005507	     -0.21975782	     -0.00349449	     -0.00045771	    185.07192286
      2.08360061	     -0.06273029	      0.00005759	     -0.20367837	     -0.06539908	      0.88308201	      0.00005567	     -0.21978503	     -0.00351946	     -0.00047107	    183.63061544
      2.08494255	     -0.06274224	      0.00005851	     -0.20369020	     -0.06540381	      0.88308137	      0.00005611	     -0.21980495	     -0.00353926	     -0.00047787	    184.71519132
      2.08628448	     -0.06276046	      0.00006054	     -0.20370832	     -0.06540858	      0.88308073	      0.00005655	     -0.21982454	     -0.00355770	     -0.00048295	    184.70602984
      2.08792969	     -0.06278135	      0.00006208	     -0.20372908	     -0.06541445	      0.88307993	      0.00005709	     -0.21984820	     -0.00357997	     -0.00048634	    184.93197885
      2.08957489	     -0.06280264	      0.00006511	     -0.20375027	     -0.06542036	      0.88307913	      0.00005763	     -0.21987137	     -0.00360124	     -0.00048621	    184.33922365
      2.09122010	     -0.06282351	      0.00006584	     -0.20377102	     -0.06542630	      0.88307833	      0.00005816	     -0.21989404	     -0.00362257	     -0.00048265	    184.51408657
      2.09256237	     -0.06283743	      0.00006887	     -0.20378486	     -0.06543117	      0.88307769	      0.00005860	     -0.21991211	     -0.00363970	     -0.00047738	    184.77077135
      2.09390465	     -0.06285395	      0.00007011	     -0.20380131	     -0.06543607	      0.88307705	      0.00005903	     -0.21992976	     -0.00365654	     -0.00047055	    185.31299045
      2.09551776	     -0.06287516	      0.00007266	     -0.20382243	     -0.06544198	      0.88307630	      0.00005955	     -0.21995047	     -0.00367519	     -0.00045953	    184.31042649
      2.09713088	     -0.06289097	      0.00007387	     -0.20383814	     -0.06544793	      0.88307557	      0.00006007	     -0.21997062	     -0.00369507	     -0.00044648	    185.69112888
      2.09874400	     -0.06291408	      0.00007647	     -0.20386119	     -0.06545390	      0.88307486	      0.00006058	     -0.21999019	     -0.00371266	     -0.00043117	    184.62845537
      2.10016994	     -0.06292979	      0.00007711	     -0.20387681	     -0.06545921	      0.88307426	      0.00006104	     -0.22000707	     -0.00372889	     -0.00041607	    185.24906753
      2.10159588	     -0.06294992	      0.00007925	     -0.20389688	     -0.06546454	      0.88307367	      0.00006149	     -0.22002349	     -0.00374427	     -0.00040023	    185.39708179
      2.10302183	     -0.06296955	      0.00008031	     -0.20391644	     -0.06546989	      0.88307311	      0.00006195	     -0.22003950	     -0.00375875	     -0.00038326	    185.02436998
      2.10444777	     -0.06298879	      0.00008228	     -0.20393563	     -0.06547526	      0.88307258	      0.00006240	     -0.22005507	     -0.00377335	     -0.00036609	    185.50811101
      2.10640662	     -0.06302262	      0.00008383	     -0.20396938	     -0.06548267	      0.88307189	      0.00006302	     -0.22007574	     -0.00379092	     -0.00034181	    183.74790626
      2.10785223	     -0.06303986	      0.00008605	     -0.20398657	     -0.06548816	      0.88307141	      0.00006348	     -0.22009057	     -0.00380555	     -0.00032332	    185.38442844
      2.10929784	     -0.06306465	      0.00008694	     -0.20401131	     -0.06549367	      0.88307095	      0.00006393	     -0.22010492	     -0.00381830	     -0.00030594	    185.69933324
      2.11074344	     -0.06308923	      0.00008891	     -0.20403585	     -0.06549920	      0.88307052	      0.00006439	     -0.22011892	     -0.00382964	     -0.00028848	    184.72603843
      2.11218905	     -0.06311178	      0.00008983	     -0.20405836	     -0.06550474	      0.88307012	      0.00006484	     -0.22013253	     -0.00384167	     -0.00027202	    185.53063538
      2.11396102	     -0.06314390	      0.00009193	     -0.20409044	     -0.06551156	      0.88306965	      0.00006540	     -0.22014868	     -0.00385491	     -0.00025325	    185.50852487
      2.11552966	     -0.06317140	      0.00009214	     -0.20411789	     -0.06551762	      0.88306927	      0.00006588	     -0.22016257	     -0.00386544	     -0.00023705	    184.63724514
      2.11709829	     -0.06319729	      0.00009425	     -0.20414376	     -0.06552369	      0.88306891	      0.00006637	     -0.22017606	     -0.00387673	     -0.00022288	    185.63861550
      2.11866692	     -0.06322689	      0.00009351	     -0.20417330	     -0.06552978	      0.88306857	      0.00006686	     -0.22018919	     -0.00388617	     -0.00020945	    185.06216688
      2.12023556	     -0.06325472	      0.00009610	     -0.20420112	     -0.06553588	      0.88306825	      0.00006734	     -0.22020203	     -0.00389554	     -0.00019805	    185.16337508
      2.12180419	     -0.06328450	      0.00009452	     -0.20423084	     -0.06554200	      0.88306795	      0.00006783	     -0.22021452	     -0.00390400	     -0.00018737	    184.95079187
      2.12337283	     -0.06330893	      0.00009791	     -0.20425529	     -0.06554813	      0.88306766	      0.00006831	     -0.22022672	     -0.00391221	     -0.00017881	    185.24165088
      2.12474046	     -0.06333671	      0.00009644	     -0.20428302	     -0.06555348	      0.88306742	      0.00006873	     -0.22023703	     -0.00391844	     -0.00017228	    185.02201815
      2.12610809	     -0.06335959	      0.00009802	     -0.20430591	     -0.06555885	      0.88306719	      0.00006915	     -0.22024714	     -0.00392442	     -0.00016687	    184.99062493
      2.12780836	     -0.06339152	      0.00009788	     -0.20433781	     -0.06556553	      0.88306691	      0.00006967	     -0.22025931	     -0.00393139	     -0.00016181	    185.28903261
      2.12950863	     -0.06341872	      0.00010035	     -0.20436504	     -0.06557221	      0.88306664	      0.00007019	     -0.22027111	     -0.00393704	     -0.00015762	    184.58485695
      2.13084646	     -0.06344199	      0.00009938	     -0.20438828	     -0.06557748	      0.88306643	      0.00007059	     -0.22028010	     -0.00394172	     -0.00015546	    185.20561149
      2.13218430	     -0.06346224	      0.00010072	     -0.20440856	     -0.06558276	      0.88306622	      0.00007100	     -0.22028885	     -0.00394522	     -0.00015391	    184.85114804
      2.13399352	     -0.06348953	      0.00010114	     -0.20443586	     -0.06558990	      0.88306594	      0.00007154	     -0.22030016	     -0.00394974	     -0.00015330	    185.16500222
      2.13548466	     -0.06350685	      0.00010298	     -0.20445321	     -0.06559579	      0.88306572	      0.00007199	     -0.22030903	     -0.00395237	     -0.00015255	    184.52323786
      2.13697580	     -0.06352144	      0.00010341	     -0.20446782	     -0.06560169	      0.88306549	      0.00007244	     -0.22031742	     -0.00395519	     -0.00015275	    185.17374999
      2.13846695	     -0.06353280	      0.00010563	     -0.20447923	     -0.06560759	      0.88306526	      0.00007289	     -0.22032523	     -0.00395689	     -0.00015304	    184.95647248
      2.13995809	     -0.06353839	      0.00010687	     -0.20448487	     -0.06561349	      0.88306503	      0.00007334	     -0.22033240	     -0.00395849	     -0.00015332	    185.27987955
      2.14144923	     -0.06353819	      0.00010969	     -0.20448474	     -0.06561939	      0.88306480	      0.00007379	     -0.22033879	     -0.00395933	     -0.00015296	    184.99269362
      2.14294037	     -0.06353297	      0.00011167	     -0.20447957	     -0.06562530	      0.88306458	      0.00007423	     -0.22034435	     -0.00396027	     -0.00015199	    185.27849239
      2.14474347	     -0.06351886	      0.00011564	     -0.20446555	     -0.06563244	      0.88306430	      0.00007477	     -0.22034993	     -0.00396130	     -0.00014989	    185.84641126
      2.14633511	     -0.06350567	      0.00011712	     -0.20445242	     -0.06563875	      0.88306407	      0.00007524	     -0.22035375	     -0.00396113	     -0.00014613	    185.09699580
      2.14792675	     -0.06348264	      0.00012133	     -0.20442947	     -0.06564505	      0.88306384	      0.00007572	     -0.22035662	     -0.00396248	     -0.00014142	    186.34281621
      2.14951839	     -0.06345900	      0.00012233	     -0.20440586	     -0.06565136	      0.88306362	      0.00007619	     -0.22035844	     -0.00396272	     -0.00013452	    186.08256341
      2.15092368	     -0.06343265	      0.00012602	     -0.20437958	     -0.06565693	      0.88306344	      0.00007660	     -0.22035927	     -0.00396351	     -0.00012687	    186.29394123
      2.15232896	     -0.06340765	      0.00012680	     -0.20435460	     -0.06566250	      0.88306326	      0.00007702	     -0.22035942	     -0.00396436	     -0.00011774	    186.42313927
      2.15373424	     -0.06337962	      0.00012867	     -0.20432659	     -0.06566807	      0.88306311	      0.00007743	     -0.22035895	     -0.00396566	     -0.00010713	    186.67956606
      2.15558004	     -0.06334231	      0.00012910	     -0.20428926	     -0.06567539	      0.88306292	      0.00007798	     -0.22035747	     -0.00396822	     -0.00009113	    187.27581762
      2.15742584	     -0.06329930	      0.00013267	     -0.20424629	     -0.06568272	      0.88306277	      0.00007852	     -0.22035509	     -0.00397041	     -0.00007115	    185.75412881
      2.15866939	     -0.06327125	      0.00013088	     -0.20421817	     -0.06568766	      0.88306269	      0.00007889	     -0.22035298	     -0.00397424	     -0.00005685	    187.58087906
      2.15991294	     -0.06324259	      0.00013187	     -0.20418950	     -0.06569260	      0.88306263	      0.00007926	     -0.22035053	     -0.00397735	     -0.00004167	    187.81582701
      2.16176812	     -0.06320291	      0.00013233	     -0.20414977	     -0.06569999	      0.88306258	      0.00007980	     -0.22034634	     -0.00398227	     -0.00001722	    187.17258165
      2.16362330	     -0.06315861	      0.00013419	     -0.20410541	     -0.06570738	      0.88306257	      0.00008035	     -0.22034168	     -0.00399046	      0.00000790	    189.49451772
      2.16500611	     -0.06313692	      0.00013349	     -0.20408366	     -0.06571290	      0.88306259	      0.00008075	     -0.22033788	     -0.00399485	      0.00002726	    188.08654161
      2.16638892	     -0.06310979	      0.00013477	     -0.20405648	     -0.06571843	      0.88306264	      0.00008116	     -0.22033401	     -0.00400101	      0.00004634	    188.41487749
      2.16809939	     -0.06308467	      0.00013460	     -0.20403127	     -0.06572528	      0.88306274	      0.00008166	     -0.22032909	     -0.00400880	      0.00006914	    188.22698740
      2.16980985	     -0.06305725	      0.00013642	     -0.20400378	     -0.06573215	      0.88306288	      0.00008216	     -0.22032421	     -0.00401707	      0.00009117	    187.82403030
      2.17124083	     -0.06304277	      0.00013479	     -0.20398917	     -0.06573790	      0.88306302	      0.00008258	     -0.22032009	     -0.00402519	      0.00010826	    188.69781340
      2.17267180	     -0.06302791	      0.00013589	     -0.20397424	     -0.06574367	      0.88306319	      0.00008300	     -0.22031614	     -0.00403315	      0.00012359	    189.05455964
      2.17443656	     -0.06302104	      0.00013464	     -0.20396723	     -0.06575079	      0.88306342	      0.00008352	     -0.22031147	     -0.00404229	      0.00014028	    188.05873621
      2.17584843	     -0.06301006	      0.00013595	     -0.20395617	     -0.06575651	      0.88306363	      0.00008393	     -0.22030802	     -0.00405102	      0.00015128	    189.03245944
      2.17726030	     -0.06300809	      0.00013488	     -0.20395408	     -0.06576223	      0.88306385	      0.00008434	     -0.22030475	     -0.00405895	      0.00016017	    188.86703795
      2.17867217	     -0.06300559	      0.00013515	     -0.20395148	     -0.06576797	      0.88306408	      0.00008476	     -0.22030174	     -0.00406713	      0.00016658	    189.10241151
      2.18043694	     -0.06301039	      0.00013400	     -0.20395614	     -0.06577515	      0.88306438	      0.00008527	     -0.22029834	     -0.00407650	      0.00017126	    188.25169474
      2.18220171	     -0.06300575	      0.00013540	     -0.20395139	     -0.06578236	      0.88306468	      0.00008579	     -0.22029535	     -0.00408655	      0.00017272	    188.55231796
      2.18351969	     -0.06301315	      0.00013321	     -0.20395865	     -0.06578775	      0.88306491	      0.00008617	     -0.22029318	     -0.00409395	      0.00017103	    188.99885356
      2.18483768	     -0.06301766	      0.00013326	     -0.20396307	     -0.06579315	      0.88306513	      0.00008656	     -0.22029124	     -0.00410069	      0.00016733	    188.94887289
      2.18656528	     -0.06302766	      0.00013197	     -0.20397293	     -0.06580024	      0.88306541	      0.00008706	     -0.22028897	     -0.00410936	      0.00015933	    188.93883770
      2.18829289	     -0.06303507	      0.00013240	     -0.20398022	     -0.06580735	      0.88306568	      0.00008757	     -0.22028699	     -0.00411738	      0.00014862	    188.40894579
      2.19002050	     -0.06305201	      0.00012910	     -0.20399699	     -0.06581447	      0.88306593	      0.00008807	     -0.22028523	     -0.00412599	      0.00013488	    189.02578825
      2.19134027	     -0.06305891	      0.00013072	     -0.20400383	     -0.06581992	      0.88306610	      0.00008846	     -0.22028415	     -0.00413184	      0.00012260	    188.87936985
      2.19266005	     -0.06307277	      0.00012935	     -0.20401758	     -0.06582537	      0.88306625	      0.00008884	     -0.22028320	     -0.00413744	      0.00010917	    188.61539866
      2.19437950	     -0.06308954	      0.00012907	     -0.20403423	     -0.06583249	      0.88306642	      0.00008934	     -0.22028227	     -0.00414516	      0.00008928	    189.29823258
      2.19609895	     -0.06311432	      0.00012690	     -0.20405887	     -0.06583963	      0.88306656	      0.00008984	     -0.22028160	     -0.00415037	      0.00006895	    186.84242725
      2.19746057	     -0.06312415	      0.00012724	     -0.20406862	     -0.06584528	      0.88306664	      0.00009024	     -0.22028139	     -0.00415700	      0.00005095	    188.89372445
      2.19882220	     -0.06314414	      0.00012588	     -0.20408851	     -0.06585095	      0.88306669	      0.00009063	     -0.22028131	     -0.00416139	      0.00003260	    188.18710427
      2.20049931	     -0.06316592	      0.00012534	     -0.20411018	     -0.06585793	      0.88306673	      0.00009112	     -0.22028152	     -0.00416701	      0.00000902	    188.13186674
      2.20217643	     -0.06319515	      0.00012320	     -0.20413929	     -0.06586492	      0.88306672	      0.00009161	     -0.22028204	     -0.00417166	     -0.00001478	    187.05988698
      2.20385354	     -0.06321241	      0.00012357	     -0.20415646	     -0.06587192	      0.88306668	      0.00009210	     -0.22028295	     -0.00417738	     -0.00003906	    188.26086566
      2.20518904	     -0.06323941	      0.00012097	     -0.20418335	     -0.06587751	      0.88306661	      0.00009249	     -0.22028376	     -0.00418058	     -0.00005833	    187.69116055
      2.20652454	     -0.06326079	      0.00012018	     -0.20420465	     -0.06588309	      0.88306652	      0.00009288	     -0.22028484	     -0.00418392	     -0.00007766	    187.93525175
      2.20826794	     -0.06329491	      0.00011797	     -0.20423865	     -0.06589039	      0.88306637	      0.00009339	     -0.22028657	     -0.00418720	     -0.00010245	    187.20740965
      2.21001134	     -0.06332241	      0.00011729	     -0.20426606	     -0.06589769	      0.88306617	      0.00009389	     -0.22028869	     -0.00419033	     -0.00012631	    187.02833418
      2.21142965	     -0.06335363	      0.00011445	     -0.20429717	     -0.06590364	      0.88306597	      0.00009431	     -0.22029056	     -0.00419276	     -0.00014512	    187.18294382
      2.21284796	     -0.06338052	      0.00011353	     -0.20432400	     -0.06590959	      0.88306576	      0.00009472	     -0.22029273	     -0.00419474	     -0.00016361	    187.54772718
      2.21426627	     -0.06341231	      0.00011158	     -0.20435570	     -0.06591554	      0.88306551	      0.00009514	     -0.22029512	     -0.00419560	     -0.00018110	    186.84048546
      2.21568458	     -0.06344141	      0.00011030	     -0.20438474	     -0.06592149	      0.88306524	      0.00009555	     -0.22029776	     -0.00419678	     -0.00019817	    187.27138276
      2.21757514	     -0.06348834	      0.00010794	     -0.20443159	     -0.06592942	      0.88306485	      0.00009611	     -0.22030157	     -0.00419575	     -0.00021925	    184.99232079
      2.21908487	     -0.06351517	      0.00010673	     -0.20445835	     -0.06593576	      0.88306450	      0.00009655	     -0.22030494	     -0.00419718	     -0.00023520	    187.26202554
      2.22059461	     -0.06355562	      0.00010491	     -0.20449874	     -0.06594209	      0.88306414	      0.00009699	     -0.22030843	     -0.00419574	     -0.00025032	    186.37109289
      2.22210435	     -0.06359004	      0.00010392	     -0.20453312	     -0.06594843	      0.88306375	      0.00009743	     -0.22031229	     -0.00419431	     -0.00026449	    186.41710072
      2.22361408	     -0.06363009	      0.00010216	     -0.20457312	     -0.06595476	      0.88306334	      0.00009788	     -0.22031639	     -0.00419192	     -0.00027755	    185.75719586
      2.22512382	     -0.06366870	      0.00010076	     -0.20461168	     -0.06596108	      0.88306291	      0.00009832	     -0.22032079	     -0.00418981	     -0.00029014	    186.51830695
      2.22663356	     -0.06371242	      0.00009885	     -0.20465537	     -0.06596741	      0.88306246	      0.00009876	     -0.22032546	     -0.00418591	     -0.00030157	    185.49852368
      2.22814329	     -0.06375351	      0.00009739	     -0.20469644	     -0.06597372	      0.88306200	      0.00009921	     -0.22033044	     -0.00418213	     -0.00031233	    185.66459596
      2.22965303	     -0.06380066	      0.00009531	     -0.20474356	     -0.06598003	      0.88306152	      0.00009965	     -0.22033570	     -0.00417723	     -0.00032236	    185.08399946
      2.23116277	     -0.06384529	      0.00009372	     -0.20478817	     -0.06598634	      0.88306103	      0.00010010	     -0.22034128	     -0.00417231	     -0.00033215	    185.54483280
      2.23299549	     -0.06391080	      0.00009121	     -0.20485368	     -0.06599398	      0.88306041	      0.00010064	     -0.22034842	     -0.00416343	     -0.00034298	    183.15185950
      2.23441945	     -0.06395303	      0.00008978	     -0.20489590	     -0.06599990	      0.88305991	      0.00010106	     -0.22035438	     -0.00415840	     -0.00035111	    185.05195621
      2.23584341	     -0.06400614	      0.00008802	     -0.20494903	     -0.06600582	      0.88305941	      0.00010148	     -0.22036055	     -0.00415074	     -0.00035908	    184.23417436
      2.23756162	     -0.06406807	      0.00008624	     -0.20501097	     -0.06601294	      0.88305878	      0.00010199	     -0.22036844	     -0.00414106	     -0.00036871	    184.15400525
      2.23905977	     -0.06412709	      0.00008411	     -0.20507002	     -0.06601914	      0.88305822	      0.00010243	     -0.22037564	     -0.00413122	     -0.00037665	    183.18468242
      2.24055792	     -0.06418186	      0.00008260	     -0.20512483	     -0.06602532	      0.88305765	      0.00010287	     -0.22038318	     -0.00412161	     -0.00038533	    184.04709916
      2.24205607	     -0.06424442	      0.00008074	     -0.20518744	     -0.06603149	      0.88305707	      0.00010332	     -0.22039097	     -0.00410936	     -0.00039356	    182.33248164
      2.24355422	     -0.06430026	      0.00007922	     -0.20524334	     -0.06603764	      0.88305647	      0.00010376	     -0.22039905	     -0.00409798	     -0.00040242	    183.28114756
      2.24535216	     -0.06437667	      0.00007725	     -0.20531985	     -0.06604499	      0.88305574	      0.00010430	     -0.22040896	     -0.00408121	     -0.00041332	    181.66135499
      2.24679975	     -0.06442837	      0.00007611	     -0.20537163	     -0.06605089	      0.88305514	      0.00010473	     -0.22041718	     -0.00406804	     -0.00042185	    182.39091719
      2.24824735	     -0.06448890	      0.00007470	     -0.20543226	     -0.06605677	      0.88305452	      0.00010516	     -0.22042545	     -0.00405309	     -0.00043107	    181.84994541
      2.24969495	     -0.06454489	      0.00007352	     -0.20548836	     -0.06606262	      0.88305389	      0.00010559	     -0.22043388	     -0.00403715	     -0.00044017	    181.38607551
      2.25150848	     -0.06461479	      0.00007205	     -0.20555841	     -0.06606992	      0.88305308	      0.00010613	     -0.22044454	     -0.00401644	     -0.00045195	    181.39059118
      2.25314734	     -0.06467862	      0.00007083	     -0.20562238	     -0.06607649	      0.88305233	      0.00010662	     -0.22045421	     -0.00399585	     -0.00046253	    180.59918065
      2.25478619	     -0.06474055	      0.00006943	     -0.20568448	     -0.06608302	      0.88305156	      0.00010711	     -0.22046394	     -0.00397436	     -0.00047243	    179.74429874
      2.25642504	     -0.06479517	      0.00006856	     -0.20573926	     -0.06608952	      0.88305078	      0.00010760	     -0.22047371	     -0.00395301	     -0.00048257	    180.95442740
      2.25789524	     -0.06485114	      0.00006731	     -0.20579540	     -0.06609531	      0.88305007	      0.00010804	     -0.22048241	     -0.00393125	     -0.00049097	    179.33959490
      2.25936543	     -0.06489689	      0.00006634	     -0.20584131	     -0.06610108	      0.88304934	      0.00010848	     -0.22049117	     -0.00391001	     -0.00049892	    179.73946992
      2.26083562	     -0.06494619	      0.00006513	     -0.20589079	     -0.06610681	      0.88304860	      0.00010892	     -0.22049987	     -0.00388766	     -0.00050637	    179.37771315
      2.26274674	     -0.06500474	      0.00006390	     -0.20594959	     -0.06611421	      0.88304762	      0.00010950	     -0.22051122	     -0.00385720	     -0.00051472	    178.40466256
      2.26425222	     -0.06504597	      0.00006303	     -0.20599100	     -0.06612000	      0.88304684	      0.00010995	     -0.22052006	     -0.00383352	     -0.00052032	    178.69060433
      2.26575771	     -0.06508560	      0.00006221	     -0.20603083	     -0.06612575	      0.88304606	      0.00011041	     -0.22052884	     -0.00380864	     -0.00052489	    178.51310651
      2.26726320	     -0.06512505	      0.00006129	     -0.20607049	     -0.06613147	      0.88304526	      0.00011087	     -0.22053757	     -0.00378353	     -0.00052864	    178.44615314
      2.26922620	     -0.06517258	      0.00006041	     -0.20611830	     -0.06613886	      0.88304422	      0.00011147	     -0.22054900	     -0.00374933	     -0.00053198	    177.29615700
      2.27074352	     -0.06519889	      0.00005995	     -0.20614482	     -0.06614453	      0.88304341	      0.00011193	     -0.22055770	     -0.00372389	     -0.00053204	    177.64380582
      2.27226085	     -0.06522934	      0.00005923	     -0.20617549	     -0.06615016	      0.88304261	      0.00011239	     -0.22056630	     -0.00369756	     -0.00053187	    177.99769197
      2.27377817	     -0.06525662	      0.00005866	     -0.20620299	     -0.06615575	      0.88304180	      0.00011286	     -0.22057493	     -0.00367027	     -0.00052990	    177.11245156
      2.27529550	     -0.06527830	      0.00005823	     -0.20622489	     -0.06616130	      0.88304100	      0.00011332	     -0.22058354	     -0.00364406	     -0.00052744	    178.09651694
      2.27681282	     -0.06530177	      0.00005774	     -0.20624859	     -0.06616681	      0.88304020	      0.00011379	     -0.22059209	     -0.00361588	     -0.00052266	    176.32391972
      2.27833015	     -0.06531771	      0.00005723	     -0.20626475	     -0.06617228	      0.88303941	      0.00011426	     -0.22060068	     -0.00358986	     -0.00051732	    177.65043560
      2.27984747	     -0.06534167	      0.00005655	     -0.20628893	     -0.06617770	      0.88303863	      0.00011473	     -0.22060932	     -0.00356202	     -0.00051039	    176.26451533
      2.28136480	     -0.06536490	      0.00005551	     -0.20631237	     -0.06618309	      0.88303786	      0.00011520	     -0.22061829	     -0.00353596	     -0.00050299	    177.21282436
      2.28288212	     -0.06539595	      0.00005448	     -0.20634363	     -0.06618843	      0.88303711	      0.00011567	     -0.22062771	     -0.00350824	     -0.00049422	    175.64413082
      2.28439945	     -0.06542618	      0.00005353	     -0.20637406	     -0.06619374	      0.88303636	      0.00011615	     -0.22063779	     -0.00348244	     -0.00048578	    176.71738889
      2.28591678	     -0.06546691	      0.00005300	     -0.20641501	     -0.06619900	      0.88303563	      0.00011662	     -0.22064859	     -0.00345469	     -0.00047688	    174.99773117
      2.28743410	     -0.06550623	      0.00005284	     -0.20645454	     -0.06620422	      0.88303492	      0.00011710	     -0.22066027	     -0.00342870	     -0.00046895	    175.94251081
      2.28934951	     -0.06557215	      0.00005362	     -0.20652078	     -0.06621076	      0.88303403	      0.00011771	     -0.22067633	     -0.00339341	     -0.00046094	    173.93938112
      2.29074160	     -0.06561171	      0.00005451	     -0.20656055	     -0.06621546	      0.88303339	      0.00011816	     -0.22068904	     -0.00336911	     -0.00045540	    174.66909928
      2.29213369	     -0.06566371	      0.00005596	     -0.20661280	     -0.06622013	      0.88303276	      0.00011861	     -0.22070254	     -0.00334340	     -0.00045213	    174.38884008
      2.29402766	     -0.06573780	      0.00005852	     -0.20668725	     -0.06622643	      0.88303190	      0.00011923	     -0.22072241	     -0.00330628	     -0.00045133	    172.99551176
      2.29561521	     -0.06579929	      0.00006129	     -0.20674904	     -0.06623166	      0.88303118	      0.00011975	     -0.22074031	     -0.00327571	     -0.00045363	    173.63603884
      2.29720276	     -0.06586649	      0.00006419	     -0.20681657	     -0.06623683	      0.88303046	      0.00012028	     -0.22075929	     -0.00324332	     -0.00045931	    173.63505988
      2.29879032	     -0.06593716	      0.00006783	     -0.20688760	     -0.06624195	      0.88302973	      0.00012081	     -0.22077941	     -0.00320897	     -0.00046772	    172.10382306
      2.30037787	     -0.06600371	      0.00007088	     -0.20695449	     -0.06624702	      0.88302897	      0.00012134	     -0.22080068	     -0.00317504	     -0.00047945	    172.79180492
      2.30196543	     -0.06608005	      0.00007444	     -0.20703121	     -0.06625203	      0.88302820	      0.00012188	     -0.22082302	     -0.00313861	     -0.00049406	    171.32824799
      2.30355298	     -0.06615462	      0.00007735	     -0.20710615	     -0.06625699	      0.88302740	      0.00012242	     -0.22084657	     -0.00310193	     -0.00051153	    171.43257244
      2.30514053	     -0.06623290	      0.00008116	     -0.20718483	     -0.06626188	      0.88302658	      0.00012296	     -0.22087120	     -0.00306350	     -0.00053185	    170.58299221
      2.30672809	     -0.06631293	      0.00008403	     -0.20726526	     -0.06626671	      0.88302571	      0.00012350	     -0.22089688	     -0.00302396	     -0.00055467	    170.37369116
      2.30831564	     -0.06639617	      0.00008763	     -0.20734893	     -0.06627148	      0.88302481	      0.00012405	     -0.22092359	     -0.00298245	     -0.00057940	    169.12228594
      2.30990320	     -0.06647635	      0.00009051	     -0.20742954	     -0.06627619	      0.88302387	      0.00012459	     -0.22095126	     -0.00294070	     -0.00060630	    169.77464200
      2.31149075	     -0.06656341	      0.00009410	     -0.20751705	     -0.06628082	      0.88302289	      0.00012514	     -0.22097977	     -0.00289591	     -0.00063455	    168.13589366
      2.31307830	     -0.06664812	      0.00009653	     -0.20760222	     -0.06628538	      0.88302186	      0.00012568	     -0.22100919	     -0.00285077	     -0.00066404	    168.31297277
      2.31466586	     -0.06673509	      0.00010030	     -0.20768967	     -0.06628987	      0.88302078	      0.00012623	     -0.22103941	     -0.00280363	     -0.00069449	    167.66995788
      2.31625341	     -0.06682511	      0.00010349	     -0.20778020	     -0.06629428	      0.88301965	      0.00012677	     -0.22107038	     -0.00275516	     -0.00072552	    167.54282769
      2.31784096	     -0.06691323	      0.00010776	     -0.20786886	     -0.06629862	      0.88301848	      0.00012731	     -0.22110208	     -0.00270451	     -0.00075592	    166.38953943
      2.31942852	     -0.06700144	      0.00011120	     -0.20795761	     -0.06630287	      0.88301725	      0.00012785	     -0.22113437	     -0.00265334	     -0.00078682	    167.01747139
      2.32101607	     -0.06708954	      0.00011532	     -0.20804629	     -0.06630704	      0.88301598	      0.00012839	     -0.22116717	     -0.00259896	     -0.00081633	    165.37169199
      2.32260363	     -0.06717529	      0.00011800	     -0.20813261	     -0.06631112	      0.88301466	      0.00012892	     -0.22120055	     -0.00254408	     -0.00084513	    165.42308640
      2.32419118	     -0.06726737	      0.00012062	     -0.20822527	     -0.06631512	      0.88301330	      0.00012945	     -0.22123454	     -0.00248707	     -0.00087260	    164.65045961
      2.32577873	     -0.06735818	      0.00012250	     -0.20831666	     -0.06631902	      0.88301189	      0.00012998	     -0.22126918	     -0.00242894	     -0.00089880	    164.88096195
      2.32744315	     -0.06745558	      0.00012526	     -0.20841472	     -0.06632301	      0.88301037	      0.00013053	     -0.22130604	     -0.00236475	     -0.00092413	    163.19072660
      2.32910757	     -0.06754649	      0.00012712	     -0.20850628	     -0.06632689	      0.88300881	      0.00013108	     -0.22134337	     -0.00230069	     -0.00094780	    164.49329017
      2.33077199	     -0.06764513	      0.00013018	     -0.20860564	     -0.06633066	      0.88300722	      0.00013162	     -0.22138099	     -0.00223233	     -0.00096935	    162.56613419
      2.33243641	     -0.06773657	      0.00013198	     -0.20869777	     -0.06633432	      0.88300559	      0.00013215	     -0.22141901	     -0.00216382	     -0.00098783	    163.14609343
      2.33410083	     -0.06783449	      0.00013576	     -0.20879645	     -0.06633786	      0.88300393	      0.00013268	     -0.22145723	     -0.00209199	     -0.00100406	    161.75198955
      2.33576525	     -0.06792626	      0.00013726	     -0.20888896	     -0.06634129	      0.88300225	      0.00013321	     -0.22149578	     -0.00201994	     -0.00101797	    162.86677873
      2.33722724	     -0.06801161	      0.00014000	     -0.20897500	     -0.06634419	      0.88300075	      0.00013367	     -0.22152994	     -0.00195339	     -0.00102754	    161.13925507
      2.33868923	     -0.06809416	      0.00014116	     -0.20905823	     -0.06634700	      0.88299924	      0.00013412	     -0.22156444	     -0.00188683	     -0.00103543	    161.58628434
      2.34054425	     -0.06820121	      0.00014376	     -0.20916618	     -0.06635042	      0.88299732	      0.00013470	     -0.22160855	     -0.00179926	     -0.00104285	    160.89671185
      2.34239928	     -0.06830494	      0.00014497	     -0.20927082	     -0.06635367	      0.88299538	      0.00013526	     -0.22165286	     -0.00170935	     -0.00104623	    160.64392018
      2.34387195	     -0.06838579	      0.00014810	     -0.20935245	     -0.06635614	      0.88299384	      0.00013571	     -0.22168809	     -0.00163633	     -0.00104717	    160.27343864
      2.34534462	     -0.06846509	      0.00014964	     -0.20943251	     -0.06635849	      0.88299230	      0.00013615	     -0.22172324	     -0.00156167	     -0.00104551	    159.95502290
      2.34720167	     -0.06856161	      0.00015365	     -0.20953006	     -0.06636130	      0.88299036	      0.00013670	     -0.22176742	     -0.00146516	     -0.00104100	    159.24960924
      2.34881999	     -0.06864495	      0.00015676	     -0.20961431	     -0.06636360	      0.88298868	      0.00013718	     -0.22180568	     -0.00138018	     -0.00103479	    159.95537459
      2.35043831	     -0.06872468	      0.00016164	     -0.20969500	     -0.06636577	      0.88298701	      0.00013765	     -0.22184364	     -0.00129194	     -0.00102505	    158.35626723
      2.35205664	     -0.06880040	      0.00016486	     -0.20977166	     -0.06636779	      0.88298536	      0.00013811	     -0.22188115	     -0.00120389	     -0.00101335	    159.27217069
      2.35367496	     -0.06887318	      0.00016926	     -0.20984543	     -0.06636966	      0.88298373	      0.00013857	     -0.22191805	     -0.00111255	     -0.00099818	    157.91278649
      2.35529328	     -0.06894059	      0.00017255	     -0.20991383	     -0.06637139	      0.88298213	      0.00013903	     -0.22195427	     -0.00102140	     -0.00098121	    158.96791138
      2.35691160	     -0.06900563	      0.00017678	     -0.20997989	     -0.06637297	      0.88298056	      0.00013947	     -0.22198964	     -0.00092708	     -0.00096119	    157.72596282
      2.35852993	     -0.06906535	      0.00017984	     -0.21004062	     -0.06637439	      0.88297902	      0.00013991	     -0.22202411	     -0.00083279	     -0.00093891	    158.40777994
      2.36014825	     -0.06912230	      0.00018278	     -0.21009861	     -0.06637566	      0.88297752	      0.00014035	     -0.22205757	     -0.00073620	     -0.00091398	    157.66265313
      2.36176657	     -0.06917407	      0.00018534	     -0.21015141	     -0.06637677	      0.88297607	      0.00014077	     -0.22208997	     -0.00063873	     -0.00088609	    157.33704347
      2.36338490	     -0.06922348	      0.00018824	     -0.21020187	     -0.06637773	      0.88297466	      0.00014120	     -0.22212119	     -0.00054038	     -0.00085626	    157.38891178
      2.36500322	     -0.06926995	      0.00019077	     -0.21024940	     -0.06637852	      0.88297330	      0.00014161	     -0.22215124	     -0.00044098	     -0.00082432	    157.47238259
      2.36678389	     -0.06931864	      0.00019396	     -0.21029927	     -0.06637921	      0.88297186	      0.00014206	     -0.22218292	     -0.00033032	     -0.00078733	    157.27136451
      2.36856457	     -0.06936288	      0.00019656	     -0.21034470	     -0.06637970	      0.88297049	      0.00014249	     -0.22221310	     -0.00021841	     -0.00074743	    156.67259630
      2.37025214	     -0.06940435	      0.00019929	     -0.21038730	     -0.06637998	      0.88296927	      0.00014290	     -0.22224030	     -0.00011200	     -0.00070920	    157.14008812
      2.37193971	     -0.06944098	      0.00020150	     -0.21042508	     -0.06638007	      0.88296810	      0.00014330	     -0.22226612	     -0.00000345	     -0.00066925	    156.15966222
      2.37362728	     -0.06947340	      0.00020408	     -0.21045864	     -0.06637999	      0.88296701	      0.00014369	     -0.22229050	      0.00010438	     -0.00062971	    157.43962573
      2.37531485	     -0.06950637	      0.00020560	     -0.21049278	     -0.06637972	      0.88296598	      0.00014407	     -0.22231332	      0.00021539	     -0.00058892	    155.85480647
      2.37700242	     -0.06952739	      0.00020791	     -0.21051496	     -0.06637926	      0.88296502	      0.00014445	     -0.22233468	      0.00032505	     -0.00054864	    157.16663927
      2.37868999	     -0.06955299	      0.00020901	     -0.21054173	     -0.06637862	      0.88296413	      0.00014481	     -0.22235425	      0.00043700	     -0.00050855	    156.71905016
      2.38049599	     -0.06956793	      0.00021120	     -0.21055794	     -0.06637772	      0.88296325	      0.00014519	     -0.22237339	      0.00055702	     -0.00046606	    156.82242584
      2.38230200	     -0.06958078	      0.00021198	     -0.21057204	     -0.06637661	      0.88296244	      0.00014556	     -0.22239034	      0.00067848	     -0.00042260	    155.53767042
      2.38388126	     -0.06957842	      0.00021364	     -0.21057078	     -0.06637545	      0.88296181	      0.00014587	     -0.22240339	      0.00078330	     -0.00038543	    157.03492434
      2.38546051	     -0.06957864	      0.00021417	     -0.21057211	     -0.06637413	      0.88296123	      0.00014618	     -0.22241462	      0.00088996	     -0.00034844	    156.70350968
      2.38703977	     -0.06957016	      0.00021504	     -0.21056472	     -0.06637264	      0.88296071	      0.00014648	     -0.22242413	      0.00099571	     -0.00031206	    157.72055868
      2.38861903	     -0.06955983	      0.00021535	     -0.21055550	     -0.06637099	      0.88296024	      0.00014677	     -0.22243184	      0.00110319	     -0.00027477	    156.36513337
      2.39019829	     -0.06954222	      0.00021551	     -0.21053897	     -0.06636916	      0.88295984	      0.00014705	     -0.22243784	      0.00120828	     -0.00023823	    157.85006111
      2.39177755	     -0.06952547	      0.00021537	     -0.21052331	     -0.06636717	      0.88295949	      0.00014733	     -0.22244214	      0.00131486	     -0.00020121	    157.04520614
      2.39350737	     -0.06950349	      0.00021505	     -0.21050250	     -0.06636480	      0.88295918	      0.00014762	     -0.22244507	      0.00142994	     -0.00016129	    157.72897503
      2.39523719	     -0.06948038	      0.00021401	     -0.21048055	     -0.06636222	      0.88295893	      0.00014791	     -0.22244622	      0.00154580	     -0.00012055	    156.59958476
      2.39696701	     -0.06944714	      0.00021288	     -0.21044846	     -0.06635945	      0.88295876	      0.00014819	     -0.22244576	      0.00165928	     -0.00008122	    158.22597587
      2.39869683	     -0.06941749	      0.00021052	     -0.21041995	     -0.06635648	      0.88295865	      0.00014845	     -0.22244339	      0.00177508	     -0.00004118	    156.35074891
      2.40042664	     -0.06936000	      0.00020836	     -0.21036357	     -0.06635331	      0.88295862	      0.00014872	     -0.22243917	      0.00188632	     -0.00000153	    159.53699659
      2.40187261	     -0.06931260	      0.00020645	     -0.21031711	     -0.06635052	      0.88295864	      0.00014893	     -0.22243368	      0.00198199	      0.00003314	    157.95607218
      2.40331858	     -0.06924740	      0.00020445	     -0.21025283	     -0.06634758	      0.88295871	      0.00014914	     -0.22242651	      0.00207438	      0.00006844	    159.40822645
      2.40533914	     -0.06914757	      0.00020192	     -0.21015428	     -0.06634326	      0.88295890	      0.00014942	     -0.22241331	      0.00220360	      0.00012081	    158.43362463
      2.40690172	     -0.06905002	      0.00019947	     -0.21005770	     -0.06633974	      0.88295912	      0.00014963	     -0.22240065	      0.00229940	      0.00016435	    160.14774599
      2.40846430	     -0.06894569	      0.00019775	     -0.20995432	     -0.06633608	      0.88295942	      0.00014984	     -0.22238566	      0.00239427	      0.00021066	    160.43463912
      2.41002687	     -0.06883009	      0.00019574	     -0.20983966	     -0.06633226	      0.88295978	      0.00015005	     -0.22236840	      0.00248587	      0.00025943	    161.85371391
      2.41158945	     -0.06870554	      0.00019427	     -0.20971603	     -0.06632831	      0.88296023	      0.00015025	     -0.22234891	      0.00257642	      0.00031253	    160.96445909
      2.41315203	     -0.06856924	      0.00019272	     -0.20958061	     -0.06632422	      0.88296076	      0.00015044	     -0.22232726	      0.00266179	      0.00036791	    163.07575748
      2.41471461	     -0.06842728	      0.00019172	     -0.20943953	     -0.06631999	      0.88296138	      0.00015063	     -0.22230347	      0.00274600	      0.00042699	    162.64492723
      2.41645534	     -0.06825856	      0.00019057	     -0.20927172	     -0.06631513	      0.88296219	      0.00015084	     -0.22227459	      0.00283455	      0.00049560	    164.03546576
      2.41819608	     -0.06808203	      0.00018969	     -0.20909611	     -0.06631012	      0.88296311	      0.00015105	     -0.22224322	      0.00292043	      0.00056876	    163.17140067
      2.41993681	     -0.06788783	      0.00018905	     -0.20890274	     -0.06630497	      0.88296417	      0.00015125	     -0.22220957	      0.00299974	      0.00064392	    165.62135985
      2.42135717	     -0.06773101	      0.00018872	     -0.20874660	     -0.06630066	      0.88296513	      0.00015141	     -0.22218023	      0.00306283	      0.00070731	    165.70903208
      2.42277753	     -0.06756479	      0.00018807	     -0.20858100	     -0.06629627	      0.88296618	      0.00015157	     -0.22214945	      0.00312203	      0.00077159	    167.18157281
      2.42482776	     -0.06732202	      0.00018748	     -0.20833910	     -0.06628979	      0.88296785	      0.00015180	     -0.22210249	      0.00320359	      0.00086656	    167.22695336
      2.42607420	     -0.06716722	      0.00018674	     -0.20818479	     -0.06628577	      0.88296897	      0.00015193	     -0.22207260	      0.00324857	      0.00092453	    169.05589117
      2.42732064	     -0.06701229	      0.00018627	     -0.20803032	     -0.06628169	      0.88297016	      0.00015206	     -0.22204172	      0.00329231	      0.00098344	    169.23981653
      2.42893102	     -0.06680946	      0.00018558	     -0.20782804	     -0.06627634	      0.88297180	      0.00015223	     -0.22200048	      0.00334414	      0.00105879	    170.77862020
      2.43054140	     -0.06660806	      0.00018495	     -0.20762717	     -0.06627092	      0.88297357	      0.00015240	     -0.22195786	      0.00339344	      0.00113429	    170.03738988
      2.43215178	     -0.06639948	      0.00018426	     -0.20741906	     -0.06626542	      0.88297546	      0.00015256	     -0.22191408	      0.00343628	      0.00120815	    172.34592290
      2.43376216	     -0.06619752	      0.00018356	     -0.20721752	     -0.06625985	      0.88297746	      0.00015272	     -0.22186916	      0.00347648	      0.00128009	    172.88206967
      2.43591950	     -0.06592219	      0.00018213	     -0.20694268	     -0.06625230	      0.88298032	      0.00015293	     -0.22180767	      0.00352353	      0.00137255	    174.29872460
      2.43715811	     -0.06576821	      0.00018220	     -0.20678897	     -0.06624792	      0.88298205	      0.00015305	     -0.22177164	      0.00354735	      0.00142303	    174.81908397
      2.43839673	     -0.06561328	      0.00018183	     -0.20663427	     -0.06624352	      0.88298385	      0.00015317	     -0.22173524	      0.00356887	      0.00147133	    175.52079824
      2.44055946	     -0.06534710	      0.00018152	     -0.20636845	     -0.06623576	      0.88298711	      0.00015338	     -0.22167088	      0.00360053	      0.00154895	    177.47483142
      2.44207129	     -0.06516694	      0.00018082	     -0.20618849	     -0.06623030	      0.88298950	      0.00015352	     -0.22162539	      0.00361951	      0.00159936	    177.14721391
      2.44358313	     -0.06498608	      0.00018063	     -0.20600779	     -0.06622482	      0.88299195	      0.00015366	     -0.22157968	      0.00363463	      0.00164534	    178.08201564
      2.44540484	     -0.06477559	      0.00018066	     -0.20579746	     -0.06621818	      0.88299499	      0.00015383	     -0.22152442	      0.00364949	      0.00169309	    178.68119897
      2.44722655	     -0.06457382	      0.00018098	     -0.20559582	     -0.06621153	      0.88299811	      0.00015400	     -0.22146909	      0.00365935	      0.00173260	    180.13436721
      2.44904825	     -0.06437695	      0.00017889	     -0.20539899	     -0.06620485	      0.88300130	      0.00015416	     -0.22141388	      0.00366668	      0.00176564	    179.35755772
      2.45028536	     -0.06424219	      0.00018033	     -0.20526428	     -0.06620032	      0.88300350	      0.00015427	     -0.22137658	      0.00366775	      0.00178285	    181.16489575
      2.45152248	     -0.06411685	      0.00017961	     -0.20513892	     -0.06619578	      0.88300571	      0.00015439	     -0.22133944	      0.00366809	      0.00179585	    181.97761298
      2.45336390	     -0.06393681	      0.00017973	     -0.20495886	     -0.06618903	      0.88300903	      0.00015455	     -0.22128465	      0.00366639	      0.00180855	    181.83677733
      2.45520533	     -0.06375846	      0.00017906	     -0.20478042	     -0.06618228	      0.88301236	      0.00015472	     -0.22123055	      0.00365883	      0.00181266	    184.73064466
      2.45655654	     -0.06364031	      0.00017964	     -0.20466222	     -0.06617734	      0.88301481	      0.00015484	     -0.22119126	      0.00365369	      0.00181115	    183.26826585
      2.45790776	     -0.06352179	      0.00017906	     -0.20454359	     -0.06617241	      0.88301726	      0.00015496	     -0.22115250	      0.00364483	      0.00180487	    184.52392022
      2.45958070	     -0.06338609	      0.00017891	     -0.20440775	     -0.06616632	      0.88302027	      0.00015511	     -0.22110525	      0.00363305	      0.00179183	    183.85185406
      2.46125364	     -0.06325212	      0.00017756	     -0.20427358	     -0.06616026	      0.88302325	      0.00015526	     -0.22105898	      0.00361690	      0.00177245	    185.93540059
      2.46275237	     -0.06314718	      0.00017786	     -0.20416847	     -0.06615485	      0.88302589	      0.00015540	     -0.22101834	      0.00360200	      0.00175006	    185.70698658
      2.46425110	     -0.06304569	      0.00017690	     -0.20406678	     -0.06614946	      0.88302849	      0.00015553	     -0.22097868	      0.00358511	      0.00172376	    186.04294256
      2.46574983	     -0.06295347	      0.00017704	     -0.20397435	     -0.06614410	      0.88303105	      0.00015567	     -0.22094000	      0.00356623	      0.00169262	    186.81965748
      2.46724856	     -0.06286793	      0.00017593	     -0.20388857	     -0.06613877	      0.88303356	      0.00015580	     -0.22090239	      0.00354697	      0.00165809	    186.40598534
      2.46874729	     -0.06278561	      0.00017518	     -0.20380600	     -0.06613347	      0.88303602	      0.00015594	     -0.22086592	      0.00352535	      0.00161934	    187.38604065
      2.47024602	     -0.06271416	      0.00017310	     -0.20373428	     -0.06612820	      0.88303842	      0.00015608	     -0.22083067	      0.00350328	      0.00157707	    187.55818285
      2.47174475	     -0.06264905	      0.00017195	     -0.20366888	     -0.06612297	      0.88304075	      0.00015622	     -0.22079669	      0.00348025	      0.00153163	    187.56836980
      2.47324348	     -0.06258912	      0.00016965	     -0.20360865	     -0.06611777	      0.88304301	      0.00015635	     -0.22076395	      0.00345629	      0.00148334	    187.89276404
      2.47474221	     -0.06253253	      0.00016860	     -0.20355176	     -0.06611261	      0.88304519	      0.00015649	     -0.22073238	      0.00343147	      0.00143231	    188.41912319
      2.47656341	     -0.06247644	      0.00016614	     -0.20349529	     -0.06610639	      0.88304774	      0.00015667	     -0.22069544	      0.00340112	      0.00136728	    188.32886506
      2.47794972	     -0.06242918	      0.00016557	     -0.20344775	     -0.06610169	      0.88304960	      0.00015680	     -0.22066847	      0.00337702	      0.00131739	    188.45637095
      2.47933603	     -0.06238998	      0.00016328	     -0.20340825	     -0.06609703	      0.88305139	      0.00015693	     -0.22064234	      0.00335256	      0.00126590	    189.11813608
      2.48100923	     -0.06235005	      0.00016180	     -0.20336796	     -0.06609144	      0.88305346	      0.00015710	     -0.22061205	      0.00332313	      0.00120290	    189.06745695
      2.48268243	     -0.06231494	      0.00015824	     -0.20333245	     -0.06608591	      0.88305542	      0.00015726	     -0.22058306	      0.00329321	      0.00114006	    189.17549057
      2.48414163	     -0.06228378	      0.00015813	     -0.20330099	     -0.06608112	      0.88305704	      0.00015741	     -0.22055878	      0.00326640	      0.00108523	    189.59160078
      2.48560082	     -0.06226165	      0.00015496	     -0.20327851	     -0.06607637	      0.88305859	      0.00015756	     -0.22053535	      0.00323972	      0.00103124	    189.68159975
      2.48706001	     -0.06224080	      0.00015421	     -0.20325736	     -0.06607167	      0.88306005	      0.00015771	     -0.22051284	      0.00321288	      0.00097810	    189.50757684
      2.48851920	     -0.06222453	      0.00015189	     -0.20324075	     -0.06606700	      0.88306144	      0.00015787	     -0.22049118	      0.00318563	      0.00092613	    189.79749350
      2.48997839	     -0.06221242	      0.00015108	     -0.20322833	     -0.06606237	      0.88306276	      0.00015802	     -0.22047040	      0.00315828	      0.00087530	    189.93661884
      2.49143758	     -0.06220554	      0.00014905	     -0.20322111	     -0.06605778	      0.88306400	      0.00015818	     -0.22045048	      0.00313136	      0.00082628	    189.47478906
      2.49289678	     -0.06220144	      0.00014808	     -0.20321669	     -0.06605323	      0.88306517	      0.00015834	     -0.22043143	      0.00310368	      0.00077848	    190.02950666
      2.49465947	     -0.06220753	      0.00014539	     -0.20322238	     -0.06604779	      0.88306649	      0.00015854	     -0.22040959	      0.00307173	      0.00072337	    188.81165685
      2.49612969	     -0.06220826	      0.00014516	     -0.20322279	     -0.06604329	      0.88306752	      0.00015871	     -0.22039238	      0.00304400	      0.00067944	    189.42976996
      2.49759990	     -0.06222092	      0.00014251	     -0.20323512	     -0.06603884	      0.88306849	      0.00015889	     -0.22037598	      0.00301694	      0.00063706	    189.68381640
      2.49907011	     -0.06223568	      0.00014176	     -0.20324956	     -0.06603442	      0.88306940	      0.00015906	     -0.22036050	      0.00299044	      0.00059620	    189.62237006
      2.50054032	     -0.06225678	      0.00013943	     -0.20327034	     -0.06603005	      0.88307024	      0.00015924	     -0.22034590	      0.00296479	      0.00055734	    188.94243095
      2.50201054	     -0.06227786	      0.00013855	     -0.20329112	     -0.06602571	      0.88307103	      0.00015942	     -0.22033217	      0.00293873	      0.00051970	    189.45160758
      2.50392552	     -0.06232241	      0.00013502	     -0.20333526	     -0.06602011	      0.88307198	      0.00015966	     -0.22031549	      0.00290761	      0.00047328	    187.23927795
      2.50521442	     -0.06234472	      0.00013500	     -0.20335731	     -0.06601638	      0.88307258	      0.00015983	     -0.22030516	      0.00288505	      0.00044372	    188.72415461
      2.50650331	     -0.06237929	      0.00013312	     -0.20339162	     -0.06601267	      0.88307313	      0.00016000	     -0.22029542	      0.00286428	      0.00041481	    188.65462125
      2.50828315	     -0.06243042	      0.00013177	     -0.20344242	     -0.06600760	      0.88307383	      0.00016023	     -0.22028308	      0.00283739	      0.00037674	    187.44885608
      2.51006298	     -0.06248498	      0.00012816	     -0.20349661	     -0.06600257	      0.88307447	      0.00016048	     -0.22027193	      0.00280995	      0.00033998	    188.82115148
      2.51135706	     -0.06253053	      0.00012821	     -0.20354196	     -0.06599895	      0.88307489	      0.00016066	     -0.22026454	      0.00279251	      0.00031414	    187.61750726
      2.51265115	     -0.06257846	      0.00012606	     -0.20358966	     -0.06599534	      0.88307528	      0.00016084	     -0.22025778	      0.00277529	      0.00028903	    187.26914606
      2.51435260	     -0.06264507	      0.00012442	     -0.20365598	     -0.06599064	      0.88307575	      0.00016108	     -0.22024981	      0.00275372	      0.00025652	    187.08649085
      2.51605406	     -0.06271890	      0.00012120	     -0.20372953	     -0.06598597	      0.88307616	      0.00016133	     -0.22024284	      0.00273409	      0.00022467	    186.45441903
      2.51775552	     -0.06278784	      0.00012144	     -0.20379825	     -0.06598134	      0.88307651	      0.00016159	     -0.22023686	      0.00271614	      0.00019426	    185.58524362
      2.51913378	     -0.06285501	      0.00011743	     -0.20386519	     -0.06597760	      0.88307676	      0.00016180	     -0.22023259	      0.00270243	      0.00016925	    185.92230584
      2.52051205	     -0.06291611	      0.00011752	     -0.20392614	     -0.06597389	      0.88307698	      0.00016202	     -0.22022891	      0.00269067	      0.00014472	    185.25278723
      2.52189032	     -0.06298081	      0.00011578	     -0.20399067	     -0.06597019	      0.88307716	      0.00016224	     -0.22022570	      0.00267978	      0.00012040	    185.12003648
      2.52384439	     -0.06307185	      0.00011531	     -0.20408153	     -0.06596496	      0.88307737	      0.00016256	     -0.22022192	      0.00266653	      0.00008606	    184.74649940
      2.52520417	     -0.06313704	      0.00011268	     -0.20414656	     -0.06596134	      0.88307747	      0.00016279	     -0.22021967	      0.00265887	      0.00006377	    183.94744148
      2.52656395	     -0.06320080	      0.00011218	     -0.20421022	     -0.06595773	      0.88307754	      0.00016302	     -0.22021775	      0.00265220	      0.00004147	    183.85756252
      2.52833176	     -0.06328611	      0.00010996	     -0.20429538	     -0.06595305	      0.88307759	      0.00016333	     -0.22021565	      0.00264563	      0.00001275	    183.53039357
      2.52980801	     -0.06335561	      0.00010979	     -0.20436481	     -0.06594915	      0.88307759	      0.00016359	     -0.22021419	      0.00264179	     -0.00001054	    182.94780661
      2.53128427	     -0.06342502	      0.00010748	     -0.20443411	     -0.06594525	      0.88307756	      0.00016386	     -0.22021293	      0.00263919	     -0.00003261	    182.50958260
      2.53276052	     -0.06349236	      0.00010676	     -0.20450138	     -0.06594135	      0.88307749	      0.00016413	     -0.22021184	      0.00263747	     -0.00005440	    182.58771062
      2.53423677	     -0.06356124	      0.00010458	     -0.20457019	     -0.06593746	      0.88307740	      0.00016441	     -0.22021087	      0.00263792	     -0.00007457	    181.34046465
      2.53571303	     -0.06362336	      0.00010316	     -0.20463225	     -0.06593357	      0.88307727	      0.00016470	     -0.22021002	      0.00263823	     -0.00009404	    181.83102819
      2.53782035	     -0.06371972	      0.00009872	     -0.20472852	     -0.06592800	      0.88307705	      0.00016511	     -0.22020888	      0.00264212	     -0.00011962	    180.34596583
      2.53901618	     -0.06376352	      0.00009864	     -0.20477230	     -0.06592484	      0.88307690	      0.00016535	     -0.22020837	      0.00264416	     -0.00013314	    180.99727393
      2.54021200	     -0.06381127	      0.00009671	     -0.20482002	     -0.06592168	      0.88307673	      0.00016560	     -0.22020782	      0.00264751	     -0.00014564	    180.67018270
      2.54207383	     -0.06388253	      0.00009420	     -0.20489124	     -0.06591674	      0.88307644	      0.00016599	     -0.22020698	      0.00265359	     -0.00016373	    180.59745370
      2.54393567	     -0.06395034	      0.00009081	     -0.20495902	     -0.06591180	      0.88307612	      0.00016638	     -0.22020608	      0.00266154	     -0.00017916	    179.64521509
      2.54532677	     -0.06399249	      0.00008954	     -0.20500116	     -0.06590809	      0.88307587	      0.00016668	     -0.22020543	      0.00266724	     -0.00018939	    180.29971481
      2.54671787	     -0.06403585	      0.00008717	     -0.20504450	     -0.06590437	      0.88307560	      0.00016699	     -0.22020471	      0.00267458	     -0.00019795	    179.52012980
      2.54852642	     -0.06408413	      0.00008489	     -0.20509278	     -0.06589953	      0.88307523	      0.00016740	     -0.22020375	      0.00268321	     -0.00020848	    180.91303219
      2.55007346	     -0.06412880	      0.00008202	     -0.20513745	     -0.06589537	      0.88307490	      0.00016775	     -0.22020280	      0.00269365	     -0.00021408	    178.16302440
      2.55162050	     -0.06415823	      0.00008024	     -0.20516687	     -0.06589120	      0.88307457	      0.00016811	     -0.22020189	      0.00270152	     -0.00021920	    179.90277757
      2.55316754	     -0.06419537	      0.00007752	     -0.20520402	     -0.06588701	      0.88307422	      0.00016848	     -0.22020084	      0.00271196	     -0.00022221	    178.13547241
      2.55471459	     -0.06421604	      0.00007584	     -0.20522470	     -0.06588281	      0.88307388	      0.00016885	     -0.22019983	      0.00272037	     -0.00022410	    179.79723452
      2.55626163	     -0.06424644	      0.00007328	     -0.20525510	     -0.06587859	      0.88307353	      0.00016924	     -0.22019866	      0.00273092	     -0.00022393	    178.07809590
      2.55780867	     -0.06426127	      0.00007141	     -0.20526993	     -0.06587436	      0.88307319	      0.00016962	     -0.22019757	      0.00273985	     -0.00022226	    179.10576114
      2.55935571	     -0.06428142	      0.00006920	     -0.20529009	     -0.06587011	      0.88307285	      0.00017002	     -0.22019635	      0.00274991	     -0.00021894	    177.87550750
      2.56090275	     -0.06429052	      0.00006739	     -0.20529918	     -0.06586585	      0.88307251	      0.00017042	     -0.22019519	      0.00275834	     -0.00021451	    179.24290484
      2.56229020	     -0.06430335	      0.00006560	     -0.20531202	     -0.06586202	      0.88307222	      0.00017079	     -0.22019408	      0.00276737	     -0.00020885	    177.72544260
      2.56367765	     -0.06430761	      0.00006405	     -0.20531628	     -0.06585817	      0.88307193	      0.00017116	     -0.22019301	      0.00277471	     -0.00020258	    178.56669593
      2.56506509	     -0.06431334	      0.00006253	     -0.20532201	     -0.06585432	      0.88307165	      0.00017154	     -0.22019191	      0.00278294	     -0.00019492	    177.76310547
      2.56645254	     -0.06431479	      0.00006111	     -0.20532346	     -0.06585045	      0.88307139	      0.00017192	     -0.22019082	      0.00278999	     -0.00018680	    178.28274296
      2.56820135	     -0.06431880	      0.00005948	     -0.20532747	     -0.06584557	      0.88307107	      0.00017242	     -0.22018947	      0.00280024	     -0.00017493	    176.38134929
      2.56995017	     -0.06430986	      0.00005799	     -0.20531851	     -0.06584066	      0.88307078	      0.00017292	     -0.22018824	      0.00280716	     -0.00016233	    178.43273310
      2.57130694	     -0.06431251	      0.00005706	     -0.20532116	     -0.06583685	      0.88307056	      0.00017332	     -0.22018722	      0.00281421	     -0.00015189	    177.17999708
      2.57266372	     -0.06431133	      0.00005602	     -0.20531996	     -0.06583303	      0.88307037	      0.00017372	     -0.22018641	      0.00281991	     -0.00014191	    177.77776287
      2.57433313	     -0.06431598	      0.00005489	     -0.20532461	     -0.06582831	      0.88307014	      0.00017423	     -0.22018571	      0.00282810	     -0.00012957	    176.30395623
      2.57600255	     -0.06431818	      0.00005342	     -0.20532677	     -0.06582359	      0.88306993	      0.00017474	     -0.22018552	      0.00283391	     -0.00011864	    177.87761468
      2.57745612	     -0.06433004	      0.00005231	     -0.20533862	     -0.06581946	      0.88306977	      0.00017520	     -0.22018579	      0.00284104	     -0.00010976	    176.15693370
      2.57890969	     -0.06433992	      0.00005081	     -0.20534846	     -0.06581533	      0.88306961	      0.00017566	     -0.22018668	      0.00284639	     -0.00010328	    177.21019466
      2.58036327	     -0.06435748	      0.00004938	     -0.20536599	     -0.06581119	      0.88306947	      0.00017613	     -0.22018816	      0.00285369	     -0.00009798	    175.62859506
      2.58181684	     -0.06437143	      0.00004774	     -0.20537990	     -0.06580703	      0.88306933	      0.00017660	     -0.22019030	      0.00285958	     -0.00009528	    176.47340680
      2.58372701	     -0.06440157	      0.00004568	     -0.20541001	     -0.06580156	      0.88306914	      0.00017723	     -0.22019403	      0.00286922	     -0.00009539	    175.36121610
      2.58514038	     -0.06441969	      0.00004368	     -0.20542810	     -0.06579750	      0.88306901	      0.00017771	     -0.22019762	      0.00287621	     -0.00009772	    175.60715571
      2.58655375	     -0.06444506	      0.00004199	     -0.20545343	     -0.06579343	      0.88306887	      0.00017819	     -0.22020182	      0.00288360	     -0.00010291	    175.43518716
      2.58826975	     -0.06447853	      0.00003975	     -0.20548688	     -0.06578848	      0.88306868	      0.00017879	     -0.22020787	      0.00289418	     -0.00011188	    173.97168604
      2.58998574	     -0.06450744	      0.00003801	     -0.20551575	     -0.06578350	      0.88306848	      0.00017940	     -0.22021493	      0.00290358	     -0.00012428	    174.44320661
      2.59170174	     -0.06454280	      0.00003525	     -0.20555109	     -0.06577851	      0.88306825	      0.00018002	     -0.22022292	      0.00291475	     -0.00013966	    173.93933462
      2.59320973	     -0.06457256	      0.00003443	     -0.20558085	     -0.06577411	      0.88306803	      0.00018057	     -0.22023077	      0.00292461	     -0.00015570	    173.78624007
      2.59471773	     -0.06460270	      0.00003251	     -0.20561099	     -0.06576969	      0.88306778	      0.00018113	     -0.22023930	      0.00293543	     -0.00017364	    173.64570940
      2.59622572	     -0.06463374	      0.00003188	     -0.20564205	     -0.06576525	      0.88306751	      0.00018171	     -0.22024845	      0.00294661	     -0.00019363	    173.49598651
      2.59773372	     -0.06466369	      0.00003054	     -0.20567201	     -0.06576080	      0.88306720	      0.00018229	     -0.22025821	      0.00295875	     -0.00021487	    173.07568854
      2.59924171	     -0.06469479	      0.00002998	     -0.20570314	     -0.06575633	      0.88306686	      0.00018288	     -0.22026851	      0.00297142	     -0.00023726	    172.55715371
      2.60074970	     -0.06472721	      0.00002909	     -0.20573560	     -0.06575184	      0.88306648	      0.00018348	     -0.22027940	      0.00298440	     -0.00026056	    172.54059565
      2.60235764	     -0.06476256	      0.00002927	     -0.20577101	     -0.06574703	      0.88306604	      0.00018414	     -0.22029163	      0.00299863	     -0.00028644	    172.62530935
      2.60396557	     -0.06479911	      0.00002883	     -0.20580763	     -0.06574220	      0.88306556	      0.00018480	     -0.22030443	      0.00301483	     -0.00031149	    171.12054197
      2.60557350	     -0.06482960	      0.00002924	     -0.20583819	     -0.06573734	      0.88306504	      0.00018548	     -0.22031777	      0.00302959	     -0.00033710	    172.42083428
      2.60722073	     -0.06487055	      0.00002862	     -0.20587923	     -0.06573233	      0.88306446	      0.00018618	     -0.22033185	      0.00304798	     -0.00036210	    170.45154800
      2.60886796	     -0.06490192	      0.00002943	     -0.20591069	     -0.06572730	      0.88306385	      0.00018690	     -0.22034645	      0.00306421	     -0.00038658	    172.15540072
      2.61051518	     -0.06494326	      0.00002869	     -0.20595213	     -0.06572223	      0.88306319	      0.00018763	     -0.22036133	      0.00308396	     -0.00040863	    169.99140102
      2.61191557	     -0.06496710	      0.00002975	     -0.20597607	     -0.06571790	      0.88306261	      0.00018826	     -0.22037433	      0.00309886	     -0.00042692	    171.57003890
      2.61331596	     -0.06499887	      0.00002954	     -0.20600795	     -0.06571355	      0.88306200	      0.00018889	     -0.22038748	      0.00311615	     -0.00044319	    170.50269901
      2.61471635	     -0.06502474	      0.00003009	     -0.20603393	     -0.06570918	      0.88306137	      0.00018954	     -0.22040080	      0.00313266	     -0.00045837	    171.07219960
      2.61650918	     -0.06506228	      0.00003064	     -0.20607164	     -0.06570354	      0.88306053	      0.00019038	     -0.22041798	      0.00315613	     -0.00047486	    169.29385370
      2.61812235	     -0.06508687	      0.00003132	     -0.20609637	     -0.06569843	      0.88305975	      0.00019115	     -0.22043358	      0.00317494	     -0.00048771	    171.44860885
      2.61973553	     -0.06511804	      0.00003217	     -0.20612770	     -0.06569330	      0.88305896	      0.00019193	     -0.22044915	      0.00319726	     -0.00049725	    169.52002311
      2.62118031	     -0.06513669	      0.00003278	     -0.20614650	     -0.06568866	      0.88305823	      0.00019264	     -0.22046328	      0.00321500	     -0.00050432	    171.30306704
      2.62262510	     -0.06516313	      0.00003324	     -0.20617308	     -0.06568400	      0.88305750	      0.00019336	     -0.22047749	      0.00323493	     -0.00050852	    170.28668883
      2.62406989	     -0.06518443	      0.00003372	     -0.20619453	     -0.06567932	      0.88305677	      0.00019409	     -0.22049181	      0.00325381	     -0.00051081	    171.00565548
      2.62597116	     -0.06521591	      0.00003385	     -0.20622623	     -0.06567311	      0.88305579	      0.00019506	     -0.22051062	      0.00328025	     -0.00051026	    169.95815708
      2.62749465	     -0.06522478	      0.00003390	     -0.20623525	     -0.06566809	      0.88305502	      0.00019585	     -0.22052551	      0.00329987	     -0.00050591	    171.27983349
      2.62901815	     -0.06524069	      0.00003387	     -0.20625133	     -0.06566305	      0.88305425	      0.00019665	     -0.22053996	      0.00332082	     -0.00049909	    171.03541644
      2.63054164	     -0.06524655	      0.00003395	     -0.20625737	     -0.06565798	      0.88305350	      0.00019746	     -0.22055403	      0.00334097	     -0.00048954	    172.10111081
      2.63206514	     -0.06524923	      0.00003470	     -0.20626025	     -0.06565287	      0.88305276	      0.00019829	     -0.22056746	      0.00336193	     -0.00047660	    171.74449321
      2.63358863	     -0.06524096	      0.00003571	     -0.20625219	     -0.06564773	      0.88305205	      0.00019912	     -0.22058011	      0.00338184	     -0.00046030	    172.45645298
      2.63543566	     -0.06522541	      0.00003692	     -0.20623689	     -0.06564146	      0.88305122	      0.00020014	     -0.22059422	      0.00340563	     -0.00043577	    172.79862518
      2.63682908	     -0.06520632	      0.00003768	     -0.20621797	     -0.06563671	      0.88305063	      0.00020092	     -0.22060400	      0.00342266	     -0.00041413	    173.66012692
      2.63822249	     -0.06518660	      0.00003898	     -0.20619844	     -0.06563193	      0.88305007	      0.00020171	     -0.22061294	      0.00343976	     -0.00038932	    173.54193339
      2.63998255	     -0.06515288	      0.00004045	     -0.20616496	     -0.06562585	      0.88304941	      0.00020272	     -0.22062306	      0.00345956	     -0.00035473	    174.76282665
      2.64174260	     -0.06511926	      0.00004287	     -0.20613159	     -0.06561975	      0.88304882	      0.00020374	     -0.22063167	      0.00347954	     -0.00031619	    174.27534241
      2.64321763	     -0.06507954	      0.00004355	     -0.20609205	     -0.06561460	      0.88304838	      0.00020461	     -0.22063783	      0.00349405	     -0.00028077	    175.68878641
      2.64469266	     -0.06504346	      0.00004549	     -0.20605615	     -0.06560944	      0.88304800	      0.00020548	     -0.22064292	      0.00350881	     -0.00024366	    175.83292949
      2.64616768	     -0.06500322	      0.00004668	     -0.20601610	     -0.06560425	      0.88304767	      0.00020637	     -0.22064704	      0.00352239	     -0.00020467	    176.49253635
      2.64764271	     -0.06496051	      0.00004877	     -0.20597357	     -0.06559905	      0.88304739	      0.00020726	     -0.22065013	      0.00353510	     -0.00016433	    177.20543033
      2.64960326	     -0.06489837	      0.00005107	     -0.20591166	     -0.06559210	      0.88304712	      0.00020845	     -0.22065258	      0.00355092	     -0.00010916	    177.91102065
      2.65103854	     -0.06484553	      0.00005423	     -0.20585901	     -0.06558700	      0.88304700	      0.00020933	     -0.22065306	      0.00356151	     -0.00006665	    178.11329635
      2.65247382	     -0.06479210	      0.00005595	     -0.20580574	     -0.06558188	      0.88304693	      0.00021023	     -0.22065239	      0.00357088	     -0.00002416	    179.20180962
      2.65423429	     -0.06472562	      0.00005938	     -0.20573945	     -0.06557558	      0.88304694	      0.00021133	     -0.22065013	      0.00358159	      0.00002833	    179.85421917
      2.65579653	     -0.06466341	      0.00006094	     -0.20567739	     -0.06556998	      0.88304702	      0.00021231	     -0.22064682	      0.00358971	      0.00007490	    180.75800712
      2.65735876	     -0.06459750	      0.00006478	     -0.20561165	     -0.06556437	      0.88304717	      0.00021331	     -0.22064224	      0.00359719	      0.00012142	    180.88855879
      2.65892100	     -0.06452685	      0.00006640	     -0.20554113	     -0.06555874	      0.88304740	      0.00021431	     -0.22063630	      0.00360263	      0.00016720	    182.29390211
      2.66048323	     -0.06445314	      0.00007052	     -0.20546758	     -0.06555311	      0.88304769	      0.00021532	     -0.22062900	      0.00360792	      0.00021273	    182.18043831
      2.66204547	     -0.06437589	      0.00007156	     -0.20539042	     -0.06554747	      0.88304806	      0.00021633	     -0.22062036	      0.00361094	      0.00025721	    183.56985160
      2.66360770	     -0.06429505	      0.00007562	     -0.20530973	     -0.06554183	      0.88304850	      0.00021736	     -0.22061037	      0.00361373	      0.00030088	    183.54131263
      2.66499822	     -0.06421774	      0.00007630	     -0.20523247	     -0.06553680	      0.88304894	      0.00021827	     -0.22060033	      0.00361426	      0.00033882	    184.71927366
      2.66638874	     -0.06413810	      0.00007881	     -0.20515292	     -0.06553178	      0.88304944	      0.00021919	     -0.22058917	      0.00361423	      0.00037594	    185.10151364
      2.66806920	     -0.06403793	      0.00007981	     -0.20505279	     -0.06552571	      0.88305011	      0.00022031	     -0.22057423	      0.00361225	      0.00041974	    185.96757025
      2.66953040	     -0.06394580	      0.00008178	     -0.20496071	     -0.06552043	      0.88305075	      0.00022128	     -0.22055997	      0.00360919	      0.00045744	    186.30598846
      2.67099160	     -0.06384772	      0.00008242	     -0.20486263	     -0.06551516	      0.88305144	      0.00022226	     -0.22054450	      0.00360381	      0.00049411	    187.80373381
      2.67245281	     -0.06374755	      0.00008414	     -0.20476247	     -0.06550990	      0.88305219	      0.00022325	     -0.22052780	      0.00359769	      0.00053048	    187.97812957
      2.67391401	     -0.06364039	      0.00008519	     -0.20465529	     -0.06550465	      0.88305299	      0.00022424	     -0.22050991	      0.00358905	      0.00056617	    189.18972463
      2.67575987	     -0.06350152	      0.00008834	     -0.20451640	     -0.06549803	      0.88305408	      0.00022550	     -0.22048552	      0.00357650	      0.00061073	    189.07788215
      2.67720406	     -0.06338215	      0.00008920	     -0.20439697	     -0.06549288	      0.88305499	      0.00022649	     -0.22046513	      0.00356320	      0.00064573	    190.70141579
      2.67864825	     -0.06326324	      0.00009208	     -0.20427801	     -0.06548774	      0.88305594	      0.00022748	     -0.22044355	      0.00354851	      0.00067981	    191.61724979
      2.68009244	     -0.06313969	      0.00009369	     -0.20415437	     -0.06548263	      0.88305695	      0.00022848	     -0.22042088	      0.00353211	      0.00071384	    192.11251391
      2.68153664	     -0.06301047	      0.00009639	     -0.20402506	     -0.06547754	      0.88305801	      0.00022948	     -0.22039712	      0.00351314	      0.00074742	    193.19464691
      2.68352811	     -0.06283094	      0.00009834	     -0.20384534	     -0.06547058	      0.88305954	      0.00023086	     -0.22036262	      0.00348369	      0.00079325	    194.31689839
      2.68483117	     -0.06270737	      0.00010192	     -0.20372165	     -0.06546605	      0.88306059	      0.00023177	     -0.22033908	      0.00346206	      0.00082320	    194.91951931
      2.68613424	     -0.06258368	      0.00010366	     -0.20359780	     -0.06546155	      0.88306169	      0.00023269	     -0.22031477	      0.00343848	      0.00085276	    195.81069502
      2.68799979	     -0.06240337	      0.00010754	     -0.20341725	     -0.06545517	      0.88306332	      0.00023400	     -0.22027877	      0.00340169	      0.00089431	    196.71042280
      2.68943514	     -0.06225981	      0.00010912	     -0.20327345	     -0.06545031	      0.88306462	      0.00023501	     -0.22025009	      0.00337052	      0.00092663	    197.56690420
      2.69087049	     -0.06211636	      0.00011244	     -0.20312976	     -0.06544550	      0.88306598	      0.00023602	     -0.22022064	      0.00333710	      0.00095801	    198.53719014
      2.69230584	     -0.06197167	      0.00011463	     -0.20298479	     -0.06544073	      0.88306737	      0.00023704	     -0.22019048	      0.00330133	      0.00098888	    199.52849552
      2.69406163	     -0.06179449	      0.00011923	     -0.20280726	     -0.06543498	      0.88306914	      0.00023828	     -0.22015270	      0.00325423	      0.00102546	    200.74061228
      2.69539823	     -0.06165700	      0.00012093	     -0.20266947	     -0.06543065	      0.88307053	      0.00023923	     -0.22012336	      0.00321610	      0.00105315	    201.28996581
      2.69673482	     -0.06152021	      0.00012450	     -0.20253237	     -0.06542638	      0.88307196	      0.00024018	     -0.22009353	      0.00317607	      0.00107990	    201.71379484
      2.69807142	     -0.06138405	      0.00012728	     -0.20239587	     -0.06542216	      0.88307342	      0.00024113	     -0.22006328	      0.00313349	      0.00110525	    202.96074498
      2.69992478	     -0.06119735	      0.00013216	     -0.20220868	     -0.06541641	      0.88307550	      0.00024245	     -0.22002073	      0.00307250	      0.00113898	    202.55326840
      2.70142247	     -0.06103929	      0.00013501	     -0.20205017	     -0.06541185	      0.88307722	      0.00024352	     -0.21998586	      0.00301853	      0.00116436	    205.03920560
      2.70292016	     -0.06088622	      0.00013912	     -0.20189664	     -0.06540737	      0.88307898	      0.00024459	     -0.21995054	      0.00296342	      0.00118782	    205.64980133
      2.70441784	     -0.06073226	      0.00014108	     -0.20174218	     -0.06540298	      0.88308078	      0.00024566	     -0.21991497	      0.00290621	      0.00121025	    205.83238569
      2.70591553	     -0.06057786	      0.00014554	     -0.20158727	     -0.06539867	      0.88308261	      0.00024673	     -0.21987918	      0.00284569	      0.00123019	    207.25507405
      2.70741321	     -0.06042577	      0.00014727	     -0.20143462	     -0.06539445	      0.88308446	      0.00024780	     -0.21984317	      0.00278367	      0.00124826	    207.78287957
      2.70891090	     -0.06027246	      0.00015208	     -0.20128076	     -0.06539033	      0.88308635	      0.00024886	     -0.21980704	      0.00271873	      0.00126380	    208.87113506
      2.71022119	     -0.06014277	      0.00015324	     -0.20115052	     -0.06538681	      0.88308801	      0.00024980	     -0.21977541	      0.00266067	      0.00127602	    209.09956753
      2.71153148	     -0.06001434	      0.00015647	     -0.20102155	     -0.06538336	      0.88308969	      0.00025073	     -0.21974384	      0.00260040	      0.00128588	    210.02278678
      2.71316149	     -0.05986112	      0.00015882	     -0.20086761	     -0.06537919	      0.88309179	      0.00025189	     -0.21970471	      0.00252389	      0.00129569	    210.20217490
      2.71479151	     -0.05970802	      0.00016348	     -0.20071379	     -0.06537514	      0.88309391	      0.00025304	     -0.21966585	      0.00244389	      0.00130189	    211.92570739
      2.71611253	     -0.05959188	      0.00016464	     -0.20059700	     -0.06537195	      0.88309563	      0.00025398	     -0.21963458	      0.00237861	      0.00130507	    211.67746898
      2.71743356	     -0.05947595	      0.00016822	     -0.20048045	     -0.06536885	      0.88309736	      0.00025491	     -0.21960359	      0.00231105	      0.00130549	    212.61042430
      2.71905985	     -0.05934364	      0.00017100	     -0.20034733	     -0.06536516	      0.88309948	      0.00025605	     -0.21956591	      0.00222690	      0.00130302	    212.52120814
      2.72068615	     -0.05921205	      0.00017659	     -0.20021495	     -0.06536161	      0.88310159	      0.00025720	     -0.21952888	      0.00213970	      0.00129632	    214.17715522
      2.72196325	     -0.05912238	      0.00017761	     -0.20012459	     -0.06535892	      0.88310324	      0.00025809	     -0.21950029	      0.00207124	      0.00128864	    213.82295376
      2.72324036	     -0.05903275	      0.00018119	     -0.20003429	     -0.06535632	      0.88310488	      0.00025899	     -0.21947229	      0.00200110	      0.00127799	    214.52798117
      2.72485348	     -0.05893058	      0.00018387	     -0.19993124	     -0.06535317	      0.88310693	      0.00026011	     -0.21943776	      0.00191209	      0.00126113	    214.29035991
      2.72646660	     -0.05883042	      0.00018869	     -0.19983021	     -0.06535016	      0.88310895	      0.00026123	     -0.21940427	      0.00182070	      0.00123971	    215.92709837
      2.72778162	     -0.05876390	      0.00018951	     -0.19976292	     -0.06534781	      0.88311057	      0.00026214	     -0.21937774	      0.00174688	      0.00121981	    215.20993748
      2.72909663	     -0.05869578	      0.00019272	     -0.19969406	     -0.06534556	      0.88311216	      0.00026305	     -0.21935202	      0.00167155	      0.00119668	    216.03165680
      2.73041165	     -0.05863688	      0.00019439	     -0.19963439	     -0.06534341	      0.88311371	      0.00026395	     -0.21932708	      0.00159642	      0.00117127	    215.85729614
      2.73204016	     -0.05856923	      0.00019754	     -0.19956579	     -0.06534089	      0.88311559	      0.00026507	     -0.21929735	      0.00150194	      0.00113574	    217.05343864
      2.73366867	     -0.05851937	      0.00019819	     -0.19951495	     -0.06533852	      0.88311741	      0.00026617	     -0.21926891	      0.00140898	      0.00109771	    215.10821190
      2.73491125	     -0.05847513	      0.00020087	     -0.19946997	     -0.06533682	      0.88311876	      0.00026702	     -0.21924823	      0.00133572	      0.00106572	    216.94788554
      2.73615383	     -0.05844475	      0.00020149	     -0.19943883	     -0.06533520	      0.88312006	      0.00026785	     -0.21922832	      0.00126360	      0.00103207	    216.84869061
      2.73779997	     -0.05840641	      0.00020346	     -0.19939948	     -0.06533320	      0.88312172	      0.00026896	     -0.21920321	      0.00116767	      0.00098481	    217.27307462
      2.73944610	     -0.05838157	      0.00020345	     -0.19937363	     -0.06533136	      0.88312330	      0.00027006	     -0.21917944	      0.00107228	      0.00093519	    216.56762937
      2.74068438	     -0.05835606	      0.00020583	     -0.19934737	     -0.06533007	      0.88312443	      0.00027088	     -0.21916247	      0.00099983	      0.00089668	    217.30399863
      2.74192265	     -0.05834210	      0.00020617	     -0.19933264	     -0.06532888	      0.88312552	      0.00027170	     -0.21914617	      0.00092773	      0.00085694	    217.49143644
      2.74359251	     -0.05832486	      0.00020779	     -0.19931438	     -0.06532741	      0.88312691	      0.00027280	     -0.21912535	      0.00083112	      0.00080242	    217.14866577
      2.74508376	     -0.05831622	      0.00020778	     -0.19930481	     -0.06532624	      0.88312806	      0.00027377	     -0.21910780	      0.00074414	      0.00075243	    218.00913129
      2.74657502	     -0.05830922	      0.00020979	     -0.19929693	     -0.06532519	      0.88312915	      0.00027473	     -0.21909128	      0.00065872	      0.00070264	    217.06767461
      2.74806628	     -0.05830976	      0.00020889	     -0.19929652	     -0.06532427	      0.88313016	      0.00027569	     -0.21907569	      0.00057230	      0.00065217	    217.86564965
      2.74936849	     -0.05830959	      0.00021124	     -0.19929558	     -0.06532358	      0.88313098	      0.00027653	     -0.21906289	      0.00049778	      0.00060830	    217.77733699
      2.75067070	     -0.05831685	      0.00021124	     -0.19930205	     -0.06532298	      0.88313174	      0.00027735	     -0.21905080	      0.00042344	      0.00056472	    217.65144611
      2.75197292	     -0.05832433	      0.00021248	     -0.19930875	     -0.06532247	      0.88313245	      0.00027818	     -0.21903943	      0.00034933	      0.00052151	    217.75095094
      2.75368203	     -0.05834243	      0.00021264	     -0.19932582	     -0.06532196	      0.88313329	      0.00027925	     -0.21902558	      0.00025283	      0.00046555	    217.37505980
      2.75517913	     -0.05835490	      0.00021464	     -0.19933741	     -0.06532164	      0.88313396	      0.00028018	     -0.21901446	      0.00016863	      0.00041800	    217.48494779
      2.75667623	     -0.05838140	      0.00021346	     -0.19936299	     -0.06532145	      0.88313455	      0.00028110	     -0.21900418	      0.00008474	      0.00037082	    217.87493252
      2.75799742	     -0.05840016	      0.00021542	     -0.19938100	     -0.06532139	      0.88313501	      0.00028191	     -0.21899594	      0.00001204	      0.00033081	    217.24349631
      2.75931862	     -0.05842671	      0.00021471	     -0.19940675	     -0.06532142	      0.88313542	      0.00028271	     -0.21898837	     -0.00006084	      0.00029129	    217.49608424
      2.76063981	     -0.05845317	      0.00021510	     -0.19943244	     -0.06532155	      0.88313578	      0.00028351	     -0.21898154	     -0.00013271	      0.00025315	    217.13515641
      2.76232336	     -0.05849530	      0.00021394	     -0.19947357	     -0.06532185	      0.88313617	      0.00028452	     -0.21897387	     -0.00022430	      0.00020553	    217.77836377
      2.76380200	     -0.05853173	      0.00021487	     -0.19950917	     -0.06532224	      0.88313644	      0.00028539	     -0.21896812	     -0.00030255	      0.00016643	    216.34781485
      2.76528064	     -0.05857661	      0.00021283	     -0.19955317	     -0.06532275	      0.88313666	      0.00028626	     -0.21896321	     -0.00038160	      0.00012761	    217.32614395
      2.76675927	     -0.05861998	      0.00021431	     -0.19959574	     -0.06532337	      0.88313682	      0.00028712	     -0.21895919	     -0.00045801	      0.00009118	    215.84095895
      2.76823791	     -0.05867228	      0.00021136	     -0.19964716	     -0.06532410	      0.88313693	      0.00028798	     -0.21895596	     -0.00053513	      0.00005554	    216.60961143
      2.76952712	     -0.05871529	      0.00021280	     -0.19968949	     -0.06532483	      0.88313698	      0.00028872	     -0.21895385	     -0.00060057	      0.00002592	    215.93220629
      2.77081633	     -0.05876594	      0.00021126	     -0.19973942	     -0.06532565	      0.88313700	      0.00028945	     -0.21895233	     -0.00066576	     -0.00000287	    215.87929182
      2.77239933	     -0.05882841	      0.00021134	     -0.19980104	     -0.06532677	      0.88313696	      0.00029034	     -0.21895133	     -0.00074418	     -0.00003655	    215.07464323
      2.77398233	     -0.05889735	      0.00020891	     -0.19986910	     -0.06532801	      0.88313688	      0.00029122	     -0.21895121	     -0.00082234	     -0.00006925	    215.64436445
      2.77531945	     -0.05895523	      0.00020983	     -0.19992630	     -0.06532915	      0.88313677	      0.00029196	     -0.21895182	     -0.00088619	     -0.00009513	    214.53517823
      2.77665656	     -0.05901950	      0.00020810	     -0.19998986	     -0.06533038	      0.88313663	      0.00029270	     -0.21895304	     -0.00094989	     -0.00012070	    214.64213131
      2.77799368	     -0.05908339	      0.00020809	     -0.20005308	     -0.06533169	      0.88313645	      0.00029343	     -0.21895489	     -0.00101195	     -0.00014507	    213.86874192
      2.77962597	     -0.05916668	      0.00020648	     -0.20013554	     -0.06533340	      0.88313619	      0.00029431	     -0.21895792	     -0.00108723	     -0.00017440	    214.32052034
      2.78125826	     -0.05925347	      0.00020659	     -0.20022155	     -0.06533524	      0.88313588	      0.00029518	     -0.21896183	     -0.00115889	     -0.00020158	    211.77820144
      2.78257172	     -0.05932407	      0.00020366	     -0.20029148	     -0.06533680	      0.88313560	      0.00029587	     -0.21896561	     -0.00121754	     -0.00022331	    212.98829086
      2.78388518	     -0.05939866	      0.00020308	     -0.20036545	     -0.06533843	      0.88313529	      0.00029656	     -0.21896992	     -0.00127377	     -0.00024440	    212.41184383
      2.78548008	     -0.05949440	      0.00020035	     -0.20046043	     -0.06534052	      0.88313489	      0.00029739	     -0.21897591	     -0.00134052	     -0.00026933	    211.70798937
      2.78707498	     -0.05958807	      0.00019994	     -0.20055339	     -0.06534271	      0.88313444	      0.00029821	     -0.21898270	     -0.00140549	     -0.00029341	    210.96040954
      2.78866989	     -0.05969339	      0.00019506	     -0.20065794	     -0.06534500	      0.88313395	      0.00029903	     -0.21899019	     -0.00146919	     -0.00031720	    211.00768237
      2.78990125	     -0.05976785	      0.00019567	     -0.20073190	     -0.06534684	      0.88313355	      0.00029965	     -0.21899653	     -0.00151655	     -0.00033498	    210.28829664
      2.79113262	     -0.05984949	      0.00019326	     -0.20081300	     -0.06534874	      0.88313312	      0.00030027	     -0.21900326	     -0.00156305	     -0.00035275	    209.97094076
      2.79290488	     -0.05996753	      0.00019130	     -0.20093031	     -0.06535156	      0.88313248	      0.00030115	     -0.21901372	     -0.00162760	     -0.00037784	    208.93986539
      2.79444870	     -0.06007470	      0.00018772	     -0.20103683	     -0.06535412	      0.88313188	      0.00030191	     -0.21902347	     -0.00168233	     -0.00039942	    208.64387867
      2.79599252	     -0.06018036	      0.00018694	     -0.20114191	     -0.06535676	      0.88313124	      0.00030267	     -0.21903388	     -0.00173490	     -0.00042078	    207.94654584
      2.79753633	     -0.06029549	      0.00018204	     -0.20125641	     -0.06535947	      0.88313058	      0.00030342	     -0.21904483	     -0.00178557	     -0.00044184	    207.06943035
      2.79880909	     -0.06038370	      0.00018180	     -0.20134418	     -0.06536177	      0.88313000	      0.00030403	     -0.21905434	     -0.00182614	     -0.00045903	    206.80371033
      2.80008184	     -0.06047868	      0.00017920	     -0.20143870	     -0.06536412	      0.88312941	      0.00030464	     -0.21906419	     -0.00186537	     -0.00047631	    206.42714252
      2.80173389	     -0.06060171	      0.00017735	     -0.20156118	     -0.06536724	      0.88312860	      0.00030542	     -0.21907758	     -0.00191371	     -0.00049818	    204.96791032
      2.80338594	     -0.06072512	      0.00017350	     -0.20168402	     -0.06537045	      0.88312776	      0.00030619	     -0.21909158	     -0.00196127	     -0.00052019	    205.57796779
      2.80475342	     -0.06082849	      0.00017263	     -0.20178698	     -0.06537315	      0.88312704	      0.00030683	     -0.21910355	     -0.00199765	     -0.00053781	    204.26880775
      2.80612091	     -0.06093181	      0.00016952	     -0.20188987	     -0.06537591	      0.88312629	      0.00030746	     -0.21911588	     -0.00203302	     -0.00055526	    203.69584941
      2.80748840	     -0.06103215	      0.00016779	     -0.20198982	     -0.06537871	      0.88312552	      0.00030809	     -0.21912850	     -0.00206692	     -0.00057237	    203.16605701
      2.80925275	     -0.06116272	      0.00016403	     -0.20211989	     -0.06538240	      0.88312449	      0.00030890	     -0.21914515	     -0.00210868	     -0.00059400	    202.62703507
      2.81080524	     -0.06127142	      0.00016290	     -0.20222819	     -0.06538570	      0.88312356	      0.00030960	     -0.21916008	     -0.00214327	     -0.00061185	    201.77893296
      2.81235773	     -0.06138353	      0.00015855	     -0.20233989	     -0.06538905	      0.88312259	      0.00031029	     -0.21917520	     -0.00217638	     -0.00062916	    201.19348388
      2.81391022	     -0.06148273	      0.00015853	     -0.20243875	     -0.06539245	      0.88312160	      0.00031099	     -0.21919052	     -0.00220765	     -0.00064484	    200.35329722
      2.81522319	     -0.06157206	      0.00015461	     -0.20252775	     -0.06539537	      0.88312075	      0.00031157	     -0.21920349	     -0.00223347	     -0.00065770	    200.41870679
      2.81653617	     -0.06165434	      0.00015341	     -0.20260975	     -0.06539832	      0.88311988	      0.00031215	     -0.21921658	     -0.00225758	     -0.00066922	    199.55627320
      2.81813387	     -0.06175270	      0.00015050	     -0.20270777	     -0.06540195	      0.88311880	      0.00031285	     -0.21923255	     -0.00228649	     -0.00068227	    199.60574568
      2.81973157	     -0.06184673	      0.00014916	     -0.20280151	     -0.06540562	      0.88311770	      0.00031354	     -0.21924858	     -0.00231254	     -0.00069277	    197.22437077
      2.82132927	     -0.06193204	      0.00014580	     -0.20288649	     -0.06540934	      0.88311658	      0.00031424	     -0.21926464	     -0.00233988	     -0.00070172	    198.36814086
      2.82292697	     -0.06201530	      0.00014576	     -0.20296948	     -0.06541310	      0.88311546	      0.00031493	     -0.21928067	     -0.00236455	     -0.00070861	    197.15681237
      2.82430590	     -0.06208580	      0.00014238	     -0.20303971	     -0.06541637	      0.88311448	      0.00031552	     -0.21929450	     -0.00238570	     -0.00071291	    197.20018796
      2.82568483	     -0.06214976	      0.00014190	     -0.20310346	     -0.06541968	      0.88311349	      0.00031611	     -0.21930837	     -0.00240582	     -0.00071550	    196.45191409
      2.82737968	     -0.06222774	      0.00013918	     -0.20318114	     -0.06542378	      0.88311228	      0.00031683	     -0.21932535	     -0.00243013	     -0.00071664	    196.10405589
      2.82881170	     -0.06228428	      0.00013908	     -0.20323749	     -0.06542727	      0.88311125	      0.00031744	     -0.21933971	     -0.00244980	     -0.00071484	    195.18034454
      2.83024372	     -0.06234041	      0.00013702	     -0.20329339	     -0.06543079	      0.88311023	      0.00031805	     -0.21935403	     -0.00246950	     -0.00071181	    195.34102267
      2.83167575	     -0.06239390	      0.00013656	     -0.20334668	     -0.06543434	      0.88310922	      0.00031866	     -0.21936832	     -0.00248829	     -0.00070698	    194.67833298
      2.83310777	     -0.06244389	      0.00013501	     -0.20339645	     -0.06543792	      0.88310821	      0.00031926	     -0.21938262	     -0.00250679	     -0.00070024	    194.21569801
      2.83485436	     -0.06249870	      0.00013468	     -0.20345104	     -0.06544232	      0.88310699	      0.00032000	     -0.21940003	     -0.00252881	     -0.00068969	    193.37396227
      2.83660095	     -0.06255457	      0.00013166	     -0.20350665	     -0.06544675	      0.88310580	      0.00032073	     -0.21941736	     -0.00255121	     -0.00067699	    193.73649581
      2.83788683	     -0.06258757	      0.00013268	     -0.20353951	     -0.06545004	      0.88310494	      0.00032128	     -0.21943015	     -0.00256668	     -0.00066563	    192.81322754
      2.83917271	     -0.06262224	      0.00013143	     -0.20357400	     -0.06545335	      0.88310409	      0.00032182	     -0.21944290	     -0.00258258	     -0.00065375	    192.97530657
      2.84087514	     -0.06266611	      0.00013083	     -0.20361767	     -0.06545777	      0.88310299	      0.00032253	     -0.21945981	     -0.00260228	     -0.00063604	    191.50560596
      2.84257758	     -0.06270252	      0.00012902	     -0.20365384	     -0.06546222	      0.88310192	      0.00032325	     -0.21947675	     -0.00262364	     -0.00061702	    192.86861785
      2.84400738	     -0.06273913	      0.00012905	     -0.20369029	     -0.06546598	      0.88310105	      0.00032385	     -0.21949096	     -0.00263967	     -0.00059997	    191.37252680
      2.84543719	     -0.06277282	      0.00012731	     -0.20372379	     -0.06546976	      0.88310021	      0.00032444	     -0.21950535	     -0.00265648	     -0.00058220	    191.37329774
      2.84686699	     -0.06280922	      0.00012663	     -0.20376002	     -0.06547358	      0.88309939	      0.00032504	     -0.21951994	     -0.00267279	     -0.00056396	    190.73034416
      2.84829679	     -0.06284887	      0.00012493	     -0.20379948	     -0.06547741	      0.88309859	      0.00032565	     -0.21953487	     -0.00268933	     -0.00054574	    190.75185156
      2.85031976	     -0.06291373	      0.00012389	     -0.20386410	     -0.06548287	      0.88309752	      0.00032650	     -0.21955673	     -0.00271210	     -0.00052093	    190.26324230
      2.85157487	     -0.06295291	      0.00012184	     -0.20390311	     -0.06548628	      0.88309687	      0.00032703	     -0.21957092	     -0.00272598	     -0.00050529	    189.76132719
      2.85282997	     -0.06299603	      0.00012103	     -0.20394609	     -0.06548971	      0.88309625	      0.00032756	     -0.21958549	     -0.00273948	     -0.00049046	    189.34775389
      2.85453334	     -0.06306157	      0.00011968	     -0.20401144	     -0.06549440	      0.88309543	      0.00032829	     -0.21960615	     -0.00275769	     -0.00047280	    189.55039394
      2.85623671	     -0.06313543	      0.00011955	     -0.20408514	     -0.06549911	      0.88309464	      0.00032902	     -0.21962784	     -0.00277407	     -0.00045714	    187.89619965
      2.85794008	     -0.06320379	      0.00011897	     -0.20415335	     -0.06550385	      0.88309387	      0.00032976	     -0.21965066	     -0.00279123	     -0.00044376	    188.54828940
      2.85925085	     -0.06326194	      0.00012081	     -0.20421143	     -0.06550751	      0.88309329	      0.00033033	     -0.21966887	     -0.00280324	     -0.00043612	    187.85965023
      2.86056161	     -0.06331908	      0.00012215	     -0.20426850	     -0.06551120	      0.88309273	      0.00033090	     -0.21968768	     -0.00281448	     -0.00042966	    187.08710766
      2.86218822	     -0.06339138	      0.00012500	     -0.20434073	     -0.06551579	      0.88309203	      0.00033162	     -0.21971177	     -0.00282868	     -0.00042517	    187.34246501
      2.86381483	     -0.06346833	      0.00012806	     -0.20441766	     -0.06552040	      0.88309134	      0.00033235	     -0.21973669	     -0.00284011	     -0.00042289	    184.96454918
      2.86544144	     -0.06353674	      0.00013233	     -0.20448604	     -0.06552503	      0.88309065	      0.00033309	     -0.21976248	     -0.00285333	     -0.00042424	    186.31150601
      2.86706805	     -0.06361901	      0.00013601	     -0.20456832	     -0.06552968	      0.88308996	      0.00033383	     -0.21978890	     -0.00286376	     -0.00042897	    185.19962019
      2.86869466	     -0.06368799	      0.00014091	     -0.20463732	     -0.06553434	      0.88308926	      0.00033457	     -0.21981621	     -0.00287388	     -0.00043639	    185.24034902
      2.87032126	     -0.06376908	      0.00014367	     -0.20471842	     -0.06553903	      0.88308854	      0.00033532	     -0.21984423	     -0.00288197	     -0.00044613	    183.48929661
      2.87165537	     -0.06382887	      0.00014755	     -0.20477824	     -0.06554288	      0.88308794	      0.00033594	     -0.21986789	     -0.00288913	     -0.00045681	    184.30193696
      2.87298947	     -0.06389436	      0.00015043	     -0.20484378	     -0.06554673	      0.88308732	      0.00033656	     -0.21989203	     -0.00289437	     -0.00046868	    183.22314718
      2.87459823	     -0.06396975	      0.00015450	     -0.20491922	     -0.06555139	      0.88308655	      0.00033732	     -0.21992178	     -0.00290077	     -0.00048549	    183.47553914
      2.87620699	     -0.06405090	      0.00015816	     -0.20500046	     -0.06555607	      0.88308576	      0.00033808	     -0.21995214	     -0.00290444	     -0.00050368	    181.22915710
      2.87781575	     -0.06412057	      0.00016229	     -0.20507021	     -0.06556074	      0.88308493	      0.00033884	     -0.21998310	     -0.00290938	     -0.00052380	    182.43367210
      2.87942450	     -0.06420025	      0.00016567	     -0.20514999	     -0.06556542	      0.88308407	      0.00033960	     -0.22001439	     -0.00291142	     -0.00054517	    181.09830106
      2.88085079	     -0.06426434	      0.00016908	     -0.20521418	     -0.06556958	      0.88308328	      0.00034028	     -0.22004255	     -0.00291335	     -0.00056530	    181.80280473
      2.88227707	     -0.06433332	      0.00017214	     -0.20528327	     -0.06557373	      0.88308246	      0.00034096	     -0.22007095	     -0.00291309	     -0.00058530	    180.49175961
      2.88370336	     -0.06439719	      0.00017512	     -0.20534725	     -0.06557789	      0.88308161	      0.00034164	     -0.22009961	     -0.00291308	     -0.00060582	    180.92732858
      2.88552205	     -0.06448422	      0.00017944	     -0.20543446	     -0.06558319	      0.88308048	      0.00034251	     -0.22013642	     -0.00291021	     -0.00063142	    179.08072472
      2.88702320	     -0.06454780	      0.00018324	     -0.20549820	     -0.06558755	      0.88307952	      0.00034323	     -0.22016710	     -0.00290854	     -0.00065185	    180.01110728
      2.88852436	     -0.06461750	      0.00018729	     -0.20556808	     -0.06559192	      0.88307853	      0.00034395	     -0.22019791	     -0.00290498	     -0.00067165	    179.46301686
      2.89002552	     -0.06468336	      0.00019090	     -0.20563413	     -0.06559627	      0.88307751	      0.00034467	     -0.22022895	     -0.00290065	     -0.00069069	    179.44189330
      2.89152668	     -0.06474870	      0.00019489	     -0.20569968	     -0.06560062	      0.88307645	      0.00034540	     -0.22026004	     -0.00289493	     -0.00070837	    178.71551547
      2.89302784	     -0.06480773	      0.00019824	     -0.20575891	     -0.06560497	      0.88307538	      0.00034612	     -0.22029115	     -0.00288887	     -0.00072494	    179.07367875
      2.89472161	     -0.06487704	      0.00020237	     -0.20582848	     -0.06560985	      0.88307414	      0.00034694	     -0.22032619	     -0.00288056	     -0.00074188	    178.77020596
      2.89641538	     -0.06494041	      0.00020547	     -0.20589210	     -0.06561472	      0.88307287	      0.00034776	     -0.22036118	     -0.00287087	     -0.00075561	    178.25455874
      2.89810915	     -0.06500327	      0.00021008	     -0.20595525	     -0.06561958	      0.88307158	      0.00034859	     -0.22039601	     -0.00286064	     -0.00076747	    178.31166884
      2.89946168	     -0.06504987	      0.00021168	     -0.20600206	     -0.06562344	      0.88307054	      0.00034925	     -0.22042363	     -0.00285138	     -0.00077448	    178.27687396
      2.90081422	     -0.06509468	      0.00021481	     -0.20604711	     -0.06562729	      0.88306948	      0.00034991	     -0.22045099	     -0.00284121	     -0.00077977	    177.91341560
      2.90246636	     -0.06514377	      0.00021739	     -0.20609649	     -0.06563197	      0.88306819	      0.00035073	     -0.22048391	     -0.00282860	     -0.00078392	    178.57383094
      2.90411851	     -0.06518847	      0.00022064	     -0.20614152	     -0.06563664	      0.88306690	      0.00035154	     -0.22051616	     -0.00281337	     -0.00078385	    176.55721096
      2.90577065	     -0.06522242	      0.00022207	     -0.20617575	     -0.06564127	      0.88306560	      0.00035236	     -0.22054775	     -0.00280041	     -0.00078044	    178.49168119
      2.90720078	     -0.06525568	      0.00022507	     -0.20620930	     -0.06564527	      0.88306449	      0.00035308	     -0.22057441	     -0.00278680	     -0.00077435	    177.61017915
      2.90863091	     -0.06528461	      0.00022662	     -0.20623850	     -0.06564924	      0.88306339	      0.00035379	     -0.22060053	     -0.00277385	     -0.00076595	    178.32390155
      2.91006104	     -0.06531292	      0.00022922	     -0.20626710	     -0.06565320	      0.88306230	      0.00035452	     -0.22062604	     -0.00275960	     -0.00075463	    177.64539257
      2.91149116	     -0.06533698	      0.00023121	     -0.20629144	     -0.06565714	      0.88306123	      0.00035524	     -0.22065090	     -0.00274597	     -0.00074120	    178.31941004
      2.91334643	     -0.06537026	      0.00023440	     -0.20632513	     -0.06566222	      0.88305988	      0.00035619	     -0.22068211	     -0.00272613	     -0.00071991	    176.76472681
      2.91496898	     -0.06539127	      0.00023615	     -0.20634646	     -0.06566663	      0.88305872	      0.00035702	     -0.22070849	     -0.00271101	     -0.00069854	    178.92779525
      2.91639767	     -0.06541446	      0.00023956	     -0.20636997	     -0.06567049	      0.88305774	      0.00035776	     -0.22073090	     -0.00269506	     -0.00067740	    177.79660161
      2.91782635	     -0.06543196	      0.00024209	     -0.20638778	     -0.06567433	      0.88305679	      0.00035851	     -0.22075261	     -0.00268035	     -0.00065508	    178.82574581
      2.91925503	     -0.06545089	      0.00024550	     -0.20640705	     -0.06567815	      0.88305587	      0.00035926	     -0.22077355	     -0.00266414	     -0.00063081	    178.13047343
      2.92068372	     -0.06546655	      0.00024850	     -0.20642303	     -0.06568194	      0.88305499	      0.00036001	     -0.22079372	     -0.00264872	     -0.00060572	    178.93027088
      2.92250621	     -0.06548950	      0.00025302	     -0.20644644	     -0.06568675	      0.88305391	      0.00036098	     -0.22081832	     -0.00262677	     -0.00057178	    177.26711569
      2.92406575	     -0.06549605	      0.00025655	     -0.20645334	     -0.06569083	      0.88305305	      0.00036181	     -0.22083834	     -0.00261041	     -0.00054207	    179.56352128
      2.92562528	     -0.06551289	      0.00026090	     -0.20647058	     -0.06569489	      0.88305222	      0.00036265	     -0.22085725	     -0.00259092	     -0.00051143	    178.21075271
      2.92718481	     -0.06552194	      0.00026404	     -0.20647999	     -0.06569892	      0.88305145	      0.00036350	     -0.22087526	     -0.00257316	     -0.00048100	    179.70182772
      2.92874434	     -0.06553357	      0.00026867	     -0.20649203	     -0.06570291	      0.88305072	      0.00036435	     -0.22089221	     -0.00255327	     -0.00045032	    178.69169420
      2.93030388	     -0.06553643	      0.00027200	     -0.20649527	     -0.06570688	      0.88305005	      0.00036521	     -0.22090812	     -0.00253429	     -0.00041941	    179.28194627
      2.93186341	     -0.06553922	      0.00027720	     -0.20649848	     -0.06571082	      0.88304941	      0.00036607	     -0.22092283	     -0.00251481	     -0.00038951	    179.71776109
      2.93342294	     -0.06553638	      0.00028092	     -0.20649604	     -0.06571472	      0.88304883	      0.00036694	     -0.22093632	     -0.00249415	     -0.00035923	    178.94424930
      2.93498248	     -0.06552307	      0.00028712	     -0.20648316	     -0.06571860	      0.88304829	      0.00036781	     -0.22094844	     -0.00247458	     -0.00033014	    179.97494798
      2.93654201	     -0.06550773	      0.00029167	     -0.20646824	     -0.06572244	      0.88304780	      0.00036869	     -0.22095902	     -0.00245386	     -0.00030110	    179.72752379
      2.93810154	     -0.06548305	      0.00029863	     -0.20644401	     -0.06572625	      0.88304735	      0.00036957	     -0.22096811	     -0.00243335	     -0.00027293	    179.82515056
      2.93966107	     -0.06545261	      0.00030372	     -0.20641398	     -0.06573003	      0.88304695	      0.00037045	     -0.22097559	     -0.00241279	     -0.00024471	    179.87210992
      2.94122061	     -0.06541621	      0.00031064	     -0.20637801	     -0.06573378	      0.88304659	      0.00037134	     -0.22098150	     -0.00239286	     -0.00021778	    180.81808787
      2.94278014	     -0.06537625	      0.00031549	     -0.20633846	     -0.06573749	      0.88304627	      0.00037222	     -0.22098583	     -0.00237163	     -0.00019014	    179.76612893
      2.94433967	     -0.06532211	      0.00032261	     -0.20628475	     -0.06574118	      0.88304600	      0.00037312	     -0.22098859	     -0.00235246	     -0.00016346	    181.19929898
      2.94589920	     -0.06526686	      0.00032785	     -0.20622988	     -0.06574483	      0.88304576	      0.00037402	     -0.22098960	     -0.00233229	     -0.00013612	    180.81260858
      2.94745874	     -0.06519949	      0.00033524	     -0.20616293	     -0.06574845	      0.88304557	      0.00037492	     -0.22098900	     -0.00231336	     -0.00010902	    181.33464571
      2.94901827	     -0.06512802	      0.00034097	     -0.20609183	     -0.06575205	      0.88304542	      0.00037582	     -0.22098669	     -0.00229471	     -0.00008087	    181.23519620
      2.95057780	     -0.06504932	      0.00034853	     -0.20601351	     -0.06575561	      0.88304532	      0.00037673	     -0.22098279	     -0.00227784	     -0.00005322	    182.48141602
      2.95213734	     -0.06497107	      0.00035418	     -0.20593561	     -0.06575915	      0.88304526	      0.00037764	     -0.22097738	     -0.00226016	     -0.00002402	    181.28123962
      2.95369687	     -0.06487983	      0.00036157	     -0.20584471	     -0.06576266	      0.88304524	      0.00037855	     -0.22097059	     -0.00224560	      0.00000476	    183.05933260
      2.95525640	     -0.06479381	      0.00036685	     -0.20575899	     -0.06576615	      0.88304528	      0.00037947	     -0.22096235	     -0.00223039	      0.00003469	    182.53269179
      2.95720472	     -0.06467219	      0.00037639	     -0.20563776	     -0.06577048	      0.88304538	      0.00038062	     -0.22095043	     -0.00221426	      0.00007165	    183.60635894
      2.95844318	     -0.06459182	      0.00037941	     -0.20555757	     -0.06577322	      0.88304548	      0.00038136	     -0.22094169	     -0.00220480	      0.00009754	    183.16773042
      2.95968164	     -0.06450962	      0.00038415	     -0.20547556	     -0.06577594	      0.88304562	      0.00038210	     -0.22093217	     -0.00219652	      0.00012314	    183.87448416
      2.96184924	     -0.06436533	      0.00039181	     -0.20533159	     -0.06578069	      0.88304594	      0.00038340	     -0.22091384	     -0.00218280	      0.00016810	    184.33699615
      2.96309246	     -0.06427665	      0.00039724	     -0.20524308	     -0.06578340	      0.88304616	      0.00038414	     -0.22090240	     -0.00217668	      0.00019340	    185.39980083
      2.96433567	     -0.06418766	      0.00040194	     -0.20515424	     -0.06578610	      0.88304642	      0.00038489	     -0.22089028	     -0.00217061	      0.00021980	    185.12519836
      2.96601256	     -0.06406527	      0.00040806	     -0.20503203	     -0.06578974	      0.88304682	      0.00038591	     -0.22087292	     -0.00216510	      0.00025475	    186.35387534
      2.96768945	     -0.06394491	      0.00041373	     -0.20491182	     -0.06579336	      0.88304727	      0.00038693	     -0.22085448	     -0.00215943	      0.00029078	    184.64957424
      2.96936634	     -0.06381234	      0.00041929	     -0.20477934	     -0.06579698	      0.88304779	      0.00038795	     -0.22083515	     -0.00215896	      0.00032637	    187.40923819
      2.97104323	     -0.06369569	      0.00042445	     -0.20466278	     -0.06580060	      0.88304837	      0.00038898	     -0.22081478	     -0.00215761	      0.00036179	    186.30246738
      2.97244444	     -0.06358532	      0.00042885	     -0.20455245	     -0.06580363	      0.88304890	      0.00038984	     -0.22079732	     -0.00215956	      0.00039121	    187.71015418
      2.97384564	     -0.06348158	      0.00043317	     -0.20444874	     -0.06580666	      0.88304946	      0.00039070	     -0.22077928	     -0.00216217	      0.00041965	    188.20313420
      2.97524684	     -0.06337428	      0.00043738	     -0.20434145	     -0.06580969	      0.88305007	      0.00039157	     -0.22076076	     -0.00216565	      0.00044798	    188.14525546
      2.97664804	     -0.06326639	      0.00044139	     -0.20423354	     -0.06581273	      0.88305072	      0.00039244	     -0.22074174	     -0.00217122	      0.00047533	    189.08443438
      2.97868085	     -0.06311502	      0.00044697	     -0.20408212	     -0.06581715	      0.88305172	      0.00039370	     -0.22071340	     -0.00218020	      0.00051402	    188.12135505
      2.98071365	     -0.06295727	      0.00045140	     -0.20392423	     -0.06582160	      0.88305281	      0.00039497	     -0.22068450	     -0.00219638	      0.00055001	    192.60729368
      2.98231721	     -0.06285155	      0.00045534	     -0.20381842	     -0.06582513	      0.88305371	      0.00039597	     -0.22066116	     -0.00220540	      0.00057811	    188.65351602
      2.98375716	     -0.06274679	      0.00045759	     -0.20371350	     -0.06582831	      0.88305456	      0.00039688	     -0.22064026	     -0.00221995	      0.00060026	    191.92669875
      2.98519712	     -0.06265223	      0.00046075	     -0.20361880	     -0.06583152	      0.88305544	      0.00039778	     -0.22061926	     -0.00223254	      0.00062175	    190.62081651
      2.98663707	     -0.06255728	      0.00046322	     -0.20352368	     -0.06583474	      0.88305635	      0.00039869	     -0.22059833	     -0.00224839	      0.00064063	    192.04854810
      2.98848280	     -0.06244820	      0.00046752	     -0.20341438	     -0.06583891	      0.88305755	      0.00039985	     -0.22057168	     -0.00226824	      0.00066218	    190.34382749
      2.98986836	     -0.06236045	      0.00046999	     -0.20332642	     -0.06584207	      0.88305848	      0.00040073	     -0.22055189	     -0.00228696	      0.00067546	    192.66799850
      2.99125392	     -0.06228343	      0.00047349	     -0.20324921	     -0.06584525	      0.88305942	      0.00040161	     -0.22053222	     -0.00230476	      0.00068652	    192.34186732
      2.99263948	     -0.06220807	      0.00047644	     -0.20317363	     -0.06584846	      0.88306038	      0.00040248	     -0.22051282	     -0.00232408	      0.00069478	    192.91187115
      2.99459262	     -0.06211553	      0.00048095	     -0.20308077	     -0.06585302	      0.88306174	      0.00040372	     -0.22048600	     -0.00235202	      0.00070126	    192.64163185
      2.99608685	     -0.06204401	      0.00048297	     -0.20300896	     -0.06585655	      0.88306279	      0.00040468	     -0.22046612	     -0.00237497	      0.00070328	    193.05897591
      2.99758108	     -0.06198182	      0.00048510	     -0.20294647	     -0.06586012	      0.88306384	      0.00040563	     -0.22044677	     -0.00239821	      0.00070123	    193.22344169
      2.99907532	     -0.06192694	      0.00048600	     -0.20289126	     -0.06586372	      0.88306489	      0.00040658	     -0.22042819	     -0.00242240	      0.00069506	    194.12876962
      3.00056955	     -0.06188125	      0.00048729	     -0.20284524	     -0.06586736	      0.88306592	      0.00040754	     -0.22041043	     -0.00244586	      0.00068578	    193.07265947
      3.00206378	     -0.06183534	      0.00048792	     -0.20279898	     -0.06587103	      0.88306693	      0.00040849	     -0.22039349	     -0.00247130	      0.00067244	    194.40629522
      3.00355801	     -0.06179940	      0.00048865	     -0.20276270	     -0.06587474	      0.88306793	      0.00040945	     -0.22037731	     -0.00249561	      0.00065596	    193.57266329
      3.00505225	     -0.06176239	      0.00048912	     -0.20272532	     -0.06587849	      0.88306889	      0.00041041	     -0.22036192	     -0.00252095	      0.00063625	    194.05097464
      3.00654648	     -0.06173411	      0.00048925	     -0.20269667	     -0.06588228	      0.88306983	      0.00041137	     -0.22034724	     -0.00254632	      0.00061323	    194.28405574
      3.00804071	     -0.06170594	      0.00048915	     -0.20266813	     -0.06588610	      0.88307072	      0.00041233	     -0.22033337	     -0.00257148	      0.00058760	    194.21557478
      3.00953495	     -0.06168368	      0.00048908	     -0.20264548	     -0.06588996	      0.88307158	      0.00041329	     -0.22032022	     -0.00259669	      0.00055966	    194.00437006
      3.01102918	     -0.06166328	      0.00048890	     -0.20262469	     -0.06589386	      0.88307240	      0.00041426	     -0.22030782	     -0.00262246	      0.00052927	    194.77185661
      3.01252341	     -0.06164895	      0.00048850	     -0.20260998	     -0.06589780	      0.88307316	      0.00041522	     -0.22029611	     -0.00264730	      0.00049724	    194.18066865
      3.01401764	     -0.06163330	      0.00048830	     -0.20259394	     -0.06590177	      0.88307388	      0.00041618	     -0.22028509	     -0.00267258	      0.00046382	    194.42263143
      3.01551188	     -0.06162525	      0.00048742	     -0.20258549	     -0.06590579	      0.88307455	      0.00041715	     -0.22027469	     -0.00269786	      0.00042893	    194.75872250
      3.01741518	     -0.06161866	      0.00048678	     -0.20257841	     -0.06591095	      0.88307532	      0.00041838	     -0.22026247	     -0.00272888	      0.00038317	    193.92443838
      3.01874353	     -0.06161315	      0.00048546	     -0.20257253	     -0.06591459	      0.88307581	      0.00041924	     -0.22025453	     -0.00275154	      0.00035173	    194.38187704
      3.02007188	     -0.06161361	      0.00048455	     -0.20257263	     -0.06591826	      0.88307626	      0.00042010	     -0.22024708	     -0.00277348	      0.00031936	    194.81431569
      3.02180007	     -0.06162177	      0.00048238	     -0.20258032	     -0.06592308	      0.88307677	      0.00042122	     -0.22023823	     -0.00280118	      0.00027700	    194.48849124
      3.02352827	     -0.06162692	      0.00048130	     -0.20258501	     -0.06592794	      0.88307721	      0.00042234	     -0.22023036	     -0.00282865	      0.00023557	    194.41174464
      3.02489845	     -0.06164184	      0.00047840	     -0.20259953	     -0.06593183	      0.88307751	      0.00042323	     -0.22022469	     -0.00285053	      0.00020297	    194.72264472
      3.02626863	     -0.06165540	      0.00047706	     -0.20261273	     -0.06593575	      0.88307777	      0.00042412	     -0.22021965	     -0.00287178	      0.00017108	    194.77252923
      3.02763881	     -0.06167429	      0.00047462	     -0.20263124	     -0.06593970	      0.88307798	      0.00042501	     -0.22021520	     -0.00289267	      0.00014003	    194.57912333
      3.02942123	     -0.06170164	      0.00047215	     -0.20265811	     -0.06594488	      0.88307820	      0.00042617	     -0.22021031	     -0.00291944	      0.00010077	    194.43981082
      3.03097052	     -0.06173215	      0.00046795	     -0.20268818	     -0.06594943	      0.88307833	      0.00042717	     -0.22020686	     -0.00294211	      0.00006864	    193.91775630
      3.03251981	     -0.06176134	      0.00046555	     -0.20271696	     -0.06595400	      0.88307841	      0.00042818	     -0.22020424	     -0.00296520	      0.00003697	    195.04318129
      3.03406910	     -0.06180327	      0.00046068	     -0.20275845	     -0.06595861	      0.88307844	      0.00042918	     -0.22020234	     -0.00298631	      0.00000708	    193.87121693
      3.03544943	     -0.06183526	      0.00045839	     -0.20279008	     -0.06596275	      0.88307844	      0.00043008	     -0.22020138	     -0.00300554	     -0.00001868	    194.40438955
      3.03682976	     -0.06187671	      0.00045420	     -0.20283116	     -0.06596691	      0.88307839	      0.00043098	     -0.22020099	     -0.00302361	     -0.00004339	    193.85105052
      3.03821009	     -0.06191713	      0.00045092	     -0.20287121	     -0.06597109	      0.88307832	      0.00043187	     -0.22020123	     -0.00304148	     -0.00006712	    193.85759819
      3.04001067	     -0.06197879	      0.00044527	     -0.20293240	     -0.06597659	      0.88307817	      0.00043304	     -0.22020243	     -0.00306387	     -0.00009673	    193.52335050
      3.04161845	     -0.06203187	      0.00044178	     -0.20298509	     -0.06598153	      0.88307799	      0.00043409	     -0.22020438	     -0.00308303	     -0.00012136	    193.34174981
      3.04322622	     -0.06209920	      0.00043516	     -0.20305198	     -0.06598650	      0.88307778	      0.00043513	     -0.22020709	     -0.00310157	     -0.00014522	    193.26368224
      3.04458908	     -0.06215092	      0.00043244	     -0.20310339	     -0.06599074	      0.88307757	      0.00043602	     -0.22021010	     -0.00311622	     -0.00016413	    192.92839022
      3.04595194	     -0.06221195	      0.00042730	     -0.20316407	     -0.06599500	      0.88307733	      0.00043690	     -0.22021365	     -0.00313039	     -0.00018253	    192.69878660
      3.04760020	     -0.06228620	      0.00042271	     -0.20323795	     -0.06600017	      0.88307701	      0.00043797	     -0.22021876	     -0.00314635	     -0.00020378	    192.16914760
      3.04924847	     -0.06237001	      0.00041615	     -0.20332137	     -0.06600537	      0.88307666	      0.00043904	     -0.22022470	     -0.00316111	     -0.00022372	    191.19228648
      3.05089674	     -0.06244438	      0.00041306	     -0.20339541	     -0.06601059	      0.88307628	      0.00044011	     -0.22023156	     -0.00317589	     -0.00024313	    192.15244055
      3.05215629	     -0.06251661	      0.00040725	     -0.20346736	     -0.06601460	      0.88307596	      0.00044093	     -0.22023723	     -0.00318524	     -0.00025725	    191.15548694
      3.05341584	     -0.06258323	      0.00040352	     -0.20353372	     -0.06601862	      0.88307563	      0.00044175	     -0.22024342	     -0.00319445	     -0.00027135	    191.23203005
      3.05512374	     -0.06267915	      0.00039757	     -0.20362932	     -0.06602408	      0.88307515	      0.00044285	     -0.22025248	     -0.00320480	     -0.00028960	    189.98264930
      3.05683164	     -0.06276895	      0.00039266	     -0.20371881	     -0.06602956	      0.88307464	      0.00044396	     -0.22026225	     -0.00321546	     -0.00030779	    191.34905042
      3.05821967	     -0.06285197	      0.00038759	     -0.20380160	     -0.06603403	      0.88307420	      0.00044486	     -0.22027056	     -0.00322081	     -0.00032152	    189.26895951
      3.05960770	     -0.06292680	      0.00038368	     -0.20387622	     -0.06603851	      0.88307375	      0.00044576	     -0.22027927	     -0.00322697	     -0.00033540	    189.88637074
      3.06134492	     -0.06302846	      0.00037803	     -0.20397762	     -0.06604412	      0.88307315	      0.00044688	     -0.22029054	     -0.00323165	     -0.00035186	    188.26280218
      3.06277716	     -0.06310494	      0.00037436	     -0.20405391	     -0.06604875	      0.88307264	      0.00044781	     -0.22030018	     -0.00323592	     -0.00036544	    189.34419477
      3.06420940	     -0.06318860	      0.00037000	     -0.20413740	     -0.06605338	      0.88307210	      0.00044873	     -0.22031001	     -0.00323730	     -0.00037801	    187.80565231
      3.06564164	     -0.06326548	      0.00036670	     -0.20421412	     -0.06605802	      0.88307155	      0.00044965	     -0.22032009	     -0.00323898	     -0.00039055	    188.38232373
      3.06741557	     -0.06336930	      0.00036193	     -0.20431776	     -0.06606377	      0.88307085	      0.00045079	     -0.22033280	     -0.00323765	     -0.00040493	    186.26197585
      3.06888826	     -0.06344607	      0.00035859	     -0.20439441	     -0.06606854	      0.88307024	      0.00045174	     -0.22034362	     -0.00323734	     -0.00041644	    187.60453387
      3.07036096	     -0.06353108	      0.00035458	     -0.20447929	     -0.06607330	      0.88306962	      0.00045269	     -0.22035453	     -0.00323406	     -0.00042709	    186.35984063
      3.07183365	     -0.06360887	      0.00035127	     -0.20455699	     -0.06607806	      0.88306898	      0.00045363	     -0.22036560	     -0.00323069	     -0.00043745	    186.87209504
      3.07330634	     -0.06369173	      0.00034734	     -0.20463976	     -0.06608282	      0.88306833	      0.00045457	     -0.22037671	     -0.00322494	     -0.00044668	    185.52720925
      3.07477903	     -0.06376882	      0.00034383	     -0.20471677	     -0.06608756	      0.88306767	      0.00045551	     -0.22038791	     -0.00321935	     -0.00045563	    186.16156127
      3.07625172	     -0.06384966	      0.00033993	     -0.20479755	     -0.06609230	      0.88306699	      0.00045645	     -0.22039912	     -0.00321122	     -0.00046331	    184.77049081
      3.07772441	     -0.06392418	      0.00033625	     -0.20487201	     -0.06609702	      0.88306630	      0.00045739	     -0.22041037	     -0.00320334	     -0.00047067	    185.40180038
      3.07952440	     -0.06402317	      0.00033121	     -0.20497095	     -0.06610278	      0.88306545	      0.00045853	     -0.22042401	     -0.00319024	     -0.00047831	    183.29983018
      3.08103637	     -0.06409327	      0.00032701	     -0.20504102	     -0.06610759	      0.88306472	      0.00045949	     -0.22043553	     -0.00318001	     -0.00048342	    184.44028956
      3.08254835	     -0.06417160	      0.00032242	     -0.20511932	     -0.06611239	      0.88306399	      0.00046044	     -0.22044690	     -0.00316747	     -0.00048817	    183.90762023
      3.08406033	     -0.06424189	      0.00031801	     -0.20518961	     -0.06611717	      0.88306325	      0.00046139	     -0.22045823	     -0.00315395	     -0.00049181	    183.72377385
      3.08557230	     -0.06431412	      0.00031310	     -0.20526183	     -0.06612193	      0.88306250	      0.00046234	     -0.22046943	     -0.00313919	     -0.00049454	    183.03427160
      3.08708428	     -0.06438049	      0.00030818	     -0.20532821	     -0.06612666	      0.88306175	      0.00046329	     -0.22048054	     -0.00312380	     -0.00049626	    182.90798009
      3.08891719	     -0.06445893	      0.00030186	     -0.20540666	     -0.06613237	      0.88306084	      0.00046443	     -0.22049381	     -0.00310395	     -0.00049716	    182.49605428
      3.09040466	     -0.06451821	      0.00029691	     -0.20546596	     -0.06613697	      0.88306010	      0.00046535	     -0.22050441	     -0.00308717	     -0.00049695	    182.66088895
      3.09189213	     -0.06457703	      0.00029136	     -0.20552481	     -0.06614155	      0.88305936	      0.00046627	     -0.22051486	     -0.00306919	     -0.00049551	    181.78276496
      3.09337960	     -0.06462869	      0.00028632	     -0.20557650	     -0.06614611	      0.88305863	      0.00046719	     -0.22052519	     -0.00305116	     -0.00049317	    181.86515295
      3.09517972	     -0.06469192	      0.00027920	     -0.20563977	     -0.06615158	      0.88305774	      0.00046830	     -0.22053747	     -0.00302814	     -0.00048893	    181.00495813
      3.09660469	     -0.06473201	      0.00027449	     -0.20567990	     -0.06615588	      0.88305705	      0.00046917	     -0.22054710	     -0.00301044	     -0.00048494	    181.88144727
      3.09802965	     -0.06477641	      0.00026898	     -0.20572434	     -0.06616016	      0.88305636	      0.00047004	     -0.22055659	     -0.00299110	     -0.00047942	    180.72012264
      3.09945461	     -0.06481562	      0.00026382	     -0.20576360	     -0.06616441	      0.88305568	      0.00047090	     -0.22056606	     -0.00297270	     -0.00047367	    181.28210731
      3.10087957	     -0.06485768	      0.00025837	     -0.20580571	     -0.06616863	      0.88305501	      0.00047177	     -0.22057556	     -0.00295296	     -0.00046665	    180.14779058
      3.10230453	     -0.06489751	      0.00025295	     -0.20584558	     -0.06617282	      0.88305435	      0.00047263	     -0.22058522	     -0.00293423	     -0.00045941	    180.64402662
      3.10451477	     -0.06497298	      0.00024419	     -0.20592113	     -0.06617927	      0.88305335	      0.00047397	     -0.22060073	     -0.00290253	     -0.00044703	    177.77193264
      3.10580718	     -0.06501058	      0.00023929	     -0.20595876	     -0.06618302	      0.88305278	      0.00047475	     -0.22061038	     -0.00288663	     -0.00044003	    180.09057551
      3.10709959	     -0.06505897	      0.00023442	     -0.20600721	     -0.06618673	      0.88305221	      0.00047553	     -0.22062046	     -0.00286853	     -0.00043299	    179.42133275
      3.10898947	     -0.06513437	      0.00022801	     -0.20608269	     -0.06619213	      0.88305140	      0.00047667	     -0.22063626	     -0.00284235	     -0.00042387	    179.20308172
      3.11068537	     -0.06520644	      0.00022284	     -0.20615486	     -0.06619693	      0.88305069	      0.00047770	     -0.22065161	     -0.00281779	     -0.00041580	    177.51677339
      3.11238126	     -0.06527490	      0.00021959	     -0.20622345	     -0.06620169	      0.88304999	      0.00047873	     -0.22066825	     -0.00279436	     -0.00041020	    178.54322404
      3.11376131	     -0.06534153	      0.00021711	     -0.20629021	     -0.06620553	      0.88304943	      0.00047958	     -0.22068258	     -0.00277373	     -0.00040708	    177.51287953
      3.11514136	     -0.06540450	      0.00021591	     -0.20635332	     -0.06620935	      0.88304887	      0.00048042	     -0.22069780	     -0.00275340	     -0.00040610	    177.90348907
      3.11687412	     -0.06549044	      0.00021492	     -0.20643947	     -0.06621409	      0.88304816	      0.00048149	     -0.22071810	     -0.00272566	     -0.00040710	    175.97149740
      3.11860688	     -0.06556950	      0.00021515	     -0.20651877	     -0.06621879	      0.88304745	      0.00048256	     -0.22073985	     -0.00269951	     -0.00041168	    177.62392445
      3.12004528	     -0.06564630	      0.00021593	     -0.20659580	     -0.06622266	      0.88304686	      0.00048345	     -0.22075881	     -0.00267474	     -0.00041784	    175.65910682
      3.12148368	     -0.06571572	      0.00021749	     -0.20666547	     -0.06622649	      0.88304625	      0.00048434	     -0.22077872	     -0.00265079	     -0.00042687	    176.27540573
      3.12292209	     -0.06579020	      0.00021939	     -0.20674021	     -0.06623028	      0.88304563	      0.00048524	     -0.22079944	     -0.00262462	     -0.00043778	    174.83872085
      3.12436049	     -0.06586182	      0.00022160	     -0.20681211	     -0.06623404	      0.88304499	      0.00048613	     -0.22082101	     -0.00259882	     -0.00045146	    175.24716647
      3.12639779	     -0.06597278	      0.00022509	     -0.20692351	     -0.06623930	      0.88304405	      0.00048740	     -0.22085292	     -0.00255848	     -0.00047439	    172.56806821
      3.12784119	     -0.06603938	      0.00022788	     -0.20699041	     -0.06624297	      0.88304335	      0.00048830	     -0.22087649	     -0.00253125	     -0.00049336	    174.38267835
      3.12928460	     -0.06611727	      0.00023058	     -0.20706864	     -0.06624660	      0.88304262	      0.00048920	     -0.22090067	     -0.00250095	     -0.00051425	    173.27123933
      3.13106521	     -0.06620973	      0.00023362	     -0.20716151	     -0.06625102	      0.88304168	      0.00049031	     -0.22093155	     -0.00246325	     -0.00054293	    173.72600756
      3.13284581	     -0.06631057	      0.00023727	     -0.20726281	     -0.06625537	      0.88304069	      0.00049141	     -0.22096339	     -0.00242171	     -0.00057316	    170.76767003
      3.13413751	     -0.06637438	      0.00023930	     -0.20732695	     -0.06625848	      0.88303993	      0.00049220	     -0.22098715	     -0.00239291	     -0.00059692	    172.34393548
      3.13542920	     -0.06644470	      0.00024165	     -0.20739762	     -0.06626155	      0.88303915	      0.00049300	     -0.22101129	     -0.00236157	     -0.00062120	    171.50528702
      3.13725284	     -0.06654260	      0.00024440	     -0.20749602	     -0.06626582	      0.88303798	      0.00049411	     -0.22104614	     -0.00231626	     -0.00065690	    171.11797761
      3.13907648	     -0.06664163	      0.00024741	     -0.20759558	     -0.06627000	      0.88303675	      0.00049522	     -0.22108172	     -0.00226817	     -0.00069262	    169.28589542
      3.14057495	     -0.06671980	      0.00024886	     -0.20767418	     -0.06627337	      0.88303569	      0.00049612	     -0.22111148	     -0.00222924	     -0.00072303	    170.72921578
      3.14207342	     -0.06680221	      0.00025121	     -0.20775706	     -0.06627668	      0.88303458	      0.00049701	     -0.22114164	     -0.00218688	     -0.00075274	    169.22343765
      3.14357190	     -0.06688122	      0.00025298	     -0.20783654	     -0.06627992	      0.88303343	      0.00049790	     -0.22117228	     -0.00214472	     -0.00078283	    169.72383055
      3.14507037	     -0.06696446	      0.00025492	     -0.20792028	     -0.06628310	      0.88303224	      0.00049878	     -0.22120340	     -0.00209981	     -0.00081168	    168.14178777
      3.14656884	     -0.06704441	      0.00025619	     -0.20800072	     -0.06628622	      0.88303100	      0.00049966	     -0.22123497	     -0.00205517	     -0.00084036	    168.80480929
      3.14823103	     -0.06713857	      0.00025792	     -0.20809546	     -0.06628959	      0.88302958	      0.00050062	     -0.22127042	     -0.00200216	     -0.00087052	    166.95387922
      3.14989322	     -0.06722570	      0.00025942	     -0.20818317	     -0.06629287	      0.88302811	      0.00050157	     -0.22130633	     -0.00194969	     -0.00089932	    168.14795713
      3.15155541	     -0.06732220	      0.00026149	     -0.20828030	     -0.06629607	      0.88302659	      0.00050252	     -0.22134248	     -0.00189403	     -0.00092698	    167.24219960
      3.15321760	     -0.06741099	      0.00026309	     -0.20836974	     -0.06629917	      0.88302503	      0.00050346	     -0.22137898	     -0.00183656	     -0.00095149	    166.25496556
      3.15487979	     -0.06750069	      0.00026559	     -0.20846011	     -0.06630217	      0.88302343	      0.00050439	     -0.22141571	     -0.00177838	     -0.00097515	    166.39704263
      3.15654198	     -0.06759056	      0.00026626	     -0.20855064	     -0.06630508	      0.88302179	      0.00050531	     -0.22145264	     -0.00171751	     -0.00099607	    165.48546376
      3.15820417	     -0.06768153	      0.00026786	     -0.20864229	     -0.06630788	      0.88302012	      0.00050622	     -0.22148998	     -0.00165643	     -0.00101570	    166.02823232
      3.15986636	     -0.06777795	      0.00026806	     -0.20873941	     -0.06631058	      0.88301842	      0.00050713	     -0.22152773	     -0.00159195	     -0.00103202	    164.41048281
      3.16152855	     -0.06786977	      0.00027083	     -0.20883197	     -0.06631318	      0.88301669	      0.00050803	     -0.22156590	     -0.00152742	     -0.00104707	    164.73097178
      3.16319074	     -0.06796246	      0.00027252	     -0.20892543	     -0.06631566	      0.88301494	      0.00050892	     -0.22160429	     -0.00145999	     -0.00105894	    163.53925354
      3.16485293	     -0.06804989	      0.00027766	     -0.20901368	     -0.06631803	      0.88301317	      0.00050980	     -0.22164296	     -0.00139234	     -0.00106931	    163.97839609
      3.16651511	     -0.06814538	      0.00027943	     -0.20910998	     -0.06632029	      0.88301138	      0.00051068	     -0.22168173	     -0.00132167	     -0.00107710	    162.85833475
      3.16817730	     -0.06822995	      0.00028606	     -0.20919543	     -0.06632243	      0.88300959	      0.00051156	     -0.22172071	     -0.00125034	     -0.00108307	    162.87948809
      3.16983949	     -0.06832531	      0.00028768	     -0.20929163	     -0.06632444	      0.88300778	      0.00051242	     -0.22175962	     -0.00117674	     -0.00108684	    162.29123135
      3.17133382	     -0.06839902	      0.00029398	     -0.20936618	     -0.06632615	      0.88300616	      0.00051320	     -0.22179466	     -0.00110941	     -0.00108829	    161.93724889
      3.17282815	     -0.06847846	      0.00029709	     -0.20944643	     -0.06632776	      0.88300453	      0.00051396	     -0.22182951	     -0.00104114	     -0.00108854	    162.18536089
      3.17432248	     -0.06855317	      0.00030222	     -0.20952200	     -0.06632926	      0.88300291	      0.00051473	     -0.22186424	     -0.00097031	     -0.00108624	    160.76718041
      3.17581681	     -0.06862449	      0.00030644	     -0.20959417	     -0.06633066	      0.88300129	      0.00051549	     -0.22189872	     -0.00089974	     -0.00108278	    161.45404607
      3.17793085	     -0.06872759	      0.00031495	     -0.20969856	     -0.06633245	      0.88299900	      0.00051655	     -0.22194693	     -0.00079518	     -0.00107413	    158.73528961
      3.17942486	     -0.06878927	      0.00032011	     -0.20976112	     -0.06633359	      0.88299741	      0.00051730	     -0.22198056	     -0.00072325	     -0.00106594	    161.08603295
      3.18091888	     -0.06885497	      0.00032676	     -0.20982777	     -0.06633461	      0.88299582	      0.00051805	     -0.22201361	     -0.00064731	     -0.00105536	    159.73809453
      3.18241289	     -0.06891282	      0.00033274	     -0.20988656	     -0.06633552	      0.88299425	      0.00051878	     -0.22204606	     -0.00057143	     -0.00104269	    160.00085706
      3.18439259	     -0.06898554	      0.00034106	     -0.20996056	     -0.06633655	      0.88299221	      0.00051975	     -0.22208789	     -0.00046923	     -0.00102309	    160.27797678
      3.18606710	     -0.06904258	      0.00034745	     -0.21001870	     -0.06633726	      0.88299051	      0.00052057	     -0.22212211	     -0.00038005	     -0.00100220	    158.48350986
      3.18774161	     -0.06908952	      0.00035545	     -0.21006676	     -0.06633783	      0.88298885	      0.00052137	     -0.22215521	     -0.00029181	     -0.00097928	    159.25775041
      3.18941612	     -0.06913818	      0.00036209	     -0.21011654	     -0.06633824	      0.88298723	      0.00052217	     -0.22218697	     -0.00020139	     -0.00095372	    158.73194406
      3.19109063	     -0.06917861	      0.00037048	     -0.21015812	     -0.06633850	      0.88298566	      0.00052296	     -0.22221748	     -0.00011063	     -0.00092589	    159.05276980
      3.19276514	     -0.06922201	      0.00037671	     -0.21020265	     -0.06633861	      0.88298413	      0.00052375	     -0.22224659	     -0.00001887	     -0.00089643	    159.47940484
      3.19443965	     -0.06925636	      0.00038512	     -0.21023818	     -0.06633856	      0.88298266	      0.00052453	     -0.22227438	      0.00007459	     -0.00086451	    158.73485405
      3.19611416	     -0.06929005	      0.00039121	     -0.21027302	     -0.06633836	      0.88298124	      0.00052529	     -0.22230071	      0.00016860	     -0.00083063	    158.41609162
      3.19778867	     -0.06931787	      0.00039933	     -0.21030203	     -0.06633800	      0.88297988	      0.00052606	     -0.22232556	      0.00026339	     -0.00079579	    158.29052933
      3.19946318	     -0.06934376	      0.00040493	     -0.21032908	     -0.06633748	      0.88297858	      0.00052681	     -0.22234879	      0.00035869	     -0.00075981	    158.61002642
      3.20113769	     -0.06936252	      0.00041287	     -0.21034904	     -0.06633680	      0.88297733	      0.00052755	     -0.22237036	      0.00045512	     -0.00072281	    158.49393224
      3.20281220	     -0.06937949	      0.00041777	     -0.21036717	     -0.06633595	      0.88297616	      0.00052828	     -0.22239013	      0.00055139	     -0.00068567	    159.62291281
      3.20448671	     -0.06939038	      0.00042593	     -0.21037929	     -0.06633495	      0.88297504	      0.00052901	     -0.22240810	      0.00065076	     -0.00064654	    157.39227107
      3.20593362	     -0.06939017	      0.00043085	     -0.21038010	     -0.06633395	      0.88297413	      0.00052963	     -0.22242212	      0.00073398	     -0.00061308	    159.43345303
      3.20738053	     -0.06939078	      0.00043711	     -0.21038175	     -0.06633282	      0.88297327	      0.00053024	     -0.22243466	      0.00081964	     -0.00057836	    158.74101407
      3.20928923	     -0.06938462	      0.00044357	     -0.21037696	     -0.06633115	      0.88297221	      0.00053103	     -0.22244904	      0.00093168	     -0.00053268	    159.43080877
      3.21096261	     -0.06937204	      0.00045003	     -0.21036558	     -0.06632951	      0.88297135	      0.00053172	     -0.22245943	      0.00103131	     -0.00049003	    157.82563383
      3.21263600	     -0.06935558	      0.00045362	     -0.21035026	     -0.06632770	      0.88297057	      0.00053240	     -0.22246781	      0.00112862	     -0.00044772	    159.75864762
      3.21430938	     -0.06933915	      0.00045887	     -0.21033501	     -0.06632573	      0.88296985	      0.00053306	     -0.22247424	      0.00122796	     -0.00040575	    159.28590098
      3.21598277	     -0.06931890	      0.00046002	     -0.21031586	     -0.06632359	      0.88296921	      0.00053372	     -0.22247882	      0.00132646	     -0.00036216	    159.31413471
      3.21765615	     -0.06929671	      0.00046224	     -0.21029479	     -0.06632129	      0.88296864	      0.00053437	     -0.22248162	      0.00142466	     -0.00031907	    159.75984780
      3.21932954	     -0.06926951	      0.00046065	     -0.21026865	     -0.06631883	      0.88296814	      0.00053500	     -0.22248265	      0.00152280	     -0.00027451	    159.57274242
      3.22100292	     -0.06923053	      0.00046135	     -0.21023075	     -0.06631620	      0.88296772	      0.00053563	     -0.22248189	      0.00161982	     -0.00022929	    160.03481268
      3.22267631	     -0.06918447	      0.00045848	     -0.21018572	     -0.06631341	      0.88296738	      0.00053625	     -0.22247897	      0.00171560	     -0.00018285	    161.07545145
      3.22434969	     -0.06912064	      0.00045962	     -0.21012298	     -0.06631046	      0.88296711	      0.00053687	     -0.22247377	      0.00181132	     -0.00013415	    160.42297123
      3.22602307	     -0.06904101	      0.00045731	     -0.21004437	     -0.06630735	      0.88296693	      0.00053748	     -0.22246595	      0.00190412	     -0.00008281	    161.45486326
      3.22751982	     -0.06895579	      0.00045868	     -0.20996011	     -0.06630444	      0.88296684	      0.00053802	     -0.22245661	      0.00198594	     -0.00003445	    161.81013231
      3.22901656	     -0.06886270	      0.00045779	     -0.20986791	     -0.06630140	      0.88296683	      0.00053855	     -0.22244501	      0.00206528	      0.00001600	    162.99156055
      3.23051330	     -0.06875912	      0.00045843	     -0.20976525	     -0.06629825	      0.88296689	      0.00053908	     -0.22243124	      0.00214385	      0.00007012	    162.28219140
      3.23201004	     -0.06864363	      0.00045853	     -0.20965063	     -0.06629499	      0.88296704	      0.00053961	     -0.22241531	      0.00221842	      0.00012644	    163.83274103
      3.23387746	     -0.06849219	      0.00045946	     -0.20950028	     -0.06629076	      0.88296734	      0.00054026	     -0.22239246	      0.00231006	      0.00020112	    162.94570878
      3.23541078	     -0.06835088	      0.00045982	     -0.20935981	     -0.06628716	      0.88296770	      0.00054079	     -0.22237135	      0.00237969	      0.00026512	    165.43944029
      3.23694411	     -0.06820822	      0.00046104	     -0.20921799	     -0.06628346	      0.88296816	      0.00054132	     -0.22234808	      0.00244860	      0.00033262	    164.96602067
      3.23859343	     -0.06804169	      0.00046202	     -0.20905230	     -0.06627937	      0.88296877	      0.00054189	     -0.22232089	      0.00251754	      0.00040707	    166.87611287
      3.24024275	     -0.06786929	      0.00046404	     -0.20888075	     -0.06627516	      0.88296950	      0.00054245	     -0.22229136	      0.00258469	      0.00048480	    166.30832592
      3.24189208	     -0.06768186	      0.00046514	     -0.20869410	     -0.06627084	      0.88297037	      0.00054302	     -0.22225962	      0.00264609	      0.00056395	    168.46300839
      3.24354140	     -0.06749037	      0.00046779	     -0.20850337	     -0.06626643	      0.88297137	      0.00054358	     -0.22222558	      0.00270564	      0.00064637	    167.51282017
      3.24519072	     -0.06728703	      0.00046860	     -0.20830072	     -0.06626192	      0.88297250	      0.00054414	     -0.22218946	      0.00275880	      0.00072953	    169.97136921
      3.24663955	     -0.06710729	      0.00047124	     -0.20812158	     -0.06625789	      0.88297361	      0.00054464	     -0.22215601	      0.00280360	      0.00080366	    170.13357756
      3.24808837	     -0.06692204	      0.00047242	     -0.20793686	     -0.06625380	      0.88297483	      0.00054513	     -0.22212111	      0.00284421	      0.00087794	    171.66391250
      3.24953719	     -0.06673528	      0.00047436	     -0.20775063	     -0.06624965	      0.88297615	      0.00054562	     -0.22208484	      0.00288249	      0.00095277	    171.80085690
      3.25098602	     -0.06654426	      0.00047584	     -0.20756007	     -0.06624545	      0.88297759	      0.00054612	     -0.22204732	      0.00291641	      0.00102694	    173.32588227
      3.25278668	     -0.06630816	      0.00047806	     -0.20732452	     -0.06624017	      0.88297952	      0.00054673	     -0.22199904	      0.00295575	      0.00111871	    172.73995041
      3.25458734	     -0.06606236	      0.00047933	     -0.20707917	     -0.06623481	      0.88298162	      0.00054734	     -0.22194913	      0.00298642	      0.00120771	    176.99863805
      3.25594072	     -0.06587928	      0.00048161	     -0.20689643	     -0.06623076	      0.88298330	      0.00054781	     -0.22191053	      0.00300951	      0.00127468	    175.40849047
      3.25729409	     -0.06568942	      0.00048291	     -0.20670686	     -0.06622667	      0.88298506	      0.00054827	     -0.22187103	      0.00302767	      0.00133912	    177.22591437
      3.25908659	     -0.06544423	      0.00048510	     -0.20646201	     -0.06622122	      0.88298754	      0.00054889	     -0.22181747	      0.00304935	      0.00142131	    177.20584320
      3.26087910	     -0.06518788	      0.00048672	     -0.20620592	     -0.06621574	      0.88299016	      0.00054950	     -0.22176265	      0.00306392	      0.00149947	    180.14576507
      3.26226541	     -0.06499558	      0.00048934	     -0.20601382	     -0.06621149	      0.88299228	      0.00054998	     -0.22171927	      0.00307356	      0.00155705	    180.04734892
      3.26365172	     -0.06480149	      0.00049059	     -0.20581986	     -0.06620722	      0.88299447	      0.00055046	     -0.22167531	      0.00307954	      0.00161186	    181.14057561
      3.26542930	     -0.06455775	      0.00049270	     -0.20557625	     -0.06620175	      0.88299740	      0.00055108	     -0.22161824	      0.00308327	      0.00167719	    182.24172110
      3.26720689	     -0.06431993	      0.00049327	     -0.20533849	     -0.06619627	      0.88300043	      0.00055170	     -0.22156060	      0.00308242	      0.00173698	    183.57407591
      3.26851991	     -0.06414697	      0.00049572	     -0.20516556	     -0.06619222	      0.88300274	      0.00055216	     -0.22151785	      0.00307915	      0.00177788	    183.87082753
      3.26983294	     -0.06397845	      0.00049677	     -0.20499703	     -0.06618818	      0.88300510	      0.00055263	     -0.22147501	      0.00307342	      0.00181501	    184.71704421
      3.27150843	     -0.06377086	      0.00049858	     -0.20478937	     -0.06618304	      0.88300818	      0.00055322	     -0.22142043	      0.00306249	      0.00185637	    186.25348527
      3.27318391	     -0.06357229	      0.00049931	     -0.20459070	     -0.06617792	      0.88301132	      0.00055382	     -0.22136609	      0.00304987	      0.00189235	    185.40526227
      3.27485940	     -0.06336989	      0.00050115	     -0.20438815	     -0.06617282	      0.88301451	      0.00055442	     -0.22131215	      0.00303116	      0.00192085	    188.40391804
      3.27653488	     -0.06318687	      0.00050015	     -0.20420493	     -0.06616776	      0.88301775	      0.00055502	     -0.22125848	      0.00301262	      0.00194332	    187.23990811
      3.27792178	     -0.06303005	      0.00050225	     -0.20404794	     -0.06616360	      0.88302046	      0.00055553	     -0.22121454	      0.00299264	      0.00195645	    189.38078092
      3.27930869	     -0.06288418	      0.00050238	     -0.20390186	     -0.06615946	      0.88302318	      0.00055603	     -0.22117097	      0.00297212	      0.00196531	    189.61386998
      3.28069559	     -0.06274027	      0.00050380	     -0.20375773	     -0.06615535	      0.88302591	      0.00055654	     -0.22112787	      0.00294939	      0.00196953	    190.27206547
      3.28251668	     -0.06256372	      0.00050397	     -0.20358083	     -0.06615001	      0.88302949	      0.00055721	     -0.22107213	      0.00291681	      0.00196779	    191.20833159
      3.28433777	     -0.06239476	      0.00050652	     -0.20341152	     -0.06614473	      0.88303307	      0.00055789	     -0.22101757	      0.00288203	      0.00195851	    191.24090670
      3.28560171	     -0.06228890	      0.00050409	     -0.20330534	     -0.06614111	      0.88303554	      0.00055837	     -0.22098048	      0.00285568	      0.00194744	    192.26630680
      3.28686564	     -0.06218467	      0.00050453	     -0.20320080	     -0.06613751	      0.88303799	      0.00055884	     -0.22094411	      0.00282858	      0.00193265	    192.75327678
      3.28866278	     -0.06204709	      0.00050390	     -0.20306276	     -0.06613247	      0.88304144	      0.00055952	     -0.22089372	      0.00278823	      0.00190580	    193.20331688
      3.29045992	     -0.06191708	      0.00050563	     -0.20293229	     -0.06612749	      0.88304484	      0.00056021	     -0.22084497	      0.00274601	      0.00187300	    193.13585937
      3.29185483	     -0.06183061	      0.00050324	     -0.20284539	     -0.06612369	      0.88304743	      0.00056075	     -0.22080829	      0.00271109	      0.00184320	    194.28646035
      3.29324975	     -0.06174739	      0.00050392	     -0.20276177	     -0.06611993	      0.88304998	      0.00056129	     -0.22077279	      0.00267581	      0.00180999	    194.48960095
      3.29492804	     -0.06165985	      0.00050121	     -0.20267368	     -0.06611548	      0.88305298	      0.00056194	     -0.22073160	      0.00263202	      0.00176569	    194.87364257
      3.29632900	     -0.06158861	      0.00050101	     -0.20260201	     -0.06611181	      0.88305542	      0.00056250	     -0.22069865	      0.00259466	      0.00172610	    194.86058573
      3.29772995	     -0.06152804	      0.00049824	     -0.20254096	     -0.06610821	      0.88305781	      0.00056305	     -0.22066693	      0.00255617	      0.00168310	    195.66813315
      3.29913091	     -0.06147136	      0.00049703	     -0.20248381	     -0.06610465	      0.88306014	      0.00056361	     -0.22063645	      0.00251799	      0.00163811	    195.24012089
      3.30053187	     -0.06141893	      0.00049468	     -0.20243088	     -0.06610115	      0.88306240	      0.00056417	     -0.22060711	      0.00247845	      0.00159060	    196.11952440
[truncated: 212,433 more chars]
