# Supplementary material for: A Neural Controller Model Considering the Vestibulospinal Tract in Human Postural Control
Source: Front Comput Neurosci. 2022 Feb 25;16:785099. doi: 10.3389/fncom.2022.785099 (PMC8913724; doi:10.3389/fncom.2022.785099)
Supplement: Supplementary file 8 [file Data_Sheet_3.zip › SimulationResults/VST+/3.009/opt_8/jiang_CoPpositon_pos.sto]

CoP
version=1
nRows=3255
nColumns=11
inDegrees=no

This file contains CoP trajectory (of origin) and orientations.

Units are S.I. units (seconds, meters, Newtons, ...)
Angles are in degrees.

endheader
time	cop-x	cop-z	cop-x-calcn-r	com-x	com-y	com-z	com-x-calcn-r	com-x-vel	com-y-vel	s_torques
      0.00060646	     -0.06864277	     -0.00013744	     -0.20959672	     -0.06727901	      0.88302924	     -0.00004736	     -0.22221000	      0.00000664	      0.00006548	    162.47165330
      0.00121291	     -0.06834635	     -0.00014219	     -0.20930051	     -0.06727900	      0.88302930	     -0.00004735	     -0.22219912	      0.00002014	      0.00013888	    166.83306435
      0.00214523	     -0.06808810	     -0.00014611	     -0.20904253	     -0.06727897	      0.88302948	     -0.00004732	     -0.22217625	      0.00003646	      0.00026085	    157.86189390
      0.00329097	     -0.06799738	     -0.00014787	     -0.20895206	     -0.06727892	      0.88302987	     -0.00004727	     -0.22214635	      0.00004571	      0.00041626	    148.62741789
      0.00513759	     -0.06810352	     -0.00014771	     -0.20905853	     -0.06727883	      0.88303087	     -0.00004714	     -0.22210702	      0.00005142	      0.00065710	    142.88122742
      0.00787987	     -0.06836344	     -0.00014536	     -0.20931912	     -0.06727866	      0.88303310	     -0.00004687	     -0.22207286	      0.00008181	      0.00095567	    140.53235272
      0.00917819	     -0.06843358	     -0.00014540	     -0.20938965	     -0.06727854	      0.88303441	     -0.00004672	     -0.22206268	      0.00010511	      0.00106722	    145.00159675
      0.01074079	     -0.06849302	     -0.00014472	     -0.20944969	     -0.06727835	      0.88303617	     -0.00004653	     -0.22205179	      0.00014660	      0.00117799	    146.21804329
      0.01291674	     -0.06852373	     -0.00014431	     -0.20948129	     -0.06727796	      0.88303887	     -0.00004624	     -0.22203666	      0.00021478	      0.00129264	    149.60264505
      0.01429716	     -0.06853220	     -0.00014344	     -0.20949037	     -0.06727762	      0.88304069	     -0.00004604	     -0.22202626	      0.00026451	      0.00134422	    148.71325498
      0.01567758	     -0.06852583	     -0.00014285	     -0.20948461	     -0.06727723	      0.88304257	     -0.00004583	     -0.22201529	      0.00031447	      0.00138050	    149.89524405
      0.01741302	     -0.06851205	     -0.00014174	     -0.20947161	     -0.06727662	      0.88304499	     -0.00004556	     -0.22200075	      0.00038030	      0.00140741	    148.77410000
      0.01914846	     -0.06848129	     -0.00014063	     -0.20944160	     -0.06727591	      0.88304744	     -0.00004527	     -0.22198570	      0.00044417	      0.00141516	    150.35736123
      0.02066931	     -0.06845479	     -0.00013956	     -0.20941576	     -0.06727519	      0.88304959	     -0.00004501	     -0.22197215	      0.00050148	      0.00140852	    149.37940814
      0.02219016	     -0.06841874	     -0.00013835	     -0.20938035	     -0.06727438	      0.88305172	     -0.00004474	     -0.22195859	      0.00055685	      0.00139065	    150.15909801
      0.02367163	     -0.06838376	     -0.00013711	     -0.20934599	     -0.06727352	      0.88305376	     -0.00004447	     -0.22194540	      0.00061042	      0.00136378	    149.86663051
      0.02515311	     -0.06834367	     -0.00013589	     -0.20930652	     -0.06727258	      0.88305576	     -0.00004419	     -0.22193239	      0.00066355	      0.00133022	    148.93932464
      0.02663458	     -0.06830043	     -0.00013469	     -0.20926386	     -0.06727156	      0.88305770	     -0.00004390	     -0.22191961	      0.00071432	      0.00128989	    149.39159286
      0.02847530	     -0.06825046	     -0.00013324	     -0.20921463	     -0.06727018	      0.88306002	     -0.00004353	     -0.22190415	      0.00077740	      0.00123344	    147.83446144
      0.03012179	     -0.06819824	     -0.00013168	     -0.20916304	     -0.06726886	      0.88306201	     -0.00004319	     -0.22189085	      0.00082997	      0.00117773	    149.28514394
      0.03176828	     -0.06815641	     -0.00013055	     -0.20912184	     -0.06726745	      0.88306390	     -0.00004284	     -0.22187796	      0.00088385	      0.00112031	    147.31551273
      0.03341477	     -0.06810955	     -0.00012953	     -0.20907560	     -0.06726595	      0.88306570	     -0.00004248	     -0.22186578	      0.00093421	      0.00106038	    148.56902412
      0.03506126	     -0.06807324	     -0.00012866	     -0.20903990	     -0.06726437	      0.88306739	     -0.00004211	     -0.22185416	      0.00098526	      0.00099982	    147.71798906
      0.03670775	     -0.06803647	     -0.00012790	     -0.20900373	     -0.06726271	      0.88306899	     -0.00004174	     -0.22184324	      0.00103382	      0.00093878	    149.17645432
      0.03835424	     -0.06800787	     -0.00012726	     -0.20897575	     -0.06726097	      0.88307049	     -0.00004136	     -0.22183291	      0.00108396	      0.00087954	    147.76399365
      0.04000073	     -0.06797553	     -0.00012655	     -0.20894401	     -0.06725914	      0.88307189	     -0.00004097	     -0.22182329	      0.00113125	      0.00082072	    149.54126163
      0.04164722	     -0.06795778	     -0.00012612	     -0.20892687	     -0.06725724	      0.88307319	     -0.00004058	     -0.22181414	      0.00118086	      0.00076481	    147.96185106
      0.04329371	     -0.06793411	     -0.00012572	     -0.20890379	     -0.06725526	      0.88307440	     -0.00004017	     -0.22180565	      0.00122724	      0.00071013	    150.37989872
      0.04494020	     -0.06792531	     -0.00012566	     -0.20889562	     -0.06725320	      0.88307553	     -0.00003977	     -0.22179758	      0.00127729	      0.00065907	    148.12494611
      0.04627989	     -0.06791119	     -0.00012564	     -0.20888198	     -0.06725146	      0.88307639	     -0.00003943	     -0.22179148	      0.00131499	      0.00061873	    150.09436572
      0.04761957	     -0.06790538	     -0.00012577	     -0.20887668	     -0.06724967	      0.88307719	     -0.00003909	     -0.22178563	      0.00135485	      0.00058109	    149.47501028
      0.04895926	     -0.06789911	     -0.00012588	     -0.20887090	     -0.06724783	      0.88307794	     -0.00003875	     -0.22178009	      0.00139380	      0.00054502	    150.12432481
      0.05098940	     -0.06789626	     -0.00012598	     -0.20886883	     -0.06724494	      0.88307900	     -0.00003822	     -0.22177216	      0.00145490	      0.00049478	    148.71955410
      0.05258805	     -0.06788605	     -0.00012592	     -0.20885921	     -0.06724258	      0.88307976	     -0.00003779	     -0.22176625	      0.00150064	      0.00045862	    150.69530961
      0.05418670	     -0.06788577	     -0.00012584	     -0.20885954	     -0.06724014	      0.88308047	     -0.00003737	     -0.22176046	      0.00154880	      0.00042567	    150.08196449
      0.05578535	     -0.06788190	     -0.00012579	     -0.20885627	     -0.06723763	      0.88308112	     -0.00003693	     -0.22175495	      0.00159560	      0.00039526	    151.39119506
      0.05738400	     -0.06788503	     -0.00012586	     -0.20886001	     -0.06723504	      0.88308173	     -0.00003650	     -0.22174961	      0.00164487	      0.00036849	    149.77270441
      0.05898265	     -0.06787979	     -0.00012610	     -0.20885536	     -0.06723237	      0.88308230	     -0.00003605	     -0.22174453	      0.00169172	      0.00034451	    151.31285202
      0.06058130	     -0.06788221	     -0.00012653	     -0.20885839	     -0.06722963	      0.88308284	     -0.00003561	     -0.22173953	      0.00174025	      0.00032364	    150.92230880
      0.06217994	     -0.06788164	     -0.00012690	     -0.20885842	     -0.06722681	      0.88308334	     -0.00003515	     -0.22173473	      0.00178759	      0.00030511	    152.06997420
      0.06377859	     -0.06788345	     -0.00012722	     -0.20886084	     -0.06722391	      0.88308381	     -0.00003470	     -0.22173003	      0.00183698	      0.00029090	    150.47071946
      0.06521310	     -0.06788009	     -0.00012742	     -0.20885801	     -0.06722124	      0.88308422	     -0.00003428	     -0.22172592	      0.00187887	      0.00027938	    152.09325762
      0.06664760	     -0.06787985	     -0.00012760	     -0.20885831	     -0.06721852	      0.88308462	     -0.00003386	     -0.22172182	      0.00192284	      0.00027111	    151.00607234
      0.06808211	     -0.06787603	     -0.00012774	     -0.20885503	     -0.06721573	      0.88308500	     -0.00003344	     -0.22171774	      0.00196514	      0.00026438	    151.86378599
      0.06978695	     -0.06787538	     -0.00012794	     -0.20885503	     -0.06721234	      0.88308545	     -0.00003293	     -0.22171289	      0.00201689	      0.00025963	    150.69526062
      0.07149180	     -0.06786640	     -0.00012803	     -0.20884667	     -0.06720885	      0.88308589	     -0.00003242	     -0.22170808	      0.00206602	      0.00025713	    152.40105132
      0.07319664	     -0.06786795	     -0.00012832	     -0.20884886	     -0.06720529	      0.88308633	     -0.00003190	     -0.22170310	      0.00211793	      0.00025853	    150.09616981
      0.07490149	     -0.06785709	     -0.00012863	     -0.20883861	     -0.06720164	      0.88308677	     -0.00003138	     -0.22169828	      0.00216615	      0.00026159	    152.24969127
      0.07629469	     -0.06785728	     -0.00012892	     -0.20883932	     -0.06719859	      0.88308714	     -0.00003095	     -0.22169419	      0.00220760	      0.00026603	    151.23725661
      0.07768789	     -0.06785176	     -0.00012908	     -0.20883430	     -0.06719549	      0.88308751	     -0.00003051	     -0.22169014	      0.00224762	      0.00027138	    151.99021272
      0.07965320	     -0.06784865	     -0.00012921	     -0.20883192	     -0.06719101	      0.88308805	     -0.00002989	     -0.22168431	      0.00230560	      0.00028133	    150.63818274
      0.08126104	     -0.06783825	     -0.00012923	     -0.20882209	     -0.06718727	      0.88308851	     -0.00002938	     -0.22167951	      0.00235014	      0.00029055	    153.20191195
      0.08286887	     -0.06784982	     -0.00012922	     -0.20883423	     -0.06718346	      0.88308899	     -0.00002886	     -0.22167472	      0.00239579	      0.00030109	    151.97798348
      0.08447671	     -0.06788378	     -0.00012876	     -0.20886865	     -0.06717957	      0.88308948	     -0.00002834	     -0.22167115	      0.00243157	      0.00030922	    155.11103007
      0.08608455	     -0.06798697	     -0.00012846	     -0.20897225	     -0.06717564	      0.88308998	     -0.00002782	     -0.22167048	      0.00246378	      0.00031023	    155.08615738
      0.08769238	     -0.06813888	     -0.00012830	     -0.20912451	     -0.06717165	      0.88309047	     -0.00002729	     -0.22167497	      0.00249449	      0.00029977	    156.31504976
      0.08930022	     -0.06832761	     -0.00012877	     -0.20931361	     -0.06716761	      0.88309093	     -0.00002676	     -0.22168553	      0.00252912	      0.00027339	    157.92318367
      0.09090805	     -0.06852658	     -0.00012948	     -0.20951300	     -0.06716351	      0.88309134	     -0.00002623	     -0.22170215	      0.00257121	      0.00023005	    159.88021237
      0.09274916	     -0.06874922	     -0.00013112	     -0.20973617	     -0.06715873	      0.88309170	     -0.00002563	     -0.22172767	      0.00262962	      0.00016029	    160.88259948
      0.09432554	     -0.06891387	     -0.00013226	     -0.20990133	     -0.06715454	      0.88309190	     -0.00002511	     -0.22175394	      0.00268661	      0.00008580	    163.03726668
      0.09590192	     -0.06906399	     -0.00013422	     -0.21005200	     -0.06715026	      0.88309197	     -0.00002459	     -0.22178328	      0.00274996	     -0.00000003	    163.84223954
      0.09747829	     -0.06919022	     -0.00013566	     -0.21017881	     -0.06714587	      0.88309190	     -0.00002408	     -0.22181513	      0.00281786	     -0.00009460	    164.88986248
      0.09909008	     -0.06929895	     -0.00013737	     -0.21028819	     -0.06714127	      0.88309166	     -0.00002355	     -0.22184967	      0.00289277	     -0.00019643	    163.34235710
      0.10070186	     -0.06937828	     -0.00013852	     -0.21036818	     -0.06713654	      0.88309126	     -0.00002303	     -0.22188589	      0.00296891	     -0.00030038	    163.79438780
      0.10225319	     -0.06944322	     -0.00013963	     -0.21043378	     -0.06713188	      0.88309072	     -0.00002253	     -0.22192192	      0.00304526	     -0.00039990	    162.19667326
      0.10380453	     -0.06948774	     -0.00014052	     -0.21047901	     -0.06712709	      0.88309002	     -0.00002203	     -0.22195883	      0.00312406	     -0.00049504	    160.11574731
      0.10535586	     -0.06951192	     -0.00014111	     -0.21050390	     -0.06712219	      0.88308918	     -0.00002153	     -0.22199613	      0.00320298	     -0.00058506	    159.60173214
      0.10701356	     -0.06952660	     -0.00014204	     -0.21051940	     -0.06711681	      0.88308814	     -0.00002100	     -0.22203610	      0.00329018	     -0.00067126	    156.82568321
      0.10867125	     -0.06952303	     -0.00014299	     -0.21051664	     -0.06711128	      0.88308696	     -0.00002048	     -0.22207588	      0.00337630	     -0.00074589	    157.05451033
      0.11032895	     -0.06951715	     -0.00014400	     -0.21051162	     -0.06710561	      0.88308567	     -0.00001996	     -0.22211493	      0.00346448	     -0.00080787	    156.10099148
      0.11198664	     -0.06949886	     -0.00014503	     -0.21049421	     -0.06709979	      0.88308429	     -0.00001945	     -0.22215305	      0.00355312	     -0.00085584	    156.05990760
      0.11364434	     -0.06948284	     -0.00014588	     -0.21047910	     -0.06709383	      0.88308285	     -0.00001893	     -0.22218989	      0.00364305	     -0.00088947	    155.59339184
      0.11530517	     -0.06946823	     -0.00014730	     -0.21046541	     -0.06708770	      0.88308135	     -0.00001843	     -0.22222547	      0.00373276	     -0.00091008	    156.87807605
      0.11696600	     -0.06945685	     -0.00014915	     -0.21045497	     -0.06708143	      0.88307983	     -0.00001792	     -0.22225986	      0.00382424	     -0.00091569	    156.20615339
      0.11899273	     -0.06945509	     -0.00015115	     -0.21045437	     -0.06707357	      0.88307798	     -0.00001732	     -0.22230067	      0.00393420	     -0.00090728	    158.39585734
      0.12056155	     -0.06946873	     -0.00015316	     -0.21046893	     -0.06706733	      0.88307657	     -0.00001685	     -0.22233092	      0.00402276	     -0.00088894	    157.17467149
      0.12213037	     -0.06948556	     -0.00015539	     -0.21048670	     -0.06706095	      0.88307520	     -0.00001639	     -0.22236018	      0.00411025	     -0.00086487	    159.02924035
      0.12369919	     -0.06951195	     -0.00015725	     -0.21051405	     -0.06705443	      0.88307386	     -0.00001594	     -0.22238826	      0.00420128	     -0.00083462	    158.16588112
      0.12526801	     -0.06954063	     -0.00015933	     -0.21054370	     -0.06704776	      0.88307258	     -0.00001549	     -0.22241514	      0.00429194	     -0.00080160	    159.60459164
      0.12683683	     -0.06957933	     -0.00016148	     -0.21058340	     -0.06704096	      0.88307135	     -0.00001504	     -0.22244072	      0.00438646	     -0.00076545	    157.78673939
      0.12840566	     -0.06961499	     -0.00016347	     -0.21062005	     -0.06703400	      0.88307018	     -0.00001460	     -0.22246510	      0.00448001	     -0.00072915	    158.89460628
      0.12987827	     -0.06965690	     -0.00016504	     -0.21066292	     -0.06702734	      0.88306913	     -0.00001419	     -0.22248682	      0.00457028	     -0.00069597	    158.44091868
      0.13135088	     -0.06970129	     -0.00016685	     -0.21070827	     -0.06702054	      0.88306813	     -0.00001378	     -0.22250767	      0.00466205	     -0.00066346	    157.16049043
      0.13282349	     -0.06974714	     -0.00016870	     -0.21075508	     -0.06701361	      0.88306717	     -0.00001338	     -0.22252767	      0.00475380	     -0.00063392	    157.39578910
      0.13478767	     -0.06981773	     -0.00017119	     -0.21082699	     -0.06700415	      0.88306596	     -0.00001285	     -0.22255318	      0.00487970	     -0.00059960	    155.16413451
      0.13651686	     -0.06987382	     -0.00017356	     -0.21088422	     -0.06699562	      0.88306495	     -0.00001239	     -0.22257479	      0.00498988	     -0.00057489	    155.80068634
      0.13824605	     -0.06993452	     -0.00017525	     -0.21094609	     -0.06698689	      0.88306397	     -0.00001193	     -0.22259556	      0.00510307	     -0.00055686	    154.55843574
      0.13997524	     -0.06999445	     -0.00017754	     -0.21100717	     -0.06697797	      0.88306302	     -0.00001148	     -0.22261568	      0.00521592	     -0.00054635	    155.42270941
      0.14170443	     -0.07005153	     -0.00017902	     -0.21106544	     -0.06696885	      0.88306208	     -0.00001103	     -0.22263522	      0.00533216	     -0.00054165	    152.92398472
      0.14343362	     -0.07009917	     -0.00018091	     -0.21111425	     -0.06695953	      0.88306114	     -0.00001059	     -0.22265428	      0.00544732	     -0.00054330	    153.06208520
      0.14495444	     -0.07014380	     -0.00018238	     -0.21115992	     -0.06695117	      0.88306031	     -0.00001021	     -0.22267056	      0.00555023	     -0.00055020	    152.10207282
      0.14647526	     -0.07018175	     -0.00018381	     -0.21119891	     -0.06694265	      0.88305946	     -0.00000983	     -0.22268658	      0.00565287	     -0.00056165	    152.24722777
      0.14794905	     -0.07021798	     -0.00018515	     -0.21123615	     -0.06693424	      0.88305863	     -0.00000947	     -0.22270177	      0.00575293	     -0.00057687	    151.93189796
      0.14942283	     -0.07024928	     -0.00018638	     -0.21126847	     -0.06692569	      0.88305776	     -0.00000911	     -0.22271670	      0.00585406	     -0.00059432	    150.60232408
      0.15089662	     -0.07027521	     -0.00018755	     -0.21129541	     -0.06691699	      0.88305687	     -0.00000876	     -0.22273130	      0.00595409	     -0.00061493	    150.86895616
      0.15273234	     -0.07030663	     -0.00018889	     -0.21132811	     -0.06690594	      0.88305572	     -0.00000832	     -0.22274901	      0.00608060	     -0.00064295	    148.92426183
      0.15456805	     -0.07032565	     -0.00019007	     -0.21134838	     -0.06689467	      0.88305451	     -0.00000789	     -0.22276623	      0.00620463	     -0.00067328	    150.25353554
      0.15640377	     -0.07036005	     -0.00019155	     -0.21138405	     -0.06688316	      0.88305325	     -0.00000747	     -0.22278279	      0.00633170	     -0.00070563	    148.06707485
      0.15823949	     -0.07037463	     -0.00019267	     -0.21139990	     -0.06687142	      0.88305192	     -0.00000705	     -0.22279931	      0.00645688	     -0.00073666	    147.75884649
      0.16007521	     -0.07039621	     -0.00019366	     -0.21142274	     -0.06685946	      0.88305054	     -0.00000664	     -0.22281527	      0.00658297	     -0.00076857	    147.45254585
      0.16160790	     -0.07041535	     -0.00019491	     -0.21144294	     -0.06684929	      0.88304934	     -0.00000630	     -0.22282843	      0.00668893	     -0.00079558	    147.52421062
      0.16314059	     -0.07043287	     -0.00019545	     -0.21146154	     -0.06683895	      0.88304810	     -0.00000597	     -0.22284138	      0.00679547	     -0.00082222	    147.30009440
      0.16467328	     -0.07044816	     -0.00019640	     -0.21147790	     -0.06682845	      0.88304682	     -0.00000564	     -0.22285401	      0.00690200	     -0.00084862	    147.67074291
      0.16620598	     -0.07046115	     -0.00019739	     -0.21149199	     -0.06681779	      0.88304550	     -0.00000532	     -0.22286632	      0.00701025	     -0.00087257	    146.32673400
      0.16773867	     -0.07046991	     -0.00019757	     -0.21150183	     -0.06680697	      0.88304415	     -0.00000500	     -0.22287829	      0.00711707	     -0.00089548	    147.23846180
      0.16927136	     -0.07047982	     -0.00019773	     -0.21151285	     -0.06679598	      0.88304276	     -0.00000468	     -0.22288982	      0.00722614	     -0.00091574	    145.99697978
      0.17080405	     -0.07048038	     -0.00019750	     -0.21151452	     -0.06678482	      0.88304134	     -0.00000437	     -0.22290073	      0.00733412	     -0.00093405	    146.91148021
      0.17237041	     -0.07047368	     -0.00019688	     -0.21150896	     -0.06677324	      0.88303986	     -0.00000406	     -0.22291083	      0.00744578	     -0.00095027	    147.35689995
      0.17393677	     -0.07043852	     -0.00019582	     -0.21147497	     -0.06676149	      0.88303837	     -0.00000375	     -0.22291917	      0.00755899	     -0.00096132	    147.12168591
      0.17550312	     -0.07035989	     -0.00019547	     -0.21139750	     -0.06674956	      0.88303686	     -0.00000345	     -0.22292456	      0.00767120	     -0.00096688	    149.37420552
      0.17706948	     -0.07024026	     -0.00019528	     -0.21127905	     -0.06673746	      0.88303534	     -0.00000316	     -0.22292583	      0.00778463	     -0.00096313	    150.14628584
      0.17876190	     -0.07006457	     -0.00019467	     -0.21110461	     -0.06672418	      0.88303372	     -0.00000284	     -0.22292140	      0.00790474	     -0.00094707	    152.21685628
      0.18045433	     -0.06984252	     -0.00019360	     -0.21088381	     -0.06671070	      0.88303215	     -0.00000254	     -0.22291016	      0.00802230	     -0.00091402	    152.89279996
      0.18214675	     -0.06958420	     -0.00019196	     -0.21062668	     -0.06669703	      0.88303064	     -0.00000223	     -0.22289190	      0.00813374	     -0.00086411	    155.16132434
      0.18383918	     -0.06930423	     -0.00019058	     -0.21034784	     -0.06668318	      0.88302923	     -0.00000194	     -0.22286673	      0.00823976	     -0.00079575	    156.39142644
      0.18553160	     -0.06900154	     -0.00018888	     -0.21004621	     -0.06666915	      0.88302796	     -0.00000165	     -0.22283521	      0.00833803	     -0.00070921	    158.43951137
      0.18722402	     -0.06868621	     -0.00018829	     -0.20973185	     -0.06665496	      0.88302684	     -0.00000137	     -0.22279786	      0.00842916	     -0.00060514	    159.93271998
      0.18891645	     -0.06836012	     -0.00018849	     -0.20940663	     -0.06664062	      0.88302592	     -0.00000109	     -0.22275554	      0.00851151	     -0.00048521	    162.28438757
      0.19060887	     -0.06803569	     -0.00018905	     -0.20908300	     -0.06662615	      0.88302521	     -0.00000082	     -0.22270885	      0.00858710	     -0.00034946	    162.49493029
      0.19230130	     -0.06770346	     -0.00018826	     -0.20875148	     -0.06661156	      0.88302474	     -0.00000055	     -0.22265844	      0.00865268	     -0.00020190	    164.98898394
      0.19399372	     -0.06737900	     -0.00018787	     -0.20842766	     -0.06659687	      0.88302453	     -0.00000029	     -0.22260461	      0.00871159	     -0.00004437	    165.77496911
      0.19568615	     -0.06705196	     -0.00018694	     -0.20810117	     -0.06658208	      0.88302459	     -0.00000003	     -0.22254798	      0.00876132	      0.00011986	    168.08441734
      0.19719553	     -0.06677133	     -0.00018661	     -0.20782097	     -0.06656883	      0.88302489	      0.00000019	     -0.22249536	      0.00880020	      0.00026976	    169.10581046
      0.19870491	     -0.06649112	     -0.00018578	     -0.20754113	     -0.06655552	      0.88302541	      0.00000041	     -0.22244116	      0.00883268	      0.00042026	    170.97656836
      0.20020402	     -0.06622168	     -0.00018520	     -0.20727201	     -0.06654226	      0.88302615	      0.00000063	     -0.22238592	      0.00885985	      0.00056810	    172.47359413
      0.20170314	     -0.06595466	     -0.00018447	     -0.20700526	     -0.06652896	      0.88302711	      0.00000084	     -0.22232951	      0.00888265	      0.00071378	    172.69994480
      0.20320225	     -0.06568958	     -0.00018396	     -0.20674037	     -0.06651563	      0.88302829	      0.00000105	     -0.22227205	      0.00889907	      0.00085412	    174.82344415
      0.20500833	     -0.06537995	     -0.00018286	     -0.20643094	     -0.06649954	      0.88302998	      0.00000129	     -0.22220157	      0.00891439	      0.00101544	    174.64158271
      0.20681442	     -0.06507090	     -0.00018240	     -0.20612199	     -0.06648344	      0.88303195	      0.00000154	     -0.22213014	      0.00891997	      0.00116537	    178.05611354
      0.20842469	     -0.06481262	     -0.00018157	     -0.20586377	     -0.06646907	      0.88303392	      0.00000175	     -0.22206569	      0.00892246	      0.00128853	    177.12644988
      0.21003496	     -0.06455052	     -0.00018121	     -0.20560165	     -0.06645471	      0.88303609	      0.00000196	     -0.22200092	      0.00891703	      0.00139971	    179.89238117
      0.21164523	     -0.06430158	     -0.00018016	     -0.20535266	     -0.06644035	      0.88303843	      0.00000216	     -0.22193577	      0.00890913	      0.00149935	    179.28138047
      0.21325550	     -0.06404749	     -0.00017958	     -0.20509844	     -0.06642602	      0.88304091	      0.00000236	     -0.22187049	      0.00889393	      0.00158535	    182.12445252
      0.21461856	     -0.06384457	     -0.00017863	     -0.20489540	     -0.06641390	      0.88304312	      0.00000253	     -0.22181504	      0.00887967	      0.00164877	    181.35907245
      0.21598161	     -0.06363724	     -0.00017810	     -0.20468789	     -0.06640181	      0.88304540	      0.00000270	     -0.22175957	      0.00886050	      0.00170226	    182.93332792
      0.21765089	     -0.06338977	     -0.00017726	     -0.20444018	     -0.06638704	      0.88304829	      0.00000290	     -0.22169151	      0.00883414	      0.00175592	    182.66991735
      0.21932017	     -0.06313514	     -0.00017665	     -0.20418523	     -0.06637233	      0.88305126	      0.00000310	     -0.22162335	      0.00880102	      0.00179637	    185.05405794
      0.22098944	     -0.06289331	     -0.00017575	     -0.20394305	     -0.06635766	      0.88305428	      0.00000330	     -0.22155493	      0.00876445	      0.00182421	    185.59397503
      0.22238469	     -0.06268148	     -0.00017537	     -0.20373090	     -0.06634546	      0.88305684	      0.00000346	     -0.22149778	      0.00873005	      0.00183980	    186.07486759
      0.22377993	     -0.06247502	     -0.00017478	     -0.20352406	     -0.06633330	      0.88305941	      0.00000363	     -0.22144048	      0.00869205	      0.00184765	    186.98777683
      0.22517518	     -0.06226737	     -0.00017435	     -0.20331601	     -0.06632121	      0.88306199	      0.00000379	     -0.22138311	      0.00865070	      0.00184897	    188.03825772
      0.22715933	     -0.06197284	     -0.00017347	     -0.20302086	     -0.06630410	      0.88306565	      0.00000401	     -0.22130133	      0.00858608	      0.00184105	    189.40799339
      0.22850321	     -0.06176925	     -0.00017341	     -0.20281680	     -0.06629260	      0.88306812	      0.00000416	     -0.22124580	      0.00853838	      0.00183148	    189.94953604
      0.22984708	     -0.06156872	     -0.00017309	     -0.20261577	     -0.06628116	      0.88307057	      0.00000432	     -0.22119017	      0.00848749	      0.00181829	    190.74084184
      0.23153036	     -0.06131674	     -0.00017283	     -0.20236311	     -0.06626693	      0.88307362	      0.00000450	     -0.22112045	      0.00841885	      0.00179701	    192.51682309
      0.23321364	     -0.06106873	     -0.00017239	     -0.20211439	     -0.06625282	      0.88307662	      0.00000469	     -0.22105070	      0.00834612	      0.00177265	    192.80595947
      0.23460605	     -0.06085667	     -0.00017261	     -0.20190168	     -0.06624124	      0.88307908	      0.00000484	     -0.22099305	      0.00828116	      0.00175137	    194.23378161
      0.23599846	     -0.06064975	     -0.00017215	     -0.20169410	     -0.06622976	      0.88308150	      0.00000500	     -0.22093535	      0.00821337	      0.00172900	    194.93544837
      0.23739087	     -0.06043889	     -0.00017189	     -0.20148254	     -0.06621837	      0.88308389	      0.00000515	     -0.22087766	      0.00814163	      0.00170609	    196.40702258
      0.23913357	     -0.06017785	     -0.00017096	     -0.20122058	     -0.06620426	      0.88308684	      0.00000534	     -0.22080540	      0.00804787	      0.00167828	    196.78504809
      0.24044984	     -0.05997586	     -0.00017070	     -0.20101786	     -0.06619372	      0.88308903	      0.00000548	     -0.22075082	      0.00797220	      0.00165774	    198.82522488
      0.24176612	     -0.05977953	     -0.00016997	     -0.20082077	     -0.06618327	      0.88309120	      0.00000563	     -0.22069624	      0.00789447	      0.00163874	    199.27901946
      0.24336098	     -0.05953925	     -0.00016943	     -0.20057951	     -0.06617076	      0.88309380	      0.00000580	     -0.22063021	      0.00779527	      0.00161702	    201.18906818
      0.24495585	     -0.05930429	     -0.00016855	     -0.20034356	     -0.06615841	      0.88309636	      0.00000597	     -0.22056427	      0.00769304	      0.00159827	    200.91646162
      0.24637466	     -0.05908711	     -0.00016842	     -0.20012544	     -0.06614756	      0.88309862	      0.00000613	     -0.22050573	      0.00759649	      0.00158366	    203.44972679
      0.24779347	     -0.05887837	     -0.00016771	     -0.19991573	     -0.06613686	      0.88310086	      0.00000628	     -0.22044722	      0.00749747	      0.00157139	    204.46684244
      0.24921228	     -0.05866670	     -0.00016764	     -0.19970306	     -0.06612629	      0.88310308	      0.00000643	     -0.22038888	      0.00739514	      0.00156208	    205.29191714
      0.25063109	     -0.05845741	     -0.00016702	     -0.19949273	     -0.06611587	      0.88310529	      0.00000659	     -0.22033066	      0.00728867	      0.00155524	    206.83728730
      0.25204989	     -0.05824807	     -0.00016691	     -0.19928231	     -0.06610561	      0.88310749	      0.00000674	     -0.22027260	      0.00717914	      0.00155131	    207.91935635
      0.25346870	     -0.05804296	     -0.00016623	     -0.19907610	     -0.06609550	      0.88310969	      0.00000690	     -0.22021473	      0.00706573	      0.00154985	    209.27021195
      0.25488751	     -0.05784089	     -0.00016584	     -0.19887290	     -0.06608556	      0.88311189	      0.00000705	     -0.22015716	      0.00694938	      0.00155143	    209.78378212
      0.25630632	     -0.05764637	     -0.00016502	     -0.19867721	     -0.06607579	      0.88311410	      0.00000721	     -0.22010002	      0.00682870	      0.00155502	    211.24279389
      0.25772513	     -0.05745534	     -0.00016460	     -0.19848497	     -0.06606619	      0.88311631	      0.00000737	     -0.22004360	      0.00670486	      0.00156089	    212.06033882
      0.25914394	     -0.05728489	     -0.00016364	     -0.19831327	     -0.06605676	      0.88311853	      0.00000752	     -0.21998837	      0.00657716	      0.00156812	    212.67968905
      0.26056275	     -0.05713164	     -0.00016341	     -0.19815874	     -0.06604752	      0.88312076	      0.00000768	     -0.21993480	      0.00644643	      0.00157561	    212.97162643
      0.26198156	     -0.05699609	     -0.00016240	     -0.19802189	     -0.06603847	      0.88312300	      0.00000784	     -0.21988309	      0.00631246	      0.00158139	    213.82221025
      0.26340037	     -0.05687680	     -0.00016235	     -0.19790126	     -0.06602961	      0.88312524	      0.00000801	     -0.21983342	      0.00617684	      0.00158490	    214.07550645
      0.26481918	     -0.05677183	     -0.00016135	     -0.19779496	     -0.06602095	      0.88312749	      0.00000817	     -0.21978582	      0.00603904	      0.00158497	    214.74348445
      0.26623799	     -0.05667814	     -0.00016153	     -0.19769990	     -0.06601248	      0.88312974	      0.00000834	     -0.21974031	      0.00590021	      0.00158121	    215.14159755
      0.26765680	     -0.05659793	     -0.00016027	     -0.19761834	     -0.06600420	      0.88313198	      0.00000850	     -0.21969683	      0.00576002	      0.00157267	    215.61959409
      0.26907560	     -0.05652786	     -0.00016057	     -0.19754688	     -0.06599613	      0.88313420	      0.00000867	     -0.21965539	      0.00561945	      0.00155953	    215.63872144
      0.27049441	     -0.05646934	     -0.00015896	     -0.19748699	     -0.06598826	      0.88313640	      0.00000884	     -0.21961592	      0.00547764	      0.00154101	    216.10828618
      0.27191322	     -0.05642129	     -0.00015973	     -0.19743755	     -0.06598059	      0.88313857	      0.00000901	     -0.21957841	      0.00533584	      0.00151750	    216.27997338
      0.27315698	     -0.05638855	     -0.00015824	     -0.19740360	     -0.06597403	      0.88314044	      0.00000917	     -0.21954713	      0.00521108	      0.00149249	    216.28920659
      0.27440075	     -0.05636261	     -0.00015827	     -0.19737644	     -0.06596763	      0.88314228	      0.00000932	     -0.21951733	      0.00508627	      0.00146347	    216.45811742
      0.27593800	     -0.05634190	     -0.00015711	     -0.19735423	     -0.06595993	      0.88314450	      0.00000952	     -0.21948252	      0.00493204	      0.00142207	    216.39910124
      0.27747525	     -0.05633211	     -0.00015735	     -0.19734293	     -0.06595246	      0.88314665	      0.00000971	     -0.21944994	      0.00477818	      0.00137508	    216.24655599
      0.27873557	     -0.05633221	     -0.00015563	     -0.19734182	     -0.06594652	      0.88314836	      0.00000988	     -0.21942486	      0.00465194	      0.00133240	    216.30699290
      0.27999588	     -0.05633910	     -0.00015551	     -0.19734748	     -0.06594074	      0.88315001	      0.00001004	     -0.21940123	      0.00452645	      0.00128670	    216.06271644
      0.28152342	     -0.05635698	     -0.00015416	     -0.19736389	     -0.06593394	      0.88315193	      0.00001024	     -0.21937454	      0.00437453	      0.00122689	    216.24660781
      0.28305096	     -0.05638552	     -0.00015449	     -0.19739096	     -0.06592737	      0.88315376	      0.00001045	     -0.21934994	      0.00422458	      0.00116376	    215.05016285
      0.28433003	     -0.05641178	     -0.00015264	     -0.19741601	     -0.06592205	      0.88315521	      0.00001063	     -0.21933092	      0.00409866	      0.00110804	    215.48838122
      0.28560909	     -0.05644707	     -0.00015249	     -0.19745008	     -0.06591688	      0.88315659	      0.00001080	     -0.21931326	      0.00397408	      0.00105004	    215.59332124
      0.28688816	     -0.05648676	     -0.00015076	     -0.19748859	     -0.06591188	      0.88315789	      0.00001098	     -0.21929699	      0.00385081	      0.00099070	    215.01887474
      0.28849363	     -0.05654483	     -0.00015045	     -0.19754516	     -0.06590582	      0.88315942	      0.00001121	     -0.21927848	      0.00369675	      0.00091397	    215.55847001
      0.28985651	     -0.05659985	     -0.00014820	     -0.19759896	     -0.06590087	      0.88316063	      0.00001141	     -0.21926441	      0.00356854	      0.00084881	    214.07085751
      0.29121938	     -0.05665963	     -0.00014809	     -0.19765749	     -0.06589610	      0.88316174	      0.00001161	     -0.21925184	      0.00344037	      0.00078252	    214.76529895
      0.29258225	     -0.05672694	     -0.00014670	     -0.19772360	     -0.06589149	      0.88316276	      0.00001181	     -0.21924075	      0.00331479	      0.00071685	    213.60934397
      0.29394513	     -0.05679656	     -0.00014651	     -0.19779201	     -0.06588706	      0.88316369	      0.00001201	     -0.21923107	      0.00318975	      0.00065111	    214.16036297
      0.29530800	     -0.05687278	     -0.00014522	     -0.19786704	     -0.06588280	      0.88316453	      0.00001222	     -0.21922274	      0.00306737	      0.00058652	    213.14801169
      0.29667088	     -0.05695118	     -0.00014493	     -0.19794427	     -0.06587870	      0.88316529	      0.00001243	     -0.21921570	      0.00294583	      0.00052246	    213.66395905
      0.29803375	     -0.05703461	     -0.00014348	     -0.19802657	     -0.06587477	      0.88316596	      0.00001264	     -0.21920990	      0.00282713	      0.00046022	    212.56442399
      0.29939663	     -0.05711941	     -0.00014308	     -0.19811024	     -0.06587099	      0.88316654	      0.00001285	     -0.21920530	      0.00270927	      0.00039915	    213.07054487
      0.30075950	     -0.05721076	     -0.00014205	     -0.19820049	     -0.06586738	      0.88316705	      0.00001307	     -0.21920185	      0.00259423	      0.00034037	    212.09182562
      0.30212238	     -0.05730343	     -0.00014164	     -0.19829207	     -0.06586392	      0.88316747	      0.00001329	     -0.21919954	      0.00248031	      0.00028325	    212.44988520
      0.30348525	     -0.05740082	     -0.00014069	     -0.19838840	     -0.06586062	      0.88316782	      0.00001351	     -0.21919829	      0.00236922	      0.00022877	    211.46599402
      0.30484812	     -0.05749894	     -0.00014019	     -0.19848547	     -0.06585746	      0.88316810	      0.00001374	     -0.21919806	      0.00225931	      0.00017620	    211.84982885
      0.30621100	     -0.05760220	     -0.00013930	     -0.19858772	     -0.06585446	      0.88316830	      0.00001397	     -0.21919879	      0.00215240	      0.00012659	    210.76276237
      0.30757387	     -0.05770603	     -0.00013869	     -0.19869055	     -0.06585160	      0.88316844	      0.00001420	     -0.21920046	      0.00204663	      0.00007908	    211.15509803
      0.30921271	     -0.05783869	     -0.00013715	     -0.19882205	     -0.06584834	      0.88316853	      0.00001448	     -0.21920364	      0.00192374	      0.00002606	    209.17460776
      0.31054868	     -0.05794082	     -0.00013624	     -0.19892325	     -0.06584584	      0.88316854	      0.00001472	     -0.21920715	      0.00182404	     -0.00001466	    210.29213509
      0.31188465	     -0.05805228	     -0.00013500	     -0.19903381	     -0.06584347	      0.88316849	      0.00001495	     -0.21921137	      0.00172779	     -0.00005245	    209.31176545
      0.31322062	     -0.05816274	     -0.00013455	     -0.19914338	     -0.06584122	      0.88316840	      0.00001520	     -0.21921641	      0.00163309	     -0.00008791	    209.29632739
      0.31492639	     -0.05831164	     -0.00013292	     -0.19929119	     -0.06583854	      0.88316821	      0.00001551	     -0.21922390	      0.00151565	     -0.00012967	    208.45272905
      0.31625776	     -0.05842421	     -0.00013271	     -0.19940293	     -0.06583658	      0.88316802	      0.00001576	     -0.21923059	      0.00142619	     -0.00015891	    208.27052905
      0.31758914	     -0.05854292	     -0.00013171	     -0.19952083	     -0.06583474	      0.88316779	      0.00001601	     -0.21923789	      0.00133930	     -0.00018593	    207.42413889
      0.31892051	     -0.05866197	     -0.00013126	     -0.19963909	     -0.06583301	      0.88316752	      0.00001627	     -0.21924583	      0.00125406	     -0.00021112	    207.52493673
      0.32025189	     -0.05878360	     -0.00013039	     -0.19975996	     -0.06583140	      0.88316723	      0.00001653	     -0.21925436	      0.00117191	     -0.00023356	    206.15564182
      0.32158326	     -0.05890418	     -0.00012976	     -0.19987980	     -0.06582989	      0.88316690	      0.00001679	     -0.21926343	      0.00109097	     -0.00025444	    206.30409740
      0.32339889	     -0.05907621	     -0.00012852	     -0.20005086	     -0.06582801	      0.88316642	      0.00001716	     -0.21927663	      0.00098577	     -0.00027951	    203.89784547
      0.32476798	     -0.05920005	     -0.00012809	     -0.20017399	     -0.06582671	      0.88316602	      0.00001744	     -0.21928720	      0.00090728	     -0.00029666	    205.03933924
      0.32613708	     -0.05933265	     -0.00012704	     -0.20030591	     -0.06582552	      0.88316561	      0.00001772	     -0.21929821	      0.00083255	     -0.00031234	    203.97366464
      0.32750617	     -0.05946269	     -0.00012646	     -0.20043529	     -0.06582443	      0.88316517	      0.00001801	     -0.21930973	      0.00076019	     -0.00032641	    203.12350286
      0.32887526	     -0.05959410	     -0.00012553	     -0.20056606	     -0.06582344	      0.88316471	      0.00001831	     -0.21932163	      0.00068967	     -0.00033972	    202.89604713
      0.33024436	     -0.05972509	     -0.00012486	     -0.20069644	     -0.06582254	      0.88316424	      0.00001861	     -0.21933390	      0.00062242	     -0.00035137	    201.50752027
      0.33161345	     -0.05985371	     -0.00012395	     -0.20082447	     -0.06582174	      0.88316375	      0.00001891	     -0.21934647	      0.00055655	     -0.00036243	    201.46359004
      0.33339999	     -0.06002504	     -0.00012300	     -0.20099507	     -0.06582082	      0.88316309	      0.00001931	     -0.21936321	      0.00047550	     -0.00037520	    199.22885273
      0.33482342	     -0.06015553	     -0.00012217	     -0.20112500	     -0.06582018	      0.88316255	      0.00001964	     -0.21937684	      0.00041237	     -0.00038388	    199.21457545
      0.33624685	     -0.06028610	     -0.00012132	     -0.20125504	     -0.06581964	      0.88316200	      0.00001997	     -0.21939060	      0.00035201	     -0.00039191	    198.89288011
      0.33770311	     -0.06041972	     -0.00012000	     -0.20138813	     -0.06581917	      0.88316142	      0.00002031	     -0.21940478	      0.00029277	     -0.00039958	    198.46993835
      0.33915938	     -0.06055033	     -0.00011880	     -0.20151825	     -0.06581879	      0.88316084	      0.00002066	     -0.21941905	      0.00023684	     -0.00040550	    196.61641974
      0.34061565	     -0.06067466	     -0.00011700	     -0.20164211	     -0.06581848	      0.88316024	      0.00002102	     -0.21943333	      0.00018170	     -0.00041105	    196.97627302
      0.34229846	     -0.06082148	     -0.00011511	     -0.20178842	     -0.06581823	      0.88315954	      0.00002144	     -0.21944977	      0.00012244	     -0.00041596	    194.85278191
      0.34398127	     -0.06095273	     -0.00011181	     -0.20191920	     -0.06581807	      0.88315884	      0.00002186	     -0.21946619	      0.00006455	     -0.00041954	    194.79738193
      0.34523525	     -0.06105496	     -0.00011030	     -0.20202108	     -0.06581802	      0.88315831	      0.00002219	     -0.21947822	      0.00002354	     -0.00042112	    194.05949518
      0.34648922	     -0.06115073	     -0.00010781	     -0.20211652	     -0.06581801	      0.88315778	      0.00002251	     -0.21949020	     -0.00001632	     -0.00042241	    194.02277317
      0.34802537	     -0.06126654	     -0.00010469	     -0.20223195	     -0.06581807	      0.88315714	      0.00002292	     -0.21950477	     -0.00006219	     -0.00042245	    192.23074112
      0.34956152	     -0.06137075	     -0.00010124	     -0.20233579	     -0.06581820	      0.88315649	      0.00002333	     -0.21951922	     -0.00010776	     -0.00042143	    192.80604220
      0.35090691	     -0.06146439	     -0.00009811	     -0.20242914	     -0.06581837	      0.88315592	      0.00002370	     -0.21953171	     -0.00014547	     -0.00041980	    192.07505514
      0.35225230	     -0.06155137	     -0.00009471	     -0.20251583	     -0.06581859	      0.88315536	      0.00002407	     -0.21954414	     -0.00018143	     -0.00041647	    190.82298638
      0.35359769	     -0.06163302	     -0.00009118	     -0.20259720	     -0.06581886	      0.88315480	      0.00002445	     -0.21955643	     -0.00021716	     -0.00041268	    190.94735230
      0.35594196	     -0.06177277	     -0.00008450	     -0.20273651	     -0.06581944	      0.88315384	      0.00002512	     -0.21957751	     -0.00027474	     -0.00040376	    188.21022272
      0.35736407	     -0.06184312	     -0.00008080	     -0.20280658	     -0.06581986	      0.88315327	      0.00002554	     -0.21959018	     -0.00031023	     -0.00039656	    189.43598820
      0.35878618	     -0.06191656	     -0.00007637	     -0.20287977	     -0.06582032	      0.88315272	      0.00002596	     -0.21960262	     -0.00034348	     -0.00038902	    189.09848972
      0.36050794	     -0.06200032	     -0.00007144	     -0.20296324	     -0.06582095	      0.88315205	      0.00002647	     -0.21961758	     -0.00038190	     -0.00037898	    188.08279571
      0.36201015	     -0.06206341	     -0.00006633	     -0.20302607	     -0.06582155	      0.88315149	      0.00002693	     -0.21963046	     -0.00041481	     -0.00036800	    187.14763446
      0.36351237	     -0.06212517	     -0.00006215	     -0.20308758	     -0.06582219	      0.88315095	      0.00002739	     -0.21964317	     -0.00044699	     -0.00035712	    187.33418792
      0.36501458	     -0.06218399	     -0.00005719	     -0.20314616	     -0.06582289	      0.88315042	      0.00002785	     -0.21965575	     -0.00047809	     -0.00034578	    186.92831667
      0.36651680	     -0.06223814	     -0.00005305	     -0.20320008	     -0.06582363	      0.88314991	      0.00002832	     -0.21966822	     -0.00050865	     -0.00033411	    187.08687822
      0.36801901	     -0.06229045	     -0.00004812	     -0.20325216	     -0.06582442	      0.88314942	      0.00002879	     -0.21968056	     -0.00053765	     -0.00032162	    185.60955388
      0.36952123	     -0.06233716	     -0.00004419	     -0.20329864	     -0.06582525	      0.88314894	      0.00002927	     -0.21969279	     -0.00056762	     -0.00030927	    186.50458324
      0.37102344	     -0.06238255	     -0.00003940	     -0.20334382	     -0.06582612	      0.88314849	      0.00002975	     -0.21970489	     -0.00059567	     -0.00029631	    185.10291921
      0.37252566	     -0.06242316	     -0.00003555	     -0.20338419	     -0.06582704	      0.88314805	      0.00003024	     -0.21971690	     -0.00062421	     -0.00028328	    185.42150744
      0.37402787	     -0.06246447	     -0.00003107	     -0.20342530	     -0.06582800	      0.88314764	      0.00003073	     -0.21972881	     -0.00065158	     -0.00027067	    184.43804525
      0.37553009	     -0.06249899	     -0.00002738	     -0.20345958	     -0.06582899	      0.88314724	      0.00003122	     -0.21974065	     -0.00067896	     -0.00025768	    184.37117507
      0.37703230	     -0.06253541	     -0.00002311	     -0.20349579	     -0.06583003	      0.88314686	      0.00003171	     -0.21975236	     -0.00070630	     -0.00024612	    184.51220227
      0.37853452	     -0.06256982	     -0.00001974	     -0.20352999	     -0.06583112	      0.88314650	      0.00003221	     -0.21976403	     -0.00073189	     -0.00023406	    183.00490127
      0.38003673	     -0.06259793	     -0.00001561	     -0.20355789	     -0.06583224	      0.88314616	      0.00003271	     -0.21977564	     -0.00075893	     -0.00022334	    183.68268389
      0.38188021	     -0.06263783	     -0.00001200	     -0.20359753	     -0.06583366	      0.88314576	      0.00003333	     -0.21978971	     -0.00078977	     -0.00021115	    181.97235310
      0.38322064	     -0.06265856	     -0.00000823	     -0.20361808	     -0.06583474	      0.88314548	      0.00003378	     -0.21979992	     -0.00081363	     -0.00020247	    182.73898728
      0.38456107	     -0.06268216	     -0.00000551	     -0.20364148	     -0.06583584	      0.88314521	      0.00003424	     -0.21981004	     -0.00083666	     -0.00019545	    183.07016374
      0.38590150	     -0.06270431	     -0.00000228	     -0.20366346	     -0.06583698	      0.88314496	      0.00003469	     -0.21982011	     -0.00085863	     -0.00018870	    182.14799224
      0.38724193	     -0.06272367	      0.00000053	     -0.20368263	     -0.06583815	      0.88314471	      0.00003515	     -0.21983011	     -0.00088143	     -0.00018323	    182.59086831
      0.38885184	     -0.06274737	      0.00000397	     -0.20370612	     -0.06583959	      0.88314442	      0.00003571	     -0.21984202	     -0.00090745	     -0.00017732	    181.34903451
      0.39046175	     -0.06276288	      0.00000727	     -0.20372141	     -0.06584107	      0.88314414	      0.00003626	     -0.21985381	     -0.00093488	     -0.00017283	    182.11681657
      0.39186977	     -0.06277830	      0.00001025	     -0.20373664	     -0.06584240	      0.88314390	      0.00003675	     -0.21986391	     -0.00095765	     -0.00016921	    181.19786839
      0.39327779	     -0.06278826	      0.00001276	     -0.20374639	     -0.06584377	      0.88314366	      0.00003724	     -0.21987390	     -0.00098147	     -0.00016682	    181.93106553
      0.39499220	     -0.06280380	      0.00001568	     -0.20376169	     -0.06584548	      0.88314337	      0.00003784	     -0.21988590	     -0.00100976	     -0.00016506	    181.71000054
      0.39670662	     -0.06281051	      0.00001808	     -0.20376816	     -0.06584723	      0.88314309	      0.00003844	     -0.21989781	     -0.00103825	     -0.00016385	    181.80743321
      0.39802422	     -0.06281736	      0.00002032	     -0.20377482	     -0.06584861	      0.88314288	      0.00003891	     -0.21990684	     -0.00106025	     -0.00016310	    181.37400871
      0.39934183	     -0.06281931	      0.00002223	     -0.20377658	     -0.06585003	      0.88314266	      0.00003938	     -0.21991580	     -0.00108205	     -0.00016256	    181.16342655
      0.40093596	     -0.06282234	      0.00002473	     -0.20377938	     -0.06585177	      0.88314240	      0.00003994	     -0.21992647	     -0.00110940	     -0.00016367	    182.04038595
      0.40253010	     -0.06282329	      0.00002710	     -0.20378011	     -0.06585356	      0.88314214	      0.00004051	     -0.21993699	     -0.00113484	     -0.00016380	    179.92387957
      0.40412424	     -0.06281809	      0.00002945	     -0.20377466	     -0.06585539	      0.88314188	      0.00004108	     -0.21994737	     -0.00116381	     -0.00016546	    182.17290183
      0.40571837	     -0.06281537	      0.00003181	     -0.20377172	     -0.06585727	      0.88314162	      0.00004166	     -0.21995752	     -0.00118986	     -0.00016546	    179.74119007
      0.40731251	     -0.06280191	      0.00003460	     -0.20375802	     -0.06585919	      0.88314135	      0.00004223	     -0.21996762	     -0.00121890	     -0.00016627	    181.27268970
      0.40864123	     -0.06279660	      0.00003665	     -0.20375251	     -0.06586083	      0.88314113	      0.00004271	     -0.21997582	     -0.00124225	     -0.00016653	    180.83748631
      0.40996995	     -0.06278606	      0.00003910	     -0.20374177	     -0.06586249	      0.88314091	      0.00004320	     -0.21998397	     -0.00126652	     -0.00016700	    181.49119359
      0.41158294	     -0.06277564	      0.00004197	     -0.20373110	     -0.06586456	      0.88314064	      0.00004378	     -0.21999379	     -0.00129508	     -0.00016661	    180.23400228
      0.41319592	     -0.06276039	      0.00004464	     -0.20371559	     -0.06586667	      0.88314037	      0.00004437	     -0.22000353	     -0.00132634	     -0.00016650	    181.99049374
      0.41480890	     -0.06274710	      0.00004742	     -0.20370205	     -0.06586884	      0.88314011	      0.00004497	     -0.22001315	     -0.00135544	     -0.00016424	    179.68898704
      0.41617921	     -0.06272671	      0.00004976	     -0.20368144	     -0.06587071	      0.88313988	      0.00004547	     -0.22002131	     -0.00138279	     -0.00016269	    181.39100357
      0.41754951	     -0.06271288	      0.00005207	     -0.20366738	     -0.06587262	      0.88313966	      0.00004598	     -0.22002935	     -0.00140931	     -0.00016092	    181.41887945
      0.41931023	     -0.06269175	      0.00005490	     -0.20364595	     -0.06587514	      0.88313938	      0.00004663	     -0.22003966	     -0.00144405	     -0.00015818	    181.82177994
      0.42077591	     -0.06267488	      0.00005701	     -0.20362883	     -0.06587727	      0.88313915	      0.00004717	     -0.22004818	     -0.00147310	     -0.00015534	    181.39140528
      0.42224158	     -0.06265290	      0.00005897	     -0.20360659	     -0.06587946	      0.88313892	      0.00004772	     -0.22005665	     -0.00150296	     -0.00015143	    181.62968411
      0.42379123	     -0.06263478	      0.00006087	     -0.20358818	     -0.06588181	      0.88313869	      0.00004829	     -0.22006551	     -0.00153522	     -0.00014774	    182.18833719
      0.42534089	     -0.06261211	      0.00006246	     -0.20356523	     -0.06588421	      0.88313847	      0.00004887	     -0.22007435	     -0.00156677	     -0.00014248	    181.23941495
      0.42689054	     -0.06259097	      0.00006369	     -0.20354378	     -0.06588667	      0.88313825	      0.00004945	     -0.22008311	     -0.00160067	     -0.00013765	    182.70154063
      0.42844019	     -0.06256618	      0.00006497	     -0.20351870	     -0.06588917	      0.88313804	      0.00005003	     -0.22009179	     -0.00163360	     -0.00013149	    182.21449996
      0.42998984	     -0.06254023	      0.00006646	     -0.20349245	     -0.06589173	      0.88313784	      0.00005062	     -0.22010032	     -0.00166718	     -0.00012451	    181.79277562
      0.43153949	     -0.06250965	      0.00006767	     -0.20346156	     -0.06589434	      0.88313766	      0.00005120	     -0.22010865	     -0.00170261	     -0.00011790	    183.32923194
      0.43308914	     -0.06248513	      0.00006891	     -0.20343673	     -0.06589701	      0.88313748	      0.00005178	     -0.22011672	     -0.00173704	     -0.00010972	    182.36638656
      0.43463879	     -0.06245631	      0.00006983	     -0.20340760	     -0.06589973	      0.88313732	      0.00005237	     -0.22012472	     -0.00177290	     -0.00010134	    182.55291745
      0.43618845	     -0.06242863	      0.00007119	     -0.20337958	     -0.06590250	      0.88313717	      0.00005295	     -0.22013254	     -0.00180963	     -0.00009256	    182.72531927
      0.43773810	     -0.06239896	      0.00007208	     -0.20334958	     -0.06590534	      0.88313703	      0.00005354	     -0.22014024	     -0.00184757	     -0.00008411	    183.93220256
      0.43928775	     -0.06237984	      0.00007300	     -0.20333012	     -0.06590823	      0.88313691	      0.00005412	     -0.22014780	     -0.00188492	     -0.00007513	    183.11282520
      0.44083740	     -0.06235065	      0.00007335	     -0.20330059	     -0.06591118	      0.88313680	      0.00005470	     -0.22015543	     -0.00192383	     -0.00006643	    183.98239248
      0.44220311	     -0.06233413	      0.00007407	     -0.20328376	     -0.06591383	      0.88313671	      0.00005522	     -0.22016204	     -0.00195786	     -0.00005939	    183.55564475
      0.44356883	     -0.06231253	      0.00007423	     -0.20326185	     -0.06591653	      0.88313663	      0.00005573	     -0.22016868	     -0.00199266	     -0.00005255	    183.81623416
      0.44522812	     -0.06229121	      0.00007474	     -0.20324016	     -0.06591987	      0.88313655	      0.00005635	     -0.22017663	     -0.00203568	     -0.00004552	    184.32664871
      0.44688742	     -0.06226950	      0.00007480	     -0.20321807	     -0.06592328	      0.88313648	      0.00005696	     -0.22018452	     -0.00207840	     -0.00003879	    183.73348938
      0.44837235	     -0.06225042	      0.00007545	     -0.20319864	     -0.06592640	      0.88313643	      0.00005751	     -0.22019149	     -0.00211795	     -0.00003389	    184.19038213
      0.44985728	     -0.06223366	      0.00007520	     -0.20318152	     -0.06592957	      0.88313638	      0.00005806	     -0.22019839	     -0.00215790	     -0.00003033	    184.93661612
      0.45134221	     -0.06222146	      0.00007536	     -0.20316898	     -0.06593281	      0.88313634	      0.00005861	     -0.22020522	     -0.00219693	     -0.00002726	    183.73431640
      0.45282714	     -0.06220495	      0.00007476	     -0.20315211	     -0.06593610	      0.88313630	      0.00005915	     -0.22021203	     -0.00223803	     -0.00002568	    185.06207900
      0.45431207	     -0.06219858	      0.00007428	     -0.20314537	     -0.06593945	      0.88313626	      0.00005969	     -0.22021875	     -0.00227859	     -0.00002583	    185.28842256
      0.45579700	     -0.06219206	      0.00007305	     -0.20313848	     -0.06594287	      0.88313622	      0.00006022	     -0.22022556	     -0.00231861	     -0.00002645	    184.50072050
      0.45728193	     -0.06218791	      0.00007190	     -0.20313395	     -0.06594634	      0.88313618	      0.00006075	     -0.22023243	     -0.00236010	     -0.00002916	    185.54924522
      0.45895302	     -0.06218790	      0.00007002	     -0.20313352	     -0.06595032	      0.88313613	      0.00006134	     -0.22024023	     -0.00240593	     -0.00003420	    185.63826421
      0.46062412	     -0.06219009	      0.00006907	     -0.20313530	     -0.06595438	      0.88313607	      0.00006193	     -0.22024804	     -0.00245174	     -0.00004061	    185.48561761
      0.46194347	     -0.06219003	      0.00006728	     -0.20313490	     -0.06595764	      0.88313601	      0.00006238	     -0.22025422	     -0.00248829	     -0.00004729	    186.15660129
      0.46326281	     -0.06219488	      0.00006617	     -0.20313942	     -0.06596095	      0.88313594	      0.00006284	     -0.22026036	     -0.00252420	     -0.00005493	    186.02825345
      0.46500348	     -0.06220375	      0.00006408	     -0.20314787	     -0.06596538	      0.88313584	      0.00006343	     -0.22026852	     -0.00257161	     -0.00006726	    186.10611952
      0.46656760	     -0.06221157	      0.00006309	     -0.20315531	     -0.06596944	      0.88313572	      0.00006396	     -0.22027582	     -0.00261391	     -0.00007889	    185.71430934
      0.46813172	     -0.06222215	      0.00006108	     -0.20316551	     -0.06597356	      0.88313559	      0.00006448	     -0.22028315	     -0.00265652	     -0.00009259	    186.36457502
      0.46969584	     -0.06223615	      0.00006021	     -0.20317914	     -0.06597775	      0.88313543	      0.00006500	     -0.22029048	     -0.00269833	     -0.00010760	    186.36340223
      0.47106499	     -0.06224809	      0.00005863	     -0.20319075	     -0.06598147	      0.88313528	      0.00006545	     -0.22029692	     -0.00273516	     -0.00012223	    187.24216752
      0.47243413	     -0.06226384	      0.00005776	     -0.20320620	     -0.06598524	      0.88313510	      0.00006589	     -0.22030338	     -0.00277055	     -0.00013708	    186.42401673
      0.47380328	     -0.06227918	      0.00005634	     -0.20322121	     -0.06598905	      0.88313490	      0.00006633	     -0.22030988	     -0.00280676	     -0.00015323	    187.24436065
      0.47557563	     -0.06230823	      0.00005444	     -0.20324988	     -0.06599407	      0.88313461	      0.00006689	     -0.22031842	     -0.00285129	     -0.00017461	    185.62980656
      0.47704369	     -0.06232451	      0.00005245	     -0.20326580	     -0.06599828	      0.88313434	      0.00006734	     -0.22032564	     -0.00289011	     -0.00019335	    187.59327253
      0.47851175	     -0.06235181	      0.00005081	     -0.20329278	     -0.06600255	      0.88313404	      0.00006779	     -0.22033292	     -0.00292632	     -0.00021191	    186.63580036
      0.47997981	     -0.06237694	      0.00004887	     -0.20331758	     -0.06600688	      0.88313372	      0.00006824	     -0.22034038	     -0.00296356	     -0.00023182	    187.91368347
      0.48144786	     -0.06240617	      0.00004750	     -0.20334651	     -0.06601125	      0.88313336	      0.00006868	     -0.22034795	     -0.00299832	     -0.00025091	    186.33648320
      0.48291592	     -0.06243219	      0.00004578	     -0.20337221	     -0.06601568	      0.88313298	      0.00006911	     -0.22035566	     -0.00303456	     -0.00027097	    187.65395416
      0.48438398	     -0.06246434	      0.00004438	     -0.20340408	     -0.06602016	      0.88313257	      0.00006954	     -0.22036346	     -0.00306869	     -0.00029080	    186.78872969
      0.48585203	     -0.06249258	      0.00004281	     -0.20343202	     -0.06602469	      0.88313212	      0.00006996	     -0.22037137	     -0.00310294	     -0.00031031	    186.87863648
      0.48732009	     -0.06252534	      0.00004131	     -0.20346449	     -0.06602927	      0.88313165	      0.00007037	     -0.22037932	     -0.00313685	     -0.00032999	    187.32148424
      0.48878815	     -0.06255700	      0.00003975	     -0.20349587	     -0.06603390	      0.88313116	      0.00007077	     -0.22038738	     -0.00316954	     -0.00034892	    186.89898530
      0.49064872	     -0.06260098	      0.00003828	     -0.20353951	     -0.06603984	      0.88313049	      0.00007128	     -0.22039767	     -0.00321007	     -0.00037251	    186.09588120
      0.49230328	     -0.06263610	      0.00003568	     -0.20357433	     -0.06604518	      0.88312985	      0.00007171	     -0.22040690	     -0.00324643	     -0.00039170	    186.90904647
      0.49377719	     -0.06267192	      0.00003509	     -0.20360990	     -0.06604999	      0.88312926	      0.00007210	     -0.22041517	     -0.00327752	     -0.00040895	    186.93439230
      0.49525111	     -0.06270644	      0.00003323	     -0.20364418	     -0.06605484	      0.88312865	      0.00007247	     -0.22042350	     -0.00330752	     -0.00042482	    186.43938527
      0.49672503	     -0.06274130	      0.00003226	     -0.20367879	     -0.06605974	      0.88312801	      0.00007284	     -0.22043185	     -0.00333769	     -0.00044039	    186.88555768
      0.49819894	     -0.06277807	      0.00003051	     -0.20371533	     -0.06606468	      0.88312735	      0.00007320	     -0.22044020	     -0.00336617	     -0.00045429	    185.84050082
      0.49967286	     -0.06281184	      0.00002932	     -0.20374887	     -0.06606966	      0.88312667	      0.00007355	     -0.22044856	     -0.00339533	     -0.00046742	    186.47218937
      0.50124348	     -0.06285178	      0.00002762	     -0.20378857	     -0.06607502	      0.88312593	      0.00007391	     -0.22045743	     -0.00342528	     -0.00048050	    186.57485922
      0.50281411	     -0.06289180	      0.00002650	     -0.20382837	     -0.06608042	      0.88312516	      0.00007426	     -0.22046630	     -0.00345345	     -0.00049148	    184.93706689
      0.50438474	     -0.06292658	      0.00002477	     -0.20386292	     -0.06608587	      0.88312438	      0.00007461	     -0.22047515	     -0.00348302	     -0.00050159	    186.22214745
      0.50595537	     -0.06296979	      0.00002379	     -0.20390592	     -0.06609136	      0.88312359	      0.00007495	     -0.22048389	     -0.00351068	     -0.00051069	    185.86917577
      0.50752600	     -0.06300722	      0.00002188	     -0.20394314	     -0.06609690	      0.88312278	      0.00007527	     -0.22049266	     -0.00353788	     -0.00051821	    185.87734167
      0.50909663	     -0.06304972	      0.00002126	     -0.20398545	     -0.06610247	      0.88312196	      0.00007559	     -0.22050136	     -0.00356408	     -0.00052460	    185.36589937
      0.51066725	     -0.06308793	      0.00001898	     -0.20402345	     -0.06610809	      0.88312113	      0.00007589	     -0.22051005	     -0.00359010	     -0.00053010	    185.85214714
      0.51223788	     -0.06313186	      0.00001887	     -0.20406721	     -0.06611375	      0.88312030	      0.00007619	     -0.22051865	     -0.00361466	     -0.00053446	    185.02544654
      0.51380851	     -0.06317074	      0.00001623	     -0.20410590	     -0.06611945	      0.88311946	      0.00007647	     -0.22052724	     -0.00363882	     -0.00053745	    184.84525493
      0.51513672	     -0.06320516	      0.00001626	     -0.20414019	     -0.06612429	      0.88311874	      0.00007670	     -0.22053444	     -0.00365868	     -0.00053963	    184.58990556
      0.51646492	     -0.06324019	      0.00001485	     -0.20417509	     -0.06612916	      0.88311802	      0.00007693	     -0.22054160	     -0.00367831	     -0.00054157	    184.90120040
      0.51809471	     -0.06328553	      0.00001387	     -0.20422028	     -0.06613518	      0.88311714	      0.00007719	     -0.22055036	     -0.00370063	     -0.00054276	    183.54412427
      0.51972450	     -0.06332563	      0.00001220	     -0.20426020	     -0.06614123	      0.88311625	      0.00007744	     -0.22055908	     -0.00372400	     -0.00054347	    184.71876264
      0.52135429	     -0.06337242	      0.00001164	     -0.20430687	     -0.06614732	      0.88311537	      0.00007769	     -0.22056768	     -0.00374502	     -0.00054361	    183.67909826
      0.52298407	     -0.06341489	      0.00000959	     -0.20434918	     -0.06615344	      0.88311448	      0.00007791	     -0.22057625	     -0.00376615	     -0.00054311	    184.04818020
      0.52432416	     -0.06345180	      0.00000943	     -0.20438600	     -0.06615849	      0.88311376	      0.00007809	     -0.22058324	     -0.00378230	     -0.00054210	    183.24471914
      0.52566425	     -0.06348790	      0.00000823	     -0.20442199	     -0.06616357	      0.88311303	      0.00007827	     -0.22059019	     -0.00379848	     -0.00054129	    183.52655290
      0.52737188	     -0.06353755	      0.00000734	     -0.20447154	     -0.06617008	      0.88311211	      0.00007847	     -0.22059901	     -0.00381732	     -0.00053985	    182.33501604
      0.52888773	     -0.06357639	      0.00000614	     -0.20451027	     -0.06617588	      0.88311129	      0.00007865	     -0.22060681	     -0.00383416	     -0.00053819	    182.49890083
      0.53040358	     -0.06361886	      0.00000546	     -0.20455264	     -0.06618170	      0.88311047	      0.00007881	     -0.22061450	     -0.00385003	     -0.00053653	    182.37394916
      0.53191944	     -0.06366175	      0.00000419	     -0.20459545	     -0.06618755	      0.88310966	      0.00007896	     -0.22062217	     -0.00386555	     -0.00053551	    182.99022038
      0.53343529	     -0.06370664	      0.00000355	     -0.20464027	     -0.06619342	      0.88310885	      0.00007910	     -0.22062981	     -0.00387866	     -0.00053347	    181.18582684
      0.53495114	     -0.06374703	      0.00000231	     -0.20468057	     -0.06619931	      0.88310804	      0.00007923	     -0.22063745	     -0.00389315	     -0.00053247	    182.50102942
      0.53646700	     -0.06379420	      0.00000164	     -0.20472770	     -0.06620522	      0.88310724	      0.00007936	     -0.22064504	     -0.00390466	     -0.00053104	    180.66386136
      0.53798285	     -0.06383398	      0.00000048	     -0.20476741	     -0.06621115	      0.88310643	      0.00007947	     -0.22065264	     -0.00391744	     -0.00053012	    181.71576138
      0.53949870	     -0.06388142	     -0.00000018	     -0.20481480	     -0.06621709	      0.88310563	      0.00007957	     -0.22066015	     -0.00392818	     -0.00052946	    180.93120145
      0.54101456	     -0.06392297	     -0.00000128	     -0.20485632	     -0.06622306	      0.88310483	      0.00007966	     -0.22066769	     -0.00393866	     -0.00052879	    180.89560444
      0.54253041	     -0.06396838	     -0.00000183	     -0.20490170	     -0.06622903	      0.88310403	      0.00007974	     -0.22067514	     -0.00394806	     -0.00052832	    180.34335226
      0.54404626	     -0.06401060	     -0.00000286	     -0.20494389	     -0.06623503	      0.88310323	      0.00007981	     -0.22068259	     -0.00395695	     -0.00052810	    180.27558410
      0.54556212	     -0.06405550	     -0.00000325	     -0.20498877	     -0.06624103	      0.88310243	      0.00007987	     -0.22068997	     -0.00396475	     -0.00052808	    179.69375973
      0.54738734	     -0.06411038	     -0.00000471	     -0.20504364	     -0.06624828	      0.88310146	      0.00007993	     -0.22069887	     -0.00397307	     -0.00052822	    178.93929709
      0.54888785	     -0.06414985	     -0.00000452	     -0.20508311	     -0.06625424	      0.88310067	      0.00007996	     -0.22070613	     -0.00397977	     -0.00052836	    179.08149959
      0.55038837	     -0.06419426	     -0.00000575	     -0.20512752	     -0.06626022	      0.88309988	      0.00007999	     -0.22071333	     -0.00398561	     -0.00052907	    179.39115744
      0.55188888	     -0.06424077	     -0.00000611	     -0.20517405	     -0.06626620	      0.88309908	      0.00008001	     -0.22072055	     -0.00398973	     -0.00052961	    178.24149081
      0.55338939	     -0.06428396	     -0.00000720	     -0.20521725	     -0.06627219	      0.88309829	      0.00008002	     -0.22072781	     -0.00399415	     -0.00053045	    178.65296110
      0.55495675	     -0.06433179	     -0.00000804	     -0.20526510	     -0.06627846	      0.88309746	      0.00008002	     -0.22073536	     -0.00399759	     -0.00053188	    178.51273631
      0.55652410	     -0.06437970	     -0.00000942	     -0.20531304	     -0.06628472	      0.88309662	      0.00008000	     -0.22074294	     -0.00399934	     -0.00053246	    177.19203057
      0.55809146	     -0.06442354	     -0.00001010	     -0.20535692	     -0.06629099	      0.88309579	      0.00007998	     -0.22075053	     -0.00400194	     -0.00053405	    178.13427440
      0.55965882	     -0.06447222	     -0.00001141	     -0.20540563	     -0.06629727	      0.88309495	      0.00007995	     -0.22075806	     -0.00400211	     -0.00053493	    177.07400019
      0.56136190	     -0.06452183	     -0.00001217	     -0.20545530	     -0.06630408	      0.88309404	      0.00007990	     -0.22076629	     -0.00400276	     -0.00053699	    177.92117266
      0.56306498	     -0.06457860	     -0.00001388	     -0.20551215	     -0.06631090	      0.88309312	      0.00007984	     -0.22077450	     -0.00399974	     -0.00053809	    175.11411368
      0.56476807	     -0.06461756	     -0.00001328	     -0.20555118	     -0.06631771	      0.88309220	      0.00007977	     -0.22078281	     -0.00399992	     -0.00053995	    177.77127599
      0.56611807	     -0.06466297	     -0.00001474	     -0.20559665	     -0.06632311	      0.88309147	      0.00007971	     -0.22078919	     -0.00399637	     -0.00054077	    175.94469067
      0.56746808	     -0.06470049	     -0.00001481	     -0.20563426	     -0.06632850	      0.88309074	      0.00007964	     -0.22079568	     -0.00399395	     -0.00054208	    176.51741161
      0.56930003	     -0.06475771	     -0.00001582	     -0.20569159	     -0.06633581	      0.88308975	      0.00007953	     -0.22080448	     -0.00398817	     -0.00054334	    175.06495411
      0.57113197	     -0.06480099	     -0.00001531	     -0.20573498	     -0.06634311	      0.88308875	      0.00007942	     -0.22081336	     -0.00398429	     -0.00054498	    177.77856125
      0.57240348	     -0.06484535	     -0.00001668	     -0.20577943	     -0.06634818	      0.88308806	      0.00007933	     -0.22081936	     -0.00397803	     -0.00054555	    175.55238025
      0.57367498	     -0.06488053	     -0.00001684	     -0.20581471	     -0.06635323	      0.88308736	      0.00007923	     -0.22082544	     -0.00397290	     -0.00054624	    175.68506198
      0.57550200	     -0.06493406	     -0.00001757	     -0.20586838	     -0.06636048	      0.88308636	      0.00007909	     -0.22083416	     -0.00396440	     -0.00054733	    175.44449991
      0.57732903	     -0.06498339	     -0.00001740	     -0.20591786	     -0.06636772	      0.88308536	      0.00007893	     -0.22084285	     -0.00395453	     -0.00054727	    174.70961435
      0.57884549	     -0.06502742	     -0.00001853	     -0.20596201	     -0.06637371	      0.88308453	      0.00007880	     -0.22084999	     -0.00394676	     -0.00054789	    175.76871676
      0.58036196	     -0.06507010	     -0.00001837	     -0.20600484	     -0.06637969	      0.88308370	      0.00007865	     -0.22085712	     -0.00393687	     -0.00054749	    175.04993546
      0.58198736	     -0.06511804	     -0.00001926	     -0.20605293	     -0.06638608	      0.88308281	      0.00007849	     -0.22086478	     -0.00392567	     -0.00054707	    174.60328870
      0.58361277	     -0.06515950	     -0.00001892	     -0.20609455	     -0.06639245	      0.88308192	      0.00007832	     -0.22087243	     -0.00391433	     -0.00054639	    175.21885246
      0.58523817	     -0.06520935	     -0.00002000	     -0.20614456	     -0.06639880	      0.88308104	      0.00007815	     -0.22087997	     -0.00390184	     -0.00054587	    175.44491047
      0.58686357	     -0.06525180	     -0.00001934	     -0.20618721	     -0.06640513	      0.88308015	      0.00007796	     -0.22088754	     -0.00388732	     -0.00054381	    174.05006086
      0.58848898	     -0.06529636	     -0.00002071	     -0.20623193	     -0.06641144	      0.88307927	      0.00007777	     -0.22089508	     -0.00387355	     -0.00054188	    174.83945535
      0.59011438	     -0.06533863	     -0.00001961	     -0.20627441	     -0.06641772	      0.88307839	      0.00007758	     -0.22090259	     -0.00385806	     -0.00053949	    174.75275924
      0.59173978	     -0.06538693	     -0.00002151	     -0.20632290	     -0.06642398	      0.88307752	      0.00007737	     -0.22091007	     -0.00384188	     -0.00053681	    174.99106282
      0.59336519	     -0.06542838	     -0.00001958	     -0.20636458	     -0.06643021	      0.88307665	      0.00007717	     -0.22091761	     -0.00382411	     -0.00053350	    174.39299100
      0.59499059	     -0.06547691	     -0.00002224	     -0.20641330	     -0.06643641	      0.88307578	      0.00007695	     -0.22092507	     -0.00380606	     -0.00052968	    174.65044331
      0.59639577	     -0.06551069	     -0.00002025	     -0.20644729	     -0.06644175	      0.88307504	      0.00007676	     -0.22093156	     -0.00378969	     -0.00052633	    174.95081672
      0.59780096	     -0.06555088	     -0.00002121	     -0.20648767	     -0.06644706	      0.88307430	      0.00007657	     -0.22093797	     -0.00377189	     -0.00052221	    174.33440813
      0.59920614	     -0.06558623	     -0.00002081	     -0.20652324	     -0.06645235	      0.88307357	      0.00007637	     -0.22094438	     -0.00375423	     -0.00051813	    174.89760596
      0.60123282	     -0.06564469	     -0.00002153	     -0.20658201	     -0.06645993	      0.88307253	      0.00007607	     -0.22095353	     -0.00372552	     -0.00051125	    172.94527427
      0.60273000	     -0.06567495	     -0.00002049	     -0.20661251	     -0.06646550	      0.88307177	      0.00007585	     -0.22096029	     -0.00370597	     -0.00050583	    175.02283354
      0.60422719	     -0.06571741	     -0.00002111	     -0.20665521	     -0.06647103	      0.88307101	      0.00007563	     -0.22096686	     -0.00368369	     -0.00050019	    174.69645006
      0.60610879	     -0.06576281	     -0.00001981	     -0.20670095	     -0.06647793	      0.88307008	      0.00007534	     -0.22097517	     -0.00365455	     -0.00049285	    174.38078845
      0.60752669	     -0.06579546	     -0.00002057	     -0.20673383	     -0.06648310	      0.88306939	      0.00007512	     -0.22098125	     -0.00363228	     -0.00048575	    174.35981869
      0.60894459	     -0.06582774	     -0.00001969	     -0.20676637	     -0.06648823	      0.88306870	      0.00007489	     -0.22098724	     -0.00360919	     -0.00047920	    174.93163239
      0.61069349	     -0.06587053	     -0.00001928	     -0.20680950	     -0.06649452	      0.88306787	      0.00007461	     -0.22099455	     -0.00357887	     -0.00047099	    174.39198569
      0.61244238	     -0.06590182	     -0.00001686	     -0.20684115	     -0.06650075	      0.88306705	      0.00007432	     -0.22100175	     -0.00354798	     -0.00046143	    174.31926975
      0.61389289	     -0.06593202	     -0.00001678	     -0.20687163	     -0.06650588	      0.88306639	      0.00007408	     -0.22100746	     -0.00352223	     -0.00045366	    175.05734064
      0.61534340	     -0.06595735	     -0.00001491	     -0.20689727	     -0.06651097	      0.88306574	      0.00007384	     -0.22101308	     -0.00349503	     -0.00044484	    174.77369616
      0.61712873	     -0.06598897	     -0.00001384	     -0.20692925	     -0.06651718	      0.88306496	      0.00007354	     -0.22101982	     -0.00346164	     -0.00043424	    175.58582054
      0.61891407	     -0.06601757	     -0.00001044	     -0.20695827	     -0.06652333	      0.88306419	      0.00007324	     -0.22102639	     -0.00342497	     -0.00042170	    172.83569267
      0.62036379	     -0.06603216	     -0.00001007	     -0.20697314	     -0.06652827	      0.88306359	      0.00007299	     -0.22103157	     -0.00339843	     -0.00041149	    175.50172292
      0.62181351	     -0.06605009	     -0.00000738	     -0.20699141	     -0.06653318	      0.88306300	      0.00007273	     -0.22103656	     -0.00336876	     -0.00040040	    174.61858482
      0.62326324	     -0.06606499	     -0.00000587	     -0.20700662	     -0.06653804	      0.88306243	      0.00007248	     -0.22104147	     -0.00333981	     -0.00038893	    175.21209772
      0.62538249	     -0.06608304	     -0.00000158	     -0.20702517	     -0.06654507	      0.88306162	      0.00007211	     -0.22104846	     -0.00329570	     -0.00037100	    174.24267382
      0.62679043	     -0.06609122	     -0.00000066	     -0.20703365	     -0.06654969	      0.88306111	      0.00007186	     -0.22105297	     -0.00326732	     -0.00035827	    175.34263514
      0.62819836	     -0.06609789	      0.00000228	     -0.20704065	     -0.06655427	      0.88306061	      0.00007161	     -0.22105738	     -0.00323775	     -0.00034501	    174.95117345
      0.63006092	     -0.06610414	      0.00000500	     -0.20704733	     -0.06656027	      0.88305999	      0.00007127	     -0.22106309	     -0.00319866	     -0.00032671	    174.73722578
      0.63153242	     -0.06610571	      0.00000825	     -0.20704924	     -0.06656495	      0.88305952	      0.00007101	     -0.22106752	     -0.00316793	     -0.00031123	    174.80006960
      0.63300391	     -0.06610489	      0.00001068	     -0.20704875	     -0.06656959	      0.88305907	      0.00007074	     -0.22107187	     -0.00313742	     -0.00029564	    175.50807773
      0.63493461	     -0.06610589	      0.00001518	     -0.20705020	     -0.06657561	      0.88305852	      0.00007039	     -0.22107747	     -0.00309624	     -0.00027468	    174.71681395
      0.63653660	     -0.06609854	      0.00001703	     -0.20704320	     -0.06658054	      0.88305809	      0.00007009	     -0.22108211	     -0.00306314	     -0.00025585	    175.40059775
      0.63813858	     -0.06609124	      0.00002156	     -0.20703628	     -0.06658542	      0.88305770	      0.00006980	     -0.22108668	     -0.00302920	     -0.00023701	    174.83170526
      0.63974057	     -0.06608317	      0.00002321	     -0.20702854	     -0.06659025	      0.88305734	      0.00006950	     -0.22109122	     -0.00299657	     -0.00021828	    176.20346823
      0.64134255	     -0.06607711	      0.00002770	     -0.20702286	     -0.06659502	      0.88305700	      0.00006921	     -0.22109579	     -0.00296231	     -0.00019854	    174.74311505
      0.64273621	     -0.06607320	      0.00002887	     -0.20701922	     -0.06659913	      0.88305674	      0.00006894	     -0.22109994	     -0.00293436	     -0.00018203	    176.02197948
      0.64412988	     -0.06607368	      0.00003162	     -0.20702000	     -0.06660320	      0.88305649	      0.00006868	     -0.22110435	     -0.00290520	     -0.00016517	    175.22129350
      0.64582238	     -0.06607699	      0.00003393	     -0.20702366	     -0.06660809	      0.88305623	      0.00006837	     -0.22111021	     -0.00287124	     -0.00014572	    175.98714756
      0.64751489	     -0.06608869	      0.00003753	     -0.20703572	     -0.06661292	      0.88305600	      0.00006805	     -0.22111673	     -0.00283574	     -0.00012688	    174.22881430
      0.64920740	     -0.06610020	      0.00003954	     -0.20704757	     -0.06661769	      0.88305580	      0.00006773	     -0.22112413	     -0.00280250	     -0.00010980	    175.60165126
      0.65063638	     -0.06611617	      0.00004340	     -0.20706385	     -0.06662167	      0.88305565	      0.00006746	     -0.22113102	     -0.00277294	     -0.00009684	    174.68126438
      0.65206537	     -0.06613517	      0.00004600	     -0.20708315	     -0.06662562	      0.88305552	      0.00006719	     -0.22113860	     -0.00274418	     -0.00008617	    175.38348834
      0.65349436	     -0.06615862	      0.00004953	     -0.20710691	     -0.06662952	      0.88305541	      0.00006692	     -0.22114693	     -0.00271391	     -0.00007705	    174.32222421
      0.65492335	     -0.06618322	      0.00005279	     -0.20713182	     -0.06663337	      0.88305530	      0.00006666	     -0.22115603	     -0.00268444	     -0.00007067	    174.90068873
      0.65698382	     -0.06622990	      0.00005816	     -0.20717898	     -0.06663886	      0.88305516	      0.00006627	     -0.22117052	     -0.00263882	     -0.00006554	    172.43339885
      0.65846443	     -0.06626036	      0.00006127	     -0.20720976	     -0.06664274	      0.88305506	      0.00006599	     -0.22118200	     -0.00260841	     -0.00006549	    174.89401578
      0.65994504	     -0.06630128	      0.00006536	     -0.20725104	     -0.06664658	      0.88305497	      0.00006572	     -0.22119434	     -0.00257444	     -0.00006813	    173.41081170
      0.66142565	     -0.06634130	      0.00006899	     -0.20729140	     -0.06665037	      0.88305486	      0.00006544	     -0.22120762	     -0.00254094	     -0.00007394	    173.75358433
      0.66333241	     -0.06640093	      0.00007411	     -0.20735151	     -0.06665517	      0.88305471	      0.00006509	     -0.22122605	     -0.00249616	     -0.00008613	    173.37055677
      0.66494361	     -0.06645274	      0.00007788	     -0.20740372	     -0.06665916	      0.88305456	      0.00006479	     -0.22124283	     -0.00245662	     -0.00009939	    172.56915685
      0.66655482	     -0.06650635	      0.00008252	     -0.20745773	     -0.06666309	      0.88305439	      0.00006449	     -0.22126063	     -0.00241714	     -0.00011666	    172.97915500
      0.66816602	     -0.06656718	      0.00008604	     -0.20751898	     -0.06666695	      0.88305418	      0.00006419	     -0.22127944	     -0.00237546	     -0.00013640	    172.33095049
      0.66977722	     -0.06662752	      0.00009049	     -0.20757977	     -0.06667074	      0.88305395	      0.00006389	     -0.22129933	     -0.00233246	     -0.00015858	    171.36665366
      0.67138843	     -0.06669027	      0.00009410	     -0.20764295	     -0.06667446	      0.88305367	      0.00006359	     -0.22132020	     -0.00228953	     -0.00018427	    172.56029948
      0.67299963	     -0.06675785	      0.00009929	     -0.20771102	     -0.06667812	      0.88305335	      0.00006329	     -0.22134199	     -0.00224260	     -0.00021071	    169.76298694
      0.67461083	     -0.06682087	      0.00010314	     -0.20777450	     -0.06668169	      0.88305299	      0.00006299	     -0.22136476	     -0.00219730	     -0.00023960	    171.29572038
      0.67622203	     -0.06689361	      0.00010857	     -0.20784775	     -0.06668519	      0.88305258	      0.00006269	     -0.22138832	     -0.00214853	     -0.00026980	    169.83714305
      0.67783324	     -0.06696368	      0.00011246	     -0.20791833	     -0.06668862	      0.88305212	      0.00006239	     -0.22141280	     -0.00209978	     -0.00030141	    170.71068153
      0.67944444	     -0.06703971	      0.00011807	     -0.20799491	     -0.06669196	      0.88305161	      0.00006209	     -0.22143803	     -0.00204755	     -0.00033314	    168.51948602
      0.68105564	     -0.06711104	      0.00012154	     -0.20806675	     -0.06669522	      0.88305105	      0.00006179	     -0.22146404	     -0.00199623	     -0.00036566	    170.03497267
      0.68266685	     -0.06718756	      0.00012653	     -0.20814385	     -0.06669839	      0.88305043	      0.00006149	     -0.22149072	     -0.00194115	     -0.00039795	    168.15387243
      0.68427805	     -0.06726535	      0.00012903	     -0.20822218	     -0.06670147	      0.88304976	      0.00006119	     -0.22151821	     -0.00188623	     -0.00042986	    168.79255121
      0.68588925	     -0.06734672	      0.00013357	     -0.20830414	     -0.06670447	      0.88304905	      0.00006089	     -0.22154649	     -0.00182824	     -0.00046054	    167.08434638
      0.68726707	     -0.06741651	      0.00013584	     -0.20837443	     -0.06670695	      0.88304839	      0.00006063	     -0.22157128	     -0.00177895	     -0.00048700	    168.07513047
      0.68864488	     -0.06748985	      0.00013899	     -0.20844830	     -0.06670937	      0.88304771	      0.00006038	     -0.22159660	     -0.00172676	     -0.00051208	    166.80479577
      0.69002269	     -0.06756249	      0.00014176	     -0.20852146	     -0.06671171	      0.88304698	      0.00006012	     -0.22162241	     -0.00167440	     -0.00053693	    167.09294736
      0.69207313	     -0.06767731	      0.00014618	     -0.20863712	     -0.06671506	      0.88304585	      0.00005974	     -0.22166165	     -0.00159192	     -0.00057192	    164.53378622
      0.69366536	     -0.06775654	      0.00014946	     -0.20871698	     -0.06671754	      0.88304491	      0.00005945	     -0.22169272	     -0.00152885	     -0.00059781	    166.51971687
      0.69525759	     -0.06784563	      0.00015398	     -0.20880678	     -0.06671993	      0.88304394	      0.00005915	     -0.22172406	     -0.00146137	     -0.00062212	    165.13009161
      0.69684981	     -0.06793024	      0.00015797	     -0.20889209	     -0.06672220	      0.88304293	      0.00005886	     -0.22175580	     -0.00139358	     -0.00064514	    165.78770396
      0.69844204	     -0.06801707	      0.00016180	     -0.20897965	     -0.06672436	      0.88304189	      0.00005856	     -0.22178782	     -0.00132239	     -0.00066606	    164.11881886
      0.70003427	     -0.06809905	      0.00016423	     -0.20906234	     -0.06672641	      0.88304081	      0.00005827	     -0.22182020	     -0.00125146	     -0.00068557	    165.12236333
      0.70162650	     -0.06818735	      0.00016676	     -0.20915139	     -0.06672834	      0.88303971	      0.00005797	     -0.22185283	     -0.00117671	     -0.00070268	    163.34864049
      0.70321872	     -0.06826965	      0.00016843	     -0.20923444	     -0.06673016	      0.88303858	      0.00005768	     -0.22188574	     -0.00110182	     -0.00071794	    163.83430483
      0.70481095	     -0.06835255	      0.00017088	     -0.20931812	     -0.06673185	      0.88303742	      0.00005738	     -0.22191866	     -0.00102453	     -0.00073146	    163.50765095
      0.70677104	     -0.06845557	      0.00017302	     -0.20942212	     -0.06673376	      0.88303597	      0.00005701	     -0.22195911	     -0.00092611	     -0.00074486	    162.05213489
      0.70830135	     -0.06852783	      0.00017540	     -0.20949516	     -0.06673512	      0.88303483	      0.00005673	     -0.22199056	     -0.00084881	     -0.00075267	    162.48497704
      0.70983167	     -0.06860137	      0.00017692	     -0.20956950	     -0.06673636	      0.88303367	      0.00005644	     -0.22202168	     -0.00076954	     -0.00075903	    162.69869868
      0.71175886	     -0.06869216	      0.00017983	     -0.20966134	     -0.06673775	      0.88303220	      0.00005608	     -0.22206033	     -0.00066636	     -0.00076425	    161.23872751
      0.71336981	     -0.06875440	      0.00018206	     -0.20972446	     -0.06673875	      0.88303097	      0.00005577	     -0.22209205	     -0.00058012	     -0.00076427	    161.44625447
      0.71498076	     -0.06882077	      0.00018510	     -0.20979175	     -0.06673961	      0.88302974	      0.00005546	     -0.22212302	     -0.00049170	     -0.00076215	    161.28478497
      0.71659171	     -0.06888120	      0.00018746	     -0.20985310	     -0.06674033	      0.88302852	      0.00005516	     -0.22215327	     -0.00040181	     -0.00075779	    161.38353495
      0.71860908	     -0.06895241	      0.00019093	     -0.20992550	     -0.06674103	      0.88302700	      0.00005477	     -0.22218988	     -0.00028694	     -0.00074841	    160.75191522
      0.72006468	     -0.06899934	      0.00019177	     -0.20997328	     -0.06674139	      0.88302591	      0.00005449	     -0.22221532	     -0.00020356	     -0.00073924	    161.21959741
      0.72152028	     -0.06904284	      0.00019338	     -0.21001764	     -0.06674162	      0.88302485	      0.00005420	     -0.22223990	     -0.00011859	     -0.00072736	    160.55046515
      0.72356758	     -0.06910666	      0.00019405	     -0.21008267	     -0.06674174	      0.88302338	      0.00005380	     -0.22227294	      0.00000186	     -0.00070816	    160.00916281
      0.72521871	     -0.06914972	      0.00019467	     -0.21012672	     -0.06674166	      0.88302223	      0.00005348	     -0.22229842	      0.00009927	     -0.00068765	    159.60964780
      0.72686984	     -0.06918916	      0.00019472	     -0.21016714	     -0.06674141	      0.88302111	      0.00005315	     -0.22232268	      0.00019734	     -0.00066624	    160.48071380
      0.72852098	     -0.06923908	      0.00019445	     -0.21021808	     -0.06674101	      0.88302003	      0.00005283	     -0.22234582	      0.00029854	     -0.00064338	    158.71241201
      0.73017211	     -0.06927804	      0.00019327	     -0.21025803	     -0.06674043	      0.88301898	      0.00005250	     -0.22236798	      0.00039820	     -0.00061930	    159.90732119
      0.73182324	     -0.06931997	      0.00019303	     -0.21030098	     -0.06673969	      0.88301798	      0.00005217	     -0.22238890	      0.00050040	     -0.00059390	    158.88956634
      0.73347438	     -0.06935451	      0.00019181	     -0.21033653	     -0.06673878	      0.88301702	      0.00005184	     -0.22240865	      0.00060161	     -0.00056832	    160.20831316
      0.73512551	     -0.06939185	      0.00019152	     -0.21037491	     -0.06673770	      0.88301611	      0.00005151	     -0.22242709	      0.00070600	     -0.00054126	    158.23659549
      0.73677664	     -0.06941972	      0.00018999	     -0.21040381	     -0.06673645	      0.88301523	      0.00005117	     -0.22244432	      0.00080870	     -0.00051455	    159.47016118
      0.73842778	     -0.06944937	      0.00018970	     -0.21043451	     -0.06673503	      0.88301441	      0.00005084	     -0.22246015	      0.00091350	     -0.00048820	    158.88271054
      0.74007891	     -0.06947196	      0.00018806	     -0.21045815	     -0.06673343	      0.88301362	      0.00005051	     -0.22247465	      0.00101897	     -0.00046095	    158.11051554
      0.74173004	     -0.06948944	      0.00018751	     -0.21047668	     -0.06673166	      0.88301288	      0.00005018	     -0.22248773	      0.00112346	     -0.00043511	    159.37325902
      0.74338118	     -0.06950646	      0.00018585	     -0.21049477	     -0.06672972	      0.88301219	      0.00004984	     -0.22249931	      0.00123098	     -0.00040834	    157.29929551
      0.74503231	     -0.06951268	      0.00018500	     -0.21050204	     -0.06672760	      0.88301153	      0.00004951	     -0.22250944	      0.00133559	     -0.00038315	    159.46434288
      0.74668344	     -0.06951923	      0.00018344	     -0.21050967	     -0.06672531	      0.88301092	      0.00004917	     -0.22251794	      0.00144354	     -0.00035713	    157.49853252
      0.74826008	     -0.06951402	      0.00018257	     -0.21050547	     -0.06672295	      0.88301038	      0.00004886	     -0.22252462	      0.00154498	     -0.00033290	    157.99726772
      0.74983672	     -0.06950794	      0.00018099	     -0.21050041	     -0.06672044	      0.88300987	      0.00004854	     -0.22252974	      0.00164685	     -0.00030887	    158.06029425
      0.75141336	     -0.06949579	      0.00017970	     -0.21048926	     -0.06671776	      0.88300941	      0.00004822	     -0.22253335	      0.00174820	     -0.00028532	    158.64194118
      0.75299000	     -0.06948310	      0.00017804	     -0.21047759	     -0.06671492	      0.88300897	      0.00004790	     -0.22253547	      0.00185070	     -0.00026113	    157.27826254
      0.75456664	     -0.06946213	      0.00017638	     -0.21045761	     -0.06671193	      0.88300858	      0.00004758	     -0.22253620	      0.00195094	     -0.00023720	    158.30199662
      0.75614328	     -0.06944372	      0.00017458	     -0.21044020	     -0.06670877	      0.88300823	      0.00004727	     -0.22253551	      0.00205153	     -0.00021367	    158.34589390
      0.75773431	     -0.06942372	      0.00017266	     -0.21042120	     -0.06670543	      0.88300791	      0.00004695	     -0.22253360	      0.00215330	     -0.00018958	    157.26203111
      0.75932533	     -0.06939861	      0.00017064	     -0.21039707	     -0.06670192	      0.88300762	      0.00004663	     -0.22253050	      0.00225300	     -0.00016606	    158.13220361
      0.76091636	     -0.06937576	      0.00016859	     -0.21037520	     -0.06669826	      0.88300738	      0.00004631	     -0.22252624	      0.00235284	     -0.00014335	    158.24742925
      0.76250256	     -0.06935250	      0.00016645	     -0.21035291	     -0.06669445	      0.88300717	      0.00004599	     -0.22252098	      0.00245260	     -0.00012094	    157.26574339
      0.76408877	     -0.06932423	      0.00016417	     -0.21032560	     -0.06669048	      0.88300699	      0.00004567	     -0.22251473	      0.00255043	     -0.00009952	    158.10576748
      0.76567498	     -0.06929882	      0.00016143	     -0.21030114	     -0.06668635	      0.88300685	      0.00004536	     -0.22250748	      0.00264829	     -0.00007938	    158.40064377
      0.76726118	     -0.06927018	      0.00015803	     -0.21027343	     -0.06668208	      0.88300674	      0.00004504	     -0.22249934	      0.00274643	     -0.00005933	    157.65162358
      0.76884739	     -0.06923943	      0.00015381	     -0.21024359	     -0.06667764	      0.88300666	      0.00004473	     -0.22249031	      0.00284239	     -0.00004089	    159.04509036
      0.77043359	     -0.06920709	      0.00014904	     -0.21021216	     -0.06667306	      0.88300661	      0.00004441	     -0.22248036	      0.00293985	     -0.00002178	    157.57571565
      0.77201980	     -0.06916534	      0.00014388	     -0.21017128	     -0.06666832	      0.88300659	      0.00004410	     -0.22246942	      0.00303403	     -0.00000370	    159.35353365
      0.77360601	     -0.06911584	      0.00013893	     -0.21012268	     -0.06666343	      0.88300660	      0.00004379	     -0.22245722	      0.00312922	      0.00001555	    158.59519063
      0.77535653	     -0.06904645	      0.00013340	     -0.21005425	     -0.06665786	      0.88300665	      0.00004345	     -0.22244207	      0.00323114	      0.00003710	    160.01819430
      0.77710705	     -0.06896908	      0.00012777	     -0.20997785	     -0.06665212	      0.88300673	      0.00004311	     -0.22242486	      0.00333310	      0.00006171	    158.65019100
      0.77885756	     -0.06887014	      0.00012250	     -0.20987984	     -0.06664620	      0.88300686	      0.00004278	     -0.22240574	      0.00342971	      0.00008793	    161.18282474
      0.78034283	     -0.06878718	      0.00011832	     -0.20979768	     -0.06664104	      0.88300701	      0.00004249	     -0.22238768	      0.00351227	      0.00011331	    159.79749388
      0.78182810	     -0.06868797	      0.00011416	     -0.20969922	     -0.06663577	      0.88300720	      0.00004221	     -0.22236813	      0.00359043	      0.00014031	    161.47614091
      0.78331337	     -0.06858638	      0.00011041	     -0.20959840	     -0.06663038	      0.88300743	      0.00004193	     -0.22234695	      0.00366777	      0.00017017	    161.15858629
      0.78521854	     -0.06844569	      0.00010535	     -0.20945864	     -0.06662330	      0.88300779	      0.00004157	     -0.22231765	      0.00376280	      0.00021226	    161.28145143
      0.78712372	     -0.06828764	      0.00010203	     -0.20930149	     -0.06661604	      0.88300824	      0.00004121	     -0.22228597	      0.00385185	      0.00025779	    163.57319668
      0.78880948	     -0.06815259	      0.00009677	     -0.20916721	     -0.06660949	      0.88300871	      0.00004089	     -0.22225587	      0.00392973	      0.00030266	    161.91156062
      0.79049525	     -0.06799838	      0.00009456	     -0.20901373	     -0.06660280	      0.88300926	      0.00004058	     -0.22222423	      0.00400116	      0.00034919	    164.44627022
      0.79186449	     -0.06787871	      0.00009084	     -0.20889462	     -0.06659728	      0.88300977	      0.00004033	     -0.22219724	      0.00405821	      0.00038797	    164.68718439
      0.79323372	     -0.06775277	      0.00008811	     -0.20876924	     -0.06659169	      0.88301033	      0.00004008	     -0.22216932	      0.00411302	      0.00042872	    164.55299848
      0.79460296	     -0.06762426	      0.00008504	     -0.20864125	     -0.06658602	      0.88301094	      0.00003983	     -0.22214048	      0.00416447	      0.00046990	    165.60191003
      0.79651837	     -0.06744592	      0.00008104	     -0.20846360	     -0.06657798	      0.88301190	      0.00003948	     -0.22209869	      0.00423409	      0.00052924	    164.44934679
      0.79843378	     -0.06725391	      0.00007622	     -0.20827220	     -0.06656981	      0.88301297	      0.00003913	     -0.22205548	      0.00429459	      0.00058916	    168.63840611
      0.79983427	     -0.06712901	      0.00007337	     -0.20814775	     -0.06656376	      0.88301383	      0.00003888	     -0.22202290	      0.00433945	      0.00063311	    167.02198403
      0.80123477	     -0.06699560	      0.00006995	     -0.20801475	     -0.06655766	      0.88301474	      0.00003864	     -0.22198992	      0.00437980	      0.00067649	    167.99150928
      0.80309158	     -0.06682983	      0.00006598	     -0.20784948	     -0.06654948	      0.88301605	      0.00003831	     -0.22194551	      0.00443008	      0.00073181	    168.20305344
      0.80494840	     -0.06666495	      0.00006057	     -0.20768505	     -0.06654121	      0.88301746	      0.00003799	     -0.22190066	      0.00447593	      0.00078546	    168.30099959
      0.80632612	     -0.06654296	      0.00005849	     -0.20756337	     -0.06653502	      0.88301857	      0.00003775	     -0.22186720	      0.00450664	      0.00082252	    169.41645103
      0.80770384	     -0.06642690	      0.00005520	     -0.20744760	     -0.06652879	      0.88301973	      0.00003751	     -0.22183359	      0.00453566	      0.00085650	    170.33686454
      0.80945315	     -0.06628523	      0.00005189	     -0.20730629	     -0.06652083	      0.88302126	      0.00003721	     -0.22179086	      0.00457095	      0.00089590	    169.53982588
      0.81120246	     -0.06614303	      0.00004773	     -0.20716438	     -0.06651280	      0.88302286	      0.00003692	     -0.22174815	      0.00460061	      0.00092956	    172.11022398
      0.81263922	     -0.06603291	      0.00004622	     -0.20705452	     -0.06650618	      0.88302421	      0.00003668	     -0.22171305	      0.00462511	      0.00095416	    170.94234606
      0.81407598	     -0.06592253	      0.00004372	     -0.20694436	     -0.06649951	      0.88302560	      0.00003644	     -0.22167807	      0.00464609	      0.00097421	    172.16835196
      0.81585394	     -0.06579559	      0.00004147	     -0.20681769	     -0.06649123	      0.88302735	      0.00003616	     -0.22163493	      0.00467014	      0.00099304	    172.76593848
      0.81763190	     -0.06567212	      0.00003769	     -0.20669444	     -0.06648291	      0.88302912	      0.00003587	     -0.22159212	      0.00469240	      0.00100665	    172.12520084
      0.81898709	     -0.06557968	      0.00003658	     -0.20660217	     -0.06647654	      0.88303049	      0.00003565	     -0.22155981	      0.00470639	      0.00101250	    173.11079248
      0.82034227	     -0.06549608	      0.00003368	     -0.20651869	     -0.06647015	      0.88303187	      0.00003544	     -0.22152779	      0.00471934	      0.00101444	    173.80783186
      0.82201653	     -0.06540081	      0.00003079	     -0.20642357	     -0.06646224	      0.88303356	      0.00003518	     -0.22148887	      0.00473467	      0.00101233	    172.87874688
      0.82369079	     -0.06530592	      0.00002714	     -0.20632879	     -0.06645430	      0.88303525	      0.00003492	     -0.22145069	      0.00474615	      0.00100462	    174.49216841
      0.82536505	     -0.06522232	      0.00002529	     -0.20624532	     -0.06644635	      0.88303692	      0.00003466	     -0.22141319	      0.00475748	      0.00099175	    173.90841273
      0.82668307	     -0.06515789	      0.00002287	     -0.20618097	     -0.06644007	      0.88303822	      0.00003446	     -0.22138424	      0.00476407	      0.00097755	    175.06948416
      0.82800109	     -0.06509725	      0.00002150	     -0.20612041	     -0.06643379	      0.88303950	      0.00003426	     -0.22135577	      0.00477088	      0.00096091	    174.58933525
      0.82931911	     -0.06503665	      0.00001924	     -0.20605987	     -0.06642750	      0.88304075	      0.00003407	     -0.22132780	      0.00477597	      0.00094101	    175.25851674
      0.83123859	     -0.06496121	      0.00001607	     -0.20598452	     -0.06641832	      0.88304253	      0.00003379	     -0.22128809	      0.00478343	      0.00090782	    173.92836075
      0.83288224	     -0.06489632	      0.00001302	     -0.20591966	     -0.06641046	      0.88304399	      0.00003355	     -0.22125515	      0.00478609	      0.00087526	    175.89263976
      0.83452589	     -0.06484618	      0.00001084	     -0.20586957	     -0.06640259	      0.88304540	      0.00003331	     -0.22122311	      0.00478995	      0.00083958	    174.91635512
      0.83593170	     -0.06480206	      0.00000817	     -0.20582546	     -0.06639585	      0.88304656	      0.00003311	     -0.22119654	      0.00479102	      0.00080614	    176.32866941
      0.83733751	     -0.06476544	      0.00000636	     -0.20578888	     -0.06638912	      0.88304767	      0.00003291	     -0.22117067	      0.00479308	      0.00077127	    175.53701693
      0.83874332	     -0.06472918	      0.00000406	     -0.20575263	     -0.06638238	      0.88304873	      0.00003271	     -0.22114549	      0.00479348	      0.00073424	    176.41298250
      0.84051071	     -0.06469166	      0.00000173	     -0.20571515	     -0.06637391	      0.88304998	      0.00003247	     -0.22111477	      0.00479510	      0.00068627	    175.03295576
      0.84199925	     -0.06465400	     -0.00000058	     -0.20567749	     -0.06636677	      0.88305097	      0.00003226	     -0.22108966	      0.00479369	      0.00064426	    176.96105289
      0.84348780	     -0.06462716	     -0.00000236	     -0.20565067	     -0.06635963	      0.88305190	      0.00003206	     -0.22106513	      0.00479393	      0.00060221	    176.11448491
      0.84497634	     -0.06459935	     -0.00000504	     -0.20562285	     -0.06635250	      0.88305277	      0.00003186	     -0.22104130	      0.00479240	      0.00055903	    177.30091770
      0.84646489	     -0.06457659	     -0.00000721	     -0.20560011	     -0.06634537	      0.88305357	      0.00003166	     -0.22101812	      0.00479216	      0.00051697	    176.01632866
      0.84795344	     -0.06455175	     -0.00000997	     -0.20557525	     -0.06633823	      0.88305431	      0.00003146	     -0.22099565	      0.00478969	      0.00047496	    177.28383065
      0.84944198	     -0.06453471	     -0.00001221	     -0.20555821	     -0.06633111	      0.88305498	      0.00003126	     -0.22097377	      0.00478820	      0.00043405	    176.68226215
      0.85093053	     -0.06451608	     -0.00001494	     -0.20553957	     -0.06632398	      0.88305560	      0.00003107	     -0.22095256	      0.00478582	      0.00039461	    176.90993283
      0.85272343	     -0.06449605	     -0.00001721	     -0.20551953	     -0.06631540	      0.88305627	      0.00003083	     -0.22092777	      0.00478237	      0.00034881	    177.37488026
      0.85429823	     -0.06448494	     -0.00002036	     -0.20550841	     -0.06630787	      0.88305678	      0.00003063	     -0.22090661	      0.00477954	      0.00031092	    177.29199232
      0.85587304	     -0.06447100	     -0.00002136	     -0.20549448	     -0.06630035	      0.88305725	      0.00003042	     -0.22088612	      0.00477635	      0.00027545	    177.10663982
      0.85744784	     -0.06446262	     -0.00002416	     -0.20548608	     -0.06629283	      0.88305765	      0.00003022	     -0.22086623	      0.00477271	      0.00024214	    177.56491847
      0.85902265	     -0.06445563	     -0.00002465	     -0.20547910	     -0.06628532	      0.88305801	      0.00003002	     -0.22084698	      0.00476952	      0.00021147	    176.95405442
      0.86059745	     -0.06445192	     -0.00002773	     -0.20547536	     -0.06627781	      0.88305832	      0.00002982	     -0.22082831	      0.00476543	      0.00018293	    177.77497160
      0.86197105	     -0.06444933	     -0.00002775	     -0.20547279	     -0.06627127	      0.88305856	      0.00002965	     -0.22081252	      0.00476268	      0.00016058	    176.99705398
      0.86334464	     -0.06444946	     -0.00002958	     -0.20547292	     -0.06626473	      0.88305876	      0.00002947	     -0.22079715	      0.00475937	      0.00013970	    177.32263746
      0.86503559	     -0.06445452	     -0.00003040	     -0.20547799	     -0.06625668	      0.88305898	      0.00002926	     -0.22077885	      0.00475542	      0.00011605	    177.46160575
      0.86672653	     -0.06446420	     -0.00003254	     -0.20548767	     -0.06624864	      0.88305916	      0.00002905	     -0.22076123	      0.00475279	      0.00009603	    176.03524168
      0.86815227	     -0.06447025	     -0.00003190	     -0.20549375	     -0.06624187	      0.88305928	      0.00002887	     -0.22074695	      0.00474890	      0.00008059	    177.04399527
      0.86957801	     -0.06448438	     -0.00003326	     -0.20550789	     -0.06623510	      0.88305939	      0.00002869	     -0.22073314	      0.00474637	      0.00006695	    176.79513527
      0.87100374	     -0.06449922	     -0.00003328	     -0.20552275	     -0.06622834	      0.88305948	      0.00002851	     -0.22071985	      0.00474400	      0.00005482	    176.63695261
      0.87280909	     -0.06452406	     -0.00003477	     -0.20554761	     -0.06621977	      0.88305956	      0.00002829	     -0.22070377	      0.00474134	      0.00004111	    176.68665997
      0.87461443	     -0.06455011	     -0.00003321	     -0.20557373	     -0.06621122	      0.88305963	      0.00002806	     -0.22068851	      0.00474045	      0.00003032	    174.94468596
      0.87586091	     -0.06457146	     -0.00003564	     -0.20559506	     -0.06620531	      0.88305966	      0.00002791	     -0.22067839	      0.00473872	      0.00002347	    176.21028260
      0.87710738	     -0.06459561	     -0.00003573	     -0.20561926	     -0.06619940	      0.88305968	      0.00002775	     -0.22066867	      0.00473841	      0.00001714	    176.08600239
      0.87891393	     -0.06463556	     -0.00003673	     -0.20565926	     -0.06619084	      0.88305971	      0.00002753	     -0.22065527	      0.00473949	      0.00000940	    174.93896944
      0.88072048	     -0.06467153	     -0.00003664	     -0.20569529	     -0.06618228	      0.88305972	      0.00002730	     -0.22064268	      0.00473984	      0.00000257	    176.09218239
      0.88210497	     -0.06470999	     -0.00003784	     -0.20573380	     -0.06617571	      0.88305972	      0.00002713	     -0.22063341	      0.00474219	     -0.00000244	    175.40364202
      0.88348947	     -0.06474386	     -0.00003776	     -0.20576775	     -0.06616915	      0.88305971	      0.00002696	     -0.22062461	      0.00474535	     -0.00000641	    174.56849102
      0.88487397	     -0.06477897	     -0.00003821	     -0.20580293	     -0.06616257	      0.88305970	      0.00002678	     -0.22061613	      0.00474846	     -0.00001067	    174.92600728
      0.88663863	     -0.06482708	     -0.00003835	     -0.20585116	     -0.06615419	      0.88305968	      0.00002656	     -0.22060578	      0.00475506	     -0.00001536	    173.38275007
      0.88840330	     -0.06486756	     -0.00003916	     -0.20589173	     -0.06614579	      0.88305965	      0.00002634	     -0.22059588	      0.00476067	     -0.00002004	    174.99064798
      0.88977822	     -0.06490511	     -0.00003884	     -0.20592940	     -0.06613924	      0.88305962	      0.00002616	     -0.22058829	      0.00476815	     -0.00002287	    173.33188331
      0.89115313	     -0.06493829	     -0.00003949	     -0.20596268	     -0.06613268	      0.88305958	      0.00002599	     -0.22058091	      0.00477486	     -0.00002593	    173.93853584
      0.89293402	     -0.06498338	     -0.00003960	     -0.20600793	     -0.06612417	      0.88305953	      0.00002576	     -0.22057157	      0.00478631	     -0.00002898	    172.42221547
      0.89446404	     -0.06501381	     -0.00004055	     -0.20603849	     -0.06611684	      0.88305949	      0.00002557	     -0.22056370	      0.00479518	     -0.00003141	    173.86380012
      0.89599406	     -0.06504937	     -0.00004083	     -0.20607419	     -0.06610950	      0.88305944	      0.00002537	     -0.22055587	      0.00480698	     -0.00003282	    172.27508093
      0.89752408	     -0.06507769	     -0.00004237	     -0.20610264	     -0.06610213	      0.88305939	      0.00002517	     -0.22054823	      0.00481816	     -0.00003342	    172.72085287
      0.89905410	     -0.06510504	     -0.00004261	     -0.20613014	     -0.06609475	      0.88305934	      0.00002497	     -0.22054064	      0.00483037	     -0.00003347	    172.46642365
      0.90058412	     -0.06513128	     -0.00004406	     -0.20615652	     -0.06608735	      0.88305929	      0.00002477	     -0.22053310	      0.00484323	     -0.00003241	    172.42580608
      0.90211414	     -0.06515308	     -0.00004441	     -0.20617848	     -0.06607993	      0.88305924	      0.00002457	     -0.22052564	      0.00485688	     -0.00003030	    171.86665888
      0.90364416	     -0.06517181	     -0.00004562	     -0.20619737	     -0.06607249	      0.88305919	      0.00002436	     -0.22051820	      0.00487067	     -0.00002724	    171.94927248
      0.90521608	     -0.06518935	     -0.00004601	     -0.20621508	     -0.06606482	      0.88305915	      0.00002416	     -0.22051059	      0.00488574	     -0.00002272	    171.17903425
      0.90678799	     -0.06519985	     -0.00004723	     -0.20622573	     -0.06605713	      0.88305912	      0.00002395	     -0.22050301	      0.00490000	     -0.00001741	    172.15298529
      0.90835990	     -0.06521210	     -0.00004731	     -0.20623816	     -0.06604941	      0.88305910	      0.00002374	     -0.22049538	      0.00491598	     -0.00001021	    170.92176591
      0.90993182	     -0.06521758	     -0.00004884	     -0.20624379	     -0.06604168	      0.88305909	      0.00002353	     -0.22048784	      0.00493075	     -0.00000238	    171.88665202
      0.91150373	     -0.06522194	     -0.00004851	     -0.20624833	     -0.06603391	      0.88305910	      0.00002331	     -0.22048026	      0.00494712	      0.00000762	    170.48576129
      0.91290056	     -0.06522201	     -0.00004988	     -0.20624853	     -0.06602699	      0.88305911	      0.00002313	     -0.22047356	      0.00496016	      0.00001675	    171.68175219
      0.91429739	     -0.06522146	     -0.00005000	     -0.20624814	     -0.06602005	      0.88305914	      0.00002294	     -0.22046686	      0.00497479	      0.00002758	    170.53342897
      0.91569422	     -0.06521631	     -0.00005072	     -0.20624312	     -0.06601310	      0.88305919	      0.00002275	     -0.22046019	      0.00498807	      0.00003894	    171.22907642
      0.91763010	     -0.06521061	     -0.00005098	     -0.20623763	     -0.06600342	      0.88305928	      0.00002249	     -0.22045095	      0.00500810	      0.00005665	    169.57192428
      0.91911929	     -0.06519707	     -0.00005203	     -0.20622423	     -0.06599595	      0.88305938	      0.00002228	     -0.22044389	      0.00502107	      0.00007109	    171.55226210
      0.92060847	     -0.06518852	     -0.00005198	     -0.20621583	     -0.06598847	      0.88305949	      0.00002208	     -0.22043680	      0.00503596	      0.00008657	    170.49850904
      0.92209766	     -0.06517534	     -0.00005278	     -0.20620279	     -0.06598096	      0.88305963	      0.00002188	     -0.22042977	      0.00504967	      0.00010270	    170.98094369
      0.92358685	     -0.06516132	     -0.00005294	     -0.20618892	     -0.06597343	      0.88305980	      0.00002167	     -0.22042277	      0.00506382	      0.00011987	    170.42462554
      0.92507604	     -0.06514370	     -0.00005356	     -0.20617142	     -0.06596587	      0.88305999	      0.00002147	     -0.22041580	      0.00507680	      0.00013706	    171.29403055
      0.92656523	     -0.06512827	     -0.00005374	     -0.20615613	     -0.06595830	      0.88306021	      0.00002127	     -0.22040886	      0.00509084	      0.00015517	    170.34381647
      0.92805441	     -0.06510909	     -0.00005424	     -0.20613707	     -0.06595071	      0.88306045	      0.00002106	     -0.22040198	      0.00510325	      0.00017302	    171.33132529
      0.92954360	     -0.06509076	     -0.00005422	     -0.20611888	     -0.06594310	      0.88306072	      0.00002086	     -0.22039514	      0.00511666	      0.00019127	    170.58197115
      0.93145519	     -0.06506251	     -0.00005448	     -0.20609079	     -0.06593331	      0.88306111	      0.00002060	     -0.22038647	      0.00513268	      0.00021414	    170.80063995
      0.93283807	     -0.06504475	     -0.00005428	     -0.20607316	     -0.06592620	      0.88306142	      0.00002040	     -0.22038021	      0.00514419	      0.00023064	    170.59557417
      0.93422094	     -0.06502402	     -0.00005425	     -0.20605254	     -0.06591908	      0.88306175	      0.00002021	     -0.22037403	      0.00515517	      0.00024587	    171.24819679
      0.93590876	     -0.06500265	     -0.00005397	     -0.20603131	     -0.06591037	      0.88306218	      0.00001998	     -0.22036661	      0.00516992	      0.00026370	    169.89399875
      0.93759659	     -0.06497606	     -0.00005473	     -0.20600482	     -0.06590163	      0.88306264	      0.00001974	     -0.22035939	      0.00518228	      0.00027951	    171.70554588
      0.93898604	     -0.06496233	     -0.00005496	     -0.20599120	     -0.06589442	      0.88306303	      0.00001954	     -0.22035359	      0.00519445	      0.00029152	    170.37110918
      0.94037550	     -0.06494574	     -0.00005598	     -0.20597469	     -0.06588720	      0.88306345	      0.00001935	     -0.22034807	      0.00520517	      0.00030152	    171.19839481
      0.94212256	     -0.06493237	     -0.00005722	     -0.20596143	     -0.06587809	      0.88306398	      0.00001909	     -0.22034154	      0.00522036	      0.00031204	    169.87193800
      0.94366438	     -0.06491938	     -0.00005932	     -0.20594849	     -0.06587003	      0.88306447	      0.00001887	     -0.22033626	      0.00523195	      0.00031832	    171.51643658
      0.94520620	     -0.06491403	     -0.00006118	     -0.20594323	     -0.06586196	      0.88306496	      0.00001864	     -0.22033148	      0.00524583	      0.00032270	    170.18197704
      0.94674801	     -0.06490933	     -0.00006407	     -0.20593858	     -0.06585386	      0.88306546	      0.00001842	     -0.22032733	      0.00525862	      0.00032388	    170.99960271
      0.94828983	     -0.06490883	     -0.00006679	     -0.20593814	     -0.06584574	      0.88306596	      0.00001819	     -0.22032380	      0.00527297	      0.00032306	    169.94920618
      0.94983165	     -0.06490643	     -0.00007055	     -0.20593578	     -0.06583760	      0.88306646	      0.00001796	     -0.22032096	      0.00528605	      0.00031852	    171.45369127
      0.95137347	     -0.06490998	     -0.00007400	     -0.20593939	     -0.06582944	      0.88306694	      0.00001773	     -0.22031874	      0.00530201	      0.00031287	    169.38740093
      0.95291529	     -0.06490813	     -0.00007813	     -0.20593756	     -0.06582125	      0.88306742	      0.00001750	     -0.22031721	      0.00531552	      0.00030365	    171.43149465
      0.95445711	     -0.06491292	     -0.00008153	     -0.20594242	     -0.06581304	      0.88306788	      0.00001727	     -0.22031620	      0.00533240	      0.00029355	    169.15573458
      0.95599893	     -0.06491081	     -0.00008548	     -0.20594035	     -0.06580481	      0.88306832	      0.00001704	     -0.22031580	      0.00534665	      0.00028070	    171.17390399
      0.95754074	     -0.06491483	     -0.00008810	     -0.20594445	     -0.06579655	      0.88306875	      0.00001682	     -0.22031583	      0.00536360	      0.00026705	    169.59670185
      0.95908256	     -0.06491405	     -0.00009090	     -0.20594374	     -0.06578827	      0.88306915	      0.00001660	     -0.22031639	      0.00537909	      0.00025207	    170.61262035
      0.96062438	     -0.06491629	     -0.00009291	     -0.20594608	     -0.06577997	      0.88306952	      0.00001638	     -0.22031736	      0.00539599	      0.00023668	    169.65365133
      0.96216620	     -0.06491377	     -0.00009500	     -0.20594364	     -0.06577163	      0.88306988	      0.00001617	     -0.22031873	      0.00541210	      0.00022062	    170.40792407
      0.96370802	     -0.06490876	     -0.00009609	     -0.20593875	     -0.06576328	      0.88307021	      0.00001596	     -0.22032033	      0.00542928	      0.00020481	    169.72065963
      0.96524984	     -0.06489714	     -0.00009711	     -0.20592723	     -0.06575489	      0.88307051	      0.00001576	     -0.22032203	      0.00544580	      0.00018905	    170.40481180
      0.96679166	     -0.06488217	     -0.00009754	     -0.20591240	     -0.06574648	      0.88307079	      0.00001556	     -0.22032367	      0.00546316	      0.00017461	    169.83088921
      0.96833348	     -0.06486099	     -0.00009806	     -0.20589133	     -0.06573805	      0.88307105	      0.00001537	     -0.22032518	      0.00547962	      0.00016083	    170.68698874
      0.96987529	     -0.06483648	     -0.00009829	     -0.20586696	     -0.06572958	      0.88307129	      0.00001519	     -0.22032642	      0.00549688	      0.00014963	    170.05706264
      0.97141711	     -0.06480571	     -0.00009866	     -0.20583629	     -0.06572110	      0.88307151	      0.00001501	     -0.22032737	      0.00551239	      0.00013973	    171.48806228
      0.97295893	     -0.06477283	     -0.00009858	     -0.20580355	     -0.06571259	      0.88307172	      0.00001483	     -0.22032791	      0.00552950	      0.00013361	    169.96620683
      0.97450075	     -0.06472969	     -0.00009876	     -0.20576051	     -0.06570405	      0.88307192	      0.00001467	     -0.22032804	      0.00554361	      0.00012945	    171.88612440
      0.97604257	     -0.06468762	     -0.00009850	     -0.20571857	     -0.06569549	      0.88307212	      0.00001451	     -0.22032760	      0.00555898	      0.00012894	    171.01481999
      0.97758439	     -0.06463816	     -0.00009862	     -0.20566920	     -0.06568691	      0.88307232	      0.00001435	     -0.22032669	      0.00557224	      0.00013138	    172.00467129
      0.97912621	     -0.06459118	     -0.00009884	     -0.20562232	     -0.06567831	      0.88307253	      0.00001420	     -0.22032528	      0.00558556	      0.00013751	    171.50173000
      0.98066802	     -0.06453719	     -0.00009940	     -0.20556840	     -0.06566969	      0.88307275	      0.00001406	     -0.22032348	      0.00559643	      0.00014619	    173.15452661
      0.98220984	     -0.06448774	     -0.00009927	     -0.20551903	     -0.06566105	      0.88307298	      0.00001392	     -0.22032121	      0.00560801	      0.00015878	    172.25773945
      0.98375166	     -0.06442844	     -0.00010005	     -0.20545979	     -0.06565239	      0.88307324	      0.00001379	     -0.22031859	      0.00561686	      0.00017385	    173.72551995
      0.98529348	     -0.06437084	     -0.00010025	     -0.20540224	     -0.06564373	      0.88307352	      0.00001366	     -0.22031538	      0.00562591	      0.00019266	    173.18652259
      0.98683530	     -0.06430684	     -0.00010095	     -0.20533827	     -0.06563505	      0.88307383	      0.00001354	     -0.22031166	      0.00563251	      0.00021358	    174.50619134
      0.98837712	     -0.06424630	     -0.00010115	     -0.20527777	     -0.06562636	      0.88307418	      0.00001343	     -0.22030732	      0.00563907	      0.00023792	    174.00259296
      0.98991894	     -0.06418037	     -0.00010204	     -0.20521186	     -0.06561766	      0.88307457	      0.00001332	     -0.22030246	      0.00564294	      0.00026362	    175.75626465
      0.99146076	     -0.06411761	     -0.00010246	     -0.20514912	     -0.06560896	      0.88307500	      0.00001321	     -0.22029697	      0.00564775	      0.00029232	    174.43272222
      0.99300257	     -0.06404303	     -0.00010336	     -0.20507452	     -0.06560025	      0.88307547	      0.00001312	     -0.22029085	      0.00564871	      0.00032197	    176.73794094
      0.99454439	     -0.06397647	     -0.00010402	     -0.20500796	     -0.06559154	      0.88307599	      0.00001303	     -0.22028393	      0.00565056	      0.00035360	    175.95892225
      0.99608621	     -0.06390125	     -0.00010554	     -0.20493270	     -0.06558283	      0.88307656	      0.00001294	     -0.22027642	      0.00564959	      0.00038621	    177.20707931
      0.99762803	     -0.06383035	     -0.00010633	     -0.20486177	     -0.06557412	      0.88307718	      0.00001286	     -0.22026817	      0.00564820	      0.00041994	    176.90359291
      0.99916985	     -0.06375475	     -0.00010799	     -0.20478609	     -0.06556541	      0.88307786	      0.00001279	     -0.22025930	      0.00564393	      0.00045377	    178.68475926
      1.00071167	     -0.06368474	     -0.00010876	     -0.20471603	     -0.06555671	      0.88307858	      0.00001272	     -0.22024975	      0.00563999	      0.00048798	    177.96977807
      1.00225349	     -0.06360393	     -0.00010998	     -0.20463514	     -0.06554802	      0.88307936	      0.00001266	     -0.22023951	      0.00563326	      0.00052202	    179.16878076
      1.00379530	     -0.06353010	     -0.00011050	     -0.20456123	     -0.06553934	      0.88308019	      0.00001261	     -0.22022843	      0.00562558	      0.00055538	    179.63902236
      1.00533712	     -0.06344980	     -0.00011184	     -0.20448082	     -0.06553068	      0.88308107	      0.00001257	     -0.22021668	      0.00561628	      0.00058816	    180.42984593
      1.00687894	     -0.06337661	     -0.00011210	     -0.20440753	     -0.06552202	      0.88308200	      0.00001253	     -0.22020419	      0.00560601	      0.00061973	    180.40062283
      1.00842076	     -0.06329684	     -0.00011352	     -0.20432764	     -0.06551339	      0.88308298	      0.00001249	     -0.22019111	      0.00559367	      0.00064994	    181.37185635
      1.00996258	     -0.06322276	     -0.00011329	     -0.20425343	     -0.06550478	      0.88308401	      0.00001247	     -0.22017734	      0.00558032	      0.00067799	    181.71262486
      1.01150440	     -0.06314651	     -0.00011465	     -0.20417703	     -0.06549618	      0.88308507	      0.00001245	     -0.22016300	      0.00556567	      0.00070424	    182.01399770
      1.01304622	     -0.06307345	     -0.00011447	     -0.20410383	     -0.06548761	      0.88308618	      0.00001244	     -0.22014809	      0.00554934	      0.00072789	    182.66208437
      1.01458804	     -0.06300136	     -0.00011662	     -0.20403155	     -0.06547907	      0.88308732	      0.00001243	     -0.22013271	      0.00553185	      0.00074936	    183.29508189
      1.01612985	     -0.06293503	     -0.00011711	     -0.20396505	     -0.06547056	      0.88308849	      0.00001243	     -0.22011693	      0.00551342	      0.00076794	    183.39855895
      1.01749686	     -0.06287366	     -0.00011953	     -0.20390347	     -0.06546303	      0.88308955	      0.00001244	     -0.22010266	      0.00549564	      0.00078236	    184.13359284
      1.01886387	     -0.06281601	     -0.00012083	     -0.20384564	     -0.06545553	      0.88309062	      0.00001246	     -0.22008811	      0.00547712	      0.00079445	    184.51063464
      1.02055225	     -0.06274627	     -0.00012380	     -0.20377562	     -0.06544630	      0.88309198	      0.00001248	     -0.22006981	      0.00545297	      0.00080645	    184.85419515
      1.02198142	     -0.06268767	     -0.00012575	     -0.20371681	     -0.06543853	      0.88309314	      0.00001251	     -0.22005406	      0.00543135	      0.00081453	    185.02378386
      1.02341060	     -0.06262684	     -0.00012859	     -0.20365572	     -0.06543078	      0.88309430	      0.00001255	     -0.22003804	      0.00540799	      0.00082008	    186.23568053
      1.02483977	     -0.06256622	     -0.00013061	     -0.20359487	     -0.06542307	      0.88309548	      0.00001259	     -0.22002166	      0.00538444	      0.00082404	    186.14166227
      1.02626895	     -0.06249884	     -0.00013294	     -0.20352723	     -0.06541539	      0.88309666	      0.00001265	     -0.22000484	      0.00535911	      0.00082634	    186.97061242
      1.02786803	     -0.06242260	     -0.00013504	     -0.20345070	     -0.06540685	      0.88309798	      0.00001271	     -0.21998534	      0.00532924	      0.00082699	    187.96705187
      1.02946712	     -0.06234378	     -0.00013804	     -0.20337157	     -0.06539835	      0.88309930	      0.00001279	     -0.21996518	      0.00529874	      0.00082742	    187.32757042
      1.03106620	     -0.06226207	     -0.00014034	     -0.20328953	     -0.06538990	      0.88310063	      0.00001287	     -0.21994440	      0.00526438	      0.00082590	    189.56048676
      1.03266529	     -0.06217797	     -0.00014383	     -0.20320509	     -0.06538151	      0.88310195	      0.00001296	     -0.21992294	      0.00523013	      0.00082502	    188.95694672
      1.03426437	     -0.06208469	     -0.00014485	     -0.20311149	     -0.06537318	      0.88310326	      0.00001307	     -0.21990078	      0.00519319	      0.00082375	    189.34631945
      1.03586346	     -0.06198993	     -0.00014889	     -0.20301634	     -0.06536491	      0.88310458	      0.00001318	     -0.21987774	      0.00515352	      0.00082271	    190.64967313
      1.03717649	     -0.06190591	     -0.00014862	     -0.20293204	     -0.06535816	      0.88310566	      0.00001328	     -0.21985819	      0.00511964	      0.00082243	    191.23148082
      1.03848952	     -0.06182205	     -0.00015077	     -0.20284784	     -0.06535146	      0.88310674	      0.00001339	     -0.21983806	      0.00508399	      0.00082240	    192.19520112
      1.03980255	     -0.06173543	     -0.00015182	     -0.20276090	     -0.06534481	      0.88310782	      0.00001350	     -0.21981745	      0.00504731	      0.00082355	    192.24951883
      1.04137880	     -0.06162825	     -0.00015340	     -0.20265331	     -0.06533689	      0.88310912	      0.00001365	     -0.21979204	      0.00500000	      0.00082525	    193.83272549
      1.04295504	     -0.06152080	     -0.00015409	     -0.20254545	     -0.06532905	      0.88311042	      0.00001381	     -0.21976594	      0.00495213	      0.00082908	    192.69055608
      1.04453129	     -0.06140162	     -0.00015555	     -0.20242580	     -0.06532128	      0.88311173	      0.00001397	     -0.21973918	      0.00489931	      0.00083346	    195.29905352
      1.04610754	     -0.06128935	     -0.00015530	     -0.20231308	     -0.06531360	      0.88311305	      0.00001415	     -0.21971161	      0.00484575	      0.00083867	    195.60163384
      1.04743088	     -0.06118855	     -0.00015696	     -0.20221186	     -0.06530722	      0.88311417	      0.00001431	     -0.21968804	      0.00479879	      0.00084487	    196.02012074
      1.04875422	     -0.06109039	     -0.00015711	     -0.20211328	     -0.06530090	      0.88311529	      0.00001447	     -0.21966404	      0.00474976	      0.00085101	    196.93112168
      1.05034685	     -0.06097355	     -0.00015837	     -0.20199591	     -0.06529339	      0.88311665	      0.00001467	     -0.21963475	      0.00468933	      0.00085963	    196.79253292
      1.05193947	     -0.06085427	     -0.00015829	     -0.20187607	     -0.06528597	      0.88311803	      0.00001489	     -0.21960509	      0.00462518	      0.00086880	    198.23139087
      1.05331798	     -0.06075730	     -0.00015996	     -0.20177858	     -0.06527963	      0.88311923	      0.00001509	     -0.21957917	      0.00456809	      0.00087671	    199.09096782
      1.05469650	     -0.06066351	     -0.00016023	     -0.20168428	     -0.06527337	      0.88312044	      0.00001529	     -0.21955322	      0.00450984	      0.00088504	    198.93506083
      1.05607501	     -0.06057253	     -0.00016179	     -0.20159274	     -0.06526720	      0.88312167	      0.00001550	     -0.21952731	      0.00444899	      0.00089253	    200.18212803
      1.05745352	     -0.06048546	     -0.00016246	     -0.20150512	     -0.06526111	      0.88312290	      0.00001572	     -0.21950152	      0.00438747	      0.00089978	    200.06448381
      1.05883204	     -0.06039934	     -0.00016377	     -0.20141842	     -0.06525510	      0.88312415	      0.00001595	     -0.21947588	      0.00432369	      0.00090583	    201.11222122
      1.06064491	     -0.06029422	     -0.00016445	     -0.20131254	     -0.06524734	      0.88312580	      0.00001626	     -0.21944239	      0.00423902	      0.00091268	    200.37417351
      1.06197555	     -0.06021760	     -0.00016611	     -0.20123533	     -0.06524175	      0.88312701	      0.00001650	     -0.21941806	      0.00417375	      0.00091601	    202.22298027
      1.06330618	     -0.06014610	     -0.00016598	     -0.20116326	     -0.06523624	      0.88312823	      0.00001675	     -0.21939396	      0.00410869	      0.00091826	    202.11399357
      1.06490831	     -0.06006204	     -0.00016669	     -0.20107847	     -0.06522972	      0.88312971	      0.00001705	     -0.21936526	      0.00402847	      0.00091849	    202.90251953
      1.06634230	     -0.05999119	     -0.00016601	     -0.20100699	     -0.06522399	      0.88313102	      0.00001734	     -0.21933987	      0.00395601	      0.00091674	    202.73826446
      1.06777630	     -0.05992134	     -0.00016673	     -0.20093647	     -0.06521837	      0.88313233	      0.00001763	     -0.21931481	      0.00388194	      0.00091256	    203.65478439
      1.06921029	     -0.05985904	     -0.00016599	     -0.20087351	     -0.06521286	      0.88313364	      0.00001793	     -0.21929009	      0.00380735	      0.00090583	    203.83459920
      1.07064428	     -0.05980040	     -0.00016714	     -0.20081418	     -0.06520745	      0.88313493	      0.00001824	     -0.21926584	      0.00373221	      0.00089697	    203.69242927
      1.07207827	     -0.05974427	     -0.00016649	     -0.20075737	     -0.06520216	      0.88313621	      0.00001856	     -0.21924206	      0.00365564	      0.00088531	    204.34332623
      1.07351227	     -0.05969336	     -0.00016753	     -0.20070576	     -0.06519697	      0.88313747	      0.00001888	     -0.21921876	      0.00357884	      0.00087114	    204.56504927
      1.07494626	     -0.05964538	     -0.00016650	     -0.20065710	     -0.06519189	      0.88313871	      0.00001922	     -0.21919597	      0.00350131	      0.00085421	    204.77528242
      1.07638025	     -0.05960224	     -0.00016716	     -0.20061324	     -0.06518693	      0.88313992	      0.00001956	     -0.21917369	      0.00342355	      0.00083499	    204.65955114
      1.07781424	     -0.05956204	     -0.00016586	     -0.20057235	     -0.06518207	      0.88314110	      0.00001992	     -0.21915196	      0.00334490	      0.00081297	    205.06066428
      1.07924824	     -0.05952773	     -0.00016658	     -0.20053732	     -0.06517733	      0.88314225	      0.00002028	     -0.21913081	      0.00326627	      0.00078849	    205.08420836
      1.08068223	     -0.05949729	     -0.00016532	     -0.20050617	     -0.06517271	      0.88314336	      0.00002065	     -0.21911029	      0.00318730	      0.00076154	    205.04511681
      1.08211622	     -0.05947266	     -0.00016638	     -0.20048080	     -0.06516819	      0.88314443	      0.00002103	     -0.21909045	      0.00310796	      0.00073202	    205.47029335
      1.08355021	     -0.05945297	     -0.00016526	     -0.20046041	     -0.06516379	      0.88314546	      0.00002142	     -0.21907131	      0.00302893	      0.00070024	    205.14476218
      1.08498421	     -0.05943652	     -0.00016656	     -0.20044321	     -0.06515951	      0.88314644	      0.00002182	     -0.21905290	      0.00294966	      0.00066645	    205.31836892
      1.08641820	     -0.05942223	     -0.00016545	     -0.20042821	     -0.06515533	      0.88314737	      0.00002223	     -0.21903520	      0.00287040	      0.00063050	    205.45379772
      1.08785219	     -0.05941346	     -0.00016684	     -0.20041870	     -0.06515127	      0.88314825	      0.00002264	     -0.21901817	      0.00279140	      0.00059284	    205.58433907
      1.08928618	     -0.05940567	     -0.00016578	     -0.20041020	     -0.06514733	      0.88314907	      0.00002307	     -0.21900182	      0.00271253	      0.00055360	    205.53770145
      1.09072018	     -0.05940258	     -0.00016710	     -0.20040637	     -0.06514350	      0.88314983	      0.00002350	     -0.21898610	      0.00263395	      0.00051329	    205.51081642
      1.09215417	     -0.05939999	     -0.00016555	     -0.20040309	     -0.06513977	      0.88315054	      0.00002394	     -0.21897102	      0.00255561	      0.00047221	    205.17698857
      1.09358816	     -0.05939975	     -0.00016635	     -0.20040211	     -0.06513617	      0.88315119	      0.00002439	     -0.21895653	      0.00247699	      0.00043030	    205.77858454
      1.09502215	     -0.05940271	     -0.00016457	     -0.20040439	     -0.06513267	      0.88315177	      0.00002485	     -0.21894263	      0.00239924	      0.00038813	    205.29084748
      1.09645615	     -0.05940725	     -0.00016558	     -0.20040820	     -0.06512929	      0.88315230	      0.00002532	     -0.21892930	      0.00232131	      0.00034571	    205.70137047
      1.09789014	     -0.05941413	     -0.00016370	     -0.20041440	     -0.06512601	      0.88315277	      0.00002580	     -0.21891651	      0.00224418	      0.00030360	    205.13170610
      1.09932413	     -0.05942228	     -0.00016487	     -0.20042183	     -0.06512285	      0.88315317	      0.00002628	     -0.21890427	      0.00216701	      0.00026197	    205.37703951
      1.10075813	     -0.05943064	     -0.00016281	     -0.20042953	     -0.06511980	      0.88315352	      0.00002678	     -0.21889255	      0.00209026	      0.00022082	    205.27423973
      1.10219212	     -0.05944283	     -0.00016405	     -0.20044100	     -0.06511685	      0.88315380	      0.00002728	     -0.21888131	      0.00201386	      0.00018048	    205.48471154
      1.10362611	     -0.05945436	     -0.00016240	     -0.20045187	     -0.06511402	      0.88315404	      0.00002779	     -0.21887061	      0.00193803	      0.00014122	    205.04493687
      1.10506010	     -0.05946932	     -0.00016393	     -0.20046611	     -0.06511130	      0.88315421	      0.00002831	     -0.21886042	      0.00186231	      0.00010326	    205.23788106
      1.10649410	     -0.05948448	     -0.00016219	     -0.20048061	     -0.06510868	      0.88315433	      0.00002883	     -0.21885076	      0.00178733	      0.00006677	    204.65563036
      1.10792809	     -0.05950066	     -0.00016362	     -0.20049609	     -0.06510617	      0.88315440	      0.00002937	     -0.21884158	      0.00171216	      0.00003150	    205.34348609
      1.10936208	     -0.05951907	     -0.00016158	     -0.20051386	     -0.06510377	      0.88315442	      0.00002991	     -0.21883285	      0.00163820	     -0.00000210	    204.64676039
      1.11079607	     -0.05953846	     -0.00016305	     -0.20053255	     -0.06510147	      0.88315440	      0.00003046	     -0.21882457	      0.00156414	     -0.00003423	    205.12041856
      1.11207396	     -0.05955693	     -0.00016130	     -0.20055045	     -0.06509952	      0.88315434	      0.00003096	     -0.21881756	      0.00149903	     -0.00006134	    204.55701236
      1.11335184	     -0.05957579	     -0.00016149	     -0.20056873	     -0.06509764	      0.88315424	      0.00003147	     -0.21881088	      0.00143404	     -0.00008717	    204.63296336
      1.11490252	     -0.05960120	     -0.00016028	     -0.20059344	     -0.06509548	      0.88315408	      0.00003209	     -0.21880320	      0.00135588	     -0.00011679	    204.34538060
      1.11645321	     -0.05962802	     -0.00016060	     -0.20061956	     -0.06509344	      0.88315388	      0.00003272	     -0.21879601	      0.00127837	     -0.00014427	    204.16113939
      1.11784801	     -0.05965133	     -0.00015865	     -0.20064227	     -0.06509170	      0.88315366	      0.00003330	     -0.21878994	      0.00120922	     -0.00016729	    203.83378991
      1.11924282	     -0.05967857	     -0.00015872	     -0.20066888	     -0.06509006	      0.88315341	      0.00003388	     -0.21878424	      0.00114023	     -0.00018914	    204.30392826
      1.12063762	     -0.05970711	     -0.00015707	     -0.20069683	     -0.06508852	      0.88315314	      0.00003447	     -0.21877894	      0.00107269	     -0.00020912	    203.34437237
      1.12203243	     -0.05973569	     -0.00015674	     -0.20072480	     -0.06508707	      0.88315283	      0.00003507	     -0.21877403	      0.00100481	     -0.00022815	    203.92564803
      1.12342724	     -0.05976791	     -0.00015529	     -0.20075644	     -0.06508572	      0.88315250	      0.00003568	     -0.21876949	      0.00093854	     -0.00024551	    202.99251043
      1.12482204	     -0.05980037	     -0.00015486	     -0.20078831	     -0.06508445	      0.88315215	      0.00003629	     -0.21876535	      0.00087206	     -0.00026201	    203.43908021
      1.12651333	     -0.05984495	     -0.00015296	     -0.20083220	     -0.06508305	      0.88315169	      0.00003704	     -0.21876086	      0.00079372	     -0.00028014	    201.82179107
      1.12778106	     -0.05987446	     -0.00015283	     -0.20086118	     -0.06508208	      0.88315132	      0.00003762	     -0.21875786	      0.00073424	     -0.00029303	    202.87630475
      1.12904879	     -0.05991011	     -0.00015164	     -0.20089632	     -0.06508118	      0.88315094	      0.00003819	     -0.21875515	      0.00067642	     -0.00030498	    202.32793985
      1.13066021	     -0.05995541	     -0.00015115	     -0.20094096	     -0.06508015	      0.88315044	      0.00003894	     -0.21875222	      0.00060353	     -0.00031943	    202.18598964
      1.13227162	     -0.06000336	     -0.00014947	     -0.20098829	     -0.06507924	      0.88314992	      0.00003969	     -0.21874980	      0.00053224	     -0.00033258	    201.07527537
      1.13369380	     -0.06004629	     -0.00014985	     -0.20103064	     -0.06507853	      0.88314943	      0.00004036	     -0.21874812	      0.00046927	     -0.00034381	    201.80400980
      1.13511598	     -0.06009229	     -0.00014821	     -0.20107611	     -0.06507790	      0.88314894	      0.00004104	     -0.21874683	      0.00040808	     -0.00035456	    201.05739062
      1.13653816	     -0.06013848	     -0.00014789	     -0.20112175	     -0.06507736	      0.88314843	      0.00004173	     -0.21874594	      0.00034753	     -0.00036481	    200.93677920
      1.13796034	     -0.06018635	     -0.00014647	     -0.20116910	     -0.06507691	      0.88314790	      0.00004242	     -0.21874545	      0.00028822	     -0.00037447	    200.13885773
      1.13938252	     -0.06023362	     -0.00014625	     -0.20121584	     -0.06507654	      0.88314736	      0.00004312	     -0.21874534	      0.00022928	     -0.00038400	    200.43110719
      1.14080470	     -0.06028459	     -0.00014487	     -0.20126631	     -0.06507626	      0.88314681	      0.00004383	     -0.21874557	      0.00017192	     -0.00039321	    199.73070099
      1.14222688	     -0.06033469	     -0.00014464	     -0.20131589	     -0.06507606	      0.88314624	      0.00004454	     -0.21874617	      0.00011531	     -0.00040219	    199.59387432
      1.14364906	     -0.06038725	     -0.00014337	     -0.20136796	     -0.06507593	      0.88314566	      0.00004526	     -0.21874709	      0.00005986	     -0.00041105	    199.10594767
      1.14507124	     -0.06043951	     -0.00014305	     -0.20141973	     -0.06507588	      0.88314507	      0.00004599	     -0.21874834	      0.00000545	     -0.00041967	    198.76944160
      1.14649342	     -0.06049247	     -0.00014179	     -0.20147223	     -0.06507592	      0.88314447	      0.00004672	     -0.21874989	     -0.00004776	     -0.00042804	    198.15443890
      1.14791560	     -0.06054631	     -0.00014134	     -0.20152560	     -0.06507602	      0.88314386	      0.00004746	     -0.21875172	     -0.00010028	     -0.00043655	    198.26580936
      1.14983780	     -0.06062100	     -0.00013906	     -0.20159971	     -0.06507628	      0.88314301	      0.00004848	     -0.21875462	     -0.00016854	     -0.00044773	    196.86752585
      1.15102950	     -0.06066529	     -0.00013926	     -0.20164360	     -0.06507651	      0.88314247	      0.00004911	     -0.21875664	     -0.00021073	     -0.00045472	    197.46963687
      1.15222120	     -0.06071049	     -0.00013802	     -0.20168845	     -0.06507678	      0.88314192	      0.00004975	     -0.21875882	     -0.00025148	     -0.00046144	    196.97639766
      1.15406922	     -0.06078112	     -0.00013641	     -0.20175854	     -0.06507730	      0.88314106	      0.00005075	     -0.21876245	     -0.00031359	     -0.00047202	    196.92725085
      1.15591724	     -0.06085110	     -0.00013328	     -0.20182804	     -0.06507794	      0.88314018	      0.00005176	     -0.21876634	     -0.00037290	     -0.00048165	    195.25214867
      1.15707124	     -0.06088769	     -0.00013241	     -0.20186430	     -0.06507839	      0.88313962	      0.00005240	     -0.21876896	     -0.00041014	     -0.00048729	    195.91706447
      1.15822524	     -0.06092799	     -0.00013039	     -0.20190430	     -0.06507888	      0.88313906	      0.00005304	     -0.21877163	     -0.00044596	     -0.00049291	    195.60528871
      1.15990828	     -0.06098372	     -0.00012748	     -0.20195960	     -0.06507968	      0.88313822	      0.00005399	     -0.21877568	     -0.00049740	     -0.00050100	    195.70423420
      1.16159132	     -0.06103942	     -0.00012380	     -0.20201492	     -0.06508056	      0.88313737	      0.00005495	     -0.21877987	     -0.00054614	     -0.00050769	    193.54660605
      1.16327436	     -0.06108247	     -0.00012066	     -0.20205755	     -0.06508152	      0.88313651	      0.00005592	     -0.21878423	     -0.00059669	     -0.00051395	    195.72498056
      1.16450765	     -0.06112060	     -0.00011718	     -0.20209542	     -0.06508228	      0.88313587	      0.00005663	     -0.21878742	     -0.00063094	     -0.00051752	    194.10993991
      1.16574094	     -0.06115205	     -0.00011413	     -0.20212660	     -0.06508308	      0.88313523	      0.00005736	     -0.21879072	     -0.00066575	     -0.00052083	    194.31099401
      1.16740531	     -0.06119318	     -0.00010948	     -0.20216737	     -0.06508422	      0.88313436	      0.00005834	     -0.21879527	     -0.00071114	     -0.00052384	    193.22243544
      1.16906969	     -0.06122695	     -0.00010496	     -0.20220078	     -0.06508544	      0.88313349	      0.00005933	     -0.21879993	     -0.00075761	     -0.00052629	    194.93296523
      1.17042580	     -0.06125533	     -0.00010061	     -0.20222890	     -0.06508650	      0.88313278	      0.00006015	     -0.21880376	     -0.00079269	     -0.00052596	    192.69665514
      1.17178191	     -0.06127625	     -0.00009664	     -0.20224954	     -0.06508759	      0.88313206	      0.00006097	     -0.21880768	     -0.00082910	     -0.00052536	    193.36176772
      1.17341920	     -0.06130336	     -0.00009129	     -0.20227633	     -0.06508899	      0.88313120	      0.00006197	     -0.21881245	     -0.00087186	     -0.00052325	    192.75391672
      1.17505650	     -0.06132167	     -0.00008641	     -0.20229431	     -0.06509045	      0.88313035	      0.00006298	     -0.21881735	     -0.00091468	     -0.00051943	    193.11306085
      1.17636475	     -0.06133607	     -0.00008168	     -0.20230846	     -0.06509167	      0.88312967	      0.00006380	     -0.21882128	     -0.00094830	     -0.00051466	    192.26183548
      1.17767299	     -0.06134711	     -0.00007751	     -0.20231923	     -0.06509293	      0.88312900	      0.00006461	     -0.21882527	     -0.00098232	     -0.00050936	    192.68052525
      1.17931337	     -0.06136072	     -0.00007194	     -0.20233253	     -0.06509458	      0.88312818	      0.00006564	     -0.21883038	     -0.00102395	     -0.00050085	    191.59247461
      1.18095374	     -0.06136395	     -0.00006665	     -0.20233543	     -0.06509629	      0.88312736	      0.00006668	     -0.21883563	     -0.00106718	     -0.00049109	    193.16078283
      1.18230359	     -0.06137366	     -0.00006201	     -0.20234488	     -0.06509776	      0.88312671	      0.00006754	     -0.21883994	     -0.00110114	     -0.00048126	    191.64218062
      1.18365344	     -0.06137457	     -0.00005767	     -0.20234551	     -0.06509927	      0.88312606	      0.00006840	     -0.21884442	     -0.00113604	     -0.00047057	    191.89725232
      1.18500329	     -0.06137616	     -0.00005310	     -0.20234684	     -0.06510082	      0.88312544	      0.00006927	     -0.21884895	     -0.00117082	     -0.00045891	    191.66052837
      1.18683692	     -0.06137362	     -0.00004720	     -0.20234392	     -0.06510301	      0.88312461	      0.00007045	     -0.21885526	     -0.00121867	     -0.00044204	    192.22057699
      1.18832238	     -0.06137179	     -0.00004209	     -0.20234179	     -0.06510485	      0.88312397	      0.00007141	     -0.21886042	     -0.00125679	     -0.00042611	    190.86944490
      1.18980783	     -0.06136435	     -0.00003745	     -0.20233404	     -0.06510675	      0.88312334	      0.00007238	     -0.21886572	     -0.00129588	     -0.00040982	    191.53369300
      1.19129328	     -0.06136023	     -0.00003238	     -0.20232962	     -0.06510870	      0.88312275	      0.00007334	     -0.21887106	     -0.00133486	     -0.00039308	    191.34105015
      1.19277873	     -0.06134961	     -0.00002772	     -0.20231869	     -0.06511071	      0.88312218	      0.00007431	     -0.21887655	     -0.00137393	     -0.00037546	    191.50098980
      1.19426418	     -0.06134215	     -0.00002268	     -0.20231092	     -0.06511278	      0.88312163	      0.00007529	     -0.21888208	     -0.00141295	     -0.00035722	    190.80533217
      1.19574963	     -0.06132969	     -0.00001815	     -0.20229815	     -0.06511491	      0.88312112	      0.00007626	     -0.21888776	     -0.00145275	     -0.00033866	    191.35861568
      1.19723508	     -0.06131947	     -0.00001318	     -0.20228760	     -0.06511710	      0.88312063	      0.00007724	     -0.21889351	     -0.00149240	     -0.00031984	    190.95271920
      1.19872053	     -0.06130624	     -0.00000866	     -0.20227405	     -0.06511935	      0.88312017	      0.00007821	     -0.21889938	     -0.00153266	     -0.00030099	    191.49802252
      1.20020598	     -0.06129633	     -0.00000395	     -0.20226382	     -0.06512165	      0.88311973	      0.00007919	     -0.21890538	     -0.00157251	     -0.00028205	    190.65255436
      1.20169143	     -0.06127947	      0.00000064	     -0.20224662	     -0.06512402	      0.88311933	      0.00008017	     -0.21891153	     -0.00161323	     -0.00026296	    191.15400014
      1.20317688	     -0.06126913	      0.00000519	     -0.20223595	     -0.06512645	      0.88311895	      0.00008115	     -0.21891775	     -0.00165415	     -0.00024471	    191.21537943
      1.20466233	     -0.06125282	      0.00000971	     -0.20221931	     -0.06512893	      0.88311860	      0.00008213	     -0.21892415	     -0.00169463	     -0.00022622	    190.81731323
      1.20614778	     -0.06123886	      0.00001427	     -0.20220501	     -0.06513148	      0.88311828	      0.00008311	     -0.21893065	     -0.00173621	     -0.00020881	    191.23904928
      1.20763323	     -0.06122306	      0.00001876	     -0.20218888	     -0.06513409	      0.88311798	      0.00008410	     -0.21893729	     -0.00177714	     -0.00019165	    190.84585965
      1.20911868	     -0.06120690	      0.00002332	     -0.20217238	     -0.06513676	      0.88311771	      0.00008508	     -0.21894403	     -0.00181912	     -0.00017557	    191.24111307
      1.21060413	     -0.06119099	      0.00002776	     -0.20215612	     -0.06513949	      0.88311746	      0.00008606	     -0.21895088	     -0.00186083	     -0.00016011	    191.27343241
      1.21208958	     -0.06117546	      0.00003201	     -0.20214024	     -0.06514229	      0.88311723	      0.00008704	     -0.21895789	     -0.00190267	     -0.00014532	    190.86291674
      1.21357503	     -0.06115684	      0.00003650	     -0.20212127	     -0.06514515	      0.88311703	      0.00008802	     -0.21896505	     -0.00194522	     -0.00013177	    191.43389875
      1.21506048	     -0.06114275	      0.00004066	     -0.20210683	     -0.06514807	      0.88311684	      0.00008899	     -0.21897235	     -0.00198733	     -0.00011898	    190.75840758
      1.21654594	     -0.06112139	      0.00004530	     -0.20208512	     -0.06515105	      0.88311667	      0.00008997	     -0.21897982	     -0.00203043	     -0.00010722	    191.43690272
      1.21803139	     -0.06110674	      0.00004958	     -0.20207011	     -0.06515410	      0.88311652	      0.00009095	     -0.21898735	     -0.00207363	     -0.00009694	    191.59273965
      1.21951684	     -0.06108684	      0.00005426	     -0.20204986	     -0.06515721	      0.88311639	      0.00009192	     -0.21899506	     -0.00211629	     -0.00008670	    190.90793228
      1.22100229	     -0.06107047	      0.00005841	     -0.20203312	     -0.06516039	      0.88311626	      0.00009289	     -0.21900291	     -0.00216044	     -0.00007826	    191.67105304
      1.22248774	     -0.06105473	      0.00006267	     -0.20201701	     -0.06516363	      0.88311615	      0.00009386	     -0.21901102	     -0.00220367	     -0.00007042	    191.00530657
      1.22397319	     -0.06104094	      0.00006637	     -0.20200284	     -0.06516694	      0.88311605	      0.00009483	     -0.21901944	     -0.00224830	     -0.00006407	    191.60843210
      1.22545864	     -0.06103195	      0.00007046	     -0.20199348	     -0.06517031	      0.88311596	      0.00009579	     -0.21902826	     -0.00229249	     -0.00005876	    191.41120445
      1.22694409	     -0.06102641	      0.00007386	     -0.20198755	     -0.06517375	      0.88311588	      0.00009676	     -0.21903761	     -0.00233699	     -0.00005457	    191.11955076
      1.22842954	     -0.06102148	      0.00007809	     -0.20198223	     -0.06517725	      0.88311580	      0.00009772	     -0.21904752	     -0.00238209	     -0.00005225	    191.66119564
      1.22991499	     -0.06102459	      0.00008179	     -0.20198496	     -0.06518083	      0.88311572	      0.00009868	     -0.21905803	     -0.00242665	     -0.00005140	    191.01220211
      1.23140044	     -0.06102482	      0.00008670	     -0.20198482	     -0.06518446	      0.88311565	      0.00009964	     -0.21906923	     -0.00247173	     -0.00005192	    191.09424514
      1.23288589	     -0.06103419	      0.00009095	     -0.20199381	     -0.06518817	      0.88311557	      0.00010059	     -0.21908106	     -0.00251717	     -0.00005484	    191.41800727
      1.23437134	     -0.06104168	      0.00009656	     -0.20200095	     -0.06519194	      0.88311548	      0.00010155	     -0.21909366	     -0.00256169	     -0.00005912	    190.71961177
      1.23585679	     -0.06105374	      0.00010179	     -0.20201265	     -0.06519578	      0.88311539	      0.00010250	     -0.21910697	     -0.00260717	     -0.00006618	    191.36881214
      1.23734224	     -0.06106857	      0.00010784	     -0.20202714	     -0.06519969	      0.88311529	      0.00010345	     -0.21912106	     -0.00265100	     -0.00007447	    190.14685975
      1.23882769	     -0.06108256	      0.00011310	     -0.20204077	     -0.06520366	      0.88311517	      0.00010439	     -0.21913589	     -0.00269608	     -0.00008526	    190.96702793
      1.24041816	     -0.06110206	      0.00011994	     -0.20205992	     -0.06520798	      0.88311502	      0.00010540	     -0.21915249	     -0.00274301	     -0.00009902	    190.57320890
      1.24200862	     -0.06112265	      0.00012493	     -0.20208015	     -0.06521238	      0.88311485	      0.00010641	     -0.21916986	     -0.00278964	     -0.00011405	    190.14074769
      1.24334744	     -0.06113841	      0.00013093	     -0.20209562	     -0.06521614	      0.88311469	      0.00010725	     -0.21918506	     -0.00282918	     -0.00012896	    190.80360840
      1.24468626	     -0.06115728	      0.00013489	     -0.20211418	     -0.06521996	      0.88311451	      0.00010809	     -0.21920073	     -0.00286730	     -0.00014420	    189.85659864
      1.24602508	     -0.06117494	      0.00013918	     -0.20213153	     -0.06522382	      0.88311430	      0.00010892	     -0.21921692	     -0.00290612	     -0.00016086	    190.32913047
      1.24790159	     -0.06120700	      0.00014421	     -0.20216317	     -0.06522933	      0.88311398	      0.00011008	     -0.21924040	     -0.00295832	     -0.00018500	    188.48531574
      1.24942596	     -0.06121986	      0.00014903	     -0.20217569	     -0.06523387	      0.88311368	      0.00011102	     -0.21926006	     -0.00300246	     -0.00020550	    190.29721562
      1.25095032	     -0.06124389	      0.00015186	     -0.20219936	     -0.06523848	      0.88311335	      0.00011195	     -0.21927992	     -0.00304432	     -0.00022625	    189.56499574
      1.25247469	     -0.06125816	      0.00015635	     -0.20221330	     -0.06524315	      0.88311299	      0.00011287	     -0.21930005	     -0.00308628	     -0.00024696	    190.00249236
      1.25399905	     -0.06127799	      0.00015861	     -0.20223279	     -0.06524789	      0.88311260	      0.00011378	     -0.21932021	     -0.00312705	     -0.00026661	    189.11778569
      1.25526280	     -0.06128549	      0.00016240	     -0.20224003	     -0.06525186	      0.88311225	      0.00011454	     -0.21933696	     -0.00316143	     -0.00028286	    190.01886432
      1.25652655	     -0.06129836	      0.00016456	     -0.20225262	     -0.06525588	      0.88311188	      0.00011528	     -0.21935362	     -0.00319459	     -0.00029780	    189.46639501
      1.25805308	     -0.06131093	      0.00016716	     -0.20226486	     -0.06526078	      0.88311142	      0.00011617	     -0.21937365	     -0.00323523	     -0.00031511	    190.18764329
      1.25957961	     -0.06132808	      0.00016885	     -0.20228167	     -0.06526575	      0.88311092	      0.00011705	     -0.21939353	     -0.00327399	     -0.00032996	    188.65249080
      1.26110614	     -0.06133765	      0.00017059	     -0.20229090	     -0.06527078	      0.88311041	      0.00011793	     -0.21941329	     -0.00331443	     -0.00034334	    189.98979347
      1.26263267	     -0.06135657	      0.00017157	     -0.20230947	     -0.06527587	      0.88310988	      0.00011879	     -0.21943277	     -0.00335356	     -0.00035514	    190.04100308
      1.26415920	     -0.06137170	      0.00017276	     -0.20232428	     -0.06528102	      0.88310933	      0.00011964	     -0.21945210	     -0.00339165	     -0.00036408	    189.18816926
      1.26568573	     -0.06138800	      0.00017297	     -0.20234022	     -0.06528623	      0.88310877	      0.00012048	     -0.21947117	     -0.00343070	     -0.00037168	    190.12716087
      1.26721226	     -0.06140524	      0.00017369	     -0.20235713	     -0.06529149	      0.88310819	      0.00012131	     -0.21948996	     -0.00346832	     -0.00037699	    189.82889668
      1.26873879	     -0.06142782	      0.00017287	     -0.20237937	     -0.06529682	      0.88310762	      0.00012214	     -0.21950850	     -0.00350569	     -0.00038045	    189.61475965
      1.27026532	     -0.06144423	      0.00017332	     -0.20239545	     -0.06530220	      0.88310703	      0.00012295	     -0.21952680	     -0.00354298	     -0.00038216	    189.99968655
      1.27179185	     -0.06147171	      0.00017174	     -0.20242258	     -0.06530763	      0.88310645	      0.00012375	     -0.21954477	     -0.00357980	     -0.00038268	    190.32874348
      1.27331838	     -0.06149474	      0.00017177	     -0.20244529	     -0.06531313	      0.88310587	      0.00012454	     -0.21956258	     -0.00361522	     -0.00038111	    189.39778287
      1.27484491	     -0.06152440	      0.00016971	     -0.20247460	     -0.06531867	      0.88310529	      0.00012533	     -0.21958011	     -0.00365129	     -0.00037859	    190.03238288
      1.27637144	     -0.06155001	      0.00017009	     -0.20249992	     -0.06532427	      0.88310471	      0.00012610	     -0.21959742	     -0.00368647	     -0.00037523	    190.46267674
      1.27768631	     -0.06158125	      0.00016819	     -0.20253087	     -0.06532914	      0.88310422	      0.00012676	     -0.21961211	     -0.00371557	     -0.00037124	    189.71079685
      1.27900117	     -0.06160724	      0.00016772	     -0.20255660	     -0.06533404	      0.88310373	      0.00012741	     -0.21962666	     -0.00374499	     -0.00036715	    190.15923438
      1.28066812	     -0.06164757	      0.00016607	     -0.20259660	     -0.06534032	      0.88310313	      0.00012823	     -0.21964484	     -0.00378056	     -0.00036114	    189.23536652
      1.28216191	     -0.06167893	      0.00016539	     -0.20262767	     -0.06534599	      0.88310259	      0.00012896	     -0.21966093	     -0.00381316	     -0.00035602	    190.45364349
      1.28365570	     -0.06172018	      0.00016366	     -0.20266864	     -0.06535171	      0.88310206	      0.00012967	     -0.21967676	     -0.00384302	     -0.00035010	    188.70848578
      1.28514950	     -0.06175170	      0.00016299	     -0.20269988	     -0.06535747	      0.88310155	      0.00013038	     -0.21969243	     -0.00387422	     -0.00034466	    189.87785171
      1.28664329	     -0.06179452	      0.00016128	     -0.20274243	     -0.06536328	      0.88310103	      0.00013109	     -0.21970780	     -0.00390378	     -0.00033991	    189.80387554
      1.28813708	     -0.06183133	      0.00016056	     -0.20277899	     -0.06536913	      0.88310053	      0.00013178	     -0.21972303	     -0.00393199	     -0.00033461	    188.82351633
      1.28963087	     -0.06187159	      0.00015886	     -0.20281899	     -0.06537503	      0.88310003	      0.00013247	     -0.21973801	     -0.00396073	     -0.00033063	    189.59963710
      1.29112467	     -0.06191162	      0.00015814	     -0.20285879	     -0.06538097	      0.88309954	      0.00013315	     -0.21975279	     -0.00398731	     -0.00032669	    188.39936152
      1.29261846	     -0.06195104	      0.00015649	     -0.20289795	     -0.06538694	      0.88309906	      0.00013382	     -0.21976735	     -0.00401452	     -0.00032355	    188.96414552
      1.29411225	     -0.06199161	      0.00015574	     -0.20293830	     -0.06539296	      0.88309858	      0.00013448	     -0.21978168	     -0.00404071	     -0.00032155	    189.22728298
      1.29560604	     -0.06203491	      0.00015402	     -0.20298137	     -0.06539901	      0.88309810	      0.00013514	     -0.21979580	     -0.00406509	     -0.00031924	    187.76295518
      1.29709983	     -0.06207282	      0.00015309	     -0.20301906	     -0.06540510	      0.88309762	      0.00013579	     -0.21980976	     -0.00409054	     -0.00031844	    188.90371383
      1.29859363	     -0.06211859	      0.00015124	     -0.20306461	     -0.06541123	      0.88309715	      0.00013643	     -0.21982350	     -0.00411356	     -0.00031786	    187.56799275
      1.30008742	     -0.06215648	      0.00015017	     -0.20310229	     -0.06541739	      0.88309667	      0.00013707	     -0.21983711	     -0.00413747	     -0.00031840	    188.47566357
      1.30158121	     -0.06220355	      0.00014818	     -0.20314915	     -0.06542359	      0.88309620	      0.00013770	     -0.21985048	     -0.00415944	     -0.00031926	    187.54622878
      1.30307500	     -0.06224338	      0.00014680	     -0.20318878	     -0.06542982	      0.88309572	      0.00013832	     -0.21986377	     -0.00418139	     -0.00032066	    187.62191336
      1.30487438	     -0.06229865	      0.00014427	     -0.20324380	     -0.06543737	      0.88309514	      0.00013905	     -0.21987948	     -0.00420656	     -0.00032345	    187.11937008
      1.30622753	     -0.06233309	      0.00014326	     -0.20327809	     -0.06544307	      0.88309470	      0.00013960	     -0.21989117	     -0.00422511	     -0.00032567	    187.25883907
      1.30758068	     -0.06237363	      0.00014136	     -0.20331846	     -0.06544880	      0.88309426	      0.00014014	     -0.21990267	     -0.00424310	     -0.00032881	    187.33378324
      1.30921146	     -0.06242112	      0.00013971	     -0.20336577	     -0.06545574	      0.88309372	      0.00014079	     -0.21991639	     -0.00426300	     -0.00033255	    185.92983025
      1.31084224	     -0.06246550	      0.00013725	     -0.20340994	     -0.06546271	      0.88309317	      0.00014142	     -0.21992987	     -0.00428376	     -0.00033685	    186.65499201
      1.31247302	     -0.06250914	      0.00013600	     -0.20345342	     -0.06546971	      0.88309262	      0.00014205	     -0.21994308	     -0.00430284	     -0.00034143	    186.43547729
      1.31410379	     -0.06255616	      0.00013277	     -0.20350024	     -0.06547674	      0.88309206	      0.00014267	     -0.21995601	     -0.00432163	     -0.00034665	    186.91680234
      1.31548507	     -0.06259138	      0.00013221	     -0.20353534	     -0.06548272	      0.88309158	      0.00014318	     -0.21996677	     -0.00433632	     -0.00035086	    186.62048742
      1.31686635	     -0.06262880	      0.00012985	     -0.20357263	     -0.06548872	      0.88309109	      0.00014369	     -0.21997731	     -0.00435049	     -0.00035519	    186.34872708
      1.31824764	     -0.06266266	      0.00012854	     -0.20360636	     -0.06549474	      0.88309059	      0.00014420	     -0.21998761	     -0.00436426	     -0.00035952	    186.36072831
      1.32006111	     -0.06270879	      0.00012580	     -0.20365233	     -0.06550267	      0.88308994	      0.00014485	     -0.22000075	     -0.00438152	     -0.00036514	    186.28954299
      1.32187459	     -0.06274640	      0.00012546	     -0.20368982	     -0.06551063	      0.88308927	      0.00014550	     -0.22001342	     -0.00439743	     -0.00037007	    185.58930235
      1.32324521	     -0.06278006	      0.00012201	     -0.20372334	     -0.06551667	      0.88308876	      0.00014597	     -0.22002258	     -0.00440978	     -0.00037337	    186.20956223
      1.32461582	     -0.06280520	      0.00012152	     -0.20374839	     -0.06552272	      0.88308825	      0.00014645	     -0.22003144	     -0.00442123	     -0.00037650	    186.51584484
      1.32631641	     -0.06283884	      0.00011927	     -0.20378192	     -0.06553025	      0.88308760	      0.00014703	     -0.22004188	     -0.00443399	     -0.00037929	    185.66093352
      1.32801699	     -0.06285679	      0.00011968	     -0.20379978	     -0.06553780	      0.88308696	      0.00014760	     -0.22005171	     -0.00444807	     -0.00038172	    187.64191407
      1.32931486	     -0.06287951	      0.00011754	     -0.20382241	     -0.06554358	      0.88308646	      0.00014804	     -0.22005861	     -0.00445630	     -0.00038190	    186.07951092
      1.33061273	     -0.06289114	      0.00011734	     -0.20383399	     -0.06554937	      0.88308597	      0.00014846	     -0.22006512	     -0.00446571	     -0.00038201	    186.75465520
      1.33230070	     -0.06290762	      0.00011602	     -0.20385038	     -0.06555692	      0.88308532	      0.00014901	     -0.22007286	     -0.00447635	     -0.00038043	    185.83344475
      1.33398868	     -0.06291226	      0.00011550	     -0.20385492	     -0.06556448	      0.88308468	      0.00014955	     -0.22007987	     -0.00448854	     -0.00037749	    187.59435036
      1.33567665	     -0.06293336	      0.00011280	     -0.20387591	     -0.06557207	      0.88308405	      0.00015009	     -0.22008603	     -0.00449836	     -0.00037308	    186.30629807
      1.33697170	     -0.06293163	      0.00011248	     -0.20387412	     -0.06557790	      0.88308357	      0.00015049	     -0.22009052	     -0.00450713	     -0.00036776	    186.96706202
      1.33826676	     -0.06293962	      0.00011051	     -0.20388201	     -0.06558374	      0.88308310	      0.00015089	     -0.22009455	     -0.00451521	     -0.00036191	    187.06133012
      1.33996526	     -0.06294940	      0.00010842	     -0.20389168	     -0.06559142	      0.88308249	      0.00015141	     -0.22009947	     -0.00452588	     -0.00035347	    187.59845075
      1.34166377	     -0.06296120	      0.00010530	     -0.20390336	     -0.06559912	      0.88308190	      0.00015193	     -0.22010395	     -0.00453587	     -0.00034337	    187.06270055
      1.34311837	     -0.06296599	      0.00010395	     -0.20390806	     -0.06560572	      0.88308140	      0.00015236	     -0.22010754	     -0.00454530	     -0.00033381	    187.79997053
      1.34457296	     -0.06297936	      0.00010132	     -0.20392132	     -0.06561234	      0.88308093	      0.00015279	     -0.22011091	     -0.00455371	     -0.00032354	    187.04207909
      1.34602756	     -0.06298895	      0.00009972	     -0.20393081	     -0.06561897	      0.88308046	      0.00015321	     -0.22011420	     -0.00456333	     -0.00031375	    188.06623841
      1.34748215	     -0.06300610	      0.00009738	     -0.20394785	     -0.06562561	      0.88308001	      0.00015364	     -0.22011739	     -0.00457143	     -0.00030340	    186.91399366
      1.34893675	     -0.06301850	      0.00009556	     -0.20396015	     -0.06563227	      0.88307958	      0.00015405	     -0.22012058	     -0.00458090	     -0.00029379	    187.92924295
      1.35089037	     -0.06304563	      0.00009228	     -0.20398714	     -0.06564123	      0.88307902	      0.00015460	     -0.22012477	     -0.00459176	     -0.00028174	    187.00990040
      1.35213866	     -0.06305619	      0.00009106	     -0.20399762	     -0.06564697	      0.88307867	      0.00015495	     -0.22012748	     -0.00459950	     -0.00027471	    187.92296682
      1.35338696	     -0.06307192	      0.00008914	     -0.20401326	     -0.06565271	      0.88307833	      0.00015530	     -0.22013013	     -0.00460630	     -0.00026826	    187.71770119
      1.35516164	     -0.06309439	      0.00008674	     -0.20403561	     -0.06566090	      0.88307786	      0.00015578	     -0.22013387	     -0.00461609	     -0.00026075	    188.11383503
      1.35693632	     -0.06312013	      0.00008371	     -0.20406124	     -0.06566910	      0.88307741	      0.00015626	     -0.22013754	     -0.00462473	     -0.00025439	    187.33488633
      1.35842197	     -0.06313574	      0.00008222	     -0.20407675	     -0.06567597	      0.88307703	      0.00015666	     -0.22014063	     -0.00463276	     -0.00025073	    188.40091248
      1.35990762	     -0.06315882	      0.00007969	     -0.20409974	     -0.06568286	      0.88307666	      0.00015705	     -0.22014366	     -0.00463936	     -0.00024811	    187.78560206
      1.36139327	     -0.06317808	      0.00007812	     -0.20411892	     -0.06568976	      0.88307629	      0.00015744	     -0.22014670	     -0.00464628	     -0.00024707	    188.22195085
      1.36287892	     -0.06320156	      0.00007577	     -0.20414230	     -0.06569667	      0.88307593	      0.00015783	     -0.22014971	     -0.00465232	     -0.00024695	    187.73285528
      1.36436457	     -0.06322066	      0.00007411	     -0.20416132	     -0.06570358	      0.88307556	      0.00015821	     -0.22015275	     -0.00465893	     -0.00024859	    188.65021478
      1.36585022	     -0.06324613	      0.00007190	     -0.20418672	     -0.06571051	      0.88307519	      0.00015859	     -0.22015576	     -0.00466399	     -0.00025100	    187.75762227
      1.36733586	     -0.06326716	      0.00007003	     -0.20420766	     -0.06571744	      0.88307481	      0.00015896	     -0.22015883	     -0.00466987	     -0.00025494	    188.58777280
      1.36925965	     -0.06330343	      0.00006702	     -0.20424383	     -0.06572643	      0.88307431	      0.00015944	     -0.22016281	     -0.00467549	     -0.00026187	    187.46718363
      1.37061761	     -0.06331835	      0.00006574	     -0.20425868	     -0.06573278	      0.88307396	      0.00015977	     -0.22016570	     -0.00468034	     -0.00026709	    188.37600138
      1.37197557	     -0.06334346	      0.00006360	     -0.20428372	     -0.06573914	      0.88307359	      0.00016010	     -0.22016855	     -0.00468403	     -0.00027365	    188.31739491
      1.37368821	     -0.06337188	      0.00006106	     -0.20431206	     -0.06574717	      0.88307311	      0.00016052	     -0.22017230	     -0.00468831	     -0.00028323	    188.53747904
      1.37540085	     -0.06340456	      0.00005797	     -0.20434465	     -0.06575520	      0.88307262	      0.00016093	     -0.22017609	     -0.00469124	     -0.00029351	    187.36746268
      1.37679477	     -0.06342598	      0.00005588	     -0.20436600	     -0.06576174	      0.88307220	      0.00016126	     -0.22017928	     -0.00469482	     -0.00030286	    188.87512082
      1.37818869	     -0.06345360	      0.00005327	     -0.20439356	     -0.06576829	      0.88307177	      0.00016158	     -0.22018251	     -0.00469656	     -0.00031244	    188.24319574
      1.37958260	     -0.06347787	      0.00005114	     -0.20441777	     -0.06577484	      0.88307133	      0.00016191	     -0.22018585	     -0.00469859	     -0.00032262	    188.67030438
      1.38160245	     -0.06351919	      0.00004748	     -0.20445901	     -0.06578433	      0.88307066	      0.00016237	     -0.22019080	     -0.00470036	     -0.00033841	    188.50965290
      1.38301085	     -0.06354218	      0.00004576	     -0.20448195	     -0.06579095	      0.88307018	      0.00016270	     -0.22019436	     -0.00470136	     -0.00034877	    188.48483699
      1.38441925	     -0.06357175	      0.00004328	     -0.20451147	     -0.06579757	      0.88306968	      0.00016302	     -0.22019798	     -0.00470154	     -0.00035956	    188.23476673
      1.38582764	     -0.06359845	      0.00004149	     -0.20453813	     -0.06580419	      0.88306917	      0.00016333	     -0.22020171	     -0.00470170	     -0.00037120	    188.85940687
      1.38755007	     -0.06363707	      0.00003889	     -0.20457671	     -0.06581229	      0.88306852	      0.00016372	     -0.22020638	     -0.00469952	     -0.00038500	    186.97522720
      1.38927250	     -0.06366303	      0.00003727	     -0.20460264	     -0.06582039	      0.88306784	      0.00016410	     -0.22021125	     -0.00469946	     -0.00039896	    189.04602324
      1.39062786	     -0.06369606	      0.00003540	     -0.20463565	     -0.06582675	      0.88306729	      0.00016440	     -0.22021503	     -0.00469701	     -0.00040952	    187.96422196
      1.39198321	     -0.06372293	      0.00003418	     -0.20466252	     -0.06583312	      0.88306673	      0.00016470	     -0.22021899	     -0.00469511	     -0.00042030	    188.53334725
      1.39369776	     -0.06376239	      0.00003222	     -0.20470196	     -0.06584117	      0.88306600	      0.00016507	     -0.22022414	     -0.00469079	     -0.00043324	    187.31888607
      1.39541230	     -0.06379227	      0.00003091	     -0.20473184	     -0.06584920	      0.88306524	      0.00016545	     -0.22022949	     -0.00468794	     -0.00044620	    189.39512462
      1.39678230	     -0.06382840	      0.00002916	     -0.20476798	     -0.06585562	      0.88306463	      0.00016574	     -0.22023375	     -0.00468271	     -0.00045557	    187.47164526
      1.39815229	     -0.06385612	      0.00002802	     -0.20479571	     -0.06586204	      0.88306400	      0.00016603	     -0.22023818	     -0.00467871	     -0.00046502	    188.15559439
      1.39985395	     -0.06389708	      0.00002628	     -0.20483669	     -0.06586999	      0.88306320	      0.00016640	     -0.22024375	     -0.00467172	     -0.00047585	    186.93606247
      1.40155561	     -0.06393228	      0.00002496	     -0.20487191	     -0.06587794	      0.88306238	      0.00016676	     -0.22024950	     -0.00466604	     -0.00048672	    188.84061813
      1.40297468	     -0.06396887	      0.00002338	     -0.20490853	     -0.06588455	      0.88306168	      0.00016706	     -0.22025435	     -0.00465849	     -0.00049438	    186.91759773
      1.40439375	     -0.06399952	      0.00002238	     -0.20493922	     -0.06589116	      0.88306097	      0.00016736	     -0.22025933	     -0.00465169	     -0.00050209	    187.30464740
      1.40581282	     -0.06403511	      0.00002097	     -0.20497484	     -0.06589775	      0.88306026	      0.00016765	     -0.22026438	     -0.00464415	     -0.00050969	    187.31623296
      1.40764964	     -0.06408099	      0.00001984	     -0.20502080	     -0.06590628	      0.88305931	      0.00016803	     -0.22027111	     -0.00463241	     -0.00051851	    185.74197184
      1.40948645	     -0.06412921	      0.00001779	     -0.20506905	     -0.06591477	      0.88305835	      0.00016841	     -0.22027799	     -0.00462294	     -0.00052756	    188.23333769
      1.41095334	     -0.06416459	      0.00001802	     -0.20510453	     -0.06592155	      0.88305757	      0.00016871	     -0.22028368	     -0.00461154	     -0.00053247	    185.58441832
      1.41242024	     -0.06420051	      0.00001663	     -0.20514051	     -0.06592831	      0.88305679	      0.00016901	     -0.22028940	     -0.00460182	     -0.00053785	    186.50323234
      1.41430230	     -0.06425496	      0.00001631	     -0.20519508	     -0.06593695	      0.88305577	      0.00016939	     -0.22029703	     -0.00458635	     -0.00054531	    185.47263382
      1.41572208	     -0.06429425	      0.00001418	     -0.20523442	     -0.06594346	      0.88305499	      0.00016968	     -0.22030293	     -0.00457495	     -0.00054996	    185.80680072
      1.41714186	     -0.06433522	      0.00001384	     -0.20527548	     -0.06594994	      0.88305421	      0.00016997	     -0.22030900	     -0.00456262	     -0.00055524	    186.03585842
      1.41856165	     -0.06437966	      0.00001248	     -0.20532002	     -0.06595641	      0.88305341	      0.00017025	     -0.22031525	     -0.00454893	     -0.00055995	    185.11167852
      1.41998143	     -0.06442104	      0.00001178	     -0.20536150	     -0.06596286	      0.88305262	      0.00017053	     -0.22032169	     -0.00453556	     -0.00056492	    185.50243966
      1.42185372	     -0.06448345	      0.00001004	     -0.20542405	     -0.06597134	      0.88305155	      0.00017090	     -0.22033043	     -0.00451506	     -0.00057078	    183.13535747
      1.42333677	     -0.06452629	      0.00000917	     -0.20546700	     -0.06597802	      0.88305070	      0.00017119	     -0.22033767	     -0.00450091	     -0.00057566	    185.30114160
      1.42481983	     -0.06457794	      0.00000804	     -0.20551877	     -0.06598468	      0.88304985	      0.00017148	     -0.22034509	     -0.00448337	     -0.00058027	    183.91773900
      1.42630288	     -0.06462444	      0.00000780	     -0.20556542	     -0.06599132	      0.88304898	      0.00017177	     -0.22035278	     -0.00446609	     -0.00058522	    184.15598532
      1.42808446	     -0.06468722	      0.00000707	     -0.20562838	     -0.06599926	      0.88304793	      0.00017212	     -0.22036224	     -0.00444303	     -0.00059097	    182.54895177
      1.42957725	     -0.06472642	      0.00000806	     -0.20566776	     -0.06600588	      0.88304705	      0.00017241	     -0.22037037	     -0.00442474	     -0.00059618	    184.08839187
      1.43107005	     -0.06477626	      0.00000830	     -0.20571778	     -0.06601247	      0.88304615	      0.00017270	     -0.22037849	     -0.00440362	     -0.00060069	    182.73100318
      1.43256285	     -0.06481784	      0.00000965	     -0.20575956	     -0.06601902	      0.88304525	      0.00017299	     -0.22038677	     -0.00438321	     -0.00060588	    183.68527501
      1.43405564	     -0.06486310	      0.00001098	     -0.20580504	     -0.06602555	      0.88304435	      0.00017328	     -0.22039507	     -0.00436023	     -0.00060992	    181.91860473
      1.43554844	     -0.06489862	      0.00001314	     -0.20584078	     -0.06603204	      0.88304343	      0.00017357	     -0.22040345	     -0.00433849	     -0.00061414	    183.00576677
      1.43739921	     -0.06495241	      0.00001598	     -0.20589487	     -0.06604005	      0.88304229	      0.00017393	     -0.22041373	     -0.00430853	     -0.00061874	    181.13343479
      1.43881989	     -0.06497679	      0.00001903	     -0.20591949	     -0.06604615	      0.88304141	      0.00017421	     -0.22042176	     -0.00428674	     -0.00062061	    182.08234183
      1.44024056	     -0.06500827	      0.00002210	     -0.20595122	     -0.06605222	      0.88304053	      0.00017449	     -0.22042965	     -0.00426335	     -0.00062232	    181.67865503
      1.44166123	     -0.06503585	      0.00002568	     -0.20597906	     -0.06605826	      0.88303964	      0.00017477	     -0.22043759	     -0.00423981	     -0.00062352	    181.89245479
      1.44369357	     -0.06507658	      0.00003096	     -0.20602017	     -0.06606685	      0.88303838	      0.00017517	     -0.22044897	     -0.00420460	     -0.00062398	    180.58081631
      1.44519963	     -0.06509209	      0.00003591	     -0.20603596	     -0.06607316	      0.88303744	      0.00017547	     -0.22045741	     -0.00417943	     -0.00062191	    181.22224104
      1.44670570	     -0.06511573	      0.00004035	     -0.20605989	     -0.06607944	      0.88303650	      0.00017577	     -0.22046575	     -0.00415306	     -0.00061918	    180.74496664
      1.44821176	     -0.06513234	      0.00004563	     -0.20607679	     -0.06608567	      0.88303557	      0.00017607	     -0.22047417	     -0.00412716	     -0.00061569	    181.46974787
      1.44971783	     -0.06515011	      0.00005073	     -0.20609487	     -0.06609187	      0.88303465	      0.00017637	     -0.22048259	     -0.00409988	     -0.00061036	    180.23068099
      1.45122389	     -0.06515961	      0.00005638	     -0.20610467	     -0.06609802	      0.88303373	      0.00017668	     -0.22049105	     -0.00407395	     -0.00060405	    181.08482435
      1.45307884	     -0.06517928	      0.00006303	     -0.20612472	     -0.06610555	      0.88303262	      0.00017705	     -0.22050142	     -0.00403987	     -0.00059412	    178.83533891
      1.45452318	     -0.06518178	      0.00006849	     -0.20612750	     -0.06611137	      0.88303177	      0.00017734	     -0.22050966	     -0.00401577	     -0.00058458	    180.61272236
      1.45596752	     -0.06519644	      0.00007359	     -0.20614243	     -0.06611715	      0.88303093	      0.00017763	     -0.22051798	     -0.00399029	     -0.00057447	    180.21448490
      1.45741185	     -0.06521121	      0.00007870	     -0.20615748	     -0.06612289	      0.88303011	      0.00017792	     -0.22052666	     -0.00396464	     -0.00056300	    179.66240233
      1.45885619	     -0.06522976	      0.00008363	     -0.20617629	     -0.06612860	      0.88302931	      0.00017821	     -0.22053580	     -0.00393980	     -0.00055120	    179.94007291
      1.46075819	     -0.06526435	      0.00009046	     -0.20621124	     -0.06613606	      0.88302827	      0.00017858	     -0.22054873	     -0.00390571	     -0.00053489	    178.24898941
      1.46243244	     -0.06529700	      0.00009637	     -0.20624420	     -0.06614258	      0.88302739	      0.00017892	     -0.22056122	     -0.00387749	     -0.00052056	    179.08521987
      1.46410668	     -0.06533733	      0.00010369	     -0.20628486	     -0.06614905	      0.88302653	      0.00017925	     -0.22057477	     -0.00384756	     -0.00050718	    178.17126838
      1.46578092	     -0.06538220	      0.00011018	     -0.20633005	     -0.06615546	      0.88302569	      0.00017958	     -0.22058950	     -0.00381823	     -0.00049562	    179.01477894
      1.46744097	     -0.06543499	      0.00011830	     -0.20638319	     -0.06616177	      0.88302488	      0.00017991	     -0.22060535	     -0.00378710	     -0.00048648	    177.86187240
      1.46910102	     -0.06549090	      0.00012456	     -0.20643944	     -0.06616804	      0.88302408	      0.00018023	     -0.22062252	     -0.00375569	     -0.00047920	    177.87067195
      1.47076107	     -0.06555069	      0.00013372	     -0.20649962	     -0.06617424	      0.88302328	      0.00018056	     -0.22064100	     -0.00372332	     -0.00047566	    177.51271616
      1.47218638	     -0.06560623	      0.00013916	     -0.20655546	     -0.06617953	      0.88302261	      0.00018084	     -0.22065788	     -0.00369408	     -0.00047395	    176.73460371
      1.47361169	     -0.06566274	      0.00014681	     -0.20661232	     -0.06618477	      0.88302193	      0.00018111	     -0.22067572	     -0.00366440	     -0.00047517	    176.46093707
      1.47503701	     -0.06572301	      0.00015356	     -0.20667293	     -0.06618998	      0.88302125	      0.00018139	     -0.22069450	     -0.00363364	     -0.00047880	    176.19950242
      1.47702147	     -0.06581277	      0.00016388	     -0.20676319	     -0.06619714	      0.88302029	      0.00018176	     -0.22072219	     -0.00358955	     -0.00048856	    176.28050510
      1.47847545	     -0.06587901	      0.00016977	     -0.20682980	     -0.06620234	      0.88301958	      0.00018204	     -0.22074376	     -0.00355527	     -0.00049730	    174.86748001
      1.47992943	     -0.06594607	      0.00017664	     -0.20689723	     -0.06620748	      0.88301885	      0.00018231	     -0.22076629	     -0.00352031	     -0.00050822	    174.49750106
      1.48167780	     -0.06603816	      0.00018349	     -0.20698978	     -0.06621360	      0.88301794	      0.00018263	     -0.22079480	     -0.00347642	     -0.00052555	    174.27844023
      1.48342617	     -0.06612853	      0.00019193	     -0.20708064	     -0.06621964	      0.88301701	      0.00018295	     -0.22082478	     -0.00342952	     -0.00054464	    172.43538985
      1.48498717	     -0.06620992	      0.00019711	     -0.20716246	     -0.06622496	      0.88301614	      0.00018323	     -0.22085261	     -0.00338761	     -0.00056404	    173.26682655
      1.48654817	     -0.06629305	      0.00020447	     -0.20724607	     -0.06623021	      0.88301525	      0.00018351	     -0.22088139	     -0.00334291	     -0.00058488	    172.38260798
      1.48810917	     -0.06638100	      0.00020970	     -0.20733447	     -0.06623539	      0.88301432	      0.00018378	     -0.22091109	     -0.00329726	     -0.00060715	    172.53584473
      1.48967018	     -0.06647040	      0.00021636	     -0.20742438	     -0.06624050	      0.88301335	      0.00018405	     -0.22094175	     -0.00324876	     -0.00062973	    170.88823561
      1.49123118	     -0.06655879	      0.00022189	     -0.20751327	     -0.06624554	      0.88301235	      0.00018431	     -0.22097330	     -0.00320023	     -0.00065347	    171.67009051
      1.49279218	     -0.06665265	      0.00022911	     -0.20760768	     -0.06625049	      0.88301131	      0.00018457	     -0.22100558	     -0.00314831	     -0.00067686	    170.15289766
      1.49435318	     -0.06674366	      0.00023522	     -0.20769924	     -0.06625536	      0.88301024	      0.00018482	     -0.22103864	     -0.00309570	     -0.00070028	    170.26630872
      1.49591419	     -0.06683738	      0.00024211	     -0.20779355	     -0.06626015	      0.88300913	      0.00018507	     -0.22107234	     -0.00304042	     -0.00072292	    169.22090496
      1.49747519	     -0.06693184	      0.00024781	     -0.20788858	     -0.06626486	      0.88300798	      0.00018532	     -0.22110670	     -0.00298423	     -0.00074541	    169.60609462
      1.49903619	     -0.06702801	      0.00025382	     -0.20798537	     -0.06626947	      0.88300680	      0.00018556	     -0.22114173	     -0.00292475	     -0.00076642	    167.93284155
      1.50059719	     -0.06712435	      0.00025878	     -0.20808231	     -0.06627399	      0.88300559	      0.00018579	     -0.22117748	     -0.00286519	     -0.00078682	    168.72622493
      1.50247095	     -0.06724622	      0.00026542	     -0.20820497	     -0.06627929	      0.88300409	      0.00018607	     -0.22122121	     -0.00278882	     -0.00080953	    166.55948986
      1.50401668	     -0.06733736	      0.00027002	     -0.20829673	     -0.06628355	      0.88300283	      0.00018629	     -0.22125794	     -0.00272578	     -0.00082600	    167.42310568
      1.50556241	     -0.06743777	      0.00027565	     -0.20839784	     -0.06628771	      0.88300154	      0.00018651	     -0.22129502	     -0.00265917	     -0.00084152	    166.50015246
      1.50710814	     -0.06753563	      0.00028080	     -0.20849639	     -0.06629177	      0.88300023	      0.00018672	     -0.22133257	     -0.00259137	     -0.00085583	    166.88721222
      1.50900844	     -0.06766106	      0.00028793	     -0.20862274	     -0.06629661	      0.88299859	      0.00018697	     -0.22137921	     -0.00250336	     -0.00087073	    164.49167785
      1.51041258	     -0.06774434	      0.00029261	     -0.20870668	     -0.06630008	      0.88299736	      0.00018716	     -0.22141397	     -0.00243891	     -0.00088034	    166.04843969
      1.51181673	     -0.06783175	      0.00029715	     -0.20879478	     -0.06630346	      0.88299611	      0.00018733	     -0.22144889	     -0.00237105	     -0.00088783	    164.97503325
      1.51367666	     -0.06794576	      0.00030227	     -0.20890971	     -0.06630778	      0.88299446	      0.00018756	     -0.22149559	     -0.00227998	     -0.00089580	    165.11177348
      1.51553659	     -0.06806075	      0.00030871	     -0.20902568	     -0.06631194	      0.88299279	      0.00018779	     -0.22154253	     -0.00218425	     -0.00089975	    162.48640147
      1.51704241	     -0.06814646	      0.00031179	     -0.20911217	     -0.06631517	      0.88299143	      0.00018796	     -0.22158061	     -0.00210751	     -0.00090118	    164.32322671
      1.51854823	     -0.06823475	      0.00031615	     -0.20920127	     -0.06631828	      0.88299007	      0.00018813	     -0.22161857	     -0.00202696	     -0.00090049	    163.44728382
      1.52039667	     -0.06833564	      0.00032080	     -0.20930319	     -0.06632194	      0.88298841	      0.00018833	     -0.22166494	     -0.00192624	     -0.00089654	    163.25629682
      1.52190732	     -0.06841549	      0.00032548	     -0.20938390	     -0.06632478	      0.88298706	      0.00018848	     -0.22170248	     -0.00184229	     -0.00089133	    163.16959638
      1.52341798	     -0.06849474	      0.00032903	     -0.20946403	     -0.06632750	      0.88298572	      0.00018863	     -0.22173964	     -0.00175587	     -0.00088304	    162.08807276
      1.52492864	     -0.06856752	      0.00033337	     -0.20953770	     -0.06633009	      0.88298439	      0.00018877	     -0.22177633	     -0.00166908	     -0.00087326	    162.60371519
      1.52688916	     -0.06866581	      0.00033886	     -0.20963718	     -0.06633325	      0.88298270	      0.00018894	     -0.22182295	     -0.00155246	     -0.00085728	    160.91662703
      1.52864556	     -0.06873623	      0.00034312	     -0.20970869	     -0.06633588	      0.88298121	      0.00018908	     -0.22186384	     -0.00144802	     -0.00083831	    161.32449191
      1.53040195	     -0.06880745	      0.00034671	     -0.20978099	     -0.06633833	      0.88297975	      0.00018921	     -0.22190347	     -0.00134023	     -0.00081710	    160.71468384
      1.53194979	     -0.06886949	      0.00034876	     -0.20984399	     -0.06634033	      0.88297850	      0.00018931	     -0.22193739	     -0.00124466	     -0.00079704	    161.73544019
      1.53349763	     -0.06892584	      0.00035062	     -0.20990131	     -0.06634218	      0.88297729	      0.00018941	     -0.22197033	     -0.00114615	     -0.00077402	    160.52870222
      1.53528327	     -0.06898477	      0.00035205	     -0.20996136	     -0.06634413	      0.88297593	      0.00018951	     -0.22200704	     -0.00103258	     -0.00074618	    161.37736317
      1.53706892	     -0.06904700	      0.00035249	     -0.21002473	     -0.06634587	      0.88297463	      0.00018959	     -0.22204214	     -0.00091505	     -0.00071446	    158.73825351
      1.53863570	     -0.06908919	      0.00035183	     -0.21006789	     -0.06634723	      0.88297353	      0.00018966	     -0.22207177	     -0.00081404	     -0.00068530	    160.80444316
      1.54020248	     -0.06913869	      0.00035051	     -0.21011837	     -0.06634842	      0.88297248	      0.00018971	     -0.22210016	     -0.00070961	     -0.00065439	    159.81661749
      1.54176926	     -0.06918270	      0.00034837	     -0.21016335	     -0.06634945	      0.88297148	      0.00018975	     -0.22212746	     -0.00060582	     -0.00062264	    160.81480620
      1.54333604	     -0.06922802	      0.00034610	     -0.21020967	     -0.06635032	      0.88297053	      0.00018979	     -0.22215360	     -0.00049911	     -0.00058866	    159.00838776
      1.54490281	     -0.06926592	      0.00034337	     -0.21024855	     -0.06635102	      0.88296963	      0.00018981	     -0.22217861	     -0.00039402	     -0.00055462	    160.41753174
      1.54654308	     -0.06930995	      0.00034040	     -0.21029364	     -0.06635157	      0.88296875	      0.00018983	     -0.22220346	     -0.00028060	     -0.00051780	    158.54366536
      1.54818334	     -0.06934218	      0.00033716	     -0.21032690	     -0.06635194	      0.88296793	      0.00018984	     -0.22222700	     -0.00016895	     -0.00048094	    160.00507427
      1.54991849	     -0.06938053	      0.00033372	     -0.21036638	     -0.06635213	      0.88296713	      0.00018984	     -0.22225023	     -0.00004738	     -0.00044146	    158.29029953
      1.55165364	     -0.06940851	      0.00032954	     -0.21039547	     -0.06635210	      0.88296640	      0.00018983	     -0.22227185	      0.00007194	     -0.00040290	    160.61473694
      1.55338878	     -0.06943905	      0.00032601	     -0.21042717	     -0.06635187	      0.88296574	      0.00018981	     -0.22229164	      0.00019635	     -0.00036298	    157.15357633
      1.55512393	     -0.06944875	      0.00032168	     -0.21043798	     -0.06635143	      0.88296514	      0.00018978	     -0.22230978	      0.00031622	     -0.00032477	    160.73491910
      1.55653577	     -0.06946708	      0.00031865	     -0.21045726	     -0.06635091	      0.88296470	      0.00018975	     -0.22232296	      0.00041832	     -0.00029363	    158.52041334
      1.55794760	     -0.06947309	      0.00031513	     -0.21046420	     -0.06635025	      0.88296431	      0.00018972	     -0.22233494	      0.00051835	     -0.00026337	    159.41064256
      1.55976601	     -0.06947917	      0.00031078	     -0.21047149	     -0.06634919	      0.88296387	      0.00018966	     -0.22234838	      0.00064956	     -0.00022439	    157.83796942
      1.56158441	     -0.06947276	      0.00030578	     -0.21046626	     -0.06634789	      0.88296349	      0.00018960	     -0.22235957	      0.00077747	     -0.00018682	    160.72145551
      1.56313702	     -0.06946758	      0.00030203	     -0.21046212	     -0.06634659	      0.88296323	      0.00018954	     -0.22236727	      0.00089057	     -0.00015304	    157.71506386
      1.56468964	     -0.06944970	      0.00029768	     -0.21044525	     -0.06634513	      0.88296302	      0.00018948	     -0.22237332	      0.00100007	     -0.00012055	    159.77045510
      1.56660058	     -0.06944028	      0.00029206	     -0.21043708	     -0.06634308	      0.88296283	      0.00018939	     -0.22237861	      0.00113780	     -0.00008194	    158.42168188
      1.56820853	     -0.06941705	      0.00028694	     -0.21041488	     -0.06634116	      0.88296272	      0.00018931	     -0.22238145	      0.00125133	     -0.00004828	    159.06689761
      1.56981647	     -0.06940046	      0.00028200	     -0.21039932	     -0.06633906	      0.88296267	      0.00018923	     -0.22238270	      0.00136543	     -0.00001553	    159.00347322
      1.57142442	     -0.06937729	      0.00027732	     -0.21037718	     -0.06633677	      0.88296267	      0.00018914	     -0.22238260	      0.00147863	      0.00001617	    159.67361818
      1.57323595	     -0.06935337	      0.00027219	     -0.21035442	     -0.06633398	      0.88296273	      0.00018903	     -0.22238080	      0.00160621	      0.00005089	    159.48629310
      1.57504748	     -0.06931828	      0.00026692	     -0.21032048	     -0.06633096	      0.88296286	      0.00018892	     -0.22237730	      0.00173358	      0.00008591	    158.37928172
      1.57659514	     -0.06928147	      0.00026248	     -0.21028463	     -0.06632819	      0.88296301	      0.00018882	     -0.22237280	      0.00183971	      0.00011459	    160.31791370
      1.57814280	     -0.06923342	      0.00025819	     -0.21023757	     -0.06632526	      0.88296321	      0.00018872	     -0.22236671	      0.00194729	      0.00014440	    159.55176455
      1.57989688	     -0.06916360	      0.00025400	     -0.21016885	     -0.06632174	      0.88296349	      0.00018861	     -0.22235764	      0.00206676	      0.00017760	    160.77903086
      1.58165096	     -0.06908158	      0.00024992	     -0.21008794	     -0.06631801	      0.88296384	      0.00018849	     -0.22234592	      0.00218649	      0.00021352	    159.45887542
      1.58340504	     -0.06897685	      0.00024634	     -0.20998428	     -0.06631407	      0.88296424	      0.00018837	     -0.22233152	      0.00230184	      0.00025083	    161.39540748
      1.58494840	     -0.06887747	      0.00024320	     -0.20988584	     -0.06631044	      0.88296466	      0.00018826	     -0.22231637	      0.00240302	      0.00028626	    161.16438886
      1.58649176	     -0.06876385	      0.00024021	     -0.20977314	     -0.06630666	      0.88296513	      0.00018815	     -0.22229905	      0.00250094	      0.00032402	    162.43110106
      1.58802963	     -0.06864515	      0.00023726	     -0.20965533	     -0.06630274	      0.88296566	      0.00018803	     -0.22227959	      0.00259644	      0.00036397	    163.20474275
      1.58956750	     -0.06851537	      0.00023460	     -0.20952643	     -0.06629867	      0.88296625	      0.00018792	     -0.22225808	      0.00269020	      0.00040780	    162.69178669
      1.59110538	     -0.06837447	      0.00023217	     -0.20938637	     -0.06629447	      0.88296691	      0.00018780	     -0.22223449	      0.00277947	      0.00045385	    164.36738765
      1.59275442	     -0.06822136	      0.00022947	     -0.20923415	     -0.06628981	      0.88296770	      0.00018768	     -0.22220699	      0.00287376	      0.00050691	    163.53427833
      1.59440347	     -0.06805444	      0.00022666	     -0.20906804	     -0.06628499	      0.88296858	      0.00018755	     -0.22217742	      0.00296226	      0.00056284	    165.55853326
      1.59605252	     -0.06788563	      0.00022383	     -0.20890003	     -0.06628004	      0.88296956	      0.00018741	     -0.22214573	      0.00304833	      0.00062122	    166.09764458
      1.59770157	     -0.06770978	      0.00022072	     -0.20872494	     -0.06627494	      0.88297064	      0.00018728	     -0.22211212	      0.00313039	      0.00068257	    166.76642979
      1.59935062	     -0.06752924	      0.00021755	     -0.20854511	     -0.06626971	      0.88297181	      0.00018714	     -0.22207670	      0.00320896	      0.00074617	    166.83530666
      1.60099967	     -0.06734242	      0.00021444	     -0.20835895	     -0.06626436	      0.88297310	      0.00018700	     -0.22203959	      0.00328193	      0.00081042	    169.11441645
      1.60264872	     -0.06715688	      0.00021119	     -0.20817405	     -0.06625889	      0.88297449	      0.00018686	     -0.22200084	      0.00335278	      0.00087632	    168.60192127
      1.60429777	     -0.06696255	      0.00020830	     -0.20798030	     -0.06625331	      0.88297599	      0.00018671	     -0.22196072	      0.00341828	      0.00094267	    169.79173813
      1.60594681	     -0.06677229	      0.00020508	     -0.20779059	     -0.06624762	      0.88297760	      0.00018656	     -0.22191920	      0.00347961	      0.00100779	    171.13708741
      1.60759586	     -0.06658152	      0.00020166	     -0.20760032	     -0.06624183	      0.88297931	      0.00018641	     -0.22187651	      0.00353752	      0.00107262	    171.50172946
      1.60924491	     -0.06639271	      0.00019758	     -0.20741196	     -0.06623595	      0.88298113	      0.00018625	     -0.22183284	      0.00359157	      0.00113602	    171.59794715
      1.61089396	     -0.06620079	      0.00019365	     -0.20722044	     -0.06622999	      0.88298306	      0.00018609	     -0.22178841	      0.00364054	      0.00119655	    173.30204711
      1.61254301	     -0.06602170	      0.00018910	     -0.20704171	     -0.06622395	      0.88298508	      0.00018593	     -0.22174323	      0.00368642	      0.00125395	    173.63273737
      1.61419206	     -0.06583839	      0.00018472	     -0.20685872	     -0.06621784	      0.88298719	      0.00018576	     -0.22169770	      0.00372799	      0.00130804	    174.60514556
      1.61584111	     -0.06566647	      0.00017998	     -0.20668706	     -0.06621166	      0.88298939	      0.00018559	     -0.22165179	      0.00376554	      0.00135732	    175.64585691
      1.61731035	     -0.06551524	      0.00017561	     -0.20653604	     -0.06620610	      0.88299141	      0.00018544	     -0.22161079	      0.00379624	      0.00139779	    176.12903971
      1.61877959	     -0.06537181	      0.00017099	     -0.20639279	     -0.06620050	      0.88299350	      0.00018528	     -0.22156980	      0.00382436	      0.00143399	    176.15933453
      1.62024884	     -0.06522780	      0.00016650	     -0.20624893	     -0.06619487	      0.88299563	      0.00018512	     -0.22152889	      0.00384881	      0.00146534	    177.56477202
      1.62212654	     -0.06505838	      0.00016074	     -0.20607967	     -0.06618761	      0.88299841	      0.00018491	     -0.22147672	      0.00387786	      0.00149850	    176.86425835
      1.62362603	     -0.06491692	      0.00015612	     -0.20593830	     -0.06618178	      0.88300067	      0.00018474	     -0.22143536	      0.00389627	      0.00151973	    178.68435364
      1.62512551	     -0.06478918	      0.00015155	     -0.20581063	     -0.06617593	      0.88300296	      0.00018456	     -0.22139417	      0.00391328	      0.00153508	    179.02384552
      1.62662500	     -0.06466254	      0.00014704	     -0.20568405	     -0.06617005	      0.88300527	      0.00018439	     -0.22135336	      0.00392770	      0.00154495	    179.69950710
      1.62846320	     -0.06452034	      0.00014168	     -0.20554188	     -0.06616281	      0.88300812	      0.00018417	     -0.22130379	      0.00394250	      0.00154918	    179.80637075
      1.62993948	     -0.06440239	      0.00013717	     -0.20542393	     -0.06615699	      0.88301041	      0.00018399	     -0.22126456	      0.00395144	      0.00154770	    180.43017564
      1.63141576	     -0.06429527	      0.00013341	     -0.20531680	     -0.06615115	      0.88301269	      0.00018380	     -0.22122573	      0.00395867	      0.00154042	    180.86801267
      1.63289203	     -0.06419179	      0.00012993	     -0.20521330	     -0.06614530	      0.88301495	      0.00018362	     -0.22118747	      0.00396362	      0.00152765	    181.88177505
      1.63436831	     -0.06409574	      0.00012671	     -0.20511722	     -0.06613945	      0.88301719	      0.00018344	     -0.22114980	      0.00396765	      0.00151038	    181.42023540
      1.63584459	     -0.06400075	      0.00012343	     -0.20502218	     -0.06613359	      0.88301941	      0.00018325	     -0.22111275	      0.00396875	      0.00148796	    182.61701061
      1.63766771	     -0.06389751	      0.00011924	     -0.20491887	     -0.06612635	      0.88302209	      0.00018301	     -0.22106787	      0.00396950	      0.00145426	    181.62128836
      1.63918284	     -0.06380729	      0.00011553	     -0.20482854	     -0.06612034	      0.88302427	      0.00018282	     -0.22103144	      0.00396646	      0.00142233	    183.17557413
      1.64069797	     -0.06373521	      0.00011168	     -0.20475636	     -0.06611433	      0.88302640	      0.00018262	     -0.22099577	      0.00396329	      0.00138597	    182.94807083
      1.64221310	     -0.06366503	      0.00010783	     -0.20468605	     -0.06610833	      0.88302847	      0.00018242	     -0.22096110	      0.00395784	      0.00134565	    184.03876716
      1.64372822	     -0.06360511	      0.00010474	     -0.20462601	     -0.06610234	      0.88303048	      0.00018221	     -0.22092741	      0.00395196	      0.00130207	    183.52990944
      1.64524335	     -0.06354414	      0.00010103	     -0.20456490	     -0.06609636	      0.88303241	      0.00018201	     -0.22089474	      0.00394423	      0.00125568	    184.01307625
      1.64675848	     -0.06349344	      0.00009723	     -0.20451404	     -0.06609039	      0.88303428	      0.00018180	     -0.22086310	      0.00393525	      0.00120612	    184.47697972
      1.64827361	     -0.06344560	      0.00009318	     -0.20446604	     -0.06608443	      0.88303607	      0.00018160	     -0.22083258	      0.00392600	      0.00115471	    184.07075590
      1.64978873	     -0.06340114	      0.00008967	     -0.20442142	     -0.06607849	      0.88303778	      0.00018139	     -0.22080309	      0.00391485	      0.00110069	    184.99820899
      1.65130386	     -0.06336297	      0.00008600	     -0.20438308	     -0.06607257	      0.88303940	      0.00018118	     -0.22077456	      0.00390421	      0.00104564	    184.33106789
      1.65281899	     -0.06332616	      0.00008306	     -0.20434610	     -0.06606666	      0.88304094	      0.00018097	     -0.22074695	      0.00389161	      0.00098891	    185.38234008
      1.65467708	     -0.06329145	      0.00007879	     -0.20431118	     -0.06605945	      0.88304272	      0.00018071	     -0.22071428	      0.00387742	      0.00091878	    183.92658315
      1.65623998	     -0.06325404	      0.00007698	     -0.20427360	     -0.06605340	      0.88304411	      0.00018050	     -0.22068782	      0.00386285	      0.00085974	    185.28758578
      1.65780287	     -0.06322889	      0.00007254	     -0.20424825	     -0.06604737	      0.88304540	      0.00018028	     -0.22066211	      0.00384878	      0.00080065	    185.59486274
      1.65936576	     -0.06320486	      0.00007048	     -0.20422405	     -0.06604137	      0.88304661	      0.00018006	     -0.22063735	      0.00383432	      0.00074219	    185.67670936
      1.66092865	     -0.06318679	      0.00006568	     -0.20420576	     -0.06603539	      0.88304772	      0.00017984	     -0.22061349	      0.00381952	      0.00068513	    185.69433491
      1.66249154	     -0.06316776	      0.00006424	     -0.20418656	     -0.06602943	      0.88304875	      0.00017963	     -0.22059051	      0.00380439	      0.00062934	    185.62990841
      1.66405443	     -0.06315838	      0.00005879	     -0.20417696	     -0.06602350	      0.88304969	      0.00017941	     -0.22056834	      0.00378901	      0.00057553	    185.57072621
      1.66561732	     -0.06314411	      0.00005846	     -0.20416253	     -0.06601759	      0.88305055	      0.00017920	     -0.22054705	      0.00377288	      0.00052344	    186.10117528
      1.66718021	     -0.06314594	      0.00005258	     -0.20416412	     -0.06601170	      0.88305133	      0.00017898	     -0.22052650	      0.00375713	      0.00047351	    185.97923711
      1.66845855	     -0.06314115	      0.00005231	     -0.20415921	     -0.06600691	      0.88305191	      0.00017881	     -0.22051041	      0.00374404	      0.00043472	    185.86053740
      1.66973688	     -0.06314441	      0.00004938	     -0.20416230	     -0.06600213	      0.88305244	      0.00017863	     -0.22049483	      0.00373069	      0.00039703	    186.18315774
      1.67140902	     -0.06315289	      0.00004686	     -0.20417058	     -0.06599591	      0.88305307	      0.00017841	     -0.22047535	      0.00371409	      0.00035044	    185.27203965
      1.67308116	     -0.06316366	      0.00004313	     -0.20418113	     -0.06598971	      0.88305362	      0.00017818	     -0.22045685	      0.00369597	      0.00030614	    186.62587284
      1.67475330	     -0.06318467	      0.00004175	     -0.20420197	     -0.06598354	      0.88305409	      0.00017796	     -0.22043934	      0.00368019	      0.00026458	    184.89765303
      1.67608134	     -0.06320103	      0.00003806	     -0.20421815	     -0.06597867	      0.88305442	      0.00017778	     -0.22042616	      0.00366634	      0.00023333	    185.78099628
      1.67740937	     -0.06322300	      0.00003600	     -0.20423998	     -0.06597381	      0.88305471	      0.00017761	     -0.22041361	      0.00365339	      0.00020338	    185.61255114
      1.67914239	     -0.06325745	      0.00003199	     -0.20427421	     -0.06596749	      0.88305503	      0.00017739	     -0.22039820	      0.00363732	      0.00016668	    184.92471139
      1.68087541	     -0.06329478	      0.00003003	     -0.20431137	     -0.06596120	      0.88305529	      0.00017717	     -0.22038388	      0.00362054	      0.00013159	    185.88597315
      1.68227664	     -0.06333180	      0.00002588	     -0.20434822	     -0.06595613	      0.88305546	      0.00017699	     -0.22037305	      0.00360905	      0.00010560	    184.72202992
      1.68367787	     -0.06336904	      0.00002467	     -0.20438534	     -0.06595109	      0.88305559	      0.00017682	     -0.22036293	      0.00359725	      0.00008029	    184.67377601
      1.68541584	     -0.06342482	      0.00002102	     -0.20444096	     -0.06594485	      0.88305570	      0.00017660	     -0.22035127	      0.00358389	      0.00005045	    184.09703120
      1.68678711	     -0.06346741	      0.00002013	     -0.20448344	     -0.06593994	      0.88305575	      0.00017644	     -0.22034282	      0.00357389	      0.00002851	    183.79261105
      1.68815838	     -0.06351541	      0.00001767	     -0.20453133	     -0.06593504	      0.88305578	      0.00017627	     -0.22033495	      0.00356433	      0.00000689	    184.07266711
      1.68985736	     -0.06357884	      0.00001645	     -0.20459467	     -0.06592900	      0.88305577	      0.00017607	     -0.22032606	      0.00355490	     -0.00001829	    182.41648897
      1.69136103	     -0.06363241	      0.00001412	     -0.20464814	     -0.06592366	      0.88305572	      0.00017590	     -0.22031890	      0.00354577	     -0.00003996	    183.51269461
      1.69286470	     -0.06369181	      0.00001363	     -0.20470749	     -0.06591833	      0.88305565	      0.00017573	     -0.22031230	      0.00353942	     -0.00006033	    182.14792039
      1.69436837	     -0.06375062	      0.00001157	     -0.20476623	     -0.06591301	      0.88305554	      0.00017556	     -0.22030626	      0.00353278	     -0.00008047	    182.87004179
      1.69587204	     -0.06381172	      0.00001135	     -0.20482730	     -0.06590771	      0.88305541	      0.00017540	     -0.22030069	      0.00352875	     -0.00009947	    181.38562187
      1.69737572	     -0.06386964	      0.00000975	     -0.20488518	     -0.06590240	      0.88305524	      0.00017523	     -0.22029554	      0.00352462	     -0.00011792	    181.84490381
      1.69887939	     -0.06393170	      0.00000958	     -0.20494724	     -0.06589711	      0.88305505	      0.00017507	     -0.22029070	      0.00352223	     -0.00013596	    181.36725644
      1.70038306	     -0.06399257	      0.00000812	     -0.20500810	     -0.06589181	      0.88305484	      0.00017492	     -0.22028619	      0.00352157	     -0.00015247	    180.28467264
      1.70188673	     -0.06405133	      0.00000796	     -0.20506687	     -0.06588652	      0.88305460	      0.00017477	     -0.22028194	      0.00352101	     -0.00016863	    180.59721951
      1.70339040	     -0.06411301	      0.00000669	     -0.20512856	     -0.06588122	      0.88305433	      0.00017462	     -0.22027791	      0.00352237	     -0.00018391	    180.04208863
      1.70489407	     -0.06417216	      0.00000665	     -0.20518775	     -0.06587592	      0.88305404	      0.00017447	     -0.22027408	      0.00352487	     -0.00019796	    179.40334268
      1.70639774	     -0.06423110	      0.00000562	     -0.20524674	     -0.06587062	      0.88305373	      0.00017433	     -0.22027041	      0.00352820	     -0.00021117	    179.37522935
      1.70808522	     -0.06429667	      0.00000595	     -0.20531239	     -0.06586466	      0.88305337	      0.00017418	     -0.22026640	      0.00353351	     -0.00022500	    178.98854503
      1.70977270	     -0.06435922	      0.00000451	     -0.20537500	     -0.06585869	      0.88305298	      0.00017403	     -0.22026249	      0.00354018	     -0.00023706	    178.75415591
      1.71128382	     -0.06441080	      0.00000616	     -0.20542669	     -0.06585334	      0.88305261	      0.00017390	     -0.22025905	      0.00354761	     -0.00024621	    177.86874673
      1.71279495	     -0.06446381	      0.00000491	     -0.20547977	     -0.06584797	      0.88305223	      0.00017378	     -0.22025562	      0.00355584	     -0.00025440	    177.72635684
      1.71430608	     -0.06451015	      0.00000628	     -0.20552624	     -0.06584259	      0.88305184	      0.00017366	     -0.22025220	      0.00356485	     -0.00026144	    177.62249219
      1.71581720	     -0.06455749	      0.00000541	     -0.20557368	     -0.06583720	      0.88305144	      0.00017355	     -0.22024879	      0.00357507	     -0.00026693	    177.18773899
      1.71732833	     -0.06459795	      0.00000694	     -0.20561428	     -0.06583179	      0.88305104	      0.00017344	     -0.22024538	      0.00358609	     -0.00027069	    176.55151718
      1.71883946	     -0.06463821	      0.00000660	     -0.20565465	     -0.06582636	      0.88305063	      0.00017334	     -0.22024190	      0.00359704	     -0.00027335	    177.14396651
      1.72035058	     -0.06467299	      0.00000822	     -0.20568959	     -0.06582091	      0.88305021	      0.00017325	     -0.22023840	      0.00360962	     -0.00027418	    176.25382468
      1.72219002	     -0.06471235	      0.00000806	     -0.20572909	     -0.06581426	      0.88304971	      0.00017314	     -0.22023404	      0.00362490	     -0.00027328	    176.38313841
      1.72346933	     -0.06473377	      0.00001011	     -0.20575066	     -0.06580962	      0.88304936	      0.00017307	     -0.22023098	      0.00363617	     -0.00027076	    175.85190271
      1.72474865	     -0.06475435	      0.00001071	     -0.20577136	     -0.06580496	      0.88304902	      0.00017300	     -0.22022784	      0.00364739	     -0.00026768	    176.07556924
      1.72660056	     -0.06478173	      0.00001250	     -0.20579893	     -0.06579819	      0.88304853	      0.00017291	     -0.22022321	      0.00366453	     -0.00026140	    175.45546446
      1.72845248	     -0.06480136	      0.00001275	     -0.20581873	     -0.06579139	      0.88304805	      0.00017283	     -0.22021848	      0.00368174	     -0.00025212	    175.18266809
      1.72980078	     -0.06481029	      0.00001520	     -0.20582781	     -0.06578641	      0.88304772	      0.00017278	     -0.22021497	      0.00369379	     -0.00024448	    175.54485192
      1.73114908	     -0.06481883	      0.00001592	     -0.20583648	     -0.06578142	      0.88304739	      0.00017273	     -0.22021140	      0.00370647	     -0.00023540	    175.37283281
      1.73295988	     -0.06482726	      0.00001808	     -0.20584510	     -0.06577470	      0.88304698	      0.00017268	     -0.22020655	      0.00372326	     -0.00022204	    175.20997802
      1.73477067	     -0.06483283	      0.00001807	     -0.20585082	     -0.06576794	      0.88304659	      0.00017263	     -0.22020159	      0.00374038	     -0.00020594	    174.42273411
      1.73617812	     -0.06482698	      0.00002103	     -0.20584512	     -0.06576267	      0.88304631	      0.00017259	     -0.22019779	      0.00375259	     -0.00019266	    175.00696669
      1.73758557	     -0.06482656	      0.00002140	     -0.20584482	     -0.06575738	      0.88304605	      0.00017256	     -0.22019390	      0.00376508	     -0.00017866	    175.18185699
      1.73899302	     -0.06482164	      0.00002310	     -0.20584003	     -0.06575207	      0.88304581	      0.00017254	     -0.22019003	      0.00377792	     -0.00016344	    174.55557350
      1.74040047	     -0.06481435	      0.00002410	     -0.20583285	     -0.06574674	      0.88304559	      0.00017252	     -0.22018615	      0.00378966	     -0.00014783	    175.06651422
      1.74219866	     -0.06480636	      0.00002595	     -0.20582502	     -0.06573992	      0.88304534	      0.00017250	     -0.22018118	      0.00380616	     -0.00012637	    172.98524912
      1.74375356	     -0.06478899	      0.00002680	     -0.20580776	     -0.06573399	      0.88304516	      0.00017249	     -0.22017692	      0.00381731	     -0.00010717	    174.92820629
      1.74530846	     -0.06477761	      0.00002861	     -0.20579651	     -0.06572804	      0.88304501	      0.00017249	     -0.22017260	      0.00383022	     -0.00008739	    174.06658473
      1.74686337	     -0.06476274	      0.00002931	     -0.20578173	     -0.06572208	      0.88304489	      0.00017249	     -0.22016837	      0.00384137	     -0.00006800	    175.39198389
      1.74841827	     -0.06475166	      0.00003117	     -0.20577077	     -0.06571610	      0.88304480	      0.00017250	     -0.22016424	      0.00385449	     -0.00004752	    173.24853468
      1.74997317	     -0.06473565	      0.00003177	     -0.20575484	     -0.06571009	      0.88304474	      0.00017251	     -0.22016034	      0.00386439	     -0.00002819	    175.29828314
      1.75152807	     -0.06472806	      0.00003386	     -0.20574738	     -0.06570408	      0.88304471	      0.00017253	     -0.22015665	      0.00387653	     -0.00000909	    173.49472238
      1.75308297	     -0.06471605	      0.00003456	     -0.20573545	     -0.06569804	      0.88304471	      0.00017255	     -0.22015336	      0.00388660	      0.00000893	    174.63537405
      1.75463788	     -0.06471417	      0.00003662	     -0.20573367	     -0.06569199	      0.88304474	      0.00017259	     -0.22015048	      0.00389792	      0.00002534	    173.33909435
      1.75619278	     -0.06470875	      0.00003717	     -0.20572832	     -0.06568592	      0.88304479	      0.00017262	     -0.22014819	      0.00390811	      0.00004021	    174.05299226
      1.75774768	     -0.06471306	      0.00003932	     -0.20573273	     -0.06567984	      0.88304486	      0.00017267	     -0.22014645	      0.00391876	      0.00005238	    173.56127355
      1.75930258	     -0.06471478	      0.00003974	     -0.20573452	     -0.06567373	      0.88304495	      0.00017271	     -0.22014543	      0.00392976	      0.00006275	    173.43535775
      1.76085748	     -0.06472083	      0.00004221	     -0.20574067	     -0.06566761	      0.88304505	      0.00017277	     -0.22014503	      0.00394041	      0.00006964	    173.47081523
      1.76241239	     -0.06472710	      0.00004259	     -0.20574702	     -0.06566148	      0.88304517	      0.00017283	     -0.22014529	      0.00395236	      0.00007463	    172.75140007
      1.76396729	     -0.06473330	      0.00004475	     -0.20575332	     -0.06565532	      0.88304528	      0.00017290	     -0.22014619	      0.00396351	      0.00007606	    173.08500143
      1.76552219	     -0.06474182	      0.00004441	     -0.20576190	     -0.06564915	      0.88304540	      0.00017298	     -0.22014775	      0.00397580	      0.00007520	    172.88400518
      1.76707709	     -0.06475208	      0.00004641	     -0.20577227	     -0.06564296	      0.88304552	      0.00017306	     -0.22015000	      0.00398852	      0.00007131	    172.31379073
      1.76863199	     -0.06476134	      0.00004562	     -0.20578160	     -0.06563675	      0.88304562	      0.00017315	     -0.22015289	      0.00400149	      0.00006542	    172.47578116
      1.77018690	     -0.06477139	      0.00004756	     -0.20579174	     -0.06563052	      0.88304572	      0.00017324	     -0.22015636	      0.00401466	      0.00005627	    172.64940465
      1.77174180	     -0.06478374	      0.00004673	     -0.20580418	     -0.06562426	      0.88304580	      0.00017335	     -0.22016040	      0.00402940	      0.00004641	    171.64475618
      1.77329670	     -0.06479254	      0.00004860	     -0.20581308	     -0.06561799	      0.88304586	      0.00017346	     -0.22016501	      0.00404291	      0.00003344	    172.61014468
      1.77485160	     -0.06480615	      0.00004784	     -0.20582678	     -0.06561169	      0.88304590	      0.00017358	     -0.22017006	      0.00405887	      0.00002043	    171.12462189
      1.77640650	     -0.06481252	      0.00004978	     -0.20583326	     -0.06560537	      0.88304592	      0.00017370	     -0.22017563	      0.00407304	      0.00000481	    172.49087688
      1.77796141	     -0.06482501	      0.00004948	     -0.20584586	     -0.06559902	      0.88304592	      0.00017384	     -0.22018150	      0.00409006	     -0.00001011	    170.72805589
      1.77951631	     -0.06482925	      0.00005205	     -0.20585023	     -0.06559265	      0.88304589	      0.00017398	     -0.22018778	      0.00410481	     -0.00002691	    172.39273094
      1.78107121	     -0.06484363	      0.00005221	     -0.20586473	     -0.06558625	      0.88304584	      0.00017413	     -0.22019434	      0.00412260	     -0.00004216	    170.34596598
      1.78262611	     -0.06484791	      0.00005466	     -0.20586915	     -0.06557983	      0.88304576	      0.00017429	     -0.22020134	      0.00413784	     -0.00005871	    172.29342023
      1.78418101	     -0.06486127	      0.00005492	     -0.20588263	     -0.06557338	      0.88304566	      0.00017446	     -0.22020854	      0.00415641	     -0.00007305	    170.10674976
      1.78555921	     -0.06486064	      0.00005717	     -0.20588214	     -0.06556764	      0.88304555	      0.00017462	     -0.22021516	      0.00417064	     -0.00008620	    171.66194735
      1.78693741	     -0.06486274	      0.00005872	     -0.20588438	     -0.06556188	      0.88304542	      0.00017478	     -0.22022175	      0.00418697	     -0.00009754	    170.64913572
      1.78831561	     -0.06485740	      0.00006093	     -0.20587919	     -0.06555610	      0.88304528	      0.00017495	     -0.22022828	      0.00420220	     -0.00010817	    171.35843295
      1.79028207	     -0.06485131	      0.00006359	     -0.20587331	     -0.06554782	      0.88304505	      0.00017521	     -0.22023732	      0.00422601	     -0.00012024	    169.61978057
      1.79184217	     -0.06483115	      0.00006593	     -0.20585331	     -0.06554121	      0.88304486	      0.00017542	     -0.22024427	      0.00424225	     -0.00012729	    171.85604079
      1.79340226	     -0.06481878	      0.00006782	     -0.20584111	     -0.06553458	      0.88304466	      0.00017565	     -0.22025079	      0.00426056	     -0.00013160	    171.21141298
      1.79496236	     -0.06479557	      0.00007065	     -0.20581806	     -0.06552792	      0.88304445	      0.00017588	     -0.22025710	      0.00427763	     -0.00013306	    172.06117680
      1.79652245	     -0.06477523	      0.00007308	     -0.20579790	     -0.06552123	      0.88304424	      0.00017612	     -0.22026306	      0.00429513	     -0.00013128	    171.55973930
      1.79808255	     -0.06474568	      0.00007568	     -0.20576851	     -0.06551452	      0.88304404	      0.00017637	     -0.22026869	      0.00431132	     -0.00012645	    172.48951981
      1.79964264	     -0.06471710	      0.00007763	     -0.20574008	     -0.06550778	      0.88304385	      0.00017663	     -0.22027391	      0.00432786	     -0.00011787	    171.99233257
      1.80120274	     -0.06467727	      0.00007979	     -0.20570039	     -0.06550102	      0.88304368	      0.00017690	     -0.22027870	      0.00434296	     -0.00010552	    172.84057806
      1.80276284	     -0.06463861	      0.00008102	     -0.20566187	     -0.06549423	      0.88304352	      0.00017718	     -0.22028283	      0.00435756	     -0.00008996	    173.21053700
      1.80432293	     -0.06458985	      0.00008284	     -0.20561325	     -0.06548742	      0.88304340	      0.00017747	     -0.22028628	      0.00437191	     -0.00007016	    172.92710350
      1.80588303	     -0.06453628	      0.00008465	     -0.20555981	     -0.06548059	      0.88304331	      0.00017777	     -0.22028886	      0.00438424	     -0.00004697	    173.86816092
      1.80744312	     -0.06448034	      0.00008637	     -0.20550398	     -0.06547374	      0.88304325	      0.00017808	     -0.22029055	      0.00439555	     -0.00002094	    174.97573994
      1.80900322	     -0.06442501	      0.00008799	     -0.20544877	     -0.06546687	      0.88304324	      0.00017839	     -0.22029140	      0.00440724	      0.00000953	    173.82473129
      1.81040621	     -0.06437011	      0.00008912	     -0.20539395	     -0.06546069	      0.88304328	      0.00017869	     -0.22029154	      0.00441477	      0.00003815	    175.67506044
      1.81180920	     -0.06431864	      0.00009049	     -0.20534257	     -0.06545449	      0.88304335	      0.00017899	     -0.22029105	      0.00442328	      0.00006962	    174.93392136
      1.81321219	     -0.06426198	      0.00009167	     -0.20528597	     -0.06544828	      0.88304347	      0.00017929	     -0.22028996	      0.00442946	      0.00010228	    176.12697843
      1.81515961	     -0.06418802	      0.00009322	     -0.20521210	     -0.06543964	      0.88304372	      0.00017973	     -0.22028737	      0.00443851	      0.00015048	    174.94087358
      1.81664488	     -0.06412074	      0.00009383	     -0.20514486	     -0.06543305	      0.88304397	      0.00018007	     -0.22028462	      0.00444174	      0.00018850	    177.36731549
      1.81813016	     -0.06406220	      0.00009434	     -0.20508635	     -0.06542645	      0.88304428	      0.00018042	     -0.22028110	      0.00444559	      0.00022719	    177.48270155
      1.81961543	     -0.06399822	      0.00009438	     -0.20502239	     -0.06541984	      0.88304465	      0.00018078	     -0.22027699	      0.00444854	      0.00026722	    177.34539079
      1.82110070	     -0.06393216	      0.00009469	     -0.20495633	     -0.06541323	      0.88304507	      0.00018115	     -0.22027217	      0.00444945	      0.00030707	    178.48701247
      1.82310635	     -0.06384363	      0.00009424	     -0.20486779	     -0.06540431	      0.88304574	      0.00018165	     -0.22026444	      0.00445014	      0.00036107	    178.51818579
      1.82449101	     -0.06378074	      0.00009458	     -0.20480490	     -0.06539815	      0.88304627	      0.00018201	     -0.22025832	      0.00444862	      0.00039798	    179.41879738
      1.82587567	     -0.06371899	      0.00009393	     -0.20474311	     -0.06539199	      0.88304684	      0.00018238	     -0.22025155	      0.00444643	      0.00043434	    179.95223239
      1.82767515	     -0.06364133	      0.00009393	     -0.20466541	     -0.06538399	      0.88304767	      0.00018287	     -0.22024188	      0.00444248	      0.00048015	    179.95116067
      1.82916799	     -0.06357092	      0.00009305	     -0.20459493	     -0.06537736	      0.88304841	      0.00018328	     -0.22023307	      0.00443728	      0.00051750	    180.74370601
      1.83066084	     -0.06350455	      0.00009323	     -0.20452851	     -0.06537074	      0.88304921	      0.00018370	     -0.22022351	      0.00443149	      0.00055282	    181.11803413
      1.83215369	     -0.06343673	      0.00009250	     -0.20446062	     -0.06536413	      0.88305006	      0.00018413	     -0.22021325	      0.00442410	      0.00058591	    182.30848992
      1.83364654	     -0.06336829	      0.00009293	     -0.20439211	     -0.06535753	      0.88305096	      0.00018457	     -0.22020226	      0.00441672	      0.00061748	    181.98494322
      1.83513939	     -0.06329577	      0.00009251	     -0.20431950	     -0.06535095	      0.88305190	      0.00018502	     -0.22019051	      0.00440735	      0.00064673	    182.98230151
      1.83696688	     -0.06320895	      0.00009313	     -0.20423258	     -0.06534290	      0.88305312	      0.00018558	     -0.22017504	      0.00439523	      0.00067962	    183.07044296
      1.83827552	     -0.06314061	      0.00009202	     -0.20416412	     -0.06533716	      0.88305402	      0.00018599	     -0.22016324	      0.00438490	      0.00070191	    183.87811052
      1.83958417	     -0.06307531	      0.00009201	     -0.20409872	     -0.06533143	      0.88305495	      0.00018640	     -0.22015080	      0.00437404	      0.00072228	    184.34205708
      1.84129652	     -0.06298755	      0.00009113	     -0.20401080	     -0.06532395	      0.88305621	      0.00018696	     -0.22013369	      0.00435849	      0.00074660	    184.87199511
      1.84300886	     -0.06289568	      0.00009136	     -0.20391877	     -0.06531650	      0.88305751	      0.00018752	     -0.22011556	      0.00434166	      0.00076940	    184.66229663
      1.84441163	     -0.06281617	      0.00008986	     -0.20383909	     -0.06531042	      0.88305860	      0.00018799	     -0.22009992	      0.00432530	      0.00078598	    186.41999567
      1.84581439	     -0.06273710	      0.00008970	     -0.20375987	     -0.06530437	      0.88305971	      0.00018847	     -0.22008354	      0.00430898	      0.00080178	    186.41827550
      1.84721715	     -0.06265288	      0.00008870	     -0.20367546	     -0.06529834	      0.88306085	      0.00018896	     -0.22006646	      0.00429081	      0.00081649	    187.16063971
      1.84900480	     -0.06254298	      0.00008837	     -0.20356533	     -0.06529069	      0.88306233	      0.00018960	     -0.22004359	      0.00426597	      0.00083416	    187.44156161
      1.85051705	     -0.06244553	      0.00008651	     -0.20346764	     -0.06528425	      0.88306360	      0.00019014	     -0.22002331	      0.00424264	      0.00084886	    188.19913936
      1.85202931	     -0.06234382	      0.00008672	     -0.20336570	     -0.06527786	      0.88306489	      0.00019070	     -0.22000217	      0.00421730	      0.00086302	    189.12400489
      1.85354156	     -0.06224106	      0.00008547	     -0.20326267	     -0.06527150	      0.88306621	      0.00019127	     -0.21998016	      0.00418996	      0.00087668	    190.20917500
      1.85505382	     -0.06213457	      0.00008634	     -0.20315594	     -0.06526519	      0.88306754	      0.00019184	     -0.21995732	      0.00416171	      0.00089099	    189.51897255
      1.85656607	     -0.06201891	      0.00008564	     -0.20303997	     -0.06525892	      0.88306890	      0.00019243	     -0.21993360	      0.00412953	      0.00090503	    191.47462300
      1.85807833	     -0.06190526	      0.00008732	     -0.20292605	     -0.06525270	      0.88307028	      0.00019302	     -0.21990893	      0.00409616	      0.00091885	    192.08988017
      1.85959058	     -0.06178668	      0.00008649	     -0.20280714	     -0.06524653	      0.88307168	      0.00019362	     -0.21988344	      0.00406099	      0.00093380	    192.17542259
      1.86110284	     -0.06166536	      0.00008840	     -0.20268550	     -0.06524042	      0.88307311	      0.00019424	     -0.21985716	      0.00402251	      0.00094828	    193.63188500
      1.86261509	     -0.06154583	      0.00008694	     -0.20256558	     -0.06523436	      0.88307455	      0.00019486	     -0.21983015	      0.00398289	      0.00096356	    193.61136409
      1.86395612	     -0.06143523	      0.00008850	     -0.20245465	     -0.06522905	      0.88307585	      0.00019542	     -0.21980567	      0.00394482	      0.00097722	    194.71088077
      1.86529714	     -0.06132643	      0.00008740	     -0.20234546	     -0.06522378	      0.88307717	      0.00019599	     -0.21978071	      0.00390512	      0.00099097	    195.63389063
      1.86663816	     -0.06121715	      0.00008748	     -0.20223581	     -0.06521857	      0.88307851	      0.00019656	     -0.21975542	      0.00386389	      0.00100516	    195.91466948
      1.86834859	     -0.06107608	      0.00008699	     -0.20209419	     -0.06521201	      0.88308024	      0.00019730	     -0.21972265	      0.00380764	      0.00102278	    197.62430205
      1.86980235	     -0.06095611	      0.00008790	     -0.20197379	     -0.06520651	      0.88308174	      0.00019795	     -0.21969436	      0.00375879	      0.00103846	    197.04524301
      1.87125611	     -0.06083462	      0.00008720	     -0.20185179	     -0.06520109	      0.88308326	      0.00019859	     -0.21966571	      0.00370615	      0.00105304	    199.01303549
      1.87270988	     -0.06071692	      0.00008773	     -0.20173360	     -0.06519574	      0.88308481	      0.00019925	     -0.21963675	      0.00365300	      0.00106794	    198.57534942
      1.87416364	     -0.06059753	      0.00008634	     -0.20161365	     -0.06519047	      0.88308637	      0.00019992	     -0.21960764	      0.00359618	      0.00108171	    200.38668980
      1.87561740	     -0.06048609	      0.00008627	     -0.20150167	     -0.06518528	      0.88308795	      0.00020059	     -0.21957848	      0.00353872	      0.00109530	    199.94491297
      1.87707116	     -0.06037388	      0.00008483	     -0.20138886	     -0.06518018	      0.88308955	      0.00020127	     -0.21954939	      0.00347781	      0.00110731	    201.66009761
      1.87852493	     -0.06026648	      0.00008524	     -0.20128087	     -0.06517517	      0.88309117	      0.00020197	     -0.21952035	      0.00341635	      0.00111848	    201.26046469
      1.87997869	     -0.06015771	      0.00008428	     -0.20117148	     -0.06517025	      0.88309280	      0.00020266	     -0.21949142	      0.00335191	      0.00112775	    202.66563204
      1.88143245	     -0.06005600	      0.00008499	     -0.20106915	     -0.06516542	      0.88309445	      0.00020337	     -0.21946259	      0.00328648	      0.00113517	    202.87767824
      1.88288621	     -0.05995526	      0.00008414	     -0.20096775	     -0.06516069	      0.88309610	      0.00020408	     -0.21943397	      0.00321934	      0.00114082	    203.37646842
      1.88433998	     -0.05985890	      0.00008520	     -0.20087076	     -0.06515606	      0.88309776	      0.00020480	     -0.21940554	      0.00315032	      0.00114400	    204.21095572
      1.88579374	     -0.05976706	      0.00008417	     -0.20077823	     -0.06515153	      0.88309943	      0.00020553	     -0.21937739	      0.00308069	      0.00114543	    204.05229777
      1.88724750	     -0.05967834	      0.00008527	     -0.20068883	     -0.06514711	      0.88310109	      0.00020627	     -0.21934959	      0.00300886	      0.00114410	    204.92085796
      1.88870126	     -0.05959742	      0.00008404	     -0.20060719	     -0.06514279	      0.88310275	      0.00020701	     -0.21932221	      0.00293607	      0.00113982	    205.69380014
      1.89015502	     -0.05952197	      0.00008538	     -0.20053105	     -0.06513857	      0.88310441	      0.00020776	     -0.21929537	      0.00286291	      0.00113306	    205.11812107
      1.89160879	     -0.05944955	      0.00008405	     -0.20045788	     -0.06513446	      0.88310605	      0.00020852	     -0.21926908	      0.00278750	      0.00112284	    206.58683596
      1.89291663	     -0.05939236	      0.00008505	     -0.20040005	     -0.06513086	      0.88310751	      0.00020921	     -0.21924595	      0.00272005	      0.00111137	    206.10837689
      1.89422447	     -0.05933734	      0.00008408	     -0.20034434	     -0.06512735	      0.88310895	      0.00020990	     -0.21922337	      0.00265136	      0.00109714	    206.73594869
      1.89553232	     -0.05928780	      0.00008400	     -0.20029411	     -0.06512393	      0.88311038	      0.00021060	     -0.21920134	      0.00258241	      0.00108045	    206.85199281
      1.89728453	     -0.05922832	      0.00008285	     -0.20023371	     -0.06511948	      0.88311225	      0.00021155	     -0.21917276	      0.00248922	      0.00105397	    207.15167360
      1.89872460	     -0.05918317	      0.00008353	     -0.20018781	     -0.06511596	      0.88311375	      0.00021233	     -0.21915005	      0.00241224	      0.00102961	    206.96744435
      1.90016467	     -0.05914470	      0.00008227	     -0.20014855	     -0.06511254	      0.88311521	      0.00021312	     -0.21912808	      0.00233427	      0.00100162	    208.00589223
      1.90160474	     -0.05911344	      0.00008275	     -0.20011653	     -0.06510923	      0.88311663	      0.00021391	     -0.21910691	      0.00225726	      0.00097134	    207.00443515
      1.90304482	     -0.05908377	      0.00008125	     -0.20008607	     -0.06510604	      0.88311801	      0.00021472	     -0.21908657	      0.00217865	      0.00093791	    208.22136928
      1.90448489	     -0.05906293	      0.00008161	     -0.20006446	     -0.06510296	      0.88311933	      0.00021552	     -0.21906703	      0.00210110	      0.00090218	    207.53199066
      1.90592496	     -0.05904300	      0.00007983	     -0.20004373	     -0.06509999	      0.88312060	      0.00021634	     -0.21904835	      0.00202264	      0.00086384	    208.32247557
      1.90736503	     -0.05903010	      0.00008035	     -0.20003007	     -0.06509713	      0.88312182	      0.00021716	     -0.21903042	      0.00194494	      0.00082352	    207.78048480
      1.90880510	     -0.05901765	      0.00007852	     -0.20001682	     -0.06509439	      0.88312297	      0.00021798	     -0.21901330	      0.00186683	      0.00078144	    208.20104149
      1.91024517	     -0.05900885	      0.00007926	     -0.20000727	     -0.06509175	      0.88312407	      0.00021881	     -0.21899687	      0.00178909	      0.00073779	    208.02926412
      1.91168524	     -0.05900272	      0.00007742	     -0.20000034	     -0.06508923	      0.88312510	      0.00021965	     -0.21898115	      0.00171114	      0.00069262	    208.72960347
      1.91312531	     -0.05900069	      0.00007824	     -0.19999756	     -0.06508682	      0.88312606	      0.00022049	     -0.21896610	      0.00163428	      0.00064689	    207.75579183
      1.91456538	     -0.05899901	      0.00007616	     -0.19999508	     -0.06508453	      0.88312696	      0.00022134	     -0.21895170	      0.00155629	      0.00059994	    209.06485262
      1.91583287	     -0.05900160	      0.00007683	     -0.19999701	     -0.06508260	      0.88312770	      0.00022209	     -0.21893955	      0.00148908	      0.00055889	    208.11241776
      1.91710036	     -0.05900473	      0.00007620	     -0.19999947	     -0.06508075	      0.88312838	      0.00022284	     -0.21892790	      0.00142113	      0.00051732	    208.65995716
      1.91865295	     -0.05901295	      0.00007641	     -0.20000689	     -0.06507861	      0.88312914	      0.00022377	     -0.21891428	      0.00133899	      0.00046692	    207.96921449
      1.92020554	     -0.05902144	      0.00007561	     -0.20001455	     -0.06507660	      0.88312983	      0.00022471	     -0.21890137	      0.00125583	      0.00041629	    209.36718360
      1.92154484	     -0.05903382	      0.00007613	     -0.20002625	     -0.06507496	      0.88313036	      0.00022552	     -0.21889078	      0.00118602	      0.00037408	    207.96314971
      1.92288413	     -0.05904541	      0.00007551	     -0.20003714	     -0.06507342	      0.88313083	      0.00022633	     -0.21888072	      0.00111513	      0.00033171	    208.84474734
      1.92422342	     -0.05906103	      0.00007563	     -0.20005208	     -0.06507197	      0.88313125	      0.00022715	     -0.21887116	      0.00104552	      0.00029056	    208.16020480
      1.92556272	     -0.05907652	      0.00007529	     -0.20006688	     -0.06507062	      0.88313161	      0.00022797	     -0.21886209	      0.00097541	      0.00024992	    208.73934360
      1.92720581	     -0.05910171	      0.00007534	     -0.20009126	     -0.06506909	      0.88313198	      0.00022899	     -0.21885163	      0.00089116	      0.00020198	    207.32150214
      1.92884891	     -0.05912144	      0.00007447	     -0.20011014	     -0.06506769	      0.88313227	      0.00023001	     -0.21884193	      0.00080537	      0.00015552	    209.06664769
      1.93008341	     -0.05914599	      0.00007490	     -0.20013409	     -0.06506674	      0.88313244	      0.00023078	     -0.21883503	      0.00074255	      0.00012183	    208.27944793
      1.93131791	     -0.05916838	      0.00007444	     -0.20015586	     -0.06506586	      0.88313257	      0.00023155	     -0.21882860	      0.00067969	      0.00008928	    208.27062263
      1.93302064	     -0.05920322	      0.00007442	     -0.20018986	     -0.06506478	      0.88313269	      0.00023262	     -0.21882038	      0.00059324	      0.00004580	    208.51616805
      1.93472337	     -0.05924278	      0.00007342	     -0.20022859	     -0.06506384	      0.88313273	      0.00023370	     -0.21881294	      0.00050901	      0.00000527	    206.60420891
      1.93598446	     -0.05926676	      0.00007369	     -0.20025195	     -0.06506324	      0.88313272	      0.00023450	     -0.21880793	      0.00044508	     -0.00002353	    207.79589070
      1.93724554	     -0.05929790	      0.00007275	     -0.20028247	     -0.06506272	      0.88313267	      0.00023530	     -0.21880332	      0.00038252	     -0.00005133	    208.00631701
      1.93888195	     -0.05934236	      0.00007224	     -0.20032614	     -0.06506215	      0.88313256	      0.00023635	     -0.21879804	      0.00030278	     -0.00008533	    207.01684914
      1.94051835	     -0.05938558	      0.00007070	     -0.20036856	     -0.06506172	      0.88313239	      0.00023740	     -0.21879353	      0.00022223	     -0.00011811	    208.64321098
      1.94176861	     -0.05942504	      0.00007086	     -0.20040746	     -0.06506148	      0.88313223	      0.00023820	     -0.21879055	      0.00016314	     -0.00014098	    206.90525007
      1.94301886	     -0.05946316	      0.00007007	     -0.20044499	     -0.06506132	      0.88313204	      0.00023901	     -0.21878802	      0.00010334	     -0.00016352	    207.28901726
      1.94464475	     -0.05951763	      0.00006962	     -0.20049872	     -0.06506121	      0.88313175	      0.00024006	     -0.21878534	      0.00002732	     -0.00019102	    206.31365097
      1.94607335	     -0.05956480	      0.00006865	     -0.20054522	     -0.06506122	      0.88313146	      0.00024099	     -0.21878357	     -0.00003976	     -0.00021438	    207.17082373
      1.94750195	     -0.05961833	      0.00006830	     -0.20059813	     -0.06506132	      0.88313114	      0.00024192	     -0.21878231	     -0.00010450	     -0.00023589	    205.62660083
      1.94893055	     -0.05966875	      0.00006732	     -0.20064791	     -0.06506152	      0.88313079	      0.00024285	     -0.21878158	     -0.00016990	     -0.00025689	    206.47824205
      1.95035915	     -0.05972587	      0.00006701	     -0.20070441	     -0.06506181	      0.88313041	      0.00024379	     -0.21878133	     -0.00023323	     -0.00027666	    205.45514404
      1.95178775	     -0.05978138	      0.00006608	     -0.20075930	     -0.06506219	      0.88313000	      0.00024472	     -0.21878160	     -0.00029653	     -0.00029590	    205.89125801
      1.95321635	     -0.05984206	      0.00006576	     -0.20081938	     -0.06506265	      0.88312956	      0.00024566	     -0.21878233	     -0.00035785	     -0.00031384	    204.57781074
      1.95464495	     -0.05990121	      0.00006480	     -0.20087794	     -0.06506321	      0.88312910	      0.00024661	     -0.21878356	     -0.00041946	     -0.00033158	    205.29242764
      1.95607355	     -0.05996574	      0.00006423	     -0.20094189	     -0.06506385	      0.88312862	      0.00024755	     -0.21878524	     -0.00047878	     -0.00034824	    203.98470005
      1.95750215	     -0.06002763	      0.00006286	     -0.20100319	     -0.06506458	      0.88312811	      0.00024850	     -0.21878739	     -0.00053817	     -0.00036465	    204.46745625
      1.95893075	     -0.06009560	      0.00006196	     -0.20107061	     -0.06506539	      0.88312757	      0.00024944	     -0.21878996	     -0.00059564	     -0.00038038	    203.55902023
      1.96035935	     -0.06016157	      0.00006060	     -0.20113601	     -0.06506628	      0.88312702	      0.00025039	     -0.21879300	     -0.00065261	     -0.00039587	    203.69457562
      1.96178795	     -0.06023232	      0.00005972	     -0.20120622	     -0.06506725	      0.88312644	      0.00025134	     -0.21879642	     -0.00070786	     -0.00041083	    202.79975085
      1.96321655	     -0.06030143	      0.00005831	     -0.20127480	     -0.06506830	      0.88312585	      0.00025230	     -0.21880028	     -0.00076234	     -0.00042544	    202.62284915
      1.96464515	     -0.06037277	      0.00005741	     -0.20134562	     -0.06506943	      0.88312523	      0.00025325	     -0.21880451	     -0.00081556	     -0.00043984	    202.25184215
      1.96648223	     -0.06046558	      0.00005537	     -0.20143777	     -0.06507099	      0.88312440	      0.00025448	     -0.21881052	     -0.00088254	     -0.00045830	    202.51170601
      1.96769577	     -0.06052985	      0.00005497	     -0.20150162	     -0.06507209	      0.88312384	      0.00025530	     -0.21881481	     -0.00092481	     -0.00046977	    201.15367760
      1.96890932	     -0.06059224	      0.00005421	     -0.20156361	     -0.06507323	      0.88312326	      0.00025611	     -0.21881938	     -0.00096703	     -0.00048151	    201.23309350
      1.97063612	     -0.06068456	      0.00005322	     -0.20165538	     -0.06507495	      0.88312242	      0.00025727	     -0.21882635	     -0.00102473	     -0.00049753	    199.97243622
      1.97210431	     -0.06076059	      0.00005209	     -0.20173094	     -0.06507649	      0.88312168	      0.00025826	     -0.21883269	     -0.00107360	     -0.00051136	    200.81360140
      1.97357249	     -0.06084228	      0.00005132	     -0.20181218	     -0.06507810	      0.88312092	      0.00025925	     -0.21883936	     -0.00111931	     -0.00052414	    198.92658024
      1.97504068	     -0.06091725	      0.00005023	     -0.20188671	     -0.06507978	      0.88312014	      0.00026024	     -0.21884637	     -0.00116546	     -0.00053721	    199.85190599
      1.97650887	     -0.06099860	      0.00004965	     -0.20196764	     -0.06508153	      0.88311934	      0.00026124	     -0.21885360	     -0.00120882	     -0.00054973	    198.54826647
      1.97797706	     -0.06107365	      0.00004866	     -0.20204229	     -0.06508333	      0.88311852	      0.00026223	     -0.21886111	     -0.00125167	     -0.00056190	    198.65259897
      1.97944525	     -0.06115027	      0.00004842	     -0.20211853	     -0.06508520	      0.88311769	      0.00026323	     -0.21886877	     -0.00129274	     -0.00057348	    197.84757032
      1.98091344	     -0.06122282	      0.00004770	     -0.20219070	     -0.06508713	      0.88311684	      0.00026422	     -0.21887659	     -0.00133319	     -0.00058480	    198.21128408
      1.98238163	     -0.06129682	      0.00004775	     -0.20226435	     -0.06508911	      0.88311597	      0.00026522	     -0.21888453	     -0.00137135	     -0.00059498	    196.76414309
      1.98384982	     -0.06136427	      0.00004739	     -0.20233145	     -0.06509115	      0.88311509	      0.00026622	     -0.21889258	     -0.00140974	     -0.00060485	    197.54450616
      1.98531801	     -0.06143354	      0.00004781	     -0.20240041	     -0.06509325	      0.88311420	      0.00026722	     -0.21890070	     -0.00144568	     -0.00061345	    196.07465230
      1.98678620	     -0.06149473	      0.00004788	     -0.20246128	     -0.06509540	      0.88311329	      0.00026823	     -0.21890891	     -0.00148175	     -0.00062119	    196.52117317
      1.98825439	     -0.06155865	      0.00004854	     -0.20252489	     -0.06509760	      0.88311237	      0.00026923	     -0.21891714	     -0.00151647	     -0.00062814	    196.04070909
      1.98972258	     -0.06161665	      0.00004888	     -0.20258260	     -0.06509985	      0.88311145	      0.00027024	     -0.21892548	     -0.00154989	     -0.00063337	    195.19883346
      1.99119077	     -0.06167063	      0.00004986	     -0.20263630	     -0.06510215	      0.88311052	      0.00027125	     -0.21893386	     -0.00158342	     -0.00063760	    195.33829582
      1.99265896	     -0.06172290	      0.00005049	     -0.20268829	     -0.06510450	      0.88310958	      0.00027226	     -0.21894227	     -0.00161601	     -0.00064069	    195.37509902
      1.99412715	     -0.06177253	      0.00005175	     -0.20273766	     -0.06510690	      0.88310863	      0.00027327	     -0.21895074	     -0.00164725	     -0.00064186	    194.09745549
      1.99559534	     -0.06181441	      0.00005273	     -0.20277927	     -0.06510934	      0.88310769	      0.00027429	     -0.21895926	     -0.00167930	     -0.00064198	    194.90563309
      1.99706353	     -0.06185847	      0.00005424	     -0.20282309	     -0.06511183	      0.88310675	      0.00027530	     -0.21896777	     -0.00170973	     -0.00064036	    193.82988227
      1.99853172	     -0.06189512	      0.00005533	     -0.20285949	     -0.06511436	      0.88310581	      0.00027632	     -0.21897636	     -0.00174042	     -0.00063710	    193.87901869
      1.99999990	     -0.06192926	      0.00005708	     -0.20289338	     -0.06511694	      0.88310488	      0.00027734	     -0.21898497	     -0.00177076	     -0.00063242	    193.68172875
      2.00189010	     -0.06197175	      0.00005845	     -0.20293555	     -0.06512032	      0.88310369	      0.00027865	     -0.21899608	     -0.00180950	     -0.00062457	    193.83507420
      2.00312579	     -0.06199327	      0.00006035	     -0.20295688	     -0.06512257	      0.88310293	      0.00027951	     -0.21900345	     -0.00183443	     -0.00061692	    192.77881431
      2.00436148	     -0.06201228	      0.00006163	     -0.20297569	     -0.06512486	      0.88310217	      0.00028037	     -0.21901077	     -0.00185969	     -0.00060880	    193.15248731
      2.00621583	     -0.06204294	      0.00006397	     -0.20300606	     -0.06512834	      0.88310105	      0.00028166	     -0.21902182	     -0.00189667	     -0.00059513	    192.52812751
      2.00787600	     -0.06206483	      0.00006541	     -0.20302769	     -0.06513152	      0.88310007	      0.00028282	     -0.21903185	     -0.00193009	     -0.00058101	    192.65289023
      2.00930091	     -0.06208038	      0.00006793	     -0.20304302	     -0.06513429	      0.88309926	      0.00028381	     -0.21904047	     -0.00195854	     -0.00056739	    192.02871370
      2.01072583	     -0.06209369	      0.00006937	     -0.20305610	     -0.06513710	      0.88309846	      0.00028480	     -0.21904914	     -0.00198770	     -0.00055306	    192.71903532
      2.01215075	     -0.06210781	      0.00007158	     -0.20307001	     -0.06513995	      0.88309768	      0.00028580	     -0.21905786	     -0.00201579	     -0.00053720	    191.53029590
      2.01357567	     -0.06211710	      0.00007330	     -0.20307907	     -0.06514284	      0.88309693	      0.00028679	     -0.21906667	     -0.00204524	     -0.00052091	    192.33830760
      2.01500059	     -0.06212734	      0.00007552	     -0.20308909	     -0.06514578	      0.88309620	      0.00028778	     -0.21907552	     -0.00207363	     -0.00050346	    191.39164775
      2.01642551	     -0.06213269	      0.00007753	     -0.20309422	     -0.06514875	      0.88309549	      0.00028878	     -0.21908444	     -0.00210307	     -0.00048564	    191.93461163
      2.01830688	     -0.06214337	      0.00008071	     -0.20310462	     -0.06515275	      0.88309460	      0.00029009	     -0.21909625	     -0.00214065	     -0.00046106	    190.33264454
      2.01964857	     -0.06214328	      0.00008227	     -0.20310431	     -0.06515564	      0.88309400	      0.00029103	     -0.21910478	     -0.00216905	     -0.00044317	    191.63999180
      2.02099026	     -0.06214741	      0.00008455	     -0.20310823	     -0.06515857	      0.88309341	      0.00029197	     -0.21911330	     -0.00219665	     -0.00042525	    191.40847338
      2.02265208	     -0.06215049	      0.00008690	     -0.20311107	     -0.06516225	      0.88309272	      0.00029312	     -0.21912397	     -0.00223034	     -0.00040251	    190.45088881
      2.02431390	     -0.06214816	      0.00008997	     -0.20310848	     -0.06516598	      0.88309207	      0.00029428	     -0.21913471	     -0.00226549	     -0.00037987	    190.98488278
      2.02597572	     -0.06214597	      0.00009170	     -0.20310602	     -0.06516977	      0.88309146	      0.00029544	     -0.21914547	     -0.00230038	     -0.00035767	    191.55471917
      2.02726591	     -0.06214523	      0.00009454	     -0.20310509	     -0.06517276	      0.88309101	      0.00029634	     -0.21915387	     -0.00232702	     -0.00034030	    190.77015098
      2.02855611	     -0.06214230	      0.00009629	     -0.20310195	     -0.06517578	      0.88309058	      0.00029724	     -0.21916235	     -0.00235432	     -0.00032366	    191.16916158
      2.03024848	     -0.06213909	      0.00009932	     -0.20309848	     -0.06517979	      0.88309005	      0.00029842	     -0.21917356	     -0.00238948	     -0.00030219	    190.38256750
      2.03176618	     -0.06213348	      0.00010131	     -0.20309262	     -0.06518345	      0.88308961	      0.00029948	     -0.21918369	     -0.00242240	     -0.00028409	    191.56119777
      2.03328388	     -0.06213097	      0.00010420	     -0.20308988	     -0.06518715	      0.88308919	      0.00030054	     -0.21919390	     -0.00245367	     -0.00026601	    189.96076456
      2.03480157	     -0.06212452	      0.00010602	     -0.20308317	     -0.06519090	      0.88308880	      0.00030159	     -0.21920429	     -0.00248726	     -0.00024965	    191.64729012
      2.03616190	     -0.06212773	      0.00010840	     -0.20308617	     -0.06519430	      0.88308847	      0.00030254	     -0.21921378	     -0.00251552	     -0.00023520	    190.06593479
      2.03752223	     -0.06212860	      0.00011007	     -0.20308680	     -0.06519774	      0.88308816	      0.00030349	     -0.21922361	     -0.00254547	     -0.00022231	    190.90333920
      2.03915846	     -0.06213702	      0.00011265	     -0.20309496	     -0.06520193	      0.88308781	      0.00030463	     -0.21923587	     -0.00258020	     -0.00020793	    189.72428984
      2.04062701	     -0.06214329	      0.00011442	     -0.20310097	     -0.06520575	      0.88308751	      0.00030565	     -0.21924741	     -0.00261301	     -0.00019706	    191.02993849
      2.04209557	     -0.06215801	      0.00011698	     -0.20311547	     -0.06520961	      0.88308723	      0.00030668	     -0.21925946	     -0.00264398	     -0.00018718	    189.44371428
      2.04356413	     -0.06216892	      0.00011923	     -0.20312613	     -0.06521351	      0.88308696	      0.00030771	     -0.21927214	     -0.00267675	     -0.00017953	    190.62842455
      2.04503268	     -0.06218969	      0.00012238	     -0.20314668	     -0.06521747	      0.88308670	      0.00030874	     -0.21928539	     -0.00270810	     -0.00017364	    189.61993108
      2.04650124	     -0.06220863	      0.00012522	     -0.20316540	     -0.06522147	      0.88308645	      0.00030977	     -0.21929936	     -0.00274004	     -0.00016971	    189.79602901
      2.04796980	     -0.06223154	      0.00012918	     -0.20318809	     -0.06522552	      0.88308620	      0.00031080	     -0.21931400	     -0.00277162	     -0.00016797	    189.46086357
      2.04943835	     -0.06225602	      0.00013295	     -0.20321237	     -0.06522961	      0.88308595	      0.00031184	     -0.21932933	     -0.00280335	     -0.00016884	    189.88770704
      2.05090691	     -0.06228343	      0.00013783	     -0.20323961	     -0.06523375	      0.88308570	      0.00031288	     -0.21934534	     -0.00283368	     -0.00017130	    188.48946698
      2.05237546	     -0.06230736	      0.00014263	     -0.20326336	     -0.06523793	      0.88308545	      0.00031392	     -0.21936200	     -0.00286523	     -0.00017634	    189.39439757
      2.05414483	     -0.06234481	      0.00014917	     -0.20330062	     -0.06524304	      0.88308513	      0.00031518	     -0.21938286	     -0.00290170	     -0.00018563	    188.71216668
      2.05550017	     -0.06236825	      0.00015311	     -0.20332390	     -0.06524699	      0.88308487	      0.00031614	     -0.21939958	     -0.00292942	     -0.00019390	    188.52845927
      2.05685552	     -0.06239717	      0.00015802	     -0.20335268	     -0.06525098	      0.88308460	      0.00031711	     -0.21941687	     -0.00295687	     -0.00020437	    188.24005313
      2.05853206	     -0.06243404	      0.00016406	     -0.20338938	     -0.06525596	      0.88308425	      0.00031831	     -0.21943909	     -0.00299035	     -0.00021970	    188.14797075
      2.06002219	     -0.06246843	      0.00017016	     -0.20342364	     -0.06526044	      0.88308391	      0.00031937	     -0.21945962	     -0.00301918	     -0.00023474	    187.25048102
      2.06151232	     -0.06250088	      0.00017555	     -0.20345595	     -0.06526496	      0.88308355	      0.00032044	     -0.21948083	     -0.00304853	     -0.00025209	    188.14820286
      2.06300245	     -0.06253925	      0.00018168	     -0.20349422	     -0.06526952	      0.88308316	      0.00032151	     -0.21950265	     -0.00307559	     -0.00027025	    186.45513075
      2.06449259	     -0.06257258	      0.00018668	     -0.20352741	     -0.06527413	      0.88308274	      0.00032258	     -0.21952509	     -0.00310385	     -0.00029014	    187.59212847
      2.06598272	     -0.06261149	      0.00019255	     -0.20356623	     -0.06527877	      0.88308229	      0.00032365	     -0.21954804	     -0.00312992	     -0.00031075	    186.36533634
      2.06747285	     -0.06264669	      0.00019727	     -0.20360131	     -0.06528346	      0.88308181	      0.00032471	     -0.21957149	     -0.00315634	     -0.00033220	    186.80337124
      2.06896298	     -0.06268542	      0.00020283	     -0.20363994	     -0.06528818	      0.88308130	      0.00032578	     -0.21959536	     -0.00318141	     -0.00035395	    185.98897587
      2.07045311	     -0.06272048	      0.00020753	     -0.20367490	     -0.06529294	      0.88308076	      0.00032685	     -0.21961959	     -0.00320634	     -0.00037580	    186.23345153
      2.07194324	     -0.06275675	      0.00021306	     -0.20371110	     -0.06529773	      0.88308018	      0.00032792	     -0.21964406	     -0.00323029	     -0.00039742	    185.86049403
      2.07343337	     -0.06279055	      0.00021813	     -0.20374482	     -0.06530257	      0.88307958	      0.00032899	     -0.21966868	     -0.00325372	     -0.00041841	    185.92005099
      2.07492350	     -0.06282347	      0.00022391	     -0.20377769	     -0.06530743	      0.88307894	      0.00033005	     -0.21969337	     -0.00327632	     -0.00043835	    185.45658041
      2.07641363	     -0.06285295	      0.00022846	     -0.20380710	     -0.06531233	      0.88307827	      0.00033112	     -0.21971799	     -0.00329849	     -0.00045655	    185.43389552
      2.07820882	     -0.06288611	      0.00023487	     -0.20384020	     -0.06531827	      0.88307743	      0.00033240	     -0.21974744	     -0.00332440	     -0.00047618	    185.35208114
      2.07954059	     -0.06290882	      0.00023789	     -0.20386285	     -0.06532271	      0.88307679	      0.00033335	     -0.21976902	     -0.00334316	     -0.00048883	    185.66448812
      2.08087236	     -0.06292963	      0.00024223	     -0.20388363	     -0.06532718	      0.88307613	      0.00033429	     -0.21979034	     -0.00336113	     -0.00049924	    185.27220183
      2.08263798	     -0.06295704	      0.00024687	     -0.20391098	     -0.06533313	      0.88307524	      0.00033555	     -0.21981811	     -0.00338478	     -0.00051002	    185.40221340
      2.08410036	     -0.06297815	      0.00025137	     -0.20393207	     -0.06533810	      0.88307449	      0.00033659	     -0.21984068	     -0.00340356	     -0.00051536	    184.95373707
      2.08556274	     -0.06299901	      0.00025462	     -0.20395287	     -0.06534309	      0.88307373	      0.00033762	     -0.21986284	     -0.00342273	     -0.00051875	    185.92424275
      2.08702511	     -0.06302041	      0.00025855	     -0.20397426	     -0.06534811	      0.88307297	      0.00033866	     -0.21988458	     -0.00344012	     -0.00051894	    184.99591974
      2.08848749	     -0.06303885	      0.00026112	     -0.20399264	     -0.06535315	      0.88307222	      0.00033969	     -0.21990593	     -0.00345836	     -0.00051701	    185.89803966
      2.08994986	     -0.06306096	      0.00026422	     -0.20401473	     -0.06535822	      0.88307146	      0.00034073	     -0.21992688	     -0.00347494	     -0.00051217	    185.11014070
      2.09141224	     -0.06308079	      0.00026646	     -0.20403452	     -0.06536332	      0.88307072	      0.00034176	     -0.21994742	     -0.00349221	     -0.00050538	    186.00554084
      2.09287461	     -0.06310208	      0.00026938	     -0.20405579	     -0.06536843	      0.88306999	      0.00034279	     -0.21996751	     -0.00350784	     -0.00049593	    185.29545719
      2.09433699	     -0.06312036	      0.00027197	     -0.20407404	     -0.06537358	      0.88306927	      0.00034383	     -0.21998710	     -0.00352383	     -0.00048456	    185.85270299
      2.09596545	     -0.06314355	      0.00027530	     -0.20409722	     -0.06537933	      0.88306849	      0.00034498	     -0.22000824	     -0.00354081	     -0.00047012	    186.20997566
      2.09759391	     -0.06316693	      0.00027787	     -0.20412059	     -0.06538511	      0.88306774	      0.00034612	     -0.22002872	     -0.00355601	     -0.00045275	    184.86798989
      2.09922238	     -0.06318465	      0.00028170	     -0.20413831	     -0.06539091	      0.88306702	      0.00034727	     -0.22004852	     -0.00357272	     -0.00043465	    186.48233870
      2.10085084	     -0.06320896	      0.00028305	     -0.20416259	     -0.06539674	      0.88306633	      0.00034842	     -0.22006754	     -0.00358662	     -0.00041438	    185.22834521
      2.10247930	     -0.06322822	      0.00028706	     -0.20418187	     -0.06540259	      0.88306567	      0.00034957	     -0.22008603	     -0.00360180	     -0.00039417	    186.65993927
      2.10382636	     -0.06325212	      0.00028702	     -0.20420574	     -0.06540745	      0.88306515	      0.00035051	     -0.22010083	     -0.00361248	     -0.00037654	    186.00559601
      2.10517341	     -0.06327223	      0.00028923	     -0.20422587	     -0.06541233	      0.88306465	      0.00035146	     -0.22011532	     -0.00362297	     -0.00035891	    185.76379690
      2.10652047	     -0.06329337	      0.00029032	     -0.20424700	     -0.06541721	      0.88306418	      0.00035241	     -0.22012940	     -0.00363339	     -0.00034165	    186.15395908
      2.10836173	     -0.06332516	      0.00029263	     -0.20427880	     -0.06542392	      0.88306357	      0.00035370	     -0.22014804	     -0.00364559	     -0.00031810	    184.76540741
      2.10999589	     -0.06334817	      0.00029317	     -0.20430179	     -0.06542988	      0.88306307	      0.00035485	     -0.22016401	     -0.00365787	     -0.00029818	    186.55740225
      2.11143789	     -0.06337526	      0.00029546	     -0.20432891	     -0.06543516	      0.88306265	      0.00035587	     -0.22017759	     -0.00366634	     -0.00028139	    185.80141747
      2.11287989	     -0.06339936	      0.00029593	     -0.20435301	     -0.06544046	      0.88306226	      0.00035688	     -0.22019082	     -0.00367487	     -0.00026554	    185.93538448
      2.11432189	     -0.06342359	      0.00029772	     -0.20437727	     -0.06544576	      0.88306189	      0.00035790	     -0.22020363	     -0.00368258	     -0.00025060	    185.65165279
      2.11576389	     -0.06344839	      0.00029836	     -0.20440207	     -0.06545108	      0.88306154	      0.00035891	     -0.22021605	     -0.00369025	     -0.00023710	    186.16700138
      2.11761793	     -0.06348375	      0.00030044	     -0.20443749	     -0.06545793	      0.88306111	      0.00036021	     -0.22023149	     -0.00369773	     -0.00022114	    184.48396662
      2.11896295	     -0.06350153	      0.00030070	     -0.20445527	     -0.06546291	      0.88306082	      0.00036116	     -0.22024231	     -0.00370464	     -0.00021107	    186.12590301
      2.12030796	     -0.06352602	      0.00030191	     -0.20447979	     -0.06546789	      0.88306054	      0.00036211	     -0.22025276	     -0.00370955	     -0.00020203	    185.75095625
      2.12199736	     -0.06355482	      0.00030247	     -0.20450862	     -0.06547417	      0.88306021	      0.00036329	     -0.22026554	     -0.00371554	     -0.00019253	    186.03035409
      2.12368677	     -0.06358387	      0.00030428	     -0.20453773	     -0.06548045	      0.88305989	      0.00036448	     -0.22027783	     -0.00372006	     -0.00018442	    185.17091289
      2.12518697	     -0.06360738	      0.00030397	     -0.20456126	     -0.06548603	      0.88305962	      0.00036554	     -0.22028838	     -0.00372442	     -0.00017868	    185.86724594
      2.12668718	     -0.06362947	      0.00030587	     -0.20458342	     -0.06549162	      0.88305936	      0.00036660	     -0.22029853	     -0.00372779	     -0.00017434	    185.91491188
      2.12818738	     -0.06364993	      0.00030629	     -0.20460392	     -0.06549722	      0.88305910	      0.00036766	     -0.22030822	     -0.00373037	     -0.00017088	    185.80812080
      2.12968759	     -0.06366466	      0.00030850	     -0.20461873	     -0.06550281	      0.88305884	      0.00036871	     -0.22031739	     -0.00373237	     -0.00016817	    185.55864476
      2.13118779	     -0.06367355	      0.00030988	     -0.20462769	     -0.06550841	      0.88305859	      0.00036977	     -0.22032590	     -0.00373437	     -0.00016626	    186.18005494
      2.13268800	     -0.06368225	      0.00031245	     -0.20463648	     -0.06551402	      0.88305834	      0.00037083	     -0.22033369	     -0.00373539	     -0.00016481	    186.00397006
      2.13418820	     -0.06368537	      0.00031409	     -0.20463968	     -0.06551962	      0.88305810	      0.00037189	     -0.22034080	     -0.00373619	     -0.00016333	    186.09534615
      2.13568841	     -0.06368526	      0.00031698	     -0.20463967	     -0.06552523	      0.88305785	      0.00037296	     -0.22034718	     -0.00373652	     -0.00016190	    185.98491328
      2.13718861	     -0.06368044	      0.00031916	     -0.20463494	     -0.06553083	      0.88305761	      0.00037402	     -0.22035278	     -0.00373665	     -0.00016017	    186.09629560
      2.13868882	     -0.06366849	      0.00032266	     -0.20462311	     -0.06553644	      0.88305737	      0.00037508	     -0.22035755	     -0.00373678	     -0.00015821	    186.56063998
      2.14047906	     -0.06365439	      0.00032604	     -0.20460912	     -0.06554313	      0.88305709	      0.00037635	     -0.22036201	     -0.00373611	     -0.00015530	    186.29049654
      2.14202484	     -0.06362900	      0.00033025	     -0.20458385	     -0.06554890	      0.88305686	      0.00037745	     -0.22036490	     -0.00373584	     -0.00015052	    186.19224109
      2.14357063	     -0.06360230	      0.00033296	     -0.20455723	     -0.06555468	      0.88305663	      0.00037855	     -0.22036673	     -0.00373565	     -0.00014534	    186.94769718
      2.14511641	     -0.06357163	      0.00033730	     -0.20452668	     -0.06556045	      0.88305641	      0.00037965	     -0.22036760	     -0.00373522	     -0.00013922	    187.41451786
      2.14666219	     -0.06354038	      0.00033957	     -0.20449550	     -0.06556623	      0.88305620	      0.00038075	     -0.22036750	     -0.00373462	     -0.00013137	    187.54078763
      2.14820797	     -0.06350191	      0.00034354	     -0.20445712	     -0.06557200	      0.88305600	      0.00038186	     -0.22036653	     -0.00373433	     -0.00012177	    187.60485911
      2.14975375	     -0.06346476	      0.00034541	     -0.20442002	     -0.06557777	      0.88305582	      0.00038296	     -0.22036466	     -0.00373461	     -0.00011069	    188.09232816
      2.15129953	     -0.06342179	      0.00034917	     -0.20437713	     -0.06558354	      0.88305566	      0.00038407	     -0.22036202	     -0.00373494	     -0.00009759	    187.92126181
      2.15284531	     -0.06337915	      0.00035084	     -0.20433451	     -0.06558932	      0.88305552	      0.00038517	     -0.22035855	     -0.00373630	     -0.00008338	    188.66970101
      2.15439109	     -0.06333295	      0.00035446	     -0.20428836	     -0.06559510	      0.88305540	      0.00038628	     -0.22035436	     -0.00373747	     -0.00006687	    188.16033399
      2.15593687	     -0.06328888	      0.00035548	     -0.20424427	     -0.06560087	      0.88305531	      0.00038739	     -0.22034953	     -0.00374064	     -0.00005012	    189.86156885
      2.15748265	     -0.06324603	      0.00035862	     -0.20420145	     -0.06560666	      0.88305525	      0.00038850	     -0.22034416	     -0.00374211	     -0.00003085	    188.11668469
      2.15884770	     -0.06320720	      0.00035890	     -0.20416258	     -0.06561177	      0.88305522	      0.00038948	     -0.22033908	     -0.00374613	     -0.00001423	    189.90048494
      2.16021274	     -0.06317140	      0.00036046	     -0.20412676	     -0.06561688	      0.88305521	      0.00039046	     -0.22033370	     -0.00374883	      0.00000361	    189.08957891
      2.16157778	     -0.06313444	      0.00036117	     -0.20408975	     -0.06562201	      0.88305523	      0.00039144	     -0.22032808	     -0.00375319	      0.00002128	    189.97192774
      2.16345987	     -0.06309091	      0.00036229	     -0.20404616	     -0.06562907	      0.88305529	      0.00039279	     -0.22032002	     -0.00375827	      0.00004622	    188.53330843
      2.16503906	     -0.06305027	      0.00036160	     -0.20400540	     -0.06563502	      0.88305538	      0.00039393	     -0.22031318	     -0.00376571	      0.00006668	    190.69594115
      2.16661825	     -0.06302722	      0.00036161	     -0.20398227	     -0.06564097	      0.88305550	      0.00039506	     -0.22030638	     -0.00377190	      0.00008610	    190.10953206
      2.16819745	     -0.06300113	      0.00035996	     -0.20395605	     -0.06564693	      0.88305566	      0.00039620	     -0.22029994	     -0.00377896	      0.00010483	    190.21161495
      2.16960003	     -0.06298451	      0.00035974	     -0.20393932	     -0.06565223	      0.88305581	      0.00039721	     -0.22029442	     -0.00378587	      0.00011936	    190.59302069
      2.17100260	     -0.06296874	      0.00035838	     -0.20392343	     -0.06565755	      0.88305599	      0.00039822	     -0.22028914	     -0.00379231	      0.00013288	    190.20579490
      2.17240518	     -0.06295517	      0.00035772	     -0.20390974	     -0.06566287	      0.88305618	      0.00039923	     -0.22028407	     -0.00379966	      0.00014407	    190.75710337
      2.17427134	     -0.06294591	      0.00035623	     -0.20390032	     -0.06566997	      0.88305646	      0.00040058	     -0.22027767	     -0.00380776	      0.00015631	    188.71387492
      2.17578861	     -0.06293177	      0.00035578	     -0.20388605	     -0.06567576	      0.88305671	      0.00040168	     -0.22027280	     -0.00381715	      0.00016336	    190.65469211
      2.17730587	     -0.06292863	      0.00035439	     -0.20388277	     -0.06568155	      0.88305696	      0.00040277	     -0.22026811	     -0.00382474	      0.00016765	    190.48977480
      2.17878600	     -0.06292616	      0.00035390	     -0.20388017	     -0.06568722	      0.88305721	      0.00040384	     -0.22026384	     -0.00383266	      0.00016865	    191.10012429
      2.18026613	     -0.06292748	      0.00035260	     -0.20388136	     -0.06569290	      0.88305746	      0.00040491	     -0.22025984	     -0.00383929	      0.00016793	    189.95656770
      2.18174625	     -0.06292664	      0.00035181	     -0.20388038	     -0.06569859	      0.88305770	      0.00040598	     -0.22025613	     -0.00384732	      0.00016402	    190.97354515
      2.18351478	     -0.06293440	      0.00034983	     -0.20388798	     -0.06570540	      0.88305799	      0.00040726	     -0.22025201	     -0.00385488	      0.00015660	    189.48406143
      2.18528332	     -0.06293110	      0.00034918	     -0.20388452	     -0.06571223	      0.88305825	      0.00040854	     -0.22024840	     -0.00386524	      0.00014512	    192.23022837
      2.18657607	     -0.06294482	      0.00034680	     -0.20389810	     -0.06571723	      0.88305844	      0.00040947	     -0.22024585	     -0.00386996	      0.00013597	    190.03045041
      2.18786883	     -0.06295118	      0.00034567	     -0.20390434	     -0.06572223	      0.88305861	      0.00041041	     -0.22024362	     -0.00387606	      0.00012464	    190.49207471
      2.18963816	     -0.06296531	      0.00034342	     -0.20391830	     -0.06572910	      0.88305881	      0.00041169	     -0.22024093	     -0.00388370	      0.00010642	    190.51685902
      2.19122292	     -0.06297816	      0.00034203	     -0.20393100	     -0.06573526	      0.88305897	      0.00041284	     -0.22023885	     -0.00389021	      0.00008825	    190.53653371
      2.19280768	     -0.06299427	      0.00033947	     -0.20394695	     -0.06574143	      0.88305909	      0.00041398	     -0.22023708	     -0.00389631	      0.00006845	    190.25908927
      2.19439243	     -0.06300781	      0.00033822	     -0.20396036	     -0.06574761	      0.88305918	      0.00041513	     -0.22023564	     -0.00390220	      0.00004727	    190.37926146
      2.19597719	     -0.06303047	      0.00033471	     -0.20398285	     -0.06575379	      0.88305924	      0.00041628	     -0.22023448	     -0.00390719	      0.00002488	    189.58110810
      2.19756195	     -0.06304305	      0.00033369	     -0.20399530	     -0.06575999	      0.88305926	      0.00041742	     -0.22023370	     -0.00391260	      0.00000154	    190.10407682
      2.19914671	     -0.06307207	      0.00032962	     -0.20402415	     -0.06576620	      0.88305924	      0.00041857	     -0.22023309	     -0.00391728	     -0.00002263	    189.89814133
      2.20053338	     -0.06308570	      0.00032873	     -0.20403768	     -0.06577163	      0.88305920	      0.00041958	     -0.22023292	     -0.00392108	     -0.00004374	    190.03800419
      2.20192006	     -0.06310994	      0.00032579	     -0.20406178	     -0.06577707	      0.88305912	      0.00042058	     -0.22023292	     -0.00392419	     -0.00006505	    189.57012441
      2.20360393	     -0.06313514	      0.00032348	     -0.20408683	     -0.06578368	      0.88305899	      0.00042180	     -0.22023332	     -0.00392786	     -0.00009105	    189.67931159
      2.20511522	     -0.06316289	      0.00032024	     -0.20411444	     -0.06578962	      0.88305884	      0.00042290	     -0.22023392	     -0.00393026	     -0.00011395	    189.06806111
      2.20662651	     -0.06318726	      0.00031826	     -0.20413870	     -0.06579556	      0.88305865	      0.00042400	     -0.22023483	     -0.00393311	     -0.00013698	    189.97250647
      2.20813779	     -0.06321865	      0.00031498	     -0.20416996	     -0.06580151	      0.88305842	      0.00042509	     -0.22023598	     -0.00393417	     -0.00015923	    188.92928925
      2.20964908	     -0.06324418	      0.00031304	     -0.20419539	     -0.06580745	      0.88305817	      0.00042619	     -0.22023745	     -0.00393559	     -0.00018112	    189.29255807
      2.21116037	     -0.06327719	      0.00030969	     -0.20422828	     -0.06581340	      0.88305788	      0.00042729	     -0.22023913	     -0.00393601	     -0.00020232	    188.88464390
      2.21267165	     -0.06330663	      0.00030754	     -0.20425762	     -0.06581935	      0.88305755	      0.00042839	     -0.22024111	     -0.00393662	     -0.00022342	    189.65820072
      2.21418294	     -0.06334293	      0.00030422	     -0.20429382	     -0.06582530	      0.88305720	      0.00042948	     -0.22024333	     -0.00393508	     -0.00024281	    188.01760263
      2.21569423	     -0.06337302	      0.00030180	     -0.20432381	     -0.06583124	      0.88305682	      0.00043058	     -0.22024588	     -0.00393498	     -0.00026219	    189.37393146
      2.21720552	     -0.06341344	      0.00029846	     -0.20436414	     -0.06583719	      0.88305641	      0.00043168	     -0.22024865	     -0.00393238	     -0.00028031	    187.89469019
      2.21871680	     -0.06344687	      0.00029591	     -0.20439748	     -0.06584313	      0.88305597	      0.00043279	     -0.22025178	     -0.00393095	     -0.00029812	    189.02151771
      2.22022809	     -0.06349127	      0.00029248	     -0.20444180	     -0.06584907	      0.88305551	      0.00043389	     -0.22025514	     -0.00392730	     -0.00031471	    187.75222334
      2.22173938	     -0.06353048	      0.00028957	     -0.20448093	     -0.06585500	      0.88305502	      0.00043499	     -0.22025892	     -0.00392411	     -0.00033081	    188.18593087
      2.22325066	     -0.06357582	      0.00028642	     -0.20452621	     -0.06586093	      0.88305451	      0.00043609	     -0.22026298	     -0.00391953	     -0.00034602	    187.49161236
      2.22476195	     -0.06361999	      0.00028374	     -0.20457032	     -0.06586685	      0.88305398	      0.00043720	     -0.22026738	     -0.00391513	     -0.00036094	    188.13702772
      2.22627324	     -0.06367048	      0.00028065	     -0.20462077	     -0.06587276	      0.88305342	      0.00043830	     -0.22027211	     -0.00390868	     -0.00037469	    186.70795882
      2.22778452	     -0.06371582	      0.00027827	     -0.20466606	     -0.06587867	      0.88305284	      0.00043941	     -0.22027724	     -0.00390318	     -0.00038836	    187.72628532
      2.22929581	     -0.06377243	      0.00027518	     -0.20472264	     -0.06588456	      0.88305225	      0.00044051	     -0.22028269	     -0.00389550	     -0.00040123	    186.56434342
      2.23080710	     -0.06382478	      0.00027227	     -0.20477497	     -0.06589044	      0.88305163	      0.00044162	     -0.22028862	     -0.00388788	     -0.00041360	    186.67149129
      2.23264775	     -0.06389645	      0.00026829	     -0.20484661	     -0.06589759	      0.88305086	      0.00044297	     -0.22029635	     -0.00387726	     -0.00042855	    186.27776844
      2.23411753	     -0.06395249	      0.00026541	     -0.20490264	     -0.06590328	      0.88305022	      0.00044405	     -0.22030298	     -0.00386787	     -0.00044018	    186.13916192
      2.23558731	     -0.06401352	      0.00026204	     -0.20496367	     -0.06590896	      0.88304956	      0.00044513	     -0.22030993	     -0.00385750	     -0.00045155	    185.43861063
      2.23705709	     -0.06407206	      0.00025907	     -0.20502222	     -0.06591462	      0.88304889	      0.00044621	     -0.22031722	     -0.00384691	     -0.00046303	    185.76178483
      2.23884261	     -0.06414996	      0.00025509	     -0.20510015	     -0.06592148	      0.88304805	      0.00044752	     -0.22032644	     -0.00383159	     -0.00047650	    184.04226103
      2.24021943	     -0.06420377	      0.00025256	     -0.20515399	     -0.06592674	      0.88304739	      0.00044853	     -0.22033383	     -0.00382062	     -0.00048723	    185.27048763
      2.24159626	     -0.06426300	      0.00024977	     -0.20521327	     -0.06593199	      0.88304671	      0.00044955	     -0.22034137	     -0.00380738	     -0.00049750	    184.25375152
      2.24333084	     -0.06433419	      0.00024675	     -0.20528454	     -0.06593858	      0.88304584	      0.00045083	     -0.22035111	     -0.00379052	     -0.00051076	    184.36041950
      2.24506542	     -0.06441185	      0.00024319	     -0.20536228	     -0.06594514	      0.88304494	      0.00045211	     -0.22036100	     -0.00377118	     -0.00052338	    182.47730309
      2.24648469	     -0.06446357	      0.00024134	     -0.20541409	     -0.06595049	      0.88304419	      0.00045316	     -0.22036929	     -0.00375641	     -0.00053411	    183.94559964
      2.24790395	     -0.06452611	      0.00023886	     -0.20547672	     -0.06595580	      0.88304342	      0.00045421	     -0.22037757	     -0.00373905	     -0.00054440	    182.80042134
      2.24932321	     -0.06458275	      0.00023674	     -0.20553347	     -0.06596110	      0.88304264	      0.00045526	     -0.22038598	     -0.00372155	     -0.00055460	    182.75935860
      2.25122202	     -0.06466020	      0.00023405	     -0.20561109	     -0.06596814	      0.88304158	      0.00045667	     -0.22039725	     -0.00369643	     -0.00056794	    181.95160282
      2.25285809	     -0.06472269	      0.00023185	     -0.20567373	     -0.06597417	      0.88304064	      0.00045788	     -0.22040702	     -0.00367403	     -0.00057888	    182.03177403
      2.25449416	     -0.06478608	      0.00022987	     -0.20573728	     -0.06598016	      0.88303968	      0.00045910	     -0.22041674	     -0.00365042	     -0.00058962	    181.59523349
      2.25613024	     -0.06484319	      0.00022827	     -0.20579458	     -0.06598612	      0.88303871	      0.00046032	     -0.22042643	     -0.00362593	     -0.00059916	    181.70270381
      2.25751047	     -0.06489477	      0.00022668	     -0.20584632	     -0.06599111	      0.88303788	      0.00046135	     -0.22043455	     -0.00360395	     -0.00060665	    180.69489418
      2.25889070	     -0.06493921	      0.00022563	     -0.20589092	     -0.06599606	      0.88303704	      0.00046238	     -0.22044266	     -0.00358220	     -0.00061381	    181.10948556
      2.26061973	     -0.06499740	      0.00022424	     -0.20594935	     -0.06600223	      0.88303597	      0.00046368	     -0.22045273	     -0.00355283	     -0.00062127	    179.53618531
      2.26234877	     -0.06504472	      0.00022326	     -0.20599689	     -0.06600835	      0.88303489	      0.00046498	     -0.22046276	     -0.00352516	     -0.00062797	    181.58001713
      2.26378312	     -0.06508940	      0.00022242	     -0.20604178	     -0.06601339	      0.88303398	      0.00046606	     -0.22047094	     -0.00349907	     -0.00063152	    179.33760019
      2.26521746	     -0.06512413	      0.00022199	     -0.20607672	     -0.06601839	      0.88303308	      0.00046714	     -0.22047914	     -0.00347424	     -0.00063452	    179.91344863
      2.26665181	     -0.06516100	      0.00022155	     -0.20611380	     -0.06602336	      0.88303216	      0.00046822	     -0.22048723	     -0.00344852	     -0.00063655	    179.60002582
      2.26854092	     -0.06520544	      0.00022119	     -0.20615855	     -0.06602984	      0.88303096	      0.00046965	     -0.22049788	     -0.00341309	     -0.00063695	    177.69084980
      2.27009332	     -0.06523124	      0.00022104	     -0.20618457	     -0.06603512	      0.88302997	      0.00047083	     -0.22050655	     -0.00338599	     -0.00063557	    179.06953845
      2.27164572	     -0.06525994	      0.00022104	     -0.20621352	     -0.06604035	      0.88302899	      0.00047201	     -0.22051512	     -0.00335712	     -0.00063285	    178.91810290
      2.27323158	     -0.06528683	      0.00022119	     -0.20624067	     -0.06604565	      0.88302799	      0.00047322	     -0.22052388	     -0.00332774	     -0.00062907	    179.04999295
      2.27481744	     -0.06531165	      0.00022158	     -0.20626575	     -0.06605090	      0.88302699	      0.00047444	     -0.22053266	     -0.00329708	     -0.00062296	    177.71340098
      2.27640329	     -0.06533218	      0.00022193	     -0.20628653	     -0.06605611	      0.88302601	      0.00047565	     -0.22054155	     -0.00326821	     -0.00061627	    178.84402535
      2.27832487	     -0.06536960	      0.00022254	     -0.20632427	     -0.06606236	      0.88302484	      0.00047713	     -0.22055255	     -0.00323042	     -0.00060605	    176.45424980
      2.27994014	     -0.06539833	      0.00022192	     -0.20635323	     -0.06606755	      0.88302387	      0.00047838	     -0.22056251	     -0.00320153	     -0.00059679	    178.39912526
      2.28155540	     -0.06543844	      0.00022296	     -0.20639361	     -0.06607270	      0.88302291	      0.00047963	     -0.22057313	     -0.00317026	     -0.00058729	    177.01137663
      2.28317067	     -0.06548072	      0.00022277	     -0.20643614	     -0.06607779	      0.88302197	      0.00048088	     -0.22058471	     -0.00313997	     -0.00057776	    177.59318120
      2.28478594	     -0.06553187	      0.00022469	     -0.20648757	     -0.06608284	      0.88302104	      0.00048214	     -0.22059731	     -0.00310865	     -0.00056909	    176.62327247
      2.28622200	     -0.06557809	      0.00022560	     -0.20653405	     -0.06608728	      0.88302023	      0.00048326	     -0.22060952	     -0.00308108	     -0.00056243	    177.01338632
      2.28765806	     -0.06563005	      0.00022824	     -0.20658629	     -0.06609169	      0.88301943	      0.00048439	     -0.22062264	     -0.00305247	     -0.00055679	    176.10973839
      2.28909412	     -0.06568289	      0.00023093	     -0.20663942	     -0.06609605	      0.88301863	      0.00048552	     -0.22063675	     -0.00302402	     -0.00055290	    176.28901517
      2.29110769	     -0.06576479	      0.00023647	     -0.20672177	     -0.06610210	      0.88301752	      0.00048711	     -0.22065809	     -0.00298288	     -0.00055117	    175.86668692
      2.29250153	     -0.06581798	      0.00024005	     -0.20677527	     -0.06610624	      0.88301675	      0.00048822	     -0.22067409	     -0.00295370	     -0.00055116	    175.24502275
      2.29389537	     -0.06587423	      0.00024495	     -0.20683187	     -0.06611033	      0.88301598	      0.00048933	     -0.22069086	     -0.00292374	     -0.00055329	    174.73750068
      2.29568828	     -0.06595615	      0.00025068	     -0.20691424	     -0.06611554	      0.88301498	      0.00049076	     -0.22071384	     -0.00288413	     -0.00056048	    174.59457110
      2.29729197	     -0.06603002	      0.00025722	     -0.20698856	     -0.06612014	      0.88301408	      0.00049204	     -0.22073570	     -0.00284686	     -0.00056948	    173.36551601
      2.29889566	     -0.06610456	      0.00026278	     -0.20706353	     -0.06612467	      0.88301316	      0.00049333	     -0.22075878	     -0.00280991	     -0.00058227	    174.38252595
      2.30049935	     -0.06618439	      0.00026996	     -0.20714384	     -0.06612915	      0.88301221	      0.00049462	     -0.22078294	     -0.00276979	     -0.00059733	    172.47932254
      2.30210304	     -0.06626202	      0.00027561	     -0.20722193	     -0.06613356	      0.88301124	      0.00049591	     -0.22080827	     -0.00273030	     -0.00061572	    173.40543987
      2.30370673	     -0.06634530	      0.00028299	     -0.20730573	     -0.06613790	      0.88301023	      0.00049719	     -0.22083462	     -0.00268765	     -0.00063588	    171.37263098
      2.30514184	     -0.06641844	      0.00028777	     -0.20737930	     -0.06614173	      0.88300931	      0.00049835	     -0.22085913	     -0.00265012	     -0.00065649	    172.33832662
      2.30657695	     -0.06649553	      0.00029374	     -0.20745686	     -0.06614551	      0.88300835	      0.00049949	     -0.22088442	     -0.00260987	     -0.00067799	    170.89765529
      2.30801206	     -0.06657165	      0.00029905	     -0.20753346	     -0.06614922	      0.88300736	      0.00050064	     -0.22091048	     -0.00256968	     -0.00070120	    171.17372599
      2.30979244	     -0.06667188	      0.00030605	     -0.20763432	     -0.06615375	      0.88300609	      0.00050206	     -0.22094382	     -0.00251623	     -0.00073075	    168.62696609
      2.31137945	     -0.06675358	      0.00031158	     -0.20771656	     -0.06615771	      0.88300490	      0.00050332	     -0.22097444	     -0.00246975	     -0.00075809	    170.09708097
      2.31296646	     -0.06684434	      0.00031760	     -0.20780790	     -0.06616159	      0.88300368	      0.00050457	     -0.22100572	     -0.00241958	     -0.00078581	    168.69294093
      2.31455347	     -0.06693200	      0.00032268	     -0.20789613	     -0.06616539	      0.88300241	      0.00050582	     -0.22103779	     -0.00236934	     -0.00081431	    169.62584489
      2.31614049	     -0.06702403	      0.00032800	     -0.20798879	     -0.06616911	      0.88300110	      0.00050706	     -0.22107052	     -0.00231503	     -0.00084197	    167.10075905
      2.31772750	     -0.06710877	      0.00033218	     -0.20807412	     -0.06617274	      0.88299974	      0.00050830	     -0.22110401	     -0.00226186	     -0.00086945	    168.43927853
      2.31931451	     -0.06720232	      0.00033754	     -0.20816832	     -0.06617628	      0.88299834	      0.00050953	     -0.22113808	     -0.00220538	     -0.00089613	    167.32358562
      2.32090153	     -0.06729236	      0.00034210	     -0.20825902	     -0.06617974	      0.88299689	      0.00051075	     -0.22117281	     -0.00214728	     -0.00092117	    166.54773834
      2.32248854	     -0.06738133	      0.00034759	     -0.20834867	     -0.06618310	      0.88299541	      0.00051196	     -0.22120802	     -0.00208812	     -0.00094493	    166.51122862
      2.32407555	     -0.06747300	      0.00035213	     -0.20844103	     -0.06618636	      0.88299390	      0.00051317	     -0.22124363	     -0.00202718	     -0.00096740	    166.79299136
      2.32566257	     -0.06756787	      0.00035717	     -0.20853663	     -0.06618953	      0.88299234	      0.00051437	     -0.22127969	     -0.00196298	     -0.00098728	    164.98885939
      2.32724958	     -0.06765771	      0.00036142	     -0.20862719	     -0.06619260	      0.88299076	      0.00051556	     -0.22131618	     -0.00189910	     -0.00100567	    166.12367962
      2.32883659	     -0.06775454	      0.00036626	     -0.20872478	     -0.06619556	      0.88298915	      0.00051674	     -0.22135295	     -0.00183166	     -0.00102196	    164.89073139
      2.33042361	     -0.06784248	      0.00036928	     -0.20881347	     -0.06619841	      0.88298752	      0.00051791	     -0.22139012	     -0.00176334	     -0.00103552	    164.94619022
      2.33237775	     -0.06795907	      0.00037422	     -0.20893102	     -0.06620177	      0.88298548	      0.00051935	     -0.22143640	     -0.00167668	     -0.00104966	    164.74183868
      2.33381683	     -0.06804159	      0.00037667	     -0.20901426	     -0.06620414	      0.88298397	      0.00052040	     -0.22147091	     -0.00161092	     -0.00105640	    164.01003560
      2.33525591	     -0.06812355	      0.00038057	     -0.20909697	     -0.06620641	      0.88298244	      0.00052144	     -0.22150557	     -0.00154367	     -0.00106120	    163.59517146
      2.33705844	     -0.06823015	      0.00038519	     -0.20920454	     -0.06620911	      0.88298053	      0.00052274	     -0.22154929	     -0.00145741	     -0.00106529	    163.52689000
      2.33859899	     -0.06831731	      0.00039122	     -0.20929258	     -0.06621130	      0.88297888	      0.00052384	     -0.22158684	     -0.00138125	     -0.00106591	    162.52968192
      2.34013954	     -0.06840385	      0.00039642	     -0.20938001	     -0.06621337	      0.88297724	      0.00052494	     -0.22162449	     -0.00130442	     -0.00106462	    163.01552537
      2.34166025	     -0.06849011	      0.00040249	     -0.20946717	     -0.06621529	      0.88297563	      0.00052601	     -0.22166167	     -0.00122643	     -0.00106177	    162.92045114
      2.34318096	     -0.06857423	      0.00040806	     -0.20955222	     -0.06621710	      0.88297402	      0.00052707	     -0.22169882	     -0.00114584	     -0.00105606	    161.73455182
      2.34470168	     -0.06865370	      0.00041364	     -0.20963262	     -0.06621878	      0.88297241	      0.00052813	     -0.22173584	     -0.00106502	     -0.00104920	    162.48452554
      2.34633026	     -0.06874117	      0.00041913	     -0.20972112	     -0.06622044	      0.88297071	      0.00052926	     -0.22177521	     -0.00097476	     -0.00103913	    160.83227913
      2.34795883	     -0.06881907	      0.00042464	     -0.20980004	     -0.06622195	      0.88296903	      0.00053037	     -0.22181425	     -0.00088468	     -0.00102695	    161.80709291
      2.34958741	     -0.06890044	      0.00042992	     -0.20988247	     -0.06622332	      0.88296737	      0.00053147	     -0.22185274	     -0.00079174	     -0.00101281	    161.42451295
      2.35121599	     -0.06897777	      0.00043544	     -0.20996088	     -0.06622453	      0.88296573	      0.00053257	     -0.22189075	     -0.00069651	     -0.00099579	    160.20453296
      2.35284457	     -0.06904858	      0.00044174	     -0.21003279	     -0.06622559	      0.88296413	      0.00053365	     -0.22192814	     -0.00060134	     -0.00097660	    160.96385504
      2.35447315	     -0.06911955	      0.00044812	     -0.21010489	     -0.06622649	      0.88296255	      0.00053472	     -0.22196468	     -0.00050386	     -0.00095543	    160.86770819
      2.35610172	     -0.06918085	      0.00045431	     -0.21016733	     -0.06622723	      0.88296102	      0.00053578	     -0.22200030	     -0.00040473	     -0.00093159	    160.54466565
      2.35773030	     -0.06923802	      0.00046025	     -0.21022566	     -0.06622781	      0.88295952	      0.00053683	     -0.22203480	     -0.00030426	     -0.00090525	    160.35730803
      2.35963113	     -0.06930302	      0.00046649	     -0.21029202	     -0.06622827	      0.88295783	      0.00053804	     -0.22207360	     -0.00018503	     -0.00087212	    159.63889029
      2.36153195	     -0.06935143	      0.00047402	     -0.21034182	     -0.06622851	      0.88295621	      0.00053923	     -0.22211072	     -0.00006513	     -0.00083505	    159.86574360
      2.36343278	     -0.06941412	      0.00047749	     -0.21040587	     -0.06622852	      0.88295466	      0.00054040	     -0.22214592	      0.00005620	     -0.00079660	    160.29327475
      2.36513333	     -0.06944813	      0.00048520	     -0.21044115	     -0.06622833	      0.88295334	      0.00054144	     -0.22217614	      0.00016701	     -0.00075890	    158.87062218
      2.36683388	     -0.06949736	      0.00048559	     -0.21049157	     -0.06622795	      0.88295208	      0.00054246	     -0.22220470	      0.00027721	     -0.00072048	    159.72596349
      2.36829580	     -0.06952393	      0.00049135	     -0.21051925	     -0.06622748	      0.88295105	      0.00054332	     -0.22222821	      0.00037363	     -0.00068629	    159.42773259
      2.36975771	     -0.06955591	      0.00049327	     -0.21055229	     -0.06622686	      0.88295007	      0.00054418	     -0.22225049	      0.00047021	     -0.00065164	    159.89261322
      2.37176442	     -0.06959258	      0.00049807	     -0.21059047	     -0.06622578	      0.88294881	      0.00054533	     -0.22227925	      0.00060498	     -0.00060309	    158.95947007
      2.37336234	     -0.06961771	      0.00049920	     -0.21061676	     -0.06622473	      0.88294788	      0.00054623	     -0.22230046	      0.00071205	     -0.00056379	    159.51850122
      2.37496025	     -0.06963880	      0.00050250	     -0.21063905	     -0.06622351	      0.88294701	      0.00054712	     -0.22232011	      0.00082016	     -0.00052464	    159.67640315
      2.37655816	     -0.06965580	      0.00050367	     -0.21065723	     -0.06622211	      0.88294620	      0.00054799	     -0.22233816	      0.00092925	     -0.00048486	    159.41158509
      2.37816742	     -0.06966735	      0.00050608	     -0.21066998	     -0.06622053	      0.88294545	      0.00054886	     -0.22235467	      0.00103910	     -0.00044561	    160.04443511
      2.37977668	     -0.06967416	      0.00050760	     -0.21067800	     -0.06621876	      0.88294477	      0.00054971	     -0.22236941	      0.00115023	     -0.00040588	    159.56686425
      2.38138594	     -0.06967234	      0.00051027	     -0.21067741	     -0.06621682	      0.88294415	      0.00055055	     -0.22238241	      0.00126151	     -0.00036589	    159.41916634
      2.38286819	     -0.06966850	      0.00051167	     -0.21067467	     -0.06621488	      0.88294363	      0.00055131	     -0.22239273	      0.00136355	     -0.00032977	    160.27959046
      2.38435045	     -0.06966082	      0.00051307	     -0.21066811	     -0.06621278	      0.88294317	      0.00055205	     -0.22240151	      0.00146706	     -0.00029263	    159.33751913
      2.38583270	     -0.06964670	      0.00051386	     -0.21065509	     -0.06621053	      0.88294277	      0.00055278	     -0.22240871	      0.00156916	     -0.00025608	    160.31776537
      2.38771319	     -0.06963158	      0.00051431	     -0.21064136	     -0.06620746	      0.88294233	      0.00055369	     -0.22241553	      0.00170051	     -0.00020941	    159.01208943
      2.38959368	     -0.06960341	      0.00051338	     -0.21061455	     -0.06620414	      0.88294198	      0.00055458	     -0.22242002	      0.00182919	     -0.00016207	    160.39803619
      2.39115621	     -0.06958180	      0.00051342	     -0.21059408	     -0.06620120	      0.88294176	      0.00055531	     -0.22242192	      0.00193752	     -0.00012297	    159.70006855
      2.39271874	     -0.06955513	      0.00051186	     -0.21056851	     -0.06619808	      0.88294159	      0.00055602	     -0.22242229	      0.00204417	     -0.00008457	    160.93359832
      2.39470029	     -0.06951921	      0.00051006	     -0.21053402	     -0.06619390	      0.88294147	      0.00055691	     -0.22242047	      0.00218163	     -0.00003582	    159.05880850
      2.39624037	     -0.06946635	      0.00050754	     -0.21048221	     -0.06619046	      0.88294145	      0.00055759	     -0.22241711	      0.00228482	      0.00000299	    161.59689814
      2.39778046	     -0.06941186	      0.00050605	     -0.21042880	     -0.06618686	      0.88294148	      0.00055825	     -0.22241163	      0.00238944	      0.00004186	    161.68310515
      2.39932054	     -0.06934173	      0.00050431	     -0.21035975	     -0.06618310	      0.88294158	      0.00055890	     -0.22240403	      0.00249318	      0.00008279	    161.43878229
      2.40086062	     -0.06925641	      0.00050329	     -0.21027550	     -0.06617918	      0.88294174	      0.00055955	     -0.22239411	      0.00259445	      0.00012495	    162.68541087
      2.40269176	     -0.06914621	      0.00050176	     -0.21016655	     -0.06617432	      0.88294202	      0.00056030	     -0.22237912	      0.00271400	      0.00017795	    162.38991274
      2.40452291	     -0.06901130	      0.00050040	     -0.21003287	     -0.06616925	      0.88294239	      0.00056104	     -0.22236081	      0.00282974	      0.00023605	    162.70744826
      2.40614564	     -0.06887993	      0.00049940	     -0.20990255	     -0.06616457	      0.88294282	      0.00056169	     -0.22234171	      0.00292927	      0.00029049	    163.85311628
      2.40776837	     -0.06874101	      0.00049843	     -0.20976467	     -0.06615974	      0.88294334	      0.00056232	     -0.22232001	      0.00302633	      0.00034811	    164.60358464
      2.40939111	     -0.06859059	      0.00049774	     -0.20961525	     -0.06615475	      0.88294395	      0.00056295	     -0.22229583	      0.00311991	      0.00040871	    165.82910181
      2.41101384	     -0.06843268	      0.00049719	     -0.20945832	     -0.06614962	      0.88294467	      0.00056357	     -0.22226921	      0.00321138	      0.00047339	    165.34062326
      2.41263657	     -0.06826124	      0.00049665	     -0.20928781	     -0.06614434	      0.88294549	      0.00056418	     -0.22224027	      0.00329721	      0.00054029	    167.68813658
      2.41425930	     -0.06808735	      0.00049629	     -0.20911483	     -0.06613892	      0.88294642	      0.00056478	     -0.22220900	      0.00338219	      0.00061125	    166.25686918
      2.41588204	     -0.06789592	      0.00049601	     -0.20892425	     -0.06613336	      0.88294747	      0.00056537	     -0.22217559	      0.00346000	      0.00068377	    169.28822469
      2.41750477	     -0.06770874	      0.00049571	     -0.20873790	     -0.06612769	      0.88294865	      0.00056596	     -0.22213996	      0.00353692	      0.00075942	    168.30971745
      2.41912750	     -0.06750875	      0.00049505	     -0.20853867	     -0.06612189	      0.88294994	      0.00056653	     -0.22210250	      0.00360717	      0.00083578	    170.92641766
      2.42075024	     -0.06731291	      0.00049463	     -0.20834358	     -0.06611598	      0.88295136	      0.00056710	     -0.22206315	      0.00367621	      0.00091418	    169.64948817
      2.42237297	     -0.06710374	      0.00049363	     -0.20813507	     -0.06610996	      0.88295291	      0.00056766	     -0.22202222	      0.00373779	      0.00099219	    172.91891180
      2.42399570	     -0.06690361	      0.00049301	     -0.20793559	     -0.06610385	      0.88295458	      0.00056822	     -0.22197963	      0.00379912	      0.00107115	    170.91085134
      2.42561843	     -0.06668418	      0.00049191	     -0.20771673	     -0.06609764	      0.88295638	      0.00056877	     -0.22193567	      0.00385221	      0.00114896	    174.46721390
      2.42724117	     -0.06647470	      0.00049160	     -0.20750782	     -0.06609135	      0.88295831	      0.00056931	     -0.22189007	      0.00390413	      0.00122562	    174.03338651
      2.42867136	     -0.06627980	      0.00049058	     -0.20731335	     -0.06608573	      0.88296011	      0.00056978	     -0.22184881	      0.00394496	      0.00129221	    175.62032864
      2.43010156	     -0.06608782	      0.00049008	     -0.20712179	     -0.06608006	      0.88296200	      0.00057024	     -0.22180650	      0.00398357	      0.00135730	    175.76525951
      2.43153176	     -0.06589145	      0.00048942	     -0.20692579	     -0.06607434	      0.88296399	      0.00057071	     -0.22176325	      0.00401791	      0.00142007	    177.28761774
      2.43331578	     -0.06565261	      0.00048857	     -0.20668736	     -0.06606714	      0.88296659	      0.00057127	     -0.22170808	      0.00405781	      0.00149568	    176.71985037
      2.43509980	     -0.06540775	      0.00048696	     -0.20644283	     -0.06605987	      0.88296932	      0.00057184	     -0.22165188	      0.00408951	      0.00156648	    180.32311205
      2.43646595	     -0.06522757	      0.00048615	     -0.20626289	     -0.06605426	      0.88297150	      0.00057226	     -0.22160813	      0.00411320	      0.00161866	    179.17493253
      2.43783209	     -0.06504438	      0.00048490	     -0.20607989	     -0.06604863	      0.88297375	      0.00057269	     -0.22156395	      0.00413237	      0.00166698	    180.61590557
      2.43962097	     -0.06481421	      0.00048320	     -0.20584992	     -0.06604122	      0.88297678	      0.00057323	     -0.22150557	      0.00415406	      0.00172510	    181.25646712
      2.44140986	     -0.06458683	      0.00048089	     -0.20562269	     -0.06603377	      0.88297991	      0.00057378	     -0.22144689	      0.00417084	      0.00177720	    182.12682041
      2.44281296	     -0.06441370	      0.00048000	     -0.20544964	     -0.06602791	      0.88298243	      0.00057420	     -0.22140072	      0.00418061	      0.00181337	    182.83661208
      2.44421606	     -0.06424547	      0.00047842	     -0.20528146	     -0.06602204	      0.88298500	      0.00057462	     -0.22135457	      0.00418760	      0.00184487	    183.88645325
      2.44601533	     -0.06403945	      0.00047753	     -0.20507547	     -0.06601450	      0.88298835	      0.00057515	     -0.22129558	      0.00419357	      0.00187876	    183.94534023
      2.44743202	     -0.06387828	      0.00047670	     -0.20491429	     -0.06600856	      0.88299103	      0.00057557	     -0.22124940	      0.00419430	      0.00189949	    185.58378932
      2.44884871	     -0.06372660	      0.00047575	     -0.20476258	     -0.06600262	      0.88299373	      0.00057599	     -0.22120349	      0.00419404	      0.00191577	    185.21944210
      2.45026541	     -0.06357514	      0.00047435	     -0.20461104	     -0.06599668	      0.88299645	      0.00057640	     -0.22115794	      0.00419033	      0.00192660	    186.62404622
      2.45223036	     -0.06338077	      0.00047202	     -0.20441653	     -0.06598845	      0.88300025	      0.00057697	     -0.22109542	      0.00418340	      0.00193382	    185.94248598
      2.45353839	     -0.06324957	      0.00047021	     -0.20428520	     -0.06598299	      0.88300278	      0.00057735	     -0.22105437	      0.00417478	      0.00193295	    188.06412571
      2.45484642	     -0.06313018	      0.00046836	     -0.20416566	     -0.06597753	      0.88300530	      0.00057772	     -0.22101376	      0.00416599	      0.00192835	    188.05761182
      2.45661644	     -0.06297239	      0.00046671	     -0.20400764	     -0.06597017	      0.88300871	      0.00057823	     -0.22095975	      0.00415069	      0.00191543	    189.13781382
      2.45838646	     -0.06282934	      0.00046579	     -0.20386436	     -0.06596284	      0.88301208	      0.00057873	     -0.22090683	      0.00413352	      0.00189577	    188.70671640
      2.45978455	     -0.06271492	      0.00046465	     -0.20374972	     -0.06595707	      0.88301472	      0.00057913	     -0.22086602	      0.00411702	      0.00187558	    190.05081260
      2.46118265	     -0.06261259	      0.00046350	     -0.20364716	     -0.06595133	      0.88301732	      0.00057952	     -0.22082598	      0.00410002	      0.00185119	    190.01864596
      2.46258075	     -0.06251384	      0.00046189	     -0.20354815	     -0.06594561	      0.88301989	      0.00057991	     -0.22078683	      0.00408100	      0.00182263	    190.98085029
      2.46397884	     -0.06242434	      0.00045983	     -0.20345838	     -0.06593992	      0.88302242	      0.00058030	     -0.22074859	      0.00406156	      0.00179102	    190.60348634
      2.46537694	     -0.06233999	      0.00045766	     -0.20337373	     -0.06593425	      0.88302490	      0.00058069	     -0.22071136	      0.00403993	      0.00175570	    191.60727941
      2.46734382	     -0.06224055	      0.00045404	     -0.20327386	     -0.06592634	      0.88302830	      0.00058124	     -0.22066074	      0.00400957	      0.00170142	    190.04090953
      2.46877112	     -0.06216202	      0.00045121	     -0.20319497	     -0.06592063	      0.88303070	      0.00058164	     -0.22062539	      0.00398375	      0.00165858	    192.49025503
      2.47019842	     -0.06210172	      0.00044782	     -0.20313431	     -0.06591496	      0.88303303	      0.00058203	     -0.22059114	      0.00395890	      0.00161336	    192.18718497
      2.47162571	     -0.06204276	      0.00044462	     -0.20307499	     -0.06590933	      0.88303530	      0.00058243	     -0.22055816	      0.00393278	      0.00156581	    192.68244571
      2.47344986	     -0.06197810	      0.00044033	     -0.20300985	     -0.06590219	      0.88303810	      0.00058293	     -0.22051765	      0.00389860	      0.00150195	    192.88227345
      2.47484923	     -0.06192811	      0.00043736	     -0.20295950	     -0.06589675	      0.88304017	      0.00058332	     -0.22048780	      0.00387199	      0.00145170	    192.91944132
      2.47624861	     -0.06188363	      0.00043409	     -0.20291463	     -0.06589135	      0.88304216	      0.00058371	     -0.22045887	      0.00384441	      0.00139985	    193.42748188
      2.47795439	     -0.06183408	      0.00043006	     -0.20286462	     -0.06588482	      0.88304449	      0.00058418	     -0.22042495	      0.00381113	      0.00133599	    192.82654984
      2.47966017	     -0.06179267	      0.00042573	     -0.20282272	     -0.06587835	      0.88304672	      0.00058466	     -0.22039244	      0.00377592	      0.00127131	    193.69767866
      2.48099390	     -0.06176130	      0.00042301	     -0.20279099	     -0.06587334	      0.88304838	      0.00058503	     -0.22036800	      0.00374883	      0.00122096	    193.77400253
      2.48232763	     -0.06173712	      0.00041990	     -0.20276643	     -0.06586835	      0.88304997	      0.00058540	     -0.22034438	      0.00372117	      0.00117045	    194.03810701
      2.48403833	     -0.06171008	      0.00041625	     -0.20273892	     -0.06586202	      0.88305192	      0.00058588	     -0.22031531	      0.00368618	      0.00110660	    193.34419034
      2.48574904	     -0.06168934	      0.00041196	     -0.20271768	     -0.06585574	      0.88305376	      0.00058637	     -0.22028755	      0.00364959	      0.00104353	    194.22468421
      2.48718985	     -0.06167516	      0.00040917	     -0.20270310	     -0.06585051	      0.88305523	      0.00058677	     -0.22026522	      0.00361965	      0.00099161	    194.00778526
      2.48863067	     -0.06166918	      0.00040545	     -0.20269670	     -0.06584531	      0.88305662	      0.00058718	     -0.22024381	      0.00358910	      0.00094036	    194.26009688
      2.49007149	     -0.06166529	      0.00040242	     -0.20269241	     -0.06584016	      0.88305794	      0.00058760	     -0.22022339	      0.00355925	      0.00089070	    193.79516179
      2.49151230	     -0.06166828	      0.00039871	     -0.20269498	     -0.06583506	      0.88305919	      0.00058801	     -0.22020391	      0.00352876	      0.00084188	    194.21274752
      2.49337118	     -0.06167970	      0.00039505	     -0.20270589	     -0.06582853	      0.88306069	      0.00058855	     -0.22018025	      0.00349121	      0.00078133	    192.69229744
      2.49475254	     -0.06168800	      0.00039182	     -0.20271379	     -0.06582373	      0.88306174	      0.00058896	     -0.22016364	      0.00346184	      0.00073812	    193.71125077
      2.49613390	     -0.06170348	      0.00038928	     -0.20272889	     -0.06581897	      0.88306273	      0.00058936	     -0.22014786	      0.00343355	      0.00069587	    193.98005479
      2.49751527	     -0.06172531	      0.00038595	     -0.20275034	     -0.06581425	      0.88306367	      0.00058977	     -0.22013294	      0.00340634	      0.00065552	    193.10718277
      2.49889663	     -0.06174749	      0.00038312	     -0.20277215	     -0.06580956	      0.88306454	      0.00059018	     -0.22011887	      0.00337866	      0.00061623	    193.58344959
      2.50078145	     -0.06179126	      0.00037850	     -0.20281542	     -0.06580323	      0.88306566	      0.00059075	     -0.22010097	      0.00334351	      0.00056532	    191.48228814
      2.50224263	     -0.06181840	      0.00037577	     -0.20284217	     -0.06579836	      0.88306646	      0.00059120	     -0.22008817	      0.00331470	      0.00052737	    193.23842264
      2.50370381	     -0.06186184	      0.00037188	     -0.20288523	     -0.06579354	      0.88306720	      0.00059165	     -0.22007617	      0.00328828	      0.00049064	    192.57672133
      2.50516498	     -0.06190388	      0.00036883	     -0.20292690	     -0.06578875	      0.88306789	      0.00059210	     -0.22006512	      0.00326262	      0.00045543	    192.22329315
      2.50662616	     -0.06195382	      0.00036491	     -0.20297648	     -0.06578400	      0.88306853	      0.00059256	     -0.22005494	      0.00323755	      0.00042111	    192.09382322
      2.50841669	     -0.06201663	      0.00036134	     -0.20303887	     -0.06577823	      0.88306925	      0.00059313	     -0.22004369	      0.00320864	      0.00038056	    191.45939259
      2.50972608	     -0.06206904	      0.00035756	     -0.20309096	     -0.06577404	      0.88306973	      0.00059355	     -0.22003620	      0.00318818	      0.00035197	    191.12276938
      2.51103547	     -0.06212200	      0.00035468	     -0.20314362	     -0.06576988	      0.88307017	      0.00059398	     -0.22002939	      0.00316844	      0.00032368	    191.28255709
      2.51265718	     -0.06219597	      0.00035047	     -0.20321724	     -0.06576476	      0.88307067	      0.00059451	     -0.22002184	      0.00314637	      0.00028986	    189.78358474
      2.51427888	     -0.06226602	      0.00034689	     -0.20328695	     -0.06575968	      0.88307111	      0.00059505	     -0.22001530	      0.00312416	      0.00025653	    190.78117175
      2.51590059	     -0.06235205	      0.00034234	     -0.20337265	     -0.06575463	      0.88307150	      0.00059560	     -0.22000957	      0.00310476	      0.00022319	    189.94536971
      2.51732683	     -0.06241837	      0.00033964	     -0.20343871	     -0.06575021	      0.88307180	      0.00059609	     -0.22000533	      0.00308915	      0.00019548	    189.29870214
      2.51875308	     -0.06249363	      0.00033591	     -0.20351371	     -0.06574582	      0.88307206	      0.00059658	     -0.22000164	      0.00307476	      0.00016731	    188.86649703
      2.52017932	     -0.06256625	      0.00033304	     -0.20358610	     -0.06574144	      0.88307227	      0.00059708	     -0.21999851	      0.00306155	      0.00013912	    188.96202734
      2.52160557	     -0.06264293	      0.00032969	     -0.20366256	     -0.06573708	      0.88307245	      0.00059759	     -0.21999584	      0.00305060	      0.00011174	    187.69912068
      2.52303182	     -0.06271607	      0.00032675	     -0.20373549	     -0.06573274	      0.88307259	      0.00059810	     -0.21999359	      0.00303994	      0.00008431	    188.11419324
      2.52484449	     -0.06281734	      0.00032252	     -0.20383653	     -0.06572724	      0.88307272	      0.00059876	     -0.21999123	      0.00303025	      0.00005046	    185.88634003
      2.52632517	     -0.06288681	      0.00032013	     -0.20390582	     -0.06572276	      0.88307277	      0.00059930	     -0.21998971	      0.00302178	      0.00002329	    187.30378325
      2.52780585	     -0.06296848	      0.00031710	     -0.20398733	     -0.06571829	      0.88307278	      0.00059986	     -0.21998838	      0.00301652	     -0.00000305	    186.09720784
      2.52928653	     -0.06304331	      0.00031465	     -0.20406202	     -0.06571382	      0.88307276	      0.00060042	     -0.21998739	      0.00301157	     -0.00002906	    186.63793889
      2.53076721	     -0.06312337	      0.00031169	     -0.20414194	     -0.06570937	      0.88307270	      0.00060098	     -0.21998660	      0.00300947	     -0.00005353	    184.83081218
      2.53224789	     -0.06319371	      0.00030933	     -0.20421216	     -0.06570491	      0.88307260	      0.00060156	     -0.21998601	      0.00300688	     -0.00007746	    185.76669612
      2.53372857	     -0.06326980	      0.00030664	     -0.20428815	     -0.06570046	      0.88307247	      0.00060214	     -0.21998548	      0.00300670	     -0.00010036	    184.91510387
      2.53520925	     -0.06333933	      0.00030429	     -0.20435759	     -0.06569601	      0.88307231	      0.00060273	     -0.21998508	      0.00300756	     -0.00012187	    184.45061616
      2.53668993	     -0.06340792	      0.00030172	     -0.20442609	     -0.06569156	      0.88307211	      0.00060332	     -0.21998470	      0.00300903	     -0.00014250	    184.56095989
      2.53860343	     -0.06349351	      0.00029854	     -0.20451161	     -0.06568579	      0.88307181	      0.00060411	     -0.21998426	      0.00301422	     -0.00016675	    182.35879769
      2.54021649	     -0.06355961	      0.00029484	     -0.20457760	     -0.06568093	      0.88307153	      0.00060477	     -0.21998393	      0.00301675	     -0.00018558	    184.40063574
      2.54182955	     -0.06362426	      0.00029281	     -0.20464222	     -0.06567606	      0.88307122	      0.00060545	     -0.21998363	      0.00302331	     -0.00020269	    183.04965052
      2.54327134	     -0.06367877	      0.00028976	     -0.20469668	     -0.06567170	      0.88307091	      0.00060607	     -0.21998334	      0.00302893	     -0.00021635	    182.88605180
      2.54471314	     -0.06372708	      0.00028790	     -0.20474496	     -0.06566732	      0.88307059	      0.00060669	     -0.21998304	      0.00303496	     -0.00022904	    183.43831954
      2.54615493	     -0.06377604	      0.00028534	     -0.20479389	     -0.06566294	      0.88307025	      0.00060731	     -0.21998268	      0.00304261	     -0.00023982	    182.36107386
      2.54759673	     -0.06381626	      0.00028351	     -0.20483408	     -0.06565855	      0.88306990	      0.00060795	     -0.21998229	      0.00304952	     -0.00024950	    183.01532247
      2.54937046	     -0.06386839	      0.00028086	     -0.20488620	     -0.06565313	      0.88306945	      0.00060874	     -0.21998169	      0.00306043	     -0.00025880	    180.94496421
      2.55086430	     -0.06389917	      0.00027929	     -0.20491696	     -0.06564856	      0.88306906	      0.00060942	     -0.21998118	      0.00306748	     -0.00026511	    182.79797426
      2.55235813	     -0.06393531	      0.00027736	     -0.20495310	     -0.06564397	      0.88306866	      0.00061011	     -0.21998057	      0.00307693	     -0.00026943	    181.37791900
      2.55385196	     -0.06395913	      0.00027630	     -0.20497691	     -0.06563937	      0.88306825	      0.00061080	     -0.21997997	      0.00308497	     -0.00027252	    182.41053011
      2.55534579	     -0.06398786	      0.00027481	     -0.20500564	     -0.06563475	      0.88306785	      0.00061151	     -0.21997925	      0.00309437	     -0.00027380	    181.28136800
      2.55683962	     -0.06400611	      0.00027386	     -0.20502390	     -0.06563012	      0.88306744	      0.00061222	     -0.21997857	      0.00310297	     -0.00027335	    181.53678470
      2.55833345	     -0.06402388	      0.00027291	     -0.20504166	     -0.06562548	      0.88306703	      0.00061294	     -0.21997782	      0.00311147	     -0.00027174	    181.52430213
      2.56014710	     -0.06404155	      0.00027227	     -0.20505934	     -0.06561983	      0.88306654	      0.00061383	     -0.21997689	      0.00312249	     -0.00026754	    180.47377999
      2.56157905	     -0.06405195	      0.00027124	     -0.20506973	     -0.06561535	      0.88306616	      0.00061454	     -0.21997616	      0.00312995	     -0.00026261	    180.72861290
      2.56301100	     -0.06405774	      0.00027105	     -0.20507553	     -0.06561086	      0.88306579	      0.00061526	     -0.21997543	      0.00313735	     -0.00025685	    181.19038202
      2.56494764	     -0.06406881	      0.00027017	     -0.20508659	     -0.06560478	      0.88306530	      0.00061625	     -0.21997442	      0.00314811	     -0.00024726	    180.00597938
      2.56627262	     -0.06406689	      0.00027034	     -0.20508467	     -0.06560060	      0.88306498	      0.00061694	     -0.21997380	      0.00315409	     -0.00024002	    181.00559881
      2.56759759	     -0.06406978	      0.00026997	     -0.20508756	     -0.06559642	      0.88306466	      0.00061763	     -0.21997316	      0.00316086	     -0.00023172	    180.34918211
      2.56940237	     -0.06406872	      0.00026979	     -0.20508649	     -0.06559071	      0.88306426	      0.00061859	     -0.21997240	      0.00316894	     -0.00021998	    180.60603558
      2.57120715	     -0.06407369	      0.00026935	     -0.20509144	     -0.06558498	      0.88306387	      0.00061956	     -0.21997177	      0.00317784	     -0.00020680	    178.69047042
      2.57249517	     -0.06407314	      0.00026916	     -0.20509087	     -0.06558088	      0.88306361	      0.00062026	     -0.21997159	      0.00318195	     -0.00019797	    180.37583296
      2.57378318	     -0.06408146	      0.00026881	     -0.20509917	     -0.06557678	      0.88306336	      0.00062097	     -0.21997169	      0.00318743	     -0.00018900	    179.63812290
      2.57550030	     -0.06409251	      0.00026858	     -0.20511018	     -0.06557130	      0.88306305	      0.00062193	     -0.21997243	      0.00319354	     -0.00017834	    180.05293737
      2.57721742	     -0.06411342	      0.00026835	     -0.20513107	     -0.06556581	      0.88306275	      0.00062290	     -0.21997392	      0.00320099	     -0.00016858	    178.21831801
      2.57893454	     -0.06412733	      0.00026851	     -0.20514493	     -0.06556031	      0.88306247	      0.00062388	     -0.21997641	      0.00320585	     -0.00016144	    180.28093021
      2.58020817	     -0.06414867	      0.00026896	     -0.20516627	     -0.06555623	      0.88306226	      0.00062462	     -0.21997871	      0.00321163	     -0.00015734	    178.46470196
      2.58148181	     -0.06416518	      0.00026964	     -0.20518276	     -0.06555213	      0.88306206	      0.00062537	     -0.21998154	      0.00321628	     -0.00015503	    178.70608208
      2.58332892	     -0.06419431	      0.00027055	     -0.20521188	     -0.06554619	      0.88306178	      0.00062646	     -0.21998649	      0.00322410	     -0.00015442	    177.69363481
      2.58517604	     -0.06422206	      0.00027130	     -0.20523962	     -0.06554022	      0.88306149	      0.00062758	     -0.21999260	      0.00323137	     -0.00015729	    178.08074946
      2.58651654	     -0.06424624	      0.00027224	     -0.20526380	     -0.06553589	      0.88306128	      0.00062840	     -0.21999765	      0.00323734	     -0.00016161	    177.44539550
      2.58785704	     -0.06427017	      0.00027310	     -0.20528772	     -0.06553154	      0.88306106	      0.00062922	     -0.22000328	      0.00324341	     -0.00016806	    177.54234250
      2.58971331	     -0.06430745	      0.00027442	     -0.20532502	     -0.06552552	      0.88306073	      0.00063039	     -0.22001203	      0.00325266	     -0.00018059	    177.00860898
      2.59156959	     -0.06433911	      0.00027625	     -0.20535670	     -0.06551947	      0.88306039	      0.00063156	     -0.22002181	      0.00326271	     -0.00019554	    176.55562192
      2.59286857	     -0.06436765	      0.00027701	     -0.20538525	     -0.06551523	      0.88306012	      0.00063240	     -0.22002915	      0.00326980	     -0.00020824	    176.42720890
      2.59416755	     -0.06439276	      0.00027812	     -0.20541038	     -0.06551097	      0.88305984	      0.00063324	     -0.22003697	      0.00327737	     -0.00022248	    176.55997964
      2.59602568	     -0.06443218	      0.00027958	     -0.20544984	     -0.06550487	      0.88305941	      0.00063446	     -0.22004888	      0.00328965	     -0.00024450	    175.31711877
      2.59761110	     -0.06446261	      0.00028068	     -0.20548030	     -0.06549965	      0.88305901	      0.00063551	     -0.22005973	      0.00329900	     -0.00026513	    176.56514309
      2.59919652	     -0.06449843	      0.00028201	     -0.20551617	     -0.06549441	      0.88305857	      0.00063658	     -0.22007110	      0.00331066	     -0.00028603	    175.03903012
      2.60078194	     -0.06452932	      0.00028337	     -0.20554711	     -0.06548915	      0.88305810	      0.00063766	     -0.22008306	      0.00332121	     -0.00030810	    175.96865805
      2.60236735	     -0.06456474	      0.00028464	     -0.20558259	     -0.06548388	      0.88305759	      0.00063875	     -0.22009544	      0.00333373	     -0.00032950	    174.42118094
      2.60395277	     -0.06458941	      0.00028634	     -0.20560732	     -0.06547858	      0.88305705	      0.00063985	     -0.22010828	      0.00334467	     -0.00035152	    176.14273062
      2.60534885	     -0.06462003	      0.00028792	     -0.20563802	     -0.06547391	      0.88305655	      0.00064083	     -0.22011977	      0.00335651	     -0.00037012	    174.65352042
      2.60674492	     -0.06464276	      0.00028956	     -0.20566083	     -0.06546921	      0.88305602	      0.00064182	     -0.22013152	      0.00336715	     -0.00038848	    175.39240031
      2.60814099	     -0.06466776	      0.00029171	     -0.20568592	     -0.06546450	      0.88305547	      0.00064282	     -0.22014341	      0.00337895	     -0.00040557	    174.76971718
      2.60953707	     -0.06468914	      0.00029429	     -0.20570740	     -0.06545978	      0.88305489	      0.00064383	     -0.22015547	      0.00339003	     -0.00042180	    175.37613090
      2.61128708	     -0.06472064	      0.00029728	     -0.20573904	     -0.06545383	      0.88305413	      0.00064511	     -0.22017081	      0.00340574	     -0.00043955	    173.74481100
      2.61303709	     -0.06473954	      0.00030009	     -0.20575806	     -0.06544786	      0.88305335	      0.00064641	     -0.22018646	      0.00341871	     -0.00045495	    175.97054955
      2.61443895	     -0.06476312	      0.00030252	     -0.20578176	     -0.06544306	      0.88305271	      0.00064745	     -0.22019893	      0.00343122	     -0.00046491	    175.10799123
      2.61584081	     -0.06477982	      0.00030460	     -0.20579857	     -0.06543824	      0.88305205	      0.00064851	     -0.22021153	      0.00344256	     -0.00047332	    176.10562858
      2.61724268	     -0.06479988	      0.00030613	     -0.20581874	     -0.06543341	      0.88305138	      0.00064957	     -0.22022423	      0.00345481	     -0.00047915	    175.70180902
      2.61894953	     -0.06482213	      0.00030735	     -0.20584112	     -0.06542750	      0.88305056	      0.00065088	     -0.22023992	      0.00346835	     -0.00048377	    177.02277987
      2.62065639	     -0.06484609	      0.00030880	     -0.20586523	     -0.06542157	      0.88304973	      0.00065220	     -0.22025569	      0.00348414	     -0.00048394	    175.04028397
      2.62218428	     -0.06485231	      0.00031006	     -0.20587158	     -0.06541624	      0.88304899	      0.00065339	     -0.22026981	      0.00349483	     -0.00048157	    177.83765766
      2.62371217	     -0.06486436	      0.00031201	     -0.20588379	     -0.06541089	      0.88304826	      0.00065459	     -0.22028357	      0.00350802	     -0.00047579	    176.91062912
      2.62524006	     -0.06486177	      0.00031429	     -0.20588136	     -0.06540552	      0.88304754	      0.00065580	     -0.22029696	      0.00351906	     -0.00046729	    178.70130737
      2.62676795	     -0.06485988	      0.00031779	     -0.20587966	     -0.06540013	      0.88304684	      0.00065702	     -0.22030968	      0.00353166	     -0.00045488	    177.59596959
      2.62829583	     -0.06484328	      0.00032110	     -0.20586325	     -0.06539473	      0.88304615	      0.00065825	     -0.22032168	      0.00354163	     -0.00043949	    179.57077765
      2.62982372	     -0.06482524	      0.00032419	     -0.20584541	     -0.06538931	      0.88304549	      0.00065949	     -0.22033277	      0.00355233	     -0.00042081	    179.59058807
      2.63135161	     -0.06479922	      0.00032650	     -0.20581956	     -0.06538387	      0.88304487	      0.00066074	     -0.22034305	      0.00356203	     -0.00039825	    180.06013869
      2.63287950	     -0.06477069	      0.00032968	     -0.20579121	     -0.06537843	      0.88304428	      0.00066199	     -0.22035241	      0.00357039	     -0.00037311	    181.15573269
      2.63440739	     -0.06473738	      0.00033210	     -0.20575809	     -0.06537296	      0.88304373	      0.00066326	     -0.22036083	      0.00357903	     -0.00034420	    180.84826191
      2.63593528	     -0.06469850	      0.00033535	     -0.20571938	     -0.06536749	      0.88304323	      0.00066453	     -0.22036828	      0.00358536	     -0.00031303	    182.35263765
      2.63777333	     -0.06465161	      0.00033807	     -0.20567269	     -0.06536089	      0.88304269	      0.00066606	     -0.22037592	      0.00359281	     -0.00027263	    182.78092762
      2.63922583	     -0.06460478	      0.00034247	     -0.20562603	     -0.06535567	      0.88304232	      0.00066728	     -0.22038089	      0.00359723	     -0.00023725	    183.08566304
      2.64067832	     -0.06455931	      0.00034491	     -0.20558071	     -0.06535044	      0.88304200	      0.00066851	     -0.22038486	      0.00360042	     -0.00020093	    184.45938478
      2.64213082	     -0.06451067	      0.00034904	     -0.20553225	     -0.06534521	      0.88304174	      0.00066974	     -0.22038788	      0.00360322	     -0.00016379	    185.18401391
      2.64390318	     -0.06444766	      0.00035256	     -0.20546942	     -0.06533882	      0.88304149	      0.00067125	     -0.22039018	      0.00360621	     -0.00011657	    184.82727186
      2.64535898	     -0.06438883	      0.00035699	     -0.20541074	     -0.06533357	      0.88304135	      0.00067250	     -0.22039091	      0.00360582	     -0.00007718	    186.73499574
      2.64681479	     -0.06433245	      0.00035973	     -0.20535448	     -0.06532833	      0.88304126	      0.00067375	     -0.22039058	      0.00360570	     -0.00003708	    187.01162307
      2.64827060	     -0.06427101	      0.00036380	     -0.20529319	     -0.06532308	      0.88304124	      0.00067501	     -0.22038924	      0.00360399	      0.00000291	    188.04087962
      2.65028298	     -0.06418848	      0.00036693	     -0.20521079	     -0.06531583	      0.88304130	      0.00067675	     -0.22038566	      0.00360072	      0.00005799	    188.45686448
      2.65156209	     -0.06412830	      0.00037142	     -0.20515073	     -0.06531122	      0.88304140	      0.00067786	     -0.22038242	      0.00359708	      0.00009271	    189.35778015
      2.65284120	     -0.06407041	      0.00037395	     -0.20509292	     -0.06530663	      0.88304154	      0.00067897	     -0.22037833	      0.00359277	      0.00012665	    190.20271554
      2.65464035	     -0.06398725	      0.00037847	     -0.20500989	     -0.06530017	      0.88304181	      0.00068054	     -0.22037126	      0.00358623	      0.00017350	    190.08263008
      2.65643951	     -0.06389605	      0.00038135	     -0.20491875	     -0.06529372	      0.88304216	      0.00068212	     -0.22036264	      0.00357593	      0.00021805	    193.06002829
      2.65774538	     -0.06383473	      0.00038523	     -0.20485751	     -0.06528906	      0.88304246	      0.00068327	     -0.22035535	      0.00356967	      0.00024968	    192.14254691
      2.65905125	     -0.06376641	      0.00038797	     -0.20478923	     -0.06528440	      0.88304281	      0.00068442	     -0.22034730	      0.00356149	      0.00027992	    192.87812137
      2.66077207	     -0.06367369	      0.00039300	     -0.20469658	     -0.06527828	      0.88304333	      0.00068593	     -0.22033544	      0.00354927	      0.00031780	    194.04109120
      2.66249290	     -0.06357965	      0.00039629	     -0.20460258	     -0.06527219	      0.88304390	      0.00068745	     -0.22032217	      0.00353645	      0.00035447	    193.77882227
      2.66421372	     -0.06347136	      0.00040235	     -0.20449433	     -0.06526612	      0.88304454	      0.00068897	     -0.22030752	      0.00351993	      0.00038868	    196.36189307
      2.66550463	     -0.06339559	      0.00040323	     -0.20441855	     -0.06526158	      0.88304506	      0.00069011	     -0.22029542	      0.00350803	      0.00041401	    196.02443955
      2.66679553	     -0.06331028	      0.00040665	     -0.20433324	     -0.06525706	      0.88304561	      0.00069126	     -0.22028247	      0.00349454	      0.00043841	    196.54235292
      2.66838663	     -0.06320154	      0.00040980	     -0.20422447	     -0.06525151	      0.88304633	      0.00069267	     -0.22026521	      0.00347577	      0.00046706	    198.09014669
      2.66997773	     -0.06309122	      0.00041368	     -0.20411412	     -0.06524600	      0.88304710	      0.00069408	     -0.22024660	      0.00345675	      0.00049585	    197.15522624
      2.67156884	     -0.06297121	      0.00041600	     -0.20399402	     -0.06524052	      0.88304791	      0.00069550	     -0.22022674	      0.00343336	      0.00052347	    199.72084385
      2.67315994	     -0.06285488	      0.00042006	     -0.20387761	     -0.06523507	      0.88304876	      0.00069691	     -0.22020554	      0.00340953	      0.00055018	    200.20566781
      2.67456688	     -0.06274280	      0.00042154	     -0.20376541	     -0.06523029	      0.88304956	      0.00069816	     -0.22018582	      0.00338668	      0.00057455	    200.59300825
      2.67597382	     -0.06262883	      0.00042494	     -0.20365133	     -0.06522554	      0.88305038	      0.00069941	     -0.22016509	      0.00336167	      0.00059792	    201.71394799
      2.67738076	     -0.06251326	      0.00042696	     -0.20353561	     -0.06522083	      0.88305124	      0.00070067	     -0.22014343	      0.00333547	      0.00062159	    201.99262651
      2.67878770	     -0.06239448	      0.00042986	     -0.20341668	     -0.06521616	      0.88305213	      0.00070192	     -0.22012089	      0.00330671	      0.00064486	    203.22268179
      2.68060585	     -0.06224270	      0.00043259	     -0.20326466	     -0.06521018	      0.88305333	      0.00070354	     -0.22009054	      0.00326830	      0.00067533	    202.45276040
      2.68217076	     -0.06209777	      0.00043697	     -0.20311952	     -0.06520510	      0.88305441	      0.00070493	     -0.22006338	      0.00323034	      0.00070134	    205.05104586
      2.68373567	     -0.06196055	      0.00043844	     -0.20298202	     -0.06520007	      0.88305552	      0.00070633	     -0.22003515	      0.00319167	      0.00072705	    205.69782429
      2.68513099	     -0.06183061	      0.00044286	     -0.20285186	     -0.06519564	      0.88305655	      0.00070757	     -0.22000925	      0.00315507	      0.00075005	    206.35778596
      2.68652632	     -0.06170109	      0.00044485	     -0.20272206	     -0.06519127	      0.88305762	      0.00070881	     -0.21998261	      0.00311650	      0.00077286	    207.12826927
      2.68792165	     -0.06156827	      0.00044864	     -0.20258897	     -0.06518695	      0.88305871	      0.00071006	     -0.21995528	      0.00307600	      0.00079559	    207.78603398
      2.68960177	     -0.06141030	      0.00045128	     -0.20243061	     -0.06518182	      0.88306007	      0.00071155	     -0.21992156	      0.00302436	      0.00082248	    208.98480095
      2.69105129	     -0.06127314	      0.00045550	     -0.20229312	     -0.06517747	      0.88306128	      0.00071284	     -0.21989186	      0.00297792	      0.00084543	    209.41329023
      2.69250082	     -0.06113592	      0.00045733	     -0.20215551	     -0.06517319	      0.88306252	      0.00071413	     -0.21986165	      0.00292918	      0.00086796	    210.24072470
      2.69395034	     -0.06099705	      0.00046137	     -0.20201626	     -0.06516898	      0.88306380	      0.00071541	     -0.21983096	      0.00287840	      0.00088971	    210.98052379
      2.69539986	     -0.06085987	      0.00046357	     -0.20187864	     -0.06516485	      0.88306510	      0.00071670	     -0.21979983	      0.00282553	      0.00091064	    211.81088337
      2.69684938	     -0.06072018	      0.00046770	     -0.20173852	     -0.06516079	      0.88306644	      0.00071798	     -0.21976829	      0.00277074	      0.00093069	    212.44782798
      2.69829891	     -0.06058254	      0.00047023	     -0.20160040	     -0.06515682	      0.88306780	      0.00071926	     -0.21973635	      0.00271380	      0.00094964	    213.30971859
      2.69974843	     -0.06044534	      0.00047446	     -0.20146273	     -0.06515293	      0.88306919	      0.00072054	     -0.21970411	      0.00265491	      0.00096724	    214.03828680
      2.70119795	     -0.06031078	      0.00047723	     -0.20132765	     -0.06514912	      0.88307060	      0.00072181	     -0.21967164	      0.00259416	      0.00098333	    214.64838107
      2.70264747	     -0.06017577	      0.00048126	     -0.20119211	     -0.06514541	      0.88307204	      0.00072309	     -0.21963907	      0.00253156	      0.00099792	    215.10349991
      2.70409700	     -0.06004386	      0.00048405	     -0.20105963	     -0.06514178	      0.88307349	      0.00072435	     -0.21960645	      0.00246689	      0.00101043	    216.09762382
      2.70594422	     -0.05987367	      0.00049021	     -0.20088872	     -0.06513730	      0.88307537	      0.00072597	     -0.21956482	      0.00238266	      0.00102341	    216.60947563
      2.70713227	     -0.05976818	      0.00049115	     -0.20078270	     -0.06513451	      0.88307659	      0.00072700	     -0.21953806	      0.00232690	      0.00102998	    217.30299881
      2.70832032	     -0.05966469	      0.00049405	     -0.20067871	     -0.06513178	      0.88307782	      0.00072803	     -0.21951141	      0.00227024	      0.00103497	    217.73806997
      2.71015990	     -0.05951170	      0.00049742	     -0.20052487	     -0.06512768	      0.88307973	      0.00072962	     -0.21947046	      0.00218068	      0.00103933	    218.32686354
      2.71173021	     -0.05938528	      0.00050161	     -0.20039773	     -0.06512432	      0.88308136	      0.00073097	     -0.21943590	      0.00210257	      0.00103956	    218.80442812
      2.71330052	     -0.05926655	      0.00050291	     -0.20027822	     -0.06512108	      0.88308299	      0.00073232	     -0.21940175	      0.00202325	      0.00103683	    219.15019558
      2.71468687	     -0.05916282	      0.00050699	     -0.20017382	     -0.06511832	      0.88308443	      0.00073350	     -0.21937207	      0.00195173	      0.00103100	    220.16274386
      2.71607322	     -0.05906986	      0.00050791	     -0.20008013	     -0.06511567	      0.88308585	      0.00073468	     -0.21934284	      0.00188020	      0.00102288	    219.90875341
      2.71745957	     -0.05897688	      0.00051091	     -0.19998642	     -0.06511311	      0.88308726	      0.00073586	     -0.21931417	      0.00180706	      0.00101157	    220.84468452
      2.71884591	     -0.05889310	      0.00051198	     -0.19990189	     -0.06511066	      0.88308865	      0.00073702	     -0.21928605	      0.00173390	      0.00099778	    220.73438529
      2.72023226	     -0.05881210	      0.00051409	     -0.19982013	     -0.06510830	      0.88309003	      0.00073819	     -0.21925858	      0.00165947	      0.00098087	    221.54402204
      2.72161861	     -0.05874142	      0.00051468	     -0.19974867	     -0.06510605	      0.88309137	      0.00073935	     -0.21923180	      0.00158525	      0.00096168	    221.09918393
      2.72300495	     -0.05867498	      0.00051588	     -0.19968144	     -0.06510391	      0.88309269	      0.00074050	     -0.21920585	      0.00150965	      0.00093940	    221.97095649
      2.72482573	     -0.05860588	      0.00051576	     -0.19961126	     -0.06510125	      0.88309437	      0.00074201	     -0.21917307	      0.00141142	      0.00090668	    220.49718865
      2.72609860	     -0.05855335	      0.00051737	     -0.19955799	     -0.06509950	      0.88309551	      0.00074306	     -0.21915116	      0.00134067	      0.00088112	    222.23794374
      2.72737147	     -0.05851587	      0.00051693	     -0.19951974	     -0.06509784	      0.88309661	      0.00074410	     -0.21913000	      0.00127085	      0.00085352	    222.32886558
      2.72901809	     -0.05847086	      0.00051749	     -0.19947375	     -0.06509582	      0.88309799	      0.00074544	     -0.21910392	      0.00118073	      0.00081536	    222.06258613
      2.73066471	     -0.05843756	      0.00051610	     -0.19943942	     -0.06509395	      0.88309930	      0.00074678	     -0.21907918	      0.00108946	      0.00077393	    223.27209205
      2.73187528	     -0.05841061	      0.00051767	     -0.19941177	     -0.06509267	      0.88310021	      0.00074775	     -0.21906191	      0.00102356	      0.00074290	    222.53907441
      2.73308586	     -0.05839231	      0.00051709	     -0.19939273	     -0.06509147	      0.88310109	      0.00074872	     -0.21904532	      0.00095710	      0.00071021	    222.72665749
      2.73477516	     -0.05836925	      0.00051735	     -0.19936865	     -0.06508993	      0.88310225	      0.00075007	     -0.21902336	      0.00086465	      0.00066300	    222.92623563
      2.73626795	     -0.05835703	      0.00051646	     -0.19935551	     -0.06508870	      0.88310321	      0.00075125	     -0.21900502	      0.00078335	      0.00062015	    222.66080302
      2.73776074	     -0.05834119	      0.00051825	     -0.19933880	     -0.06508759	      0.88310411	      0.00075242	     -0.21898767	      0.00070207	      0.00057698	    222.82654460
      2.73925353	     -0.05833920	      0.00051678	     -0.19933589	     -0.06508661	      0.88310493	      0.00075359	     -0.21897119	      0.00062087	      0.00053306	    223.08190388
      2.74054751	     -0.05833189	      0.00051844	     -0.19932783	     -0.06508585	      0.88310560	      0.00075459	     -0.21895771	      0.00055125	      0.00049531	    222.79830075
      2.74184149	     -0.05833326	      0.00051762	     -0.19932842	     -0.06508518	      0.88310622	      0.00075559	     -0.21894485	      0.00048142	      0.00045734	    223.04601293
      2.74340197	     -0.05833500	      0.00051826	     -0.19932924	     -0.06508449	      0.88310689	      0.00075678	     -0.21893023	      0.00039814	      0.00041220	    222.64875676
      2.74496245	     -0.05834561	      0.00051659	     -0.19933889	     -0.06508394	      0.88310750	      0.00075796	     -0.21891650	      0.00031443	      0.00036722	    223.43582378
      2.74627876	     -0.05835164	      0.00051770	     -0.19934417	     -0.06508357	      0.88310796	      0.00075896	     -0.21890566	      0.00024527	      0.00033071	    222.67819445
      2.74759507	     -0.05836550	      0.00051637	     -0.19935723	     -0.06508329	      0.88310837	      0.00075994	     -0.21889542	      0.00017570	      0.00029436	    223.00884139
      2.74891138	     -0.05837924	      0.00051634	     -0.19937021	     -0.06508311	      0.88310874	      0.00076092	     -0.21888584	      0.00010702	      0.00025912	    222.68307606
      2.75061023	     -0.05840472	      0.00051449	     -0.19939467	     -0.06508300	      0.88310914	      0.00076217	     -0.21887436	      0.00001817	      0.00021436	    223.43929176
      2.75207079	     -0.05842608	      0.00051467	     -0.19941520	     -0.06508303	      0.88310943	      0.00076324	     -0.21886535	     -0.00005626	      0.00017834	    222.09327543
      2.75353136	     -0.05845539	      0.00051201	     -0.19944363	     -0.06508317	      0.88310966	      0.00076430	     -0.21885706	     -0.00013158	      0.00014260	    222.95465677
      2.75499192	     -0.05848394	      0.00051233	     -0.19947137	     -0.06508341	      0.88310984	      0.00076535	     -0.21884956	     -0.00020479	      0.00010887	    221.74193848
      2.75645248	     -0.05851987	      0.00050895	     -0.19950642	     -0.06508377	      0.88310998	      0.00076639	     -0.21884278	     -0.00027863	      0.00007614	    222.31541637
      2.75791305	     -0.05855301	      0.00050961	     -0.19953876	     -0.06508422	      0.88311007	      0.00076742	     -0.21883679	     -0.00035109	      0.00004478	    222.13342048
      2.75918603	     -0.05859182	      0.00050641	     -0.19957682	     -0.06508471	      0.88311011	      0.00076832	     -0.21883212	     -0.00041361	      0.00001864	    221.68248596
      2.76045901	     -0.05862729	      0.00050569	     -0.19961158	     -0.06508528	      0.88311012	      0.00076920	     -0.21882806	     -0.00047574	     -0.00000660	    221.68263829
      2.76201945	     -0.05867853	      0.00050297	     -0.19966194	     -0.06508608	      0.88311008	      0.00077028	     -0.21882383	     -0.00055072	     -0.00003607	    221.05128227
      2.76357988	     -0.05872785	      0.00050216	     -0.19971041	     -0.06508700	      0.88311000	      0.00077135	     -0.21882045	     -0.00062530	     -0.00006446	    221.49759093
      2.76490146	     -0.05877779	      0.00049883	     -0.19975960	     -0.06508786	      0.88310990	      0.00077225	     -0.21881820	     -0.00068693	     -0.00008704	    220.55982817
      2.76622305	     -0.05882509	      0.00049737	     -0.19980620	     -0.06508881	      0.88310977	      0.00077314	     -0.21881658	     -0.00074828	     -0.00010892	    220.53998319
      2.76754463	     -0.05887889	      0.00049420	     -0.19985927	     -0.06508984	      0.88310962	      0.00077403	     -0.21881557	     -0.00080865	     -0.00012985	    220.06767347
      2.76921208	     -0.05894758	      0.00049153	     -0.19992707	     -0.06509125	      0.88310938	      0.00077514	     -0.21881517	     -0.00088389	     -0.00015533	    219.93943428
      2.77067336	     -0.05901429	      0.00048734	     -0.19999299	     -0.06509259	      0.88310914	      0.00077610	     -0.21881556	     -0.00094828	     -0.00017616	    218.99611789
      2.77213464	     -0.05907760	      0.00048549	     -0.20005556	     -0.06509402	      0.88310886	      0.00077706	     -0.21881670	     -0.00101226	     -0.00019686	    219.49980657
      2.77359592	     -0.05915355	      0.00048075	     -0.20013073	     -0.06509555	      0.88310856	      0.00077801	     -0.21881848	     -0.00107394	     -0.00021634	    217.93449459
      2.77505720	     -0.05921969	      0.00047917	     -0.20019615	     -0.06509716	      0.88310823	      0.00077895	     -0.21882102	     -0.00113568	     -0.00023562	    218.64018907
      2.77634498	     -0.05929169	      0.00047484	     -0.20026750	     -0.06509866	      0.88310792	      0.00077978	     -0.21882373	     -0.00118814	     -0.00025198	    217.52242774
      2.77763276	     -0.05935849	      0.00047247	     -0.20033367	     -0.06510022	      0.88310758	      0.00078060	     -0.21882699	     -0.00124017	     -0.00026815	    217.44256866
      2.77919190	     -0.05944709	      0.00046811	     -0.20042152	     -0.06510220	      0.88310715	      0.00078158	     -0.21883159	     -0.00130136	     -0.00028713	    216.43476113
      2.78075104	     -0.05953282	      0.00046531	     -0.20050652	     -0.06510428	      0.88310669	      0.00078256	     -0.21883693	     -0.00136188	     -0.00030616	    216.89991427
      2.78210022	     -0.05961594	      0.00046082	     -0.20058900	     -0.06510615	      0.88310626	      0.00078341	     -0.21884207	     -0.00141187	     -0.00032174	    215.33620322
      2.78344940	     -0.05969490	      0.00045809	     -0.20066736	     -0.06510809	      0.88310582	      0.00078425	     -0.21884777	     -0.00146166	     -0.00033772	    215.54023980
      2.78479858	     -0.05978116	      0.00045403	     -0.20075302	     -0.06511010	      0.88310535	      0.00078508	     -0.21885395	     -0.00150946	     -0.00035324	    214.41346199
      2.78614777	     -0.05986558	      0.00045072	     -0.20083685	     -0.06511216	      0.88310487	      0.00078591	     -0.21886065	     -0.00155673	     -0.00036900	    214.43192270
      2.78784051	     -0.05998030	      0.00044548	     -0.20095086	     -0.06511485	      0.88310422	      0.00078694	     -0.21886973	     -0.00161297	     -0.00038824	    212.34291696
      2.78934500	     -0.06007372	      0.00044206	     -0.20104366	     -0.06511731	      0.88310363	      0.00078785	     -0.21887848	     -0.00166307	     -0.00040550	    213.38967640
      2.79084949	     -0.06018295	      0.00043650	     -0.20115227	     -0.06511985	      0.88310300	      0.00078876	     -0.21888767	     -0.00171014	     -0.00042281	    212.12612794
      2.79235397	     -0.06028223	      0.00043339	     -0.20125099	     -0.06512246	      0.88310235	      0.00078966	     -0.21889753	     -0.00175573	     -0.00043975	    211.49286375
      2.79364257	     -0.06037613	      0.00042826	     -0.20134438	     -0.06512474	      0.88310178	      0.00079043	     -0.21890633	     -0.00179378	     -0.00045441	    211.02849716
      2.79493117	     -0.06046733	      0.00042469	     -0.20143510	     -0.06512708	      0.88310118	      0.00079120	     -0.21891555	     -0.00183044	     -0.00046903	    210.63578064
      2.79655112	     -0.06058748	      0.00041887	     -0.20155466	     -0.06513008	      0.88310041	      0.00079216	     -0.21892768	     -0.00187460	     -0.00048739	    209.67732879
      2.79817108	     -0.06070383	      0.00041454	     -0.20167047	     -0.06513315	      0.88309961	      0.00079311	     -0.21894039	     -0.00191700	     -0.00050559	    209.20948398
      2.79952904	     -0.06080772	      0.00040880	     -0.20177389	     -0.06513578	      0.88309891	      0.00079391	     -0.21895142	     -0.00195075	     -0.00052042	    208.21093435
      2.80088701	     -0.06090603	      0.00040496	     -0.20187178	     -0.06513845	      0.88309819	      0.00079470	     -0.21896282	     -0.00198368	     -0.00053555	    208.31155027
      2.80224497	     -0.06100906	      0.00040003	     -0.20197438	     -0.06514117	      0.88309745	      0.00079550	     -0.21897451	     -0.00201442	     -0.00055007	    207.08397728
      2.80360294	     -0.06110768	      0.00039615	     -0.20207261	     -0.06514392	      0.88309670	      0.00079629	     -0.21898651	     -0.00204462	     -0.00056469	    207.12202194
      2.80527537	     -0.06123411	      0.00039092	     -0.20219858	     -0.06514737	      0.88309574	      0.00079726	     -0.21900166	     -0.00207855	     -0.00058156	    204.78770501
      2.80694780	     -0.06134648	      0.00038704	     -0.20231052	     -0.06515088	      0.88309475	      0.00079822	     -0.21901727	     -0.00211292	     -0.00059786	    206.03715055
      2.80826000	     -0.06144410	      0.00038271	     -0.20240780	     -0.06515366	      0.88309396	      0.00079898	     -0.21902960	     -0.00213706	     -0.00060991	    204.67590498
      2.80957221	     -0.06153347	      0.00037969	     -0.20249687	     -0.06515648	      0.88309315	      0.00079974	     -0.21904216	     -0.00216070	     -0.00062143	    204.51067032
      2.81123121	     -0.06164734	      0.00037521	     -0.20261037	     -0.06516009	      0.88309211	      0.00080070	     -0.21905822	     -0.00218864	     -0.00063498	    203.40579310
      2.81289022	     -0.06174930	      0.00037244	     -0.20271200	     -0.06516375	      0.88309105	      0.00080165	     -0.21907446	     -0.00221533	     -0.00064676	    203.02257460
      2.81433916	     -0.06184335	      0.00036826	     -0.20280575	     -0.06516697	      0.88309010	      0.00080249	     -0.21908865	     -0.00223764	     -0.00065619	    202.64278251
      2.81578811	     -0.06192678	      0.00036640	     -0.20288894	     -0.06517023	      0.88308914	      0.00080332	     -0.21910296	     -0.00225840	     -0.00066406	    201.93422703
      2.81723705	     -0.06201054	      0.00036315	     -0.20297244	     -0.06517352	      0.88308818	      0.00080416	     -0.21911727	     -0.00227878	     -0.00067087	    201.69737254
      2.81868600	     -0.06208780	      0.00036147	     -0.20304947	     -0.06517683	      0.88308720	      0.00080500	     -0.21913162	     -0.00229775	     -0.00067590	    200.91218819
      2.82013494	     -0.06216350	      0.00035883	     -0.20312494	     -0.06518017	      0.88308622	      0.00080584	     -0.21914596	     -0.00231645	     -0.00067958	    200.64821602
      2.82204022	     -0.06225259	      0.00035777	     -0.20321379	     -0.06518461	      0.88308492	      0.00080695	     -0.21916487	     -0.00233951	     -0.00068184	    199.89249408
      2.82334396	     -0.06231559	      0.00035491	     -0.20327659	     -0.06518767	      0.88308403	      0.00080771	     -0.21917774	     -0.00235511	     -0.00068197	    199.61284322
      2.82464770	     -0.06237046	      0.00035418	     -0.20333130	     -0.06519075	      0.88308314	      0.00080847	     -0.21919065	     -0.00236982	     -0.00068043	    199.00765311
      2.82633993	     -0.06244035	      0.00035226	     -0.20340098	     -0.06519478	      0.88308200	      0.00080946	     -0.21920737	     -0.00238914	     -0.00067705	    199.15829932
      2.82803217	     -0.06250590	      0.00035195	     -0.20346636	     -0.06519884	      0.88308086	      0.00081045	     -0.21922409	     -0.00240588	     -0.00067045	    196.46172513
      2.82972441	     -0.06256158	      0.00034892	     -0.20352181	     -0.06520292	      0.88307973	      0.00081145	     -0.21924084	     -0.00242560	     -0.00066232	    198.54759209
      2.83099863	     -0.06260450	      0.00034998	     -0.20356463	     -0.06520602	      0.88307889	      0.00081220	     -0.21925336	     -0.00243804	     -0.00065475	    197.23289466
      2.83227286	     -0.06264498	      0.00034886	     -0.20360498	     -0.06520914	      0.88307806	      0.00081296	     -0.21926591	     -0.00245093	     -0.00064603	    196.86648348
      2.83398946	     -0.06269549	      0.00034872	     -0.20365533	     -0.06521336	      0.88307696	      0.00081398	     -0.21928280	     -0.00246824	     -0.00063291	    196.60548348
      2.83570606	     -0.06274382	      0.00034714	     -0.20370349	     -0.06521761	      0.88307589	      0.00081500	     -0.21929966	     -0.00248490	     -0.00061763	    195.73645969
      2.83709965	     -0.06277616	      0.00034810	     -0.20373573	     -0.06522108	      0.88307504	      0.00081584	     -0.21931337	     -0.00249880	     -0.00060410	    195.78995266
      2.83849324	     -0.06281090	      0.00034727	     -0.20377034	     -0.06522457	      0.88307421	      0.00081667	     -0.21932706	     -0.00251185	     -0.00058942	    194.94249974
      2.83988683	     -0.06284212	      0.00034767	     -0.20380145	     -0.06522808	      0.88307339	      0.00081751	     -0.21934078	     -0.00252553	     -0.00057463	    195.19700261
      2.84128042	     -0.06287682	      0.00034733	     -0.20383604	     -0.06523161	      0.88307260	      0.00081836	     -0.21935456	     -0.00253815	     -0.00055868	    193.98990654
      2.84267402	     -0.06291044	      0.00034729	     -0.20386954	     -0.06523516	      0.88307184	      0.00081921	     -0.21936854	     -0.00255176	     -0.00054273	    194.28315788
      2.84482521	     -0.06297701	      0.00034640	     -0.20393594	     -0.06524067	      0.88307070	      0.00082052	     -0.21939070	     -0.00257030	     -0.00051752	    191.19770448
      2.84605961	     -0.06300819	      0.00034678	     -0.20396701	     -0.06524385	      0.88307007	      0.00082128	     -0.21940394	     -0.00258340	     -0.00050361	    193.27935658
      2.84729401	     -0.06305044	      0.00034656	     -0.20400917	     -0.06524705	      0.88306945	      0.00082204	     -0.21941754	     -0.00259446	     -0.00048997	    192.65246476
      2.84910172	     -0.06311661	      0.00034680	     -0.20407520	     -0.06525175	      0.88306858	      0.00082317	     -0.21943837	     -0.00261073	     -0.00047167	    192.50073554
      2.85090943	     -0.06318988	      0.00034667	     -0.20414836	     -0.06525649	      0.88306775	      0.00082430	     -0.21946030	     -0.00262545	     -0.00045453	    190.79347426
      2.85233055	     -0.06324163	      0.00034834	     -0.20420004	     -0.06526023	      0.88306711	      0.00082520	     -0.21947845	     -0.00263783	     -0.00044303	    191.62954968
      2.85375167	     -0.06330479	      0.00034920	     -0.20426314	     -0.06526398	      0.88306649	      0.00082611	     -0.21949727	     -0.00264862	     -0.00043292	    190.56025598
      2.85517280	     -0.06336390	      0.00035143	     -0.20432221	     -0.06526775	      0.88306588	      0.00082703	     -0.21951685	     -0.00265958	     -0.00042452	    190.62573606
      2.85701661	     -0.06344814	      0.00035445	     -0.20440642	     -0.06527267	      0.88306510	      0.00082823	     -0.21954326	     -0.00267310	     -0.00041677	    190.43279678
      2.85856571	     -0.06351510	      0.00035913	     -0.20447340	     -0.06527682	      0.88306446	      0.00082925	     -0.21956637	     -0.00268304	     -0.00041135	    189.13254170
      2.86011481	     -0.06358779	      0.00036322	     -0.20454612	     -0.06528098	      0.88306383	      0.00083028	     -0.21959020	     -0.00269334	     -0.00040900	    188.97427398
      2.86166391	     -0.06365551	      0.00036908	     -0.20461390	     -0.06528516	      0.88306319	      0.00083132	     -0.21961488	     -0.00270250	     -0.00040884	    188.58728717
      2.86321302	     -0.06373022	      0.00037387	     -0.20468866	     -0.06528936	      0.88306256	      0.00083237	     -0.21964034	     -0.00271140	     -0.00041134	    188.28770870
      2.86476212	     -0.06380185	      0.00038090	     -0.20476040	     -0.06529356	      0.88306192	      0.00083344	     -0.21966664	     -0.00271932	     -0.00041603	    188.05774428
      2.86631122	     -0.06388032	      0.00038657	     -0.20483897	     -0.06529778	      0.88306127	      0.00083451	     -0.21969369	     -0.00272619	     -0.00042309	    187.05346277
      2.86786033	     -0.06395049	      0.00039494	     -0.20490929	     -0.06530201	      0.88306061	      0.00083559	     -0.21972151	     -0.00273273	     -0.00043244	    187.19165624
      2.86940943	     -0.06403108	      0.00040135	     -0.20499001	     -0.06530625	      0.88305993	      0.00083668	     -0.21974993	     -0.00273782	     -0.00044408	    186.20628972
      2.87095853	     -0.06410189	      0.00041055	     -0.20506101	     -0.06531049	      0.88305923	      0.00083778	     -0.21977903	     -0.00274261	     -0.00045786	    186.57792965
      2.87250763	     -0.06418440	      0.00041737	     -0.20514369	     -0.06531474	      0.88305851	      0.00083888	     -0.21980863	     -0.00274556	     -0.00047342	    185.34578999
      2.87405674	     -0.06425537	      0.00042664	     -0.20521487	     -0.06531900	      0.88305776	      0.00083999	     -0.21983886	     -0.00274814	     -0.00049053	    185.53139077
      2.87560584	     -0.06433807	      0.00043339	     -0.20529777	     -0.06532326	      0.88305699	      0.00084111	     -0.21986948	     -0.00274944	     -0.00050953	    185.13080479
      2.87715494	     -0.06440815	      0.00044291	     -0.20536810	     -0.06532752	      0.88305618	      0.00084223	     -0.21990065	     -0.00274952	     -0.00052961	    185.10558409
      2.87870404	     -0.06448895	      0.00044994	     -0.20544912	     -0.06533178	      0.88305535	      0.00084335	     -0.21993214	     -0.00274813	     -0.00055076	    184.31697709
      2.88025315	     -0.06455911	      0.00045877	     -0.20551956	     -0.06533603	      0.88305448	      0.00084448	     -0.21996410	     -0.00274601	     -0.00057277	    184.56272466
      2.88180225	     -0.06463903	      0.00046557	     -0.20559973	     -0.06534028	      0.88305357	      0.00084561	     -0.21999630	     -0.00274208	     -0.00059543	    183.67211547
      2.88335135	     -0.06470986	      0.00047412	     -0.20567086	     -0.06534453	      0.88305263	      0.00084674	     -0.22002888	     -0.00273749	     -0.00061833	    183.83911341
      2.88490045	     -0.06478837	      0.00048104	     -0.20574966	     -0.06534876	      0.88305166	      0.00084787	     -0.22006165	     -0.00273128	     -0.00064157	    183.23424108
      2.88644956	     -0.06485743	      0.00048865	     -0.20581904	     -0.06535299	      0.88305065	      0.00084900	     -0.22009474	     -0.00272405	     -0.00066446	    183.13915318
      2.88799866	     -0.06493138	      0.00049476	     -0.20589329	     -0.06535720	      0.88304960	      0.00085014	     -0.22012805	     -0.00271537	     -0.00068683	    182.48587712
      2.88954776	     -0.06500062	      0.00050171	     -0.20596287	     -0.06536140	      0.88304852	      0.00085127	     -0.22016159	     -0.00270637	     -0.00070909	    183.35787581
      2.89109686	     -0.06507417	      0.00050749	     -0.20603676	     -0.06536558	      0.88304740	      0.00085241	     -0.22019523	     -0.00269459	     -0.00073001	    181.99645435
      2.89264597	     -0.06513836	      0.00051508	     -0.20610132	     -0.06536975	      0.88304626	      0.00085355	     -0.22022898	     -0.00268305	     -0.00075037	    182.91172224
      2.89419507	     -0.06520789	      0.00052223	     -0.20617126	     -0.06537390	      0.88304508	      0.00085468	     -0.22026258	     -0.00266902	     -0.00076917	    181.85979056
      2.89574417	     -0.06526345	      0.00052974	     -0.20622723	     -0.06537802	      0.88304387	      0.00085582	     -0.22029607	     -0.00265464	     -0.00078615	    182.20998008
      2.89729327	     -0.06532362	      0.00053592	     -0.20628781	     -0.06538212	      0.88304264	      0.00085695	     -0.22032928	     -0.00263911	     -0.00080172	    182.44256225
      2.89884238	     -0.06537830	      0.00054253	     -0.20634292	     -0.06538620	      0.88304139	      0.00085809	     -0.22036231	     -0.00262167	     -0.00081488	    181.78334329
      2.90039148	     -0.06542951	      0.00054886	     -0.20639456	     -0.06539024	      0.88304012	      0.00085923	     -0.22039499	     -0.00260426	     -0.00082645	    182.60097234
      2.90194058	     -0.06547981	      0.00055518	     -0.20644532	     -0.06539426	      0.88303883	      0.00086036	     -0.22042719	     -0.00258482	     -0.00083554	    182.33071250
      2.90348968	     -0.06552365	      0.00056142	     -0.20648963	     -0.06539825	      0.88303753	      0.00086149	     -0.22045884	     -0.00256467	     -0.00084221	    182.49442032
      2.90523837	     -0.06557127	      0.00056880	     -0.20653779	     -0.06540271	      0.88303606	      0.00086277	     -0.22049372	     -0.00254066	     -0.00084691	    182.71600309
      2.90698705	     -0.06561532	      0.00057547	     -0.20658240	     -0.06540714	      0.88303457	      0.00086405	     -0.22052761	     -0.00251506	     -0.00084698	    181.92145317
      2.90873573	     -0.06564825	      0.00058284	     -0.20661589	     -0.06541151	      0.88303309	      0.00086533	     -0.22056060	     -0.00248984	     -0.00084425	    183.41877594
      2.91014114	     -0.06568364	      0.00058792	     -0.20665175	     -0.06541500	      0.88303191	      0.00086636	     -0.22058623	     -0.00246756	     -0.00083919	    182.72616387
      2.91154654	     -0.06571139	      0.00059264	     -0.20667995	     -0.06541845	      0.88303074	      0.00086738	     -0.22061126	     -0.00244556	     -0.00083197	    183.34781813
      2.91337533	     -0.06574910	      0.00059918	     -0.20671829	     -0.06542289	      0.88302923	      0.00086872	     -0.22064279	     -0.00241560	     -0.00081938	    183.36573063
      2.91481475	     -0.06577518	      0.00060391	     -0.20674484	     -0.06542635	      0.88302806	      0.00086976	     -0.22066677	     -0.00239164	     -0.00080660	    183.68025078
      2.91625417	     -0.06580082	      0.00060909	     -0.20677099	     -0.06542978	      0.88302691	      0.00087081	     -0.22068998	     -0.00236645	     -0.00079160	    183.18564517
      2.91769359	     -0.06582422	      0.00061394	     -0.20679489	     -0.06543317	      0.88302578	      0.00087186	     -0.22071243	     -0.00234161	     -0.00077548	    184.13637930
      2.91913301	     -0.06584814	      0.00061899	     -0.20681932	     -0.06543652	      0.88302467	      0.00087291	     -0.22073407	     -0.00231503	     -0.00075722	    183.40876878
      2.92057243	     -0.06586788	      0.00062388	     -0.20683957	     -0.06543983	      0.88302360	      0.00087395	     -0.22075489	     -0.00228905	     -0.00073798	    184.30165808
      2.92245906	     -0.06589783	      0.00063052	     -0.20687021	     -0.06544412	      0.88302223	      0.00087532	     -0.22078088	     -0.00225214	     -0.00071051	    182.51694936
      2.92409376	     -0.06591316	      0.00063540	     -0.20688612	     -0.06544777	      0.88302109	      0.00087650	     -0.22080228	     -0.00222238	     -0.00068529	    184.90213659
      2.92572846	     -0.06593486	      0.00064181	     -0.20690844	     -0.06545138	      0.88301999	      0.00087769	     -0.22082242	     -0.00218941	     -0.00065929	    184.07020743
      2.92736316	     -0.06594855	      0.00064628	     -0.20692273	     -0.06545493	      0.88301894	      0.00087886	     -0.22084144	     -0.00215676	     -0.00063251	    184.53516099
      2.92877222	     -0.06595796	      0.00065277	     -0.20693270	     -0.06545795	      0.88301806	      0.00087988	     -0.22085677	     -0.00212794	     -0.00060907	    184.58310800
      2.93018127	     -0.06596474	      0.00065823	     -0.20694003	     -0.06546093	      0.88301722	      0.00088089	     -0.22087115	     -0.00209882	     -0.00058522	    184.81534958
      2.93191932	     -0.06596897	      0.00066633	     -0.20694497	     -0.06546455	      0.88301623	      0.00088214	     -0.22088752	     -0.00206179	     -0.00055532	    184.13542871
      2.93344385	     -0.06596093	      0.00067274	     -0.20693753	     -0.06546767	      0.88301540	      0.00088323	     -0.22090045	     -0.00202985	     -0.00052882	    184.89726583
      2.93496838	     -0.06594881	      0.00068051	     -0.20692604	     -0.06547074	      0.88301462	      0.00088431	     -0.22091186	     -0.00199710	     -0.00050233	    185.12795348
      2.93649291	     -0.06592973	      0.00068742	     -0.20690759	     -0.06547375	      0.88301387	      0.00088539	     -0.22092168	     -0.00196440	     -0.00047623	    185.89597852
      2.93801744	     -0.06590280	      0.00069571	     -0.20688130	     -0.06547672	      0.88301316	      0.00088647	     -0.22092984	     -0.00193035	     -0.00044934	    184.86232745
      2.93954197	     -0.06586570	      0.00070322	     -0.20684482	     -0.06547964	      0.88301250	      0.00088755	     -0.22093626	     -0.00189799	     -0.00042304	    186.34213724
      2.94106650	     -0.06582578	      0.00071167	     -0.20680555	     -0.06548251	      0.88301187	      0.00088861	     -0.22094090	     -0.00186395	     -0.00039618	    185.31343063
      2.94259103	     -0.06577437	      0.00071957	     -0.20675475	     -0.06548533	      0.88301129	      0.00088968	     -0.22094383	     -0.00183165	     -0.00036958	    186.46449310
      2.94411556	     -0.06572263	      0.00072806	     -0.20670363	     -0.06548809	      0.88301075	      0.00089074	     -0.22094501	     -0.00179852	     -0.00034291	    186.06649463
      2.94564009	     -0.06566120	      0.00073590	     -0.20664280	     -0.06549081	      0.88301025	      0.00089179	     -0.22094459	     -0.00176619	     -0.00031592	    186.32538798
      2.94728020	     -0.06558892	      0.00074529	     -0.20657116	     -0.06549368	      0.88300975	      0.00089292	     -0.22094231	     -0.00173227	     -0.00028770	    187.30113187
      2.94892032	     -0.06551204	      0.00075378	     -0.20649490	     -0.06549649	      0.88300930	      0.00089405	     -0.22093814	     -0.00169719	     -0.00025841	    185.85450114
      2.95056044	     -0.06541968	      0.00076369	     -0.20640315	     -0.06549925	      0.88300890	      0.00089517	     -0.22093220	     -0.00166546	     -0.00023017	    188.18683615
      2.95220055	     -0.06533320	      0.00077182	     -0.20631725	     -0.06550195	      0.88300855	      0.00089628	     -0.22092432	     -0.00163186	     -0.00020133	    187.00739791
      2.95384067	     -0.06522766	      0.00078153	     -0.20621228	     -0.06550460	      0.88300824	      0.00089740	     -0.22091483	     -0.00160100	     -0.00017255	    188.35740375
      2.95548078	     -0.06512694	      0.00078865	     -0.20611207	     -0.06550720	      0.88300798	      0.00089850	     -0.22090354	     -0.00156963	     -0.00014292	    187.58611399
      2.95712090	     -0.06501423	      0.00079837	     -0.20599990	     -0.06550976	      0.88300777	      0.00089960	     -0.22089079	     -0.00154030	     -0.00011321	    188.00930230
      2.95876101	     -0.06490530	      0.00080375	     -0.20589140	     -0.06551226	      0.88300761	      0.00090070	     -0.22087648	     -0.00151230	     -0.00008297	    188.51293667
      2.96012331	     -0.06480702	      0.00081144	     -0.20579350	     -0.06551430	      0.88300752	      0.00090161	     -0.22086362	     -0.00149025	     -0.00005773	    189.18147382
      2.96148560	     -0.06471196	      0.00081629	     -0.20569878	     -0.06551632	      0.88300746	      0.00090252	     -0.22084987	     -0.00146871	     -0.00003190	    189.11760404
      2.96316517	     -0.06458739	      0.00082341	     -0.20557460	     -0.06551876	      0.88300743	      0.00090364	     -0.22083179	     -0.00144420	      0.00000017	    189.91993285
      2.96476389	     -0.06447180	      0.00082832	     -0.20545934	     -0.06552106	      0.88300745	      0.00090469	     -0.22081344	     -0.00142186	      0.00003118	    189.76219360
      2.96636261	     -0.06434782	      0.00083479	     -0.20533568	     -0.06552331	      0.88300753	      0.00090575	     -0.22079413	     -0.00140162	      0.00006313	    190.13479879
      2.96796133	     -0.06422914	      0.00083880	     -0.20521725	     -0.06552554	      0.88300766	      0.00090680	     -0.22077383	     -0.00138351	      0.00009449	    191.32814989
      2.96956004	     -0.06410620	      0.00084454	     -0.20509457	     -0.06552774	      0.88300783	      0.00090786	     -0.22075272	     -0.00136579	      0.00012673	    190.79664069
      2.97115876	     -0.06398541	      0.00084702	     -0.20497396	     -0.06552991	      0.88300806	      0.00090891	     -0.22073081	     -0.00135124	      0.00015816	    192.36629003
      2.97275748	     -0.06386081	      0.00085257	     -0.20484956	     -0.06553206	      0.88300834	      0.00090995	     -0.22070820	     -0.00133663	      0.00019044	    191.33516783
      2.97418017	     -0.06375178	      0.00085414	     -0.20474063	     -0.06553395	      0.88300863	      0.00091088	     -0.22068746	     -0.00132697	      0.00021817	    192.97774489
      2.97560286	     -0.06364194	      0.00085791	     -0.20463092	     -0.06553583	      0.88300896	      0.00091181	     -0.22066624	     -0.00131726	      0.00024615	    192.52596436
      2.97702555	     -0.06353447	      0.00085996	     -0.20452351	     -0.06553770	      0.88300933	      0.00091273	     -0.22064458	     -0.00131012	      0.00027308	    193.59174069
      2.97876895	     -0.06340657	      0.00086337	     -0.20439570	     -0.06553998	      0.88300983	      0.00091386	     -0.22061758	     -0.00130150	      0.00030573	    192.11317946
      2.98051236	     -0.06327239	      0.00086488	     -0.20426151	     -0.06554224	      0.88301039	      0.00091499	     -0.22059017	     -0.00129807	      0.00033692	    194.71603298
      2.98191642	     -0.06317147	      0.00086793	     -0.20416062	     -0.06554406	      0.88301088	      0.00091590	     -0.22056771	     -0.00129481	      0.00036122	    194.10001884
      2.98332048	     -0.06307108	      0.00086879	     -0.20406019	     -0.06554588	      0.88301141	      0.00091680	     -0.22054510	     -0.00129404	      0.00038386	    195.23333521
      2.98472454	     -0.06297345	      0.00087041	     -0.20396252	     -0.06554770	      0.88301196	      0.00091770	     -0.22052236	     -0.00129364	      0.00040556	    194.97332948
      2.98643146	     -0.06285722	      0.00087105	     -0.20384619	     -0.06554991	      0.88301268	      0.00091879	     -0.22049461	     -0.00129612	      0.00042943	    196.41988269
      2.98813837	     -0.06275123	      0.00087204	     -0.20374010	     -0.06555212	      0.88301343	      0.00091988	     -0.22046686	     -0.00129810	      0.00045182	    194.22791290
      2.98965766	     -0.06265501	      0.00087106	     -0.20364371	     -0.06555410	      0.88301413	      0.00092085	     -0.22044244	     -0.00130474	      0.00046888	    197.00579504
      2.99117695	     -0.06257467	      0.00087114	     -0.20356321	     -0.06555609	      0.88301485	      0.00092182	     -0.22041828	     -0.00131021	      0.00048363	    196.17425330
      2.99269624	     -0.06249274	      0.00087011	     -0.20348109	     -0.06555808	      0.88301560	      0.00092278	     -0.22039462	     -0.00131816	      0.00049533	    197.29930742
      2.99421552	     -0.06242030	      0.00086985	     -0.20340846	     -0.06556009	      0.88301636	      0.00092374	     -0.22037134	     -0.00132602	      0.00050437	    196.50281160
      2.99573481	     -0.06234766	      0.00086852	     -0.20333559	     -0.06556211	      0.88301713	      0.00092469	     -0.22034858	     -0.00133614	      0.00051005	    197.71691062
      2.99725410	     -0.06228610	      0.00086781	     -0.20327380	     -0.06556415	      0.88301790	      0.00092565	     -0.22032631	     -0.00134613	      0.00051254	    197.28068161
      2.99877338	     -0.06222505	      0.00086666	     -0.20321251	     -0.06556620	      0.88301868	      0.00092660	     -0.22030471	     -0.00135739	      0.00051179	    197.72538968
      3.00029267	     -0.06217313	      0.00086602	     -0.20316034	     -0.06556827	      0.88301946	      0.00092755	     -0.22028371	     -0.00136949	      0.00050720	    198.13008862
      3.00181196	     -0.06212355	      0.00086532	     -0.20311050	     -0.06557036	      0.88302022	      0.00092850	     -0.22026345	     -0.00138132	      0.00050018	    197.44035441
      3.00333125	     -0.06208112	      0.00086432	     -0.20306779	     -0.06557247	      0.88302097	      0.00092944	     -0.22024390	     -0.00139488	      0.00048921	    198.37612451
      3.00485053	     -0.06204341	      0.00086357	     -0.20302982	     -0.06557460	      0.88302171	      0.00093038	     -0.22022510	     -0.00140751	      0.00047548	    197.64418683
      3.00636982	     -0.06200783	      0.00086145	     -0.20299392	     -0.06557675	      0.88302242	      0.00093132	     -0.22020706	     -0.00142159	      0.00045851	    198.38880879
      3.00788911	     -0.06197816	      0.00085968	     -0.20296395	     -0.06557892	      0.88302310	      0.00093225	     -0.22018981	     -0.00143524	      0.00043868	    198.41417490
      3.00940839	     -0.06195453	      0.00085674	     -0.20294000	     -0.06558111	      0.88302375	      0.00093318	     -0.22017336	     -0.00144895	      0.00041639	    198.13321723
      3.01092768	     -0.06192900	      0.00085461	     -0.20291415	     -0.06558333	      0.88302436	      0.00093411	     -0.22015767	     -0.00146294	      0.00039191	    198.35481089
      3.01244697	     -0.06191266	      0.00085084	     -0.20289746	     -0.06558556	      0.88302494	      0.00093503	     -0.22014265	     -0.00147708	      0.00036514	    198.61509577
      3.01396625	     -0.06189463	      0.00084841	     -0.20287910	     -0.06558781	      0.88302547	      0.00093595	     -0.22012835	     -0.00149074	      0.00033691	    198.33390735
      3.01548554	     -0.06188252	      0.00084425	     -0.20286663	     -0.06559009	      0.88302596	      0.00093687	     -0.22011467	     -0.00150486	      0.00030728	    198.55796860
      3.01700483	     -0.06187072	      0.00084122	     -0.20285449	     -0.06559239	      0.88302641	      0.00093778	     -0.22010169	     -0.00151893	      0.00027649	    198.88069620
      3.01852412	     -0.06186863	      0.00083602	     -0.20285202	     -0.06559470	      0.88302680	      0.00093869	     -0.22008943	     -0.00153237	      0.00024533	    198.14041873
      3.02004340	     -0.06186187	      0.00083284	     -0.20284492	     -0.06559704	      0.88302715	      0.00093960	     -0.22007795	     -0.00154643	      0.00021366	    198.59165769
      3.02156269	     -0.06186861	      0.00082701	     -0.20285126	     -0.06559940	      0.88302745	      0.00094050	     -0.22006714	     -0.00156005	      0.00018178	    198.44639780
      3.02308198	     -0.06187032	      0.00082377	     -0.20285263	     -0.06560178	      0.88302770	      0.00094140	     -0.22005716	     -0.00157360	      0.00014998	    198.67654859
      3.02460126	     -0.06188525	      0.00081750	     -0.20286715	     -0.06560418	      0.88302791	      0.00094230	     -0.22004783	     -0.00158653	      0.00011882	    198.02424390
      3.02612055	     -0.06189367	      0.00081391	     -0.20287523	     -0.06560660	      0.88302806	      0.00094319	     -0.22003934	     -0.00159978	      0.00008824	    198.47881577
      3.02763984	     -0.06191650	      0.00080689	     -0.20289765	     -0.06560904	      0.88302818	      0.00094408	     -0.22003151	     -0.00161253	      0.00005826	    198.33806724
      3.02915912	     -0.06193360	      0.00080321	     -0.20291441	     -0.06561150	      0.88302824	      0.00094497	     -0.22002453	     -0.00162472	      0.00002951	    198.24253852
      3.03050626	     -0.06196088	      0.00079648	     -0.20294133	     -0.06561370	      0.88302827	      0.00094576	     -0.22001894	     -0.00163534	      0.00000484	    198.05023209
      3.03185340	     -0.06198498	      0.00079187	     -0.20296510	     -0.06561591	      0.88302826	      0.00094654	     -0.22001401	     -0.00164572	     -0.00001907	    198.25211811
      3.03320054	     -0.06201561	      0.00078589	     -0.20299541	     -0.06561813	      0.88302821	      0.00094732	     -0.22000967	     -0.00165537	     -0.00004185	    197.86542463
      3.03498942	     -0.06205867	      0.00077897	     -0.20303803	     -0.06562111	      0.88302811	      0.00094835	     -0.22000488	     -0.00166831	     -0.00007094	    198.51470604
      3.03656162	     -0.06210558	      0.00077136	     -0.20308456	     -0.06562374	      0.88302798	      0.00094925	     -0.22000153	     -0.00167800	     -0.00009430	    197.25091040
      3.03813382	     -0.06214805	      0.00076568	     -0.20312668	     -0.06562638	      0.88302782	      0.00095015	     -0.21999912	     -0.00168785	     -0.00011621	    197.44469818
      3.03970603	     -0.06220649	      0.00075673	     -0.20318473	     -0.06562904	      0.88302762	      0.00095105	     -0.21999747	     -0.00169705	     -0.00013714	    197.43093349
      3.04106085	     -0.06225125	      0.00075183	     -0.20322920	     -0.06563135	      0.88302742	      0.00095182	     -0.21999681	     -0.00170386	     -0.00015353	    196.95321088
      3.04241567	     -0.06230464	      0.00074463	     -0.20328228	     -0.06563366	      0.88302720	      0.00095259	     -0.21999673	     -0.00171066	     -0.00016917	    197.03715655
      3.04410648	     -0.06237209	      0.00073701	     -0.20334937	     -0.06563656	      0.88302690	      0.00095354	     -0.21999751	     -0.00171751	     -0.00018683	    196.09617032
      3.04579729	     -0.06244553	      0.00072704	     -0.20342243	     -0.06563947	      0.88302657	      0.00095449	     -0.21999917	     -0.00172471	     -0.00020314	    196.82596754
      3.04715284	     -0.06250525	      0.00072146	     -0.20348189	     -0.06564181	      0.88302629	      0.00095525	     -0.22000117	     -0.00172863	     -0.00021493	    196.07726212
      3.04850839	     -0.06257074	      0.00071360	     -0.20354710	     -0.06564416	      0.88302599	      0.00095601	     -0.22000373	     -0.00173231	     -0.00022584	    195.79393242
      3.05017282	     -0.06265191	      0.00070538	     -0.20362796	     -0.06564704	      0.88302560	      0.00095693	     -0.22000767	     -0.00173592	     -0.00023830	    195.68147882
      3.05183726	     -0.06274134	      0.00069504	     -0.20371707	     -0.06564993	      0.88302520	      0.00095785	     -0.22001240	     -0.00173784	     -0.00024923	    194.68204872
      3.05328122	     -0.06281255	      0.00068871	     -0.20378805	     -0.06565244	      0.88302483	      0.00095864	     -0.22001719	     -0.00173919	     -0.00025822	    195.05571867
      3.05472518	     -0.06289413	      0.00067985	     -0.20386938	     -0.06565496	      0.88302445	      0.00095944	     -0.22002246	     -0.00173888	     -0.00026646	    194.34585897
      3.05616914	     -0.06297034	      0.00067290	     -0.20394538	     -0.06565747	      0.88302406	      0.00096022	     -0.22002824	     -0.00173798	     -0.00027426	    194.43051459
      3.05761310	     -0.06305167	      0.00066471	     -0.20402650	     -0.06565997	      0.88302366	      0.00096101	     -0.22003443	     -0.00173567	     -0.00028153	    193.90739037
      3.05936723	     -0.06314807	      0.00065640	     -0.20412269	     -0.06566302	      0.88302316	      0.00096196	     -0.22004244	     -0.00173150	     -0.00028985	    193.39651098
      3.06092367	     -0.06323677	      0.00064703	     -0.20421119	     -0.06566571	      0.88302270	      0.00096280	     -0.22004990	     -0.00172648	     -0.00029589	    192.64915830
      3.06248010	     -0.06331730	      0.00064069	     -0.20429159	     -0.06566839	      0.88302224	      0.00096363	     -0.22005773	     -0.00172076	     -0.00030196	    193.15982498
      3.06403654	     -0.06341023	      0.00063144	     -0.20438435	     -0.06567106	      0.88302176	      0.00096446	     -0.22006572	     -0.00171329	     -0.00030796	    192.72398335
      3.06559297	     -0.06349113	      0.00062575	     -0.20446516	     -0.06567372	      0.88302128	      0.00096529	     -0.22007403	     -0.00170396	     -0.00031257	    191.65681160
      3.06714941	     -0.06358060	      0.00061647	     -0.20455449	     -0.06567637	      0.88302079	      0.00096611	     -0.22008243	     -0.00169465	     -0.00031751	    192.12186942
      3.06870584	     -0.06366190	      0.00061147	     -0.20463576	     -0.06567900	      0.88302029	      0.00096693	     -0.22009104	     -0.00168254	     -0.00032139	    190.69541894
      3.07010431	     -0.06373979	      0.00060342	     -0.20471355	     -0.06568134	      0.88301984	      0.00096766	     -0.22009881	     -0.00167188	     -0.00032470	    191.00724766
      3.07150278	     -0.06381276	      0.00059850	     -0.20478650	     -0.06568367	      0.88301938	      0.00096839	     -0.22010668	     -0.00165977	     -0.00032784	    190.92563519
      3.07290125	     -0.06388923	      0.00059218	     -0.20486294	     -0.06568598	      0.88301892	      0.00096911	     -0.22011461	     -0.00164609	     -0.00033014	    189.95965440
      3.07429972	     -0.06396147	      0.00058667	     -0.20493516	     -0.06568828	      0.88301846	      0.00096983	     -0.22012262	     -0.00163224	     -0.00033240	    190.25645687
      3.07615297	     -0.06406284	      0.00057844	     -0.20503654	     -0.06569128	      0.88301784	      0.00097078	     -0.22013325	     -0.00161040	     -0.00033423	    187.79632653
      3.07770276	     -0.06413371	      0.00057246	     -0.20510741	     -0.06569376	      0.88301732	      0.00097157	     -0.22014220	     -0.00159353	     -0.00033528	    189.74370668
      3.07925255	     -0.06421717	      0.00056491	     -0.20519089	     -0.06569622	      0.88301680	      0.00097236	     -0.22015098	     -0.00157324	     -0.00033589	    188.66833236
      3.08080234	     -0.06428812	      0.00055869	     -0.20526189	     -0.06569864	      0.88301628	      0.00097314	     -0.22015980	     -0.00155251	     -0.00033595	    188.89571192
      3.08235214	     -0.06436447	      0.00055077	     -0.20533827	     -0.06570103	      0.88301576	      0.00097391	     -0.22016845	     -0.00152988	     -0.00033505	    187.83646700
      3.08390193	     -0.06443030	      0.00054423	     -0.20540417	     -0.06570338	      0.88301524	      0.00097468	     -0.22017706	     -0.00150734	     -0.00033406	    188.74274439
      3.08545172	     -0.06450334	      0.00053594	     -0.20547726	     -0.06570570	      0.88301473	      0.00097545	     -0.22018546	     -0.00148216	     -0.00033184	    186.97163165
      3.08700151	     -0.06456157	      0.00052922	     -0.20553557	     -0.06570798	      0.88301422	      0.00097621	     -0.22019383	     -0.00145787	     -0.00032913	    188.08473301
      3.08855130	     -0.06462857	      0.00052062	     -0.20560264	     -0.06571022	      0.88301371	      0.00097696	     -0.22020194	     -0.00143164	     -0.00032590	    187.20306691
      3.09010109	     -0.06468203	      0.00051382	     -0.20565621	     -0.06571242	      0.88301321	      0.00097771	     -0.22021003	     -0.00140466	     -0.00032109	    186.66446695
      3.09165088	     -0.06473812	      0.00050505	     -0.20571238	     -0.06571457	      0.88301271	      0.00097845	     -0.22021791	     -0.00137782	     -0.00031590	    186.86294063
      3.09320068	     -0.06478542	      0.00049828	     -0.20575979	     -0.06571669	      0.88301223	      0.00097919	     -0.22022571	     -0.00134988	     -0.00030974	    186.74769976
      3.09475047	     -0.06483618	      0.00048959	     -0.20581065	     -0.06571876	      0.88301175	      0.00097992	     -0.22023334	     -0.00132152	     -0.00030281	    186.28280025
      3.09630026	     -0.06487412	      0.00048302	     -0.20584873	     -0.06572078	      0.88301129	      0.00098064	     -0.22024091	     -0.00129295	     -0.00029473	    186.37594702
      3.09785005	     -0.06491672	      0.00047471	     -0.20589145	     -0.06572276	      0.88301084	      0.00098136	     -0.22024830	     -0.00126374	     -0.00028576	    185.70260561
      3.09939984	     -0.06494860	      0.00046835	     -0.20592348	     -0.06572470	      0.88301041	      0.00098208	     -0.22025567	     -0.00123468	     -0.00027579	    185.87765854
      3.10094963	     -0.06498696	      0.00046024	     -0.20596196	     -0.06572659	      0.88300999	      0.00098279	     -0.22026300	     -0.00120528	     -0.00026517	    185.43213698
      3.10249943	     -0.06502179	      0.00045377	     -0.20599694	     -0.06572844	      0.88300958	      0.00098349	     -0.22027059	     -0.00117613	     -0.00025409	    185.63291571
      3.10404922	     -0.06506603	      0.00044557	     -0.20604130	     -0.06573024	      0.88300920	      0.00098420	     -0.22027851	     -0.00114639	     -0.00024221	    184.69176513
      3.10559901	     -0.06510766	      0.00043912	     -0.20608309	     -0.06573199	      0.88300883	      0.00098490	     -0.22028711	     -0.00111739	     -0.00023065	    185.13952973
      3.10714880	     -0.06516139	      0.00043129	     -0.20613695	     -0.06573370	      0.88300849	      0.00098559	     -0.22029643	     -0.00108739	     -0.00021893	    183.97734829
      3.10869859	     -0.06521273	      0.00042544	     -0.20618845	     -0.06573536	      0.88300815	      0.00098629	     -0.22030680	     -0.00105839	     -0.00020822	    184.74575918
      3.11024838	     -0.06527535	      0.00041890	     -0.20625124	     -0.06573698	      0.88300784	      0.00098698	     -0.22031816	     -0.00102794	     -0.00019833	    183.52026719
      3.11179818	     -0.06533153	      0.00041503	     -0.20630763	     -0.06573855	      0.88300754	      0.00098768	     -0.22033067	     -0.00099838	     -0.00019020	    184.26798309
      3.11334797	     -0.06539746	      0.00041082	     -0.20637379	     -0.06574007	      0.88300725	      0.00098838	     -0.22034414	     -0.00096690	     -0.00018312	    182.59318192
      3.11489776	     -0.06545587	      0.00040921	     -0.20643247	     -0.06574155	      0.88300697	      0.00098908	     -0.22035871	     -0.00093675	     -0.00017878	    183.78478719
      3.11644755	     -0.06552678	      0.00040718	     -0.20650368	     -0.06574297	      0.88300670	      0.00098977	     -0.22037422	     -0.00090369	     -0.00017600	    181.34450736
      3.11799734	     -0.06558728	      0.00040752	     -0.20656449	     -0.06574435	      0.88300642	      0.00099048	     -0.22039086	     -0.00087252	     -0.00017619	    182.85332692
      3.11954713	     -0.06566189	      0.00040742	     -0.20663945	     -0.06574568	      0.88300615	      0.00099118	     -0.22040841	     -0.00083903	     -0.00017950	    181.80260184
      3.12109692	     -0.06572768	      0.00040940	     -0.20670562	     -0.06574695	      0.88300587	      0.00099188	     -0.22042703	     -0.00080457	     -0.00018471	    181.09866489
      3.12264672	     -0.06579815	      0.00041086	     -0.20677648	     -0.06574817	      0.88300557	      0.00099258	     -0.22044650	     -0.00077017	     -0.00019369	    181.38935278
      3.12419651	     -0.06586816	      0.00041367	     -0.20684691	     -0.06574934	      0.88300526	      0.00099328	     -0.22046684	     -0.00073316	     -0.00020473	    179.81088275
      3.12574630	     -0.06593680	      0.00041588	     -0.20691598	     -0.06575044	      0.88300494	      0.00099398	     -0.22048799	     -0.00069679	     -0.00021885	    180.35945387
      3.12722860	     -0.06600546	      0.00041881	     -0.20698507	     -0.06575145	      0.88300460	      0.00099464	     -0.22050893	     -0.00066035	     -0.00023522	    180.11133460
      3.12871091	     -0.06607475	      0.00042133	     -0.20705481	     -0.06575240	      0.88300424	      0.00099530	     -0.22053055	     -0.00062208	     -0.00025304	    178.73781883
      3.13019321	     -0.06614128	      0.00042428	     -0.20712179	     -0.06575329	      0.88300385	      0.00099596	     -0.22055283	     -0.00058412	     -0.00027366	    179.28786057
      3.13194540	     -0.06622661	      0.00042722	     -0.20720769	     -0.06575428	      0.88300335	      0.00099673	     -0.22057990	     -0.00053592	     -0.00030015	    177.28278130
      3.13369758	     -0.06630056	      0.00043062	     -0.20728220	     -0.06575517	      0.88300280	      0.00099749	     -0.22060782	     -0.00048874	     -0.00032930	    179.10475852
      3.13513507	     -0.06637538	      0.00043231	     -0.20735750	     -0.06575585	      0.88300230	      0.00099811	     -0.22063111	     -0.00044669	     -0.00035504	    177.50250487
      3.13657256	     -0.06644178	      0.00043442	     -0.20742440	     -0.06575646	      0.88300177	      0.00099872	     -0.22065497	     -0.00040398	     -0.00038128	    176.88012931
      3.13801004	     -0.06651059	      0.00043616	     -0.20749370	     -0.06575701	      0.88300121	      0.00099933	     -0.22067923	     -0.00036075	     -0.00040902	    177.01961092
      3.13976254	     -0.06659624	      0.00043824	     -0.20758000	     -0.06575759	      0.88300046	      0.00100005	     -0.22070935	     -0.00030503	     -0.00044314	    175.28797427
      3.14151503	     -0.06667469	      0.00043966	     -0.20765908	     -0.06575808	      0.88299965	      0.00100077	     -0.22074013	     -0.00024999	     -0.00047792	    176.57826226
      3.14326753	     -0.06676597	      0.00044096	     -0.20775103	     -0.06575847	      0.88299879	      0.00100147	     -0.22077138	     -0.00018991	     -0.00051174	    173.45071697
      3.14502002	     -0.06684143	      0.00044192	     -0.20782714	     -0.06575875	      0.88299786	      0.00100217	     -0.22080339	     -0.00013277	     -0.00054612	    176.90357843
      3.14632186	     -0.06691118	      0.00044374	     -0.20789743	     -0.06575889	      0.88299713	      0.00100267	     -0.22082731	     -0.00008539	     -0.00057052	    174.25369897
      3.14762370	     -0.06697473	      0.00044564	     -0.20796153	     -0.06575897	      0.88299637	      0.00100318	     -0.22085158	     -0.00003909	     -0.00059513	    174.59167073
      3.14939553	     -0.06706501	      0.00044862	     -0.20805259	     -0.06575898	      0.88299529	      0.00100385	     -0.22088500	      0.00002695	     -0.00062739	    172.99051707
      3.15116737	     -0.06714795	      0.00045232	     -0.20813633	     -0.06575888	      0.88299415	      0.00100451	     -0.22091885	      0.00009272	     -0.00065875	    174.46772628
      3.15293921	     -0.06724419	      0.00045661	     -0.20823342	     -0.06575865	      0.88299296	      0.00100517	     -0.22095290	      0.00016293	     -0.00068911	    172.47689002
      3.15441635	     -0.06730903	      0.00045948	     -0.20829896	     -0.06575837	      0.88299192	      0.00100570	     -0.22098176	      0.00022153	     -0.00071221	    172.85475991
      3.15589349	     -0.06738404	      0.00046234	     -0.20837470	     -0.06575799	      0.88299085	      0.00100623	     -0.22101091	      0.00028188	     -0.00073485	    172.47890988
      3.15737063	     -0.06745770	      0.00046521	     -0.20844910	     -0.06575753	      0.88298975	      0.00100675	     -0.22104042	      0.00034388	     -0.00075587	    171.85850678
      3.15927351	     -0.06755213	      0.00046948	     -0.20854450	     -0.06575680	      0.88298829	      0.00100741	     -0.22107884	      0.00042482	     -0.00078150	    172.12090705
      3.16091417	     -0.06763490	      0.00047382	     -0.20862815	     -0.06575605	      0.88298699	      0.00100798	     -0.22111223	      0.00049796	     -0.00080129	    170.32318824
      3.16255484	     -0.06771045	      0.00047894	     -0.20870460	     -0.06575517	      0.88298566	      0.00100853	     -0.22114580	      0.00057055	     -0.00081976	    171.32714192
      3.16427203	     -0.06779629	      0.00048426	     -0.20879142	     -0.06575412	      0.88298424	      0.00100910	     -0.22118096	      0.00065061	     -0.00083664	    169.37098241
      3.16598923	     -0.06787414	      0.00049016	     -0.20887027	     -0.06575294	      0.88298279	      0.00100967	     -0.22121632	      0.00072975	     -0.00085190	    170.91887418
      3.16770643	     -0.06796350	      0.00049632	     -0.20896066	     -0.06575161	      0.88298131	      0.00101023	     -0.22125170	      0.00081371	     -0.00086443	    168.28115586
      3.16942363	     -0.06803417	      0.00050472	     -0.20903240	     -0.06575014	      0.88297982	      0.00101078	     -0.22128731	      0.00089590	     -0.00087505	    170.38957033
      3.17114083	     -0.06812096	      0.00051224	     -0.20912031	     -0.06574853	      0.88297831	      0.00101132	     -0.22132264	      0.00098323	     -0.00088322	    167.89633090
      3.17251576	     -0.06817323	      0.00052057	     -0.20917349	     -0.06574713	      0.88297709	      0.00101175	     -0.22135097	      0.00105190	     -0.00088876	    169.58370458
      3.17389069	     -0.06823221	      0.00052839	     -0.20923342	     -0.06574564	      0.88297586	      0.00101217	     -0.22137903	      0.00112363	     -0.00089232	    168.56334838
      3.17555561	     -0.06829458	      0.00053887	     -0.20929696	     -0.06574369	      0.88297438	      0.00101268	     -0.22141267	      0.00121045	     -0.00089530	    169.39052496
      3.17722053	     -0.06835569	      0.00054984	     -0.20935929	     -0.06574160	      0.88297289	      0.00101318	     -0.22144571	      0.00130090	     -0.00089500	    167.18993586
      3.17888545	     -0.06840231	      0.00056172	     -0.20940712	     -0.06573936	      0.88297140	      0.00101367	     -0.22147809	      0.00138936	     -0.00089302	    169.37241666
      3.18055037	     -0.06845680	      0.00057335	     -0.20946289	     -0.06573698	      0.88296991	      0.00101415	     -0.22150950	      0.00148245	     -0.00088764	    166.79795281
      3.18221529	     -0.06849132	      0.00058636	     -0.20949868	     -0.06573443	      0.88296844	      0.00101463	     -0.22154012	      0.00157273	     -0.00088026	    169.43823593
      3.18388021	     -0.06854043	      0.00059941	     -0.20954912	     -0.06573173	      0.88296699	      0.00101509	     -0.22156954	      0.00166756	     -0.00087001	    166.88236329
      3.18554513	     -0.06856698	      0.00061353	     -0.20957699	     -0.06572888	      0.88296555	      0.00101555	     -0.22159806	      0.00176009	     -0.00085668	    168.39917121
      3.18700226	     -0.06860153	      0.00062499	     -0.20961272	     -0.06572626	      0.88296431	      0.00101593	     -0.22162191	      0.00184358	     -0.00084330	    167.31485052
      3.18845939	     -0.06862724	      0.00063632	     -0.20963959	     -0.06572351	      0.88296309	      0.00101631	     -0.22164497	      0.00192631	     -0.00082876	    168.12944469
      3.18991651	     -0.06865458	      0.00064741	     -0.20966811	     -0.06572064	      0.88296189	      0.00101667	     -0.22166710	      0.00201082	     -0.00081228	    167.21231172
      3.19137364	     -0.06867629	      0.00065845	     -0.20969100	     -0.06571765	      0.88296072	      0.00101703	     -0.22168830	      0.00209467	     -0.00079500	    167.92517914
      3.19324670	     -0.06870453	      0.00067401	     -0.20972081	     -0.06571362	      0.88295926	      0.00101746	     -0.22171404	      0.00220506	     -0.00077061	    166.15359630
      3.19489247	     -0.06872124	      0.00068709	     -0.20973888	     -0.06570992	      0.88295801	      0.00101783	     -0.22173544	      0.00230021	     -0.00074731	    167.57274829
      3.19653824	     -0.06874072	      0.00070003	     -0.20975972	     -0.06570605	      0.88295680	      0.00101818	     -0.22175548	      0.00239764	     -0.00072282	    166.97779835
      3.19818401	     -0.06875262	      0.00071191	     -0.20977297	     -0.06570203	      0.88295563	      0.00101851	     -0.22177410	      0.00249432	     -0.00069792	    168.18765919
      3.19982979	     -0.06876583	      0.00072323	     -0.20978754	     -0.06569784	      0.88295450	      0.00101883	     -0.22179105	      0.00259328	     -0.00067139	    166.99811991
      3.20147556	     -0.06876921	      0.00073324	     -0.20979227	     -0.06569349	      0.88295342	      0.00101912	     -0.22180635	      0.00269136	     -0.00064455	    167.59791838
      3.20312133	     -0.06876964	      0.00074284	     -0.20979404	     -0.06568898	      0.88295238	      0.00101940	     -0.22181970	      0.00279023	     -0.00061698	    167.61758253
      3.20476710	     -0.06876521	      0.00075061	     -0.20979091	     -0.06568431	      0.88295139	      0.00101965	     -0.22183105	      0.00288866	     -0.00058916	    168.48780240
      3.20641287	     -0.06875731	      0.00075762	     -0.20978432	     -0.06567947	      0.88295044	      0.00101988	     -0.22184035	      0.00298887	     -0.00055934	    166.80287568
      3.20805864	     -0.06873721	      0.00076253	     -0.20976547	     -0.06567447	      0.88294955	      0.00102010	     -0.22184763	      0.00308641	     -0.00052911	    168.67341880
      3.20970441	     -0.06871901	      0.00076652	     -0.20974851	     -0.06566931	      0.88294870	      0.00102029	     -0.22185261	      0.00318549	     -0.00049779	    168.34949364
      3.21135018	     -0.06868159	      0.00076968	     -0.20971232	     -0.06566399	      0.88294791	      0.00102046	     -0.22185534	      0.00328378	     -0.00046379	    168.16187492
      3.21299595	     -0.06863444	      0.00077288	     -0.20966640	     -0.06565850	      0.88294718	      0.00102062	     -0.22185550	      0.00338047	     -0.00042818	    169.17409868
      3.21464172	     -0.06857535	      0.00077489	     -0.20960851	     -0.06565286	      0.88294650	      0.00102075	     -0.22185296	      0.00347690	     -0.00038985	    169.04329299
      3.21628749	     -0.06849839	      0.00077772	     -0.20953275	     -0.06564706	      0.88294590	      0.00102087	     -0.22184755	      0.00357159	     -0.00034781	    169.26003399
      3.21793327	     -0.06840621	      0.00077923	     -0.20944173	     -0.06564111	      0.88294536	      0.00102097	     -0.22183908	      0.00366353	     -0.00030317	    171.03681958
      3.21957904	     -0.06830465	      0.00078158	     -0.20934132	     -0.06563500	      0.88294490	      0.00102105	     -0.22182745	      0.00375505	     -0.00025370	    170.25111556
      3.22122481	     -0.06818331	      0.00078271	     -0.20922109	     -0.06562875	      0.88294453	      0.00102112	     -0.22181278	      0.00384291	     -0.00019986	    170.99587393
      3.22287058	     -0.06805218	      0.00078527	     -0.20909106	     -0.06562235	      0.88294424	      0.00102117	     -0.22179506	      0.00392831	     -0.00014202	    171.29193708
      3.22451635	     -0.06791039	      0.00078605	     -0.20895032	     -0.06561582	      0.88294406	      0.00102120	     -0.22177441	      0.00400982	     -0.00008010	    172.67298884
      3.22616212	     -0.06776122	      0.00078830	     -0.20880217	     -0.06560916	      0.88294398	      0.00102123	     -0.22175098	      0.00408880	     -0.00001426	    172.97841851
      3.22780789	     -0.06760168	      0.00078869	     -0.20864360	     -0.06560237	      0.88294402	      0.00102124	     -0.22172494	      0.00416426	      0.00005560	    173.24768941
      3.22945366	     -0.06743001	      0.00079118	     -0.20847288	     -0.06559545	      0.88294417	      0.00102124	     -0.22169634	      0.00423535	      0.00012875	    174.42144493
      3.23109943	     -0.06725458	      0.00079098	     -0.20829832	     -0.06558843	      0.88294444	      0.00102123	     -0.22166525	      0.00430315	      0.00020505	    175.07363394
      3.23274520	     -0.06707035	      0.00079367	     -0.20811496	     -0.06558129	      0.88294484	      0.00102121	     -0.22163191	      0.00436653	      0.00028349	    176.34555569
      3.23439097	     -0.06688226	      0.00079306	     -0.20792766	     -0.06557406	      0.88294538	      0.00102118	     -0.22159636	      0.00442719	      0.00036443	    176.06044128
      3.23582335	     -0.06670468	      0.00079595	     -0.20775077	     -0.06556768	      0.88294595	      0.00102115	     -0.22156368	      0.00447533	      0.00043598	    177.62651304
      3.23725572	     -0.06652748	      0.00079663	     -0.20757420	     -0.06556124	      0.88294663	      0.00102111	     -0.22152933	      0.00452077	      0.00050796	    178.80084625
      3.23868809	     -0.06634417	      0.00079866	     -0.20739151	     -0.06555473	      0.88294741	      0.00102107	     -0.22149344	      0.00456388	      0.00058094	    178.76723253
      3.24012046	     -0.06615383	      0.00080029	     -0.20720174	     -0.06554816	      0.88294829	      0.00102102	     -0.22145602	      0.00460270	      0.00065367	    180.28319059
      3.24244367	     -0.06584326	      0.00080379	     -0.20689205	     -0.06553740	      0.88294995	      0.00102093	     -0.22139219	      0.00466091	      0.00077147	    179.69980256
      3.24367801	     -0.06566774	      0.00080451	     -0.20671691	     -0.06553164	      0.88295094	      0.00102088	     -0.22135686	      0.00468612	      0.00083305	    182.35519109
      3.24491235	     -0.06549636	      0.00080574	     -0.20654591	     -0.06552584	      0.88295200	      0.00102082	     -0.22132053	      0.00471048	      0.00089424	    182.81228991
      3.24680050	     -0.06522884	      0.00080735	     -0.20627891	     -0.06551691	      0.88295378	      0.00102073	     -0.22126331	      0.00474208	      0.00098547	    184.67612742
      3.24868864	     -0.06496318	      0.00080942	     -0.20601372	     -0.06550793	      0.88295572	      0.00102063	     -0.22120409	      0.00477032	      0.00107514	    182.86650268
      3.25014609	     -0.06474200	      0.00081084	     -0.20579284	     -0.06550097	      0.88295734	      0.00102055	     -0.22115719	      0.00478441	      0.00114145	    186.57057152
      3.25160355	     -0.06453004	      0.00081329	     -0.20558116	     -0.06549399	      0.88295905	      0.00102046	     -0.22110910	      0.00479736	      0.00120558	    186.92667002
      3.25306100	     -0.06431245	      0.00081531	     -0.20536381	     -0.06548699	      0.88296085	      0.00102037	     -0.22106007	      0.00480664	      0.00126786	    187.36183478
      3.25451845	     -0.06409302	      0.00081759	     -0.20514458	     -0.06547998	      0.88296274	      0.00102028	     -0.22101007	      0.00481161	      0.00132734	    188.76312878
      3.25664678	     -0.06376933	      0.00082057	     -0.20482111	     -0.06546973	      0.88296566	      0.00102014	     -0.22093544	      0.00481317	      0.00140924	    190.08086431
      3.25796581	     -0.06356883	      0.00082312	     -0.20462070	     -0.06546339	      0.88296755	      0.00102005	     -0.22088826	      0.00481022	      0.00145718	    190.78032208
      3.25928484	     -0.06336616	      0.00082513	     -0.20441808	     -0.06545704	      0.88296950	      0.00101996	     -0.22084048	      0.00480444	      0.00150264	    191.53683941
      3.26115048	     -0.06308526	      0.00082897	     -0.20413722	     -0.06544809	      0.88297236	      0.00101983	     -0.22077199	      0.00479111	      0.00156199	    192.68831425
      3.26301612	     -0.06280690	      0.00083207	     -0.20385883	     -0.06543917	      0.88297533	      0.00101969	     -0.22070269	      0.00477269	      0.00161675	    192.83729516
      3.26426683	     -0.06262025	      0.00083541	     -0.20367212	     -0.06543321	      0.88297737	      0.00101959	     -0.22065595	      0.00475624	      0.00164984	    194.20546641
      3.26551753	     -0.06243831	      0.00083749	     -0.20349008	     -0.06542728	      0.88297945	      0.00101950	     -0.22060902	      0.00473787	      0.00167994	    195.17401627
      3.26725781	     -0.06219099	      0.00084026	     -0.20324258	     -0.06541905	      0.88298241	      0.00101936	     -0.22054357	      0.00470925	      0.00171754	    195.22459354
      3.26899808	     -0.06194192	      0.00084251	     -0.20299324	     -0.06541089	      0.88298543	      0.00101922	     -0.22047811	      0.00467431	      0.00174924	    198.06697242
      3.27033098	     -0.06176364	      0.00084421	     -0.20281474	     -0.06540468	      0.88298777	      0.00101911	     -0.22042798	      0.00464685	      0.00177045	    197.05416272
      3.27166389	     -0.06158204	      0.00084580	     -0.20263287	     -0.06539850	      0.88299014	      0.00101900	     -0.22037804	      0.00461532	      0.00178789	    198.46430150
      3.27330302	     -0.06136878	      0.00084755	     -0.20241925	     -0.06539097	      0.88299309	      0.00101886	     -0.22031688	      0.00457466	      0.00180532	    198.18170158
      3.27494215	     -0.06115266	      0.00084916	     -0.20220270	     -0.06538351	      0.88299606	      0.00101872	     -0.22025617	      0.00452880	      0.00181746	    200.62363674
      3.27631557	     -0.06098651	      0.00084995	     -0.20203615	     -0.06537732	      0.88299856	      0.00101860	     -0.22020559	      0.00448958	      0.00182430	    200.10463312
      3.27768899	     -0.06081666	      0.00085081	     -0.20186589	     -0.06537118	      0.88300107	      0.00101847	     -0.22015551	      0.00444728	      0.00182778	    201.06219546
      3.27906240	     -0.06065548	      0.00085135	     -0.20170425	     -0.06536510	      0.88300358	      0.00101835	     -0.22010586	      0.00440317	      0.00182804	    201.52203303
      3.28081339	     -0.06045308	      0.00085221	     -0.20150124	     -0.06535744	      0.88300678	      0.00101820	     -0.22004338	      0.00434369	      0.00182342	    202.79030935
      3.28223869	     -0.06029881	      0.00085240	     -0.20134642	     -0.06535129	      0.88300937	      0.00101807	     -0.21999318	      0.00429360	      0.00181664	    202.62056227
      3.28366399	     -0.06014385	      0.00085286	     -0.20119091	     -0.06534520	      0.88301195	      0.00101794	     -0.21994375	      0.00424118	      0.00180631	    203.38228330
      3.28508928	     -0.06000135	      0.00085156	     -0.20104778	     -0.06533920	      0.88301452	      0.00101781	     -0.21989518	      0.00418674	      0.00179257	    204.02952834
      3.28651458	     -0.05986358	      0.00085046	     -0.20090937	     -0.06533327	      0.88301706	      0.00101768	     -0.21984772	      0.00413119	      0.00177626	    203.93675364
      3.28793988	     -0.05973620	      0.00084783	     -0.20078129	     -0.06532742	      0.88301958	      0.00101754	     -0.21980148	      0.00407319	      0.00175684	    204.80077929
[truncated: 209,067 more chars]
