# Supplementary material for: A Neural Controller Model Considering the Vestibulospinal Tract in Human Postural Control
Source: Front Comput Neurosci. 2022 Feb 25;16:785099. doi: 10.3389/fncom.2022.785099 (PMC8913724; doi:10.3389/fncom.2022.785099)
Supplement: Supplementary file 8 [file Data_Sheet_3.zip › SimulationResults/VST+/3.009/opt_9/jiang_CoPpositon_pos.sto]

CoP
version=1
nRows=3296
nColumns=11
inDegrees=no

This file contains CoP trajectory (of origin) and orientations.

Units are S.I. units (seconds, meters, Newtons, ...)
Angles are in degrees.

endheader
time	cop-x	cop-z	cop-x-calcn-r	com-x	com-y	com-z	com-x-calcn-r	com-x-vel	com-y-vel	s_torques
      0.00060645	     -0.06864276	     -0.00013744	     -0.20959672	     -0.06727901	      0.88302924	     -0.00004736	     -0.22221000	      0.00000664	      0.00006548	    162.47168330
      0.00121291	     -0.06834631	     -0.00014220	     -0.20930046	     -0.06727900	      0.88302930	     -0.00004735	     -0.22219912	      0.00002013	      0.00013888	    166.83336372
      0.00214522	     -0.06808787	     -0.00014612	     -0.20904230	     -0.06727897	      0.88302948	     -0.00004732	     -0.22217624	      0.00003646	      0.00026086	    157.86322151
      0.00329096	     -0.06799669	     -0.00014790	     -0.20895137	     -0.06727892	      0.88302987	     -0.00004727	     -0.22214633	      0.00004570	      0.00041628	    148.63209455
      0.00513759	     -0.06810166	     -0.00014782	     -0.20905666	     -0.06727883	      0.88303087	     -0.00004714	     -0.22210694	      0.00005141	      0.00065714	    142.89615442
      0.00788025	     -0.06835949	     -0.00014578	     -0.20931517	     -0.06727866	      0.88303310	     -0.00004687	     -0.22207262	      0.00008183	      0.00095570	    140.56595273
      0.00917836	     -0.06842863	     -0.00014607	     -0.20938470	     -0.06727854	      0.88303441	     -0.00004673	     -0.22206233	      0.00010514	      0.00106716	    145.05157719
      0.01074082	     -0.06848704	     -0.00014578	     -0.20944369	     -0.06727835	      0.88303617	     -0.00004653	     -0.22205130	      0.00014665	      0.00117777	    146.28155616
      0.01291721	     -0.06851653	     -0.00014606	     -0.20947406	     -0.06727796	      0.88303887	     -0.00004625	     -0.22203596	      0.00021484	      0.00129213	    149.68253423
      0.01429710	     -0.06852440	     -0.00014570	     -0.20948254	     -0.06727762	      0.88304069	     -0.00004605	     -0.22202545	      0.00026454	      0.00134343	    148.79510221
      0.01567699	     -0.06851754	     -0.00014564	     -0.20947627	     -0.06727723	      0.88304257	     -0.00004585	     -0.22201437	      0.00031444	      0.00137938	    149.98163593
      0.01740703	     -0.06850334	     -0.00014526	     -0.20946283	     -0.06727663	      0.88304498	     -0.00004558	     -0.22199975	      0.00037999	      0.00140578	    148.86349524
      0.01913707	     -0.06847241	     -0.00014488	     -0.20943264	     -0.06727591	      0.88304742	     -0.00004530	     -0.22198464	      0.00044355	      0.00141307	    150.42159008
      0.02066448	     -0.06844558	     -0.00014446	     -0.20940647	     -0.06727519	      0.88304957	     -0.00004504	     -0.22197095	      0.00050094	      0.00140596	    149.45126652
      0.02219188	     -0.06840920	     -0.00014387	     -0.20937071	     -0.06727438	      0.88305171	     -0.00004477	     -0.22195726	      0.00055635	      0.00138750	    150.22896632
      0.02366422	     -0.06837436	     -0.00014322	     -0.20933648	     -0.06727353	      0.88305373	     -0.00004450	     -0.22194410	      0.00060935	      0.00136025	    149.93251743
      0.02513657	     -0.06833452	     -0.00014257	     -0.20929723	     -0.06727259	      0.88305571	     -0.00004423	     -0.22193114	      0.00066188	      0.00132640	    149.01647110
      0.02660891	     -0.06829157	     -0.00014189	     -0.20925486	     -0.06727158	      0.88305763	     -0.00004395	     -0.22191840	      0.00071207	      0.00128581	    149.44009371
      0.02842528	     -0.06824203	     -0.00014109	     -0.20920602	     -0.06727023	      0.88305992	     -0.00004359	     -0.22190312	      0.00077393	      0.00122951	    147.88743442
      0.03024166	     -0.06818402	     -0.00014009	     -0.20914869	     -0.06726877	      0.88306210	     -0.00004321	     -0.22188848	      0.00083127	      0.00116733	    149.65702658
      0.03180001	     -0.06814584	     -0.00013945	     -0.20911110	     -0.06726744	      0.88306387	     -0.00004289	     -0.22187630	      0.00088210	      0.00111222	    147.45106852
      0.03335836	     -0.06810153	     -0.00013885	     -0.20906736	     -0.06726602	      0.88306556	     -0.00004255	     -0.22186479	      0.00092923	      0.00105485	    148.79521213
      0.03491672	     -0.06806705	     -0.00013833	     -0.20903344	     -0.06726454	      0.88306716	     -0.00004221	     -0.22185379	      0.00097671	      0.00099642	    148.50504283
      0.03647507	     -0.06803332	     -0.00013786	     -0.20900028	     -0.06726298	      0.88306867	     -0.00004186	     -0.22184344	      0.00102374	      0.00093882	    147.95732582
      0.03803342	     -0.06800107	     -0.00013740	     -0.20896859	     -0.06726135	      0.88307009	     -0.00004150	     -0.22183366	      0.00106897	      0.00088122	    148.85329356
      0.03996506	     -0.06797341	     -0.00013685	     -0.20894163	     -0.06725923	      0.88307172	     -0.00004105	     -0.22182222	      0.00112616	      0.00081179	    147.92801137
      0.04189671	     -0.06794355	     -0.00013699	     -0.20891247	     -0.06725700	      0.88307322	     -0.00004058	     -0.22181169	      0.00118082	      0.00074550	    149.26153316
      0.04339207	     -0.06792735	     -0.00013630	     -0.20889681	     -0.06725520	      0.88307430	     -0.00004022	     -0.22180405	      0.00122455	      0.00069636	    148.64512877
      0.04488743	     -0.06791312	     -0.00013632	     -0.20888312	     -0.06725334	      0.88307531	     -0.00003985	     -0.22179687	      0.00126702	      0.00064898	    149.66561368
      0.04666499	     -0.06790405	     -0.00013599	     -0.20887471	     -0.06725104	      0.88307641	     -0.00003940	     -0.22178883	      0.00131842	      0.00059539	    149.80481313
      0.04844256	     -0.06789436	     -0.00013603	     -0.20886567	     -0.06724865	      0.88307743	     -0.00003895	     -0.22178134	      0.00137047	      0.00054635	    149.15818846
      0.05022012	     -0.06788797	     -0.00013533	     -0.20885993	     -0.06724617	      0.88307836	     -0.00003849	     -0.22177430	      0.00142065	      0.00049966	    151.03874435
      0.05199769	     -0.06788811	     -0.00013591	     -0.20886075	     -0.06724360	      0.88307921	     -0.00003802	     -0.22176760	      0.00147447	      0.00045880	    148.41817001
      0.05377525	     -0.06787213	     -0.00013449	     -0.20884541	     -0.06724094	      0.88307999	     -0.00003754	     -0.22176138	      0.00152407	      0.00042073	    151.59660381
      0.05555281	     -0.06789187	     -0.00013714	     -0.20886583	     -0.06723818	      0.88308071	     -0.00003706	     -0.22175514	      0.00157833	      0.00038574	    149.89736001
      0.05697184	     -0.06787873	     -0.00013498	     -0.20885322	     -0.06723591	      0.88308124	     -0.00003667	     -0.22175075	      0.00161953	      0.00036193	    150.68649491
      0.05839087	     -0.06787723	     -0.00013553	     -0.20885226	     -0.06723358	      0.88308173	     -0.00003627	     -0.22174618	      0.00166161	      0.00034006	    151.07612891
      0.06017746	     -0.06787711	     -0.00013487	     -0.20885282	     -0.06723057	      0.88308232	     -0.00003577	     -0.22174060	      0.00171561	      0.00031558	    150.62203965
      0.06196405	     -0.06787503	     -0.00013568	     -0.20885140	     -0.06722745	      0.88308286	     -0.00003526	     -0.22173513	      0.00176820	      0.00029459	    151.73289259
      0.06375064	     -0.06787228	     -0.00013379	     -0.20884935	     -0.06722425	      0.88308338	     -0.00003474	     -0.22172969	      0.00182296	      0.00027893	    149.77210739
      0.06519094	     -0.06786881	     -0.00013528	     -0.20884640	     -0.06722159	      0.88308377	     -0.00003432	     -0.22172534	      0.00186439	      0.00026848	    151.56820586
      0.06663124	     -0.06786638	     -0.00013442	     -0.20884451	     -0.06721888	      0.88308415	     -0.00003390	     -0.22172103	      0.00190728	      0.00026025	    151.52007124
      0.06858898	     -0.06786505	     -0.00013516	     -0.20884390	     -0.06721509	      0.88308465	     -0.00003332	     -0.22171527	      0.00196499	      0.00025252	    151.91797976
      0.07009854	     -0.06786107	     -0.00013398	     -0.20884050	     -0.06721209	      0.88308503	     -0.00003286	     -0.22171090	      0.00201011	      0.00024971	    151.09798493
      0.07160811	     -0.06785826	     -0.00013452	     -0.20883823	     -0.06720902	      0.88308541	     -0.00003240	     -0.22170653	      0.00205365	      0.00024869	    151.99536162
      0.07346601	     -0.06785463	     -0.00013351	     -0.20883530	     -0.06720515	      0.88308587	     -0.00003183	     -0.22170115	      0.00210856	      0.00025024	    150.98481208
      0.07503834	     -0.06784615	     -0.00013416	     -0.20882738	     -0.06720180	      0.88308627	     -0.00003135	     -0.22169657	      0.00215329	      0.00025501	    151.50287658
      0.07661066	     -0.06784071	     -0.00013317	     -0.20882251	     -0.06719838	      0.88308667	     -0.00003085	     -0.22169190	      0.00219859	      0.00026112	    151.53342384
      0.07818299	     -0.06783620	     -0.00013332	     -0.20881857	     -0.06719489	      0.88308709	     -0.00003036	     -0.22168719	      0.00224309	      0.00026781	    152.51968051
      0.07975532	     -0.06783276	     -0.00013256	     -0.20881571	     -0.06719133	      0.88308752	     -0.00002986	     -0.22168246	      0.00228933	      0.00027723	    150.93622242
      0.08132765	     -0.06782581	     -0.00013267	     -0.20880932	     -0.06718769	      0.88308796	     -0.00002935	     -0.22167773	      0.00233300	      0.00028705	    152.69525347
      0.08300904	     -0.06784158	     -0.00013214	     -0.20882567	     -0.06718373	      0.88308845	     -0.00002881	     -0.22167287	      0.00237898	      0.00029788	    152.88970088
      0.08469043	     -0.06789219	     -0.00013232	     -0.20887677	     -0.06717970	      0.88308896	     -0.00002826	     -0.22166962	      0.00241696	      0.00030652	    154.58345517
      0.08637182	     -0.06800876	     -0.00013135	     -0.20899375	     -0.06717560	      0.88308948	     -0.00002771	     -0.22167006	      0.00245042	      0.00030661	    154.44897157
      0.08805321	     -0.06817959	     -0.00013202	     -0.20916494	     -0.06717146	      0.88308998	     -0.00002715	     -0.22167627	      0.00248175	      0.00029219	    157.31271425
      0.08973460	     -0.06838308	     -0.00013127	     -0.20936885	     -0.06716725	      0.88309045	     -0.00002660	     -0.22168911	      0.00252139	      0.00026119	    156.65477909
      0.09141599	     -0.06858691	     -0.00013276	     -0.20957310	     -0.06716298	      0.88309085	     -0.00002604	     -0.22170836	      0.00256542	      0.00021044	    161.68491704
      0.09285918	     -0.06875852	     -0.00013278	     -0.20974517	     -0.06715924	      0.88309112	     -0.00002556	     -0.22172918	      0.00261357	      0.00015391	    160.68058853
      0.09430238	     -0.06891147	     -0.00013399	     -0.20989858	     -0.06715543	      0.88309129	     -0.00002508	     -0.22175333	      0.00266544	      0.00008509	    163.11303069
      0.09610696	     -0.06908385	     -0.00013516	     -0.21007160	     -0.06715056	      0.88309135	     -0.00002449	     -0.22178718	      0.00273894	     -0.00001405	    163.00886636
      0.09791155	     -0.06922344	     -0.00013684	     -0.21021189	     -0.06714555	      0.88309123	     -0.00002389	     -0.22182425	      0.00281721	     -0.00012379	    164.74610616
      0.09951849	     -0.06932530	     -0.00013724	     -0.21031440	     -0.06714096	      0.88309095	     -0.00002336	     -0.22185918	      0.00289222	     -0.00022686	    163.10529948
      0.10112543	     -0.06940000	     -0.00013800	     -0.21038978	     -0.06713625	      0.88309050	     -0.00002284	     -0.22189566	      0.00296933	     -0.00033030	    162.81250357
      0.10273237	     -0.06945837	     -0.00013781	     -0.21044886	     -0.06713141	      0.88308989	     -0.00002232	     -0.22193328	      0.00304867	     -0.00043248	    161.40485553
      0.10452426	     -0.06950459	     -0.00013812	     -0.21049592	     -0.06712587	      0.88308902	     -0.00002174	     -0.22197612	      0.00313982	     -0.00054100	    159.24558669
      0.10631616	     -0.06951974	     -0.00013688	     -0.21051194	     -0.06712016	      0.88308796	     -0.00002116	     -0.22201934	      0.00323214	     -0.00063903	    157.30486112
      0.10810805	     -0.06952658	     -0.00013788	     -0.21051967	     -0.06711429	      0.88308673	     -0.00002059	     -0.22206241	      0.00332518	     -0.00072454	    156.53365913
      0.10989994	     -0.06951565	     -0.00013592	     -0.21050967	     -0.06710825	      0.88308537	     -0.00002002	     -0.22210500	      0.00341975	     -0.00079514	    155.17470634
      0.11144055	     -0.06950475	     -0.00013756	     -0.21049958	     -0.06710292	      0.88308411	     -0.00001954	     -0.22214072	      0.00350098	     -0.00084322	    155.74553246
      0.11298115	     -0.06948906	     -0.00013669	     -0.21048475	     -0.06709746	      0.88308278	     -0.00001906	     -0.22217554	      0.00358387	     -0.00087903	    155.14973659
      0.11452175	     -0.06947730	     -0.00013724	     -0.21047384	     -0.06709187	      0.88308140	     -0.00001859	     -0.22220923	      0.00366621	     -0.00090311	    156.24247545
      0.11642728	     -0.06946071	     -0.00013720	     -0.21045835	     -0.06708479	      0.88307967	     -0.00001801	     -0.22224942	      0.00377004	     -0.00091622	    156.00558445
      0.11812523	     -0.06945516	     -0.00013884	     -0.21045377	     -0.06707831	      0.88307811	     -0.00001749	     -0.22228409	      0.00386187	     -0.00091183	    156.32779243
      0.11982317	     -0.06946352	     -0.00013867	     -0.21046315	     -0.06707167	      0.88307658	     -0.00001699	     -0.22231769	      0.00395474	     -0.00089668	    157.29193149
      0.12152112	     -0.06948013	     -0.00014031	     -0.21048077	     -0.06706488	      0.88307507	     -0.00001649	     -0.22235014	      0.00404919	     -0.00087287	    158.21537712
      0.12321906	     -0.06950469	     -0.00014057	     -0.21050638	     -0.06705792	      0.88307362	     -0.00001600	     -0.22238123	      0.00414638	     -0.00084154	    157.63936189
      0.12491700	     -0.06953679	     -0.00014265	     -0.21053953	     -0.06705080	      0.88307222	     -0.00001551	     -0.22241088	      0.00424329	     -0.00080602	    159.39993310
      0.12661495	     -0.06957494	     -0.00014303	     -0.21057878	     -0.06704351	      0.88307088	     -0.00001503	     -0.22243901	      0.00434473	     -0.00076634	    157.44708039
      0.12831289	     -0.06961453	     -0.00014523	     -0.21061944	     -0.06703605	      0.88306962	     -0.00001456	     -0.22246576	      0.00444478	     -0.00072692	    159.27807971
      0.13001084	     -0.06966543	     -0.00014498	     -0.21067149	     -0.06702841	      0.88306842	     -0.00001409	     -0.22249103	      0.00455016	     -0.00068675	    156.20294460
      0.13170878	     -0.06971320	     -0.00014723	     -0.21072035	     -0.06702060	      0.88306728	     -0.00001363	     -0.22251521	      0.00465321	     -0.00064953	    157.75833215
      0.13317911	     -0.06976214	     -0.00014733	     -0.21077028	     -0.06701369	      0.88306635	     -0.00001324	     -0.22253515	      0.00474614	     -0.00061974	    156.18888081
      0.13464945	     -0.06980967	     -0.00014847	     -0.21081880	     -0.06700664	      0.88306546	     -0.00001285	     -0.22255436	      0.00483868	     -0.00059363	    156.45163779
      0.13649434	     -0.06987432	     -0.00014931	     -0.21088470	     -0.06699761	      0.88306439	     -0.00001237	     -0.22257752	      0.00495704	     -0.00056692	    155.71470480
      0.13833924	     -0.06994157	     -0.00015075	     -0.21095321	     -0.06698835	      0.88306336	     -0.00001190	     -0.22259987	      0.00507806	     -0.00054628	    153.11168594
      0.13999318	     -0.06999074	     -0.00015111	     -0.21100350	     -0.06697986	      0.88306247	     -0.00001148	     -0.22261935	      0.00518416	     -0.00053531	    155.34001752
      0.14164711	     -0.07005175	     -0.00015249	     -0.21106564	     -0.06697120	      0.88306159	     -0.00001107	     -0.22263821	      0.00529517	     -0.00052920	    152.31724286
      0.14330105	     -0.07010115	     -0.00015306	     -0.21111617	     -0.06696235	      0.88306071	     -0.00001067	     -0.22265681	      0.00540387	     -0.00053025	    153.48626901
      0.14495499	     -0.07015468	     -0.00015402	     -0.21117086	     -0.06695332	      0.88305983	     -0.00001027	     -0.22267502	      0.00551598	     -0.00053635	    151.12039381
      0.14660892	     -0.07019373	     -0.00015436	     -0.21121104	     -0.06694411	      0.88305894	     -0.00000988	     -0.22269296	      0.00562599	     -0.00054797	    152.17526581
      0.14826286	     -0.07023930	     -0.00015518	     -0.21125776	     -0.06693471	      0.88305802	     -0.00000949	     -0.22271041	      0.00573811	     -0.00056440	    151.09587396
      0.14991680	     -0.07027301	     -0.00015534	     -0.21129262	     -0.06692513	      0.88305707	     -0.00000911	     -0.22272764	      0.00585000	     -0.00058416	    150.66260533
      0.15154456	     -0.07030709	     -0.00015566	     -0.21132784	     -0.06691552	      0.88305610	     -0.00000874	     -0.22274426	      0.00596107	     -0.00060674	    149.34799165
      0.15317233	     -0.07033471	     -0.00015580	     -0.21135659	     -0.06690572	      0.88305509	     -0.00000838	     -0.22276061	      0.00607104	     -0.00063205	    149.73406887
      0.15520163	     -0.07037230	     -0.00015588	     -0.21139562	     -0.06689326	      0.88305377	     -0.00000794	     -0.22278056	      0.00621073	     -0.00066575	    147.20081518
      0.15689509	     -0.07038859	     -0.00015548	     -0.21141308	     -0.06688265	      0.88305262	     -0.00000758	     -0.22279694	      0.00632446	     -0.00069541	    149.11789262
      0.15858855	     -0.07041754	     -0.00015554	     -0.21144323	     -0.06687184	      0.88305142	     -0.00000723	     -0.22281284	      0.00644158	     -0.00072597	    147.25132327
      0.16028201	     -0.07043554	     -0.00015521	     -0.21146243	     -0.06686083	      0.88305016	     -0.00000688	     -0.22282859	      0.00655747	     -0.00075598	    147.37330033
      0.16197547	     -0.07045947	     -0.00015531	     -0.21148757	     -0.06684963	      0.88304886	     -0.00000655	     -0.22284394	      0.00667494	     -0.00078618	    146.27218182
      0.16366893	     -0.07047512	     -0.00015475	     -0.21150442	     -0.06683823	      0.88304750	     -0.00000622	     -0.22285899	      0.00679186	     -0.00081592	    146.66666680
      0.16536239	     -0.07049328	     -0.00015456	     -0.21152380	     -0.06682663	      0.88304609	     -0.00000590	     -0.22287355	      0.00691041	     -0.00084446	    145.83221509
      0.16705585	     -0.07050286	     -0.00015393	     -0.21153460	     -0.06681482	      0.88304464	     -0.00000558	     -0.22288771	      0.00702864	     -0.00087120	    146.19582429
      0.16874930	     -0.07051566	     -0.00015435	     -0.21154863	     -0.06680282	      0.88304314	     -0.00000528	     -0.22290131	      0.00714831	     -0.00089539	    145.55493787
      0.17044276	     -0.07051890	     -0.00015443	     -0.21155310	     -0.06679061	      0.88304161	     -0.00000499	     -0.22291421	      0.00726791	     -0.00091703	    146.07077376
      0.17213622	     -0.07051566	     -0.00015488	     -0.21155110	     -0.06677820	      0.88304004	     -0.00000470	     -0.22292594	      0.00738909	     -0.00093549	    145.92738075
      0.17382968	     -0.07048052	     -0.00015496	     -0.21151721	     -0.06676559	      0.88303844	     -0.00000442	     -0.22293578	      0.00751054	     -0.00094932	    147.07717137
      0.17552314	     -0.07040192	     -0.00015572	     -0.21143988	     -0.06675277	      0.88303683	     -0.00000416	     -0.22294232	      0.00763329	     -0.00095557	    147.91583580
      0.17721660	     -0.07027134	     -0.00015656	     -0.21131057	     -0.06673974	      0.88303521	     -0.00000390	     -0.22294409	      0.00775525	     -0.00095146	    149.80482310
      0.17891006	     -0.07009311	     -0.00015703	     -0.21113361	     -0.06672650	      0.88303361	     -0.00000364	     -0.22293969	      0.00787597	     -0.00093393	    151.25475736
      0.18060352	     -0.06986995	     -0.00015697	     -0.21091168	     -0.06671307	      0.88303206	     -0.00000340	     -0.22292845	      0.00799262	     -0.00090030	    153.20131585
      0.18229697	     -0.06961834	     -0.00015699	     -0.21066126	     -0.06669944	      0.88303057	     -0.00000317	     -0.22291025	      0.00810445	     -0.00084876	    154.56512890
      0.18399043	     -0.06934043	     -0.00015674	     -0.21038448	     -0.06668562	      0.88302919	     -0.00000294	     -0.22288537	      0.00820946	     -0.00077881	    156.44455941
      0.18568389	     -0.06904632	     -0.00015613	     -0.21009144	     -0.06667164	      0.88302795	     -0.00000272	     -0.22285419	      0.00830772	     -0.00069065	    157.81184031
      0.18737735	     -0.06873627	     -0.00015531	     -0.20978237	     -0.06665749	      0.88302686	     -0.00000251	     -0.22281727	      0.00839793	     -0.00058533	    159.69181965
      0.18907081	     -0.06841346	     -0.00015533	     -0.20946046	     -0.06664320	      0.88302597	     -0.00000230	     -0.22277518	      0.00848057	     -0.00046391	    161.13547176
      0.19076427	     -0.06808698	     -0.00015494	     -0.20913479	     -0.06662877	      0.88302530	     -0.00000210	     -0.22272870	      0.00855445	     -0.00032756	    162.85236690
      0.19245773	     -0.06776102	     -0.00015436	     -0.20880957	     -0.06661423	      0.88302487	     -0.00000191	     -0.22267841	      0.00862037	     -0.00017885	    164.25105229
      0.19415119	     -0.06743354	     -0.00015347	     -0.20848274	     -0.06659958	      0.88302470	     -0.00000172	     -0.22262481	      0.00867793	     -0.00002079	    166.05807905
      0.19584465	     -0.06711137	     -0.00015258	     -0.20816114	     -0.06658484	      0.88302480	     -0.00000154	     -0.22256825	      0.00872823	      0.00014368	    167.36381821
      0.19753810	     -0.06679127	     -0.00015162	     -0.20784154	     -0.06657003	      0.88302519	     -0.00000137	     -0.22250924	      0.00877070	      0.00031145	    169.18908383
      0.19923156	     -0.06648164	     -0.00015123	     -0.20753233	     -0.06655514	      0.88302586	     -0.00000120	     -0.22244811	      0.00880673	      0.00047984	    170.26782962
      0.20092502	     -0.06617218	     -0.00015035	     -0.20722322	     -0.06654020	      0.88302681	     -0.00000104	     -0.22238528	      0.00883527	      0.00064588	    172.15943084
      0.20239259	     -0.06591326	     -0.00014970	     -0.20696455	     -0.06652722	      0.88302786	     -0.00000090	     -0.22232955	      0.00885528	      0.00078609	    173.19698213
      0.20386016	     -0.06565442	     -0.00014857	     -0.20670592	     -0.06651422	      0.88302911	     -0.00000077	     -0.22227290	      0.00887013	      0.00092087	    174.88436694
      0.20586199	     -0.06531794	     -0.00014763	     -0.20636964	     -0.06649644	      0.88303113	     -0.00000059	     -0.22219434	      0.00888359	      0.00109351	    176.40205860
      0.20734262	     -0.06506783	     -0.00014679	     -0.20611961	     -0.06648329	      0.88303284	     -0.00000047	     -0.22213563	      0.00888852	      0.00121288	    176.89212850
      0.20882326	     -0.06482868	     -0.00014664	     -0.20588050	     -0.06647013	      0.88303472	     -0.00000035	     -0.22207644	      0.00888860	      0.00132215	    178.26247982
      0.21030390	     -0.06459431	     -0.00014642	     -0.20564612	     -0.06645697	      0.88303675	     -0.00000023	     -0.22201695	      0.00888496	      0.00142163	    178.96198818
      0.21211242	     -0.06431727	     -0.00014656	     -0.20536901	     -0.06644091	      0.88303942	     -0.00000009	     -0.22194404	      0.00887526	      0.00152924	    179.11087152
      0.21362780	     -0.06407893	     -0.00014564	     -0.20513056	     -0.06642747	      0.88304180	      0.00000002	     -0.22188280	      0.00886088	      0.00160645	    181.47586430
      0.21514317	     -0.06385244	     -0.00014517	     -0.20490394	     -0.06641405	      0.88304429	      0.00000013	     -0.22182130	      0.00884423	      0.00167292	    181.36013938
      0.21665855	     -0.06362151	     -0.00014425	     -0.20467282	     -0.06640067	      0.88304686	      0.00000023	     -0.22175971	      0.00882214	      0.00172698	    183.39399538
      0.21817393	     -0.06339522	     -0.00014341	     -0.20444632	     -0.06638732	      0.88304952	      0.00000033	     -0.22169789	      0.00879801	      0.00177106	    182.71940265
      0.21968930	     -0.06316283	     -0.00014253	     -0.20421365	     -0.06637401	      0.88305223	      0.00000043	     -0.22163591	      0.00876787	      0.00180390	    184.95975944
      0.22120468	     -0.06293799	     -0.00014175	     -0.20398851	     -0.06636074	      0.88305498	      0.00000053	     -0.22157369	      0.00873546	      0.00182735	    184.75112623
      0.22272005	     -0.06270716	     -0.00014080	     -0.20375733	     -0.06634753	      0.88305776	      0.00000063	     -0.22151136	      0.00869782	      0.00184162	    186.21688156
      0.22423543	     -0.06248326	     -0.00014012	     -0.20353304	     -0.06633438	      0.88306056	      0.00000072	     -0.22144888	      0.00865641	      0.00184719	    187.28850225
      0.22575080	     -0.06225707	     -0.00013947	     -0.20330642	     -0.06632130	      0.88306335	      0.00000081	     -0.22138636	      0.00861185	      0.00184637	    187.28256222
      0.22726618	     -0.06203019	     -0.00013886	     -0.20307906	     -0.06630829	      0.88306615	      0.00000090	     -0.22132375	      0.00856195	      0.00183847	    189.19268533
      0.22878156	     -0.06180311	     -0.00013798	     -0.20285148	     -0.06629535	      0.88306892	      0.00000098	     -0.22126102	      0.00850968	      0.00182584	    189.02379354
      0.23029693	     -0.06157174	     -0.00013716	     -0.20261955	     -0.06628250	      0.88307168	      0.00000107	     -0.22119814	      0.00845193	      0.00180871	    190.79165045
      0.23175729	     -0.06135091	     -0.00013637	     -0.20239815	     -0.06627020	      0.88307431	      0.00000115	     -0.22113739	      0.00839289	      0.00178862	    192.07536581
      0.23321766	     -0.06113007	     -0.00013570	     -0.20217671	     -0.06625799	      0.88307690	      0.00000122	     -0.22107656	      0.00833092	      0.00176704	    192.08380884
      0.23467802	     -0.06090524	     -0.00013501	     -0.20195122	     -0.06624587	      0.88307947	      0.00000130	     -0.22101566	      0.00826385	      0.00174336	    194.02434131
      0.23647978	     -0.06063412	     -0.00013426	     -0.20167925	     -0.06623106	      0.88308258	      0.00000139	     -0.22094042	      0.00817749	      0.00171354	    194.10333530
      0.23785057	     -0.06042169	     -0.00013360	     -0.20146613	     -0.06621990	      0.88308491	      0.00000146	     -0.22088319	      0.00810627	      0.00169033	    196.45504094
      0.23922136	     -0.06021465	     -0.00013300	     -0.20125836	     -0.06620883	      0.88308721	      0.00000153	     -0.22082593	      0.00803320	      0.00166817	    196.67759897
      0.24059215	     -0.06000390	     -0.00013235	     -0.20104686	     -0.06619788	      0.88308949	      0.00000160	     -0.22076869	      0.00795580	      0.00164648	    198.37147495
      0.24229275	     -0.05974786	     -0.00013167	     -0.20078984	     -0.06618443	      0.88309226	      0.00000168	     -0.22069769	      0.00785653	      0.00162196	    198.39175130
      0.24377304	     -0.05951743	     -0.00013108	     -0.20055851	     -0.06617287	      0.88309465	      0.00000175	     -0.22063594	      0.00776410	      0.00160241	    201.09687412
      0.24525332	     -0.05929372	     -0.00013039	     -0.20033387	     -0.06616144	      0.88309701	      0.00000183	     -0.22057415	      0.00766950	      0.00158585	    201.35261416
      0.24673361	     -0.05906227	     -0.00012942	     -0.20010144	     -0.06615016	      0.88309935	      0.00000190	     -0.22051241	      0.00756971	      0.00157151	    203.61762242
      0.24821390	     -0.05884184	     -0.00012879	     -0.19988001	     -0.06613904	      0.88310166	      0.00000197	     -0.22045067	      0.00746732	      0.00156054	    203.77694484
      0.24952182	     -0.05863972	     -0.00012825	     -0.19967696	     -0.06612933	      0.88310370	      0.00000203	     -0.22039626	      0.00737252	      0.00155312	    205.67253763
      0.25082975	     -0.05844454	     -0.00012780	     -0.19948083	     -0.06611975	      0.88310573	      0.00000209	     -0.22034192	      0.00727532	      0.00154832	    206.48504497
      0.25213768	     -0.05824892	     -0.00012743	     -0.19928422	     -0.06611030	      0.88310775	      0.00000215	     -0.22028774	      0.00717485	      0.00154591	    207.70077774
      0.25393852	     -0.05798659	     -0.00012699	     -0.19902048	     -0.06609751	      0.88311054	      0.00000223	     -0.22021350	      0.00703175	      0.00154649	    208.87343410
      0.25524083	     -0.05779844	     -0.00012653	     -0.19883127	     -0.06608842	      0.88311255	      0.00000229	     -0.22016016	      0.00692442	      0.00154946	    210.18206901
      0.25654314	     -0.05761977	     -0.00012601	     -0.19865153	     -0.06607947	      0.88311457	      0.00000236	     -0.22010723	      0.00681441	      0.00155447	    210.84632132
      0.25812787	     -0.05740465	     -0.00012468	     -0.19843505	     -0.06606878	      0.88311704	      0.00000243	     -0.22004369	      0.00667598	      0.00156269	    212.15436038
      0.25971261	     -0.05721948	     -0.00012394	     -0.19824849	     -0.06605832	      0.88311953	      0.00000251	     -0.21998171	      0.00653367	      0.00157245	    211.92839987
      0.26093813	     -0.05708354	     -0.00012310	     -0.19811144	     -0.06605038	      0.88312146	      0.00000257	     -0.21993526	      0.00642017	      0.00157970	    212.99810106
      0.26216365	     -0.05696731	     -0.00012246	     -0.19799408	     -0.06604258	      0.88312340	      0.00000263	     -0.21989021	      0.00630503	      0.00158531	    213.51366320
      0.26379461	     -0.05682848	     -0.00012167	     -0.19785372	     -0.06603242	      0.88312599	      0.00000271	     -0.21983268	      0.00614976	      0.00158965	    213.81387819
      0.26524575	     -0.05672187	     -0.00012097	     -0.19774573	     -0.06602360	      0.88312829	      0.00000278	     -0.21978379	      0.00600905	      0.00158914	    214.90316355
      0.26669688	     -0.05662583	     -0.00012039	     -0.19764830	     -0.06601498	      0.88313060	      0.00000285	     -0.21973710	      0.00586812	      0.00158493	    214.54969463
      0.26814802	     -0.05654373	     -0.00011968	     -0.19756479	     -0.06600657	      0.88313289	      0.00000293	     -0.21969254	      0.00572504	      0.00157522	    215.41341494
      0.26959915	     -0.05647056	     -0.00011915	     -0.19749021	     -0.06599837	      0.88313517	      0.00000300	     -0.21965010	      0.00558178	      0.00156024	    215.79000608
      0.27083946	     -0.05642206	     -0.00011855	     -0.19744050	     -0.06599152	      0.88313709	      0.00000307	     -0.21961546	      0.00545870	      0.00154308	    215.76854694
      0.27207977	     -0.05637798	     -0.00011804	     -0.19739521	     -0.06598483	      0.88313899	      0.00000313	     -0.21958234	      0.00533530	      0.00152191	    216.01395126
      0.27363996	     -0.05633670	     -0.00011732	     -0.19735240	     -0.06597662	      0.88314134	      0.00000322	     -0.21954279	      0.00517972	      0.00148936	    216.08536053
      0.27520016	     -0.05630491	     -0.00011670	     -0.19731907	     -0.06596866	      0.88314364	      0.00000330	     -0.21950560	      0.00502429	      0.00145054	    215.98640782
      0.27640908	     -0.05629154	     -0.00011617	     -0.19730452	     -0.06596266	      0.88314537	      0.00000337	     -0.21947837	      0.00490364	      0.00141625	    215.86332495
      0.27761801	     -0.05628287	     -0.00011563	     -0.19729466	     -0.06595681	      0.88314706	      0.00000344	     -0.21945254	      0.00478309	      0.00137812	    216.13991121
      0.27919060	     -0.05628392	     -0.00011489	     -0.19729418	     -0.06594941	      0.88314919	      0.00000354	     -0.21942099	      0.00462723	      0.00132393	    215.49969133
      0.28055742	     -0.05629097	     -0.00011432	     -0.19729989	     -0.06594318	      0.88315096	      0.00000362	     -0.21939544	      0.00449149	      0.00127222	    216.20426754
      0.28192424	     -0.05630992	     -0.00011370	     -0.19731752	     -0.06593713	      0.88315266	      0.00000370	     -0.21937160	      0.00435750	      0.00121778	    215.01398177
      0.28329105	     -0.05633154	     -0.00011317	     -0.19733782	     -0.06593127	      0.88315429	      0.00000379	     -0.21934947	      0.00422316	      0.00115972	    215.68834911
      0.28465787	     -0.05636430	     -0.00011229	     -0.19736928	     -0.06592558	      0.88315583	      0.00000388	     -0.21932896	      0.00409059	      0.00109926	    214.93165021
      0.28602469	     -0.05640038	     -0.00011153	     -0.19740406	     -0.06592008	      0.88315729	      0.00000397	     -0.21931008	      0.00395840	      0.00103615	    215.30511028
      0.28739151	     -0.05644521	     -0.00011097	     -0.19744761	     -0.06591476	      0.88315866	      0.00000406	     -0.21929275	      0.00382814	      0.00097177	    214.26859512
      0.28875833	     -0.05649283	     -0.00011029	     -0.19749396	     -0.06590962	      0.88315995	      0.00000415	     -0.21927698	      0.00369814	      0.00090571	    214.78350123
      0.29012515	     -0.05654936	     -0.00010978	     -0.19754923	     -0.06590465	      0.88316114	      0.00000425	     -0.21926272	      0.00357036	      0.00083919	    213.85221018
      0.29149197	     -0.05660815	     -0.00010906	     -0.19760678	     -0.06589986	      0.88316224	      0.00000435	     -0.21924997	      0.00344308	      0.00077197	    214.31467076
      0.29285879	     -0.05667564	     -0.00010829	     -0.19767305	     -0.06589524	      0.88316325	      0.00000445	     -0.21923869	      0.00331829	      0.00070541	    213.15577349
      0.29422561	     -0.05674365	     -0.00010755	     -0.19773985	     -0.06589079	      0.88316417	      0.00000455	     -0.21922884	      0.00319406	      0.00063886	    213.69415195
      0.29586778	     -0.05683695	     -0.00010658	     -0.19783173	     -0.06588566	      0.88316515	      0.00000467	     -0.21921876	      0.00304837	      0.00056040	    212.21687985
      0.29711035	     -0.05690530	     -0.00010599	     -0.19789900	     -0.06588194	      0.88316581	      0.00000477	     -0.21921238	      0.00293860	      0.00050175	    213.14935822
      0.29835292	     -0.05698134	     -0.00010549	     -0.19797400	     -0.06587836	      0.88316640	      0.00000486	     -0.21920700	      0.00283131	      0.00044464	    212.46762997
      0.29989470	     -0.05707746	     -0.00010466	     -0.19806884	     -0.06587410	      0.88316703	      0.00000499	     -0.21920170	      0.00269961	      0.00037534	    212.79639546
      0.30143648	     -0.05718327	     -0.00010381	     -0.19817341	     -0.06587003	      0.88316756	      0.00000511	     -0.21919787	      0.00257180	      0.00030931	    210.67913320
      0.30277594	     -0.05726934	     -0.00010319	     -0.19825841	     -0.06586666	      0.88316794	      0.00000522	     -0.21919573	      0.00246092	      0.00025382	    211.89692106
      0.30411540	     -0.05736717	     -0.00010247	     -0.19835519	     -0.06586344	      0.88316824	      0.00000534	     -0.21919454	      0.00235298	      0.00020039	    211.45460453
      0.30545486	     -0.05746391	     -0.00010188	     -0.19845091	     -0.06586036	      0.88316847	      0.00000545	     -0.21919438	      0.00224732	      0.00014976	    210.78017901
      0.30679433	     -0.05756416	     -0.00010123	     -0.19855015	     -0.06585742	      0.88316864	      0.00000557	     -0.21919513	      0.00214307	      0.00010123	    210.83864306
      0.30857813	     -0.05770210	     -0.00010044	     -0.19868680	     -0.06585372	      0.88316877	      0.00000573	     -0.21919752	      0.00200857	      0.00004098	    209.33110338
      0.30989280	     -0.05780457	     -0.00009939	     -0.19878833	     -0.06585114	      0.88316879	      0.00000585	     -0.21920021	      0.00191047	     -0.00000047	    209.76672338
      0.31120747	     -0.05790985	     -0.00009851	     -0.19889270	     -0.06584869	      0.88316877	      0.00000597	     -0.21920367	      0.00181490	     -0.00003961	    209.78496766
      0.31252214	     -0.05801790	     -0.00009778	     -0.19899987	     -0.06584637	      0.88316869	      0.00000610	     -0.21920789	      0.00172194	     -0.00007574	    208.73316914
      0.31383680	     -0.05812655	     -0.00009694	     -0.19910764	     -0.06584416	      0.88316857	      0.00000623	     -0.21921286	      0.00163020	     -0.00010974	    208.92801823
      0.31545463	     -0.05826729	     -0.00009588	     -0.19924735	     -0.06584162	      0.88316836	      0.00000639	     -0.21921995	      0.00152152	     -0.00014757	    206.91713880
      0.31707246	     -0.05840179	     -0.00009526	     -0.19938083	     -0.06583924	      0.88316809	      0.00000655	     -0.21922810	      0.00141394	     -0.00018196	    208.00924724
      0.31837025	     -0.05851964	     -0.00009461	     -0.19949789	     -0.06583746	      0.88316784	      0.00000669	     -0.21923523	      0.00133115	     -0.00020700	    206.97418228
      0.31966803	     -0.05863546	     -0.00009420	     -0.19961295	     -0.06583579	      0.88316756	      0.00000683	     -0.21924299	      0.00125016	     -0.00022991	    206.65351570
      0.32123841	     -0.05878017	     -0.00009361	     -0.19975675	     -0.06583390	      0.88316718	      0.00000700	     -0.21925312	      0.00115523	     -0.00025501	    205.52216346
      0.32280878	     -0.05892128	     -0.00009296	     -0.19989700	     -0.06583216	      0.88316676	      0.00000718	     -0.21926403	      0.00106310	     -0.00027730	    204.94283990
      0.32412794	     -0.05904622	     -0.00009241	     -0.20002123	     -0.06583081	      0.88316638	      0.00000733	     -0.21927368	      0.00098783	     -0.00029423	    204.51451238
      0.32544709	     -0.05916978	     -0.00009201	     -0.20014410	     -0.06582955	      0.88316598	      0.00000749	     -0.21928386	      0.00091483	     -0.00030989	    204.31391226
      0.32676625	     -0.05929681	     -0.00009144	     -0.20027047	     -0.06582839	      0.88316556	      0.00000765	     -0.21929449	      0.00084444	     -0.00032408	    203.32754181
      0.32845810	     -0.05945745	     -0.00009099	     -0.20043030	     -0.06582704	      0.88316500	      0.00000786	     -0.21930877	      0.00075676	     -0.00034097	    203.07468406
      0.33014996	     -0.05962383	     -0.00008994	     -0.20059590	     -0.06582583	      0.88316441	      0.00000807	     -0.21932359	      0.00067369	     -0.00035546	    201.03753595
      0.33130425	     -0.05972970	     -0.00008993	     -0.20070125	     -0.06582508	      0.88316400	      0.00000822	     -0.21933406	      0.00061810	     -0.00036467	    201.41183458
      0.33245855	     -0.05984057	     -0.00008950	     -0.20081164	     -0.06582440	      0.88316357	      0.00000837	     -0.21934468	      0.00056488	     -0.00037317	    200.61027039
      0.33412001	     -0.05999670	     -0.00008900	     -0.20096708	     -0.06582352	      0.88316294	      0.00000859	     -0.21936029	      0.00049066	     -0.00038463	    200.13343584
      0.33578147	     -0.06015679	     -0.00008825	     -0.20112651	     -0.06582277	      0.88316229	      0.00000882	     -0.21937613	      0.00042020	     -0.00039474	    198.75417757
      0.33744294	     -0.06030527	     -0.00008795	     -0.20127438	     -0.06582213	      0.88316163	      0.00000906	     -0.21939226	      0.00035235	     -0.00040253	    197.97578949
      0.33877253	     -0.06042538	     -0.00008673	     -0.20139402	     -0.06582169	      0.88316109	      0.00000925	     -0.21940521	      0.00030060	     -0.00040840	    197.08779349
      0.34010212	     -0.06054300	     -0.00008596	     -0.20151118	     -0.06582133	      0.88316055	      0.00000944	     -0.21941821	      0.00025047	     -0.00041380	    196.93733612
      0.34179285	     -0.06069156	     -0.00008435	     -0.20165921	     -0.06582095	      0.88315984	      0.00000970	     -0.21943475	      0.00019029	     -0.00041918	    195.20360910
      0.34305105	     -0.06079600	     -0.00008322	     -0.20176326	     -0.06582074	      0.88315931	      0.00000989	     -0.21944703	      0.00014626	     -0.00042277	    195.59271650
      0.34430925	     -0.06089975	     -0.00008168	     -0.20186664	     -0.06582058	      0.88315878	      0.00001009	     -0.21945924	      0.00010489	     -0.00042493	    194.27240368
      0.34556745	     -0.06099934	     -0.00008005	     -0.20196588	     -0.06582048	      0.88315824	      0.00001029	     -0.21947139	      0.00006414	     -0.00042680	    194.18938543
      0.34729638	     -0.06113461	     -0.00007752	     -0.20210070	     -0.06582041	      0.88315750	      0.00001057	     -0.21948794	      0.00001177	     -0.00042759	    191.99293358
      0.34902531	     -0.06125502	     -0.00007521	     -0.20222065	     -0.06582044	      0.88315676	      0.00001085	     -0.21950435	     -0.00004054	     -0.00042709	    193.22307589
      0.35034290	     -0.06135136	     -0.00007276	     -0.20231669	     -0.06582052	      0.88315620	      0.00001108	     -0.21951665	     -0.00007702	     -0.00042519	    191.46827324
      0.35166050	     -0.06143907	     -0.00007028	     -0.20240409	     -0.06582064	      0.88315564	      0.00001131	     -0.21952892	     -0.00011343	     -0.00042284	    191.65555894
      0.35327225	     -0.06154536	     -0.00006693	     -0.20251002	     -0.06582086	      0.88315497	      0.00001159	     -0.21954382	     -0.00015497	     -0.00041826	    189.72941379
      0.35488401	     -0.06163746	     -0.00006347	     -0.20260178	     -0.06582114	      0.88315430	      0.00001188	     -0.21955859	     -0.00019702	     -0.00041311	    191.06884637
      0.35628641	     -0.06172082	     -0.00006018	     -0.20268486	     -0.06582144	      0.88315372	      0.00001214	     -0.21957119	     -0.00023029	     -0.00040627	    188.88000978
      0.35768881	     -0.06179496	     -0.00005700	     -0.20275872	     -0.06582179	      0.88315316	      0.00001240	     -0.21958372	     -0.00026384	     -0.00039943	    189.36590103
      0.35909121	     -0.06186812	     -0.00005355	     -0.20283162	     -0.06582218	      0.88315260	      0.00001266	     -0.21959611	     -0.00029557	     -0.00039161	    188.53521927
      0.36049361	     -0.06193546	     -0.00005014	     -0.20289870	     -0.06582262	      0.88315206	      0.00001293	     -0.21960837	     -0.00032706	     -0.00038351	    188.78170360
      0.36189601	     -0.06200055	     -0.00004662	     -0.20296355	     -0.06582310	      0.88315153	      0.00001321	     -0.21962051	     -0.00035646	     -0.00037383	    187.11991930
      0.36329841	     -0.06205801	     -0.00004316	     -0.20302077	     -0.06582362	      0.88315101	      0.00001348	     -0.21963252	     -0.00038657	     -0.00036392	    187.67121458
      0.36486061	     -0.06212244	     -0.00003922	     -0.20308493	     -0.06582425	      0.88315045	      0.00001379	     -0.21964573	     -0.00041866	     -0.00035253	    187.24625312
      0.36642281	     -0.06218272	     -0.00003538	     -0.20314496	     -0.06582493	      0.88314991	      0.00001411	     -0.21965883	     -0.00044895	     -0.00033966	    185.47537958
      0.36798501	     -0.06223437	     -0.00003142	     -0.20319635	     -0.06582565	      0.88314939	      0.00001443	     -0.21967182	     -0.00048047	     -0.00032685	    186.21562206
      0.36954722	     -0.06228658	     -0.00002757	     -0.20324831	     -0.06582643	      0.88314889	      0.00001475	     -0.21968461	     -0.00050999	     -0.00031354	    185.32881450
      0.37110942	     -0.06233301	     -0.00002371	     -0.20329450	     -0.06582725	      0.88314841	      0.00001508	     -0.21969730	     -0.00053995	     -0.00030058	    185.82641848
      0.37267162	     -0.06238234	     -0.00002014	     -0.20334358	     -0.06582811	      0.88314795	      0.00001541	     -0.21970983	     -0.00056836	     -0.00028726	    184.99445100
      0.37423383	     -0.06242189	     -0.00001648	     -0.20338290	     -0.06582902	      0.88314751	      0.00001574	     -0.21972232	     -0.00059694	     -0.00027430	    185.06285548
      0.37579603	     -0.06246319	     -0.00001308	     -0.20342397	     -0.06582998	      0.88314709	      0.00001607	     -0.21973469	     -0.00062384	     -0.00026079	    183.28369707
      0.37735823	     -0.06249828	     -0.00000963	     -0.20345883	     -0.06583097	      0.88314670	      0.00001641	     -0.21974698	     -0.00065169	     -0.00024859	    183.72440747
      0.37892043	     -0.06253465	     -0.00000658	     -0.20349497	     -0.06583201	      0.88314632	      0.00001675	     -0.21975913	     -0.00067852	     -0.00023694	    183.18932559
      0.38048264	     -0.06256822	     -0.00000335	     -0.20352831	     -0.06583309	      0.88314595	      0.00001709	     -0.21977120	     -0.00070582	     -0.00022664	    183.95503205
      0.38204484	     -0.06260155	     -0.00000075	     -0.20356142	     -0.06583422	      0.88314561	      0.00001743	     -0.21978316	     -0.00073138	     -0.00021613	    182.40504810
      0.38360704	     -0.06262648	      0.00000247	     -0.20358612	     -0.06583538	      0.88314528	      0.00001778	     -0.21979512	     -0.00075827	     -0.00020768	    183.45361695
      0.38516924	     -0.06265942	      0.00000474	     -0.20361883	     -0.06583658	      0.88314496	      0.00001812	     -0.21980690	     -0.00078315	     -0.00019919	    181.55765196
      0.38645817	     -0.06267697	      0.00000711	     -0.20363619	     -0.06583761	      0.88314471	      0.00001841	     -0.21981661	     -0.00080526	     -0.00019393	    182.82531615
      0.38774711	     -0.06269848	      0.00000904	     -0.20365752	     -0.06583866	      0.88314446	      0.00001870	     -0.21982622	     -0.00082580	     -0.00018880	    181.87889967
      0.38903604	     -0.06271613	      0.00001097	     -0.20367499	     -0.06583974	      0.88314422	      0.00001899	     -0.21983576	     -0.00084718	     -0.00018485	    182.24629137
      0.39068821	     -0.06273984	      0.00001329	     -0.20369847	     -0.06584116	      0.88314392	      0.00001936	     -0.21984787	     -0.00087315	     -0.00018026	    180.68429738
      0.39234039	     -0.06275320	      0.00001559	     -0.20371159	     -0.06584263	      0.88314362	      0.00001973	     -0.21985985	     -0.00090127	     -0.00017714	    182.04186365
      0.39370141	     -0.06276766	      0.00001724	     -0.20372585	     -0.06584387	      0.88314338	      0.00002004	     -0.21986948	     -0.00092280	     -0.00017467	    180.96080732
      0.39506243	     -0.06277728	      0.00001847	     -0.20373527	     -0.06584514	      0.88314315	      0.00002035	     -0.21987907	     -0.00094554	     -0.00017339	    181.67762386
      0.39700038	     -0.06279591	      0.00002018	     -0.20375361	     -0.06584700	      0.88314281	      0.00002079	     -0.21989257	     -0.00097648	     -0.00017248	    180.34282918
      0.39842297	     -0.06279804	      0.00002117	     -0.20375552	     -0.06584841	      0.88314257	      0.00002111	     -0.21990246	     -0.00100056	     -0.00017187	    181.22152545
      0.39984556	     -0.06280582	      0.00002235	     -0.20376309	     -0.06584985	      0.88314232	      0.00002144	     -0.21991218	     -0.00102427	     -0.00017240	    181.39091185
      0.40126814	     -0.06280806	      0.00002344	     -0.20376512	     -0.06585132	      0.88314208	      0.00002177	     -0.21992182	     -0.00104763	     -0.00017280	    181.04925986
      0.40312071	     -0.06281231	      0.00002504	     -0.20376908	     -0.06585329	      0.88314176	      0.00002219	     -0.21993416	     -0.00107858	     -0.00017433	    180.63811949
      0.40471781	     -0.06280756	      0.00002591	     -0.20376408	     -0.06585504	      0.88314148	      0.00002256	     -0.21994464	     -0.00110593	     -0.00017446	    180.74045965
      0.40612656	     -0.06280450	      0.00002757	     -0.20376081	     -0.06585661	      0.88314123	      0.00002289	     -0.21995375	     -0.00113013	     -0.00017519	    180.71878519
      0.40753530	     -0.06279873	      0.00002892	     -0.20375482	     -0.06585822	      0.88314098	      0.00002322	     -0.21996275	     -0.00115496	     -0.00017621	    181.40882608
      0.40894404	     -0.06279487	      0.00003032	     -0.20375074	     -0.06585987	      0.88314073	      0.00002354	     -0.21997164	     -0.00117924	     -0.00017673	    180.81282802
      0.41067530	     -0.06278561	      0.00003209	     -0.20374122	     -0.06586193	      0.88314043	      0.00002395	     -0.21998252	     -0.00120977	     -0.00017692	    180.34115444
      0.41240656	     -0.06276978	      0.00003455	     -0.20372511	     -0.06586406	      0.88314012	      0.00002435	     -0.21999325	     -0.00124220	     -0.00017712	    181.41768011
      0.41391480	     -0.06275814	      0.00003585	     -0.20371322	     -0.06586595	      0.88313986	      0.00002471	     -0.22000242	     -0.00126949	     -0.00017520	    180.35680632
      0.41542305	     -0.06274504	      0.00003765	     -0.20369987	     -0.06586789	      0.88313959	      0.00002506	     -0.22001157	     -0.00129817	     -0.00017364	    180.95300155
      0.41693130	     -0.06272971	      0.00003924	     -0.20368429	     -0.06586987	      0.88313933	      0.00002542	     -0.22002067	     -0.00132713	     -0.00017235	    181.83193126
      0.41843954	     -0.06271729	      0.00004104	     -0.20367162	     -0.06587189	      0.88313907	      0.00002578	     -0.22002971	     -0.00135532	     -0.00016998	    180.81480460
      0.41994779	     -0.06269823	      0.00004228	     -0.20365229	     -0.06587396	      0.88313882	      0.00002613	     -0.22003873	     -0.00138518	     -0.00016738	    181.61060240
      0.42145604	     -0.06268203	      0.00004350	     -0.20363583	     -0.06587607	      0.88313857	      0.00002649	     -0.22004763	     -0.00141482	     -0.00016407	    181.23823577
      0.42296429	     -0.06266216	      0.00004413	     -0.20361568	     -0.06587823	      0.88313832	      0.00002685	     -0.22005651	     -0.00144550	     -0.00016026	    181.74993013
      0.42447253	     -0.06264365	      0.00004524	     -0.20359689	     -0.06588043	      0.88313809	      0.00002721	     -0.22006526	     -0.00147603	     -0.00015542	    181.15012376
      0.42598078	     -0.06262176	      0.00004577	     -0.20357471	     -0.06588268	      0.88313786	      0.00002757	     -0.22007394	     -0.00150803	     -0.00015016	    182.03739366
      0.42748903	     -0.06260263	      0.00004660	     -0.20355529	     -0.06588498	      0.88313763	      0.00002793	     -0.22008253	     -0.00153993	     -0.00014447	    181.95254474
      0.42899728	     -0.06258151	      0.00004690	     -0.20353387	     -0.06588732	      0.88313742	      0.00002829	     -0.22009105	     -0.00157236	     -0.00013816	    182.07617434
      0.43050552	     -0.06255945	      0.00004722	     -0.20351151	     -0.06588972	      0.88313722	      0.00002865	     -0.22009947	     -0.00160508	     -0.00013097	    181.76036327
      0.43201377	     -0.06253323	      0.00004740	     -0.20348498	     -0.06589217	      0.88313703	      0.00002901	     -0.22010777	     -0.00163940	     -0.00012405	    183.10980902
      0.43352202	     -0.06251357	      0.00004765	     -0.20346502	     -0.06589467	      0.88313684	      0.00002937	     -0.22011589	     -0.00167277	     -0.00011602	    182.22247390
      0.43503026	     -0.06248840	      0.00004747	     -0.20343953	     -0.06589721	      0.88313668	      0.00002973	     -0.22012397	     -0.00170783	     -0.00010830	    183.03495136
      0.43653851	     -0.06246515	      0.00004768	     -0.20341596	     -0.06589982	      0.88313652	      0.00003009	     -0.22013187	     -0.00174252	     -0.00009948	    182.37708927
      0.43804676	     -0.06243831	      0.00004731	     -0.20338879	     -0.06590247	      0.88313637	      0.00003044	     -0.22013963	     -0.00177921	     -0.00009162	    183.99010051
      0.43955501	     -0.06241757	      0.00004726	     -0.20336773	     -0.06590518	      0.88313624	      0.00003080	     -0.22014721	     -0.00181440	     -0.00008263	    182.54785552
      0.44089515	     -0.06239369	      0.00004683	     -0.20334354	     -0.06590764	      0.88313614	      0.00003111	     -0.22015387	     -0.00184805	     -0.00007571	    184.02724763
      0.44223530	     -0.06237455	      0.00004648	     -0.20332411	     -0.06591014	      0.88313604	      0.00003143	     -0.22016040	     -0.00188055	     -0.00006812	    183.18393156
      0.44357545	     -0.06235355	      0.00004589	     -0.20330280	     -0.06591268	      0.88313595	      0.00003174	     -0.22016684	     -0.00191468	     -0.00006133	    184.01344689
      0.44545616	     -0.06233060	      0.00004513	     -0.20327942	     -0.06591632	      0.88313585	      0.00003217	     -0.22017576	     -0.00196150	     -0.00005194	    182.49919110
      0.44699792	     -0.06230569	      0.00004414	     -0.20325414	     -0.06591938	      0.88313577	      0.00003252	     -0.22018300	     -0.00200295	     -0.00004511	    184.58232336
      0.44853967	     -0.06229645	      0.00004327	     -0.20324453	     -0.06592250	      0.88313571	      0.00003287	     -0.22019015	     -0.00204300	     -0.00003923	    184.02893122
      0.45008143	     -0.06228199	      0.00004184	     -0.20322970	     -0.06592568	      0.88313565	      0.00003322	     -0.22019750	     -0.00208423	     -0.00003450	    184.65392160
      0.45162319	     -0.06227661	      0.00004079	     -0.20322395	     -0.06592893	      0.88313560	      0.00003356	     -0.22020489	     -0.00212500	     -0.00003085	    184.03900103
      0.45300988	     -0.06226795	      0.00003904	     -0.20321495	     -0.06593190	      0.88313556	      0.00003386	     -0.22021165	     -0.00216280	     -0.00002939	    185.04988856
      0.45439658	     -0.06226449	      0.00003787	     -0.20321115	     -0.06593492	      0.88313552	      0.00003416	     -0.22021838	     -0.00219986	     -0.00002905	    184.73499991
      0.45578328	     -0.06225801	      0.00003640	     -0.20320433	     -0.06593800	      0.88313548	      0.00003446	     -0.22022509	     -0.00223737	     -0.00002982	    184.92206972
      0.45746147	     -0.06225310	      0.00003506	     -0.20319902	     -0.06594179	      0.88313543	      0.00003481	     -0.22023311	     -0.00228313	     -0.00003277	    185.40784625
      0.45909542	     -0.06225307	      0.00003314	     -0.20319859	     -0.06594556	      0.88313537	      0.00003515	     -0.22024082	     -0.00232735	     -0.00003768	    185.43363451
      0.46072937	     -0.06225382	      0.00003163	     -0.20319895	     -0.06594940	      0.88313530	      0.00003548	     -0.22024848	     -0.00237133	     -0.00004374	    184.95209512
      0.46205059	     -0.06225282	      0.00002984	     -0.20319762	     -0.06595256	      0.88313524	      0.00003575	     -0.22025463	     -0.00240789	     -0.00005066	    186.24370192
      0.46337181	     -0.06225705	      0.00002850	     -0.20320154	     -0.06595576	      0.88313517	      0.00003601	     -0.22026071	     -0.00244304	     -0.00005810	    185.60990269
      0.46469303	     -0.06226025	      0.00002709	     -0.20320443	     -0.06595901	      0.88313509	      0.00003627	     -0.22026675	     -0.00247908	     -0.00006706	    186.32105226
      0.46646734	     -0.06227295	      0.00002524	     -0.20321672	     -0.06596345	      0.88313496	      0.00003661	     -0.22027484	     -0.00252573	     -0.00008026	    184.90701946
      0.46805546	     -0.06227983	      0.00002320	     -0.20322321	     -0.06596750	      0.88313482	      0.00003690	     -0.22028216	     -0.00256947	     -0.00009380	    186.60829788
      0.46964359	     -0.06229816	      0.00002153	     -0.20324117	     -0.06597161	      0.88313466	      0.00003719	     -0.22028948	     -0.00261133	     -0.00010906	    186.29976523
      0.47123171	     -0.06231192	      0.00001915	     -0.20325455	     -0.06597579	      0.88313447	      0.00003748	     -0.22029694	     -0.00265316	     -0.00012490	    186.55054675
      0.47261847	     -0.06233030	      0.00001751	     -0.20327262	     -0.06597950	      0.88313429	      0.00003772	     -0.22030347	     -0.00268916	     -0.00014008	    186.64170430
      0.47400523	     -0.06234701	      0.00001515	     -0.20328901	     -0.06598325	      0.88313408	      0.00003796	     -0.22031009	     -0.00272496	     -0.00015612	    187.09922607
      0.47539198	     -0.06236853	      0.00001317	     -0.20331022	     -0.06598706	      0.88313385	      0.00003819	     -0.22031677	     -0.00276001	     -0.00017256	    186.81550037
      0.47709583	     -0.06239452	      0.00001058	     -0.20333584	     -0.06599180	      0.88313354	      0.00003847	     -0.22032514	     -0.00280265	     -0.00019327	    186.38328649
      0.47879968	     -0.06241821	      0.00000928	     -0.20335916	     -0.06599661	      0.88313320	      0.00003874	     -0.22033355	     -0.00284541	     -0.00021449	    186.66400218
      0.48026727	     -0.06244113	      0.00000713	     -0.20338177	     -0.06600081	      0.88313287	      0.00003897	     -0.22034078	     -0.00288158	     -0.00023297	    186.89571909
      0.48173486	     -0.06246742	      0.00000579	     -0.20340776	     -0.06600507	      0.88313251	      0.00003919	     -0.22034809	     -0.00291733	     -0.00025202	    187.22697671
      0.48320245	     -0.06249611	      0.00000367	     -0.20343615	     -0.06600937	      0.88313213	      0.00003940	     -0.22035549	     -0.00295219	     -0.00027104	    187.17551979
      0.48467004	     -0.06252314	      0.00000225	     -0.20346290	     -0.06601373	      0.88313172	      0.00003961	     -0.22036299	     -0.00298639	     -0.00028975	    186.90194459
      0.48643411	     -0.06255490	      0.00000014	     -0.20349431	     -0.06601903	      0.88313118	      0.00003985	     -0.22037203	     -0.00302743	     -0.00031257	    187.66325115
      0.48788603	     -0.06258354	     -0.00000077	     -0.20352270	     -0.06602345	      0.88313072	      0.00004004	     -0.22037944	     -0.00305964	     -0.00033020	    186.71340932
      0.48933794	     -0.06261165	     -0.00000265	     -0.20355054	     -0.06602792	      0.88313023	      0.00004022	     -0.22038689	     -0.00309238	     -0.00034809	    187.46984913
      0.49078986	     -0.06264340	     -0.00000376	     -0.20358204	     -0.06603243	      0.88312971	      0.00004040	     -0.22039440	     -0.00312354	     -0.00036502	    186.59350022
      0.49224178	     -0.06267258	     -0.00000543	     -0.20361096	     -0.06603699	      0.88312917	      0.00004057	     -0.22040197	     -0.00315491	     -0.00038141	    186.84020235
      0.49398755	     -0.06271112	     -0.00000671	     -0.20364921	     -0.06604253	      0.88312848	      0.00004076	     -0.22041107	     -0.00319180	     -0.00040035	    186.93595102
      0.49547363	     -0.06274302	     -0.00000868	     -0.20368087	     -0.06604730	      0.88312788	      0.00004092	     -0.22041886	     -0.00322218	     -0.00041533	    186.53466651
      0.49695970	     -0.06277555	     -0.00000942	     -0.20371317	     -0.06605211	      0.88312725	      0.00004106	     -0.22042666	     -0.00325217	     -0.00042928	    186.17345870
      0.49844578	     -0.06280959	     -0.00001140	     -0.20374696	     -0.06605696	      0.88312660	      0.00004120	     -0.22043447	     -0.00328228	     -0.00044273	    186.96269268
      0.49993185	     -0.06284441	     -0.00001229	     -0.20378157	     -0.06606186	      0.88312593	      0.00004133	     -0.22044231	     -0.00331068	     -0.00045475	    186.06828674
      0.50141793	     -0.06287865	     -0.00001399	     -0.20381558	     -0.06606680	      0.88312525	      0.00004146	     -0.22045015	     -0.00333923	     -0.00046602	    186.29196278
      0.50290400	     -0.06291483	     -0.00001505	     -0.20385156	     -0.06607179	      0.88312455	      0.00004157	     -0.22045801	     -0.00336659	     -0.00047602	    185.63130540
      0.50439008	     -0.06294772	     -0.00001652	     -0.20388423	     -0.06607681	      0.88312384	      0.00004168	     -0.22046587	     -0.00339429	     -0.00048549	    186.39179134
      0.50587615	     -0.06298630	     -0.00001752	     -0.20392262	     -0.06608187	      0.88312311	      0.00004177	     -0.22047366	     -0.00342037	     -0.00049369	    185.68680528
      0.50736223	     -0.06302086	     -0.00001907	     -0.20395698	     -0.06608698	      0.88312237	      0.00004186	     -0.22048148	     -0.00344633	     -0.00050083	    185.72745983
      0.50921784	     -0.06306957	     -0.00001986	     -0.20400547	     -0.06609340	      0.88312143	      0.00004196	     -0.22049116	     -0.00347741	     -0.00050905	    184.99760980
      0.51070362	     -0.06310299	     -0.00002205	     -0.20403870	     -0.06609859	      0.88312067	      0.00004202	     -0.22049891	     -0.00350230	     -0.00051347	    185.22858921
      0.51218940	     -0.06314002	     -0.00002235	     -0.20407557	     -0.06610381	      0.88311991	      0.00004208	     -0.22050657	     -0.00352596	     -0.00051784	    184.94036309
      0.51367518	     -0.06317608	     -0.00002393	     -0.20411146	     -0.06610906	      0.88311913	      0.00004213	     -0.22051419	     -0.00354920	     -0.00052153	    185.20048457
      0.51516096	     -0.06321478	     -0.00002450	     -0.20415002	     -0.06611435	      0.88311836	      0.00004217	     -0.22052175	     -0.00357174	     -0.00052493	    185.22430909
      0.51664674	     -0.06325221	     -0.00002587	     -0.20418729	     -0.06611968	      0.88311758	      0.00004220	     -0.22052927	     -0.00359284	     -0.00052679	    184.09873069
      0.51813252	     -0.06328827	     -0.00002652	     -0.20422322	     -0.06612503	      0.88311679	      0.00004222	     -0.22053674	     -0.00361465	     -0.00052863	    184.77334521
      0.51979726	     -0.06333363	     -0.00002804	     -0.20426843	     -0.06613107	      0.88311591	      0.00004223	     -0.22054505	     -0.00363718	     -0.00053012	    183.97673923
      0.52146201	     -0.06337436	     -0.00002817	     -0.20430901	     -0.06613714	      0.88311503	      0.00004223	     -0.22055334	     -0.00365927	     -0.00053019	    183.36085426
      0.52312676	     -0.06341895	     -0.00003056	     -0.20435345	     -0.06614325	      0.88311414	      0.00004221	     -0.22056155	     -0.00368113	     -0.00053030	    183.82313330
      0.52479150	     -0.06346141	     -0.00002930	     -0.20439581	     -0.06614940	      0.88311326	      0.00004219	     -0.22056974	     -0.00370155	     -0.00053042	    183.39503653
      0.52608681	     -0.06349661	     -0.00003185	     -0.20443089	     -0.06615420	      0.88311258	      0.00004216	     -0.22057604	     -0.00371703	     -0.00052941	    183.23294165
      0.52738212	     -0.06353160	     -0.00003205	     -0.20446581	     -0.06615903	      0.88311189	      0.00004213	     -0.22058233	     -0.00373186	     -0.00052888	    183.19243106
      0.52905009	     -0.06357760	     -0.00003328	     -0.20451170	     -0.06616527	      0.88311101	      0.00004207	     -0.22059044	     -0.00375005	     -0.00052833	    183.01238842
      0.53071807	     -0.06362215	     -0.00003335	     -0.20455616	     -0.06617154	      0.88311013	      0.00004200	     -0.22059849	     -0.00376690	     -0.00052734	    182.09439531
      0.53238604	     -0.06366754	     -0.00003533	     -0.20460144	     -0.06617783	      0.88310925	      0.00004192	     -0.22060647	     -0.00378379	     -0.00052642	    182.44032497
      0.53386117	     -0.06370739	     -0.00003475	     -0.20464124	     -0.06618343	      0.88310847	      0.00004184	     -0.22061347	     -0.00379763	     -0.00052581	    182.20349838
      0.53533630	     -0.06374735	     -0.00003617	     -0.20468113	     -0.06618904	      0.88310770	      0.00004174	     -0.22062043	     -0.00381066	     -0.00052495	    181.91849741
      0.53681143	     -0.06378762	     -0.00003600	     -0.20472135	     -0.06619467	      0.88310692	      0.00004164	     -0.22062734	     -0.00382293	     -0.00052434	    181.49120325
      0.53828656	     -0.06382858	     -0.00003714	     -0.20476225	     -0.06620032	      0.88310615	      0.00004153	     -0.22063422	     -0.00383448	     -0.00052360	    181.12684449
      0.53976169	     -0.06386726	     -0.00003719	     -0.20480089	     -0.06620598	      0.88310538	      0.00004141	     -0.22064108	     -0.00384575	     -0.00052339	    181.35317028
      0.54174067	     -0.06392988	     -0.00003866	     -0.20486347	     -0.06621360	      0.88310434	      0.00004123	     -0.22065013	     -0.00385806	     -0.00052345	    179.31557806
      0.54320919	     -0.06396140	     -0.00003813	     -0.20489497	     -0.06621928	      0.88310358	      0.00004109	     -0.22065698	     -0.00386883	     -0.00052225	    180.47074551
      0.54467771	     -0.06400286	     -0.00003920	     -0.20493639	     -0.06622497	      0.88310281	      0.00004094	     -0.22066362	     -0.00387728	     -0.00052221	    180.40771251
      0.54614623	     -0.06404562	     -0.00003901	     -0.20497915	     -0.06623067	      0.88310204	      0.00004078	     -0.22067029	     -0.00388465	     -0.00052263	    180.00462211
      0.54761476	     -0.06408707	     -0.00003989	     -0.20502059	     -0.06623638	      0.88310127	      0.00004061	     -0.22067698	     -0.00389130	     -0.00052298	    179.60507579
      0.54945380	     -0.06413672	     -0.00003945	     -0.20507025	     -0.06624354	      0.88310031	      0.00004038	     -0.22068532	     -0.00389931	     -0.00052422	    180.02571182
      0.55092400	     -0.06418006	     -0.00004082	     -0.20511359	     -0.06624927	      0.88309954	      0.00004019	     -0.22069192	     -0.00390408	     -0.00052491	    179.10859684
      0.55239419	     -0.06421927	     -0.00004042	     -0.20515283	     -0.06625502	      0.88309877	      0.00003999	     -0.22069853	     -0.00390856	     -0.00052557	    178.79383126
      0.55401804	     -0.06426654	     -0.00004154	     -0.20520011	     -0.06626137	      0.88309791	      0.00003976	     -0.22070580	     -0.00391302	     -0.00052711	    178.97739345
      0.55564189	     -0.06431340	     -0.00004103	     -0.20524701	     -0.06626773	      0.88309706	      0.00003951	     -0.22071307	     -0.00391600	     -0.00052830	    178.25243251
      0.55726574	     -0.06436028	     -0.00004313	     -0.20529391	     -0.06627409	      0.88309620	      0.00003926	     -0.22072034	     -0.00391854	     -0.00052942	    178.08173531
      0.55888959	     -0.06440341	     -0.00004202	     -0.20533710	     -0.06628045	      0.88309534	      0.00003900	     -0.22072766	     -0.00391955	     -0.00053051	    177.08709166
      0.56051344	     -0.06445339	     -0.00004504	     -0.20538709	     -0.06628682	      0.88309448	      0.00003872	     -0.22073491	     -0.00392115	     -0.00053218	    178.11094102
      0.56213729	     -0.06449555	     -0.00004274	     -0.20542935	     -0.06629318	      0.88309361	      0.00003844	     -0.22074222	     -0.00392014	     -0.00053340	    176.76764363
      0.56350131	     -0.06453635	     -0.00004533	     -0.20547018	     -0.06629853	      0.88309288	      0.00003819	     -0.22074829	     -0.00391973	     -0.00053440	    177.16013283
      0.56486533	     -0.06457323	     -0.00004457	     -0.20550714	     -0.06630388	      0.88309215	      0.00003794	     -0.22075442	     -0.00391802	     -0.00053540	    176.67036621
      0.56666162	     -0.06462472	     -0.00004559	     -0.20555870	     -0.06631091	      0.88309119	      0.00003759	     -0.22076245	     -0.00391502	     -0.00053669	    176.18863601
      0.56809394	     -0.06466293	     -0.00004491	     -0.20559701	     -0.06631652	      0.88309042	      0.00003731	     -0.22076888	     -0.00391205	     -0.00053725	    175.94291440
      0.56952626	     -0.06470208	     -0.00004554	     -0.20563624	     -0.06632212	      0.88308965	      0.00003702	     -0.22077528	     -0.00390880	     -0.00053798	    176.31572886
      0.57149386	     -0.06475699	     -0.00004462	     -0.20569128	     -0.06632980	      0.88308859	      0.00003661	     -0.22078405	     -0.00390288	     -0.00053925	    176.27050212
      0.57297514	     -0.06479841	     -0.00004614	     -0.20573279	     -0.06633558	      0.88308779	      0.00003629	     -0.22079065	     -0.00389706	     -0.00053902	    175.43227355
      0.57445643	     -0.06483700	     -0.00004519	     -0.20577150	     -0.06634135	      0.88308699	      0.00003596	     -0.22079724	     -0.00389171	     -0.00053973	    176.15999736
      0.57593771	     -0.06487985	     -0.00004604	     -0.20581445	     -0.06634711	      0.88308619	      0.00003563	     -0.22080379	     -0.00388419	     -0.00053947	    174.92045908
      0.57741899	     -0.06491744	     -0.00004565	     -0.20585216	     -0.06635286	      0.88308540	      0.00003529	     -0.22081037	     -0.00387751	     -0.00053950	    175.73447174
      0.57914382	     -0.06496786	     -0.00004639	     -0.20590272	     -0.06635954	      0.88308447	      0.00003489	     -0.22081799	     -0.00386779	     -0.00053947	    175.23552237
      0.58086864	     -0.06501065	     -0.00004524	     -0.20594567	     -0.06636620	      0.88308354	      0.00003448	     -0.22082565	     -0.00385746	     -0.00053839	    175.11649531
      0.58259347	     -0.06506615	     -0.00004757	     -0.20600130	     -0.06637284	      0.88308261	      0.00003405	     -0.22083322	     -0.00384648	     -0.00053801	    175.54493876
      0.58399587	     -0.06509697	     -0.00004552	     -0.20603228	     -0.06637823	      0.88308185	      0.00003371	     -0.22083951	     -0.00383620	     -0.00053648	    174.91795550
      0.58539826	     -0.06513641	     -0.00004649	     -0.20607185	     -0.06638360	      0.88308110	      0.00003335	     -0.22084566	     -0.00382557	     -0.00053529	    174.99513834
      0.58680066	     -0.06517392	     -0.00004615	     -0.20610951	     -0.06638896	      0.88308035	      0.00003299	     -0.22085185	     -0.00381419	     -0.00053398	    175.05985551
      0.58857392	     -0.06522323	     -0.00004661	     -0.20615901	     -0.06639571	      0.88307941	      0.00003253	     -0.22085968	     -0.00379894	     -0.00053234	    175.27361099
      0.59012939	     -0.06526580	     -0.00004595	     -0.20620177	     -0.06640161	      0.88307858	      0.00003212	     -0.22086654	     -0.00378441	     -0.00053007	    174.93611142
      0.59168485	     -0.06530793	     -0.00004644	     -0.20624408	     -0.06640748	      0.88307776	      0.00003171	     -0.22087341	     -0.00376881	     -0.00052715	    174.39062781
      0.59324032	     -0.06534772	     -0.00004580	     -0.20628407	     -0.06641333	      0.88307694	      0.00003129	     -0.22088029	     -0.00375318	     -0.00052457	    175.12490010
      0.59490296	     -0.06539662	     -0.00004639	     -0.20633318	     -0.06641956	      0.88307607	      0.00003083	     -0.22088764	     -0.00373444	     -0.00052153	    174.43060878
      0.59656561	     -0.06543718	     -0.00004532	     -0.20637397	     -0.06642575	      0.88307521	      0.00003037	     -0.22089505	     -0.00371527	     -0.00051737	    174.37372599
      0.59822825	     -0.06548525	     -0.00004660	     -0.20642226	     -0.06643191	      0.88307435	      0.00002990	     -0.22090238	     -0.00369519	     -0.00051332	    174.57863485
      0.59989090	     -0.06552466	     -0.00004468	     -0.20646192	     -0.06643804	      0.88307350	      0.00002942	     -0.22090977	     -0.00367406	     -0.00050915	    174.89073706
      0.60136507	     -0.06556809	     -0.00004624	     -0.20650555	     -0.06644344	      0.88307275	      0.00002900	     -0.22091620	     -0.00365394	     -0.00050461	    174.37954726
      0.60283924	     -0.06560371	     -0.00004510	     -0.20654141	     -0.06644881	      0.88307201	      0.00002857	     -0.22092268	     -0.00363396	     -0.00050051	    175.25690364
      0.60431341	     -0.06564460	     -0.00004555	     -0.20658254	     -0.06645415	      0.88307128	      0.00002814	     -0.22092907	     -0.00361168	     -0.00049533	    174.04914587
      0.60578758	     -0.06567800	     -0.00004488	     -0.20661618	     -0.06645946	      0.88307055	      0.00002770	     -0.22093545	     -0.00359017	     -0.00049023	    175.01585311
      0.60750137	     -0.06572297	     -0.00004483	     -0.20666144	     -0.06646559	      0.88306972	      0.00002719	     -0.22094270	     -0.00356332	     -0.00048419	    174.98569751
      0.60921516	     -0.06576182	     -0.00004349	     -0.20670062	     -0.06647168	      0.88306889	      0.00002667	     -0.22094989	     -0.00353449	     -0.00047665	    173.62639581
      0.61092895	     -0.06579791	     -0.00004370	     -0.20673699	     -0.06647771	      0.88306808	      0.00002615	     -0.22095693	     -0.00350709	     -0.00046915	    175.38633686
      0.61264274	     -0.06583437	     -0.00004068	     -0.20677381	     -0.06648369	      0.88306729	      0.00002563	     -0.22096378	     -0.00347637	     -0.00046093	    174.29832993
      0.61408304	     -0.06586459	     -0.00004099	     -0.20680430	     -0.06648868	      0.88306663	      0.00002519	     -0.22096943	     -0.00345100	     -0.00045334	    174.74368369
      0.61552334	     -0.06588894	     -0.00003841	     -0.20682895	     -0.06649363	      0.88306598	      0.00002474	     -0.22097498	     -0.00342471	     -0.00044537	    174.89198964
      0.61735036	     -0.06592253	     -0.00003722	     -0.20686291	     -0.06649986	      0.88306518	      0.00002417	     -0.22098182	     -0.00339054	     -0.00043469	    175.04746096
      0.61887245	     -0.06594406	     -0.00003372	     -0.20688479	     -0.06650500	      0.88306452	      0.00002370	     -0.22098740	     -0.00336118	     -0.00042485	    174.79160791
      0.62039453	     -0.06596673	     -0.00003254	     -0.20690778	     -0.06651009	      0.88306388	      0.00002322	     -0.22099283	     -0.00333155	     -0.00041443	    174.85392561
      0.62191662	     -0.06598318	     -0.00002921	     -0.20692458	     -0.06651514	      0.88306326	      0.00002274	     -0.22099814	     -0.00330126	     -0.00040321	    174.69409440
      0.62343870	     -0.06600058	     -0.00002738	     -0.20694230	     -0.06652014	      0.88306266	      0.00002225	     -0.22100331	     -0.00327095	     -0.00039148	    175.10520737
      0.62519661	     -0.06601458	     -0.00002342	     -0.20695671	     -0.06652586	      0.88306198	      0.00002169	     -0.22100916	     -0.00323536	     -0.00037750	    175.41390891
      0.62695451	     -0.06603272	     -0.00002170	     -0.20697523	     -0.06653152	      0.88306133	      0.00002113	     -0.22101479	     -0.00319881	     -0.00036198	    174.79289158
      0.62841576	     -0.06603503	     -0.00001748	     -0.20697789	     -0.06653617	      0.88306081	      0.00002066	     -0.22101947	     -0.00316866	     -0.00034817	    174.92419586
      0.62987701	     -0.06604177	     -0.00001552	     -0.20698494	     -0.06654078	      0.88306031	      0.00002019	     -0.22102399	     -0.00313836	     -0.00033424	    175.28777196
      0.63167143	     -0.06604574	     -0.00001112	     -0.20698934	     -0.06654637	      0.88305973	      0.00001961	     -0.22102945	     -0.00310111	     -0.00031689	    175.85240053
      0.63346584	     -0.06605287	     -0.00000990	     -0.20699686	     -0.06655191	      0.88305918	      0.00001902	     -0.22103474	     -0.00306200	     -0.00029729	    173.67759786
      0.63482020	     -0.06604251	     -0.00000531	     -0.20698681	     -0.06655603	      0.88305879	      0.00001858	     -0.22103881	     -0.00303493	     -0.00028247	    175.43511471
      0.63617457	     -0.06604233	     -0.00000336	     -0.20698693	     -0.06656013	      0.88305841	      0.00001814	     -0.22104274	     -0.00300661	     -0.00026745	    175.57451432
      0.63799758	     -0.06603735	      0.00000075	     -0.20698236	     -0.06656557	      0.88305795	      0.00001754	     -0.22104805	     -0.00296772	     -0.00024627	    174.49445670
      0.63982060	     -0.06602732	      0.00000292	     -0.20697270	     -0.06657095	      0.88305752	      0.00001693	     -0.22105331	     -0.00293115	     -0.00022461	    176.17322393
      0.64125506	     -0.06602234	      0.00000694	     -0.20696806	     -0.06657513	      0.88305721	      0.00001646	     -0.22105740	     -0.00290089	     -0.00020719	    175.35543916
      0.64268952	     -0.06601932	      0.00000860	     -0.20696533	     -0.06657927	      0.88305692	      0.00001598	     -0.22106165	     -0.00287147	     -0.00018963	    175.56178629
      0.64412398	     -0.06601838	      0.00001118	     -0.20696469	     -0.06658337	      0.88305666	      0.00001550	     -0.22106615	     -0.00284214	     -0.00017225	    175.62634595
      0.64601650	     -0.06602544	      0.00001330	     -0.20697211	     -0.06658871	      0.88305636	      0.00001486	     -0.22107267	     -0.00280390	     -0.00015029	    176.04931218
      0.64790902	     -0.06603943	      0.00001773	     -0.20698652	     -0.06659398	      0.88305609	      0.00001422	     -0.22108013	     -0.00276380	     -0.00012859	    173.57496895
      0.64916883	     -0.06604939	      0.00001830	     -0.20699671	     -0.06659745	      0.88305594	      0.00001380	     -0.22108567	     -0.00273985	     -0.00011602	    175.71380950
      0.65042864	     -0.06606431	      0.00002083	     -0.20701189	     -0.06660088	      0.88305580	      0.00001337	     -0.22109169	     -0.00271384	     -0.00010408	    175.19619214
      0.65223158	     -0.06608774	      0.00002426	     -0.20703569	     -0.06660574	      0.88305563	      0.00001276	     -0.22110121	     -0.00267721	     -0.00008989	    175.64111790
      0.65403451	     -0.06611953	      0.00002849	     -0.20706788	     -0.06661054	      0.88305548	      0.00001215	     -0.22111178	     -0.00263887	     -0.00007848	    174.22123853
      0.65554253	     -0.06614370	      0.00003121	     -0.20709237	     -0.06661449	      0.88305536	      0.00001164	     -0.22112157	     -0.00260806	     -0.00007174	    175.29848899
      0.65705055	     -0.06617770	      0.00003495	     -0.20712671	     -0.06661840	      0.88305526	      0.00001113	     -0.22113220	     -0.00257497	     -0.00006741	    173.96427822
      0.65855856	     -0.06621329	      0.00003796	     -0.20716263	     -0.06662226	      0.88305516	      0.00001062	     -0.22114381	     -0.00254291	     -0.00006679	    174.95931341
      0.66006658	     -0.06625576	      0.00004159	     -0.20720545	     -0.06662607	      0.88305506	      0.00001011	     -0.22115636	     -0.00250852	     -0.00006854	    173.60303049
      0.66157460	     -0.06629805	      0.00004490	     -0.20724808	     -0.06662983	      0.88305495	      0.00000960	     -0.22116990	     -0.00247498	     -0.00007405	    174.42735450
      0.66308261	     -0.06634602	      0.00004868	     -0.20729642	     -0.06663353	      0.88305483	      0.00000909	     -0.22118437	     -0.00243887	     -0.00008188	    172.75816128
      0.66459063	     -0.06639233	      0.00005224	     -0.20734310	     -0.06663718	      0.88305470	      0.00000858	     -0.22119980	     -0.00240372	     -0.00009308	    173.59607046
      0.66618118	     -0.06644894	      0.00005635	     -0.20740010	     -0.06664098	      0.88305454	      0.00000804	     -0.22121705	     -0.00236474	     -0.00010841	    173.14127477
      0.66777173	     -0.06650658	      0.00006028	     -0.20745817	     -0.06664471	      0.88305435	      0.00000750	     -0.22123535	     -0.00232402	     -0.00012596	    171.88692058
      0.66936227	     -0.06656273	      0.00006451	     -0.20751473	     -0.06664837	      0.88305414	      0.00000696	     -0.22125463	     -0.00228376	     -0.00014711	    172.70120341
      0.67137110	     -0.06664751	      0.00006985	     -0.20760008	     -0.06665290	      0.88305381	      0.00000628	     -0.22128018	     -0.00222845	     -0.00017729	    170.20534997
      0.67303101	     -0.06670458	      0.00007454	     -0.20765763	     -0.06665657	      0.88305350	      0.00000572	     -0.22130252	     -0.00218437	     -0.00020394	    171.77791560
      0.67469092	     -0.06677519	      0.00007936	     -0.20772874	     -0.06666015	      0.88305313	      0.00000516	     -0.22132559	     -0.00213591	     -0.00023288	    169.83529168
      0.67635083	     -0.06684051	      0.00008385	     -0.20779456	     -0.06666366	      0.88305272	      0.00000459	     -0.22134964	     -0.00208837	     -0.00026383	    171.48076584
      0.67801074	     -0.06691971	      0.00008853	     -0.20787429	     -0.06666708	      0.88305226	      0.00000403	     -0.22137443	     -0.00203720	     -0.00029632	    169.88493819
      0.67967065	     -0.06698883	      0.00009289	     -0.20794395	     -0.06667042	      0.88305174	      0.00000346	     -0.22140013	     -0.00198525	     -0.00032857	    169.60502185
      0.68108826	     -0.06705517	      0.00009647	     -0.20801076	     -0.06667320	      0.88305125	      0.00000297	     -0.22142265	     -0.00193964	     -0.00035672	    169.03768238
      0.68250587	     -0.06712048	      0.00009958	     -0.20807654	     -0.06667592	      0.88305073	      0.00000249	     -0.22144574	     -0.00189324	     -0.00038525	    169.35373260
      0.68430337	     -0.06720866	      0.00010306	     -0.20816534	     -0.06667927	      0.88305000	      0.00000187	     -0.22147586	     -0.00183110	     -0.00042057	    167.31975498
      0.68610087	     -0.06729100	      0.00010580	     -0.20824829	     -0.06668251	      0.88304922	      0.00000125	     -0.22150700	     -0.00176985	     -0.00045530	    169.06353047
      0.68755570	     -0.06736893	      0.00010852	     -0.20832675	     -0.06668504	      0.88304853	      0.00000075	     -0.22153273	     -0.00171645	     -0.00048244	    167.22183979
      0.68901052	     -0.06744228	      0.00011074	     -0.20840063	     -0.06668750	      0.88304781	      0.00000025	     -0.22155910	     -0.00166329	     -0.00050916	    167.74640095
      0.69083433	     -0.06754072	      0.00011399	     -0.20849977	     -0.06669047	      0.88304685	     -0.00000038	     -0.22159285	     -0.00159295	     -0.00054110	    165.95723237
      0.69234908	     -0.06761879	      0.00011614	     -0.20857843	     -0.06669284	      0.88304601	     -0.00000090	     -0.22162145	     -0.00153491	     -0.00056705	    167.35658319
      0.69386382	     -0.06770026	      0.00011910	     -0.20866052	     -0.06669512	      0.88304514	     -0.00000142	     -0.22165045	     -0.00147315	     -0.00059124	    165.81161250
      0.69576941	     -0.06780243	      0.00012282	     -0.20876348	     -0.06669785	      0.88304398	     -0.00000208	     -0.22168744	     -0.00139520	     -0.00062109	    166.60088450
      0.69722550	     -0.06788024	      0.00012646	     -0.20884194	     -0.06669984	      0.88304306	     -0.00000258	     -0.22171605	     -0.00133247	     -0.00064060	    164.51600334
      0.69868158	     -0.06795318	      0.00012932	     -0.20891552	     -0.06670173	      0.88304212	     -0.00000309	     -0.22174480	     -0.00126988	     -0.00065971	    165.37452321
      0.70029305	     -0.06804098	      0.00013126	     -0.20900405	     -0.06670372	      0.88304104	     -0.00000364	     -0.22177687	     -0.00119691	     -0.00067937	    163.92699153
      0.70190451	     -0.06812441	      0.00013236	     -0.20908821	     -0.06670559	      0.88303993	     -0.00000420	     -0.22180935	     -0.00112373	     -0.00069724	    164.61739902
      0.70351598	     -0.06821012	      0.00013369	     -0.20917466	     -0.06670734	      0.88303879	     -0.00000476	     -0.22184200	     -0.00104781	     -0.00071333	    164.03664007
      0.70512745	     -0.06829293	      0.00013443	     -0.20925823	     -0.06670897	      0.88303763	     -0.00000532	     -0.22187476	     -0.00097007	     -0.00072685	    163.46281794
      0.70699858	     -0.06838615	      0.00013616	     -0.20935238	     -0.06671070	      0.88303626	     -0.00000597	     -0.22191273	     -0.00087822	     -0.00074056	    163.42684747
      0.70886971	     -0.06847609	      0.00013742	     -0.20944325	     -0.06671225	      0.88303486	     -0.00000662	     -0.22195034	     -0.00078253	     -0.00074949	    161.01798586
      0.71042019	     -0.06854267	      0.00013881	     -0.20951063	     -0.06671341	      0.88303370	     -0.00000716	     -0.22198111	     -0.00070424	     -0.00075512	    162.73267905
      0.71197068	     -0.06861203	      0.00013997	     -0.20958079	     -0.06671443	      0.88303252	     -0.00000770	     -0.22201140	     -0.00062248	     -0.00075871	    162.27325172
      0.71370477	     -0.06868315	      0.00014177	     -0.20965285	     -0.06671543	      0.88303121	     -0.00000831	     -0.22204469	     -0.00052999	     -0.00076020	    162.38664322
      0.71543886	     -0.06875377	      0.00014320	     -0.20972443	     -0.06671627	      0.88302989	     -0.00000892	     -0.22207715	     -0.00043534	     -0.00075804	    161.60543860
      0.71717295	     -0.06881538	      0.00014507	     -0.20978701	     -0.06671694	      0.88302858	     -0.00000953	     -0.22210879	     -0.00033913	     -0.00075187	    160.51975992
      0.71890704	     -0.06887384	      0.00014587	     -0.20984645	     -0.06671745	      0.88302728	     -0.00001014	     -0.22213946	     -0.00024228	     -0.00074323	    160.82628919
      0.72064113	     -0.06893190	      0.00014681	     -0.20990551	     -0.06671778	      0.88302600	     -0.00001075	     -0.22216903	     -0.00014323	     -0.00073140	    160.06372628
      0.72237522	     -0.06898412	      0.00014630	     -0.20995871	     -0.06671795	      0.88302475	     -0.00001137	     -0.22219749	     -0.00004382	     -0.00071665	    160.46275535
      0.72391843	     -0.06902930	      0.00014655	     -0.21000479	     -0.06671794	      0.88302365	     -0.00001192	     -0.22222178	      0.00004620	     -0.00070101	    160.09939566
      0.72546165	     -0.06907257	      0.00014557	     -0.21004894	     -0.06671780	      0.88302258	     -0.00001247	     -0.22224515	      0.00013658	     -0.00068350	    160.49457617
      0.72698314	     -0.06911534	      0.00014483	     -0.21009261	     -0.06671753	      0.88302156	     -0.00001301	     -0.22226726	      0.00022664	     -0.00066496	    160.60701223
      0.72850464	     -0.06915648	      0.00014336	     -0.21013464	     -0.06671711	      0.88302056	     -0.00001355	     -0.22228846	      0.00031835	     -0.00064396	    159.43304297
      0.73002613	     -0.06919367	      0.00014201	     -0.21017272	     -0.06671656	      0.88301960	     -0.00001410	     -0.22230874	      0.00040923	     -0.00062247	    160.26070283
      0.73166737	     -0.06923633	      0.00014040	     -0.21021637	     -0.06671581	      0.88301860	     -0.00001469	     -0.22232953	      0.00050990	     -0.00059771	    158.68563675
      0.73330861	     -0.06927020	      0.00013881	     -0.21025123	     -0.06671489	      0.88301764	     -0.00001527	     -0.22234919	      0.00060933	     -0.00057229	    159.72280125
      0.73494986	     -0.06930699	      0.00013726	     -0.21028902	     -0.06671380	      0.88301672	     -0.00001586	     -0.22236756	      0.00071068	     -0.00054660	    159.41631630
      0.73659110	     -0.06933918	      0.00013558	     -0.21032222	     -0.06671255	      0.88301584	     -0.00001645	     -0.22238474	      0.00081331	     -0.00052008	    158.26930698
      0.73823234	     -0.06936429	      0.00013398	     -0.21034833	     -0.06671114	      0.88301501	     -0.00001704	     -0.22240063	      0.00091515	     -0.00049371	    159.04007918
      0.73987359	     -0.06938927	      0.00013219	     -0.21037433	     -0.06670955	      0.88301422	     -0.00001763	     -0.22241512	      0.00101848	     -0.00046747	    158.86351286
      0.74157212	     -0.06940940	      0.00013042	     -0.21039552	     -0.06670773	      0.88301345	     -0.00001824	     -0.22242870	      0.00112570	     -0.00044088	    159.11920960
      0.74327065	     -0.06942771	      0.00012855	     -0.21041490	     -0.06670572	      0.88301273	     -0.00001884	     -0.22244070	      0.00123392	     -0.00041422	    158.64470033
      0.74496918	     -0.06943609	      0.00012663	     -0.21042435	     -0.06670354	      0.88301205	     -0.00001945	     -0.22245116	      0.00134255	     -0.00038724	    158.00231506
      0.74668736	     -0.06943859	      0.00012499	     -0.21042794	     -0.06670114	      0.88301140	     -0.00002006	     -0.22246006	      0.00145219	     -0.00036085	    158.28460394
      0.74840554	     -0.06943744	      0.00012295	     -0.21042788	     -0.06669855	      0.88301080	     -0.00002068	     -0.22246717	      0.00156212	     -0.00033499	    158.46033965
      0.75012373	     -0.06942966	      0.00012132	     -0.21042119	     -0.06669577	      0.88301025	     -0.00002129	     -0.22247250	      0.00167278	     -0.00030851	    157.57713939
      0.75184191	     -0.06941523	      0.00011891	     -0.21040783	     -0.06669280	      0.88300974	     -0.00002190	     -0.22247606	      0.00178131	     -0.00028329	    159.33946894
      0.75356009	     -0.06940171	      0.00011721	     -0.21039540	     -0.06668965	      0.88300928	     -0.00002251	     -0.22247782	      0.00189272	     -0.00025626	    156.51527186
      0.75527827	     -0.06937815	      0.00011399	     -0.21037289	     -0.06668630	      0.88300886	     -0.00002311	     -0.22247803	      0.00199967	     -0.00023032	    159.22203135
      0.75699645	     -0.06936082	      0.00011280	     -0.21035665	     -0.06668277	      0.88300849	     -0.00002372	     -0.22247662	      0.00210992	     -0.00020488	    157.26270957
      0.75871464	     -0.06933497	      0.00010903	     -0.21033183	     -0.06667905	      0.88300816	     -0.00002433	     -0.22247387	      0.00221691	     -0.00017942	    158.56654107
      0.76043282	     -0.06931212	      0.00010804	     -0.21031005	     -0.06667515	      0.88300787	     -0.00002493	     -0.22246971	      0.00232493	     -0.00015523	    157.83919803
      0.76193542	     -0.06928810	      0.00010443	     -0.21028691	     -0.06667159	      0.88300765	     -0.00002545	     -0.22246505	      0.00241800	     -0.00013354	    158.01959924
      0.76343801	     -0.06926449	      0.00010269	     -0.21026421	     -0.06666789	      0.88300747	     -0.00002598	     -0.22245947	      0.00251104	     -0.00011308	    158.02926315
      0.76494061	     -0.06924066	      0.00009982	     -0.21024127	     -0.06666404	      0.88300731	     -0.00002650	     -0.22245303	      0.00260322	     -0.00009397	    158.65115665
      0.76644321	     -0.06921551	      0.00009689	     -0.21021700	     -0.06666006	      0.88300719	     -0.00002702	     -0.22244578	      0.00269610	     -0.00007496	    157.72111988
      0.76794581	     -0.06918655	      0.00009303	     -0.21018889	     -0.06665594	      0.88300709	     -0.00002754	     -0.22243772	      0.00278705	     -0.00005697	    158.65249240
      0.77044891	     -0.06914453	      0.00008591	     -0.21014831	     -0.06664878	      0.88300698	     -0.00002840	     -0.22242245	      0.00294074	     -0.00002736	    155.56372936
      0.77171989	     -0.06910802	      0.00008091	     -0.21011246	     -0.06664499	      0.88300696	     -0.00002884	     -0.22241393	      0.00301397	     -0.00001308	    159.14290168
      0.77299088	     -0.06907264	      0.00007650	     -0.21007778	     -0.06664111	      0.88300695	     -0.00002927	     -0.22240463	      0.00308970	      0.00000205	    158.90349697
      0.77507496	     -0.06900384	      0.00006909	     -0.21001011	     -0.06663455	      0.88300698	     -0.00002998	     -0.22238754	      0.00321133	      0.00002705	    159.71707719
      0.77678051	     -0.06893042	      0.00006343	     -0.20993762	     -0.06662899	      0.88300705	     -0.00003055	     -0.22237165	      0.00331009	      0.00005092	    158.44349375
      0.77848606	     -0.06883521	      0.00005839	     -0.20984330	     -0.06662326	      0.88300715	     -0.00003112	     -0.22235370	      0.00340458	      0.00007625	    160.63118199
      0.78019161	     -0.06874324	      0.00005322	     -0.20975223	     -0.06661737	      0.88300731	     -0.00003169	     -0.22233345	      0.00349872	      0.00010374	    160.31607535
      0.78189717	     -0.06862827	      0.00004838	     -0.20963815	     -0.06661133	      0.88300751	     -0.00003226	     -0.22231123	      0.00358925	      0.00013538	    160.81972757
      0.78341581	     -0.06852267	      0.00004443	     -0.20953331	     -0.06660582	      0.88300774	     -0.00003276	     -0.22228960	      0.00366748	      0.00016603	    161.16964419
      0.78493445	     -0.06840839	      0.00004014	     -0.20941976	     -0.06660019	      0.88300802	     -0.00003326	     -0.22226637	      0.00374270	      0.00019930	    162.21866123
      0.78641954	     -0.06829321	      0.00003630	     -0.20930528	     -0.06659458	      0.88300834	     -0.00003375	     -0.22224215	      0.00381383	      0.00023409	    162.88984818
      0.78790464	     -0.06817085	      0.00003245	     -0.20918360	     -0.06658887	      0.88300871	     -0.00003423	     -0.22221653	      0.00388302	      0.00027230	    162.52332085
      0.78938973	     -0.06804126	      0.00002888	     -0.20905465	     -0.06658305	      0.88300915	     -0.00003471	     -0.22218951	      0.00394808	      0.00031231	    163.88351128
      0.79122621	     -0.06788028	      0.00002483	     -0.20889447	     -0.06657573	      0.88300977	     -0.00003530	     -0.22215427	      0.00402635	      0.00036513	    163.06724848
      0.79306269	     -0.06770560	      0.00002103	     -0.20872050	     -0.06656827	      0.88301049	     -0.00003589	     -0.22211726	      0.00409708	      0.00042011	    166.10371002
      0.79452085	     -0.06757481	      0.00001808	     -0.20859027	     -0.06656225	      0.88301113	     -0.00003635	     -0.22208654	      0.00415314	      0.00046586	    164.60947310
      0.79597902	     -0.06743603	      0.00001473	     -0.20845200	     -0.06655616	      0.88301185	     -0.00003681	     -0.22205497	      0.00420400	      0.00051180	    166.35258550
      0.79793076	     -0.06725904	      0.00001056	     -0.20827567	     -0.06654789	      0.88301291	     -0.00003742	     -0.22201138	      0.00426997	      0.00057388	    165.61810405
      0.79948261	     -0.06711140	      0.00000633	     -0.20812849	     -0.06654123	      0.88301384	     -0.00003791	     -0.22197600	      0.00431697	      0.00062339	    167.46235820
      0.80103445	     -0.06697310	      0.00000317	     -0.20799064	     -0.06653449	      0.88301484	     -0.00003839	     -0.22193996	      0.00436202	      0.00067142	    167.89204129
      0.80258629	     -0.06683212	     -0.00000075	     -0.20785008	     -0.06652769	      0.88301592	     -0.00003887	     -0.22190349	      0.00440396	      0.00071825	    168.61153187
      0.80413814	     -0.06669736	     -0.00000395	     -0.20771571	     -0.06652082	      0.88301707	     -0.00003934	     -0.22186660	      0.00444327	      0.00076285	    168.93694634
      0.80568998	     -0.06656136	     -0.00000781	     -0.20758007	     -0.06651390	      0.88301829	     -0.00003982	     -0.22182945	      0.00447954	      0.00080494	    169.70305802
      0.80724182	     -0.06643076	     -0.00001105	     -0.20744981	     -0.06650692	      0.88301957	     -0.00004028	     -0.22179202	      0.00451344	      0.00084382	    170.02356529
      0.80879367	     -0.06630062	     -0.00001521	     -0.20731997	     -0.06649989	      0.88302090	     -0.00004075	     -0.22175445	      0.00454451	      0.00087955	    170.67068860
      0.81047060	     -0.06616807	     -0.00001889	     -0.20718772	     -0.06649225	      0.88302241	     -0.00004125	     -0.22171376	      0.00457548	      0.00091347	    170.94472309
      0.81214752	     -0.06603760	     -0.00002350	     -0.20705752	     -0.06648455	      0.88302397	     -0.00004174	     -0.22167313	      0.00460350	      0.00094360	    171.05663089
      0.81382445	     -0.06591150	     -0.00002551	     -0.20693170	     -0.06647681	      0.88302557	     -0.00004223	     -0.22163270	      0.00462855	      0.00096814	    171.42673761
      0.81550138	     -0.06579382	     -0.00002955	     -0.20681423	     -0.06646903	      0.88302721	     -0.00004272	     -0.22159249	      0.00465078	      0.00098724	    172.23890454
      0.81693525	     -0.06569511	     -0.00003054	     -0.20671573	     -0.06646235	      0.88302863	     -0.00004314	     -0.22155838	      0.00466815	      0.00099923	    172.54329803
      0.81836911	     -0.06560140	     -0.00003354	     -0.20662217	     -0.06645564	      0.88303007	     -0.00004355	     -0.22152455	      0.00468353	      0.00100670	    173.54393966
      0.81980298	     -0.06551095	     -0.00003556	     -0.20653189	     -0.06644892	      0.88303152	     -0.00004395	     -0.22149103	      0.00469828	      0.00101045	    173.26230396
      0.82123685	     -0.06542311	     -0.00003844	     -0.20644418	     -0.06644217	      0.88303297	     -0.00004436	     -0.22145783	      0.00471055	      0.00100985	    174.23689739
      0.82303433	     -0.06532299	     -0.00004140	     -0.20634422	     -0.06643369	      0.88303478	     -0.00004486	     -0.22141676	      0.00472564	      0.00100426	    172.81775231
      0.82456863	     -0.06523352	     -0.00004435	     -0.20625485	     -0.06642643	      0.88303631	     -0.00004529	     -0.22138227	      0.00473399	      0.00099434	    175.24687506
      0.82610293	     -0.06515852	     -0.00004635	     -0.20617995	     -0.06641916	      0.88303783	     -0.00004571	     -0.22134826	      0.00474346	      0.00098086	    174.23672208
      0.82763723	     -0.06508257	     -0.00004959	     -0.20610407	     -0.06641188	      0.88303932	     -0.00004613	     -0.22131496	      0.00474950	      0.00096241	    176.00315971
      0.82917153	     -0.06501669	     -0.00005193	     -0.20603827	     -0.06640459	      0.88304078	     -0.00004654	     -0.22128241	      0.00475651	      0.00094152	    174.39745618
      0.83070584	     -0.06495186	     -0.00005516	     -0.20597349	     -0.06639729	      0.88304221	     -0.00004695	     -0.22125073	      0.00475966	      0.00091587	    176.48217346
      0.83224014	     -0.06489904	     -0.00005712	     -0.20592074	     -0.06638998	      0.88304359	     -0.00004736	     -0.22121987	      0.00476445	      0.00088801	    174.63633651
      0.83377444	     -0.06484287	     -0.00006010	     -0.20586459	     -0.06638267	      0.88304493	     -0.00004777	     -0.22118992	      0.00476552	      0.00085614	    176.63431731
      0.83530874	     -0.06479976	     -0.00006174	     -0.20582152	     -0.06637536	      0.88304622	     -0.00004817	     -0.22116073	      0.00476790	      0.00082175	    175.53600421
      0.83684304	     -0.06475323	     -0.00006474	     -0.20577501	     -0.06636804	      0.88304745	     -0.00004857	     -0.22113242	      0.00476824	      0.00078496	    176.41338920
      0.83837735	     -0.06471467	     -0.00006598	     -0.20573649	     -0.06636072	      0.88304863	     -0.00004897	     -0.22110486	      0.00476842	      0.00074546	    176.46022190
      0.83991165	     -0.06467818	     -0.00006885	     -0.20570002	     -0.06635341	      0.88304974	     -0.00004936	     -0.22107809	      0.00476846	      0.00070473	    176.15301457
      0.84144595	     -0.06464351	     -0.00007002	     -0.20566537	     -0.06634609	      0.88305079	     -0.00004975	     -0.22105206	      0.00476713	      0.00066212	    176.80638740
      0.84298025	     -0.06461434	     -0.00007279	     -0.20563622	     -0.06633878	      0.88305177	     -0.00005014	     -0.22102674	      0.00476608	      0.00061864	    176.71625057
      0.84451455	     -0.06458427	     -0.00007383	     -0.20560617	     -0.06633147	      0.88305268	     -0.00005052	     -0.22100214	      0.00476442	      0.00057481	    176.61632311
      0.84604885	     -0.06455972	     -0.00007676	     -0.20558161	     -0.06632416	      0.88305353	     -0.00005090	     -0.22097826	      0.00476178	      0.00053071	    177.40790004
      0.84758316	     -0.06453793	     -0.00007780	     -0.20555985	     -0.06631686	      0.88305431	     -0.00005128	     -0.22095513	      0.00475983	      0.00048730	    176.58651582
      0.84911746	     -0.06451578	     -0.00008073	     -0.20553769	     -0.06630956	      0.88305503	     -0.00005166	     -0.22093267	      0.00475647	      0.00044456	    177.33489288
      0.85065176	     -0.06449815	     -0.00008205	     -0.20552006	     -0.06630226	      0.88305568	     -0.00005203	     -0.22091082	      0.00475306	      0.00040249	    177.58013484
      0.85218606	     -0.06448212	     -0.00008498	     -0.20550403	     -0.06629497	      0.88305627	     -0.00005241	     -0.22088958	      0.00475019	      0.00036278	    176.86218400
      0.85372036	     -0.06446432	     -0.00008568	     -0.20548623	     -0.06628769	      0.88305679	     -0.00005278	     -0.22086893	      0.00474575	      0.00032420	    177.76717455
      0.85525467	     -0.06445377	     -0.00008822	     -0.20547567	     -0.06628041	      0.88305726	     -0.00005314	     -0.22084883	      0.00474233	      0.00028806	    177.14981163
      0.85678897	     -0.06444013	     -0.00008872	     -0.20546205	     -0.06627313	      0.88305768	     -0.00005351	     -0.22082933	      0.00473754	      0.00025372	    177.90850255
      0.85832327	     -0.06443443	     -0.00009108	     -0.20545634	     -0.06626587	      0.88305804	     -0.00005387	     -0.22081034	      0.00473366	      0.00022222	    177.33317732
      0.85985757	     -0.06442638	     -0.00009150	     -0.20544830	     -0.06625861	      0.88305836	     -0.00005424	     -0.22079196	      0.00472888	      0.00019274	    177.69673902
      0.86173185	     -0.06442909	     -0.00009487	     -0.20545099	     -0.06624975	      0.88305869	     -0.00005468	     -0.22077017	      0.00472380	      0.00015978	    177.02784544
      0.86295391	     -0.06442298	     -0.00009411	     -0.20544491	     -0.06624398	      0.88305887	     -0.00005496	     -0.22075652	      0.00471957	      0.00014120	    177.30199620
      0.86417597	     -0.06442454	     -0.00009528	     -0.20544647	     -0.06623822	      0.88305904	     -0.00005525	     -0.22074314	      0.00471580	      0.00012345	    177.57256061
      0.86605634	     -0.06443405	     -0.00009619	     -0.20545599	     -0.06622935	      0.88305924	     -0.00005568	     -0.22072330	      0.00471047	      0.00009834	    177.56499293
      0.86793671	     -0.06444871	     -0.00009795	     -0.20547066	     -0.06622050	      0.88305941	     -0.00005612	     -0.22070437	      0.00470558	      0.00007655	    177.27212538
      0.86949763	     -0.06445676	     -0.00009632	     -0.20547875	     -0.06621316	      0.88305952	     -0.00005648	     -0.22068936	      0.00470150	      0.00006154	    176.92033819
      0.87105855	     -0.06447743	     -0.00009849	     -0.20549942	     -0.06620582	      0.88305960	     -0.00005684	     -0.22067488	      0.00469790	      0.00004800	    176.90858308
      0.87261946	     -0.06449557	     -0.00009664	     -0.20551762	     -0.06619849	      0.88305967	     -0.00005720	     -0.22066108	      0.00469453	      0.00003578	    177.01036341
      0.87418038	     -0.06452105	     -0.00009908	     -0.20554311	     -0.06619117	      0.88305971	     -0.00005755	     -0.22064784	      0.00469204	      0.00002545	    176.83626789
      0.87552935	     -0.06454201	     -0.00009755	     -0.20556413	     -0.06618484	      0.88305974	     -0.00005786	     -0.22063691	      0.00469039	      0.00001750	    176.47033719
      0.87687832	     -0.06456740	     -0.00009848	     -0.20558954	     -0.06617851	      0.88305976	     -0.00005817	     -0.22062640	      0.00468915	      0.00001044	    176.35474260
      0.87854005	     -0.06460088	     -0.00009811	     -0.20562309	     -0.06617072	      0.88305977	     -0.00005855	     -0.22061406	      0.00468848	      0.00000268	    175.93364868
      0.88020179	     -0.06463995	     -0.00009941	     -0.20566221	     -0.06616293	      0.88305977	     -0.00005892	     -0.22060236	      0.00468876	     -0.00000390	    175.46847669
      0.88186352	     -0.06467523	     -0.00009785	     -0.20569758	     -0.06615514	      0.88305976	     -0.00005930	     -0.22059132	      0.00468936	     -0.00001022	    175.73805714
      0.88328728	     -0.06471303	     -0.00009949	     -0.20573543	     -0.06614846	      0.88305974	     -0.00005962	     -0.22058222	      0.00469144	     -0.00001430	    175.10652325
      0.88471105	     -0.06474848	     -0.00009856	     -0.20577097	     -0.06614178	      0.88305972	     -0.00005995	     -0.22057355	      0.00469405	     -0.00001867	    175.03928619
      0.88613481	     -0.06478597	     -0.00009898	     -0.20580855	     -0.06613509	      0.88305969	     -0.00006027	     -0.22056523	      0.00469772	     -0.00002278	    174.86207737
      0.88795440	     -0.06483291	     -0.00009784	     -0.20585563	     -0.06612654	      0.88305964	     -0.00006068	     -0.22055500	      0.00470349	     -0.00002806	    174.84657996
      0.88942699	     -0.06487004	     -0.00009856	     -0.20589286	     -0.06611961	      0.88305960	     -0.00006101	     -0.22054700	      0.00470952	     -0.00003144	    174.34633950
      0.89089958	     -0.06490529	     -0.00009742	     -0.20592826	     -0.06611267	      0.88305955	     -0.00006134	     -0.22053921	      0.00471673	     -0.00003445	    173.63624383
      0.89237217	     -0.06493944	     -0.00009778	     -0.20596252	     -0.06610572	      0.88305950	     -0.00006167	     -0.22053157	      0.00472400	     -0.00003764	    174.18433975
      0.89414128	     -0.06498178	     -0.00009675	     -0.20600504	     -0.06609735	      0.88305943	     -0.00006207	     -0.22052260	      0.00473545	     -0.00004054	    172.46614643
      0.89562976	     -0.06501179	     -0.00009778	     -0.20603518	     -0.06609030	      0.88305937	     -0.00006241	     -0.22051524	      0.00474434	     -0.00004209	    173.28939406
      0.89711824	     -0.06504055	     -0.00009657	     -0.20606410	     -0.06608323	      0.88305930	     -0.00006274	     -0.22050796	      0.00475477	     -0.00004322	    173.01158811
      0.89860673	     -0.06506865	     -0.00009697	     -0.20609235	     -0.06607614	      0.88305924	     -0.00006307	     -0.22050076	      0.00476572	     -0.00004385	    173.17232874
      0.90009521	     -0.06509399	     -0.00009610	     -0.20611786	     -0.06606904	      0.88305917	     -0.00006341	     -0.22049363	      0.00477802	     -0.00004326	    172.19413233
      0.90158369	     -0.06511598	     -0.00009626	     -0.20614001	     -0.06606192	      0.88305911	     -0.00006374	     -0.22048654	      0.00478976	     -0.00004211	    172.81064097
      0.90345945	     -0.06514446	     -0.00009492	     -0.20616873	     -0.06605292	      0.88305903	     -0.00006416	     -0.22047769	      0.00480700	     -0.00003939	    170.97352453
      0.90482209	     -0.06515245	     -0.00009538	     -0.20617684	     -0.06604636	      0.88305898	     -0.00006447	     -0.22047126	      0.00481798	     -0.00003527	    172.08197583
      0.90618473	     -0.06516658	     -0.00009461	     -0.20619113	     -0.06603979	      0.88305894	     -0.00006477	     -0.22046478	      0.00483045	     -0.00003094	    171.95176174
      0.90792229	     -0.06518064	     -0.00009440	     -0.20620540	     -0.06603138	      0.88305889	     -0.00006516	     -0.22045664	      0.00484690	     -0.00002460	    171.79414782
      0.90965985	     -0.06518831	     -0.00009268	     -0.20621329	     -0.06602295	      0.88305885	     -0.00006555	     -0.22044853	      0.00486420	     -0.00001587	    170.54400690
      0.91101475	     -0.06519018	     -0.00009310	     -0.20621530	     -0.06601635	      0.88305884	     -0.00006585	     -0.22044218	      0.00487632	     -0.00000860	    171.92395023
      0.91236965	     -0.06519290	     -0.00009224	     -0.20621819	     -0.06600973	      0.88305883	     -0.00006616	     -0.22043582	      0.00488990	      0.00000004	    171.31182646
      0.91414211	     -0.06519160	     -0.00009200	     -0.20621709	     -0.06600105	      0.88305884	     -0.00006656	     -0.22042757	      0.00490682	      0.00001216	    171.80842850
      0.91591457	     -0.06518825	     -0.00009025	     -0.20621395	     -0.06599234	      0.88305888	     -0.00006696	     -0.22041931	      0.00492496	      0.00002667	    170.26645240
      0.91726871	     -0.06518115	     -0.00009089	     -0.20620699	     -0.06598566	      0.88305892	     -0.00006726	     -0.22041305	      0.00493719	      0.00003827	    171.50961561
      0.91862286	     -0.06517436	     -0.00008999	     -0.20620036	     -0.06597896	      0.88305898	     -0.00006757	     -0.22040678	      0.00495043	      0.00005087	    171.00247926
      0.92030990	     -0.06516270	     -0.00008986	     -0.20618887	     -0.06597060	      0.88305908	     -0.00006795	     -0.22039903	      0.00496620	      0.00006746	    171.21741057
      0.92199693	     -0.06514864	     -0.00008861	     -0.20617500	     -0.06596221	      0.88305921	     -0.00006833	     -0.22039128	      0.00498252	      0.00008548	    170.17144599
      0.92368396	     -0.06513324	     -0.00008955	     -0.20615974	     -0.06595379	      0.88305937	     -0.00006872	     -0.22038356	      0.00499653	      0.00010364	    172.17955710
      0.92501612	     -0.06511873	     -0.00008814	     -0.20614539	     -0.06594712	      0.88305952	     -0.00006902	     -0.22037753	      0.00500943	      0.00011964	    170.59031783
      0.92634827	     -0.06510271	     -0.00008822	     -0.20612948	     -0.06594044	      0.88305969	     -0.00006932	     -0.22037150	      0.00502092	      0.00013525	    171.24024873
      0.92807105	     -0.06508413	     -0.00008758	     -0.20611108	     -0.06593178	      0.88305994	     -0.00006972	     -0.22036375	      0.00503628	      0.00015561	    170.88418197
      0.92979384	     -0.06506291	     -0.00008809	     -0.20609001	     -0.06592309	      0.88306022	     -0.00007011	     -0.22035612	      0.00505122	      0.00017654	    170.84355264
      0.93151662	     -0.06503654	     -0.00008627	     -0.20606381	     -0.06591438	      0.88306054	     -0.00007051	     -0.22034858	      0.00506535	      0.00019700	    171.06448916
      0.93290746	     -0.06501849	     -0.00008729	     -0.20604586	     -0.06590732	      0.88306083	     -0.00007083	     -0.22034246	      0.00507697	      0.00021356	    171.15945678
      0.93429830	     -0.06499858	     -0.00008630	     -0.20602608	     -0.06590026	      0.88306114	     -0.00007115	     -0.22033642	      0.00508811	      0.00022916	    171.32873877
      0.93598942	     -0.06497712	     -0.00008645	     -0.20600477	     -0.06589164	      0.88306154	     -0.00007155	     -0.22032919	      0.00510241	      0.00024751	    170.38130647
      0.93768055	     -0.06495065	     -0.00008530	     -0.20597844	     -0.06588300	      0.88306197	     -0.00007194	     -0.22032217	      0.00511502	      0.00026410	    171.23380483
      0.93937168	     -0.06493650	     -0.00008742	     -0.20596438	     -0.06587434	      0.88306243	     -0.00007234	     -0.22031536	      0.00512893	      0.00027879	    170.66598091
      0.94085300	     -0.06491902	     -0.00008642	     -0.20594702	     -0.06586673	      0.88306285	     -0.00007270	     -0.22030982	      0.00514042	      0.00028955	    170.96260243
      0.94233431	     -0.06491124	     -0.00008917	     -0.20593930	     -0.06585911	      0.88306329	     -0.00007305	     -0.22030463	      0.00515251	      0.00029826	    170.92722837
      0.94381563	     -0.06490180	     -0.00009001	     -0.20592994	     -0.06585147	      0.88306374	     -0.00007341	     -0.22029995	      0.00516467	      0.00030460	    170.95158774
      0.94561151	     -0.06489979	     -0.00009400	     -0.20592800	     -0.06584218	      0.88306429	     -0.00007385	     -0.22029490	      0.00518015	      0.00030906	    170.45045332
      0.94698520	     -0.06489174	     -0.00009473	     -0.20592003	     -0.06583506	      0.88306471	     -0.00007419	     -0.22029160	      0.00519183	      0.00031059	    170.48347380
      0.94835890	     -0.06488994	     -0.00009761	     -0.20591828	     -0.06582791	      0.88306514	     -0.00007453	     -0.22028867	      0.00520372	      0.00030939	    170.85247277
      0.95013546	     -0.06488964	     -0.00010029	     -0.20591807	     -0.06581866	      0.88306569	     -0.00007497	     -0.22028554	      0.00522088	      0.00030519	    169.40778163
      0.95170971	     -0.06488489	     -0.00010460	     -0.20591336	     -0.06581043	      0.88306616	     -0.00007536	     -0.22028339	      0.00523440	      0.00029849	    170.88283472
      0.95328395	     -0.06488589	     -0.00010710	     -0.20591443	     -0.06580217	      0.88306663	     -0.00007575	     -0.22028177	      0.00525047	      0.00028988	    169.38685266
      0.95485819	     -0.06488452	     -0.00011191	     -0.20591310	     -0.06579390	      0.88306707	     -0.00007615	     -0.22028075	      0.00526494	      0.00027872	    170.78047097
      0.95643244	     -0.06488698	     -0.00011430	     -0.20591564	     -0.06578560	      0.88306750	     -0.00007654	     -0.22028027	      0.00528162	      0.00026588	    169.48951755
      0.95800668	     -0.06488672	     -0.00011858	     -0.20591543	     -0.06577727	      0.88306791	     -0.00007693	     -0.22028036	      0.00529729	      0.00025154	    170.24493075
      0.95958092	     -0.06488972	     -0.00012017	     -0.20591853	     -0.06576892	      0.88306829	     -0.00007732	     -0.22028094	      0.00531386	      0.00023581	    169.84358050
      0.96115517	     -0.06488856	     -0.00012419	     -0.20591743	     -0.06576054	      0.88306865	     -0.00007770	     -0.22028201	      0.00533051	      0.00021949	    170.16994351
      0.96272941	     -0.06488582	     -0.00012478	     -0.20591481	     -0.06575213	      0.88306898	     -0.00007809	     -0.22028341	      0.00534790	      0.00020257	    169.61425543
      0.96430365	     -0.06487375	     -0.00012785	     -0.20590283	     -0.06574370	      0.88306929	     -0.00007847	     -0.22028495	      0.00536495	      0.00018576	    170.34379833
      0.96587790	     -0.06485571	     -0.00012671	     -0.20588494	     -0.06573524	      0.88306957	     -0.00007884	     -0.22028640	      0.00538326	      0.00016962	    169.37890788
      0.96726469	     -0.06483508	     -0.00012840	     -0.20586441	     -0.06572777	      0.88306980	     -0.00007917	     -0.22028750	      0.00539834	      0.00015581	    170.32449790
      0.96865149	     -0.06481087	     -0.00012799	     -0.20584032	     -0.06572027	      0.88307000	     -0.00007949	     -0.22028835	      0.00541420	      0.00014334	    169.97333725
      0.97003828	     -0.06478260	     -0.00012855	     -0.20581216	     -0.06571275	      0.88307019	     -0.00007981	     -0.22028895	      0.00542957	      0.00013239	    170.21438403
      0.97186354	     -0.06474180	     -0.00012872	     -0.20577150	     -0.06570282	      0.88307042	     -0.00008023	     -0.22028933	      0.00544933	      0.00012065	    170.57242293
      0.97339232	     -0.06470600	     -0.00012986	     -0.20573580	     -0.06569448	      0.88307060	     -0.00008057	     -0.22028930	      0.00546555	      0.00011356	    170.73435961
      0.97492110	     -0.06466497	     -0.00013015	     -0.20569487	     -0.06568611	      0.88307077	     -0.00008091	     -0.22028896	      0.00548130	      0.00011004	    170.63588248
      0.97641726	     -0.06462527	     -0.00013125	     -0.20565525	     -0.06567790	      0.88307094	     -0.00008123	     -0.22028831	      0.00549522	      0.00010858	    171.71027003
      0.97791342	     -0.06458300	     -0.00013165	     -0.20561307	     -0.06566967	      0.88307110	     -0.00008155	     -0.22028738	      0.00550999	      0.00011090	    170.69667640
      0.97940958	     -0.06453333	     -0.00013254	     -0.20556347	     -0.06566141	      0.88307127	     -0.00008187	     -0.22028608	      0.00552224	      0.00011570	    172.11100362
      0.98106491	     -0.06448029	     -0.00013313	     -0.20551051	     -0.06565226	      0.88307147	     -0.00008221	     -0.22028409	      0.00553582	      0.00012423	    172.34637438
      0.98272023	     -0.06441860	     -0.00013441	     -0.20544889	     -0.06564309	      0.88307168	     -0.00008255	     -0.22028152	      0.00554894	      0.00013741	    171.73200528
      0.98437555	     -0.06435122	     -0.00013491	     -0.20538156	     -0.06563389	      0.88307192	     -0.00008288	     -0.22027827	      0.00555886	      0.00015374	    173.50259791
      0.98603088	     -0.06428344	     -0.00013673	     -0.20531381	     -0.06562468	      0.88307220	     -0.00008320	     -0.22027422	      0.00556952	      0.00017491	    172.67043243
      0.98768620	     -0.06420962	     -0.00013672	     -0.20524003	     -0.06561546	      0.88307250	     -0.00008352	     -0.22026948	      0.00557653	      0.00019856	    174.64982847
      0.98934152	     -0.06414081	     -0.00013951	     -0.20517122	     -0.06560622	      0.88307286	     -0.00008383	     -0.22026393	      0.00558433	      0.00022652	    173.66720817
      0.99077420	     -0.06407308	     -0.00013884	     -0.20510351	     -0.06559822	      0.88307320	     -0.00008409	     -0.22025864	      0.00558831	      0.00025244	    174.86160450
      0.99220688	     -0.06401126	     -0.00014079	     -0.20504167	     -0.06559021	      0.88307358	     -0.00008435	     -0.22025278	      0.00559159	      0.00027977	    175.66280737
      0.99363956	     -0.06394727	     -0.00014137	     -0.20497767	     -0.06558219	      0.88307400	     -0.00008461	     -0.22024643	      0.00559438	      0.00030888	    175.54849818
      0.99507224	     -0.06388102	     -0.00014289	     -0.20491139	     -0.06557418	      0.88307447	     -0.00008486	     -0.22023953	      0.00559534	      0.00033886	    176.44227206
      0.99728518	     -0.06377638	     -0.00014316	     -0.20480671	     -0.06556180	      0.88307527	     -0.00008524	     -0.22022768	      0.00559509	      0.00038642	    177.08039545
      0.99856479	     -0.06371333	     -0.00014578	     -0.20474359	     -0.06555464	      0.88307578	     -0.00008545	     -0.22022017	      0.00559368	      0.00041522	    177.34652029
      0.99984441	     -0.06365024	     -0.00014680	     -0.20468044	     -0.06554748	      0.88307633	     -0.00008567	     -0.22021215	      0.00559105	      0.00044350	    178.06317265
      1.00167327	     -0.06356312	     -0.00014957	     -0.20459321	     -0.06553726	      0.88307718	     -0.00008596	     -0.22019989	      0.00558674	      0.00048425	    177.48806749
      1.00350213	     -0.06346737	     -0.00015133	     -0.20449734	     -0.06552705	      0.88307810	     -0.00008625	     -0.22018678	      0.00557822	      0.00052430	    179.66348048
      1.00513941	     -0.06340011	     -0.00015607	     -0.20442992	     -0.06551792	      0.88307899	     -0.00008650	     -0.22017416	      0.00557076	      0.00055905	    179.32224401
      1.00651652	     -0.06332887	     -0.00015667	     -0.20435857	     -0.06551026	      0.88307978	     -0.00008671	     -0.22016325	      0.00556242	      0.00058795	    179.98128334
      1.00789362	     -0.06326579	     -0.00015960	     -0.20429534	     -0.06550260	      0.88308061	     -0.00008691	     -0.22015182	      0.00555331	      0.00061505	    180.56971767
      1.00927072	     -0.06319924	     -0.00016107	     -0.20422867	     -0.06549496	      0.88308147	     -0.00008710	     -0.22013993	      0.00554323	      0.00064071	    181.08339843
      1.01117639	     -0.06310774	     -0.00016393	     -0.20413696	     -0.06548441	      0.88308272	     -0.00008737	     -0.22012263	      0.00552714	      0.00067298	    182.30740280
      1.01277060	     -0.06303036	     -0.00016465	     -0.20405942	     -0.06547561	      0.88308382	     -0.00008758	     -0.22010740	      0.00551289	      0.00069884	    181.62581861
      1.01436481	     -0.06296038	     -0.00016872	     -0.20398922	     -0.06546684	      0.88308495	     -0.00008779	     -0.22009162	      0.00549650	      0.00072182	    182.41491804
      1.01595902	     -0.06288482	     -0.00016874	     -0.20391347	     -0.06545809	      0.88308612	     -0.00008799	     -0.22007550	      0.00547862	      0.00074089	    183.71132634
      1.01736724	     -0.06282991	     -0.00017322	     -0.20385834	     -0.06545039	      0.88308717	     -0.00008816	     -0.22006085	      0.00546257	      0.00075606	    183.52737516
      1.01877546	     -0.06276832	     -0.00017474	     -0.20379654	     -0.06544271	      0.88308825	     -0.00008832	     -0.22004600	      0.00544539	      0.00076887	    183.64946679
      1.02018368	     -0.06270949	     -0.00017831	     -0.20373747	     -0.06543505	      0.88308934	     -0.00008848	     -0.22003085	      0.00542660	      0.00077921	    184.61980747
      1.02202630	     -0.06263201	     -0.00018102	     -0.20365970	     -0.06542507	      0.88309078	     -0.00008868	     -0.22001059	      0.00540119	      0.00078981	    184.77863632
      1.02334709	     -0.06257686	     -0.00018501	     -0.20360430	     -0.06541795	      0.88309183	     -0.00008881	     -0.21999575	      0.00538132	      0.00079529	    185.54286948
      1.02466789	     -0.06251873	     -0.00018714	     -0.20354594	     -0.06541086	      0.88309288	     -0.00008894	     -0.21998059	      0.00536085	      0.00079954	    185.76288262
      1.02637901	     -0.06244218	     -0.00019108	     -0.20346907	     -0.06540171	      0.88309425	     -0.00008909	     -0.21996042	      0.00533266	      0.00080282	    186.29687901
      1.02809014	     -0.06235904	     -0.00019335	     -0.20338562	     -0.06539261	      0.88309563	     -0.00008924	     -0.21993956	      0.00530317	      0.00080499	    186.04067195
      1.02957672	     -0.06228473	     -0.00019788	     -0.20331098	     -0.06538475	      0.88309683	     -0.00008936	     -0.21992078	      0.00527470	      0.00080553	    187.78274347
      1.03106330	     -0.06220641	     -0.00019958	     -0.20323237	     -0.06537693	      0.88309802	     -0.00008947	     -0.21990141	      0.00524570	      0.00080540	    188.25014097
      1.03254987	     -0.06212901	     -0.00020360	     -0.20315463	     -0.06536915	      0.88309922	     -0.00008957	     -0.21988139	      0.00521498	      0.00080501	    188.79812365
      1.03403645	     -0.06204466	     -0.00020553	     -0.20306997	     -0.06536142	      0.88310042	     -0.00008967	     -0.21986082	      0.00518266	      0.00080506	    189.02893924
      1.03552303	     -0.06195781	     -0.00020929	     -0.20298275	     -0.06535375	      0.88310161	     -0.00008976	     -0.21983961	      0.00514764	      0.00080485	    190.54113445
      1.03700961	     -0.06187068	     -0.00021099	     -0.20289527	     -0.06534612	      0.88310281	     -0.00008983	     -0.21981780	      0.00511190	      0.00080570	    190.25892377
      1.03849618	     -0.06177924	     -0.00021454	     -0.20280344	     -0.06533855	      0.88310401	     -0.00008990	     -0.21979546	      0.00507310	      0.00080674	    191.60791345
      1.03998276	     -0.06168572	     -0.00021580	     -0.20270955	     -0.06533104	      0.88310521	     -0.00008997	     -0.21977249	      0.00503310	      0.00080857	    191.80225249
      1.04146934	     -0.06158614	     -0.00021902	     -0.20260955	     -0.06532359	      0.88310641	     -0.00009002	     -0.21974890	      0.00499071	      0.00081169	    192.59717505
      1.04295592	     -0.06148377	     -0.00022002	     -0.20250678	     -0.06531620	      0.88310762	     -0.00009006	     -0.21972464	      0.00494593	      0.00081525	    193.78659180
      1.04444250	     -0.06138323	     -0.00022343	     -0.20240578	     -0.06530888	      0.88310884	     -0.00009010	     -0.21969978	      0.00490007	      0.00082069	    193.54031831
      1.04592907	     -0.06127676	     -0.00022466	     -0.20229886	     -0.06530163	      0.88311006	     -0.00009013	     -0.21967441	      0.00485074	      0.00082689	    195.00008837
      1.04741565	     -0.06117680	     -0.00022838	     -0.20219840	     -0.06529446	      0.88311130	     -0.00009015	     -0.21964855	      0.00479983	      0.00083408	    195.71975618
      1.04890223	     -0.06107347	     -0.00022966	     -0.20209458	     -0.06528736	      0.88311255	     -0.00009016	     -0.21962238	      0.00474684	      0.00084247	    196.07378089
      1.05038881	     -0.06097423	     -0.00023372	     -0.20199480	     -0.06528035	      0.88311380	     -0.00009016	     -0.21959592	      0.00469138	      0.00085164	    196.90690809
      1.05187538	     -0.06087510	     -0.00023487	     -0.20189514	     -0.06527342	      0.88311508	     -0.00009015	     -0.21956931	      0.00463406	      0.00086131	    197.23378897
      1.05336196	     -0.06077658	     -0.00023896	     -0.20179604	     -0.06526657	      0.88311637	     -0.00009013	     -0.21954254	      0.00457430	      0.00087125	    198.21467233
      1.05469260	     -0.06068916	     -0.00023939	     -0.20170813	     -0.06526052	      0.88311753	     -0.00009011	     -0.21951844	      0.00451916	      0.00087989	    198.86688815
      1.05602325	     -0.06060523	     -0.00024206	     -0.20162366	     -0.06525455	      0.88311871	     -0.00009008	     -0.21949429	      0.00446283	      0.00088865	    199.04325798
      1.05735389	     -0.06052228	     -0.00024334	     -0.20154017	     -0.06524865	      0.88311989	     -0.00009005	     -0.21947015	      0.00440443	      0.00089658	    199.94894078
      1.05910126	     -0.06042049	     -0.00024607	     -0.20143766	     -0.06524102	      0.88312147	     -0.00008999	     -0.21943851	      0.00432685	      0.00090637	    199.22420356
      1.06054993	     -0.06033222	     -0.00024654	     -0.20134879	     -0.06523480	      0.88312279	     -0.00008993	     -0.21941241	      0.00425901	      0.00091320	    200.96564450
      1.06199859	     -0.06025350	     -0.00024875	     -0.20126943	     -0.06522868	      0.88312412	     -0.00008986	     -0.21938638	      0.00419062	      0.00091848	    201.52924237
      1.06344726	     -0.06017450	     -0.00024869	     -0.20118982	     -0.06522266	      0.88312545	     -0.00008978	     -0.21936058	      0.00412102	      0.00092215	    201.67652404
      1.06489592	     -0.06009996	     -0.00025074	     -0.20111463	     -0.06521674	      0.88312679	     -0.00008970	     -0.21933497	      0.00404989	      0.00092407	    202.13290048
      1.06634459	     -0.06002770	     -0.00025073	     -0.20104173	     -0.06521093	      0.88312812	     -0.00008961	     -0.21930964	      0.00397748	      0.00092393	    202.60571612
      1.06779326	     -0.05996219	     -0.00025265	     -0.20097553	     -0.06520522	      0.88312946	     -0.00008950	     -0.21928461	      0.00390386	      0.00092136	    203.19762377
      1.06924192	     -0.05989950	     -0.00025199	     -0.20091220	     -0.06519962	      0.88313079	     -0.00008939	     -0.21926000	      0.00382980	      0.00091665	    202.72312222
      1.07069059	     -0.05984146	     -0.00025364	     -0.20085346	     -0.06519412	      0.88313212	     -0.00008927	     -0.21923582	      0.00375372	      0.00090872	    203.92958421
      1.07213926	     -0.05978858	     -0.00025260	     -0.20079993	     -0.06518874	      0.88313343	     -0.00008914	     -0.21921212	      0.00367820	      0.00089839	    203.05155263
      1.07358792	     -0.05973869	     -0.00025442	     -0.20074931	     -0.06518347	      0.88313472	     -0.00008901	     -0.21918894	      0.00360061	      0.00088470	    204.38695685
      1.07503659	     -0.05969518	     -0.00025338	     -0.20070512	     -0.06517831	      0.88313599	     -0.00008886	     -0.21916630	      0.00352368	      0.00086839	    203.79693349
      1.07633584	     -0.05965884	     -0.00025505	     -0.20066813	     -0.06517377	      0.88313710	     -0.00008872	     -0.21914649	      0.00345345	      0.00085099	    204.59793193
      1.07763508	     -0.05962602	     -0.00025465	     -0.20063470	     -0.06516933	      0.88313820	     -0.00008857	     -0.21912715	      0.00338355	      0.00083164	    204.24255874
      1.07893433	     -0.05959642	     -0.00025534	     -0.20060445	     -0.06516498	      0.88313926	     -0.00008842	     -0.21910830	      0.00331284	      0.00080972	    204.75131900
      1.08062315	     -0.05956532	     -0.00025531	     -0.20057252	     -0.06515947	      0.88314061	     -0.00008821	     -0.21908458	      0.00322154	      0.00077833	    203.84966327
      1.08212014	     -0.05954035	     -0.00025676	     -0.20054679	     -0.06515470	      0.88314175	     -0.00008801	     -0.21906433	      0.00313888	      0.00074713	    205.34482958
      1.08361713	     -0.05952377	     -0.00025611	     -0.20052948	     -0.06515007	      0.88314284	     -0.00008780	     -0.21904482	      0.00305771	      0.00071354	    204.36472557
      1.08493074	     -0.05950886	     -0.00025769	     -0.20051390	     -0.06514610	      0.88314376	     -0.00008761	     -0.21902835	      0.00298560	      0.00068219	    204.94796766
      1.08624434	     -0.05949924	     -0.00025753	     -0.20050363	     -0.06514222	      0.88314463	     -0.00008741	     -0.21901243	      0.00291379	      0.00064876	    205.04703798
      1.08755795	     -0.05949128	     -0.00025834	     -0.20049502	     -0.06513844	      0.88314546	     -0.00008721	     -0.21899709	      0.00284233	      0.00061408	    204.85169461
      1.08921085	     -0.05948433	     -0.00025831	     -0.20048725	     -0.06513382	      0.88314644	     -0.00008694	     -0.21897853	      0.00275172	      0.00056784	    205.74396322
      1.09086376	     -0.05948310	     -0.00026003	     -0.20048520	     -0.06512934	      0.88314734	     -0.00008666	     -0.21896076	      0.00266323	      0.00052132	    203.97073561
      1.09213555	     -0.05947903	     -0.00025906	     -0.20048050	     -0.06512600	      0.88314798	     -0.00008644	     -0.21894768	      0.00259334	      0.00048367	    205.34257019
      1.09340734	     -0.05948120	     -0.00025997	     -0.20048205	     -0.06512275	      0.88314857	     -0.00008621	     -0.21893503	      0.00252503	      0.00044605	    204.88504279
      1.09494893	     -0.05948408	     -0.00025945	     -0.20048418	     -0.06511892	      0.88314922	     -0.00008592	     -0.21892031	      0.00244160	      0.00039944	    205.51533792
      1.09649052	     -0.05949333	     -0.00025989	     -0.20049270	     -0.06511522	      0.88314980	     -0.00008562	     -0.21890622	      0.00235986	      0.00035351	    204.01078623
      1.09803211	     -0.05949602	     -0.00025831	     -0.20049466	     -0.06511164	      0.88315031	     -0.00008532	     -0.21889280	      0.00227656	      0.00030746	    205.14738764
      1.09957370	     -0.05951033	     -0.00025973	     -0.20050821	     -0.06510820	      0.88315075	     -0.00008500	     -0.21887990	      0.00219441	      0.00026149	    205.38854434
      1.10087482	     -0.05951704	     -0.00025781	     -0.20051435	     -0.06510539	      0.88315107	     -0.00008472	     -0.21886953	      0.00212596	      0.00022405	    204.63444536
      1.10217593	     -0.05952849	     -0.00025870	     -0.20052517	     -0.06510267	      0.88315133	     -0.00008444	     -0.21885957	      0.00205702	      0.00018675	    205.09256436
      1.10347705	     -0.05954048	     -0.00025817	     -0.20053655	     -0.06510003	      0.88315155	     -0.00008415	     -0.21885006	      0.00198894	      0.00015064	    204.67751145
      1.10513118	     -0.05955839	     -0.00025864	     -0.20055369	     -0.06509682	      0.88315177	     -0.00008377	     -0.21883857	      0.00190189	      0.00010548	    205.57798268
      1.10678532	     -0.05957899	     -0.00025699	     -0.20057355	     -0.06509374	      0.88315190	     -0.00008338	     -0.21882772	      0.00181755	      0.00006354	    203.15068018
      1.10796878	     -0.05959097	     -0.00025810	     -0.20058496	     -0.06509163	      0.88315196	     -0.00008310	     -0.21882036	      0.00175531	      0.00003388	    204.86355635
      1.10915224	     -0.05960668	     -0.00025747	     -0.20060014	     -0.06508958	      0.88315199	     -0.00008280	     -0.21881329	      0.00169478	      0.00000569	    204.49350065
      1.11079943	     -0.05962941	     -0.00025725	     -0.20062213	     -0.06508686	      0.88315196	     -0.00008239	     -0.21880394	      0.00161045	     -0.00003213	    204.93087941
      1.11226625	     -0.05965235	     -0.00025630	     -0.20064443	     -0.06508455	      0.88315189	     -0.00008201	     -0.21879608	      0.00153703	     -0.00006323	    203.50452224
      1.11373307	     -0.05967205	     -0.00025620	     -0.20066348	     -0.06508235	      0.88315178	     -0.00008162	     -0.21878864	      0.00146250	     -0.00009292	    204.55640466
      1.11519989	     -0.05969850	     -0.00025491	     -0.20068929	     -0.06508026	      0.88315162	     -0.00008123	     -0.21878159	      0.00138947	     -0.00012093	    204.11430574
      1.11666671	     -0.05972442	     -0.00025500	     -0.20071457	     -0.06507828	      0.88315143	     -0.00008083	     -0.21877499	      0.00131717	     -0.00014672	    203.57775414
      1.11813353	     -0.05975063	     -0.00025333	     -0.20074017	     -0.06507640	      0.88315119	     -0.00008041	     -0.21876882	      0.00124476	     -0.00017109	    203.80765843
      1.11960035	     -0.05978105	     -0.00025362	     -0.20076995	     -0.06507463	      0.88315092	     -0.00007999	     -0.21876306	      0.00117345	     -0.00019375	    203.65744242
      1.12106717	     -0.05981199	     -0.00025142	     -0.20080031	     -0.06507296	      0.88315062	     -0.00007957	     -0.21875776	      0.00110297	     -0.00021465	    202.91808260
      1.12253399	     -0.05984272	     -0.00025173	     -0.20083041	     -0.06507139	      0.88315029	     -0.00007913	     -0.21875286	      0.00103250	     -0.00023418	    203.51327340
      1.12383100	     -0.05987371	     -0.00024947	     -0.20086089	     -0.06507009	      0.88314998	     -0.00007874	     -0.21874887	      0.00097130	     -0.00025040	    202.98237272
      1.12512802	     -0.05990500	     -0.00024911	     -0.20089165	     -0.06506887	      0.88314965	     -0.00007834	     -0.21874522	      0.00091069	     -0.00026534	    202.69024849
      1.12642504	     -0.05993746	     -0.00024772	     -0.20092361	     -0.06506773	      0.88314929	     -0.00007793	     -0.21874189	      0.00085038	     -0.00027965	    202.71493514
      1.12813691	     -0.05998440	     -0.00024681	     -0.20096987	     -0.06506634	      0.88314880	     -0.00007739	     -0.21873799	      0.00077277	     -0.00029677	    201.22417014
      1.12984878	     -0.06002532	     -0.00024410	     -0.20101015	     -0.06506508	      0.88314828	     -0.00007683	     -0.21873470	      0.00069451	     -0.00031265	    202.00307215
      1.13115408	     -0.06006455	     -0.00024447	     -0.20104886	     -0.06506422	      0.88314786	     -0.00007641	     -0.21873246	      0.00063650	     -0.00032386	    201.68377427
      1.13245938	     -0.06010195	     -0.00024243	     -0.20108577	     -0.06506342	      0.88314743	     -0.00007597	     -0.21873058	      0.00057899	     -0.00033480	    201.58684698
      1.13404540	     -0.06015101	     -0.00024123	     -0.20113425	     -0.06506256	      0.88314689	     -0.00007543	     -0.21872874	      0.00051080	     -0.00034702	    200.50911761
      1.13563142	     -0.06019551	     -0.00023798	     -0.20117820	     -0.06506180	      0.88314633	     -0.00007488	     -0.21872740	      0.00044252	     -0.00035882	    201.06724048
      1.13721743	     -0.06025237	     -0.00023838	     -0.20123447	     -0.06506115	      0.88314575	     -0.00007433	     -0.21872642	      0.00037632	     -0.00037028	    200.56074328
      1.13846534	     -0.06028834	     -0.00023480	     -0.20127004	     -0.06506072	      0.88314529	     -0.00007389	     -0.21872604	      0.00032497	     -0.00037857	    200.07454121
      1.13971325	     -0.06033075	     -0.00023401	     -0.20131202	     -0.06506034	      0.88314481	     -0.00007344	     -0.21872588	      0.00027440	     -0.00038689	    199.81510630
      1.14136313	     -0.06038624	     -0.00023189	     -0.20136696	     -0.06505994	      0.88314416	     -0.00007284	     -0.21872606	      0.00020839	     -0.00039808	    199.89613109
      1.14301301	     -0.06044891	     -0.00023163	     -0.20142907	     -0.06505965	      0.88314349	     -0.00007223	     -0.21872667	      0.00014534	     -0.00040815	    197.63296348
      1.14440563	     -0.06049108	     -0.00022860	     -0.20147081	     -0.06505949	      0.88314292	     -0.00007171	     -0.21872756	      0.00009101	     -0.00041693	    198.81647177
      1.14579825	     -0.06054441	     -0.00022840	     -0.20152368	     -0.06505940	      0.88314233	     -0.00007118	     -0.21872864	      0.00003895	     -0.00042572	    198.43764550
      1.14719088	     -0.06059404	     -0.00022607	     -0.20157290	     -0.06505938	      0.88314173	     -0.00007065	     -0.21873004	     -0.00001191	     -0.00043428	    197.85060750
      1.14858350	     -0.06064656	     -0.00022531	     -0.20162498	     -0.06505943	      0.88314112	     -0.00007011	     -0.21873167	     -0.00006220	     -0.00044317	    197.93995613
      1.14997613	     -0.06069811	     -0.00022328	     -0.20167614	     -0.06505955	      0.88314050	     -0.00006956	     -0.21873357	     -0.00011059	     -0.00045144	    196.79629720
      1.15136875	     -0.06074888	     -0.00022199	     -0.20172650	     -0.06505974	      0.88313987	     -0.00006901	     -0.21873567	     -0.00015893	     -0.00045999	    197.13912463
      1.15334137	     -0.06082300	     -0.00021812	     -0.20180010	     -0.06506012	      0.88313895	     -0.00006822	     -0.21873899	     -0.00022399	     -0.00047150	    195.26877249
      1.15450817	     -0.06086369	     -0.00021750	     -0.20184045	     -0.06506040	      0.88313839	     -0.00006774	     -0.21874113	     -0.00026295	     -0.00047852	    196.34450765
      1.15567496	     -0.06090516	     -0.00021524	     -0.20188163	     -0.06506073	      0.88313783	     -0.00006726	     -0.21874336	     -0.00030008	     -0.00048502	    195.82221789
      1.15740542	     -0.06096469	     -0.00021197	     -0.20194073	     -0.06506130	      0.88313698	     -0.00006655	     -0.21874685	     -0.00035450	     -0.00049481	    196.03790844
      1.15893709	     -0.06101725	     -0.00020828	     -0.20199294	     -0.06506188	      0.88313622	     -0.00006590	     -0.21875008	     -0.00040002	     -0.00050215	    194.10937583
      1.16046875	     -0.06106106	     -0.00020480	     -0.20203639	     -0.06506253	      0.88313544	     -0.00006525	     -0.21875347	     -0.00044655	     -0.00050953	    195.39187190
      1.16200042	     -0.06111085	     -0.00020007	     -0.20208586	     -0.06506324	      0.88313466	     -0.00006459	     -0.21875690	     -0.00049039	     -0.00051622	    194.19867472
      1.16353208	     -0.06115069	     -0.00019614	     -0.20212537	     -0.06506403	      0.88313386	     -0.00006392	     -0.21876050	     -0.00053416	     -0.00052198	    194.60497041
      1.16490766	     -0.06118834	     -0.00019091	     -0.20216276	     -0.06506479	      0.88313314	     -0.00006331	     -0.21876377	     -0.00057204	     -0.00052629	    193.66586430
      1.16628323	     -0.06122034	     -0.00018655	     -0.20219450	     -0.06506560	      0.88313242	     -0.00006269	     -0.21876716	     -0.00060974	     -0.00052997	    193.81345677
      1.16765881	     -0.06125097	     -0.00018109	     -0.20222487	     -0.06506647	      0.88313169	     -0.00006207	     -0.21877057	     -0.00064651	     -0.00053268	    193.27994604
      1.16903439	     -0.06127761	     -0.00017592	     -0.20225126	     -0.06506738	      0.88313095	     -0.00006144	     -0.21877406	     -0.00068308	     -0.00053454	    193.38882271
      1.17092713	     -0.06131440	     -0.00016760	     -0.20228772	     -0.06506872	      0.88312994	     -0.00006057	     -0.21877890	     -0.00073205	     -0.00053565	    192.35279635
      1.17234535	     -0.06133093	     -0.00016226	     -0.20230400	     -0.06506978	      0.88312918	     -0.00005990	     -0.21878266	     -0.00076903	     -0.00053409	    192.64176010
      1.17376357	     -0.06134908	     -0.00015545	     -0.20232192	     -0.06507090	      0.88312842	     -0.00005923	     -0.21878639	     -0.00080513	     -0.00053187	    192.29531519
      1.17518179	     -0.06136373	     -0.00014946	     -0.20233633	     -0.06507207	      0.88312767	     -0.00005856	     -0.21879021	     -0.00084120	     -0.00052866	    192.67787159
      1.17688887	     -0.06137976	     -0.00014114	     -0.20235208	     -0.06507354	      0.88312677	     -0.00005774	     -0.21879488	     -0.00088355	     -0.00052289	    191.70708723
      1.17820567	     -0.06138651	     -0.00013575	     -0.20235860	     -0.06507473	      0.88312609	     -0.00005710	     -0.21879855	     -0.00091690	     -0.00051738	    192.41354984
      1.17952246	     -0.06139320	     -0.00012950	     -0.20236507	     -0.06507595	      0.88312541	     -0.00005646	     -0.21880226	     -0.00094932	     -0.00051028	    191.61966600
      1.18083925	     -0.06139665	     -0.00012370	     -0.20236830	     -0.06507723	      0.88312475	     -0.00005582	     -0.21880602	     -0.00098248	     -0.00050240	    191.99401534
      1.18252055	     -0.06140180	     -0.00011607	     -0.20237317	     -0.06507891	      0.88312391	     -0.00005499	     -0.21881093	     -0.00102352	     -0.00049023	    190.40677975
      1.18420185	     -0.06139588	     -0.00010896	     -0.20236694	     -0.06508067	      0.88312310	     -0.00005416	     -0.21881599	     -0.00106679	     -0.00047653	    192.05772813
      1.18558939	     -0.06139659	     -0.00010260	     -0.20236741	     -0.06508218	      0.88312244	     -0.00005347	     -0.21882015	     -0.00110105	     -0.00046394	    191.02418459
      1.18697694	     -0.06139171	     -0.00009690	     -0.20236227	     -0.06508373	      0.88312181	     -0.00005278	     -0.21882444	     -0.00113611	     -0.00045048	    191.45319527
      1.18836448	     -0.06138685	     -0.00009101	     -0.20235717	     -0.06508533	      0.88312119	     -0.00005209	     -0.21882882	     -0.00117081	     -0.00043597	    190.95712237
      1.19005132	     -0.06137588	     -0.00008415	     -0.20234588	     -0.06508734	      0.88312048	     -0.00005125	     -0.21883424	     -0.00121358	     -0.00041728	    191.14818877
      1.19148965	     -0.06136833	     -0.00007831	     -0.20233806	     -0.06508911	      0.88311989	     -0.00005052	     -0.21883892	     -0.00124991	     -0.00040027	    190.57907295
      1.19292798	     -0.06135565	     -0.00007272	     -0.20232510	     -0.06509094	      0.88311932	     -0.00004980	     -0.21884371	     -0.00128725	     -0.00038306	    191.48854186
      1.19436631	     -0.06134669	     -0.00006705	     -0.20231586	     -0.06509281	      0.88311879	     -0.00004908	     -0.21884858	     -0.00132340	     -0.00036473	    190.20317375
      1.19580464	     -0.06133162	     -0.00006168	     -0.20230050	     -0.06509474	      0.88311827	     -0.00004836	     -0.21885356	     -0.00136126	     -0.00034643	    191.27409556
      1.19724296	     -0.06132037	     -0.00005624	     -0.20228897	     -0.06509673	      0.88311779	     -0.00004764	     -0.21885863	     -0.00139822	     -0.00032772	    190.60350006
      1.19868129	     -0.06130600	     -0.00005096	     -0.20227430	     -0.06509877	      0.88311733	     -0.00004692	     -0.21886383	     -0.00143601	     -0.00030904	    190.99236020
      1.20041124	     -0.06129289	     -0.00004475	     -0.20226084	     -0.06510129	      0.88311682	     -0.00004605	     -0.21887024	     -0.00148084	     -0.00028651	    189.85478597
      1.20182134	     -0.06127157	     -0.00003949	     -0.20223922	     -0.06510340	      0.88311643	     -0.00004535	     -0.21887561	     -0.00151877	     -0.00026782	    190.85466576
      1.20323145	     -0.06125803	     -0.00003443	     -0.20222538	     -0.06510557	      0.88311606	     -0.00004464	     -0.21888100	     -0.00155629	     -0.00024997	    190.83825836
      1.20464155	     -0.06124153	     -0.00002928	     -0.20220858	     -0.06510779	      0.88311572	     -0.00004394	     -0.21888654	     -0.00159371	     -0.00023224	    190.70032220
      1.20636130	     -0.06122200	     -0.00002312	     -0.20218869	     -0.06511057	      0.88311534	     -0.00004308	     -0.21889342	     -0.00163995	     -0.00021136	    190.69802391
      1.20774430	     -0.06120399	     -0.00001796	     -0.20217039	     -0.06511287	      0.88311506	     -0.00004240	     -0.21889907	     -0.00167752	     -0.00019545	    191.20101190
      1.20912730	     -0.06118801	     -0.00001303	     -0.20215411	     -0.06511521	      0.88311480	     -0.00004171	     -0.21890481	     -0.00171460	     -0.00017964	    190.46405798
      1.21051030	     -0.06116894	     -0.00000800	     -0.20213473	     -0.06511761	      0.88311456	     -0.00004103	     -0.21891067	     -0.00175278	     -0.00016495	    191.13663464
      1.21224752	     -0.06115070	     -0.00000192	     -0.20211612	     -0.06512070	      0.88311429	     -0.00004017	     -0.21891816	     -0.00179954	     -0.00014710	    189.60413726
      1.21371782	     -0.06112530	      0.00000342	     -0.20209038	     -0.06512337	      0.88311408	     -0.00003945	     -0.21892468	     -0.00184140	     -0.00013314	    191.37865756
      1.21518812	     -0.06111034	      0.00000844	     -0.20207508	     -0.06512611	      0.88311390	     -0.00003873	     -0.21893126	     -0.00188212	     -0.00012033	    190.93539519
      1.21665841	     -0.06108855	      0.00001386	     -0.20205297	     -0.06512891	      0.88311373	     -0.00003801	     -0.21893805	     -0.00192290	     -0.00010794	    190.56670595
      1.21812871	     -0.06106844	      0.00001884	     -0.20203252	     -0.06513177	      0.88311358	     -0.00003730	     -0.21894493	     -0.00196468	     -0.00009678	    190.94198635
      1.21959901	     -0.06104710	      0.00002420	     -0.20201083	     -0.06513469	      0.88311344	     -0.00003659	     -0.21895194	     -0.00200671	     -0.00008708	    191.65851291
      1.22106931	     -0.06103015	      0.00002895	     -0.20199355	     -0.06513767	      0.88311332	     -0.00003589	     -0.21895909	     -0.00204770	     -0.00007753	    190.22467480
      1.22253961	     -0.06100617	      0.00003404	     -0.20196921	     -0.06514071	      0.88311322	     -0.00003518	     -0.21896644	     -0.00209080	     -0.00006954	    191.67330917
      1.22400991	     -0.06099324	      0.00003824	     -0.20195592	     -0.06514382	      0.88311312	     -0.00003449	     -0.21897397	     -0.00213293	     -0.00006259	    191.07785961
      1.22548020	     -0.06097696	      0.00004265	     -0.20193927	     -0.06514698	      0.88311303	     -0.00003379	     -0.21898191	     -0.00217562	     -0.00005647	    191.04443291
      1.22695050	     -0.06096871	      0.00004642	     -0.20193064	     -0.06515021	      0.88311295	     -0.00003310	     -0.21899025	     -0.00221907	     -0.00005187	    191.30454216
      1.22842080	     -0.06095998	      0.00005106	     -0.20192155	     -0.06515351	      0.88311288	     -0.00003242	     -0.21899916	     -0.00226219	     -0.00004828	    190.98644057
      1.22989110	     -0.06095714	      0.00005511	     -0.20191832	     -0.06515687	      0.88311281	     -0.00003174	     -0.21900861	     -0.00230587	     -0.00004629	    190.91411117
      1.23136140	     -0.06095587	      0.00005976	     -0.20191668	     -0.06516029	      0.88311274	     -0.00003106	     -0.21901871	     -0.00234998	     -0.00004644	    191.52719518
      1.23283170	     -0.06096223	      0.00006387	     -0.20192266	     -0.06516378	      0.88311267	     -0.00003039	     -0.21902947	     -0.00239286	     -0.00004770	    190.12210230
      1.23430199	     -0.06096355	      0.00006874	     -0.20192362	     -0.06516733	      0.88311260	     -0.00002972	     -0.21904096	     -0.00243735	     -0.00005143	    191.29488986
      1.23577229	     -0.06097621	      0.00007293	     -0.20193590	     -0.06517094	      0.88311252	     -0.00002906	     -0.21905308	     -0.00248059	     -0.00005722	    190.68912571
      1.23724259	     -0.06098460	      0.00007822	     -0.20194394	     -0.06517462	      0.88311243	     -0.00002840	     -0.21906600	     -0.00252397	     -0.00006494	    190.72003808
      1.23871289	     -0.06099982	      0.00008277	     -0.20195880	     -0.06517836	      0.88311233	     -0.00002775	     -0.21907963	     -0.00256689	     -0.00007444	    190.14333749
      1.24018319	     -0.06101344	      0.00008788	     -0.20197206	     -0.06518217	      0.88311221	     -0.00002710	     -0.21909402	     -0.00261025	     -0.00008622	    190.84727169
      1.24165348	     -0.06103323	      0.00009235	     -0.20199150	     -0.06518604	      0.88311207	     -0.00002646	     -0.21910910	     -0.00265237	     -0.00009970	    190.00074153
      1.24312378	     -0.06104787	      0.00009758	     -0.20200579	     -0.06518997	      0.88311192	     -0.00002583	     -0.21912485	     -0.00269465	     -0.00011470	    190.12319962
      1.24459408	     -0.06106919	      0.00010182	     -0.20202676	     -0.06519396	      0.88311174	     -0.00002520	     -0.21914115	     -0.00273669	     -0.00013162	    190.24255515
      1.24606438	     -0.06108508	      0.00010655	     -0.20204232	     -0.06519802	      0.88311153	     -0.00002458	     -0.21915803	     -0.00277781	     -0.00014962	    189.89147673
      1.24767385	     -0.06110576	      0.00011020	     -0.20206261	     -0.06520252	      0.88311127	     -0.00002391	     -0.21917704	     -0.00282241	     -0.00017044	    189.30545997
      1.24928331	     -0.06112166	      0.00011395	     -0.20207813	     -0.06520710	      0.88311098	     -0.00002325	     -0.21919664	     -0.00286712	     -0.00019217	    189.89542861
      1.25070029	     -0.06114180	      0.00011559	     -0.20209791	     -0.06521119	      0.88311069	     -0.00002267	     -0.21921420	     -0.00290552	     -0.00021166	    189.48628633
      1.25211727	     -0.06115304	      0.00011887	     -0.20210883	     -0.06521534	      0.88311038	     -0.00002211	     -0.21923203	     -0.00294375	     -0.00023123	    189.76680352
      1.25353425	     -0.06116809	      0.00012107	     -0.20212355	     -0.06521953	      0.88311004	     -0.00002155	     -0.21924992	     -0.00298120	     -0.00025019	    189.28887025
      1.25495123	     -0.06117779	      0.00012373	     -0.20213293	     -0.06522379	      0.88310967	     -0.00002101	     -0.21926788	     -0.00301873	     -0.00026858	    189.60248741
      1.25676523	     -0.06119749	      0.00012536	     -0.20215218	     -0.06522930	      0.88310916	     -0.00002032	     -0.21929076	     -0.00306642	     -0.00029153	    190.17812146
      1.25812652	     -0.06120332	      0.00012748	     -0.20215771	     -0.06523350	      0.88310876	     -0.00001982	     -0.21930797	     -0.00310096	     -0.00030618	    189.16001720
      1.25948781	     -0.06121414	      0.00012767	     -0.20216820	     -0.06523775	      0.88310833	     -0.00001932	     -0.21932497	     -0.00313602	     -0.00032027	    189.60830206
      1.26114640	     -0.06122952	      0.00012835	     -0.20218318	     -0.06524298	      0.88310779	     -0.00001873	     -0.21934558	     -0.00317792	     -0.00033616	    189.90232388
      1.26280499	     -0.06124812	      0.00012674	     -0.20220136	     -0.06524829	      0.88310722	     -0.00001815	     -0.21936599	     -0.00321877	     -0.00034907	    189.16007937
      1.26407249	     -0.06125636	      0.00012723	     -0.20220930	     -0.06525239	      0.88310677	     -0.00001772	     -0.21938149	     -0.00325063	     -0.00035802	    190.06117890
      1.26533999	     -0.06127083	      0.00012617	     -0.20222346	     -0.06525653	      0.88310631	     -0.00001730	     -0.21939681	     -0.00328137	     -0.00036512	    189.65833226
      1.26698171	     -0.06128856	      0.00012510	     -0.20224079	     -0.06526195	      0.88310570	     -0.00001676	     -0.21941643	     -0.00332157	     -0.00037268	    190.22353756
      1.26862343	     -0.06131284	      0.00012273	     -0.20226467	     -0.06526743	      0.88310509	     -0.00001624	     -0.21943577	     -0.00336024	     -0.00037758	    189.18123209
      1.27026516	     -0.06132913	      0.00012148	     -0.20228056	     -0.06527298	      0.88310447	     -0.00001573	     -0.21945492	     -0.00339958	     -0.00038028	    189.66674351
      1.27161589	     -0.06135388	      0.00011835	     -0.20230497	     -0.06527760	      0.88310395	     -0.00001532	     -0.21947038	     -0.00343131	     -0.00038096	    189.75731369
      1.27296662	     -0.06137492	      0.00011652	     -0.20232569	     -0.06528225	      0.88310344	     -0.00001492	     -0.21948574	     -0.00346282	     -0.00038080	    190.22934173
      1.27431736	     -0.06140050	      0.00011392	     -0.20235094	     -0.06528695	      0.88310292	     -0.00001453	     -0.21950095	     -0.00349326	     -0.00037925	    189.72624935
      1.27566809	     -0.06142519	      0.00011157	     -0.20237531	     -0.06529169	      0.88310241	     -0.00001414	     -0.21951599	     -0.00352398	     -0.00037720	    190.26784906
      1.27730214	     -0.06146111	      0.00010843	     -0.20241085	     -0.06529748	      0.88310180	     -0.00001369	     -0.21953398	     -0.00355908	     -0.00037309	    188.71501581
      1.27893620	     -0.06149041	      0.00010564	     -0.20243977	     -0.06530332	      0.88310119	     -0.00001325	     -0.21955176	     -0.00359559	     -0.00036831	    190.00207351
      1.28057025	     -0.06153257	      0.00010237	     -0.20248157	     -0.06530923	      0.88310060	     -0.00001282	     -0.21956919	     -0.00362964	     -0.00036266	    189.06002319
      1.28195699	     -0.06156063	      0.00010039	     -0.20250933	     -0.06531428	      0.88310010	     -0.00001246	     -0.21958386	     -0.00365913	     -0.00035782	    190.12332380
      1.28334374	     -0.06159830	      0.00009770	     -0.20254671	     -0.06531938	      0.88309960	     -0.00001211	     -0.21959831	     -0.00368694	     -0.00035274	    189.64083556
      1.28473048	     -0.06163192	      0.00009552	     -0.20258004	     -0.06532451	      0.88309912	     -0.00001177	     -0.21961265	     -0.00371449	     -0.00034770	    189.64855520
      1.28653640	     -0.06168266	      0.00009232	     -0.20263043	     -0.06533125	      0.88309850	     -0.00001134	     -0.21963102	     -0.00374900	     -0.00034145	    188.83201317
      1.28797879	     -0.06171569	      0.00009008	     -0.20266318	     -0.06533668	      0.88309801	     -0.00001100	     -0.21964552	     -0.00377665	     -0.00033606	    189.26626121
      1.28942117	     -0.06175679	      0.00008737	     -0.20270400	     -0.06534214	      0.88309753	     -0.00001067	     -0.21965977	     -0.00380321	     -0.00033165	    189.31680425
      1.29086355	     -0.06179534	      0.00008524	     -0.20274229	     -0.06534765	      0.88309705	     -0.00001035	     -0.21967389	     -0.00382878	     -0.00032755	    188.99777637
      1.29265113	     -0.06184730	      0.00008185	     -0.20279392	     -0.06535452	      0.88309647	     -0.00000996	     -0.21969109	     -0.00385997	     -0.00032336	    189.02868155
      1.29405213	     -0.06188337	      0.00008017	     -0.20282976	     -0.06535994	      0.88309602	     -0.00000967	     -0.21970442	     -0.00388353	     -0.00032058	    188.87541041
      1.29545313	     -0.06192483	      0.00007755	     -0.20287097	     -0.06536540	      0.88309557	     -0.00000938	     -0.21971752	     -0.00390635	     -0.00031818	    188.43163287
      1.29716569	     -0.06197172	      0.00007522	     -0.20291759	     -0.06537211	      0.88309503	     -0.00000904	     -0.21973339	     -0.00393378	     -0.00031656	    188.48525515
      1.29856451	     -0.06201272	      0.00007247	     -0.20295836	     -0.06537763	      0.88309459	     -0.00000877	     -0.21974610	     -0.00395514	     -0.00031511	    187.82367402
      1.29996334	     -0.06205083	      0.00007046	     -0.20299625	     -0.06538318	      0.88309414	     -0.00000850	     -0.21975867	     -0.00397652	     -0.00031491	    188.32189569
      1.30168549	     -0.06210456	      0.00006694	     -0.20304970	     -0.06539005	      0.88309360	     -0.00000819	     -0.21977392	     -0.00400096	     -0.00031517	    187.31081782
      1.30306320	     -0.06214144	      0.00006504	     -0.20308638	     -0.06539557	      0.88309317	     -0.00000795	     -0.21978602	     -0.00402099	     -0.00031635	    188.11567913
      1.30444091	     -0.06218431	      0.00006222	     -0.20312905	     -0.06540113	      0.88309273	     -0.00000771	     -0.21979795	     -0.00403921	     -0.00031745	    187.06898315
      1.30581861	     -0.06222256	      0.00005992	     -0.20316710	     -0.06540670	      0.88309229	     -0.00000748	     -0.21980976	     -0.00405798	     -0.00031945	    187.62362169
      1.30763275	     -0.06227944	      0.00005643	     -0.20322374	     -0.06541409	      0.88309171	     -0.00000719	     -0.21982505	     -0.00408012	     -0.00032224	    185.78501258
      1.30904274	     -0.06231647	      0.00005408	     -0.20326058	     -0.06541985	      0.88309125	     -0.00000698	     -0.21983679	     -0.00409887	     -0.00032523	    187.44923544
      1.31045273	     -0.06235898	      0.00005135	     -0.20330291	     -0.06542564	      0.88309079	     -0.00000677	     -0.21984833	     -0.00411519	     -0.00032807	    186.59409126
      1.31186273	     -0.06239819	      0.00004899	     -0.20334194	     -0.06543146	      0.88309033	     -0.00000657	     -0.21985971	     -0.00413178	     -0.00033171	    187.05910321
      1.31361451	     -0.06245277	      0.00004553	     -0.20339631	     -0.06543871	      0.88308974	     -0.00000633	     -0.21987359	     -0.00415017	     -0.00033620	    185.48478571
      1.31516621	     -0.06248849	      0.00004327	     -0.20343186	     -0.06544517	      0.88308922	     -0.00000612	     -0.21988568	     -0.00416763	     -0.00034041	    186.76528969
      1.31671792	     -0.06253513	      0.00004001	     -0.20347832	     -0.06545165	      0.88308869	     -0.00000593	     -0.21989739	     -0.00418321	     -0.00034498	    186.38884862
      1.31826962	     -0.06257324	      0.00003770	     -0.20351627	     -0.06545815	      0.88308815	     -0.00000574	     -0.21990889	     -0.00419843	     -0.00034927	    186.67741778
      1.31982133	     -0.06261854	      0.00003429	     -0.20356141	     -0.06546468	      0.88308760	     -0.00000557	     -0.21992007	     -0.00421249	     -0.00035383	    186.08955735
      1.32137304	     -0.06265103	      0.00003243	     -0.20359376	     -0.06547122	      0.88308705	     -0.00000540	     -0.21993099	     -0.00422641	     -0.00035768	    186.45141255
      1.32292474	     -0.06269378	      0.00002897	     -0.20363635	     -0.06547779	      0.88308649	     -0.00000524	     -0.21994147	     -0.00423964	     -0.00036205	    186.60426705
      1.32447645	     -0.06272378	      0.00002743	     -0.20366625	     -0.06548438	      0.88308593	     -0.00000508	     -0.21995168	     -0.00425159	     -0.00036526	    186.15050261
      1.32583475	     -0.06275298	      0.00002477	     -0.20369533	     -0.06549016	      0.88308543	     -0.00000496	     -0.21996016	     -0.00426227	     -0.00036814	    186.54769628
      1.32719304	     -0.06277640	      0.00002320	     -0.20371865	     -0.06549596	      0.88308493	     -0.00000484	     -0.21996827	     -0.00427205	     -0.00037023	    186.50327017
      1.32886060	     -0.06280689	      0.00002018	     -0.20374901	     -0.06550309	      0.88308431	     -0.00000470	     -0.21997768	     -0.00428356	     -0.00037198	    186.28208049
      1.33052817	     -0.06282853	      0.00001814	     -0.20377053	     -0.06551024	      0.88308369	     -0.00000457	     -0.21998653	     -0.00429462	     -0.00037226	    186.16910301
      1.33219573	     -0.06285427	      0.00001406	     -0.20379613	     -0.06551742	      0.88308307	     -0.00000444	     -0.21999466	     -0.00430570	     -0.00037114	    186.45446805
      1.33355546	     -0.06286525	      0.00001277	     -0.20380704	     -0.06552328	      0.88308256	     -0.00000435	     -0.22000086	     -0.00431451	     -0.00036908	    187.02076892
      1.33491520	     -0.06288102	      0.00000995	     -0.20382270	     -0.06552915	      0.88308206	     -0.00000426	     -0.22000659	     -0.00432288	     -0.00036596	    187.01684497
      1.33663698	     -0.06289726	      0.00000726	     -0.20383882	     -0.06553660	      0.88308144	     -0.00000416	     -0.22001333	     -0.00433344	     -0.00036051	    187.13204483
      1.33818147	     -0.06291520	      0.00000329	     -0.20385664	     -0.06554330	      0.88308089	     -0.00000407	     -0.22001890	     -0.00434262	     -0.00035371	    186.73009158
      1.33972596	     -0.06292563	      0.00000082	     -0.20386696	     -0.06555002	      0.88308035	     -0.00000399	     -0.22002417	     -0.00435287	     -0.00034636	    188.09695211
      1.34127046	     -0.06294715	     -0.00000345	     -0.20388835	     -0.06555675	      0.88307982	     -0.00000392	     -0.22002905	     -0.00436126	     -0.00033703	    186.64545334
      1.34263228	     -0.06295697	     -0.00000564	     -0.20389808	     -0.06556269	      0.88307937	     -0.00000386	     -0.22003319	     -0.00437051	     -0.00032890	    188.05613681
      1.34399410	     -0.06297311	     -0.00000860	     -0.20391412	     -0.06556865	      0.88307892	     -0.00000381	     -0.22003710	     -0.00437819	     -0.00031954	    187.12314149
      1.34535592	     -0.06298531	     -0.00001101	     -0.20392622	     -0.06557462	      0.88307849	     -0.00000376	     -0.22004085	     -0.00438703	     -0.00031034	    187.87973444
      1.34730148	     -0.06301089	     -0.00001482	     -0.20395167	     -0.06558316	      0.88307790	     -0.00000370	     -0.22004590	     -0.00439789	     -0.00029662	    186.34295406
      1.34880169	     -0.06302145	     -0.00001702	     -0.20396212	     -0.06558977	      0.88307747	     -0.00000366	     -0.22004969	     -0.00440845	     -0.00028649	    188.40339101
      1.35030191	     -0.06304505	     -0.00001994	     -0.20398563	     -0.06559639	      0.88307704	     -0.00000362	     -0.22005327	     -0.00441701	     -0.00027699	    187.81309602
      1.35180212	     -0.06306242	     -0.00002210	     -0.20400291	     -0.06560302	      0.88307664	     -0.00000359	     -0.22005685	     -0.00442548	     -0.00026774	    187.48058432
      1.35330234	     -0.06308246	     -0.00002493	     -0.20402284	     -0.06560967	      0.88307624	     -0.00000357	     -0.22006032	     -0.00443440	     -0.00025971	    188.03801064
      1.35480255	     -0.06310244	     -0.00002703	     -0.20404274	     -0.06561633	      0.88307586	     -0.00000355	     -0.22006372	     -0.00444271	     -0.00025294	    188.34654111
      1.35630277	     -0.06312501	     -0.00002964	     -0.20406522	     -0.06562300	      0.88307548	     -0.00000353	     -0.22006705	     -0.00445014	     -0.00024690	    187.67619455
      1.35780298	     -0.06314273	     -0.00003158	     -0.20408285	     -0.06562968	      0.88307511	     -0.00000352	     -0.22007032	     -0.00445815	     -0.00024230	    188.38637047
      1.35942239	     -0.06316866	     -0.00003432	     -0.20410869	     -0.06563691	      0.88307472	     -0.00000352	     -0.22007372	     -0.00446606	     -0.00023917	    188.51150805
      1.36104180	     -0.06319137	     -0.00003626	     -0.20413134	     -0.06564414	      0.88307434	     -0.00000352	     -0.22007712	     -0.00447273	     -0.00023672	    187.45202773
      1.36266121	     -0.06321434	     -0.00003914	     -0.20415421	     -0.06565139	      0.88307396	     -0.00000353	     -0.22008044	     -0.00448083	     -0.00023667	    188.75041235
      1.36428062	     -0.06323677	     -0.00004047	     -0.20417658	     -0.06565866	      0.88307357	     -0.00000354	     -0.22008369	     -0.00448679	     -0.00023751	    187.98762813
      1.36572342	     -0.06326171	     -0.00004347	     -0.20420143	     -0.06566513	      0.88307323	     -0.00000356	     -0.22008654	     -0.00449306	     -0.00024043	    188.90199481
      1.36716621	     -0.06328333	     -0.00004485	     -0.20422300	     -0.06567162	      0.88307288	     -0.00000358	     -0.22008944	     -0.00449760	     -0.00024376	    188.03728970
      1.36860901	     -0.06330568	     -0.00004724	     -0.20424527	     -0.06567811	      0.88307252	     -0.00000360	     -0.22009231	     -0.00450302	     -0.00024883	    188.81008809
      1.37054037	     -0.06333736	     -0.00004887	     -0.20427691	     -0.06568682	      0.88307204	     -0.00000364	     -0.22009614	     -0.00450797	     -0.00025708	    187.34097062
      1.37199166	     -0.06336029	     -0.00005214	     -0.20429975	     -0.06569336	      0.88307166	     -0.00000368	     -0.22009903	     -0.00451310	     -0.00026424	    188.57476338
      1.37344294	     -0.06338157	     -0.00005290	     -0.20432100	     -0.06569991	      0.88307127	     -0.00000371	     -0.22010192	     -0.00451702	     -0.00027268	    188.87854536
      1.37526917	     -0.06341614	     -0.00005631	     -0.20435549	     -0.06570817	      0.88307076	     -0.00000376	     -0.22010553	     -0.00452038	     -0.00028423	    187.69700620
      1.37659064	     -0.06343371	     -0.00005652	     -0.20437304	     -0.06571414	      0.88307038	     -0.00000380	     -0.22010823	     -0.00452391	     -0.00029360	    188.94127548
      1.37791211	     -0.06345738	     -0.00005851	     -0.20439666	     -0.06572012	      0.88306998	     -0.00000385	     -0.22011092	     -0.00452598	     -0.00030334	    188.67680277
      1.37963412	     -0.06348631	     -0.00006033	     -0.20442555	     -0.06572792	      0.88306945	     -0.00000391	     -0.22011451	     -0.00452852	     -0.00031703	    188.88342758
      1.38135613	     -0.06352067	     -0.00006365	     -0.20445987	     -0.06573572	      0.88306889	     -0.00000397	     -0.22011815	     -0.00452975	     -0.00033093	    187.99356498
      1.38307814	     -0.06354172	     -0.00006381	     -0.20448090	     -0.06574352	      0.88306831	     -0.00000404	     -0.22012200	     -0.00453201	     -0.00034581	    189.53987658
      1.38437462	     -0.06357193	     -0.00006700	     -0.20451107	     -0.06574940	      0.88306785	     -0.00000409	     -0.22012480	     -0.00453175	     -0.00035667	    188.47163395
      1.38567110	     -0.06359396	     -0.00006772	     -0.20453309	     -0.06575527	      0.88306738	     -0.00000415	     -0.22012774	     -0.00453213	     -0.00036811	    188.99035514
      1.38734036	     -0.06362808	     -0.00006952	     -0.20456720	     -0.06576284	      0.88306676	     -0.00000422	     -0.22013164	     -0.00453093	     -0.00038232	    187.87445703
      1.38900962	     -0.06365443	     -0.00007043	     -0.20459354	     -0.06577040	      0.88306611	     -0.00000430	     -0.22013572	     -0.00453089	     -0.00039653	    189.31911073
      1.39067887	     -0.06369489	     -0.00007263	     -0.20463399	     -0.06577796	      0.88306543	     -0.00000438	     -0.22013980	     -0.00452871	     -0.00041090	    188.62895061
      1.39213021	     -0.06371732	     -0.00007281	     -0.20465645	     -0.06578453	      0.88306483	     -0.00000445	     -0.22014357	     -0.00452652	     -0.00042206	    188.33773151
      1.39358155	     -0.06374776	     -0.00007446	     -0.20468689	     -0.06579110	      0.88306421	     -0.00000453	     -0.22014735	     -0.00452400	     -0.00043351	    188.34386265
      1.39503289	     -0.06377483	     -0.00007494	     -0.20471398	     -0.06579766	      0.88306357	     -0.00000460	     -0.22015122	     -0.00452098	     -0.00044464	    188.54642361
      1.39690466	     -0.06381544	     -0.00007682	     -0.20475461	     -0.06580612	      0.88306273	     -0.00000470	     -0.22015629	     -0.00451633	     -0.00045889	    188.64858517
      1.39828329	     -0.06384089	     -0.00007679	     -0.20478010	     -0.06581235	      0.88306209	     -0.00000478	     -0.22016013	     -0.00451216	     -0.00046803	    188.19048089
      1.39966193	     -0.06387065	     -0.00007797	     -0.20480990	     -0.06581856	      0.88306144	     -0.00000486	     -0.22016401	     -0.00450740	     -0.00047685	    187.84672089
      1.40104057	     -0.06389833	     -0.00007839	     -0.20483762	     -0.06582477	      0.88306077	     -0.00000494	     -0.22016799	     -0.00450262	     -0.00048591	    188.33131318
      1.40285617	     -0.06394123	     -0.00007947	     -0.20488058	     -0.06583294	      0.88305988	     -0.00000505	     -0.22017333	     -0.00449381	     -0.00049669	    186.30852673
      1.40448965	     -0.06396984	     -0.00007992	     -0.20490924	     -0.06584028	      0.88305906	     -0.00000514	     -0.22017833	     -0.00448798	     -0.00050595	    188.48262531
      1.40612314	     -0.06401405	     -0.00008125	     -0.20495352	     -0.06584760	      0.88305823	     -0.00000525	     -0.22018332	     -0.00447851	     -0.00051440	    186.52013999
      1.40754346	     -0.06404066	     -0.00008125	     -0.20498019	     -0.06585396	      0.88305749	     -0.00000533	     -0.22018789	     -0.00447165	     -0.00052153	    187.83237814
      1.40896377	     -0.06407690	     -0.00008208	     -0.20501650	     -0.06586030	      0.88305675	     -0.00000543	     -0.22019249	     -0.00446300	     -0.00052828	    187.19228340
      1.41038409	     -0.06410984	     -0.00008237	     -0.20504952	     -0.06586664	      0.88305599	     -0.00000552	     -0.22019725	     -0.00445397	     -0.00053445	    186.93336493
      1.41217370	     -0.06415501	     -0.00008294	     -0.20509479	     -0.06587460	      0.88305503	     -0.00000564	     -0.22020340	     -0.00444220	     -0.00054198	    187.02369586
      1.41385359	     -0.06419699	     -0.00008253	     -0.20513690	     -0.06588205	      0.88305411	     -0.00000575	     -0.22020941	     -0.00442945	     -0.00054829	    186.00578142
      1.41553349	     -0.06424136	     -0.00008362	     -0.20518135	     -0.06588948	      0.88305319	     -0.00000587	     -0.22021558	     -0.00441727	     -0.00055461	    186.65313187
      1.41697547	     -0.06427924	     -0.00008316	     -0.20521936	     -0.06589584	      0.88305238	     -0.00000597	     -0.22022108	     -0.00440517	     -0.00055953	    186.15507190
      1.41841746	     -0.06432080	     -0.00008408	     -0.20526102	     -0.06590218	      0.88305157	     -0.00000607	     -0.22022678	     -0.00439257	     -0.00056429	    185.68775200
      1.41985945	     -0.06436049	     -0.00008398	     -0.20530082	     -0.06590851	      0.88305075	     -0.00000618	     -0.22023269	     -0.00437944	     -0.00056903	    185.56658047
      1.42168676	     -0.06441724	     -0.00008494	     -0.20535773	     -0.06591650	      0.88304971	     -0.00000631	     -0.22024046	     -0.00436134	     -0.00057485	    184.60460021
      1.42351407	     -0.06446242	     -0.00008330	     -0.20540309	     -0.06592445	      0.88304865	     -0.00000645	     -0.22024860	     -0.00434338	     -0.00058088	    185.55047009
      1.42477137	     -0.06450510	     -0.00008451	     -0.20544588	     -0.06592990	      0.88304792	     -0.00000655	     -0.22025419	     -0.00432919	     -0.00058438	    184.46017416
      1.42602868	     -0.06454226	     -0.00008395	     -0.20548318	     -0.06593533	      0.88304718	     -0.00000665	     -0.22025997	     -0.00431515	     -0.00058854	    184.69399331
      1.42783645	     -0.06459932	     -0.00008332	     -0.20554045	     -0.06594312	      0.88304611	     -0.00000679	     -0.22026854	     -0.00429282	     -0.00059421	    183.39029297
      1.42964421	     -0.06464615	     -0.00008153	     -0.20558749	     -0.06595086	      0.88304503	     -0.00000693	     -0.22027739	     -0.00427159	     -0.00060043	    185.44557317
      1.43110566	     -0.06469656	     -0.00008057	     -0.20563811	     -0.06595708	      0.88304415	     -0.00000705	     -0.22028456	     -0.00425059	     -0.00060473	    182.89307417
      1.43256710	     -0.06473376	     -0.00007836	     -0.20567552	     -0.06596328	      0.88304327	     -0.00000716	     -0.22029198	     -0.00423118	     -0.00060946	    183.83471178
      1.43402855	     -0.06477687	     -0.00007621	     -0.20571885	     -0.06596945	      0.88304237	     -0.00000728	     -0.22029941	     -0.00420976	     -0.00061379	    182.85618662
      1.43580562	     -0.06482178	     -0.00007267	     -0.20576406	     -0.06597691	      0.88304128	     -0.00000742	     -0.22030863	     -0.00418330	     -0.00061851	    182.52265877
      1.43735898	     -0.06485878	     -0.00006922	     -0.20580132	     -0.06598339	      0.88304031	     -0.00000754	     -0.22031669	     -0.00415978	     -0.00062233	    182.52224936
      1.43891235	     -0.06489233	     -0.00006503	     -0.20583515	     -0.06598983	      0.88303935	     -0.00000767	     -0.22032479	     -0.00413513	     -0.00062510	    182.27260159
      1.44046571	     -0.06492695	     -0.00006101	     -0.20587005	     -0.06599624	      0.88303837	     -0.00000779	     -0.22033291	     -0.00411044	     -0.00062782	    182.57344937
      1.44201907	     -0.06495627	     -0.00005597	     -0.20589967	     -0.06600260	      0.88303740	     -0.00000791	     -0.22034109	     -0.00408393	     -0.00062882	    181.27784781
      1.44357244	     -0.06498157	     -0.00005117	     -0.20592527	     -0.06600892	      0.88303642	     -0.00000803	     -0.22034929	     -0.00405859	     -0.00062927	    182.08405763
      1.44528728	     -0.06500752	     -0.00004481	     -0.20595157	     -0.06601586	      0.88303534	     -0.00000816	     -0.22035833	     -0.00402922	     -0.00062872	    181.86172069
      1.44700212	     -0.06503455	     -0.00003914	     -0.20597894	     -0.06602274	      0.88303426	     -0.00000829	     -0.22036736	     -0.00399949	     -0.00062626	    181.31044822
      1.44871696	     -0.06504967	     -0.00003163	     -0.20599444	     -0.06602958	      0.88303319	     -0.00000842	     -0.22037649	     -0.00396929	     -0.00062154	    180.59039842
      1.45014803	     -0.06506455	     -0.00002701	     -0.20600959	     -0.06603524	      0.88303231	     -0.00000854	     -0.22038409	     -0.00394450	     -0.00061675	    180.82845887
      1.45157909	     -0.06507502	     -0.00002079	     -0.20602037	     -0.06604087	      0.88303143	     -0.00000865	     -0.22039173	     -0.00391949	     -0.00061103	    181.18352595
      1.45346262	     -0.06509224	     -0.00001407	     -0.20603796	     -0.06604822	      0.88303029	     -0.00000880	     -0.22040183	     -0.00388536	     -0.00060134	    179.88035685
      1.45484709	     -0.06509625	     -0.00000767	     -0.20604226	     -0.06605358	      0.88302946	     -0.00000891	     -0.22040935	     -0.00386174	     -0.00059322	    181.06500348
      1.45623157	     -0.06510604	     -0.00000260	     -0.20605234	     -0.06605891	      0.88302865	     -0.00000902	     -0.22041692	     -0.00383682	     -0.00058358	    180.27660832
      1.45798631	     -0.06511726	      0.00000459	     -0.20606390	     -0.06606561	      0.88302763	     -0.00000916	     -0.22042679	     -0.00380625	     -0.00057034	    180.54026830
      1.45974105	     -0.06514179	      0.00001022	     -0.20608878	     -0.06607227	      0.88302664	     -0.00000931	     -0.22043714	     -0.00377464	     -0.00055547	    178.90110405
      1.46127903	     -0.06515580	      0.00001718	     -0.20610308	     -0.06607805	      0.88302580	     -0.00000944	     -0.22044698	     -0.00374899	     -0.00054245	    180.39600504
      1.46281700	     -0.06519109	      0.00002191	     -0.20613866	     -0.06608380	      0.88302498	     -0.00000957	     -0.22045747	     -0.00372117	     -0.00052921	    178.71531074
      1.46435498	     -0.06522043	      0.00002836	     -0.20616830	     -0.06608950	      0.88302417	     -0.00000971	     -0.22046900	     -0.00369464	     -0.00051672	    179.46953368
      1.46589296	     -0.06526398	      0.00003362	     -0.20621213	     -0.06609516	      0.88302339	     -0.00000985	     -0.22048146	     -0.00366712	     -0.00050575	    178.99993003
      1.46743093	     -0.06530658	      0.00004039	     -0.20625505	     -0.06610078	      0.88302262	     -0.00000999	     -0.22049506	     -0.00363853	     -0.00049546	    178.02574712
      1.46896891	     -0.06535550	      0.00004638	     -0.20630427	     -0.06610635	      0.88302186	     -0.00001013	     -0.22050975	     -0.00361052	     -0.00048788	    178.47651596
      1.47050688	     -0.06540977	      0.00005347	     -0.20635888	     -0.06611188	      0.88302111	     -0.00001027	     -0.22052558	     -0.00358044	     -0.00048227	    177.40522193
      1.47204486	     -0.06546736	      0.00005976	     -0.20641680	     -0.06611737	      0.88302038	     -0.00001042	     -0.22054259	     -0.00355024	     -0.00047932	    177.35076463
      1.47358750	     -0.06552734	      0.00006705	     -0.20647713	     -0.06612282	      0.88301964	     -0.00001057	     -0.22056079	     -0.00351897	     -0.00047960	    177.44891005
      1.47513014	     -0.06559316	      0.00007369	     -0.20654331	     -0.06612822	      0.88301890	     -0.00001072	     -0.22058011	     -0.00348528	     -0.00048177	    175.81764943
      1.47667278	     -0.06565599	      0.00008098	     -0.20660651	     -0.06613357	      0.88301815	     -0.00001088	     -0.22060057	     -0.00345220	     -0.00048750	    176.71315695
      1.47863393	     -0.06575562	      0.00008939	     -0.20670663	     -0.06614030	      0.88301718	     -0.00001108	     -0.22062804	     -0.00340519	     -0.00049870	    173.44019375
      1.48003221	     -0.06581019	      0.00009584	     -0.20676156	     -0.06614504	      0.88301648	     -0.00001123	     -0.22064888	     -0.00337371	     -0.00050820	    175.42783974
      1.48143048	     -0.06587786	      0.00010134	     -0.20682959	     -0.06614973	      0.88301576	     -0.00001138	     -0.22067044	     -0.00333883	     -0.00052024	    174.70360746
      1.48323046	     -0.06597012	      0.00010841	     -0.20692233	     -0.06615570	      0.88301481	     -0.00001158	     -0.22069961	     -0.00329233	     -0.00053894	    174.17470651
      1.48503044	     -0.06606725	      0.00011451	     -0.20701994	     -0.06616158	      0.88301382	     -0.00001179	     -0.22073027	     -0.00324309	     -0.00055925	    172.19413761
      1.48651796	     -0.06613927	      0.00012062	     -0.20709239	     -0.06616638	      0.88301297	     -0.00001196	     -0.22075678	     -0.00320255	     -0.00057813	    173.42975767
      1.48800548	     -0.06622382	      0.00012576	     -0.20717737	     -0.06617111	      0.88301210	     -0.00001214	     -0.22078409	     -0.00315916	     -0.00059844	    172.55743321
      1.48980691	     -0.06632189	      0.00013259	     -0.20727600	     -0.06617675	      0.88301100	     -0.00001236	     -0.22081840	     -0.00310484	     -0.00062427	    172.10327906
      1.49127946	     -0.06640639	      0.00013806	     -0.20736097	     -0.06618129	      0.88301006	     -0.00001255	     -0.22084724	     -0.00305850	     -0.00064555	    171.04528642
      1.49275201	     -0.06648921	      0.00014380	     -0.20744428	     -0.06618576	      0.88300910	     -0.00001274	     -0.22087683	     -0.00301150	     -0.00066746	    171.42868982
      1.49462947	     -0.06660401	      0.00015064	     -0.20755974	     -0.06619136	      0.88300782	     -0.00001299	     -0.22091556	     -0.00294743	     -0.00069506	    169.22397964
      1.49616347	     -0.06668790	      0.00015673	     -0.20764417	     -0.06619584	      0.88300673	     -0.00001320	     -0.22094803	     -0.00289539	     -0.00071765	    170.70865421
      1.49769747	     -0.06678274	      0.00016221	     -0.20773957	     -0.06620024	      0.88300562	     -0.00001342	     -0.22098097	     -0.00283918	     -0.00073909	    168.95475880
      1.49923147	     -0.06687288	      0.00016736	     -0.20783029	     -0.06620455	      0.88300447	     -0.00001364	     -0.22101455	     -0.00278287	     -0.00076036	    169.77661042
      1.50076547	     -0.06696839	      0.00017185	     -0.20792640	     -0.06620877	      0.88300328	     -0.00001387	     -0.22104866	     -0.00272273	     -0.00077994	    167.81342792
      1.50229947	     -0.06705999	      0.00017572	     -0.20801858	     -0.06621290	      0.88300207	     -0.00001411	     -0.22108345	     -0.00266273	     -0.00079851	    168.57686780
      1.50382153	     -0.06715867	      0.00017938	     -0.20811787	     -0.06621691	      0.88300084	     -0.00001434	     -0.22111855	     -0.00260043	     -0.00081602	    168.07709871
      1.50534360	     -0.06725536	      0.00018286	     -0.20821519	     -0.06622082	      0.88299959	     -0.00001459	     -0.22115425	     -0.00253564	     -0.00083124	    166.89267784
      1.50686566	     -0.06735030	      0.00018636	     -0.20831076	     -0.06622463	      0.88299831	     -0.00001484	     -0.22119041	     -0.00247027	     -0.00084574	    167.45238619
      1.50847289	     -0.06745290	      0.00019021	     -0.20841408	     -0.06622854	      0.88299694	     -0.00001510	     -0.22122895	     -0.00239734	     -0.00085871	    165.66897940
      1.51008013	     -0.06754892	      0.00019479	     -0.20851083	     -0.06623233	      0.88299555	     -0.00001538	     -0.22126776	     -0.00232434	     -0.00086969	    166.44071116
      1.51168736	     -0.06764955	      0.00019952	     -0.20861223	     -0.06623601	      0.88299415	     -0.00001565	     -0.22130668	     -0.00224834	     -0.00087869	    165.90668982
      1.51329460	     -0.06774562	      0.00020375	     -0.20870909	     -0.06623956	      0.88299273	     -0.00001594	     -0.22134574	     -0.00216994	     -0.00088482	    164.94249771
      1.51490183	     -0.06783827	      0.00020669	     -0.20880251	     -0.06624298	      0.88299131	     -0.00001623	     -0.22138490	     -0.00209098	     -0.00088937	    165.72112166
      1.51650907	     -0.06793339	      0.00020915	     -0.20889844	     -0.06624628	      0.88298988	     -0.00001652	     -0.22142413	     -0.00200788	     -0.00089018	    163.62297263
      1.51811630	     -0.06802420	      0.00021140	     -0.20899004	     -0.06624944	      0.88298845	     -0.00001683	     -0.22146344	     -0.00192567	     -0.00088984	    165.27412687
      1.51972354	     -0.06811910	      0.00021374	     -0.20908579	     -0.06625247	      0.88298702	     -0.00001713	     -0.22150263	     -0.00183820	     -0.00088587	    162.59100733
      1.52133077	     -0.06820425	      0.00021558	     -0.20917176	     -0.06625535	      0.88298560	     -0.00001745	     -0.22154168	     -0.00175218	     -0.00088065	    164.48647142
      1.52293801	     -0.06829032	      0.00021810	     -0.20925872	     -0.06625809	      0.88298419	     -0.00001777	     -0.22158029	     -0.00166131	     -0.00087218	    162.46184624
      1.52454524	     -0.06836690	      0.00022089	     -0.20933620	     -0.06626069	      0.88298280	     -0.00001810	     -0.22161849	     -0.00157085	     -0.00086193	    163.47931714
      1.52647921	     -0.06846536	      0.00022416	     -0.20943578	     -0.06626362	      0.88298114	     -0.00001851	     -0.22166358	     -0.00145740	     -0.00084649	    161.39244066
      1.52796249	     -0.06852545	      0.00022600	     -0.20949671	     -0.06626572	      0.88297990	     -0.00001883	     -0.22169754	     -0.00137089	     -0.00083132	    162.39953544
      1.52944577	     -0.06859128	      0.00022773	     -0.20956342	     -0.06626769	      0.88297868	     -0.00001916	     -0.22173066	     -0.00128157	     -0.00081473	    161.93183880
      1.53123906	     -0.06866228	      0.00022891	     -0.20963549	     -0.06626989	      0.88297724	     -0.00001957	     -0.22176969	     -0.00117184	     -0.00079231	    161.59353551
      1.53303234	     -0.06872701	      0.00022996	     -0.20970129	     -0.06627189	      0.88297584	     -0.00001999	     -0.22180736	     -0.00105981	     -0.00076648	    160.48092597
      1.53482563	     -0.06878473	      0.00022833	     -0.20976005	     -0.06627369	      0.88297449	     -0.00002042	     -0.22184358	     -0.00094848	     -0.00073891	    162.69830220
      1.53630063	     -0.06883477	      0.00022791	     -0.20981099	     -0.06627502	      0.88297342	     -0.00002079	     -0.22187219	     -0.00085276	     -0.00071293	    160.28672029
      1.53777563	     -0.06887967	      0.00022496	     -0.20985674	     -0.06627621	      0.88297239	     -0.00002116	     -0.22189989	     -0.00075833	     -0.00068613	    161.22091263
      1.53958757	     -0.06893651	      0.00022170	     -0.20991466	     -0.06627747	      0.88297117	     -0.00002163	     -0.22193258	     -0.00063995	     -0.00065137	    160.83080658
      1.54139951	     -0.06899008	      0.00021694	     -0.20996930	     -0.06627853	      0.88297003	     -0.00002211	     -0.22196385	     -0.00052037	     -0.00061461	    160.43075641
      1.54302651	     -0.06903298	      0.00021376	     -0.21001318	     -0.06627928	      0.88296905	     -0.00002255	     -0.22199064	     -0.00041200	     -0.00057948	    159.86020751
      1.54465352	     -0.06907562	      0.00020841	     -0.21005678	     -0.06627987	      0.88296814	     -0.00002300	     -0.22201616	     -0.00030342	     -0.00054392	    160.52477677
      1.54628052	     -0.06911599	      0.00020437	     -0.21009815	     -0.06628027	      0.88296728	     -0.00002346	     -0.22204042	     -0.00019317	     -0.00050790	    160.19549800
      1.54790753	     -0.06915595	      0.00019858	     -0.21013908	     -0.06628049	      0.88296649	     -0.00002393	     -0.22206337	     -0.00008233	     -0.00047134	    160.24197738
      1.54953453	     -0.06918902	      0.00019381	     -0.21017316	     -0.06628054	      0.88296575	     -0.00002440	     -0.22208501	      0.00002957	     -0.00043443	    159.90344419
      1.55116154	     -0.06922006	      0.00018811	     -0.21020519	     -0.06628040	      0.88296508	     -0.00002488	     -0.22210522	      0.00014213	     -0.00039760	    159.85671033
      1.55295752	     -0.06925117	      0.00018236	     -0.21023742	     -0.06628003	      0.88296440	     -0.00002542	     -0.22212587	      0.00026737	     -0.00035789	    159.58993815
      1.55475350	     -0.06927265	      0.00017618	     -0.21026003	     -0.06627944	      0.88296379	     -0.00002597	     -0.22214463	      0.00039358	     -0.00031715	    158.62235651
      1.55634201	     -0.06928787	      0.00017097	     -0.21027625	     -0.06627873	      0.88296331	     -0.00002646	     -0.22215955	      0.00050478	     -0.00028232	    159.51915040
      1.55793053	     -0.06929884	      0.00016559	     -0.21028822	     -0.06627783	      0.88296289	     -0.00002695	     -0.22217289	      0.00061730	     -0.00024820	    159.56669753
      1.55954769	     -0.06930454	      0.00016036	     -0.21029495	     -0.06627674	      0.88296252	     -0.00002746	     -0.22218480	      0.00073175	     -0.00021457	    160.23233082
      1.56116485	     -0.06930658	      0.00015487	     -0.21029803	     -0.06627547	      0.88296220	     -0.00002797	     -0.22219496	      0.00084795	     -0.00018034	    158.76948825
      1.56278201	     -0.06929730	      0.00014964	     -0.21028977	     -0.06627400	      0.88296194	     -0.00002849	     -0.22220336	      0.00096192	     -0.00014743	    160.34244535
      1.56439917	     -0.06929004	      0.00014406	     -0.21028354	     -0.06627235	      0.88296172	     -0.00002902	     -0.22220991	      0.00107799	     -0.00011394	    159.11776113
      1.56591408	     -0.06927736	      0.00013857	     -0.21027181	     -0.06627064	      0.88296157	     -0.00002951	     -0.22221455	      0.00118476	     -0.00008370	    160.33326145
      1.56742899	     -0.06926524	      0.00013307	     -0.21026064	     -0.06626876	      0.88296147	     -0.00003000	     -0.22221777	      0.00129317	     -0.00005285	    159.01237802
      1.56894389	     -0.06924745	      0.00012748	     -0.21024379	     -0.06626672	      0.88296141	     -0.00003050	     -0.22221967	      0.00139941	     -0.00002272	    160.05729384
      1.57070207	     -0.06922891	      0.00012116	     -0.21022635	     -0.06626415	      0.88296140	     -0.00003108	     -0.22222026	      0.00152337	      0.00001158	    159.79644681
      1.57246025	     -0.06920498	      0.00011502	     -0.21020350	     -0.06626137	      0.88296146	     -0.00003167	     -0.22221923	      0.00164636	      0.00004603	    159.81234490
      1.57421842	     -0.06917974	      0.00010866	     -0.21017935	     -0.06625837	      0.88296157	     -0.00003225	     -0.22221657	      0.00176966	      0.00007991	    158.80549552
      1.57597660	     -0.06913612	      0.00010317	     -0.21013679	     -0.06625515	      0.88296174	     -0.00003284	     -0.22221227	      0.00189033	      0.00011302	    160.54475143
      1.57773478	     -0.06909460	      0.00009696	     -0.21009636	     -0.06625172	      0.88296196	     -0.00003343	     -0.22220579	      0.00201241	      0.00014599	    159.74354963
      1.57949295	     -0.06902333	      0.00009200	     -0.21002617	     -0.06624807	      0.88296225	     -0.00003402	     -0.22219724	      0.00213200	      0.00018018	    160.83912416
      1.58106881	     -0.06895874	      0.00008686	     -0.20996253	     -0.06624463	      0.88296256	     -0.00003455	     -0.22218732	      0.00223847	      0.00021122	    161.41381636
      1.58264466	     -0.06887292	      0.00008267	     -0.20987766	     -0.06624102	      0.88296292	     -0.00003508	     -0.22217538	      0.00234380	      0.00024490	    161.41606955
      1.58456248	     -0.06875772	      0.00007753	     -0.20976360	     -0.06623640	      0.88296343	     -0.00003573	     -0.22215782	      0.00246916	      0.00028776	    162.05385554
      1.58648031	     -0.06861863	      0.00007338	     -0.20962563	     -0.06623155	      0.88296402	     -0.00003637	     -0.22213687	      0.00259160	      0.00033556	    162.34642930
      1.58794343	     -0.06850971	      0.00006891	     -0.20951752	     -0.06622769	      0.88296454	     -0.00003686	     -0.22211858	      0.00268165	      0.00037409	    163.75783949
      1.58940656	     -0.06839039	      0.00006552	     -0.20939901	     -0.06622370	      0.88296512	     -0.00003736	     -0.22209849	      0.00277026	      0.00041587	    163.94589571
      1.59131948	     -0.06822744	      0.00006077	     -0.20923708	     -0.06621830	      0.88296597	     -0.00003800	     -0.22206957	      0.00288250	      0.00047422	    163.60924560
      1.59299659	     -0.06806156	      0.00005831	     -0.20907206	     -0.06621339	      0.88296681	     -0.00003857	     -0.22204176	      0.00297554	      0.00052945	    165.23715392
      1.59467371	     -0.06790211	      0.00005425	     -0.20891343	     -0.06620832	      0.88296775	     -0.00003914	     -0.22201157	      0.00306574	      0.00058739	    165.72443263
      1.59635083	     -0.06772628	      0.00005204	     -0.20873841	     -0.06620311	      0.88296879	     -0.00003971	     -0.22197942	      0.00315216	      0.00064849	    166.12145381
      1.59802795	     -0.06754806	      0.00004868	     -0.20856093	     -0.06619775	      0.88296993	     -0.00004028	     -0.22194519	      0.00323397	      0.00071169	    167.28812446
      1.59970507	     -0.06736195	      0.00004679	     -0.20837554	     -0.06619226	      0.88297117	     -0.00004085	     -0.22190905	      0.00331181	      0.00077624	    168.63215272
      1.60138219	     -0.06717563	      0.00004309	     -0.20818989	     -0.06618664	      0.88297253	     -0.00004142	     -0.22187107	      0.00338664	      0.00084283	    168.45687487
      1.60287826	     -0.06699897	      0.00004141	     -0.20801380	     -0.06618153	      0.88297384	     -0.00004194	     -0.22183585	      0.00344839	      0.00090193	    170.47997251
      1.60437432	     -0.06682907	      0.00003799	     -0.20784442	     -0.06617633	      0.88297523	     -0.00004245	     -0.22179934	      0.00350869	      0.00096197	    169.84016827
      1.60587039	     -0.06665246	      0.00003492	     -0.20766829	     -0.06617103	      0.88297671	     -0.00004297	     -0.22176181	      0.00356377	      0.00102125	    171.68890196
      1.60790282	     -0.06642679	      0.00002917	     -0.20744320	     -0.06616372	      0.88297887	     -0.00004367	     -0.22170933	      0.00363486	      0.00110006	    171.72283761
      1.60940903	     -0.06625026	      0.00002569	     -0.20726706	     -0.06615821	      0.88298057	     -0.00004420	     -0.22166971	      0.00368217	      0.00115831	    172.79877814
      1.61091523	     -0.06608754	      0.00002070	     -0.20710468	     -0.06615263	      0.88298236	     -0.00004472	     -0.22162942	      0.00372661	      0.00121403	    173.73778257
      1.61272284	     -0.06588915	      0.00001653	     -0.20690668	     -0.06614585	      0.88298461	     -0.00004536	     -0.22158058	      0.00377646	      0.00127686	    174.21418794
      1.61433774	     -0.06572051	      0.00001119	     -0.20673833	     -0.06613972	      0.88298671	     -0.00004592	     -0.22153639	      0.00381623	      0.00132898	    175.53149992
      1.61595264	     -0.06554676	      0.00000782	     -0.20656486	     -0.06613352	      0.88298890	     -0.00004649	     -0.22149194	      0.00385317	      0.00137751	    175.91616673
      1.61756754	     -0.06538732	      0.00000227	     -0.20640564	     -0.06612727	      0.88299116	     -0.00004707	     -0.22144721	      0.00388558	      0.00142033	    177.48798082
      1.61918244	     -0.06522427	     -0.00000123	     -0.20624281	     -0.06612097	      0.88299349	     -0.00004764	     -0.22140248	      0.00391616	      0.00145914	    176.90654195
      1.62079733	     -0.06507237	     -0.00000739	     -0.20609105	     -0.06611463	      0.88299587	     -0.00004822	     -0.22135774	      0.00394203	      0.00149189	    178.05029261
      1.62241223	     -0.06491713	     -0.00001056	     -0.20593596	     -0.06610824	      0.88299830	     -0.00004879	     -0.22131316	      0.00396479	      0.00151842	    179.35413318
      1.62402713	     -0.06477941	     -0.00001705	     -0.20579833	     -0.06610182	      0.88300077	     -0.00004937	     -0.22126865	      0.00398550	      0.00153974	    178.83953090
      1.62540152	     -0.06465550	     -0.00001961	     -0.20567450	     -0.06609634	      0.88300290	     -0.00004987	     -0.22123112	      0.00399946	      0.00155227	    180.38151840
      1.62677591	     -0.06454400	     -0.00002408	     -0.20556304	     -0.06609083	      0.88300504	     -0.00005036	     -0.22119380	      0.00401251	      0.00156063	    180.15481719
      1.62815029	     -0.06443234	     -0.00002785	     -0.20545141	     -0.06608531	      0.88300718	     -0.00005086	     -0.22115683	      0.00402267	      0.00156401	    181.14760096
      1.62992472	     -0.06429841	     -0.00003293	     -0.20531750	     -0.06607816	      0.88300996	     -0.00005151	     -0.22110961	      0.00403451	      0.00156212	    180.13414237
      1.63169915	     -0.06415881	     -0.00003712	     -0.20517789	     -0.06607099	      0.88301272	     -0.00005215	     -0.22106309	      0.00404059	      0.00155252	    182.77601241
      1.63311748	     -0.06406419	     -0.00004070	     -0.20508325	     -0.06606526	      0.88301492	     -0.00005267	     -0.22102625	      0.00404541	      0.00153974	    182.16842830
      1.63453582	     -0.06396875	     -0.00004327	     -0.20498778	     -0.06605952	      0.88301709	     -0.00005319	     -0.22099002	      0.00404761	      0.00152267	    182.81693112
      1.63628720	     -0.06386298	     -0.00004700	     -0.20488195	     -0.06605243	      0.88301973	     -0.00005383	     -0.22094614	      0.00404815	      0.00149530	    183.29534031
      1.63779807	     -0.06377516	     -0.00004964	     -0.20479406	     -0.06604632	      0.88302197	     -0.00005438	     -0.22090914	      0.00404673	      0.00146676	    183.81689412
      1.63930894	     -0.06369550	     -0.00005288	     -0.20471432	     -0.06604020	      0.88302416	     -0.00005494	     -0.22087293	      0.00404394	      0.00143386	    183.83620787
      1.64081980	     -0.06361930	     -0.00005633	     -0.20463801	     -0.06603410	      0.88302630	     -0.00005549	     -0.22083763	      0.00403938	      0.00139653	    184.42236702
      1.64233067	     -0.06355168	     -0.00006087	     -0.20457026	     -0.06602800	      0.88302838	     -0.00005605	     -0.22080332	      0.00403375	      0.00135570	    184.32446877
      1.64416590	     -0.06347692	     -0.00006547	     -0.20449533	     -0.06602060	      0.88303082	     -0.00005673	     -0.22076313	      0.00402447	      0.00130076	    185.19333565
      1.64551544	     -0.06342857	     -0.00006880	     -0.20444686	     -0.06601518	      0.88303255	     -0.00005723	     -0.22073460	      0.00401701	      0.00125873	    184.49813596
      1.64686499	     -0.06338051	     -0.00007136	     -0.20439868	     -0.06600976	      0.88303422	     -0.00005772	     -0.22070687	      0.00400807	      0.00121367	    185.37041536
      1.64866083	     -0.06333033	     -0.00007443	     -0.20434833	     -0.06600258	      0.88303634	     -0.00005839	     -0.22067117	      0.00399593	      0.00115003	    185.28450294
      1.65045667	     -0.06327786	     -0.00007780	     -0.20429570	     -0.06599541	      0.88303835	     -0.00005905	     -0.22063686	      0.00398255	      0.00108415	    185.50604157
      1.65171370	     -0.06324599	     -0.00007915	     -0.20426371	     -0.06599041	      0.88303968	     -0.00005952	     -0.22061358	      0.00397247	      0.00103637	    185.69192388
      1.65297074	     -0.06321491	     -0.00008146	     -0.20423250	     -0.06598542	      0.88304095	     -0.00005998	     -0.22059090	      0.00396192	      0.00098748	    186.18904592
      1.65468164	     -0.06317916	     -0.00008444	     -0.20419658	     -0.06597866	      0.88304258	     -0.00006061	     -0.22056102	      0.00394778	      0.00092059	    185.40792084
      1.65639255	     -0.06314190	     -0.00008766	     -0.20415912	     -0.06597192	      0.88304410	     -0.00006124	     -0.22053228	      0.00393112	      0.00085304	    187.22952118
      1.65791709	     -0.06312050	     -0.00008973	     -0.20413756	     -0.06596594	      0.88304536	     -0.00006181	     -0.22050751	      0.00391780	      0.00079332	    185.90828556
      1.65944162	     -0.06309542	     -0.00009242	     -0.20411231	     -0.06595997	      0.88304652	     -0.00006237	     -0.22048363	      0.00390227	      0.00073380	    187.24109052
      1.66096616	     -0.06307963	     -0.00009399	     -0.20409637	     -0.06595404	      0.88304759	     -0.00006293	     -0.22046050	      0.00388824	      0.00067597	    185.60816148
      1.66249070	     -0.06305864	     -0.00009677	     -0.20407518	     -0.06594812	      0.88304858	     -0.00006349	     -0.22043819	      0.00387168	      0.00061916	    187.33789669
      1.66401523	     -0.06305048	     -0.00009805	     -0.20406687	     -0.06594223	      0.88304948	     -0.00006405	     -0.22041658	      0.00385627	      0.00056383	    186.74239149
      1.66553977	     -0.06304025	     -0.00010109	     -0.20405645	     -0.06593636	      0.88305030	     -0.00006460	     -0.22039583	      0.00384051	      0.00051098	    186.61849459
      1.66706431	     -0.06303661	     -0.00010225	     -0.20405265	     -0.06593052	      0.88305104	     -0.00006516	     -0.22037584	      0.00382406	      0.00045977	    186.82572289
      1.66858884	     -0.06303655	     -0.00010554	     -0.20405240	     -0.06592470	      0.88305170	     -0.00006571	     -0.22035670	      0.00380776	      0.00041072	    187.12232038
      1.66994669	     -0.06304006	     -0.00010626	     -0.20405578	     -0.06591954	      0.88305223	     -0.00006621	     -0.22034032	      0.00379353	      0.00036941	    186.54761511
      1.67130454	     -0.06304689	     -0.00010848	     -0.20406244	     -0.06591440	      0.88305271	     -0.00006670	     -0.22032460	      0.00377865	      0.00032931	    187.16294923
      1.67266240	     -0.06305779	     -0.00010983	     -0.20407320	     -0.06590928	      0.88305313	     -0.00006719	     -0.22030954	      0.00376473	      0.00029147	    186.43052085
      1.67402025	     -0.06307064	     -0.00011156	     -0.20408590	     -0.06590418	      0.88305350	     -0.00006767	     -0.22029513	      0.00375010	      0.00025497	    186.91522863
      1.67581876	     -0.06309722	     -0.00011330	     -0.20411231	     -0.06589745	      0.88305392	     -0.00006832	     -0.22027705	      0.00373267	      0.00020978	    185.06549342
      1.67738695	     -0.06311695	     -0.00011539	     -0.20413186	     -0.06589161	      0.88305422	     -0.00006888	     -0.22026224	      0.00371553	      0.00017264	    186.67317721
      1.67895513	     -0.06314879	     -0.00011647	     -0.20416356	     -0.06588580	      0.88305446	     -0.00006943	     -0.22024820	      0.00370065	      0.00013774	    185.72616995
      1.68030297	     -0.06317659	     -0.00011843	     -0.20419122	     -0.06588082	      0.88305463	     -0.00006991	     -0.22023686	      0.00368731	      0.00010885	    186.47403372
      1.68165081	     -0.06320962	     -0.00011961	     -0.20422414	     -0.06587586	      0.88305475	     -0.00007038	     -0.22022614	      0.00367557	      0.00008194	    185.41503077
      1.68299866	     -0.06324369	     -0.00012142	     -0.20425809	     -0.06587091	      0.88305485	     -0.00007086	     -0.22021606	      0.00366331	      0.00005589	    185.81479623
      1.68486774	     -0.06330005	     -0.00012310	     -0.20431430	     -0.06586408	      0.88305492	     -0.00007151	     -0.22020313	      0.00364870	      0.00002228	    183.94843782
      1.68642150	     -0.06334443	     -0.00012505	     -0.20435855	     -0.06585842	      0.88305493	     -0.00007205	     -0.22019335	      0.00363522	     -0.00000416	    185.50889198
      1.68797527	     -0.06340201	     -0.00012546	     -0.20441605	     -0.06585278	      0.88305491	     -0.00007258	     -0.22018432	      0.00362420	     -0.00002962	    184.61641576
      1.68952903	     -0.06345622	     -0.00012738	     -0.20447016	     -0.06584716	      0.88305484	     -0.00007312	     -0.22017615	      0.00361416	     -0.00005290	    183.98367037
      1.69108279	     -0.06351529	     -0.00012716	     -0.20452917	     -0.06584155	      0.88305474	     -0.00007364	     -0.22016868	      0.00360429	     -0.00007627	    184.23889043
      1.69263656	     -0.06357508	     -0.00012927	     -0.20458889	     -0.06583595	      0.88305461	     -0.00007417	     -0.22016186	      0.00359687	     -0.00009764	    183.07398787
      1.69398743	     -0.06362725	     -0.00012863	     -0.20464103	     -0.06583110	      0.88305446	     -0.00007463	     -0.22015639	      0.00359026	     -0.00011619	    183.23335331
      1.69533831	     -0.06368081	     -0.00012950	     -0.20469455	     -0.06582625	      0.88305429	     -0.00007508	     -0.22015131	      0.00358519	     -0.00013389	    182.80537971
      1.69698798	     -0.06374674	     -0.00012916	     -0.20476048	     -0.06582034	      0.88305406	     -0.00007563	     -0.22014555	      0.00358020	     -0.00015479	    182.14804491
      1.69863765	     -0.06381434	     -0.00013025	     -0.20482807	     -0.06581444	      0.88305378	     -0.00007617	     -0.22014023	      0.00357660	     -0.00017456	    181.59836478
      1.70028732	     -0.06387742	     -0.00012854	     -0.20489118	     -0.06580854	      0.88305348	     -0.00007672	     -0.22013531	      0.00357388	     -0.00019386	    181.59487726
      1.70167137	     -0.06393447	     -0.00012990	     -0.20494824	     -0.06580360	      0.88305320	     -0.00007717	     -0.22013135	      0.00357325	     -0.00020855	    181.05623001
      1.70305542	     -0.06399012	     -0.00012901	     -0.20500393	     -0.06579865	      0.88305290	     -0.00007762	     -0.22012763	      0.00357350	     -0.00022310	    180.77140579
      1.70443947	     -0.06404552	     -0.00012925	     -0.20505938	     -0.06579370	      0.88305258	     -0.00007806	     -0.22012409	      0.00357489	     -0.00023690	    180.45618290
      1.70624917	     -0.06411649	     -0.00012855	     -0.20513042	     -0.06578723	      0.88305214	     -0.00007864	     -0.22011969	      0.00357829	     -0.00025386	    179.75251680
      1.70805886	     -0.06418825	     -0.00013019	     -0.20520225	     -0.06578075	      0.88305167	     -0.00007921	     -0.22011550	      0.00358354	     -0.00026868	    178.86344964
      1.70936131	     -0.06423226	     -0.00012811	     -0.20524635	     -0.06577608	      0.88305131	     -0.00007962	     -0.22011262	      0.00358754	     -0.00027861	    179.20789724
      1.71066377	     -0.06428013	     -0.00012818	     -0.20529429	     -0.06577141	      0.88305094	     -0.00008002	     -0.22010977	      0.00359294	     -0.00028774	    179.03989514
      1.71246456	     -0.06434375	     -0.00012684	     -0.20535806	     -0.06576493	      0.88305041	     -0.00008057	     -0.22010588	      0.00360186	     -0.00029908	    178.47432363
      1.71426536	     -0.06440303	     -0.00012733	     -0.20541746	     -0.06575843	      0.88304987	     -0.00008112	     -0.22010199	      0.00361227	     -0.00030777	    177.89610516
      1.71556825	     -0.06444018	     -0.00012497	     -0.20545475	     -0.06575372	      0.88304946	     -0.00008151	     -0.22009919	      0.00361998	     -0.00031357	    178.22282677
      1.71687114	     -0.06447805	     -0.00012435	     -0.20549274	     -0.06574900	      0.88304905	     -0.00008189	     -0.22009635	      0.00362916	     -0.00031771	    177.57455535
      1.71855330	     -0.06452192	     -0.00012251	     -0.20553676	     -0.06574289	      0.88304851	     -0.00008239	     -0.22009263	      0.00364072	     -0.00032235	    178.18979557
      1.72023545	     -0.06456620	     -0.00012125	     -0.20558122	     -0.06573675	      0.88304797	     -0.00008287	     -0.22008882	      0.00365524	     -0.00032382	    175.84029821
      1.72191761	     -0.06459319	     -0.00011861	     -0.20560839	     -0.06573059	      0.88304742	     -0.00008336	     -0.22008504	      0.00366656	     -0.00032487	    178.90976613
      1.72333861	     -0.06462798	     -0.00011769	     -0.20564333	     -0.06572537	      0.88304696	     -0.00008376	     -0.22008165	      0.00368047	     -0.00032287	    175.88863565
      1.72475961	     -0.06464780	     -0.00011559	     -0.20566332	     -0.06572013	      0.88304651	     -0.00008415	     -0.22007830	      0.00369208	     -0.00032030	    176.86525640
      1.72618062	     -0.06466987	     -0.00011399	     -0.20568554	     -0.06571488	      0.88304605	     -0.00008455	     -0.22007486	      0.00370492	     -0.00031628	    176.38877125
      1.72806204	     -0.06469193	     -0.00011137	     -0.20570781	     -0.06570789	      0.88304546	     -0.00008506	     -0.22007022	      0.00372122	     -0.00030943	    177.30041666
      1.72952372	     -0.06470644	     -0.00010978	     -0.20572249	     -0.06570244	      0.88304502	     -0.00008545	     -0.22006657	      0.00373519	     -0.00030147	    175.71681372
      1.73098539	     -0.06471284	     -0.00010775	     -0.20572904	     -0.06569697	      0.88304458	     -0.00008584	     -0.22006283	      0.00374834	     -0.00029209	    176.06258713
      1.73244707	     -0.06472269	     -0.00010616	     -0.20573905	     -0.06569148	      0.88304416	     -0.00008622	     -0.22005903	      0.00376149	     -0.00028234	    176.27015329
      1.73390874	     -0.06472760	     -0.00010432	     -0.20574411	     -0.06568598	      0.88304376	     -0.00008660	     -0.22005525	      0.00377554	     -0.00027051	    175.32585141
      1.73537042	     -0.06472763	     -0.00010261	     -0.20574429	     -0.06568045	      0.88304337	     -0.00008698	     -0.22005143	      0.00378822	     -0.00025790	    175.96520102
      1.73784065	     -0.06473137	     -0.00009927	     -0.20574830	     -0.06567106	      0.88304277	     -0.00008761	     -0.22004484	      0.00381183	     -0.00023383	    173.44591112
      1.73925644	     -0.06471871	     -0.00009840	     -0.20573575	     -0.06566566	      0.88304245	     -0.00008796	     -0.22004116	      0.00382212	     -0.00021822	    175.83143216
      1.74067222	     -0.06471308	     -0.00009638	     -0.20573026	     -0.06566024	      0.88304215	     -0.00008831	     -0.22003736	      0.00383450	     -0.00020202	    175.18135468
      1.74240825	     -0.06470211	     -0.00009490	     -0.20571944	     -0.06565357	      0.88304182	     -0.00008873	     -0.22003275	      0.00384858	     -0.00018137	    175.65569209
      1.74394804	     -0.06469211	     -0.00009278	     -0.20570959	     -0.06564763	      0.88304155	     -0.00008910	     -0.22002868	      0.00386162	     -0.00016187	    174.64175274
      1.74548784	     -0.06467576	     -0.00009170	     -0.20569335	     -0.06564168	      0.88304132	     -0.00008947	     -0.22002465	      0.00387308	     -0.00014210	    175.70553443
      1.74702763	     -0.06466428	     -0.00008955	     -0.20568200	     -0.06563571	      0.88304111	     -0.00008983	     -0.22002061	      0.00388541	     -0.00012188	    174.79995985
      1.74856742	     -0.06464730	     -0.00008866	     -0.20566513	     -0.06562971	      0.88304094	     -0.00009019	     -0.22001669	      0.00389660	     -0.00010137	    175.29541527
      1.75010721	     -0.06463365	     -0.00008632	     -0.20565161	     -0.06562371	      0.88304080	     -0.00009054	     -0.22001285	      0.00390821	     -0.00008070	    174.41131666
      1.75164700	     -0.06462022	     -0.00008559	     -0.20563826	     -0.06561768	      0.88304069	     -0.00009089	     -0.22000925	      0.00391848	     -0.00006069	    175.25138569
      1.75318679	     -0.06461188	     -0.00008322	     -0.20563004	     -0.06561164	      0.88304061	     -0.00009124	     -0.22000594	      0.00392927	     -0.00004170	    174.63919439
      1.75472658	     -0.06460414	     -0.00008256	     -0.20562239	     -0.06560558	      0.88304056	     -0.00009158	     -0.22000306	      0.00393999	     -0.00002339	    174.24726318
      1.75626637	     -0.06459849	     -0.00008048	     -0.20561684	     -0.06559951	      0.88304054	     -0.00009191	     -0.22000064	      0.00394993	     -0.00000703	    174.48488565
      1.75780617	     -0.06459827	     -0.00008005	     -0.20561669	     -0.06559342	      0.88304054	     -0.00009224	     -0.21999877	      0.00396040	      0.00000741	    174.39657856
      1.75934596	     -0.06460007	     -0.00007806	     -0.20561859	     -0.06558731	      0.88304056	     -0.00009257	     -0.21999750	      0.00397102	      0.00001950	    173.95727519
      1.76088575	     -0.06460265	     -0.00007773	     -0.20562125	     -0.06558119	      0.88304060	     -0.00009289	     -0.21999684	      0.00398172	      0.00002942	    173.93594951
      1.76242554	     -0.06460760	     -0.00007579	     -0.20562630	     -0.06557505	      0.88304065	     -0.00009321	     -0.21999679	      0.00399271	      0.00003639	    173.65794063
      1.76396533	     -0.06461519	     -0.00007559	     -0.20563396	     -0.06556889	      0.88304071	     -0.00009352	     -0.21999737	      0.00400409	      0.00004066	    173.51410243
      1.76550512	     -0.06462128	     -0.00007373	     -0.20564015	     -0.06556272	      0.88304078	     -0.00009383	     -0.21999854	      0.00401611	      0.00004232	    172.89226151
      1.76704491	     -0.06463152	     -0.00007386	     -0.20565046	     -0.06555652	      0.88304084	     -0.00009413	     -0.22000027	      0.00402772	      0.00004073	    173.65896780
      1.76858470	     -0.06464047	     -0.00007274	     -0.20565951	     -0.06555031	      0.88304090	     -0.00009443	     -0.22000262	      0.00404096	      0.00003680	    172.73806902
      1.77012450	     -0.06465051	     -0.00007351	     -0.20566961	     -0.06554408	      0.88304095	     -0.00009472	     -0.22000557	      0.00405390	      0.00003035	    173.02610602
      1.77166429	     -0.06465920	     -0.00007300	     -0.20567839	     -0.06553783	      0.88304099	     -0.00009501	     -0.22000910	      0.00406794	      0.00002174	    172.38805920
      1.77320408	     -0.06466624	     -0.00007374	     -0.20568551	     -0.06553155	      0.88304102	     -0.00009530	     -0.22001308	      0.00408209	      0.00001124	    172.47127696
      1.77474387	     -0.06467323	     -0.00007355	     -0.20569259	     -0.06552525	      0.88304103	     -0.00009558	     -0.22001749	      0.00409694	     -0.00000076	    172.10561264
      1.77628366	     -0.06467833	     -0.00007379	     -0.20569778	     -0.06551893	      0.88304102	     -0.00009585	     -0.22002227	      0.00411147	     -0.00001426	    172.78739914
      1.77782345	     -0.06468468	     -0.00007287	     -0.20570425	     -0.06551259	      0.88304098	     -0.00009612	     -0.22002736	      0.00412794	     -0.00002750	    171.15582471
      1.77936324	     -0.06468474	     -0.00007297	     -0.20570440	     -0.06550622	      0.88304093	     -0.00009638	     -0.22003276	      0.00414264	     -0.00004174	    172.51160194
      1.78090303	     -0.06469089	     -0.00007210	     -0.20571067	     -0.06549983	      0.88304086	     -0.00009663	     -0.22003836	      0.00415942	     -0.00005583	    171.38329620
      1.78244283	     -0.06469070	     -0.00007225	     -0.20571059	     -0.06549342	      0.88304076	     -0.00009688	     -0.22004427	      0.00417554	     -0.00006939	    171.75912827
      1.78398262	     -0.06468956	     -0.00007095	     -0.20570957	     -0.06548697	      0.88304064	     -0.00009713	     -0.22005031	      0.00419195	     -0.00008294	    172.00234121
      1.78552241	     -0.06468684	     -0.00007070	     -0.20570697	     -0.06548051	      0.88304050	     -0.00009736	     -0.22005643	      0.00420963	     -0.00009483	    171.17934600
      1.78706220	     -0.06467522	     -0.00006932	     -0.20569548	     -0.06547401	      0.88304035	     -0.00009759	     -0.22006251	      0.00422622	     -0.00010585	    172.08762479
      1.78889842	     -0.06466438	     -0.00006882	     -0.20568480	     -0.06546623	      0.88304015	     -0.00009786	     -0.22006943	      0.00424768	     -0.00011671	    171.35488985
      1.79041298	     -0.06463987	     -0.00006667	     -0.20566044	     -0.06545979	      0.88303996	     -0.00009807	     -0.22007495	      0.00426421	     -0.00012186	    171.66195959
      1.79192755	     -0.06461668	     -0.00006587	     -0.20563737	     -0.06545332	      0.88303978	     -0.00009827	     -0.22008002	      0.00428087	     -0.00012531	    172.30967415
      1.79344211	     -0.06459309	     -0.00006360	     -0.20561394	     -0.06544682	      0.88303959	     -0.00009847	     -0.22008478	      0.00429771	     -0.00012664	    172.44252559
      1.79495667	     -0.06456452	     -0.00006263	     -0.20558550	     -0.06544030	      0.88303940	     -0.00009866	     -0.22008921	      0.00431434	     -0.00012500	    172.51213387
      1.79647123	     -0.06452972	     -0.00006019	     -0.20555084	     -0.06543375	      0.88303921	     -0.00009884	     -0.22009320	      0.00433051	     -0.00012041	    172.62236597
      1.79830750	     -0.06448593	     -0.00005881	     -0.20550721	     -0.06542578	      0.88303900	     -0.00009905	     -0.22009741	      0.00434956	     -0.00011078	    172.52859013
      1.79982820	     -0.06443749	     -0.00005555	     -0.20545890	     -0.06541916	      0.88303884	     -0.00009922	     -0.22010034	      0.00436414	     -0.00009863	    172.90697043
      1.80134891	     -0.06439342	     -0.00005553	     -0.20541492	     -0.06541251	      0.88303870	     -0.00009938	     -0.22010267	      0.00437777	     -0.00008388	    173.97252455
      1.80286961	     -0.06434417	     -0.00005363	     -0.20536579	     -0.06540584	      0.88303858	     -0.00009953	     -0.22010447	      0.00439186	     -0.00006543	    173.47718926
      1.80439031	     -0.06429226	     -0.00005375	     -0.20531395	     -0.06539915	      0.88303850	     -0.00009967	     -0.22010564	      0.00440385	     -0.00004396	    174.75990972
      1.80591101	     -0.06423595	     -0.00005241	     -0.20525774	     -0.06539245	      0.88303845	     -0.00009981	     -0.22010619	      0.00441600	     -0.00001891	    174.47705929
      1.80778746	     -0.06416148	     -0.00005294	     -0.20518333	     -0.06538415	      0.88303845	     -0.00009997	     -0.22010593	      0.00442902	      0.00001650	    174.86511568
      1.80904974	     -0.06410839	     -0.00005111	     -0.20513031	     -0.06537855	      0.88303849	     -0.00010008	     -0.22010510	      0.00443645	      0.00004264	    175.60962175
      1.81031201	     -0.06405421	     -0.00005066	     -0.20507617	     -0.06537295	      0.88303856	     -0.00010017	     -0.22010376	      0.00444351	      0.00007055	    175.98765204
      1.81215037	     -0.06397529	     -0.00004929	     -0.20499731	     -0.06536477	      0.88303873	     -0.00010031	     -0.22010086	      0.00445228	      0.00011356	    176.59583595
      1.81398873	     -0.06389380	     -0.00004943	     -0.20491585	     -0.06535658	      0.88303898	     -0.00010044	     -0.22009685	      0.00445992	      0.00016006	    176.53150601
      1.81536129	     -0.06382635	     -0.00004802	     -0.20484842	     -0.06535046	      0.88303922	     -0.00010052	     -0.22009318	      0.00446354	      0.00019531	    177.94277419
      1.81673385	     -0.06376235	     -0.00004845	     -0.20478442	     -0.06534433	      0.88303951	     -0.00010061	     -0.22008882	      0.00446754	      0.00023224	    177.66002303
      1.81810641	     -0.06369399	     -0.00004843	     -0.20471604	     -0.06533819	      0.88303986	     -0.00010069	     -0.22008380	      0.00446960	      0.00026947	    178.67738473
      1.82010340	     -0.06359981	     -0.00004885	     -0.20462183	     -0.06532927	      0.88304045	     -0.00010079	     -0.22007528	      0.00447284	      0.00032516	    177.15057883
      1.82166717	     -0.06351460	     -0.00004896	     -0.20453657	     -0.06532227	      0.88304099	     -0.00010087	     -0.22006770	      0.00447065	      0.00036906	    180.12699561
      1.82323093	     -0.06344348	     -0.00005035	     -0.20446538	     -0.06531528	      0.88304161	     -0.00010094	     -0.22005922	      0.00446979	      0.00041285	    179.80662507
      1.82479469	     -0.06336372	     -0.00005080	     -0.20438554	     -0.06530829	      0.88304228	     -0.00010100	     -0.22005013	      0.00446643	      0.00045572	    181.11989964
      1.82635845	     -0.06329379	     -0.00005252	     -0.20431552	     -0.06530131	      0.88304303	     -0.00010105	     -0.22004025	      0.00446287	      0.00049812	    180.78064005
      1.82792221	     -0.06321337	     -0.00005287	     -0.20423500	     -0.06529434	      0.88304384	     -0.00010110	     -0.22002979	      0.00445697	      0.00053882	    182.00129714
      1.82948597	     -0.06314291	     -0.00005444	     -0.20416442	     -0.06528737	      0.88304472	     -0.00010114	     -0.22001853	      0.00445093	      0.00057832	    181.57529896
      1.83087856	     -0.06307232	     -0.00005480	     -0.20409372	     -0.06528118	      0.88304554	     -0.00010118	     -0.22000800	      0.00444347	      0.00061124	    182.80534752
      1.83227115	     -0.06301083	     -0.00005623	     -0.20403210	     -0.06527500	      0.88304642	     -0.00010120	     -0.21999692	      0.00443596	      0.00064266	    182.69566406
      1.83366374	     -0.06294611	     -0.00005752	     -0.20396725	     -0.06526883	      0.88304733	     -0.00010122	     -0.21998545	      0.00442705	      0.00067203	    183.24321098
      1.83555363	     -0.06286216	     -0.00005977	     -0.20388309	     -0.06526047	      0.88304864	     -0.00010124	     -0.21996918	      0.00441378	      0.00070845	    183.53455931
      1.83705666	     -0.06278917	     -0.00006115	     -0.20380993	     -0.06525385	      0.88304972	     -0.00010125	     -0.21995565	      0.00440177	      0.00073494	    184.15408806
      1.83855970	     -0.06271750	     -0.00006288	     -0.20373807	     -0.06524724	      0.88305085	     -0.00010125	     -0.21994144	      0.00438852	      0.00075874	    184.98828118
      1.84006273	     -0.06264171	     -0.00006395	     -0.20366210	     -0.06524066	      0.88305200	     -0.00010124	     -0.21992656	      0.00437456	      0.00078038	    185.29414015
      1.84156576	     -0.06256452	     -0.00006553	     -0.20358471	     -0.06523409	      0.88305319	     -0.00010123	     -0.21991094	      0.00435928	      0.00080004	    185.69308581
      1.84306879	     -0.06247936	     -0.00006628	     -0.20349935	     -0.06522755	      0.88305441	     -0.00010121	     -0.21989451	      0.00434217	      0.00081752	    186.93497655
      1.84457182	     -0.06239784	     -0.00006753	     -0.20341761	     -0.06522104	      0.88305565	     -0.00010118	     -0.21987721	      0.00432472	      0.00083381	    186.61147336
      1.84607486	     -0.06230878	     -0.00006843	     -0.20332832	     -0.06521455	      0.88305691	     -0.00010114	     -0.21985918	      0.00430458	      0.00084835	    187.98521775
      1.84757789	     -0.06222263	     -0.00006973	     -0.20324193	     -0.06520810	      0.88305820	     -0.00010110	     -0.21984035	      0.00428370	      0.00086167	    188.21297930
      1.84908092	     -0.06213047	     -0.00007098	     -0.20314950	     -0.06520168	      0.88305950	     -0.00010105	     -0.21982082	      0.00426082	      0.00087399	    188.99308380
      1.85058395	     -0.06203855	     -0.00007289	     -0.20305729	     -0.06519529	      0.88306083	     -0.00010099	     -0.21980057	      0.00423659	      0.00088596	    189.23949350
      1.85208699	     -0.06194048	     -0.00007456	     -0.20295892	     -0.06518894	      0.88306217	     -0.00010092	     -0.21977966	      0.00420977	      0.00089692	    190.74813211
      1.85359002	     -0.06184510	     -0.00007647	     -0.20286322	     -0.06518264	      0.88306352	     -0.00010085	     -0.21975803	      0.00418248	      0.00090821	    190.21685963
      1.85509305	     -0.06173886	     -0.00007810	     -0.20275664	     -0.06517637	      0.88306489	     -0.00010077	     -0.21973573	      0.00415157	      0.00091915	    192.08615001
      1.85659608	     -0.06163564	     -0.00007939	     -0.20265308	     -0.06517016	      0.88306628	     -0.00010068	     -0.21971264	      0.00411979	      0.00093026	    192.27460841
      1.85809911	     -0.06152492	     -0.00008039	     -0.20254200	     -0.06516399	      0.88306769	     -0.00010058	     -0.21968884	      0.00408538	      0.00094164	    193.27419670
      1.85960215	     -0.06141576	     -0.00008120	     -0.20243246	     -0.06515788	      0.88306912	     -0.00010048	     -0.21966430	      0.00404928	      0.00095364	    193.50202528
      1.86110518	     -0.06130175	     -0.00008213	     -0.20231804	     -0.06515182	      0.88307056	     -0.00010037	     -0.21963917	      0.00401026	      0.00096560	    194.92926352
      1.86260821	     -0.06119360	     -0.00008292	     -0.20220948	     -0.06514582	      0.88307202	     -0.00010025	     -0.21961347	      0.00396985	      0.00097791	    195.04446387
      1.86411124	     -0.06107781	     -0.00008410	     -0.20209324	     -0.06513989	      0.88307350	     -0.00010013	     -0.21958731	      0.00392668	      0.00099062	    196.13126931
      1.86561428	     -0.06096504	     -0.00008500	     -0.20198001	     -0.06513402	      0.88307500	     -0.00010000	     -0.21956065	      0.00388150	      0.00100341	    196.81808891
      1.86711731	     -0.06084669	     -0.00008669	     -0.20186117	     -0.06512822	      0.88307651	     -0.00009986	     -0.21953359	      0.00383406	      0.00101657	    197.71933693
      1.86862034	     -0.06073430	     -0.00008725	     -0.20174829	     -0.06512250	      0.88307805	     -0.00009971	     -0.21950613	      0.00378412	      0.00102947	    198.58697259
      1.86996747	     -0.06062897	     -0.00008884	     -0.20164248	     -0.06511743	      0.88307945	     -0.00009958	     -0.21948129	      0.00373789	      0.00104173	    198.88003927
      1.87131460	     -0.06052754	     -0.00008934	     -0.20154056	     -0.06511243	      0.88308086	     -0.00009943	     -0.21945621	      0.00368930	      0.00105324	    199.84322991
      1.87266174	     -0.06042721	     -0.00009050	     -0.20143973	     -0.06510749	      0.88308229	     -0.00009929	     -0.21943098	      0.00363943	      0.00106479	    200.13850100
      1.87433748	     -0.06030512	     -0.00009140	     -0.20131698	     -0.06510144	      0.88308408	     -0.00009910	     -0.21939946	      0.00357397	      0.00107777	    201.83410571
      1.87601321	     -0.06018785	     -0.00009333	     -0.20119903	     -0.06509551	      0.88308590	     -0.00009890	     -0.21936784	      0.00350791	      0.00109094	    200.68953811
      1.87743934	     -0.06008649	     -0.00009357	     -0.20109708	     -0.06509055	      0.88308746	     -0.00009873	     -0.21934101	      0.00344728	      0.00109999	    203.05051450
      1.87886546	     -0.05999443	     -0.00009570	     -0.20100439	     -0.06508568	      0.88308904	     -0.00009855	     -0.21931425	      0.00338698	      0.00110841	    202.62190311
      1.88029158	     -0.05990195	     -0.00009615	     -0.20091129	     -0.06508089	      0.88309062	     -0.00009836	     -0.21928770	      0.00332379	      0.00111492	    203.81223234
      1.88171770	     -0.05981721	     -0.00009812	     -0.20082590	     -0.06507620	      0.88309222	     -0.00009817	     -0.21926136	      0.00325963	      0.00111974	    204.26350379
      1.88344510	     -0.05971901	     -0.00009838	     -0.20072691	     -0.06507064	      0.88309415	     -0.00009793	     -0.21922993	      0.00317986	      0.00112291	    204.75479219
      1.88472720	     -0.05965270	     -0.00010126	     -0.20065997	     -0.06506660	      0.88309559	     -0.00009775	     -0.21920696	      0.00311934	      0.00112323	    205.25601123
      1.88600929	     -0.05958754	     -0.00010185	     -0.20059419	     -0.06506264	      0.88309703	     -0.00009757	     -0.21918437	      0.00305782	      0.00112154	    205.65176593
      1.88770960	     -0.05950747	     -0.00010423	     -0.20051329	     -0.06505751	      0.88309893	     -0.00009731	     -0.21915494	      0.00297496	      0.00111628	    205.95551345
      1.88912485	     -0.05944341	     -0.00010421	     -0.20044854	     -0.06505335	      0.88310051	     -0.00009710	     -0.21913096	      0.00290473	      0.00110933	    206.24039477
      1.89054009	     -0.05938527	     -0.00010638	     -0.20038968	     -0.06504929	      0.88310207	     -0.00009688	     -0.21910744	      0.00283325	      0.00109954	    207.09069699
      1.89195533	     -0.05933151	     -0.00010634	     -0.20033522	     -0.06504533	      0.88310362	     -0.00009665	     -0.21908446	      0.00276161	      0.00108741	    206.79613892
      1.89337058	     -0.05928232	     -0.00010807	     -0.20028530	     -0.06504147	      0.88310515	     -0.00009642	     -0.21906203	      0.00268839	      0.00107206	    207.78144043
      1.89478582	     -0.05923809	     -0.00010787	     -0.20024037	     -0.06503772	      0.88310665	     -0.00009619	     -0.21904019	      0.00261562	      0.00105438	    207.05462427
      1.89620107	     -0.05919638	     -0.00010923	     -0.20019792	     -0.06503407	      0.88310813	     -0.00009595	     -0.21901895	      0.00254116	      0.00103334	    208.14937546
      1.89761631	     -0.05916177	     -0.00010900	     -0.20016260	     -0.06503053	      0.88310958	     -0.00009571	     -0.21899834	      0.00246722	      0.00100961	    207.75724348
      1.89903155	     -0.05913188	     -0.00011038	     -0.20013196	     -0.06502709	      0.88311099	     -0.00009546	     -0.21897842	      0.00239220	      0.00098256	    208.53395637
      1.90044680	     -0.05910839	     -0.00011041	     -0.20010775	     -0.06502375	      0.88311236	     -0.00009521	     -0.21895923	      0.00231790	      0.00095323	    207.75600611
      1.90186204	     -0.05908733	     -0.00011187	     -0.20008594	     -0.06502053	      0.88311368	     -0.00009495	     -0.21894079	      0.00224233	      0.00092074	    208.77736048
      1.90327728	     -0.05907225	     -0.00011203	     -0.20007013	     -0.06501741	      0.88311496	     -0.00009469	     -0.21892307	      0.00216774	      0.00088605	    208.16172982
      1.90469253	     -0.05905859	     -0.00011335	     -0.20005572	     -0.06501439	      0.88311619	     -0.00009443	     -0.21890607	      0.00209227	      0.00084863	    208.95212172
      1.90610777	     -0.05905034	     -0.00011349	     -0.20004675	     -0.06501148	      0.88311736	     -0.00009416	     -0.21888976	      0.00201776	      0.00080942	    208.29719091
      1.90752302	     -0.05904320	     -0.00011477	     -0.20003886	     -0.06500868	      0.88311848	     -0.00009389	     -0.21887414	      0.00194235	      0.00076778	    209.22450461
      1.90893826	     -0.05904103	     -0.00011493	     -0.20003597	     -0.06500599	      0.88311954	     -0.00009361	     -0.21885916	      0.00186830	      0.00072510	    208.20032185
      1.91035350	     -0.05903776	     -0.00011610	     -0.20003196	     -0.06500339	      0.88312053	     -0.00009333	     -0.21884481	      0.00179313	      0.00068060	    209.20185703
      1.91176875	     -0.05904035	     -0.00011620	     -0.20003384	     -0.06500091	      0.88312146	     -0.00009305	     -0.21883104	      0.00171912	      0.00063522	    208.68147895
      1.91318399	     -0.05904322	     -0.00011733	     -0.20003598	     -0.06499853	      0.88312233	     -0.00009276	     -0.21881788	      0.00164464	      0.00058874	    209.26002940
      1.91459924	     -0.05905014	     -0.00011742	     -0.20004219	     -0.06499625	      0.88312313	     -0.00009247	     -0.21880529	      0.00157118	      0.00054215	    208.48104522
      1.91601448	     -0.05905696	     -0.00011849	     -0.20004828	     -0.06499408	      0.88312386	     -0.00009218	     -0.21879326	      0.00149692	      0.00049488	    209.35575318
      1.91742972	     -0.05906806	     -0.00011855	     -0.20005869	     -0.06499202	      0.88312453	     -0.00009188	     -0.21878177	      0.00142402	      0.00044810	    208.46235894
      1.91884497	     -0.05907775	     -0.00011948	     -0.20006767	     -0.06499005	      0.88312513	     -0.00009158	     -0.21877082	      0.00135028	      0.00040116	    209.32557118
      1.92026021	     -0.05909300	     -0.00011950	     -0.20008222	     -0.06498819	      0.88312567	     -0.00009128	     -0.21876036	      0.00127782	      0.00035510	    208.52964470
      1.92167545	     -0.05910740	     -0.00011998	     -0.20009592	     -0.06498644	      0.88312614	     -0.00009098	     -0.21875044	      0.00120471	      0.00030949	    209.21863083
      1.92309070	     -0.05912616	     -0.00011941	     -0.20011400	     -0.06498478	      0.88312654	     -0.00009067	     -0.21874102	      0.00113260	      0.00026508	    208.59563635
      1.92450594	     -0.05914525	     -0.00011970	     -0.20013241	     -0.06498323	      0.88312689	     -0.00009036	     -0.21873212	      0.00106000	      0.00022133	    209.25858168
      1.92592119	     -0.05916843	     -0.00011915	     -0.20015492	     -0.06498178	      0.88312717	     -0.00009005	     -0.21872373	      0.00098876	      0.00017929	    208.24410747
      1.92733643	     -0.05918988	     -0.00011940	     -0.20017569	     -0.06498043	      0.88312740	     -0.00008973	     -0.21871585	      0.00091668	      0.00013806	    209.16556500
      1.92875167	     -0.05921704	     -0.00011890	     -0.20020220	     -0.06497919	      0.88312756	     -0.00008942	     -0.21870845	      0.00084605	      0.00009850	    208.42780360
      1.93016692	     -0.05924227	     -0.00011963	     -0.20022674	     -0.06497804	      0.88312768	     -0.00008910	     -0.21870158	      0.00077497	      0.00006009	    209.07385448
      1.93158216	     -0.05927258	     -0.00011956	     -0.20025640	     -0.06497699	      0.88312773	     -0.00008878	     -0.21869523	      0.00070520	      0.00002362	    208.21574699
      1.93299740	     -0.05930252	     -0.00012026	     -0.20028567	     -0.06497604	      0.88312774	     -0.00008846	     -0.21868942	      0.00063486	     -0.00001174	    209.02767814
      1.93441265	     -0.05933686	     -0.00012012	     -0.20031937	     -0.06497519	      0.88312770	     -0.00008814	     -0.21868412	      0.00056615	     -0.00004504	    207.98330891
      1.93582789	     -0.05936918	     -0.00012060	     -0.20035104	     -0.06497444	      0.88312762	     -0.00008782	     -0.21867933	      0.00049677	     -0.00007726	    208.84786936
      1.93724314	     -0.05940725	     -0.00012032	     -0.20038847	     -0.06497379	      0.88312748	     -0.00008749	     -0.21867500	      0.00042904	     -0.00010759	    207.94603453
      1.93865838	     -0.05944411	     -0.00012076	     -0.20042470	     -0.06497323	      0.88312731	     -0.00008717	     -0.21867116	      0.00036098	     -0.00013676	    208.56042067
      1.94007362	     -0.05948539	     -0.00012043	     -0.20046536	     -0.06497276	      0.88312710	     -0.00008684	     -0.21866779	      0.00029433	     -0.00016422	    207.83140588
      1.94148887	     -0.05952668	     -0.00012075	     -0.20050603	     -0.06497240	      0.88312685	     -0.00008652	     -0.21866489	      0.00022756	     -0.00019071	    208.39673398
      1.94290411	     -0.05957207	     -0.00012045	     -0.20055082	     -0.06497212	      0.88312656	     -0.00008619	     -0.21866245	      0.00016252	     -0.00021533	    207.24193292
      1.94431936	     -0.05961572	     -0.00012075	     -0.20059386	     -0.06497194	      0.88312624	     -0.00008586	     -0.21866049	      0.00009701	     -0.00023911	    208.00871107
      1.94573460	     -0.05966496	     -0.00012043	     -0.20064251	     -0.06497184	      0.88312588	     -0.00008554	     -0.21865897	      0.00003326	     -0.00026140	    207.16245720
      1.94714984	     -0.05971321	     -0.00012067	     -0.20069017	     -0.06497184	      0.88312550	     -0.00008521	     -0.21865791	     -0.00003051	     -0.00028289	    207.62144070
      1.94856509	     -0.05976559	     -0.00012016	     -0.20074198	     -0.06497193	      0.88312508	     -0.00008488	     -0.21865729	     -0.00009255	     -0.00030288	    206.57954519
      1.94998033	     -0.05981717	     -0.00012012	     -0.20079300	     -0.06497210	      0.88312464	     -0.00008455	     -0.21865710	     -0.00015481	     -0.00032230	    207.19824825
      1.95139557	     -0.05987296	     -0.00011956	     -0.20084824	     -0.06497237	      0.88312417	     -0.00008422	     -0.21865733	     -0.00021512	     -0.00034036	    206.10823742
      1.95281082	     -0.05992719	     -0.00011946	     -0.20090192	     -0.06497271	      0.88312368	     -0.00008390	     -0.21865799	     -0.00027553	     -0.00035799	    206.64480315
      1.95422606	     -0.05998675	     -0.00011898	     -0.20096095	     -0.06497315	      0.88312316	     -0.00008357	     -0.21865904	     -0.00033402	     -0.00037452	    205.65915362
      1.95564131	     -0.06004529	     -0.00011896	     -0.20101896	     -0.06497366	      0.88312262	     -0.00008324	     -0.21866053	     -0.00039236	     -0.00039070	    206.02500459
      1.95738497	     -0.06012420	     -0.00011824	     -0.20109725	     -0.06497440	      0.88312192	     -0.00008284	     -0.21866292	     -0.00046146	     -0.00040943	    204.21684625
      1.95866410	     -0.06017713	     -0.00011847	     -0.20114971	     -0.06497503	      0.88312139	     -0.00008255	     -0.21866508	     -0.00051266	     -0.00042299	    205.37370566
      1.95994323	     -0.06023624	     -0.00011811	     -0.20120838	     -0.06497571	      0.88312084	     -0.00008225	     -0.21866752	     -0.00056182	     -0.00043598	    204.68489193
      1.96159996	     -0.06031150	     -0.00011818	     -0.20128306	     -0.06497670	      0.88312010	     -0.00008187	     -0.21867119	     -0.00062467	     -0.00045255	    204.70226969
      1.96325669	     -0.06039312	     -0.00011732	     -0.20136415	     -0.06497778	      0.88311934	     -0.00008150	     -0.21867535	     -0.00068533	     -0.00046849	    203.47482448
      1.96456800	     -0.06045172	     -0.00011787	     -0.20142232	     -0.06497871	      0.88311872	     -0.00008120	     -0.21867908	     -0.00073297	     -0.00048032	    203.72301671
      1.96587931	     -0.06051554	     -0.00011731	     -0.20148572	     -0.06497971	      0.88311808	     -0.00008090	     -0.21868306	     -0.00077902	     -0.00049223	    203.14867819
      1.96747471	     -0.06059316	     -0.00011737	     -0.20156285	     -0.06498099	      0.88311728	     -0.00008054	     -0.21868829	     -0.00083402	     -0.00050670	    203.22877717
      1.96907012	     -0.06067421	     -0.00011658	     -0.20164345	     -0.06498236	      0.88311646	     -0.00008019	     -0.21869392	     -0.00088667	     -0.00052076	    201.88957308
      1.97046477	     -0.06073995	     -0.00011688	     -0.20170877	     -0.06498363	      0.88311573	     -0.00007988	     -0.21869914	     -0.00093225	     -0.00053244	    202.14458399
      1.97185942	     -0.06081113	     -0.00011612	     -0.20177957	     -0.06498496	      0.88311498	     -0.00007957	     -0.21870457	     -0.00097629	     -0.00054442	    201.75359934
      1.97325407	     -0.06088080	     -0.00011618	     -0.20184886	     -0.06498636	      0.88311421	     -0.00007926	     -0.21871027	     -0.00101874	     -0.00055580	    201.02924332
      1.97464873	     -0.06094950	     -0.00011550	     -0.20191720	     -0.06498781	      0.88311343	     -0.00007895	     -0.21871616	     -0.00106060	     -0.00056727	    201.02555681
      1.97652475	     -0.06104446	     -0.00011552	     -0.20201169	     -0.06498985	      0.88311235	     -0.00007855	     -0.21872438	     -0.00111362	     -0.00058179	    199.04116490
      1.97788664	     -0.06110668	     -0.00011416	     -0.20207359	     -0.06499139	      0.88311155	     -0.00007825	     -0.21873053	     -0.00115258	     -0.00059195	    199.95319286
      1.97924853	     -0.06117255	     -0.00011406	     -0.20213914	     -0.06499299	      0.88311074	     -0.00007796	     -0.21873676	     -0.00118946	     -0.00060187	    199.79327959
      1.98095738	     -0.06125277	     -0.00011236	     -0.20221900	     -0.06499506	      0.88310970	     -0.00007759	     -0.21874477	     -0.00123359	     -0.00061335	    198.47475046
      1.98235741	     -0.06131530	     -0.00011245	     -0.20228122	     -0.06499681	      0.88310883	     -0.00007730	     -0.21875144	     -0.00126979	     -0.00062252	    199.31193565
      1.98375743	     -0.06137696	     -0.00011078	     -0.20234261	     -0.06499861	      0.88310796	     -0.00007700	     -0.21875819	     -0.00130358	     -0.00063044	    197.97591371
      1.98515746	     -0.06143393	     -0.00011008	     -0.20239929	     -0.06500046	      0.88310707	     -0.00007671	     -0.21876499	     -0.00133760	     -0.00063806	    198.49023564
      1.98655748	     -0.06149049	     -0.00010841	     -0.20245560	     -0.06500235	      0.88310617	     -0.00007642	     -0.21877182	     -0.00136973	     -0.00064441	    197.44054597
      1.98795750	     -0.06154270	     -0.00010723	     -0.20250755	     -0.06500429	      0.88310526	     -0.00007613	     -0.21877869	     -0.00140194	     -0.00065017	    197.78244026
      1.98972592	     -0.06160877	     -0.00010478	     -0.20257333	     -0.06500681	      0.88310411	     -0.00007576	     -0.21878741	     -0.00143993	     -0.00065549	    195.60645468
      1.99113689	     -0.06164924	     -0.00010347	     -0.20261355	     -0.06500886	      0.88310318	     -0.00007547	     -0.21879438	     -0.00147168	     -0.00065868	    197.23649835
      1.99254785	     -0.06169432	     -0.00010115	     -0.20265841	     -0.06501096	      0.88310225	     -0.00007519	     -0.21880130	     -0.00150108	     -0.00066047	    196.22442630
      1.99395882	     -0.06173325	     -0.00009953	     -0.20269711	     -0.06501310	      0.88310132	     -0.00007491	     -0.21880827	     -0.00153071	     -0.00066120	    196.54501026
      1.99536979	     -0.06177136	     -0.00009723	     -0.20273500	     -0.06501528	      0.88310039	     -0.00007462	     -0.21881524	     -0.00155927	     -0.00066041	    195.79065180
      1.99710282	     -0.06181198	     -0.00009513	     -0.20277536	     -0.06501801	      0.88309924	     -0.00007428	     -0.21882388	     -0.00159442	     -0.00065773	    195.85943825
      1.99851801	     -0.06184205	     -0.00009237	     -0.20280522	     -0.06502029	      0.88309832	     -0.00007400	     -0.21883093	     -0.00162230	     -0.00065354	    194.96382015
      1.99993320	     -0.06186859	     -0.00009066	     -0.20283154	     -0.06502260	      0.88309739	     -0.00007373	     -0.21883800	     -0.00165080	     -0.00064847	    195.68028482
      2.00134839	     -0.06189442	     -0.00008825	     -0.20285717	     -0.06502496	      0.88309648	     -0.00007346	     -0.21884510	     -0.00167793	     -0.00064152	    194.51283631
      2.00276358	     -0.06191432	     -0.00008633	     -0.20287685	     -0.06502735	      0.88309558	     -0.00007319	     -0.21885225	     -0.00170608	     -0.00063358	    195.17110743
      2.00417877	     -0.06193480	     -0.00008410	     -0.20289713	     -0.06502979	      0.88309469	     -0.00007293	     -0.21885941	     -0.00173310	     -0.00062390	    194.22317573
      2.00559396	     -0.06195065	     -0.00008220	     -0.20291276	     -0.06503226	      0.88309381	     -0.00007266	     -0.21886663	     -0.00176099	     -0.00061323	    194.69841607
      2.00741495	     -0.06197328	     -0.00007942	     -0.20293514	     -0.06503550	      0.88309271	     -0.00007233	     -0.21887598	     -0.00179507	     -0.00059719	    192.50582494
      2.00879327	     -0.06197781	     -0.00007773	     -0.20293944	     -0.06503799	      0.88309190	     -0.00007209	     -0.21888312	     -0.00182322	     -0.00058400	    194.43866313
      2.01017159	     -0.06198957	     -0.00007570	     -0.20295100	     -0.06504052	      0.88309110	     -0.00007184	     -0.21889023	     -0.00184956	     -0.00056960	    193.57858278
      2.01154991	     -0.06199611	     -0.00007406	     -0.20295733	     -0.06504309	      0.88309033	     -0.00007160	     -0.21889742	     -0.00187658	     -0.00055443	    193.86848295
      2.01339593	     -0.06200759	     -0.00007142	     -0.20296854	     -0.06504659	      0.88308932	     -0.00007129	     -0.21890709	     -0.00191231	     -0.00053306	    193.10435008
      2.01484902	     -0.06200750	     -0.00007009	     -0.20296821	     -0.06504939	      0.88308856	     -0.00007105	     -0.21891482	     -0.00194109	     -0.00051452	    193.42811013
      2.01630212	     -0.06201050	     -0.00006793	     -0.20297099	     -0.06505223	      0.88308783	     -0.00007081	     -0.21892253	     -0.00196956	     -0.00049590	    193.04238158
      2.01775521	     -0.06201050	     -0.00006648	     -0.20297075	     -0.06505511	      0.88308712	     -0.00007057	     -0.21893032	     -0.00199825	     -0.00047670	    193.20771716
      2.01920831	     -0.06201096	     -0.00006459	     -0.20297099	     -0.06505804	      0.88308644	     -0.00007034	     -0.21893815	     -0.00202703	     -0.00045723	    193.03379279
      2.02098915	     -0.06200744	     -0.00006298	     -0.20296719	     -0.06506168	      0.88308565	     -0.00007007	     -0.21894786	     -0.00206246	     -0.00043292	    193.16481300
      2.02234516	     -0.06200601	     -0.00006086	     -0.20296554	     -0.06506449	      0.88308507	     -0.00006986	     -0.21895527	     -0.00208963	     -0.00041449	    192.85061572
      2.02370118	     -0.06200140	     -0.00005962	     -0.20296071	     -0.06506735	      0.88308453	     -0.00006966	     -0.21896275	     -0.00211674	     -0.00039573	    192.67617036
      2.02535959	     -0.06199537	     -0.00005740	     -0.20295441	     -0.06507088	      0.88308389	     -0.00006941	     -0.21897194	     -0.00215069	     -0.00037352	    193.05611921
      2.02701800	     -0.06199154	     -0.00005618	     -0.20295031	     -0.06507448	      0.88308329	     -0.00006918	     -0.21898122	     -0.00218331	     -0.00035092	    191.50993580
      2.02867641	     -0.06197900	     -0.00005307	     -0.20293750	     -0.06507813	      0.88308272	     -0.00006895	     -0.21899063	     -0.00221838	     -0.00032924	    192.64918798
      2.02998127	     -0.06197334	     -0.00005267	     -0.20293161	     -0.06508104	      0.88308230	     -0.00006877	     -0.21899800	     -0.00224510	     -0.00031270	    192.68906634
      2.03128613	     -0.06196663	     -0.00005074	     -0.20292468	     -0.06508399	      0.88308191	     -0.00006859	     -0.21900546	     -0.00227189	     -0.00029658	    192.40168555
      2.03294977	     -0.06195705	     -0.00004930	     -0.20291482	     -0.06508780	      0.88308143	     -0.00006837	     -0.21901507	     -0.00230650	     -0.00027701	    192.48975128
      2.03461341	     -0.06194601	     -0.00004646	     -0.20290351	     -0.06509166	      0.88308098	     -0.00006816	     -0.21902477	     -0.00234080	     -0.00025799	    191.60984400
      2.03607835	     -0.06193730	     -0.00004625	     -0.20289452	     -0.06509512	      0.88308062	     -0.00006797	     -0.21903342	     -0.00237250	     -0.00024267	    192.91119821
      2.03754329	     -0.06193046	     -0.00004395	     -0.20288744	     -0.06509861	      0.88308027	     -0.00006779	     -0.21904228	     -0.00240295	     -0.00022792	    191.89912921
      2.03900824	     -0.06192522	     -0.00004342	     -0.20288192	     -0.06510216	      0.88307995	     -0.00006762	     -0.21905141	     -0.00243444	     -0.00021445	    192.28978135
      2.04047318	     -0.06192301	     -0.00004135	     -0.20287947	     -0.06510575	      0.88307964	     -0.00006744	     -0.21906087	     -0.00246556	     -0.00020217	    191.67846247
      2.04193812	     -0.06192087	     -0.00004028	     -0.20287705	     -0.06510938	      0.88307936	     -0.00006727	     -0.21907070	     -0.00249744	     -0.00019157	    192.22061291
      2.04340307	     -0.06192367	     -0.00003791	     -0.20287961	     -0.06511306	      0.88307908	     -0.00006711	     -0.21908094	     -0.00252877	     -0.00018253	    191.65872290
      2.04486801	     -0.06192758	     -0.00003658	     -0.20288324	     -0.06511679	      0.88307882	     -0.00006694	     -0.21909168	     -0.00256052	     -0.00017535	    191.81237473
      2.04633295	     -0.06193594	     -0.00003416	     -0.20289136	     -0.06512056	      0.88307857	     -0.00006678	     -0.21910292	     -0.00259195	     -0.00017014	    191.34848942
      2.04779790	     -0.06194591	     -0.00003258	     -0.20290107	     -0.06512438	      0.88307832	     -0.00006662	     -0.21911477	     -0.00262344	     -0.00016687	    191.23678174
      2.04926284	     -0.06195832	     -0.00002992	     -0.20291324	     -0.06512825	      0.88307808	     -0.00006647	     -0.21912723	     -0.00265480	     -0.00016596	    191.05925286
      2.05089339	     -0.06197574	     -0.00002787	     -0.20293037	     -0.06513261	      0.88307781	     -0.00006630	     -0.21914184	     -0.00268967	     -0.00016809	    191.40582700
      2.05252394	     -0.06199720	     -0.00002433	     -0.20295158	     -0.06513702	      0.88307753	     -0.00006613	     -0.21915727	     -0.00272300	     -0.00017248	    189.92664949
      2.05388483	     -0.06201488	     -0.00002306	     -0.20296902	     -0.06514075	      0.88307729	     -0.00006600	     -0.21917080	     -0.00275186	     -0.00017905	    190.92794888
      2.05524573	     -0.06203700	     -0.00002039	     -0.20299093	     -0.06514451	      0.88307704	     -0.00006586	     -0.21918490	     -0.00277912	     -0.00018719	    189.98693393
      2.05660662	     -0.06205905	     -0.00001848	     -0.20301276	     -0.06514831	      0.88307678	     -0.00006573	     -0.21919961	     -0.00280676	     -0.00019761	    190.25113589
      2.05847992	     -0.06209390	     -0.00001489	     -0.20304733	     -0.06515360	      0.88307639	     -0.00006556	     -0.21922079	     -0.00284288	     -0.00021461	    188.65619745
      2.05989036	     -0.06211878	     -0.00001326	     -0.20307199	     -0.06515763	      0.88307608	     -0.00006543	     -0.21923744	     -0.00287124	     -0.00022993	    190.00172421
      2.06130079	     -0.06214655	     -0.00001122	     -0.20309955	     -0.06516170	      0.88307574	     -0.00006530	     -0.21925469	     -0.00289758	     -0.00024646	    188.96045165
      2.06300232	     -0.06218237	     -0.00000995	     -0.20313510	     -0.06516666	      0.88307531	     -0.00006515	     -0.21927642	     -0.00292943	     -0.00026856	    188.92409398
      2.06438201	     -0.06221340	     -0.00000795	     -0.20316594	     -0.06517072	      0.88307492	     -0.00006503	     -0.21929477	     -0.00295441	     -0.00028716	    188.20475784
      2.06576171	     -0.06224438	     -0.00000672	     -0.20319671	     -0.06517481	      0.88307451	     -0.00006492	     -0.21931376	     -0.00297947	     -0.00030721	    188.70201468
      2.06714140	     -0.06227756	     -0.00000442	     -0.20322972	     -0.06517894	      0.88307408	     -0.00006480	     -0.21933331	     -0.00300309	     -0.00032739	    187.82207694
      2.06852109	     -0.06230884	     -0.00000254	     -0.20326082	     -0.06518310	      0.88307361	     -0.00006469	     -0.21935336	     -0.00302702	     -0.00034821	    188.12858915
      2.07028528	     -0.06235190	      0.00000013	     -0.20330368	     -0.06518847	      0.88307297	     -0.00006455	     -0.21937958	     -0.00305525	     -0.00037430	    186.14806707
      2.07204947	     -0.06238275	      0.00000218	     -0.20333431	     -0.06519388	      0.88307229	     -0.00006442	     -0.21940634	     -0.00308544	     -0.00040013	    188.28611849
      2.07330784	     -0.06241445	      0.00000437	     -0.20336588	     -0.06519778	      0.88307177	     -0.00006433	     -0.21942552	     -0.00310442	     -0.00041779	    187.01711276
      2.07456621	     -0.06243921	      0.00000601	     -0.20339050	     -0.06520170	      0.88307124	     -0.00006424	     -0.21944489	     -0.00312361	     -0.00043487	    187.08233207
      2.07636661	     -0.06247483	      0.00000859	     -0.20342595	     -0.06520734	      0.88307043	     -0.00006411	     -0.21947265	     -0.00315005	     -0.00045799	    186.93219671
      2.07816701	     -0.06250397	      0.00001029	     -0.20345491	     -0.06521304	      0.88306959	     -0.00006399	     -0.21950029	     -0.00317527	     -0.00047792	    186.70153579
      2.07955411	     -0.06252595	      0.00001253	     -0.20347677	     -0.06521746	      0.88306892	     -0.00006390	     -0.21952139	     -0.00319444	     -0.00049165	    186.94719471
      2.08094121	     -0.06254555	      0.00001347	     -0.20349624	     -0.06522190	      0.88306823	     -0.00006382	     -0.21954228	     -0.00321270	     -0.00050273	    186.82678625
      2.08266439	     -0.06257272	      0.00001529	     -0.20352327	     -0.06522745	      0.88306735	     -0.00006371	     -0.21956785	     -0.00323457	     -0.00051357	    186.39890719
      2.08438758	     -0.06259599	      0.00001527	     -0.20354638	     -0.06523305	      0.88306646	     -0.00006361	     -0.21959301	     -0.00325601	     -0.00051989	    186.38416912
      2.08570495	     -0.06261507	      0.00001701	     -0.20356535	     -0.06523735	      0.88306577	     -0.00006354	     -0.21961193	     -0.00327225	     -0.00052257	    186.83002461
      2.08702232	     -0.06263414	      0.00001737	     -0.20358431	     -0.06524167	      0.88306509	     -0.00006347	     -0.21963060	     -0.00328757	     -0.00052280	    186.81778114
      2.08878043	     -0.06266093	      0.00001859	     -0.20361098	     -0.06524747	      0.88306417	     -0.00006338	     -0.21965503	     -0.00330740	     -0.00052008	    186.87844136
      2.09053853	     -0.06268685	      0.00001830	     -0.20363676	     -0.06525330	      0.88306326	     -0.00006330	     -0.21967889	     -0.00332619	     -0.00051306	    186.67537166
      2.09193284	     -0.06270540	      0.00002000	     -0.20365523	     -0.06525795	      0.88306255	     -0.00006324	     -0.21969737	     -0.00334112	     -0.00050557	    187.34444798
      2.09332714	     -0.06272689	      0.00001973	     -0.20367661	     -0.06526261	      0.88306185	     -0.00006317	     -0.21971542	     -0.00335455	     -0.00049530	    186.72285849
      2.09472145	     -0.06274589	      0.00002040	     -0.20369553	     -0.06526730	      0.88306117	     -0.00006312	     -0.21973304	     -0.00336836	     -0.00048348	    187.33154472
      2.09680625	     -0.06278100	      0.00001984	     -0.20373051	     -0.06527434	      0.88306018	     -0.00006303	     -0.21975852	     -0.00338639	     -0.00046223	    185.85506236
      2.09819169	     -0.06279638	      0.00002128	     -0.20374581	     -0.06527904	      0.88305955	     -0.00006298	     -0.21977493	     -0.00339967	     -0.00044647	    187.43466498
      2.09957713	     -0.06281972	      0.00002054	     -0.20376907	     -0.06528376	      0.88305895	     -0.00006293	     -0.21979088	     -0.00341119	     -0.00042967	    187.45363880
      2.10126827	     -0.06284761	      0.00002121	     -0.20379689	     -0.06528954	      0.88305824	     -0.00006288	     -0.21980987	     -0.00342397	     -0.00040772	    186.56517255
      2.10295942	     -0.06287802	      0.00001945	     -0.20382718	     -0.06529534	      0.88305757	     -0.00006282	     -0.21982828	     -0.00343766	     -0.00038563	    188.08163812
      2.10432380	     -0.06290012	      0.00002085	     -0.20384925	     -0.06530004	      0.88305705	     -0.00006278	     -0.21984275	     -0.00344649	     -0.00036661	    186.95157649
      2.10568818	     -0.06292461	      0.00002004	     -0.20387367	     -0.06530475	      0.88305657	     -0.00006274	     -0.21985682	     -0.00345572	     -0.00034836	    187.44776086
      2.10732875	     -0.06295608	      0.00002049	     -0.20390509	     -0.06531043	      0.88305601	     -0.00006270	     -0.21987327	     -0.00346548	     -0.00032682	    187.13778298
      2.10896932	     -0.06298935	      0.00001926	     -0.20393829	     -0.06531612	      0.88305549	     -0.00006266	     -0.21988926	     -0.00347465	     -0.00030579	    187.00421726
      2.11060989	     -0.06301823	      0.00002100	     -0.20396715	     -0.06532183	      0.88305501	     -0.00006262	     -0.21990477	     -0.00348359	     -0.00028613	    187.50486175
      2.11201221	     -0.06304821	      0.00001930	     -0.20399707	     -0.06532672	      0.88305462	     -0.00006259	     -0.21991759	     -0.00349009	     -0.00026954	    187.14504811
      2.11341452	     -0.06307670	      0.00002005	     -0.20402554	     -0.06533162	      0.88305425	     -0.00006255	     -0.21993011	     -0.00349630	     -0.00025451	    187.27247909
      2.11481684	     -0.06310611	      0.00001952	     -0.20405491	     -0.06533652	      0.88305390	     -0.00006253	     -0.21994233	     -0.00350180	     -0.00024047	    187.17238530
      2.11657235	     -0.06314142	      0.00002026	     -0.20409021	     -0.06534268	      0.88305350	     -0.00006249	     -0.21995717	     -0.00350785	     -0.00022456	    186.81278886
      2.11832785	     -0.06318048	      0.00001843	     -0.20412924	     -0.06534884	      0.88305311	     -0.00006246	     -0.21997153	     -0.00351318	     -0.00021036	    186.49158535
      2.11967021	     -0.06320324	      0.00002014	     -0.20415201	     -0.06535356	      0.88305284	     -0.00006244	     -0.21998218	     -0.00351720	     -0.00020070	    186.90905078
      2.12101257	     -0.06323173	      0.00001946	     -0.20418048	     -0.06535828	      0.88305257	     -0.00006241	     -0.21999253	     -0.00352060	     -0.00019256	    187.29581694
      2.12271806	     -0.06326765	      0.00001989	     -0.20421641	     -0.06536429	      0.88305225	     -0.00006239	     -0.22000536	     -0.00352316	     -0.00018349	    186.15783322
      2.12442356	     -0.06329935	      0.00001847	     -0.20424808	     -0.06537030	      0.88305195	     -0.00006236	     -0.22001782	     -0.00352694	     -0.00017646	    187.77167847
      2.12590549	     -0.06333090	      0.00001960	     -0.20427966	     -0.06537553	      0.88305169	     -0.00006234	     -0.22002832	     -0.00352785	     -0.00017165	    186.72145108
      2.12738743	     -0.06336072	      0.00001828	     -0.20430947	     -0.06538076	      0.88305144	     -0.00006232	     -0.22003856	     -0.00352912	     -0.00016809	    187.01114849
      2.12886936	     -0.06338938	      0.00001889	     -0.20433817	     -0.06538599	      0.88305119	     -0.00006231	     -0.22004852	     -0.00352933	     -0.00016543	    186.53225364
      2.13035129	     -0.06341566	      0.00001805	     -0.20436446	     -0.06539122	      0.88305095	     -0.00006229	     -0.22005817	     -0.00352973	     -0.00016411	    187.25640283
      2.13183323	     -0.06344390	      0.00001845	     -0.20439273	     -0.06539645	      0.88305070	     -0.00006227	     -0.22006747	     -0.00352868	     -0.00016346	    186.65123808
      2.13331516	     -0.06346889	      0.00001773	     -0.20441775	     -0.06540168	      0.88305046	     -0.00006226	     -0.22007646	     -0.00352762	     -0.00016345	    186.81910705
      2.13479710	     -0.06349141	      0.00001811	     -0.20444031	     -0.06540690	      0.88305022	     -0.00006224	     -0.22008506	     -0.00352611	     -0.00016418	    187.08366386
      2.13689122	     -0.06352792	      0.00001685	     -0.20447687	     -0.06541429	      0.88304987	     -0.00006223	     -0.22009644	     -0.00352211	     -0.00016626	    186.00748658
      2.13813697	     -0.06353451	      0.00001815	     -0.20448353	     -0.06541867	      0.88304967	     -0.00006221	     -0.22010290	     -0.00352097	     -0.00016594	    186.74918730
      2.13938271	     -0.06354208	      0.00001836	     -0.20449114	     -0.06542306	      0.88304946	     -0.00006220	     -0.22010877	     -0.00351859	     -0.00016608	    187.15834524
      2.14134259	     -0.06355332	      0.00001913	     -0.20450248	     -0.06542995	      0.88304913	     -0.00006219	     -0.22011703	     -0.00351357	     -0.00016701	    187.51090983
      2.14298682	     -0.06355340	      0.00001918	     -0.20450262	     -0.06543572	      0.88304886	     -0.00006218	     -0.22012295	     -0.00350857	     -0.00016565	    187.01751431
      2.14463104	     -0.06354626	      0.00002046	     -0.20449558	     -0.06544149	      0.88304859	     -0.00006217	     -0.22012784	     -0.00350400	     -0.00016343	    187.61409427
      2.14627527	     -0.06353612	      0.00001972	     -0.20448550	     -0.06544725	      0.88304832	     -0.00006216	     -0.22013164	     -0.00349924	     -0.00015931	    187.94330569
      2.14791949	     -0.06351730	      0.00002237	     -0.20446679	     -0.06545300	      0.88304807	     -0.00006215	     -0.22013439	     -0.00349484	     -0.00015308	    188.34160796
      2.14927701	     -0.06350193	      0.00002097	     -0.20445145	     -0.06545774	      0.88304786	     -0.00006214	     -0.22013583	     -0.00349138	     -0.00014613	    188.65799908
      2.15063453	     -0.06347973	      0.00002209	     -0.20442932	     -0.06546247	      0.88304767	     -0.00006214	     -0.22013657	     -0.00348824	     -0.00013747	    188.84909867
      2.15231657	     -0.06345076	      0.00002169	     -0.20440039	     -0.06546834	      0.88304745	     -0.00006213	     -0.22013652	     -0.00348477	     -0.00012422	    188.82122363
      2.15399861	     -0.06341422	      0.00002331	     -0.20436392	     -0.06547420	      0.88304725	     -0.00006213	     -0.22013545	     -0.00348201	     -0.00010780	    188.52591887
      2.15568065	     -0.06337928	      0.00002112	     -0.20432898	     -0.06548006	      0.88304709	     -0.00006212	     -0.22013338	     -0.00348119	     -0.00008908	    189.92528620
      2.15702883	     -0.06334723	      0.00002306	     -0.20429698	     -0.06548475	      0.88304698	     -0.00006212	     -0.22013110	     -0.00348029	     -0.00007241	    189.85519378
      2.15837701	     -0.06331787	      0.00002194	     -0.20426761	     -0.06548944	      0.88304689	     -0.00006211	     -0.22012831	     -0.00348020	     -0.00005439	    190.19298854
      2.16014781	     -0.06327676	      0.00002234	     -0.20422650	     -0.06549560	      0.88304682	     -0.00006211	     -0.22012402	     -0.00348103	     -0.00002913	    190.58601497
      2.16171855	     -0.06324462	      0.00002071	     -0.20419434	     -0.06550107	      0.88304679	     -0.00006210	     -0.22011965	     -0.00348216	     -0.00000503	    190.16755659
      2.16328928	     -0.06321046	      0.00002177	     -0.20416017	     -0.06550654	      0.88304680	     -0.00006210	     -0.22011493	     -0.00348531	      0.00001941	    191.22401760
      2.16486002	     -0.06318602	      0.00001954	     -0.20413568	     -0.06551202	      0.88304685	     -0.00006210	     -0.22010996	     -0.00348824	      0.00004440	    190.90709326
      2.16643075	     -0.06316055	      0.00002129	     -0.20411019	     -0.06551750	      0.88304694	     -0.00006209	     -0.22010498	     -0.00349230	      0.00006848	    191.13362035
      2.16800149	     -0.06314680	      0.00001770	     -0.20409635	     -0.06552299	      0.88304707	     -0.00006209	     -0.22010002	     -0.00349660	      0.00009180	    191.12886767
      2.16934626	     -0.06313163	      0.00001891	     -0.20408115	     -0.06552770	      0.88304721	     -0.00006208	     -0.22009596	     -0.00350100	      0.00010984	    191.72841583
      2.17069103	     -0.06312457	      0.00001723	     -0.20407403	     -0.06553241	      0.88304736	     -0.00006208	     -0.22009202	     -0.00350486	      0.00012667	    191.37028176
      2.17203580	     -0.06311680	      0.00001691	     -0.20406621	     -0.06553712	      0.88304754	     -0.00006208	     -0.22008824	     -0.00350949	      0.00014121	    191.87595464
      2.17387153	     -0.06311320	      0.00001561	     -0.20406254	     -0.06554357	      0.88304782	     -0.00006207	     -0.22008334	     -0.00351437	      0.00015802	    190.27364561
      2.17548050	     -0.06310355	      0.00001555	     -0.20405282	     -0.06554923	      0.88304808	     -0.00006207	     -0.22007934	     -0.00352097	      0.00016898	    192.08540391
      2.17708948	     -0.06310786	      0.00001384	     -0.20405706	     -0.06555490	      0.88304836	     -0.00006207	     -0.22007545	     -0.00352557	      0.00017630	    191.44623583
      2.17869846	     -0.06310471	      0.00001438	     -0.20405386	     -0.06556058	      0.88304865	     -0.00006206	     -0.22007190	     -0.00353074	      0.00017976	    192.05181053
      2.18030743	     -0.06311348	      0.00001188	     -0.20406254	     -0.06556626	      0.88304894	     -0.00006206	     -0.22006847	     -0.00353522	      0.00017928	    191.84236460
      2.18166780	     -0.06311372	      0.00001273	     -0.20406276	     -0.06557107	      0.88304918	     -0.00006205	     -0.22006580	     -0.00353882	      0.00017613	    191.89828247
      2.18302817	     -0.06312097	      0.00001133	     -0.20406995	     -0.06557589	      0.88304942	     -0.00006205	     -0.22006323	     -0.00354229	      0.00017025	    191.92920120
      2.18476946	     -0.06312854	      0.00001128	     -0.20407747	     -0.06558206	      0.88304970	     -0.00006204	     -0.22006017	     -0.00354627	      0.00015912	    191.81326413
      2.18651074	     -0.06314508	      0.00000860	     -0.20409392	     -0.06558824	      0.88304997	     -0.00006204	     -0.22005731	     -0.00354965	      0.00014443	    191.14396527
      2.18788196	     -0.06314753	      0.00000967	     -0.20409636	     -0.06559311	      0.88305016	     -0.00006203	     -0.22005528	     -0.00355270	      0.00013063	    191.69495877
      2.18925318	     -0.06316104	      0.00000807	     -0.20410980	     -0.06559798	      0.88305032	     -0.00006203	     -0.22005331	     -0.00355524	      0.00011458	    191.87226089
      2.19099742	     -0.06317605	      0.00000790	     -0.20412477	     -0.06560419	      0.88305050	     -0.00006202	     -0.22005111	     -0.00355727	      0.00009190	    191.01603065
      2.19274167	     -0.06319521	      0.00000509	     -0.20414385	     -0.06561039	      0.88305064	     -0.00006202	     -0.22004914	     -0.00356043	      0.00006628	    192.35588651
      2.19416698	     -0.06320758	      0.00000634	     -0.20415622	     -0.06561547	      0.88305072	     -0.00006201	     -0.22004777	     -0.00356110	      0.00004401	    191.42519505
      2.19559229	     -0.06322641	      0.00000432	     -0.20417500	     -0.06562055	      0.88305077	     -0.00006201	     -0.22004654	     -0.00356212	      0.00002034	    191.42622745
      2.19731715	     -0.06324617	      0.00000470	     -0.20419476	     -0.06562669	      0.88305078	     -0.00006200	     -0.22004538	     -0.00356252	     -0.00000971	    190.90818758
      2.19871313	     -0.06326475	      0.00000264	     -0.20421328	     -0.06563166	      0.88305075	     -0.00006199	     -0.22004459	     -0.00356289	     -0.00003468	    191.06706658
      2.20010910	     -0.06328233	      0.00000270	     -0.20423086	     -0.06563664	      0.88305068	     -0.00006199	     -0.22004399	     -0.00356296	     -0.00006048	    191.38073991
      2.20189086	     -0.06331171	      0.00000084	     -0.20426021	     -0.06564299	      0.88305054	     -0.00006198	     -0.22004349	     -0.00356152	     -0.00009357	    190.27351226
      2.20338264	     -0.06333026	      0.00000137	     -0.20427875	     -0.06564830	      0.88305038	     -0.00006197	     -0.22004336	     -0.00356131	     -0.00012180	    191.37772274
      2.20487442	     -0.06335801	     -0.00000046	     -0.20430648	     -0.06565361	      0.88305018	     -0.00006196	     -0.22004341	     -0.00355932	     -0.00014984	    190.59847480
      2.20636621	     -0.06338020	     -0.00000025	     -0.20432868	     -0.06565892	      0.88304994	     -0.00006195	     -0.22004375	     -0.00355739	     -0.00017755	    190.56646322
      2.20785799	     -0.06340891	     -0.00000206	     -0.20435737	     -0.06566422	      0.88304965	     -0.00006194	     -0.22004429	     -0.00355520	     -0.00020531	    190.85572137
      2.20974638	     -0.06344520	     -0.00000192	     -0.20439369	     -0.06567093	      0.88304923	     -0.00006192	     -0.22004540	     -0.00355018	     -0.00023923	    188.87344865
      2.21104842	     -0.06346656	     -0.00000429	     -0.20441502	     -0.06567556	      0.88304890	     -0.00006191	     -0.22004634	     -0.00354849	     -0.00026207	    190.53061491
      2.21235046	     -0.06349283	     -0.00000479	     -0.20444132	     -0.06568017	      0.88304855	     -0.00006190	     -0.22004741	     -0.00354486	     -0.00028427	    190.19581263
      2.21410876	     -0.06352970	     -0.00000647	     -0.20447820	     -0.06568640	      0.88304802	     -0.00006188	     -0.22004918	     -0.00353967	     -0.00031347	    190.13071452
      2.21586706	     -0.06356417	     -0.00000610	     -0.20451271	     -0.06569262	      0.88304745	     -0.00006186	     -0.22005129	     -0.00353322	     -0.00034056	    189.17088654
      2.21723858	     -0.06359520	     -0.00000806	     -0.20454374	     -0.06569746	      0.88304697	     -0.00006185	     -0.22005314	     -0.00352890	     -0.00036139	    190.22497370
      2.21861009	     -0.06362570	     -0.00000826	     -0.20457430	     -0.06570230	      0.88304646	     -0.00006183	     -0.22005522	     -0.00352264	     -0.00038059	    189.15795368
      2.21998160	     -0.06365581	     -0.00000923	     -0.20460444	     -0.06570713	      0.88304592	     -0.00006182	     -0.22005748	     -0.00351701	     -0.00039931	    189.66465587
      2.22194978	     -0.06370481	     -0.00000987	     -0.20465351	     -0.06571404	      0.88304511	     -0.00006179	     -0.22006104	     -0.00350626	     -0.00042407	    187.54479609
      2.22347288	     -0.06373668	     -0.00001155	     -0.20468541	     -0.06571938	      0.88304445	     -0.00006177	     -0.22006408	     -0.00349979	     -0.00044206	    189.52679579
      2.22499598	     -0.06377858	     -0.00001187	     -0.20472738	     -0.06572470	      0.88304376	     -0.00006175	     -0.22006729	     -0.00349079	     -0.00045912	    188.72737220
      2.22651908	     -0.06381870	     -0.00001364	     -0.20476756	     -0.06573001	      0.88304305	     -0.00006173	     -0.22007082	     -0.00348136	     -0.00047475	    188.33304094
      2.22804218	     -0.06385981	     -0.00001407	     -0.20480874	     -0.06573530	      0.88304232	     -0.00006171	     -0.22007462	     -0.00347189	     -0.00048988	    188.53215497
      2.22956527	     -0.06390537	     -0.00001583	     -0.20485437	     -0.06574059	      0.88304156	     -0.00006168	     -0.22007869	     -0.00346101	     -0.00050377	    187.79829330
      2.23108837	     -0.06395055	     -0.00001648	     -0.20489963	     -0.06574585	      0.88304078	     -0.00006166	     -0.22008308	     -0.00345014	     -0.00051710	    187.81335790
      2.23293693	     -0.06401007	     -0.00001874	     -0.20495925	     -0.06575221	      0.88303981	     -0.00006163	     -0.22008880	     -0.00343612	     -0.00053285	    188.14303037
      2.23428634	     -0.06405463	     -0.00001830	     -0.20500392	     -0.06575684	      0.88303909	     -0.00006161	     -0.22009329	     -0.00342425	     -0.00054297	    186.65968475
      2.23563574	     -0.06410042	     -0.00001952	     -0.20504980	     -0.06576145	      0.88303835	     -0.00006159	     -0.22009803	     -0.00341295	     -0.00055348	    187.06636190
      2.23739620	     -0.06416479	     -0.00002005	     -0.20511432	     -0.06576745	      0.88303736	     -0.00006155	     -0.22010461	     -0.00339595	     -0.00056647	    185.59265311
      2.23892233	     -0.06421777	     -0.00002155	     -0.20516740	     -0.06577262	      0.88303649	     -0.00006153	     -0.22011067	     -0.00338200	     -0.00057797	    186.80640590
      2.24044846	     -0.06427744	     -0.00002176	     -0.20522723	     -0.06577777	      0.88303560	     -0.00006150	     -0.22011697	     -0.00336519	     -0.00058880	    185.15968290
      2.24197459	     -0.06433337	     -0.00002317	     -0.20528329	     -0.06578289	      0.88303469	     -0.00006147	     -0.22012360	     -0.00334889	     -0.00059989	    185.67612191
      2.24350072	     -0.06439183	     -0.00002313	     -0.20534193	     -0.06578799	      0.88303377	     -0.00006144	     -0.22013041	     -0.00333063	     -0.00061079	    184.65099101
      2.24502685	     -0.06444867	     -0.00002431	     -0.20539892	     -0.06579306	      0.88303283	     -0.00006141	     -0.22013743	     -0.00331222	     -0.00062178	    184.98126337
      2.24655298	     -0.06450778	     -0.00002426	     -0.20545822	     -0.06579810	      0.88303187	     -0.00006138	     -0.22014457	     -0.00329222	     -0.00063284	    184.32796553
      2.24807911	     -0.06456431	     -0.00002528	     -0.20551494	     -0.06580311	      0.88303090	     -0.00006135	     -0.22015185	     -0.00327142	     -0.00064360	    184.05858139
      2.24960524	     -0.06462057	     -0.00002518	     -0.20557141	     -0.06580808	      0.88302991	     -0.00006132	     -0.22015920	     -0.00324945	     -0.00065413	    183.37306361
      2.25113137	     -0.06467598	     -0.00002634	     -0.20562702	     -0.06581303	      0.88302890	     -0.00006128	     -0.22016665	     -0.00322683	     -0.00066436	    183.23710246
      2.25265750	     -0.06472927	     -0.00002643	     -0.20568054	     -0.06581793	      0.88302788	     -0.00006125	     -0.22017417	     -0.00320328	     -0.00067432	    183.01929657
      2.25451025	     -0.06479776	     -0.00002784	     -0.20574930	     -0.06582384	      0.88302662	     -0.00006121	     -0.22018331	     -0.00317321	     -0.00068607	    182.45459827
      2.25597079	     -0.06484282	     -0.00002743	     -0.20579460	     -0.06582846	      0.88302561	     -0.00006117	     -0.22019059	     -0.00314877	     -0.00069354	    181.74509928
      2.25743132	     -0.06488889	     -0.00002845	     -0.20584089	     -0.06583304	      0.88302459	     -0.00006114	     -0.22019778	     -0.00312387	     -0.00070109	    182.13465710
      2.25889185	     -0.06493499	     -0.00002853	     -0.20588724	     -0.06583758	      0.88302356	     -0.00006110	     -0.22020494	     -0.00309775	     -0.00070817	    181.81905587
      2.26088148	     -0.06499658	     -0.00003012	     -0.20594917	     -0.06584371	      0.88302214	     -0.00006105	     -0.22021468	     -0.00306068	     -0.00071642	    180.76663577
      2.26227161	     -0.06502976	     -0.00002926	     -0.20598259	     -0.06584795	      0.88302115	     -0.00006102	     -0.22022141	     -0.00303492	     -0.00072090	    180.87787532
      2.26366175	     -0.06506622	     -0.00003020	     -0.20601929	     -0.06585215	      0.88302014	     -0.00006098	     -0.22022802	     -0.00300864	     -0.00072484	    181.14684453
      2.26550739	     -0.06511204	     -0.00003006	     -0.20606546	     -0.06585767	      0.88301880	     -0.00006093	     -0.22023674	     -0.00297180	     -0.00072818	    179.43110036
      2.26713305	     -0.06514369	     -0.00003149	     -0.20609738	     -0.06586247	      0.88301761	     -0.00006089	     -0.22024436	     -0.00294111	     -0.00072979	    181.17761592
      2.26875872	     -0.06517891	     -0.00003038	     -0.20613293	     -0.06586723	      0.88301643	     -0.00006085	     -0.22025183	     -0.00290813	     -0.00073035	    180.01075306
      2.27038438	     -0.06520684	     -0.00003243	     -0.20616114	     -0.06587193	      0.88301524	     -0.00006080	     -0.22025928	     -0.00287531	     -0.00072820	    179.84760377
      2.27173083	     -0.06522713	     -0.00003118	     -0.20618170	     -0.06587578	      0.88301426	     -0.00006076	     -0.22026540	     -0.00284841	     -0.00072618	    179.89971870
      2.27307727	     -0.06524685	     -0.00003177	     -0.20620167	     -0.06587960	      0.88301329	     -0.00006072	     -0.22027148	     -0.00282069	     -0.00072240	    179.28672482
      2.27469800	     -0.06526584	     -0.00003153	     -0.20622096	     -0.06588414	      0.88301212	     -0.00006068	     -0.22027875	     -0.00278830	     -0.00071699	    179.76786029
      2.27631872	     -0.06528750	     -0.00003195	     -0.20624294	     -0.06588864	      0.88301096	     -0.00006063	     -0.22028599	     -0.00275427	     -0.00070926	    177.88881897
      2.27793945	     -0.06530124	     -0.00003177	     -0.20625696	     -0.06589307	      0.88300982	     -0.00006058	     -0.22029336	     -0.00272270	     -0.00070018	    179.08262275
      2.27956017	     -0.06532573	     -0.00003264	     -0.20628174	     -0.06589746	      0.88300870	     -0.00006053	     -0.22030089	     -0.00268977	     -0.00068959	    178.27785412
      2.28118090	     -0.06534899	     -0.00003249	     -0.20630529	     -0.06590179	      0.88300759	     -0.00006048	     -0.22030893	     -0.00265834	     -0.00067876	    179.42468388
      2.28280162	     -0.06538392	     -0.00003349	     -0.20634051	     -0.06590607	      0.88300650	     -0.00006043	     -0.22031754	     -0.00262450	     -0.00066560	    176.76136197
      2.28422325	     -0.06540965	     -0.00003304	     -0.20636648	     -0.06590979	      0.88300556	     -0.00006038	     -0.22032586	     -0.00259758	     -0.00065520	    178.48324441
      2.28564487	     -0.06544750	     -0.00003300	     -0.20640460	     -0.06591346	      0.88300464	     -0.00006033	     -0.22033484	     -0.00256825	     -0.00064434	    176.82589829
      2.28706650	     -0.06548303	     -0.00003222	     -0.20644039	     -0.06591709	      0.88300373	     -0.00006028	     -0.22034464	     -0.00254031	     -0.00063455	    177.41973700
      2.28907915	     -0.06554586	     -0.00003085	     -0.20650362	     -0.06592216	      0.88300246	     -0.00006020	     -0.22035985	     -0.00249834	     -0.00062208	    175.50822002
      2.29031352	     -0.06558098	     -0.00002951	     -0.20653898	     -0.06592523	      0.88300170	     -0.00006015	     -0.22037006	     -0.00247383	     -0.00061624	    176.73214011
      2.29154789	     -0.06562259	     -0.00002810	     -0.20658085	     -0.06592827	      0.88300094	     -0.00006010	     -0.22038089	     -0.00244751	     -0.00061101	    175.94942111
      2.29317073	     -0.06568017	     -0.00002597	     -0.20663877	     -0.06593221	      0.88299995	     -0.00006003	     -0.22039617	     -0.00241318	     -0.00060688	    176.16939040
      2.29479358	     -0.06574402	     -0.00002356	     -0.20670300	     -0.06593610	      0.88299897	     -0.00005996	     -0.22041263	     -0.00237623	     -0.00060455	    174.00703178
      2.29641642	     -0.06580282	     -0.00002105	     -0.20676216	     -0.06593993	      0.88299799	     -0.00005989	     -0.22043032	     -0.00234075	     -0.00060536	    175.33088210
      2.29803927	     -0.06587333	     -0.00001833	     -0.20683306	     -0.06594369	      0.88299700	     -0.00005981	     -0.22044907	     -0.00230232	     -0.00060905	    174.10907144
      2.29966211	     -0.06594166	     -0.00001587	     -0.20690178	     -0.06594740	      0.88299601	     -0.00005974	     -0.22046908	     -0.00226309	     -0.00061534	    173.79645980
      2.30128496	     -0.06601229	     -0.00001304	     -0.20697283	     -0.06595104	      0.88299500	     -0.00005966	     -0.22049015	     -0.00222272	     -0.00062442	    173.36461359
      2.30290780	     -0.06608433	     -0.00001141	     -0.20704527	     -0.06595461	      0.88299398	     -0.00005958	     -0.22051233	     -0.00218107	     -0.00063621	    173.54668483
      2.30453065	     -0.06616042	     -0.00000937	     -0.20712180	     -0.06595812	      0.88299294	     -0.00005951	     -0.22053563	     -0.00213701	     -0.00064978	    171.91186067
      2.30615349	     -0.06623518	     -0.00000852	     -0.20719697	     -0.06596155	      0.88299187	     -0.00005943	     -0.22056005	     -0.00209285	     -0.00066569	    172.75635835
      2.30777634	     -0.06631657	     -0.00000705	     -0.20727881	     -0.06596491	      0.88299078	     -0.00005936	     -0.22058548	     -0.00204542	     -0.00068266	    170.74746553
      2.30939918	     -0.06639291	     -0.00000684	     -0.20735559	     -0.06596819	      0.88298966	     -0.00005929	     -0.22061200	     -0.00199805	     -0.00070142	    171.72457531
      2.31085231	     -0.06647044	     -0.00000571	     -0.20743355	     -0.06597106	      0.88298862	     -0.00005922	     -0.22063649	     -0.00195304	     -0.00071899	    170.41794122
      2.31230543	     -0.06654376	     -0.00000489	     -0.20750731	     -0.06597386	      0.88298757	     -0.00005916	     -0.22066177	     -0.00190732	     -0.00073691	    170.36451058
      2.31375856	     -0.06661936	     -0.00000335	     -0.20758337	     -0.06597660	      0.88298648	     -0.00005910	     -0.22068768	     -0.00185989	     -0.00075480	    169.59915148
      2.31552829	     -0.06671135	     -0.00000225	     -0.20767594	     -0.06597984	      0.88298513	     -0.00005903	     -0.22072009	     -0.00180097	     -0.00077676	    169.85719801
      2.31726133	     -0.06680503	     -0.00000027	     -0.20777023	     -0.06598291	      0.88298376	     -0.00005896	     -0.22075263	     -0.00173984	     -0.00079765	    168.22702241
      2.31881599	     -0.06688531	      0.00000035	     -0.20785104	     -0.06598557	      0.88298251	     -0.00005891	     -0.22078247	     -0.00168493	     -0.00081599	    169.26881292
      2.32037065	     -0.06697122	      0.00000196	     -0.20793753	     -0.06598815	      0.88298123	     -0.00005885	     -0.22081277	     -0.00162648	     -0.00083292	    167.65208715
      2.32192531	     -0.06705363	      0.00000227	     -0.20802052	     -0.06599063	      0.88297992	     -0.00005880	     -0.22084361	     -0.00156758	     -0.00084870	    167.98903918
      2.32347998	     -0.06713555	      0.00000324	     -0.20810304	     -0.06599302	      0.88297859	     -0.00005875	     -0.22087490	     -0.00150628	     -0.00086302	    167.34046555
      2.32503464	     -0.06722048	      0.00000294	     -0.20818857	     -0.06599531	      0.88297724	     -0.00005870	     -0.22090670	     -0.00144398	     -0.00087626	    167.79477859
      2.32658930	     -0.06730652	      0.00000343	     -0.20827525	     -0.06599751	      0.88297586	     -0.00005866	     -0.22093899	     -0.00137829	     -0.00088699	    166.02250634
      2.32814396	     -0.06738892	      0.00000331	     -0.20835828	     -0.06599960	      0.88297448	     -0.00005862	     -0.22097171	     -0.00131288	     -0.00089675	    167.16093214
      2.33007447	     -0.06750047	      0.00000417	     -0.20847070	     -0.06600205	      0.88297274	     -0.00005857	     -0.22101277	     -0.00122621	     -0.00090672	    164.63705791
      2.33151436	     -0.06756833	      0.00000448	     -0.20853918	     -0.06600377	      0.88297143	     -0.00005853	     -0.22104367	     -0.00116263	     -0.00091094	    166.06200835
      2.33295425	     -0.06764883	      0.00000575	     -0.20862035	     -0.06600540	      0.88297011	     -0.00005850	     -0.22107461	     -0.00109581	     -0.00091418	    165.70472050
      2.33474388	     -0.06774857	      0.00000687	     -0.20872096	     -0.06600728	      0.88296848	     -0.00005847	     -0.22111338	     -0.00100945	     -0.00091619	    164.12833072
      2.33632308	     -0.06782950	      0.00000815	     -0.20880266	     -0.06600882	      0.88296703	     -0.00005844	     -0.22114774	     -0.00093315	     -0.00091579	    165.02672457
      2.33790228	     -0.06791236	      0.00000782	     -0.20888629	     -0.06601023	      0.88296558	     -0.00005842	     -0.22118217	     -0.00085393	     -0.00091337	    164.65264912
      2.33948148	     -0.06799596	      0.00000774	     -0.20897069	     -0.06601151	      0.88296415	     -0.00005840	     -0.22121685	     -0.00077355	     -0.00090943	    164.92158707
      2.34106068	     -0.06808098	      0.00000741	     -0.20905652	     -0.06601267	      0.88296271	     -0.00005838	     -0.22125170	     -0.00068994	     -0.00090279	    163.28913857
      2.34263988	     -0.06815980	      0.00000760	     -0.20913617	     -0.06601370	      0.88296129	     -0.00005836	     -0.22128663	     -0.00060649	     -0.00089465	    164.25073941
      2.34432696	     -0.06824882	      0.00000778	     -0.20922611	     -0.06601464	      0.88295979	     -0.00005835	     -0.22132385	     -0.00051423	     -0.00088423	    163.79603959
      2.34601404	     -0.06833227	      0.00000909	     -0.20931052	     -0.06601543	      0.88295831	     -0.00005834	     -0.22136094	     -0.00041937	     -0.00087061	    162.38657647
      2.34770112	     -0.06840632	      0.00001118	     -0.20938555	     -0.06601606	      0.88295686	     -0.00005834	     -0.22139770	     -0.00032485	     -0.00085553	    163.81695708
      2.34938820	     -0.06848389	      0.00001354	     -0.20946414	     -0.06601652	      0.88295543	     -0.00005834	     -0.22143390	     -0.00022573	     -0.00083708	    161.76566379
      2.35107529	     -0.06855170	      0.00001545	     -0.20953297	     -0.06601682	      0.88295403	     -0.00005834	     -0.22146958	     -0.00012770	     -0.00081702	    163.61698232
      2.35282369	     -0.06862770	      0.00001773	     -0.20961007	     -0.06601695	      0.88295262	     -0.00005835	     -0.22150576	     -0.00002113	     -0.00079366	    161.39175809
      2.35457210	     -0.06868746	      0.00001863	     -0.20967091	     -0.06601690	      0.88295126	     -0.00005836	     -0.22154117	      0.00008422	     -0.00076700	    162.77173526
      2.35601578	     -0.06874004	      0.00002023	     -0.20972441	     -0.06601671	      0.88295017	     -0.00005838	     -0.22156950	      0.00017426	     -0.00074308	    161.65657964
      2.35745947	     -0.06878465	      0.00002117	     -0.20976995	     -0.06601639	      0.88294912	     -0.00005840	     -0.22159705	      0.00026403	     -0.00071774	    162.39851439
      2.35928290	     -0.06884153	      0.00002288	     -0.20982803	     -0.06601581	      0.88294784	     -0.00005843	     -0.22163058	      0.00038079	     -0.00068268	    160.48753360
      2.36110633	     -0.06888290	      0.00002402	     -0.20987058	     -0.06601501	      0.88294663	     -0.00005847	     -0.22166271	      0.00049530	     -0.00064541	    163.12569265
      2.36251282	     -0.06892298	      0.00002564	     -0.20991162	     -0.06601425	      0.88294574	     -0.00005850	     -0.22168629	      0.00058769	     -0.00061443	    161.07479963
      2.36391930	     -0.06895661	      0.00002651	     -0.20994618	     -0.06601336	      0.88294490	     -0.00005854	     -0.22170906	      0.00067864	     -0.00058291	    161.94998276
      2.36583025	     -0.06900504	      0.00002802	     -0.20999591	     -0.06601194	      0.88294383	     -0.00005859	     -0.22173858	      0.00080556	     -0.00053806	    160.14880600
      2.36774119	     -0.06903766	      0.00002875	     -0.21002981	     -0.06601028	      0.88294284	     -0.00005866	     -0.22176654	      0.00092986	     -0.00049224	    163.26639675
      2.36912236	     -0.06907023	      0.00003008	     -0.21006335	     -0.06600893	      0.88294219	     -0.00005871	     -0.22178544	      0.00102416	     -0.00045797	    160.90592644
      2.37050354	     -0.06909503	      0.00003043	     -0.21008910	     -0.06600745	      0.88294158	     -0.00005877	     -0.22180351	      0.00111670	     -0.00042414	    161.75987145
      2.37221487	     -0.06912679	      0.00003101	     -0.21012205	     -0.06600544	      0.88294089	     -0.00005884	     -0.22182457	      0.00123417	     -0.00038156	    160.25825027
      2.37392621	     -0.06914745	      0.00003119	     -0.21014388	     -0.06600323	      0.88294027	     -0.00005893	     -0.22184412	      0.00135022	     -0.00033921	    161.69904861
      2.37563754	     -0.06917081	      0.00003168	     -0.21016845	     -0.06600082	      0.88293973	     -0.00005902	     -0.22186193	      0.00146916	     -0.00029692	    160.61915768
      2.37734888	     -0.06918524	      0.00003142	     -0.21018407	     -0.06599820	      0.88293925	     -0.00005912	     -0.22187809	      0.00158661	     -0.00025575	    162.45476663
      2.37906021	     -0.06919933	      0.00003190	     -0.21019940	     -0.06599539	      0.88293885	     -0.00005922	     -0.22189239	      0.00170790	     -0.00021372	    159.97205582
      2.38077154	     -0.06919709	      0.00003133	     -0.21019835	     -0.06599236	      0.88293852	     -0.00005934	     -0.22190495	      0.00182606	     -0.00017313	    162.40216298
      2.38224898	     -0.06920017	      0.00003162	     -0.21020249	     -0.06598959	      0.88293829	     -0.00005944	     -0.22191407	      0.00193108	     -0.00013819	    161.20278516
      2.38372641	     -0.06919277	      0.00003112	     -0.21019614	     -0.06598666	      0.88293811	     -0.00005955	     -0.22192176	      0.00203458	     -0.00010408	    162.29653776
      2.38520385	     -0.06918521	      0.00003072	     -0.21018963	     -0.06598357	      0.88293798	     -0.00005967	     -0.22192790	      0.00213945	     -0.00006982	    161.67570429
      2.38710128	     -0.06916759	      0.00002941	     -0.21017335	     -0.06597939	      0.88293789	     -0.00005982	     -0.22193365	      0.00227294	     -0.00002631	    162.23747104
      2.38899871	     -0.06914775	      0.00002819	     -0.21015484	     -0.06597495	      0.88293788	     -0.00005998	     -0.22193698	      0.00240742	      0.00001723	    161.16416534
      2.39049624	     -0.06912498	      0.00002511	     -0.21013307	     -0.06597126	      0.88293793	     -0.00006012	     -0.22193796	      0.00251127	      0.00005118	    163.00850496
      2.39199376	     -0.06910180	      0.00002243	     -0.21011090	     -0.06596742	      0.88293804	     -0.00006026	     -0.22193748	      0.00261671	      0.00008603	    162.36808118
      2.39353146	     -0.06906826	      0.00001895	     -0.21007839	     -0.06596332	      0.88293820	     -0.00006041	     -0.22193544	      0.00272306	      0.00012142	    163.66176698
      2.39506915	     -0.06902463	      0.00001599	     -0.21003579	     -0.06595905	      0.88293841	     -0.00006056	     -0.22193160	      0.00283045	      0.00015867	    162.65008530
      2.39660684	     -0.06896316	      0.00001314	     -0.20997535	     -0.06595462	      0.88293868	     -0.00006072	     -0.22192571	      0.00293486	      0.00019670	    164.31104774
      2.39843474	     -0.06888340	      0.00001007	     -0.20989681	     -0.06594914	      0.88293909	     -0.00006091	     -0.22191574	      0.00305933	      0.00024441	    163.45336893
      2.40026265	     -0.06877727	      0.00000660	     -0.20979188	     -0.06594344	      0.88293958	     -0.00006111	     -0.22190261	      0.00317926	      0.00029642	    164.95060926
      2.40174352	     -0.06868415	      0.00000514	     -0.20969972	     -0.06593866	      0.88294005	     -0.00006127	     -0.22188951	      0.00327550	      0.00034112	    164.90783761
      2.40322438	     -0.06858011	      0.00000289	     -0.20959662	     -0.06593374	      0.88294059	     -0.00006144	     -0.22187428	      0.00336875	      0.00038814	    166.17068355
      2.40504405	     -0.06844233	      0.00000091	     -0.20945998	     -0.06592750	      0.88294135	     -0.00006165	     -0.22185267	      0.00348077	      0.00044936	    166.88490329
      2.40686373	     -0.06829084	     -0.00000151	     -0.20930959	     -0.06592107	      0.88294223	     -0.00006187	     -0.22182796	      0.00359004	      0.00051594	    165.89397902
      2.40868340	     -0.06811661	     -0.00000187	     -0.20913643	     -0.06591445	      0.88294323	     -0.00006208	     -0.22180029	      0.00369170	      0.00058594	    169.32510758
      2.41028824	     -0.06796844	     -0.00000403	     -0.20898917	     -0.06590845	      0.88294423	     -0.00006228	     -0.22177321	      0.00378082	      0.00065067	    168.58610402
      2.41189308	     -0.06779926	     -0.00000337	     -0.20882089	     -0.06590231	      0.88294532	     -0.00006248	     -0.22174406	      0.00386469	      0.00071839	    169.71470611
      2.41349792	     -0.06762973	     -0.00000467	     -0.20865220	     -0.06589605	      0.88294653	     -0.00006268	     -0.22171273	      0.00394584	      0.00078854	    169.77516663
      2.41510276	     -0.06744774	     -0.00000385	     -0.20847104	     -0.06588965	      0.88294786	     -0.00006289	     -0.22167941	      0.00402189	      0.00085966	    171.70849456
      2.41670760	     -0.06726812	     -0.00000479	     -0.20829218	     -0.06588314	      0.88294929	     -0.00006309	     -0.22164407	      0.00409547	      0.00093254	    171.82004014
      2.41831244	     -0.06707794	     -0.00000431	     -0.20810275	     -0.06587651	      0.88295085	     -0.00006330	     -0.22160706	      0.00416444	      0.00100619	    172.85386191
      2.42013246	     -0.06686775	     -0.00000586	     -0.20789332	     -0.06586886	      0.88295276	     -0.00006354	     -0.22156309	      0.00423826	      0.00108925	    173.58349400
      2.42160922	     -0.06668404	     -0.00000481	     -0.20771024	     -0.06586256	      0.88295442	     -0.00006373	     -0.22152610	      0.00429415	      0.00115762	    174.02899085
      2.42308599	     -0.06649900	     -0.00000516	     -0.20752575	     -0.06585618	      0.88295618	     -0.00006393	     -0.22148771	      0.00434641	      0.00122455	    175.50254315
      2.42497134	     -0.06626141	     -0.00000360	     -0.20728886	     -0.06584793	      0.88295856	     -0.00006418	     -0.22143694	      0.00440857	      0.00130709	    177.26263016
      2.42658775	     -0.06605534	     -0.00000468	     -0.20708332	     -0.06584076	      0.88296073	     -0.00006439	     -0.22139186	      0.00445891	      0.00137733	    176.64748956
      2.42820417	     -0.06583859	     -0.00000220	     -0.20686708	     -0.06583352	      0.88296301	     -0.00006461	     -0.22134554	      0.00450311	      0.00144392	    178.92305625
      2.42982058	     -0.06563333	     -0.00000394	     -0.20666225	     -0.06582620	      0.88296540	     -0.00006483	     -0.22129790	      0.00454505	      0.00150877	    178.67414838
      2.43126680	     -0.06544067	     -0.00000185	     -0.20646997	     -0.06581961	      0.88296762	     -0.00006502	     -0.22125447	      0.00457775	      0.00156361	    180.31643430
      2.43271302	     -0.06525365	     -0.00000234	     -0.20628328	     -0.06581296	      0.88296992	     -0.00006522	     -0.22121024	      0.00460801	      0.00161583	    180.82533532
      2.43415923	     -0.06506365	     -0.00000110	     -0.20609359	     -0.06580628	      0.88297229	     -0.00006541	     -0.22116533	      0.00463482	      0.00166518	    181.53215466
      2.43590760	     -0.06483895	     -0.00000115	     -0.20586919	     -0.06579815	      0.88297526	     -0.00006565	     -0.22111027	      0.00466252	      0.00172014	    182.95037027
      2.43768597	     -0.06461111	      0.00000128	     -0.20564165	     -0.06578984	      0.88297836	     -0.00006589	     -0.22105362	      0.00468681	      0.00177058	    183.19290967
      2.43920517	     -0.06442284	      0.00000009	     -0.20545353	     -0.06578270	      0.88298108	     -0.00006610	     -0.22100478	      0.00470305	      0.00180880	    184.49045845
      2.44072437	     -0.06423465	      0.00000247	     -0.20526553	     -0.06577555	      0.88298385	     -0.00006630	     -0.22095575	      0.00471676	      0.00184258	    184.68559895
      2.44224358	     -0.06405205	      0.00000174	     -0.20508302	     -0.06576838	      0.88298667	     -0.00006651	     -0.22090658	      0.00472628	      0.00187086	    186.38149400
      2.44376278	     -0.06387550	      0.00000359	     -0.20490658	     -0.06576119	      0.88298954	     -0.00006671	     -0.22085741	      0.00473391	      0.00189423	    186.38074680
      2.44528198	     -0.06370338	      0.00000232	     -0.20473448	     -0.06575399	      0.88299243	     -0.00006691	     -0.22080840	      0.00473788	      0.00191221	    187.45188216
      2.44680118	     -0.06353424	      0.00000364	     -0.20456538	     -0.06574680	      0.88299534	     -0.00006712	     -0.22075960	      0.00473944	      0.00192487	    187.80170784
      2.44832038	     -0.06337296	      0.00000233	     -0.20440405	     -0.06573960	      0.88299827	     -0.00006732	     -0.22071109	      0.00473770	      0.00193202	    188.97097141
      2.44983958	     -0.06321649	      0.00000427	     -0.20424756	     -0.06573240	      0.88300121	     -0.00006752	     -0.22066301	      0.00473359	      0.00193362	    189.50259240
      2.45135878	     -0.06306816	      0.00000419	     -0.20409916	     -0.06572521	      0.88300415	     -0.00006772	     -0.22061542	      0.00472721	      0.00193029	    189.53477416
      2.45287798	     -0.06292241	      0.00000654	     -0.20395333	     -0.06571804	      0.88300707	     -0.00006792	     -0.22056843	      0.00471748	      0.00192123	    190.77492522
      2.45439719	     -0.06278535	      0.00000671	     -0.20381616	     -0.06571088	      0.88300998	     -0.00006811	     -0.22052202	      0.00470630	      0.00190704	    191.02465806
      2.45591639	     -0.06264933	      0.00000928	     -0.20368003	     -0.06570374	      0.88301286	     -0.00006831	     -0.22047626	      0.00469282	      0.00188807	    191.34707382
      2.45743559	     -0.06252336	      0.00000922	     -0.20355389	     -0.06569662	      0.88301572	     -0.00006850	     -0.22043118	      0.00467660	      0.00186361	    192.73305018
      2.45895479	     -0.06240156	      0.00001075	     -0.20343192	     -0.06568953	      0.88301853	     -0.00006870	     -0.22038701	      0.00465969	      0.00183534	    192.01528338
      2.46047399	     -0.06228825	      0.00000945	     -0.20331836	     -0.06568247	      0.88302129	     -0.00006889	     -0.22034386	      0.00463915	      0.00180203	    193.78414327
      2.46199319	     -0.06218473	      0.00001068	     -0.20321463	     -0.06567544	      0.88302400	     -0.00006908	     -0.22030180	      0.00461889	      0.00176535	    192.58061356
      2.46351239	     -0.06208453	      0.00000898	     -0.20311414	     -0.06566844	      0.88302665	     -0.00006927	     -0.22026088	      0.00459496	      0.00172408	    194.52294120
      2.46503160	     -0.06199538	      0.00001067	     -0.20302475	     -0.06566147	      0.88302924	     -0.00006946	     -0.22022106	      0.00457137	      0.00167933	    193.72296006
      2.46655080	     -0.06191003	      0.00000846	     -0.20293908	     -0.06565455	      0.88303175	     -0.00006964	     -0.22018248	      0.00454527	      0.00163120	    194.74042727
      2.46788864	     -0.06184179	      0.00000958	     -0.20287059	     -0.06564848	      0.88303390	     -0.00006980	     -0.22014954	      0.00452180	      0.00158632	    194.61119056
      2.46922649	     -0.06178047	      0.00000843	     -0.20280899	     -0.06564245	      0.88303599	     -0.00006996	     -0.22011760	      0.00449711	      0.00153895	    195.22239364
      2.47056434	     -0.06172392	      0.00000813	     -0.20275215	     -0.06563645	      0.88303802	     -0.00007012	     -0.22008667	      0.00447217	      0.00148982	    195.05206349
      2.47228475	     -0.06165746	      0.00000699	     -0.20268530	     -0.06562879	      0.88304053	     -0.00007031	     -0.22004830	      0.00443810	      0.00142326	    196.46322214
      2.47400517	     -0.06160045	      0.00000718	     -0.20262794	     -0.06562118	      0.88304292	     -0.00007051	     -0.22001140	      0.00440580	      0.00135596	    193.92582450
      2.47518622	     -0.06155903	      0.00000600	     -0.20258623	     -0.06561599	      0.88304449	     -0.00007064	     -0.21998696	      0.00438051	      0.00130766	    196.17480006
      2.47636726	     -0.06152487	      0.00000593	     -0.20255180	     -0.06561083	      0.88304601	     -0.00007077	     -0.21996314	      0.00435665	      0.00125947	    195.92819487
      2.47799680	     -0.06148166	      0.00000563	     -0.20250821	     -0.06560376	      0.88304800	     -0.00007095	     -0.21993131	      0.00432250	      0.00119207	    196.64886894
      2.47962634	     -0.06144687	      0.00000560	     -0.20247306	     -0.06559674	      0.88304989	     -0.00007112	     -0.21990066	      0.00428947	      0.00112545	    194.86565907
      2.48125588	     -0.06140845	      0.00000501	     -0.20243424	     -0.06558978	      0.88305167	     -0.00007129	     -0.21987121	      0.00425339	      0.00105883	    196.80192106
      2.48269249	     -0.06138770	      0.00000507	     -0.20241315	     -0.06558369	      0.88305315	     -0.00007144	     -0.21984610	      0.00422300	      0.00100090	    196.04669616
      2.48412910	     -0.06136699	      0.00000447	     -0.20239209	     -0.06557765	      0.88305455	     -0.00007158	     -0.21982196	      0.00419143	      0.00094324	    196.93513763
      2.48556571	     -0.06135421	      0.00000448	     -0.20237897	     -0.06557165	      0.88305586	     -0.00007173	     -0.21979871	      0.00416106	      0.00088717	    195.70064655
      2.48700232	     -0.06134074	      0.00000409	     -0.20236515	     -0.06556570	      0.88305710	     -0.00007186	     -0.21977637	      0.00412919	      0.00083179	    196.71955451
      2.48843893	     -0.06133598	      0.00000412	     -0.20236005	     -0.06555979	      0.88305825	     -0.00007200	     -0.21975488	      0.00409827	      0.00077777	    196.22866621
      2.49021118	     -0.06133203	      0.00000345	     -0.20235566	     -0.06555256	      0.88305957	     -0.00007216	     -0.21972963	      0.00405971	      0.00071306	    196.51300907
      2.49153789	     -0.06133690	      0.00000369	     -0.20236021	     -0.06554719	      0.88306049	     -0.00007228	     -0.21971157	      0.00403109	      0.00066578	    196.23815926
      2.49286460	     -0.06134296	      0.00000318	     -0.20236595	     -0.06554186	      0.88306134	     -0.00007239	     -0.21969430	      0.00400292	      0.00062023	    195.82154002
      2.49446451	     -0.06135574	      0.00000297	     -0.20237834	     -0.06553548	      0.88306229	     -0.00007253	     -0.21967445	      0.00396846	      0.00056638	    196.28578315
      2.49606442	     -0.06137630	      0.00000216	     -0.20239852	     -0.06552916	      0.88306316	     -0.00007266	     -0.21965571	      0.00393597	      0.00051502	    194.62214480
      2.49766433	     -0.06139577	      0.00000216	     -0.20241761	     -0.06552289	      0.88306394	     -0.00007278	     -0.21963808	      0.00390205	      0.00046522	    195.53080383
      2.49926424	     -0.06142563	      0.00000070	     -0.20244708	     -0.06551667	      0.88306464	     -0.00007290	     -0.21962144	      0.00386973	      0.00041716	    195.42734102
      2.50086415	     -0.06145856	      0.00000196	     -0.20247967	     -0.06551051	      0.88306528	     -0.00007302	     -0.21960590	      0.00383816	      0.00037070	    195.03999942
      2.50227932	     -0.06149320	      0.00000048	     -0.20251397	     -0.06550510	      0.88306577	     -0.00007312	     -0.21959301	      0.00381097	      0.00033135	    194.76564203
      2.50369449	     -0.06152905	      0.00000148	     -0.20254954	     -0.06549972	      0.88306621	     -0.00007322	     -0.21958092	      0.00378434	      0.00029304	    194.47881463
      2.50510967	     -0.06157064	      0.00000057	     -0.20259081	     -0.06549439	      0.88306660	     -0.00007331	     -0.21956958	      0.00375851	      0.00025590	    194.29217099
      2.50686655	     -0.06162703	      0.00000136	     -0.20264686	     -0.06548781	      0.88306701	     -0.00007342	     -0.21955661	      0.00372798	      0.00021122	    193.26566974
      2.50818418	     -0.06167012	     -0.00000021	     -0.20268965	     -0.06548291	      0.88306727	     -0.00007350	     -0.21954762	      0.00370537	      0.00017926	    193.52918921
      2.50950180	     -0.06171884	     -0.00000057	     -0.20273810	     -0.06547804	      0.88306748	     -0.00007357	     -0.21953926	      0.00368389	      0.00014760	    193.35931778
      2.51125152	     -0.06178997	     -0.00000250	     -0.20280888	     -0.06547162	      0.88306771	     -0.00007366	     -0.21952918	      0.00365723	      0.00010694	    192.44726582
      2.51300124	     -0.06185805	     -0.00000232	     -0.20287664	     -0.06546525	      0.88306786	     -0.00007375	     -0.21952025	      0.00363075	      0.00006671	    193.40779696
      2.51429378	     -0.06191975	     -0.00000539	     -0.20293807	     -0.06546056	      0.88306793	     -0.00007381	     -0.21951431	      0.00361373	      0.00003885	    191.78663718
      2.51558632	     -0.06197860	     -0.00000571	     -0.20299670	     -0.06545590	      0.88306796	     -0.00007387	     -0.21950904	      0.00359687	      0.00001114	    191.58304857
      2.51732245	     -0.06206456	     -0.00000755	     -0.20308236	     -0.06544968	      0.88306795	     -0.00007394	     -0.21950291	      0.00357575	     -0.00002613	    191.63103143
      2.51905859	     -0.06215327	     -0.00000726	     -0.20317084	     -0.06544349	      0.88306787	     -0.00007401	     -0.21949782	      0.00355817	     -0.00006204	    189.22795375
      2.52031583	     -0.06221502	     -0.00000948	     -0.20323236	     -0.06543902	      0.88306778	     -0.00007405	     -0.21949469	      0.00354460	     -0.00008805	    190.46818775
      2.52157306	     -0.06228095	     -0.00000994	     -0.20329814	     -0.06543457	      0.88306765	     -0.00007409	     -0.21949195	      0.00353338	     -0.00011347	    189.83335760
      2.52329160	     -0.06237157	     -0.00001149	     -0.20338852	     -0.06542851	      0.88306742	     -0.00007414	     -0.21948883	      0.00351937	     -0.00014779	    189.50273303
      2.52501014	     -0.06246170	     -0.00001174	     -0.20347847	     -0.06542247	      0.88306714	     -0.00007418	     -0.21948628	      0.00350786	     -0.00018071	    188.27279295
      2.52648252	     -0.06253953	     -0.00001398	     -0.20355611	     -0.06541732	      0.88306686	     -0.00007421	     -0.21948450	      0.00349849	     -0.00020864	    188.93434223
      2.52795489	     -0.06261839	     -0.00001407	     -0.20363485	     -0.06541217	      0.88306653	     -0.00007424	     -0.21948304	      0.00349175	     -0.00023552	    187.67922695
      2.52942727	     -0.06269513	     -0.00001604	     -0.20371144	     -0.06540703	      0.88306616	     -0.00007426	     -0.21948187	      0.00348563	     -0.00026146	    187.64258831
      2.53089965	     -0.06276988	     -0.00001643	     -0.20378608	     -0.06540191	      0.88306576	     -0.00007428	     -0.21948091	      0.00348094	     -0.00028658	    187.35182623
      2.53272048	     -0.06286545	     -0.00001914	     -0.20388150	     -0.06539557	      0.88306521	     -0.00007430	     -0.21947992	      0.00347729	     -0.00031624	    186.59703031
      2.53400610	     -0.06292539	     -0.00001906	     -0.20394137	     -0.06539110	      0.88306479	     -0.00007430	     -0.21947939	      0.00347541	     -0.00033537	    186.34137241
      2.53529171	     -0.06298723	     -0.00002055	     -0.20400313	     -0.06538664	      0.88306435	     -0.00007430	     -0.21947891	      0.00347452	     -0.00035410	    186.41033075
      2.53708461	     -0.06307247	     -0.00002174	     -0.20408828	     -0.06538041	      0.88306369	     -0.00007430	     -0.21947835	      0.00347509	     -0.00037869	    185.84648669
      2.53887750	     -0.06315162	     -0.00002478	     -0.20416734	     -0.06537417	      0.88306299	     -0.00007429	     -0.21947787	      0.00347721	     -0.00040028	    185.39647661
      2.54018649	     -0.06320430	     -0.00002472	     -0.20421998	     -0.06536962	      0.88306246	     -0.00007428	     -0.21947757	      0.00347911	     -0.00041528	    185.60088871
      2.54149548	     -0.06325711	     -0.00002647	     -0.20427274	     -0.06536507	      0.88306191	     -0.00007427	     -0.21947726	      0.00348249	     -0.00042829	    184.89528683
      2.54311519	     -0.06331707	     -0.00002791	     -0.20433264	     -0.06535942	      0.88306120	     -0.00007425	     -0.21947689	      0.00348641	     -0.00044321	    185.37070893
      2.54473491	     -0.06337720	     -0.00003003	     -0.20439273	     -0.06535377	      0.88306047	     -0.00007422	     -0.21947649	      0.00349293	     -0.00045513	    183.25894056
      2.54635462	     -0.06342247	     -0.00003124	     -0.20443796	     -0.06534811	      0.88305973	     -0.00007418	     -0.21947613	      0.00349747	     -0.00046516	    184.77179928
      2.54797434	     -0.06347446	     -0.00003372	     -0.20448990	     -0.06534244	      0.88305897	     -0.00007414	     -0.21947561	      0.00350439	     -0.00047277	    183.71384206
      2.54959406	     -0.06351131	     -0.00003438	     -0.20452674	     -0.06533676	      0.88305820	     -0.00007410	     -0.21947517	      0.00351045	     -0.00047845	    184.77991090
      2.55104857	     -0.06355187	     -0.00003694	     -0.20456726	     -0.06533165	      0.88305750	     -0.00007405	     -0.21947465	      0.00351750	     -0.00048095	    183.31738913
      2.55250308	     -0.06357825	     -0.00003775	     -0.20459362	     -0.06532653	      0.88305680	     -0.00007400	     -0.21947421	      0.00352374	     -0.00048180	    183.72694035
      2.55395759	     -0.06360733	     -0.00003964	     -0.20462267	     -0.06532139	      0.88305610	     -0.00007395	     -0.21947367	      0.00353063	     -0.00048070	    183.07738986
      2.55541210	     -0.06362901	     -0.00004078	     -0.20464434	     -0.06531625	      0.88305540	     -0.00007389	     -0.21947315	      0.00353701	     -0.00047788	    183.43762273
      2.55731452	     -0.06366043	     -0.00004324	     -0.20467571	     -0.06530952	      0.88305450	     -0.00007380	     -0.21947240	      0.00354613	     -0.00047160	    182.50645031
      2.55866377	     -0.06367023	     -0.00004385	     -0.20468551	     -0.06530473	      0.88305386	     -0.00007373	     -0.21947194	      0.00355187	     -0.00046512	    183.08762235
      2.56001303	     -0.06368541	     -0.00004540	     -0.20470067	     -0.06529993	      0.88305324	     -0.00007366	     -0.21947142	      0.00355828	     -0.00045730	    182.47855659
      2.56175155	     -0.06369718	     -0.00004678	     -0.20471241	     -0.06529374	      0.88305246	     -0.00007356	     -0.21947081	      0.00356572	     -0.00044561	    182.82820931
      2.56338970	     -0.06371122	     -0.00004850	     -0.20472642	     -0.06528789	      0.88305174	     -0.00007346	     -0.21947018	      0.00357341	     -0.00043270	    181.64388943
      2.56502784	     -0.06371252	     -0.00004950	     -0.20472770	     -0.06528203	      0.88305104	     -0.00007335	     -0.21946965	      0.00357986	     -0.00041790	    182.34002224
      2.56648347	     -0.06372053	     -0.00005110	     -0.20473567	     -0.06527682	      0.88305044	     -0.00007324	     -0.21946912	      0.00358583	     -0.00040417	    181.92391395
      2.56793909	     -0.06371980	     -0.00005187	     -0.20473492	     -0.06527159	      0.88304986	     -0.00007314	     -0.21946868	      0.00359170	     -0.00038923	    181.92209758
      2.56939471	     -0.06372236	     -0.00005317	     -0.20473745	     -0.06526636	      0.88304931	     -0.00007302	     -0.21946822	      0.00359738	     -0.00037382	    181.57067760
      2.57119368	     -0.06372168	     -0.00005427	     -0.20473674	     -0.06525988	      0.88304865	     -0.00007287	     -0.21946779	      0.00360413	     -0.00035418	    181.32201726
      2.57260976	     -0.06372131	     -0.00005549	     -0.20473632	     -0.06525478	      0.88304816	     -0.00007275	     -0.21946750	      0.00360905	     -0.00033787	    180.96964316
      2.57402584	     -0.06372218	     -0.00005643	     -0.20473716	     -0.06524966	      0.88304770	     -0.00007262	     -0.21946738	      0.00361336	     -0.00032242	    181.60540449
      2.57544192	     -0.06372814	     -0.00005758	     -0.20474309	     -0.06524454	      0.88304725	     -0.00007248	     -0.21946752	      0.00361856	     -0.00030701	    180.65166604
      2.57685799	     -0.06373310	     -0.00005856	     -0.20474800	     -0.06523942	      0.88304683	     -0.00007234	     -0.21946800	      0.00362263	     -0.00029278	    181.16469092
      2.57865463	     -0.06374826	     -0.00005996	     -0.20476311	     -0.06523290	      0.88304632	     -0.00007215	     -0.21946915	      0.00362956	     -0.00027587	    179.19557750
      2.58015313	     -0.06375175	     -0.00006077	     -0.20476655	     -0.06522746	      0.88304591	     -0.00007199	     -0.21947066	      0.00363289	     -0.00026398	    181.15465611
      2.58165163	     -0.06376867	     -0.00006183	     -0.20478344	     -0.06522201	      0.88304552	     -0.00007182	     -0.21947257	      0.00363883	     -0.00025340	    179.71382939
      2.58315013	     -0.06378146	     -0.00006283	     -0.20479617	     -0.06521656	      0.88304515	     -0.00007164	     -0.21947508	      0.00364338	     -0.00024583	    180.79914165
      2.58464862	     -0.06380182	     -0.00006380	     -0.20481651	     -0.06521109	      0.88304479	     -0.00007146	     -0.21947814	      0.00365009	     -0.00023981	    179.07689674
      2.58614712	     -0.06381603	     -0.00006484	     -0.20483067	     -0.06520562	      0.88304443	     -0.00007127	     -0.21948181	      0.00365513	     -0.00023685	    180.34397620
      2.58764562	     -0.06383820	     -0.00006579	     -0.20485282	     -0.06520014	      0.88304408	     -0.00007108	     -0.21948597	      0.00366220	     -0.00023602	    179.09078885
      2.58914412	     -0.06385612	     -0.00006704	     -0.20487070	     -0.06519464	      0.88304372	     -0.00007087	     -0.21949073	      0.00366853	     -0.00023757	    179.54010945
      2.59064262	     -0.06387819	     -0.00006804	     -0.20489274	     -0.06518914	      0.88304336	     -0.00007066	     -0.21949600	      0.00367546	     -0.00024162	    179.35655298
      2.59246600	     -0.06390501	     -0.00006941	     -0.20491954	     -0.06518243	      0.88304292	     -0.00007040	     -0.21950317	      0.00368531	     -0.00024894	    178.00662996
      2.59398154	     -0.06392381	     -0.00007022	     -0.20493831	     -0.06517684	      0.88304253	     -0.00007017	     -0.21950966	      0.00369196	     -0.00025729	    179.08746300
      2.59549709	     -0.06394192	     -0.00007126	     -0.20495642	     -0.06517124	      0.88304214	     -0.00006994	     -0.21951656	      0.00370027	     -0.00026729	    178.97136314
      2.59701263	     -0.06395845	     -0.00007206	     -0.20497294	     -0.06516563	      0.88304172	     -0.00006970	     -0.21952384	      0.00370848	     -0.00027884	    179.01078291
      2.59852818	     -0.06397210	     -0.00007311	     -0.20498659	     -0.06516000	      0.88304129	     -0.00006945	     -0.21953148	      0.00371750	     -0.00029087	    178.48270137
      2.60004372	     -0.06398210	     -0.00007329	     -0.20499658	     -0.06515436	      0.88304084	     -0.00006919	     -0.21953937	      0.00372572	     -0.00030397	    179.09851517
      2.60199654	     -0.06400004	     -0.00007390	     -0.20501455	     -0.06514707	      0.88304023	     -0.00006885	     -0.21954979	      0.00373816	     -0.00032101	    177.85082427
      2.60350808	     -0.06400102	     -0.00007386	     -0.20501555	     -0.06514142	      0.88303974	     -0.00006858	     -0.21955813	      0.00374606	     -0.00033276	    178.82061181
      2.60501961	     -0.06400545	     -0.00007483	     -0.20501998	     -0.06513575	      0.88303922	     -0.00006830	     -0.21956646	      0.00375504	     -0.00034459	    179.26888184
      2.60653114	     -0.06400940	     -0.00007500	     -0.20502396	     -0.06513006	      0.88303869	     -0.00006801	     -0.21957487	      0.00376435	     -0.00035550	    179.15812992
      2.60804267	     -0.06400803	     -0.00007624	     -0.20502260	     -0.06512437	      0.88303815	     -0.00006772	     -0.21958330	      0.00377327	     -0.00036500	    179.66937393
      2.60988546	     -0.06399974	     -0.00007612	     -0.20501434	     -0.06511740	      0.88303747	     -0.00006735	     -0.21959335	      0.00378374	     -0.00037457	    180.40068005
      2.61138224	     -0.06398779	     -0.00007830	     -0.20500240	     -0.06511173	      0.88303690	     -0.00006705	     -0.21960119	      0.00379277	     -0.00037882	    179.93651787
      2.61287902	     -0.06396942	     -0.00007802	     -0.20498406	     -0.06510605	      0.88303633	     -0.00006673	     -0.21960872	      0.00380045	     -0.00038095	    180.54536942
      2.61437580	     -0.06395029	     -0.00007944	     -0.20496493	     -0.06510036	      0.88303576	     -0.00006642	     -0.21961584	      0.00380751	     -0.00038044	    181.47136227
      2.61587258	     -0.06392432	     -0.00007854	     -0.20493902	     -0.06509465	      0.88303520	     -0.00006609	     -0.21962252	      0.00381483	     -0.00037629	    181.02412350
      2.61736936	     -0.06389133	     -0.00007896	     -0.20490604	     -0.06508894	      0.88303464	     -0.00006576	     -0.21962865	      0.00382005	     -0.00036923	    182.50049010
      2.61886614	     -0.06385343	     -0.00007809	     -0.20486818	     -0.06508322	      0.88303409	     -0.00006543	     -0.21963417	      0.00382563	     -0.00035826	    182.23747508
      2.62069637	     -0.06379931	     -0.00007852	     -0.20481407	     -0.06507621	      0.88303345	     -0.00006501	     -0.21964002	      0.00383036	     -0.00034018	    183.11694182
      2.62199760	     -0.06375969	     -0.00007746	     -0.20477448	     -0.06507123	      0.88303302	     -0.00006471	     -0.21964357	      0.00383283	     -0.00032391	    183.56724228
      2.62329883	     -0.06371770	     -0.00007757	     -0.20473248	     -0.06506624	      0.88303261	     -0.00006440	     -0.21964665	      0.00383435	     -0.00030556	    184.52724464
      2.62501632	     -0.06365949	     -0.00007684	     -0.20467428	     -0.06505965	      0.88303211	     -0.00006399	     -0.21965001	      0.00383618	     -0.00027730	    184.21552863
      2.62673381	     -0.06358912	     -0.00007666	     -0.20460389	     -0.06505306	      0.88303166	     -0.00006357	     -0.21965246	      0.00383461	     -0.00024535	    186.65723596
      2.62818853	     -0.06353325	     -0.00007479	     -0.20454803	     -0.06504748	      0.88303133	     -0.00006322	     -0.21965367	      0.00383366	     -0.00021554	    186.47536395
      2.62964324	     -0.06347040	     -0.00007407	     -0.20448516	     -0.06504191	      0.88303104	     -0.00006285	     -0.21965420	      0.00383124	     -0.00018283	    186.86794728
      2.63109796	     -0.06340413	     -0.00007217	     -0.20441888	     -0.06503634	      0.88303080	     -0.00006248	     -0.21965397	      0.00382710	     -0.00014832	    188.00989015
      2.63295667	     -0.06331835	     -0.00007113	     -0.20433305	     -0.06502923	      0.88303056	     -0.00006201	     -0.21965257	      0.00382092	     -0.00010142	    188.61044188
      2.63437158	     -0.06324889	     -0.00006866	     -0.20426357	     -0.06502383	      0.88303045	     -0.00006164	     -0.21965069	      0.00381443	     -0.00006418	    189.59779498
      2.63578648	     -0.06317932	     -0.00006815	     -0.20419394	     -0.06501844	      0.88303038	     -0.00006127	     -0.21964810	      0.00380725	     -0.00002557	    190.16919206
      2.63720139	     -0.06310712	     -0.00006666	     -0.20412168	     -0.06501306	      0.88303037	     -0.00006089	     -0.21964484	      0.00379860	      0.00001380	    191.10067187
      2.63907332	     -0.06301390	     -0.00006608	     -0.20402835	     -0.06500596	      0.88303045	     -0.00006039	     -0.21963952	      0.00378636	      0.00006726	    190.85145758
      2.64064477	     -0.06292490	     -0.00006306	     -0.20393927	     -0.06500002	      0.88303059	     -0.00005996	     -0.21963419	      0.00377264	      0.00011236	    193.01874231
      2.64221623	     -0.06284269	     -0.00006317	     -0.20385693	     -0.06499410	      0.88303080	     -0.00005953	     -0.21962787	      0.00375925	      0.00015788	    192.98995245
      2.64360374	     -0.06276393	     -0.00005993	     -0.20377809	     -0.06498889	      0.88303105	     -0.00005914	     -0.21962161	      0.00374516	      0.00019751	    194.36306366
      2.64499124	     -0.06268972	     -0.00005929	     -0.20370375	     -0.06498371	      0.88303135	     -0.00005875	     -0.21961468	      0.00373056	      0.00023677	    194.91177333
      2.64637875	     -0.06261390	     -0.00005723	     -0.20362782	     -0.06497854	      0.88303171	     -0.00005836	     -0.21960715	      0.00371470	      0.00027537	    195.53697103
      2.64812853	     -0.06252073	     -0.00005621	     -0.20353446	     -0.06497206	      0.88303223	     -0.00005786	     -0.21959683	      0.00369300	      0.00032256	    196.37118650
      2.64987831	     -0.06242318	     -0.00005214	     -0.20343676	     -0.06496562	      0.88303283	     -0.00005736	     -0.21958562	      0.00367003	      0.00036847	    196.27700398
      2.65115827	     -0.06235365	     -0.00005231	     -0.20336706	     -0.06496093	      0.88303333	     -0.00005699	     -0.21957678	      0.00365097	      0.00040025	    197.95449280
      2.65243823	     -0.06228419	     -0.00004987	     -0.20329745	     -0.06495627	      0.88303386	     -0.00005661	     -0.21956745	      0.00363189	      0.00043065	    198.41166962
      2.65418861	     -0.06219198	     -0.00004790	     -0.20320502	     -0.06494994	      0.88303465	     -0.00005610	     -0.21955400	      0.00360434	      0.00046963	    198.99360036
      2.65593900	     -0.06209722	     -0.00004377	     -0.20311004	     -0.06494366	      0.88303550	     -0.00005559	     -0.21953977	      0.00357548	      0.00050561	    199.09307562
      2.65733951	     -0.06202402	     -0.00004366	     -0.20303661	     -0.06493867	      0.88303623	     -0.00005518	     -0.21952777	      0.00355033	      0.00053169	    200.67626748
      2.65874002	     -0.06194785	     -0.00004050	     -0.20296025	     -0.06493371	      0.88303699	     -0.00005476	     -0.21951528	      0.00352526	      0.00055574	    200.85845312
      2.66014053	     -0.06187161	     -0.00003924	     -0.20288378	     -0.06492879	      0.88303778	     -0.00005435	     -0.21950223	      0.00349878	      0.00057749	    201.78048168
      2.66192608	     -0.06177374	     -0.00003581	     -0.20278563	     -0.06492258	      0.88303884	     -0.00005382	     -0.21948484	      0.00346396	      0.00060204	    202.41908319
      2.66330007	     -0.06169713	     -0.00003533	     -0.20270875	     -0.06491784	      0.88303967	     -0.00005341	     -0.21947085	      0.00343588	      0.00061921	    203.10900676
      2.66467407	     -0.06161803	     -0.00003261	     -0.20262941	     -0.06491314	      0.88304054	     -0.00005301	     -0.21945633	      0.00340712	      0.00063453	    203.43930830
      2.66604807	     -0.06153751	     -0.00003117	     -0.20254863	     -0.06490848	      0.88304142	     -0.00005260	     -0.21944123	      0.00337683	      0.00064794	    204.52253982
      2.66770668	     -0.06143890	     -0.00002839	     -0.20244971	     -0.06490291	      0.88304250	     -0.00005211	     -0.21942224	      0.00334007	      0.00066288	    203.93761841
      2.66936528	     -0.06133213	     -0.00002755	     -0.20234256	     -0.06489740	      0.88304362	     -0.00005162	     -0.21940240	      0.00329963	      0.00067608	    206.27128288
      2.67072170	     -0.06124852	     -0.00002487	     -0.20225866	     -0.06489295	      0.88304454	     -0.00005122	     -0.21938550	      0.00326653	      0.00068604	    206.35886419
      2.67207811	     -0.06116133	     -0.00002377	     -0.20217116	     -0.06488854	      0.88304548	     -0.00005082	     -0.21936811	      0.00323172	      0.00069530	    207.13804966
      2.67372665	     -0.06105204	     -0.00002050	     -0.20206149	     -0.06488325	      0.88304663	     -0.00005034	     -0.21934624	      0.00318767	      0.00070565	    208.03449994
      2.67537519	     -0.06094101	     -0.00001922	     -0.20195004	     -0.06487803	      0.88304780	     -0.00004987	     -0.21932356	      0.00314244	      0.00071590	    207.83173599
      2.67665611	     -0.06084784	     -0.00001574	     -0.20185656	     -0.06487403	      0.88304872	     -0.00004950	     -0.21930536	      0.00310477	      0.00072365	    209.22993538
      2.67793703	     -0.06075579	     -0.00001412	     -0.20176416	     -0.06487008	      0.88304966	     -0.00004913	     -0.21928666	      0.00306633	      0.00073113	    210.20397421
      2.67958563	     -0.06063591	     -0.00001099	     -0.20164384	     -0.06486506	      0.88305087	     -0.00004866	     -0.21926194	      0.00301575	      0.00074128	    210.25612591
      2.68123423	     -0.06051205	     -0.00000941	     -0.20151946	     -0.06486013	      0.88305210	     -0.00004819	     -0.21923657	      0.00296145	      0.00075121	    212.70971862
      2.68255201	     -0.06041679	     -0.00000670	     -0.20142382	     -0.06485626	      0.88305310	     -0.00004782	     -0.21921584	      0.00291827	      0.00076011	    212.00224005
      2.68386979	     -0.06031782	     -0.00000535	     -0.20132441	     -0.06485244	      0.88305410	     -0.00004746	     -0.21919480	      0.00287235	      0.00076881	    213.40466687
      2.68549699	     -0.06019670	     -0.00000250	     -0.20120277	     -0.06484782	      0.88305536	     -0.00004701	     -0.21916836	      0.00281484	      0.00078044	    213.40406068
      2.68712419	     -0.06007044	     -0.00000076	     -0.20107593	     -0.06484329	      0.88305664	     -0.00004657	     -0.21914144	      0.00275351	      0.00079197	    215.97629227
      2.68838897	     -0.05997654	      0.00000214	     -0.20098160	     -0.06483983	      0.88305765	     -0.00004622	     -0.21912018	      0.00270612	      0.00080204	    215.19416581
      2.68965376	     -0.05988101	      0.00000390	     -0.20088560	     -0.06483644	      0.88305867	     -0.00004589	     -0.21909873	      0.00265623	      0.00081168	    216.36446952
      2.69130138	     -0.05976159	      0.00000683	     -0.20076556	     -0.06483212	      0.88306002	     -0.00004545	     -0.21907055	      0.00259021	      0.00082464	    216.43514495
      2.69275460	     -0.05965564	      0.00000902	     -0.20065903	     -0.06482840	      0.88306123	     -0.00004508	     -0.21904559	      0.00252912	      0.00083541	    218.23988601
      2.69420783	     -0.05955586	      0.00001209	     -0.20055868	     -0.06482477	      0.88306245	     -0.00004470	     -0.21902054	      0.00246809	      0.00084653	    217.51288998
      2.69566105	     -0.05945302	      0.00001456	     -0.20045524	     -0.06482123	      0.88306369	     -0.00004434	     -0.21899551	      0.00240399	      0.00085649	    219.31231137
      2.69711427	     -0.05935885	      0.00001790	     -0.20036047	     -0.06481778	      0.88306494	     -0.00004397	     -0.21897050	      0.00233967	      0.00086571	    219.20950594
      2.69856749	     -0.05926515	      0.00002042	     -0.20026613	     -0.06481443	      0.88306620	     -0.00004362	     -0.21894565	      0.00227327	      0.00087343	    220.35508493
      2.70002071	     -0.05918081	      0.00002349	     -0.20018116	     -0.06481118	      0.88306748	     -0.00004327	     -0.21892103	      0.00220648	      0.00088002	    220.04698176
      2.70147393	     -0.05909680	      0.00002576	     -0.20009648	     -0.06480802	      0.88306876	     -0.00004293	     -0.21889677	      0.00213749	      0.00088441	    221.60743154
      2.70292715	     -0.05902255	      0.00002875	     -0.20002158	     -0.06480496	      0.88307005	     -0.00004259	     -0.21887284	      0.00206907	      0.00088757	    220.60846806
      2.70438038	     -0.05894495	      0.00003095	     -0.19994328	     -0.06480201	      0.88307134	     -0.00004227	     -0.21884936	      0.00199815	      0.00088809	    222.39230744
      2.70583360	     -0.05888092	      0.00003366	     -0.19987857	     -0.06479915	      0.88307263	     -0.00004195	     -0.21882628	      0.00192782	      0.00088655	    221.88584699
      2.70728682	     -0.05881582	      0.00003551	     -0.19981275	     -0.06479640	      0.88307391	     -0.00004163	     -0.21880378	      0.00185593	      0.00088229	    222.99827229
      2.70874004	     -0.05876332	      0.00003792	     -0.19975954	     -0.06479376	      0.88307519	     -0.00004133	     -0.21878184	      0.00178441	      0.00087571	    222.32643274
      2.71001104	     -0.05871541	      0.00003957	     -0.19971100	     -0.06479153	      0.88307630	     -0.00004107	     -0.21876319	      0.00172061	      0.00086734	    223.35899897
      2.71128205	     -0.05867634	      0.00004141	     -0.19967129	     -0.06478939	      0.88307739	     -0.00004082	     -0.21874502	      0.00165730	      0.00085719	    223.05346232
      2.71282992	     -0.05863191	      0.00004330	     -0.19962607	     -0.06478688	      0.88307871	     -0.00004052	     -0.21872362	      0.00157919	      0.00084149	    223.93248315
      2.71437780	     -0.05859954	      0.00004491	     -0.19959291	     -0.06478450	      0.88308000	     -0.00004023	     -0.21870304	      0.00150225	      0.00082323	    222.52324687
      2.71592568	     -0.05856299	      0.00004629	     -0.19955555	     -0.06478223	      0.88308125	     -0.00003995	     -0.21868341	      0.00142323	      0.00080145	    224.42078349
      2.71719113	     -0.05854763	      0.00004713	     -0.19953953	     -0.06478047	      0.88308226	     -0.00003973	     -0.21866795	      0.00135988	      0.00078136	    223.86997987
      2.71845658	     -0.05852920	      0.00004803	     -0.19952044	     -0.06477879	      0.88308323	     -0.00003952	     -0.21865314	      0.00129636	      0.00075954	    223.90243363
      2.72007479	     -0.05851305	      0.00004894	     -0.19950345	     -0.06477676	      0.88308444	     -0.00003926	     -0.21863500	      0.00121485	      0.00072860	    224.42922629
      2.72169300	     -0.05850021	      0.00005020	     -0.19948979	     -0.06477486	      0.88308559	     -0.00003901	     -0.21861777	      0.00113482	      0.00069577	    223.13777264
      2.72306531	     -0.05849207	      0.00005065	     -0.19948092	     -0.06477335	      0.88308652	     -0.00003880	     -0.21860382	      0.00106561	      0.00066585	    224.12230768
      2.72443761	     -0.05848629	      0.00005169	     -0.19947443	     -0.06477193	      0.88308742	     -0.00003861	     -0.21859047	      0.00099724	      0.00063424	    224.54829201
      2.72580992	     -0.05848687	      0.00005212	     -0.19947430	     -0.06477061	      0.88308826	     -0.00003842	     -0.21857770	      0.00092972	      0.00060177	    223.84717090
      2.72718222	     -0.05848609	      0.00005299	     -0.19947282	     -0.06476938	      0.88308907	     -0.00003824	     -0.21856554	      0.00086163	      0.00056782	    224.55570808
      2.72855453	     -0.05849166	      0.00005342	     -0.19947769	     -0.06476824	      0.88308982	     -0.00003808	     -0.21855393	      0.00079467	      0.00053341	    223.87889981
      2.72992683	     -0.05849663	      0.00005416	     -0.19948196	     -0.06476720	      0.88309053	     -0.00003792	     -0.21854289	      0.00072724	      0.00049791	    224.49482019
      2.73160366	     -0.05851198	      0.00005455	     -0.19949646	     -0.06476605	      0.88309133	     -0.00003774	     -0.21853014	      0.00064673	      0.00045440	    222.90524734
      2.73304618	     -0.05851795	      0.00005555	     -0.19950170	     -0.06476517	      0.88309196	     -0.00003759	     -0.21851985	      0.00057613	      0.00041640	    224.45460043
      2.73448869	     -0.05853718	      0.00005554	     -0.19952021	     -0.06476439	      0.88309253	     -0.00003746	     -0.21851006	      0.00050716	      0.00037815	    224.07447237
      2.73593121	     -0.05855100	      0.00005660	     -0.19953332	     -0.06476370	      0.88309305	     -0.00003734	     -0.21850089	      0.00043885	      0.00034042	    223.69770569
      2.73737373	     -0.05857224	      0.00005625	     -0.19955383	     -0.06476312	      0.88309351	     -0.00003722	     -0.21849223	      0.00037046	      0.00030274	    223.88706967
      2.73881624	     -0.05859061	      0.00005716	     -0.19957151	     -0.06476263	      0.88309392	     -0.00003712	     -0.21848413	      0.00030290	      0.00026567	    223.94850766
      2.74025876	     -0.05861831	      0.00005641	     -0.19959849	     -0.06476225	      0.88309428	     -0.00003703	     -0.21847652	      0.00023584	      0.00022918	    223.67345164
      2.74170128	     -0.05864074	      0.00005732	     -0.19962023	     -0.06476195	      0.88309458	     -0.00003695	     -0.21846951	      0.00016948	      0.00019377	    223.46907466
      2.74314380	     -0.05867230	      0.00005627	     -0.19965108	     -0.06476176	      0.88309484	     -0.00003688	     -0.21846296	      0.00010328	      0.00015904	    223.53370263
      2.74458631	     -0.05869918	      0.00005719	     -0.19967729	     -0.06476166	      0.88309504	     -0.00003683	     -0.21845698	      0.00003821	      0.00012569	    223.13549820
      2.74602883	     -0.05873492	      0.00005583	     -0.19971233	     -0.06476165	      0.88309520	     -0.00003678	     -0.21845145	     -0.00002680	      0.00009320	    223.22710158
      2.74747135	     -0.05876596	      0.00005675	     -0.19974271	     -0.06476173	      0.88309531	     -0.00003675	     -0.21844649	     -0.00009069	      0.00006213	    222.92861720
      2.74891386	     -0.05880696	      0.00005508	     -0.19978301	     -0.06476191	      0.88309538	     -0.00003673	     -0.21844199	     -0.00015437	      0.00003197	    222.95478656
      2.75035638	     -0.05884202	      0.00005620	     -0.19981744	     -0.06476218	      0.88309541	     -0.00003671	     -0.21843805	     -0.00021677	      0.00000349	    222.35422980
      2.75179890	     -0.05888572	      0.00005426	     -0.19986045	     -0.06476253	      0.88309539	     -0.00003671	     -0.21843458	     -0.00027918	     -0.00002390	    222.42274117
      2.75324142	     -0.05892484	      0.00005514	     -0.19989894	     -0.06476298	      0.88309534	     -0.00003672	     -0.21843171	     -0.00034050	     -0.00004986	    222.24501332
      2.75468393	     -0.05897493	      0.00005291	     -0.19994836	     -0.06476352	      0.88309525	     -0.00003675	     -0.21842933	     -0.00040126	     -0.00007480	    221.98757106
      2.75612645	     -0.05901805	      0.00005383	     -0.19999087	     -0.06476414	      0.88309512	     -0.00003678	     -0.21842754	     -0.00046083	     -0.00009819	    221.41840845
      2.75756897	     -0.05907117	      0.00005144	     -0.20004333	     -0.06476485	      0.88309496	     -0.00003683	     -0.21842619	     -0.00052017	     -0.00012075	    221.43557249
      2.75901148	     -0.05911827	      0.00005233	     -0.20008984	     -0.06476564	      0.88309477	     -0.00003688	     -0.21842539	     -0.00057823	     -0.00014210	    221.12869739
      2.76045400	     -0.05917651	      0.00004974	     -0.20014745	     -0.06476651	      0.88309455	     -0.00003695	     -0.21842501	     -0.00063571	     -0.00016276	    220.93262297
      2.76189652	     -0.05922796	      0.00005053	     -0.20019833	     -0.06476747	      0.88309431	     -0.00003703	     -0.21842518	     -0.00069175	     -0.00018209	    220.16685263
      2.76333903	     -0.05928922	      0.00004777	     -0.20025895	     -0.06476851	      0.88309403	     -0.00003712	     -0.21842575	     -0.00074757	     -0.00020092	    220.18620735
      2.76478155	     -0.05934524	      0.00004840	     -0.20031442	     -0.06476963	      0.88309373	     -0.00003722	     -0.21842686	     -0.00080198	     -0.00021893	    219.83186274
      2.76622407	     -0.05941229	      0.00004546	     -0.20038087	     -0.06477082	      0.88309340	     -0.00003733	     -0.21842838	     -0.00085561	     -0.00023656	    219.47195345
      2.76766659	     -0.05947296	      0.00004592	     -0.20044100	     -0.06477210	      0.88309304	     -0.00003745	     -0.21843044	     -0.00090783	     -0.00025334	    218.72247588
      2.76910910	     -0.05954336	      0.00004288	     -0.20051082	     -0.06477344	      0.88309267	     -0.00003758	     -0.21843291	     -0.00095965	     -0.00027003	    218.67399789
      2.77055162	     -0.05960881	      0.00004310	     -0.20057575	     -0.06477486	      0.88309227	     -0.00003773	     -0.21843591	     -0.00100982	     -0.00028619	    217.98844338
      2.77199414	     -0.05968319	      0.00004006	     -0.20064958	     -0.06477636	      0.88309184	     -0.00003788	     -0.21843931	     -0.00105939	     -0.00030245	    217.82256205
      2.77343665	     -0.05975330	      0.00004003	     -0.20071920	     -0.06477792	      0.88309139	     -0.00003805	     -0.21844321	     -0.00110719	     -0.00031821	    216.86682648
      2.77487917	     -0.05983104	      0.00003695	     -0.20079639	     -0.06477955	      0.88309092	     -0.00003822	     -0.21844752	     -0.00115459	     -0.00033427	    216.86374689
      2.77632169	     -0.05990524	      0.00003664	     -0.20087012	     -0.06478125	      0.88309043	     -0.00003841	     -0.21845232	     -0.00120010	     -0.00035009	    215.99218819
      2.77776421	     -0.05998582	      0.00003362	     -0.20095019	     -0.06478301	      0.88308991	     -0.00003861	     -0.21845749	     -0.00124502	     -0.00036631	    215.89433159
      2.77920672	     -0.06006392	      0.00003252	     -0.20102783	     -0.06478484	      0.88308937	     -0.00003882	     -0.21846311	     -0.00128798	     -0.00038220	    214.78708209
      2.78064924	     -0.06014703	      0.00002909	     -0.20111046	     -0.06478673	      0.88308881	     -0.00003903	     -0.21846910	     -0.00133057	     -0.00039852	    214.83440260
      2.78209176	     -0.06022846	      0.00002774	     -0.20119145	     -0.06478868	      0.88308822	     -0.00003926	     -0.21847551	     -0.00137111	     -0.00041461	    213.76090060
      2.78353427	     -0.06031330	      0.00002445	     -0.20127584	     -0.06479068	      0.88308761	     -0.00003950	     -0.21848226	     -0.00141112	     -0.00043112	    213.71994781
      2.78497679	     -0.06039785	      0.00002279	     -0.20135997	     -0.06479275	      0.88308698	     -0.00003975	     -0.21848939	     -0.00144910	     -0.00044739	    212.60776439
      2.78641931	     -0.06048519	      0.00001961	     -0.20144689	     -0.06479487	      0.88308632	     -0.00004000	     -0.21849686	     -0.00148659	     -0.00046411	    212.62356057
      2.78817834	     -0.06059202	      0.00001827	     -0.20155328	     -0.06479752	      0.88308549	     -0.00004033	     -0.21850649	     -0.00152904	     -0.00048404	    210.27727819
      2.78949277	     -0.06067050	      0.00001471	     -0.20163138	     -0.06479955	      0.88308484	     -0.00004058	     -0.21851403	     -0.00156136	     -0.00049911	    211.21302845
      2.79080720	     -0.06075142	      0.00001326	     -0.20171197	     -0.06480162	      0.88308418	     -0.00004084	     -0.21852184	     -0.00159143	     -0.00051413	    210.55477473
      2.79249572	     -0.06085756	      0.00000978	     -0.20181770	     -0.06480434	      0.88308329	     -0.00004119	     -0.21853227	     -0.00162861	     -0.00053345	    209.90523913
      2.79418423	     -0.06095982	      0.00000892	     -0.20191960	     -0.06480712	      0.88308237	     -0.00004154	     -0.21854310	     -0.00166373	     -0.00055229	    208.76637585
      2.79550772	     -0.06104417	      0.00000489	     -0.20200362	     -0.06480934	      0.88308163	     -0.00004183	     -0.21855178	     -0.00169046	     -0.00056689	    208.59488908
      2.79683121	     -0.06112457	      0.00000359	     -0.20208376	     -0.06481160	      0.88308087	     -0.00004212	     -0.21856066	     -0.00171592	     -0.00058145	    208.19699402
      2.79851701	     -0.06123057	     -0.00000011	     -0.20218941	     -0.06481451	      0.88307988	     -0.00004251	     -0.21857218	     -0.00174637	     -0.00059936	    207.03980473
      2.80020281	     -0.06132751	     -0.00000114	     -0.20228605	     -0.06481748	      0.88307885	     -0.00004290	     -0.21858393	     -0.00177633	     -0.00061730	    207.70043919
      2.80149170	     -0.06140995	     -0.00000526	     -0.20236824	     -0.06481979	      0.88307805	     -0.00004321	     -0.21859296	     -0.00179666	     -0.00062960	    205.93626429
      2.80278059	     -0.06148442	     -0.00000695	     -0.20244250	     -0.06482212	      0.88307723	     -0.00004353	     -0.21860211	     -0.00181705	     -0.00064199	    205.81985209
      2.80447147	     -0.06158416	     -0.00001072	     -0.20254195	     -0.06482521	      0.88307613	     -0.00004395	     -0.21861420	     -0.00184207	     -0.00065746	    205.06633895
      2.80616234	     -0.06167645	     -0.00001254	     -0.20263399	     -0.06482834	      0.88307501	     -0.00004438	     -0.21862638	     -0.00186563	     -0.00067151	    204.32651915
      2.80756517	     -0.06175619	     -0.00001696	     -0.20271350	     -0.06483097	      0.88307406	     -0.00004475	     -0.21863648	     -0.00188424	     -0.00068211	    203.77962564
      2.80896800	     -0.06182776	     -0.00001871	     -0.20278488	     -0.06483363	      0.88307309	     -0.00004512	     -0.21864665	     -0.00190205	     -0.00069191	    203.56584191
      2.81037082	     -0.06190123	     -0.00002225	     -0.20285815	     -0.06483631	      0.88307212	     -0.00004550	     -0.21865679	     -0.00191876	     -0.00070057	    202.87245463
      2.81208528	     -0.06198414	     -0.00002482	     -0.20294085	     -0.06483962	      0.88307091	     -0.00004598	     -0.21866922	     -0.00193832	     -0.00070979	    202.35673046
      2.81362700	     -0.06205835	     -0.00002948	     -0.20301485	     -0.06484262	      0.88306981	     -0.00004641	     -0.21868037	     -0.00195474	     -0.00071583	    201.34466874
      2.81516872	     -0.06212164	     -0.00003093	     -0.20307798	     -0.06484564	      0.88306870	     -0.00004685	     -0.21869157	     -0.00197131	     -0.00072112	    202.03305496
      2.81671043	     -0.06219388	     -0.00003612	     -0.20315003	     -0.06484870	      0.88306759	     -0.00004730	     -0.21870270	     -0.00198533	     -0.00072409	    199.81870496
      2.81807341	     -0.06224130	     -0.00003726	     -0.20319731	     -0.06485141	      0.88306660	     -0.00004770	     -0.21871264	     -0.00199904	     -0.00072584	    200.80813388
      2.81943638	     -0.06229623	     -0.00004090	     -0.20325209	     -0.06485414	      0.88306561	     -0.00004811	     -0.21872250	     -0.00201105	     -0.00072607	    199.84125909
      2.82079935	     -0.06234369	     -0.00004319	     -0.20329941	     -0.06485689	      0.88306462	     -0.00004852	     -0.21873242	     -0.00202319	     -0.00072521	    199.77234830
      2.82258863	     -0.06240763	     -0.00004731	     -0.20336318	     -0.06486053	      0.88306333	     -0.00004906	     -0.21874545	     -0.00203751	     -0.00072181	    197.95999655
      2.82414469	     -0.06244937	     -0.00004927	     -0.20340478	     -0.06486371	      0.88306221	     -0.00004954	     -0.21875686	     -0.00205131	     -0.00071740	    199.31115707
      2.82570074	     -0.06250281	     -0.00005350	     -0.20345806	     -0.06486691	      0.88306109	     -0.00005003	     -0.21876818	     -0.00206296	     -0.00071162	    197.89749380
      2.82725679	     -0.06253906	     -0.00005490	     -0.20349421	     -0.06487013	      0.88305999	     -0.00005052	     -0.21877968	     -0.00207478	     -0.00070404	    197.85558716
      2.82861461	     -0.06257803	     -0.00005867	     -0.20353303	     -0.06487295	      0.88305904	     -0.00005095	     -0.21878966	     -0.00208487	     -0.00069683	    197.45184053
      2.82997244	     -0.06260913	     -0.00006053	     -0.20356404	     -0.06487579	      0.88305810	     -0.00005139	     -0.21879974	     -0.00209427	     -0.00068836	    196.90179763
      2.83133026	     -0.06264081	     -0.00006330	     -0.20359560	     -0.06487864	      0.88305717	     -0.00005183	     -0.21880982	     -0.00210393	     -0.00067946	    196.89324559
      2.83319935	     -0.06268271	     -0.00006604	     -0.20363739	     -0.06488258	      0.88305591	     -0.00005244	     -0.21882380	     -0.00211532	     -0.00066566	    194.67990886
      2.83476279	     -0.06270861	     -0.00006939	     -0.20366314	     -0.06488590	      0.88305488	     -0.00005295	     -0.21883554	     -0.00212696	     -0.00065340	    196.19808795
      2.83632624	     -0.06273636	     -0.00007067	     -0.20369082	     -0.06488923	      0.88305387	     -0.00005347	     -0.21884726	     -0.00213658	     -0.00064083	    195.52914897
      2.83788969	     -0.06276556	     -0.00007431	     -0.20371989	     -0.06489258	      0.88305288	     -0.00005399	     -0.21885902	     -0.00214618	     -0.00062779	    195.24326995
      2.83945314	     -0.06278640	     -0.00007485	     -0.20374066	     -0.06489594	      0.88305191	     -0.00005451	     -0.21887088	     -0.00215537	     -0.00061455	    194.71679446
      2.84101658	     -0.06281122	     -0.00007889	     -0.20376536	     -0.06489932	      0.88305096	     -0.00005504	     -0.21888271	     -0.00216442	     -0.00060136	    194.47160184
      2.84239347	     -0.06282575	     -0.00007894	     -0.20377984	     -0.06490231	      0.88305014	     -0.00005550	     -0.21889318	     -0.00217211	     -0.00058969	    194.06886247
      2.84377036	     -0.06284241	     -0.00008146	     -0.20379642	     -0.06490530	      0.88304933	     -0.00005597	     -0.21890362	     -0.00218002	     -0.00057852	    194.26846631
      2.84514725	     -0.06285702	     -0.00008249	     -0.20381097	     -0.06490831	      0.88304855	     -0.00005644	     -0.21891406	     -0.00218717	     -0.00056728	    193.53690158
      2.84681792	     -0.06287492	     -0.00008511	     -0.20382878	     -0.06491197	      0.88304761	     -0.00005701	     -0.21892677	     -0.00219683	     -0.00055478	    194.24132912
      2.84848859	     -0.06289703	     -0.00008639	     -0.20385083	     -0.06491565	      0.88304669	     -0.00005758	     -0.21893962	     -0.00220403	     -0.00054194	    191.46662888
      2.84996113	     -0.06291492	     -0.00008978	     -0.20386861	     -0.06491890	      0.88304590	     -0.00005809	     -0.21895127	     -0.00221342	     -0.00053235	    193.63484544
      2.85143367	     -0.06294202	     -0.00009089	     -0.20389565	     -0.06492217	      0.88304512	     -0.00005859	     -0.21896326	     -0.00222015	     -0.00052343	    192.02005933
      2.85290621	     -0.06296883	     -0.00009358	     -0.20392238	     -0.06492544	      0.88304436	     -0.00005910	     -0.21897575	     -0.00222801	     -0.00051598	    192.47060672
      2.85437875	     -0.06300087	     -0.00009458	     -0.20395435	     -0.06492873	      0.88304360	     -0.00005960	     -0.21898876	     -0.00223517	     -0.00051021	    191.96924243
      2.85585129	     -0.06303456	     -0.00009636	     -0.20398799	     -0.06493202	      0.88304286	     -0.00006010	     -0.21900236	     -0.00224196	     -0.00050598	    191.55219061
      2.85732383	     -0.06307083	     -0.00009666	     -0.20402422	     -0.06493533	      0.88304211	     -0.00006060	     -0.21901654	     -0.00224898	     -0.00050413	    191.64765860
      2.85879637	     -0.06311116	     -0.00009736	     -0.20406452	     -0.06493865	      0.88304137	     -0.00006110	     -0.21903137	     -0.00225469	     -0.00050388	    190.53878331
      2.86026891	     -0.06315038	     -0.00009671	     -0.20410373	     -0.06494197	      0.88304063	     -0.00006159	     -0.21904686	     -0.00226111	     -0.00050640	    190.95370147
      2.86249613	     -0.06322236	     -0.00009701	     -0.20417570	     -0.06494702	      0.88303949	     -0.00006234	     -0.21907147	     -0.00226777	     -0.00051468	    188.92652248
      2.86366263	     -0.06325247	     -0.00009420	     -0.20420585	     -0.06494966	      0.88303889	     -0.00006272	     -0.21908503	     -0.00227239	     -0.00052170	    190.07177478
      2.86482912	     -0.06328975	     -0.00009314	     -0.20424315	     -0.06495232	      0.88303827	     -0.00006311	     -0.21909894	     -0.00227541	     -0.00053007	    189.72266788
      2.86675464	     -0.06335219	     -0.00009051	     -0.20430565	     -0.06495670	      0.88303724	     -0.00006374	     -0.21912279	     -0.00227993	     -0.00054782	    189.90905231
      2.86868016	     -0.06342073	     -0.00008808	     -0.20437429	     -0.06496110	      0.88303616	     -0.00006437	     -0.21914756	     -0.00228052	     -0.00056845	    186.28800566
      2.87000039	     -0.06345483	     -0.00008507	     -0.20440844	     -0.06496411	      0.88303540	     -0.00006479	     -0.21916520	     -0.00228396	     -0.00058548	    189.13931030
      2.87132062	     -0.06350005	     -0.00008277	     -0.20445375	     -0.06496712	      0.88303462	     -0.00006522	     -0.21918316	     -0.00228402	     -0.00060363	    188.23913603
      2.87309396	     -0.06355810	     -0.00007921	     -0.20451192	     -0.06497117	      0.88303352	     -0.00006579	     -0.21920799	     -0.00228387	     -0.00063074	    188.31926582
      2.87486730	     -0.06362063	     -0.00007723	     -0.20457457	     -0.06497522	      0.88303238	     -0.00006635	     -0.21923356	     -0.00228143	     -0.00065914	    186.59766800
      2.87612694	     -0.06365836	     -0.00007492	     -0.20461237	     -0.06497810	      0.88303153	     -0.00006676	     -0.21925230	     -0.00228044	     -0.00068102	    187.76678925
      2.87738659	     -0.06370275	     -0.00007330	     -0.20465686	     -0.06498097	      0.88303066	     -0.00006715	     -0.21927141	     -0.00227751	     -0.00070303	    186.96759946
      2.87899174	     -0.06375811	     -0.00007113	     -0.20471235	     -0.06498462	      0.88302951	     -0.00006766	     -0.21929635	     -0.00227387	     -0.00073243	    187.41817572
      2.88059690	     -0.06381826	     -0.00006837	     -0.20477265	     -0.06498827	      0.88302831	     -0.00006817	     -0.21932189	     -0.00226748	     -0.00076145	    185.35341318
      2.88220205	     -0.06387015	     -0.00006526	     -0.20482470	     -0.06499190	      0.88302707	     -0.00006868	     -0.21934807	     -0.00226260	     -0.00079102	    186.89625995
      2.88380721	     -0.06393218	     -0.00006188	     -0.20488692	     -0.06499553	      0.88302577	     -0.00006918	     -0.21937467	     -0.00225496	     -0.00082077	    186.02589582
      2.88541236	     -0.06398864	     -0.00005863	     -0.20494357	     -0.06499914	      0.88302443	     -0.00006968	     -0.21940185	     -0.00224621	     -0.00084954	    185.58990049
      2.88701752	     -0.06404796	     -0.00005487	     -0.20500310	     -0.06500274	      0.88302304	     -0.00007019	     -0.21942944	     -0.00223701	     -0.00087846	    185.82240030
      2.88862268	     -0.06410726	     -0.00005195	     -0.20506262	     -0.06500632	      0.88302161	     -0.00007069	     -0.21945747	     -0.00222585	     -0.00090615	    185.85953368
      2.89002321	     -0.06416285	     -0.00004856	     -0.20511841	     -0.06500943	      0.88302033	     -0.00007113	     -0.21948227	     -0.00221490	     -0.00092968	    185.30651052
      2.89142374	     -0.06421330	     -0.00004520	     -0.20516909	     -0.06501252	      0.88301901	     -0.00007156	     -0.21950734	     -0.00220309	     -0.00095182	    185.48648299
      2.89313548	     -0.06427617	     -0.00004088	     -0.20523225	     -0.06501628	      0.88301736	     -0.00007210	     -0.21953823	     -0.00218704	     -0.00097701	    185.33177678
      2.89484721	     -0.06433597	     -0.00003766	     -0.20529233	     -0.06502001	      0.88301567	     -0.00007263	     -0.21956925	     -0.00216949	     -0.00099972	    185.63824809
      2.89621110	     -0.06438066	     -0.00003401	     -0.20533729	     -0.06502296	      0.88301429	     -0.00007306	     -0.21959397	     -0.00215410	     -0.00101485	    185.07161031
      2.89757498	     -0.06442317	     -0.00003111	     -0.20538006	     -0.06502589	      0.88301290	     -0.00007348	     -0.21961858	     -0.00213810	     -0.00102861	    185.64496218
      2.89931071	     -0.06447755	     -0.00002673	     -0.20543480	     -0.06502958	      0.88301110	     -0.00007402	     -0.21964967	     -0.00211570	     -0.00104310	    185.41345331
      2.90104644	     -0.06452603	     -0.00002362	     -0.20548364	     -0.06503323	      0.88300928	     -0.00007456	     -0.21968051	     -0.00209197	     -0.00105346	    185.51594432
      2.90259299	     -0.06456434	     -0.00001866	     -0.20552231	     -0.06503645	      0.88300765	     -0.00007504	     -0.21970763	     -0.00207000	     -0.00105945	    185.91799856
      2.90413954	     -0.06460219	     -0.00001601	     -0.20556050	     -0.06503963	      0.88300600	     -0.00007552	     -0.21973426	     -0.00204652	     -0.00106142	    186.01739319
      2.90568609	     -0.06463785	     -0.00001125	     -0.20559655	     -0.06504278	      0.88300436	     -0.00007600	     -0.21976038	     -0.00202255	     -0.00106068	    186.76528947
      2.90723264	     -0.06467193	     -0.00000831	     -0.20563100	     -0.06504589	      0.88300273	     -0.00007649	     -0.21978591	     -0.00199638	     -0.00105527	    185.91091573
      2.90877919	     -0.06470146	     -0.00000322	     -0.20566094	     -0.06504895	      0.88300110	     -0.00007697	     -0.21981082	     -0.00197093	     -0.00104759	    187.28812697
      2.91032574	     -0.06473437	      0.00000018	     -0.20569426	     -0.06505198	      0.88299949	     -0.00007745	     -0.21983501	     -0.00194267	     -0.00103554	    186.03565938
      2.91187229	     -0.06475764	      0.00000596	     -0.20571796	     -0.06505497	      0.88299790	     -0.00007793	     -0.21985854	     -0.00191561	     -0.00102120	    187.50805893
      2.91341884	     -0.06478738	      0.00000960	     -0.20574812	     -0.06505791	      0.88299633	     -0.00007841	     -0.21988132	     -0.00188615	     -0.00100315	    186.67488105
      2.91531425	     -0.06481405	      0.00001707	     -0.20577536	     -0.06506145	      0.88299446	     -0.00007899	     -0.21990842	     -0.00185081	     -0.00097835	    188.08556356
      2.91660835	     -0.06483646	      0.00001918	     -0.20579811	     -0.06506382	      0.88299320	     -0.00007940	     -0.21992617	     -0.00182485	     -0.00095806	    186.98763815
      2.91790244	     -0.06485447	      0.00002337	     -0.20581650	     -0.06506617	      0.88299198	     -0.00007980	     -0.21994338	     -0.00179925	     -0.00093689	    187.59870175
      2.91976893	     -0.06488333	      0.00002861	     -0.20584593	     -0.06506949	      0.88299026	     -0.00008038	     -0.21996719	     -0.00175987	     -0.00090440	    186.50673577
      2.92139293	     -0.06489779	      0.00003426	     -0.20586088	     -0.06507232	      0.88298881	     -0.00008088	     -0.21998688	     -0.00172657	     -0.00087437	    187.99212368
      2.92301694	     -0.06491898	      0.00003841	     -0.20588256	     -0.06507510	      0.88298742	     -0.00008139	     -0.22000541	     -0.00169115	     -0.00084291	    187.67811801
      2.92464095	     -0.06493262	      0.00004437	     -0.20589671	     -0.06507782	      0.88298607	     -0.00008190	     -0.22002292	     -0.00165609	     -0.00081079	    188.75643778
      2.92626496	     -0.06495116	      0.00004814	     -0.20591575	     -0.06508048	      0.88298479	     -0.00008241	     -0.22003927	     -0.00161922	     -0.00077748	    187.98733250
      2.92788896	     -0.06495985	      0.00005492	     -0.20592498	     -0.06508308	      0.88298355	     -0.00008292	     -0.22005459	     -0.00158309	     -0.00074373	    188.83222020
      2.92951297	     -0.06497819	      0.00005828	     -0.20594382	     -0.06508562	      0.88298237	     -0.00008344	     -0.22006873	     -0.00154557	     -0.00070963	    188.33502427
      2.93113698	     -0.06498298	      0.00006607	     -0.20594916	     -0.06508810	      0.88298125	     -0.00008395	     -0.22008194	     -0.00150832	     -0.00067549	    188.73010667
      2.93251762	     -0.06499835	      0.00006844	     -0.20596495	     -0.06509016	      0.88298033	     -0.00008439	     -0.22009227	     -0.00147564	     -0.00064662	    188.22906489
      2.93389826	     -0.06500523	      0.00007340	     -0.20597228	     -0.06509217	      0.88297946	     -0.00008484	     -0.22010196	     -0.00144345	     -0.00061869	    188.87515910
      2.93557438	     -0.06501841	      0.00007785	     -0.20598600	     -0.06509456	      0.88297845	     -0.00008538	     -0.22011275	     -0.00140254	     -0.00058503	    187.57934328
      2.93725051	     -0.06501720	      0.00008373	     -0.20598533	     -0.06509688	      0.88297750	     -0.00008592	     -0.22012249	     -0.00136320	     -0.00055244	    189.09650447
      2.93892663	     -0.06502259	      0.00008808	     -0.20599126	     -0.06509913	      0.88297660	     -0.00008647	     -0.22013086	     -0.00132181	     -0.00052089	    188.62467282
      2.94060276	     -0.06500794	      0.00009542	     -0.20597719	     -0.06510131	      0.88297575	     -0.00008702	     -0.22013802	     -0.00128092	     -0.00049025	    189.43653843
      2.94203874	     -0.06500253	      0.00009912	     -0.20597224	     -0.06510312	      0.88297507	     -0.00008750	     -0.22014294	     -0.00124481	     -0.00046411	    188.75823398
      2.94347473	     -0.06498493	      0.00010503	     -0.20595513	     -0.06510488	      0.88297442	     -0.00008798	     -0.22014691	     -0.00120885	     -0.00043876	    188.86206646
      2.94491071	     -0.06496499	      0.00011017	     -0.20593567	     -0.06510659	      0.88297381	     -0.00008846	     -0.22014979	     -0.00117300	     -0.00041412	    189.34914083
      2.94697974	     -0.06492465	      0.00011938	     -0.20589605	     -0.06510897	      0.88297299	     -0.00008916	     -0.22015200	     -0.00112018	     -0.00037889	    188.58293834
      2.94847942	     -0.06489163	      0.00012408	     -0.20586350	     -0.06511062	      0.88297244	     -0.00008967	     -0.22015209	     -0.00108348	     -0.00035399	    190.17252170
      2.94997909	     -0.06484809	      0.00013102	     -0.20582048	     -0.06511221	      0.88297192	     -0.00009018	     -0.22015095	     -0.00104523	     -0.00032822	    189.49158468
      2.95182983	     -0.06479210	      0.00013688	     -0.20576505	     -0.06511411	      0.88297135	     -0.00009081	     -0.22014777	     -0.00099946	     -0.00029655	    190.22169164
      2.95327414	     -0.06473926	      0.00014378	     -0.20571270	     -0.06511552	      0.88297094	     -0.00009131	     -0.22014403	     -0.00096349	     -0.00027080	    189.94814509
      2.95471846	     -0.06468772	      0.00014784	     -0.20566157	     -0.06511689	      0.88297056	     -0.00009181	     -0.22013920	     -0.00092874	     -0.00024499	    190.82499838
      2.95616278	     -0.06463110	      0.00015321	     -0.20560539	     -0.06511821	      0.88297023	     -0.00009231	     -0.22013337	     -0.00089345	     -0.00021785	    190.17794254
      2.95760710	     -0.06456873	      0.00015754	     -0.20554342	     -0.06511947	      0.88296994	     -0.00009281	     -0.22012652	     -0.00085989	     -0.00019019	    191.23011898
      2.95985981	     -0.06446697	      0.00016575	     -0.20544230	     -0.06512135	      0.88296956	     -0.00009359	     -0.22011377	     -0.00080683	     -0.00014458	    189.87785707
      2.96105054	     -0.06440624	      0.00016787	     -0.20538185	     -0.06512230	      0.88296940	     -0.00009401	     -0.22010607	     -0.00078158	     -0.00011979	    191.96946962
      2.96224126	     -0.06434555	      0.00017129	     -0.20532145	     -0.06512321	      0.88296927	     -0.00009443	     -0.22009767	     -0.00075544	     -0.00009376	    191.97939672
      2.96402965	     -0.06425001	      0.00017571	     -0.20522633	     -0.06512453	      0.88296914	     -0.00009506	     -0.22008384	     -0.00071818	     -0.00005368	    193.11106456
      2.96581803	     -0.06415578	      0.00017982	     -0.20513251	     -0.06512578	      0.88296908	     -0.00009568	     -0.22006862	     -0.00068024	     -0.00001075	    190.79295254
      2.96760641	     -0.06404154	      0.00018273	     -0.20501859	     -0.06512697	      0.88296910	     -0.00009631	     -0.22005220	     -0.00064918	      0.00003325	    195.65118930
      2.96890031	     -0.06397164	      0.00018535	     -0.20494895	     -0.06512779	      0.88296917	     -0.00009677	     -0.22003933	     -0.00062383	      0.00006663	    193.58752590
      2.97019420	     -0.06389321	      0.00018704	     -0.20487074	     -0.06512858	      0.88296927	     -0.00009723	     -0.22002593	     -0.00060152	      0.00010040	    194.51138201
      2.97205478	     -0.06378020	      0.00018972	     -0.20475803	     -0.06512967	      0.88296951	     -0.00009789	     -0.22000561	     -0.00057044	      0.00015037	    194.40696864
      2.97391536	     -0.06365648	      0.00019201	     -0.20463457	     -0.06513071	      0.88296983	     -0.00009854	     -0.21998407	     -0.00054258	      0.00020167	    195.50427447
      2.97522493	     -0.06357624	      0.00019366	     -0.20455450	     -0.06513141	      0.88297012	     -0.00009901	     -0.21996811	     -0.00052429	      0.00023855	    195.87255838
      2.97653450	     -0.06349249	      0.00019502	     -0.20447091	     -0.06513208	      0.88297046	     -0.00009947	     -0.21995171	     -0.00050733	      0.00027554	    196.50025150
      2.97840957	     -0.06337722	      0.00019710	     -0.20435583	     -0.06513301	      0.88297103	     -0.00010014	     -0.21992747	     -0.00048504	      0.00032831	    196.82680720
      2.98028464	     -0.06325803	      0.00019827	     -0.20423680	     -0.06513390	      0.88297169	     -0.00010080	     -0.21990246	     -0.00046542	      0.00038136	    197.06850940
      2.98155244	     -0.06317735	      0.00020017	     -0.20415622	     -0.06513449	      0.88297220	     -0.00010125	     -0.21988518	     -0.00045402	      0.00041635	    197.74514137
      2.98282025	     -0.06309858	      0.00020132	     -0.20407753	     -0.06513506	      0.88297275	     -0.00010170	     -0.21986760	     -0.00044367	      0.00045020	    198.50247427
      2.98458999	     -0.06299279	      0.00020303	     -0.20397184	     -0.06513583	      0.88297358	     -0.00010233	     -0.21984267	     -0.00043018	      0.00049611	    197.95143672
      2.98635973	     -0.06288275	      0.00020419	     -0.20386185	     -0.06513658	      0.88297450	     -0.00010296	     -0.21981744	     -0.00042109	      0.00053910	    200.52546029
      2.98777944	     -0.06280735	      0.00020473	     -0.20378649	     -0.06513717	      0.88297529	     -0.00010347	     -0.21979704	     -0.00041296	      0.00057179	    199.00146430
      2.98919914	     -0.06272920	      0.00020464	     -0.20370834	     -0.06513776	      0.88297612	     -0.00010398	     -0.21977679	     -0.00040806	      0.00060173	    200.27866457
      2.99061885	     -0.06265928	      0.00020466	     -0.20363841	     -0.06513833	      0.88297700	     -0.00010448	     -0.21975668	     -0.00040323	      0.00062958	    199.66662375
      2.99203856	     -0.06258995	      0.00020463	     -0.20356904	     -0.06513890	      0.88297791	     -0.00010499	     -0.21973681	     -0.00040072	      0.00065423	    200.69116931
      2.99379660	     -0.06251486	      0.00020454	     -0.20349391	     -0.06513961	      0.88297908	     -0.00010562	     -0.21971255	     -0.00039732	      0.00068106	    199.27589261
      2.99531852	     -0.06244742	      0.00020409	     -0.20342640	     -0.06514021	      0.88298013	     -0.00010617	     -0.21969196	     -0.00039795	      0.00069982	    201.59915191
      2.99684044	     -0.06239281	      0.00020405	     -0.20337173	     -0.06514082	      0.88298121	     -0.00010671	     -0.21967169	     -0.00039717	      0.00071524	    200.41828921
      2.99836236	     -0.06233494	      0.00020381	     -0.20331377	     -0.06514142	      0.88298231	     -0.00010726	     -0.21965194	     -0.00039914	      0.00072579	    202.19975007
      2.99988428	     -0.06229218	      0.00020317	     -0.20327093	     -0.06514203	      0.88298342	     -0.00010781	     -0.21963269	     -0.00039965	      0.00073290	    200.45721905
      3.00140619	     -0.06224501	      0.00020199	     -0.20322364	     -0.06514264	      0.88298454	     -0.00010836	     -0.21961416	     -0.00040317	      0.00073513	    202.46791713
      3.00292811	     -0.06221451	      0.00020071	     -0.20319302	     -0.06514326	      0.88298566	     -0.00010890	     -0.21959625	     -0.00040515	      0.00073336	    201.23903009
      3.00445003	     -0.06217938	      0.00019924	     -0.20315775	     -0.06514387	      0.88298677	     -0.00010945	     -0.21957912	     -0.00040920	      0.00072687	    202.72476178
      3.00578653	     -0.06215931	      0.00019806	     -0.20313758	     -0.06514442	      0.88298773	     -0.00010994	     -0.21956461	     -0.00041154	      0.00071829	    201.55222824
      3.00712303	     -0.06213672	      0.00019691	     -0.20311487	     -0.06514498	      0.88298869	     -0.00011042	     -0.21955066	     -0.00041531	      0.00070612	    202.38783054
      3.00876129	     -0.06211763	      0.00019528	     -0.20309565	     -0.06514566	      0.88298983	     -0.00011102	     -0.21953421	     -0.00041883	      0.00068762	    201.41562839
      3.01039955	     -0.06209553	      0.00019370	     -0.20307339	     -0.06514635	      0.88299094	     -0.00011161	     -0.21951854	     -0.00042421	      0.00066464	    203.19381930
      3.01181200	     -0.06208797	      0.00019237	     -0.20306571	     -0.06514695	      0.88299186	     -0.00011213	     -0.21950555	     -0.00042691	      0.00064238	    201.76148662
      3.01322446	     -0.06207615	      0.00019097	     -0.20305376	     -0.06514756	      0.88299275	     -0.00011264	     -0.21949312	     -0.00043120	      0.00061722	    202.85993230
      3.01463691	     -0.06207155	      0.00018949	     -0.20304903	     -0.06514817	      0.88299360	     -0.00011316	     -0.21948116	     -0.00043412	      0.00059052	    201.93150903
      3.01604936	     -0.06206566	      0.00018795	     -0.20304302	     -0.06514878	      0.88299442	     -0.00011368	     -0.21946973	     -0.00043812	      0.00056173	    202.78812210
      3.01786705	     -0.06206821	      0.00018577	     -0.20304541	     -0.06514958	      0.88299540	     -0.00011435	     -0.21945572	     -0.00044132	      0.00052316	    201.09367061
      3.01932895	     -0.06206388	      0.00018391	     -0.20304093	     -0.06515023	      0.88299614	     -0.00011488	     -0.21944508	     -0.00044591	      0.00049068	    203.04437586
      3.02079086	     -0.06207109	      0.00018189	     -0.20304802	     -0.06515089	      0.88299684	     -0.00011542	     -0.21943488	     -0.00044861	      0.00045751	    202.38490296
      3.02225276	     -0.06207609	      0.00017982	     -0.20305289	     -0.06515154	      0.88299748	     -0.00011596	     -0.21942525	     -0.00045159	      0.00042393	    202.60497907
      3.02371467	     -0.06208661	      0.00017743	     -0.20306327	     -0.06515221	      0.88299808	     -0.00011651	     -0.21941612	     -0.00045417	      0.00039026	    202.36055951
      3.02517657	     -0.06209709	      0.00017497	     -0.20307361	     -0.06515287	      0.88299862	     -0.00011705	     -0.21940753	     -0.00045688	      0.00035651	    202.81328472
      3.02696586	     -0.06211958	      0.00017146	     -0.20309595	     -0.06515369	      0.88299922	     -0.00011772	     -0.21939771	     -0.00045873	      0.00031596	    201.48876277
      3.02839955	     -0.06212970	      0.00016904	     -0.20310594	     -0.06515435	      0.88299965	     -0.00011825	     -0.21939042	     -0.00046128	      0.00028460	    202.60331888
      3.02983324	     -0.06215194	      0.00016596	     -0.20312805	     -0.06515501	      0.88300004	     -0.00011879	     -0.21938355	     -0.00046280	      0.00025367	    202.54297735
      3.03126694	     -0.06217387	      0.00016297	     -0.20314985	     -0.06515568	      0.88300038	     -0.00011932	     -0.21937724	     -0.00046374	      0.00022401	    202.26957958
      3.03301624	     -0.06220666	      0.00015881	     -0.20318248	     -0.06515649	      0.88300074	     -0.00011998	     -0.21937022	     -0.00046516	      0.00018889	    202.73639711
      3.03476554	     -0.06224028	      0.00015464	     -0.20321597	     -0.06515731	      0.88300104	     -0.00012064	     -0.21936400	     -0.00046460	      0.00015633	    201.27853783
      3.03610220	     -0.06226931	      0.00015073	     -0.20324487	     -0.06515793	      0.88300124	     -0.00012115	     -0.21935974	     -0.00046546	      0.00013244	    202.10213980
      3.03743885	     -0.06230008	      0.00014723	     -0.20327553	     -0.06515855	      0.88300140	     -0.00012166	     -0.21935592	     -0.00046518	      0.00010971	    202.13809330
      3.03920961	     -0.06234756	      0.00014206	     -0.20332287	     -0.06515937	      0.88300157	     -0.00012233	     -0.21935154	     -0.00046383	      0.00008162	    201.31823917
      3.04062106	     -0.06238419	      0.00013819	     -0.20335939	     -0.06516003	      0.88300167	     -0.00012287	     -0.21934864	     -0.00046324	      0.00006027	    202.16066087
      3.04203250	     -0.06242808	      0.00013389	     -0.20340319	     -0.06516068	      0.88300174	     -0.00012341	     -0.21934621	     -0.00046088	      0.00004083	    200.89433829
      3.04344394	     -0.06246992	      0.00012992	     -0.20344492	     -0.06516133	      0.88300178	     -0.00012396	     -0.21934429	     -0.00045930	      0.00002218	    201.57980046
      3.04530514	     -0.06253625	      0.00012466	     -0.20351116	     -0.06516218	      0.88300180	     -0.00012468	     -0.21934247	     -0.00045473	     -0.00000012	    199.67663290
      3.04669829	     -0.06257993	      0.00012097	     -0.20355476	     -0.06516281	      0.88300179	     -0.00012522	     -0.21934171	     -0.00045267	     -0.00001588	    201.26971183
      3.04809144	     -0.06263438	      0.00011695	     -0.20360915	     -0.06516344	      0.88300176	     -0.00012577	     -0.21934136	     -0.00044835	     -0.00003039	    200.25765092
      3.04948459	     -0.06268692	      0.00011315	     -0.20366163	     -0.06516406	      0.88300171	     -0.00012632	     -0.21934150	     -0.00044422	     -0.00004432	    200.53340509
      3.05121763	     -0.06276054	      0.00010858	     -0.20373520	     -0.06516483	      0.88300162	     -0.00012700	     -0.21934233	     -0.00043686	     -0.00006012	    198.64162567
      3.05295067	     -0.06282793	      0.00010390	     -0.20380254	     -0.06516558	      0.88300150	     -0.00012769	     -0.21934398	     -0.00043106	     -0.00007532	    200.73889927
      3.05419119	     -0.06288883	      0.00010043	     -0.20386343	     -0.06516611	      0.88300140	     -0.00012819	     -0.21934552	     -0.00042407	     -0.00008533	    198.97313342
      3.05543170	     -0.06294514	      0.00009708	     -0.20391972	     -0.06516663	      0.88300129	     -0.00012869	     -0.21934749	     -0.00041762	     -0.00009549	    199.16256850
      3.05718546	     -0.06302973	      0.00009236	     -0.20400432	     -0.06516735	      0.88300111	     -0.00012939	     -0.21935084	     -0.00040639	     -0.00010915	    197.89272033
      3.05893921	     -0.06311009	      0.00008779	     -0.20408469	     -0.06516806	      0.88300090	     -0.00013011	     -0.21935481	     -0.00039588	     -0.00012335	    199.79002244
      3.06033334	     -0.06318233	      0.00008438	     -0.20415698	     -0.06516860	      0.88300073	     -0.00013068	     -0.21935828	     -0.00038374	     -0.00013334	    197.09642099
      3.06172746	     -0.06324813	      0.00008101	     -0.20422282	     -0.06516913	      0.88300053	     -0.00013125	     -0.21936209	     -0.00037290	     -0.00014435	    197.95885756
      3.06312158	     -0.06331788	      0.00007773	     -0.20429264	     -0.06516964	      0.88300032	     -0.00013183	     -0.21936611	     -0.00035968	     -0.00015486	    196.66955835
      3.06451571	     -0.06338450	      0.00007435	     -0.20435933	     -0.06517013	      0.88300010	     -0.00013241	     -0.21937037	     -0.00034661	     -0.00016577	    197.04045348
      3.06633737	     -0.06347771	      0.00007017	     -0.20445267	     -0.06517074	      0.88299978	     -0.00013318	     -0.21937621	     -0.00032621	     -0.00017956	    194.63209617
      3.06788555	     -0.06354661	      0.00006659	     -0.20452166	     -0.06517124	      0.88299950	     -0.00013383	     -0.21938142	     -0.00031004	     -0.00019150	    196.34435943
      3.06943373	     -0.06362566	      0.00006328	     -0.20460086	     -0.06517170	      0.88299919	     -0.00013449	     -0.21938666	     -0.00029061	     -0.00020351	    195.08700691
      3.07098191	     -0.06369785	      0.00005944	     -0.20467318	     -0.06517214	      0.88299887	     -0.00013515	     -0.21939210	     -0.00027064	     -0.00021551	    195.21384364
      3.07253009	     -0.06377457	      0.00005565	     -0.20475006	     -0.06517254	      0.88299852	     -0.00013582	     -0.21939756	     -0.00024906	     -0.00022763	    194.45948576
      3.07407827	     -0.06384602	      0.00005096	     -0.20482166	     -0.06517291	      0.88299816	     -0.00013650	     -0.21940311	     -0.00022618	     -0.00023932	    193.97235023
      3.07562645	     -0.06391864	      0.00004627	     -0.20489444	     -0.06517324	      0.88299778	     -0.00013718	     -0.21940864	     -0.00020247	     -0.00025089	    193.63763472
      3.07717463	     -0.06398859	      0.00004024	     -0.20496455	     -0.06517353	      0.88299739	     -0.00013786	     -0.21941415	     -0.00017774	     -0.00026239	    193.98310655
      3.07872281	     -0.06406134	      0.00003425	     -0.20503748	     -0.06517379	      0.88299697	     -0.00013856	     -0.21941962	     -0.00015061	     -0.00027292	    192.03978802
      3.08027099	     -0.06412374	      0.00002676	     -0.20510002	     -0.06517400	      0.88299654	     -0.00013926	     -0.21942506	     -0.00012457	     -0.00028349	    193.62527994
      3.08181917	     -0.06419515	      0.00001948	     -0.20517161	     -0.06517417	      0.88299609	     -0.00013997	     -0.21943032	     -0.00009530	     -0.00029297	    191.56442331
      3.08336735	     -0.06425389	      0.00001030	     -0.20523049	     -0.06517430	      0.88299563	     -0.00014069	     -0.21943558	     -0.00006692	     -0.00030183	    192.61090158
      3.08491553	     -0.06431840	      0.00000197	     -0.20529518	     -0.06517438	      0.88299516	     -0.00014142	     -0.21944062	     -0.00003610	     -0.00030977	    190.83452884
      3.08646372	     -0.06437320	     -0.00000858	     -0.20535013	     -0.06517441	      0.88299468	     -0.00014216	     -0.21944561	     -0.00000590	     -0.00031668	    191.65096134
      3.08801190	     -0.06442925	     -0.00001774	     -0.20540635	     -0.06517440	      0.88299418	     -0.00014290	     -0.21945041	      0.00002577	     -0.00032278	    190.70408071
      3.08956008	     -0.06448059	     -0.00002924	     -0.20545784	     -0.06517433	      0.88299368	     -0.00014366	     -0.21945508	      0.00005747	     -0.00032762	    191.23313391
      3.09110826	     -0.06453071	     -0.00003921	     -0.20550814	     -0.06517422	      0.88299317	     -0.00014442	     -0.21945962	      0.00009060	     -0.00033112	    189.77847769
      3.09265644	     -0.06457356	     -0.00005122	     -0.20555114	     -0.06517405	      0.88299265	     -0.00014519	     -0.21946403	      0.00012303	     -0.00033361	    190.65039971
      3.09404777	     -0.06461271	     -0.00006067	     -0.20559046	     -0.06517386	      0.88299219	     -0.00014589	     -0.21946785	      0.00015353	     -0.00033449	    189.41939520
      3.09543910	     -0.06464602	     -0.00007119	     -0.20562391	     -0.06517362	      0.88299172	     -0.00014660	     -0.21947156	      0.00018330	     -0.00033472	    189.96110987
      3.09683044	     -0.06467848	     -0.00008115	     -0.20565654	     -0.06517335	      0.88299126	     -0.00014731	     -0.21947514	      0.00021409	     -0.00033362	    189.16303281
      3.09858169	     -0.06471361	     -0.00009405	     -0.20569187	     -0.06517294	      0.88299067	     -0.00014821	     -0.21947949	      0.00025158	     -0.00033168	    190.33710365
      3.10033294	     -0.06474976	     -0.00010599	     -0.20572826	     -0.06517247	      0.88299010	     -0.00014911	     -0.21948358	      0.00029246	     -0.00032635	    186.53681644
      3.10156834	     -0.06476317	     -0.00011506	     -0.20574180	     -0.06517209	      0.88298970	     -0.00014976	     -0.21948646	      0.00031793	     -0.00032287	    189.06582395
      3.10280374	     -0.06478253	     -0.00012338	     -0.20576133	     -0.06517168	      0.88298930	     -0.00015040	     -0.21948922	      0.00034556	     -0.00031820	    188.32395219
      3.10448942	     -0.06480873	     -0.00013470	     -0.20578775	     -0.06517106	      0.88298877	     -0.00015129	     -0.21949303	      0.00038215	     -0.00031159	    188.64352549
      3.10617511	     -0.06484270	     -0.00014550	     -0.20582195	     -0.06517039	      0.88298825	     -0.00015218	     -0.21949708	      0.00042058	     -0.00030372	    185.92097169
      3.10786080	     -0.06486810	     -0.00015626	     -0.20584756	     -0.06516965	      0.88298775	     -0.00015307	     -0.21950170	      0.00045551	     -0.00029669	    188.33436576
      3.10930850	     -0.06490422	     -0.00016465	     -0.20588390	     -0.06516897	      0.88298732	     -0.00015383	     -0.21950603	      0.00048833	     -0.00029133	    186.38156923
      3.11075620	     -0.06493713	     -0.00017330	     -0.20591701	     -0.06516824	      0.88298690	     -0.00015460	     -0.21951099	      0.00052014	     -0.00028721	    186.67527812
      3.11220390	     -0.06497498	     -0.00018129	     -0.20595508	     -0.06516746	      0.88298649	     -0.00015537	     -0.21951659	      0.00055294	     -0.00028460	    185.89530477
      3.11394560	     -0.06501995	     -0.00019072	     -0.20600031	     -0.06516646	      0.88298599	     -0.00015629	     -0.21952420	      0.00059223	     -0.00028439	    186.43303621
      3.11568731	     -0.06507501	     -0.00019936	     -0.20605567	     -0.06516540	      0.88298550	     -0.00015722	     -0.21953278	      0.00063455	     -0.00028671	    183.50896448
      3.11700950	     -0.06510859	     -0.00020620	     -0.20608947	     -0.06516454	      0.88298511	     -0.00015792	     -0.21954007	      0.00066483	     -0.00029129	    185.26682652
      3.11833168	     -0.06515172	     -0.00021240	     -0.20613284	     -0.06516364	      0.88298472	     -0.00015863	     -0.21954792	      0.00069740	     -0.00029783	    184.34236908
      3.12013285	     -0.06520890	     -0.00022073	     -0.20619035	     -0.06516234	      0.88298418	     -0.00015959	     -0.21955968	      0.00074217	     -0.00031065	    184.20575196
      3.12193401	     -0.06527054	     -0.00022787	     -0.20625236	     -0.06516096	      0.88298360	     -0.00016055	     -0.21957254	      0.00078940	     -0.00032677	    182.13202322
      3.12320479	     -0.06531341	     -0.00023376	     -0.20629548	     -0.06515994	      0.88298318	     -0.00016123	     -0.21958236	      0.00082197	     -0.00034146	    183.29346579
      3.12447557	     -0.06536002	     -0.00023886	     -0.20634236	     -0.06515887	      0.88298274	     -0.00016191	     -0.21959277	      0.00085677	     -0.00035767	    182.26325385
      3.12608265	     -0.06541926	     -0.00024541	     -0.20640194	     -0.06515746	      0.88298214	     -0.00016277	     -0.21960681	      0.00090085	     -0.00038167	    182.46260979
      3.12768973	     -0.06548276	     -0.00025171	     -0.20646582	     -0.06515597	      0.88298151	     -0.00016363	     -0.21962177	      0.00094803	     -0.00040783	    180.14323059
      3.12929681	     -0.06553887	     -0.00025804	     -0.20652230	     -0.06515441	      0.88298083	     -0.00016449	     -0.21963765	      0.00099410	     -0.00043706	    181.42358040
      3.13090389	     -0.06560401	     -0.00026391	     -0.20658784	     -0.06515278	      0.88298010	     -0.00016536	     -0.21965425	      0.00104318	     -0.00046890	    180.28213242
      3.13251097	     -0.06566518	     -0.00026972	     -0.20664943	     -0.06515106	      0.88297932	     -0.00016622	     -0.21967168	      0.00109382	     -0.00050203	    179.29140555
      3.13411806	     -0.06572328	     -0.00027486	     -0.20670797	     -0.06514926	      0.88297849	     -0.00016709	     -0.21968980	      0.00114476	     -0.00053698	    179.37958540
      3.13572514	     -0.06578478	     -0.00028047	     -0.20676992	     -0.06514738	      0.88297760	     -0.00016796	     -0.21970861	      0.00119800	     -0.00057270	    178.56943543
      3.13733222	     -0.06584700	     -0.00028553	     -0.20683262	     -0.06514541	      0.88297665	     -0.00016883	     -0.21972812	      0.00125213	     -0.00060923	    178.22785643
      3.13893930	     -0.06590795	     -0.00029093	     -0.20689405	     -0.06514335	      0.88297564	     -0.00016970	     -0.21974826	      0.00130794	     -0.00064599	    177.92925708
      3.14054638	     -0.06596876	     -0.00029525	     -0.20695537	     -0.06514121	      0.88297457	     -0.00017057	     -0.21976888	      0.00136566	     -0.00068232	    176.81982905
      3.14215346	     -0.06602852	     -0.00030066	     -0.20701565	     -0.06513897	      0.88297344	     -0.00017145	     -0.21978993	      0.00142378	     -0.00071859	    177.57471103
      3.14376054	     -0.06609046	     -0.00030485	     -0.20707815	     -0.06513663	      0.88297226	     -0.00017232	     -0.21981137	      0.00148507	     -0.00075356	    175.89326678
      3.14536763	     -0.06614953	     -0.00031047	     -0.20713776	     -0.06513419	      0.88297102	     -0.00017320	     -0.21983321	      0.00154605	     -0.00078822	    177.09007143
      3.14697471	     -0.06621634	     -0.00031471	     -0.20720516	     -0.06513166	      0.88296973	     -0.00017408	     -0.21985538	      0.00161073	     -0.00082119	    174.97634937
      3.14858179	     -0.06627683	     -0.00032028	     -0.20726622	     -0.06512902	      0.88296838	     -0.00017496	     -0.21987797	      0.00167502	     -0.00085299	    175.90890212
      3.15018887	     -0.06634535	     -0.00032465	     -0.20733537	     -0.06512627	      0.88296699	     -0.00017585	     -0.21990083	      0.00174269	     -0.00088299	    174.02238969
      3.15162876	     -0.06639768	     -0.00032948	     -0.20738824	     -0.06512372	      0.88296570	     -0.00017664	     -0.21992158	      0.00180280	     -0.00090883	    175.22939597
      3.15306865	     -0.06645624	     -0.00033332	     -0.20744738	     -0.06512108	      0.88296437	     -0.00017743	     -0.21994240	      0.00186568	     -0.00093286	    174.13259426
      3.15450855	     -0.06651103	     -0.00033716	     -0.20750278	     -0.06511835	      0.88296301	     -0.00017823	     -0.21996337	      0.00192902	     -0.00095528	    174.06936090
      3.15642170	     -0.06658232	     -0.00034184	     -0.20757487	     -0.06511457	      0.88296116	     -0.00017928	     -0.21999135	      0.00201531	     -0.00098233	    173.25508236
      3.15833485	     -0.06665714	     -0.00034892	     -0.20765050	     -0.06511063	      0.88295926	     -0.00018034	     -0.22001960	      0.00210323	     -0.00100586	    172.86859934
      3.15967455	     -0.06670504	     -0.00035161	     -0.20769900	     -0.06510778	      0.88295790	     -0.00018107	     -0.22003951	      0.00216578	     -0.00102007	    172.70574224
      3.16101425	     -0.06675597	     -0.00035530	     -0.20775053	     -0.06510483	      0.88295652	     -0.00018181	     -0.22005947	      0.00222923	     -0.00103296	    172.94299399
      3.16282975	     -0.06682653	     -0.00035966	     -0.20782193	     -0.06510071	      0.88295463	     -0.00018281	     -0.22008663	      0.00231810	     -0.00104717	    171.26079644
      3.16464525	     -0.06688767	     -0.00036415	     -0.20788392	     -0.06509642	      0.88295272	     -0.00018380	     -0.22011387	      0.00240608	     -0.00105821	    172.96483544
      3.16616305	     -0.06694769	     -0.00036581	     -0.20794470	     -0.06509271	      0.88295111	     -0.00018463	     -0.22013646	      0.00248303	     -0.00106489	    171.42428474
      3.16768084	     -0.06699709	     -0.00036757	     -0.20799489	     -0.06508888	      0.88294949	     -0.00018545	     -0.22015903	      0.00255980	     -0.00106878	    171.65273537
      3.16919864	     -0.06704875	     -0.00036817	     -0.20804735	     -0.06508494	      0.88294787	     -0.00018626	     -0.22018138	      0.00263765	     -0.00107096	    171.73331740
      3.17071644	     -0.06709475	     -0.00036917	     -0.20809417	     -0.06508087	      0.88294624	     -0.00018708	     -0.22020352	      0.00271738	     -0.00106982	    170.58502881
      3.17223423	     -0.06713911	     -0.00036883	     -0.20813936	     -0.06507669	      0.88294462	     -0.00018788	     -0.22022552	      0.00279649	     -0.00106677	    171.34481191
      3.17423368	     -0.06720557	     -0.00036800	     -0.20820697	     -0.06507099	      0.88294250	     -0.00018893	     -0.22025426	      0.00290453	     -0.00105879	    168.74270451
      3.17623314	     -0.06723418	     -0.00036372	     -0.20823673	     -0.06506508	      0.88294039	     -0.00018996	     -0.22028271	      0.00300799	     -0.00104592	    173.86058729
      3.17749701	     -0.06728353	     -0.00036331	     -0.20828684	     -0.06506123	      0.88293908	     -0.00019061	     -0.22029991	      0.00307939	     -0.00103595	    170.19482042
      3.17876089	     -0.06731117	     -0.00036060	     -0.20831525	     -0.06505729	      0.88293777	     -0.00019126	     -0.22031700	      0.00314849	     -0.00102488	    170.46384334
      3.18089051	     -0.06735859	     -0.00035532	     -0.20836400	     -0.06505046	      0.88293561	     -0.00019233	     -0.22034470	      0.00326649	     -0.00100344	    169.92110104
      3.18260596	     -0.06738550	     -0.00034991	     -0.20839202	     -0.06504478	      0.88293391	     -0.00019318	     -0.22036600	      0.00336201	     -0.00098195	    169.33580228
      3.18432140	     -0.06741121	     -0.00034375	     -0.20841884	     -0.06503893	      0.88293224	     -0.00019402	     -0.22038618	      0.00345778	     -0.00095884	    169.63321250
      3.18603685	     -0.06743713	     -0.00033739	     -0.20844588	     -0.06503292	      0.88293062	     -0.00019485	     -0.22040528	      0.00355431	     -0.00093404	    169.89962068
      3.18775230	     -0.06746377	     -0.00033069	     -0.20847367	     -0.06502674	      0.88292904	     -0.00019567	     -0.22042331	      0.00365186	     -0.00090757	    169.36925829
      3.18946774	     -0.06748339	     -0.00032394	     -0.20849444	     -0.06502039	      0.88292751	     -0.00019648	     -0.22044030	      0.00374956	     -0.00087937	    169.28343475
      3.19091957	     -0.06749935	     -0.00031832	     -0.20851136	     -0.06501488	      0.88292625	     -0.00019716	     -0.22045371	      0.00383230	     -0.00085427	    169.52319755
      3.19237140	     -0.06751274	     -0.00031305	     -0.20852571	     -0.06500926	      0.88292503	     -0.00019784	     -0.22046628	      0.00391517	     -0.00082839	    170.11324071
      3.19445693	     -0.06753341	     -0.00030644	     -0.20854776	     -0.06500097	      0.88292334	     -0.00019879	     -0.22048275	      0.00403542	     -0.00078921	    169.69994183
      3.19600144	     -0.06753957	     -0.00030221	     -0.20855493	     -0.06499467	      0.88292214	     -0.00019950	     -0.22049377	      0.00412388	     -0.00075820	    170.09761369
      3.19754595	     -0.06754482	     -0.00029826	     -0.20856119	     -0.06498823	      0.88292100	     -0.00020019	     -0.22050355	      0.00421211	     -0.00072573	    170.54806431
      3.19909046	     -0.06754372	     -0.00029493	     -0.20856109	     -0.06498166	      0.88291990	     -0.00020088	     -0.22051201	      0.00430023	     -0.00069102	    170.72567779
      3.20095721	     -0.06752900	     -0.00029059	     -0.20854761	     -0.06497353	      0.88291866	     -0.00020170	     -0.22052014	      0.00440613	     -0.00064618	    170.86644711
      3.20282396	     -0.06748657	     -0.00028522	     -0.20850641	     -0.06496521	      0.88291750	     -0.00020252	     -0.22052546	      0.00451056	     -0.00059609	    170.92101136
      3.20417398	     -0.06744896	     -0.00028104	     -0.20846971	     -0.06495907	      0.88291672	     -0.00020310	     -0.22052710	      0.00458470	     -0.00055726	    171.82088962
      3.20552400	     -0.06739911	     -0.00027662	     -0.20842076	     -0.06495283	      0.88291599	     -0.00020368	     -0.22052688	      0.00465793	     -0.00051621	    172.66310801
      3.20742404	     -0.06731659	     -0.00027023	     -0.20833951	     -0.06494388	      0.88291507	     -0.00020450	     -0.22052326	      0.00476025	     -0.00045327	    171.83223459
      3.20932408	     -0.06720195	     -0.00026412	     -0.20822610	     -0.06493475	      0.88291427	     -0.00020531	     -0.22051565	      0.00485655	     -0.00038466	    175.01972322
      3.21067235	     -0.06711821	     -0.00025886	     -0.20814324	     -0.06492815	      0.88291379	     -0.00020588	     -0.22050748	      0.00492549	     -0.00033186	    173.94113046
      3.21202063	     -0.06702014	     -0.00025417	     -0.20804602	     -0.06492147	      0.88291338	     -0.00020645	     -0.22049724	      0.00499086	     -0.00027654	    175.16248674
      3.21374704	     -0.06688744	     -0.00024785	     -0.20791441	     -0.06491278	      0.88291297	     -0.00020717	     -0.22048107	      0.00507309	     -0.00020096	    174.52612618
      3.21547345	     -0.06673822	     -0.00024242	     -0.20776621	     -0.06490395	      0.88291269	     -0.00020790	     -0.22046169	      0.00514949	     -0.00012120	    176.87991123
      3.21719987	     -0.06659035	     -0.00023667	     -0.20761934	     -0.06489500	      0.88291255	     -0.00020862	     -0.22043915	      0.00522445	     -0.00003764	    176.34505277
      3.21870139	     -0.06644283	     -0.00023313	     -0.20747262	     -0.06488711	      0.88291255	     -0.00020924	     -0.22041727	      0.00528496	      0.00003836	    177.97329527
      3.22020292	     -0.06629353	     -0.00022824	     -0.20732413	     -0.06487913	      0.88291267	     -0.00020987	     -0.22039313	      0.00534333	      0.00011627	    178.56504767
      3.22170444	     -0.06613638	     -0.00022444	     -0.20716774	     -0.06487106	      0.88291290	     -0.00021049	     -0.22036692	      0.00539818	      0.00019589	    179.66449674
      3.22320597	     -0.06597438	     -0.00021976	     -0.20700648	     -0.06486292	      0.88291325	     -0.00021111	     -0.22033870	      0.00545037	      0.00027725	    179.81815656
      3.22470749	     -0.06580497	     -0.00021583	     -0.20683776	     -0.06485470	      0.88291373	     -0.00021172	     -0.22030855	      0.00549814	      0.00035910	    181.50650968
      3.22620902	     -0.06563130	     -0.00021130	     -0.20666478	     -0.06484641	      0.88291433	     -0.00021234	     -0.22027653	      0.00554400	      0.00044229	    181.06358622
      3.22771054	     -0.06544917	     -0.00020757	     -0.20648327	     -0.06483805	      0.88291506	     -0.00021295	     -0.22024274	      0.00558471	      0.00052521	    183.02591392
      3.22975775	     -0.06520083	     -0.00020131	     -0.20623575	     -0.06482657	      0.88291625	     -0.00021377	     -0.22019392	      0.00563630	      0.00063746	    183.21843901
      3.23099141	     -0.06503901	     -0.00019905	     -0.20607436	     -0.06481960	      0.88291708	     -0.00021427	     -0.22016308	      0.00566289	      0.00070591	    184.31935381
      3.23222506	     -0.06488028	     -0.00019585	     -0.20591604	     -0.06481260	      0.88291799	     -0.00021476	     -0.22013114	      0.00568736	      0.00077343	    185.23774647
      3.23423926	     -0.06461874	     -0.00019066	     -0.20565515	     -0.06480110	      0.88291966	     -0.00021555	     -0.22007700	      0.00572317	      0.00088125	    185.65125119
      3.23625346	     -0.06434103	     -0.00018371	     -0.20537802	     -0.06478955	      0.88292154	     -0.00021634	     -0.22002058	      0.00574970	      0.00098524	    189.39989450
      3.23755704	     -0.06416784	     -0.00018142	     -0.20520515	     -0.06478204	      0.88292287	     -0.00021685	     -0.21998264	      0.00576594	      0.00105139	    188.32327497
      3.23886062	     -0.06398774	     -0.00017741	     -0.20502535	     -0.06477452	      0.88292428	     -0.00021735	     -0.21994389	      0.00577756	      0.00111513	    189.59278144
      3.24065855	     -0.06374110	     -0.00017310	     -0.20477908	     -0.06476412	      0.88292636	     -0.00021803	     -0.21988911	      0.00579006	      0.00120035	    189.51085171
      3.24245648	     -0.06348302	     -0.00016707	     -0.20452131	     -0.06475370	      0.88292859	     -0.00021870	     -0.21983296	      0.00579489	      0.00128152	    192.18250892
      3.24389932	     -0.06328414	     -0.00016479	     -0.20432261	     -0.06474534	      0.88293049	     -0.00021924	     -0.21978679	      0.00579629	      0.00134374	    192.41022572
      3.24534217	     -0.06307599	     -0.00015924	     -0.20411465	     -0.06473698	      0.88293247	     -0.00021977	     -0.21973989	      0.00579325	      0.00140272	    193.79128342
      3.24678502	     -0.06286999	     -0.00015550	     -0.20390878	     -0.06472862	      0.88293453	     -0.00022029	     -0.21969216	      0.00578744	      0.00145918	    194.02480467
      3.24822786	     -0.06265842	     -0.00014990	     -0.20369733	     -0.06472028	      0.88293668	     -0.00022081	     -0.21964367	      0.00577709	      0.00151212	    195.62140917
      3.24967071	     -0.06244851	     -0.00014503	     -0.20348749	     -0.06471195	      0.88293890	     -0.00022132	     -0.21959443	      0.00576405	      0.00156231	    196.01773558
      3.25140272	     -0.06218950	     -0.00013683	     -0.20322855	     -0.06470199	      0.88294165	     -0.00022193	     -0.21953443	      0.00574281	      0.00161847	    197.63809325
      3.25313473	     -0.06193787	     -0.00013161	     -0.20297689	     -0.06469206	      0.88294450	     -0.00022253	     -0.21947343	      0.00571701	      0.00167015	    198.57339312
      3.25436089	     -0.06175111	     -0.00012379	     -0.20279014	     -0.06468507	      0.88294657	     -0.00022295	     -0.21942981	      0.00569570	      0.00170454	    199.10734470
      3.25558706	     -0.06156875	     -0.00011799	     -0.20260772	     -0.06467810	      0.88294868	     -0.00022337	     -0.21938575	      0.00567150	      0.00173657	    200.15921630
      3.25733958	     -0.06130772	     -0.00010816	     -0.20234660	     -0.06466819	      0.88295176	     -0.00022396	     -0.21932219	      0.00563327	      0.00177915	    200.55468661
      3.25886328	     -0.06107857	     -0.00010110	     -0.20211729	     -0.06465964	      0.88295450	     -0.00022446	     -0.21926644	      0.00559464	      0.00181223	    202.75616000
      3.26038697	     -0.06085565	     -0.00009285	     -0.20189420	     -0.06465114	      0.88295728	     -0.00022496	     -0.21921048	      0.00555422	      0.00184294	    201.96928050
      3.26191067	     -0.06063165	     -0.00008726	     -0.20166992	     -0.06464271	      0.88296011	     -0.00022545	     -0.21915453	      0.00550801	      0.00186989	    204.40901864
      3.26323096	     -0.06044235	     -0.00008003	     -0.20148039	     -0.06463547	      0.88296259	     -0.00022588	     -0.21910605	      0.00546630	      0.00189039	    204.79030923
      3.26455124	     -0.06025500	     -0.00007544	     -0.20129274	     -0.06462828	      0.88296510	     -0.00022630	     -0.21905777	      0.00542195	      0.00190876	    205.32563998
      3.26587153	     -0.06007055	     -0.00006988	     -0.20110797	     -0.06462115	      0.88296763	     -0.00022671	     -0.21900973	      0.00537468	      0.00192430	    206.41474064
      3.26763898	     -0.05983170	     -0.00006366	     -0.20086863	     -0.06461171	      0.88297105	     -0.00022726	     -0.21894588	      0.00530876	      0.00194152	    206.31562879
      3.26908830	     -0.05963520	     -0.00005664	     -0.20067171	     -0.06460406	      0.88297387	     -0.00022770	     -0.21889398	      0.00525025	      0.00195216	    208.13803938
      3.27053763	     -0.05944905	     -0.00005174	     -0.20048508	     -0.06459649	      0.88297671	     -0.00022814	     -0.21884246	      0.00518975	      0.00195941	    209.31926727
      3.27198695	     -0.05926487	     -0.00004426	     -0.20030044	     -0.06458902	      0.88297955	     -0.00022857	     -0.21879146	      0.00512762	      0.00196422	    209.00988236
      3.27343627	     -0.05908419	     -0.00003926	     -0.20011921	     -0.06458163	      0.88298240	     -0.00022900	     -0.21874095	      0.00506174	      0.00196566	    210.78976807
      3.27488559	     -0.05890954	     -0.00003118	     -0.19994405	     -0.06457435	      0.88298525	     -0.00022942	     -0.21869098	      0.00499457	      0.00196455	    210.95280510
      3.27633492	     -0.05873979	     -0.00002635	     -0.19977369	     -0.06456716	      0.88298809	     -0.00022984	     -0.21864158	      0.00492474	      0.00196080	    211.99592422
      3.27778424	     -0.05857464	     -0.00001720	     -0.19960798	     -0.06456007	      0.88299093	     -0.00023025	     -0.21859282	      0.00485314	      0.00195438	    212.33467242
      3.27905546	     -0.05843564	     -0.00001232	     -0.19946843	     -0.06455394	      0.88299341	     -0.00023061	     -0.21855061	      0.00478870	      0.00194673	    212.92405247
      3.28032668	     -0.05830028	     -0.00000503	     -0.19933252	     -0.06454790	      0.88299588	     -0.00023097	     -0.21850897	      0.00472282	      0.00193680	    213.47273077
      3.28189229	     -0.05814106	      0.00000224	     -0.19917259	     -0.06454057	      0.88299890	     -0.00023140	     -0.21845854	      0.00464037	      0.00192192	    213.73380498
      3.28345791	     -0.05798872	      0.00001178	     -0.19901953	     -0.06453337	      0.88300189	     -0.00023183	     -0.21840909	      0.00455547	      0.00190328	    215.07328324
      3.28477928	     -0.05786934	      0.00001696	     -0.19889948	     -0.06452740	      0.88300440	     -0.00023219	     -0.21836821	      0.00448377	      0.00188589	    214.73664905
      3.28610066	     -0.05775614	      0.00002421	     -0.19878562	     -0.06452152	      0.88300688	     -0.00023254	     -0.21832822	      0.00441036	      0.00186551	    215.46737955
      3.28742203	     -0.05765444	      0.00002940	     -0.19868322	     -0.06451574	      0.88300933	     -0.00023289	     -0.21828924	      0.00433660	      0.00184301	    215.55023781
      3.28908314	     -0.05753870	      0.00003698	     -0.19856659	     -0.06450862	      0.88301236	     -0.00023333	     -0.21824188	      0.00424211	      0.00181066	    216.61435819
      3.29049069	     -0.05745455	      0.00004060	     -0.19848163	     -0.06450270	      0.88301489	     -0.00023370	     -0.21820329	      0.00416248	      0.00178119	    215.82874591
      3.29189825	     -0.05737565	      0.00004656	     -0.19840194	     -0.06449690	      0.88301737	     -0.00023406	     -0.21816625	      0.00408117	      0.00174802	    216.81084362
[truncated: 216,734 more chars]
