# Supplementary material for: A Neural Controller Model Considering the Vestibulospinal Tract in Human Postural Control
Source: Front Comput Neurosci. 2022 Feb 25;16:785099. doi: 10.3389/fncom.2022.785099 (PMC8913724; doi:10.3389/fncom.2022.785099)
Supplement: Supplementary file 8 [file Data_Sheet_3.zip › SimulationResults/VST+/3.550/opt_0/jiang_CoPpositon_pos.sto]

CoP
version=1
nRows=3686
nColumns=11
inDegrees=no

This file contains CoP trajectory (of origin) and orientations.

Units are S.I. units (seconds, meters, Newtons, ...)
Angles are in degrees.

endheader
time	cop-x	cop-z	cop-x-calcn-r	com-x	com-y	com-z	com-x-calcn-r	com-x-vel	com-y-vel	s_torques
      0.00050955	     -0.05889584	     -0.00032746	     -0.19988574	     -0.06311975	      0.88306779	     -0.00041561	     -0.21706737	      0.00000427	      0.00008594	     19.47555730
      0.00101911	     -0.05828036	     -0.00026131	     -0.19927129	     -0.06311975	      0.88306785	     -0.00041559	     -0.21705121	     -0.00000656	      0.00017381	     22.83125502
      0.00184916	     -0.05763893	     -0.00020314	     -0.19863044	     -0.06311977	      0.88306806	     -0.00041556	     -0.21701331	     -0.00004716	      0.00031722	     20.99291068
      0.00286037	     -0.05727463	     -0.00017844	     -0.19826566	     -0.06311985	      0.88306846	     -0.00041550	     -0.21696066	     -0.00012299	      0.00048345	     19.13777804
      0.00461316	     -0.05722403	     -0.00018756	     -0.19821282	     -0.06312021	      0.88306953	     -0.00041536	     -0.21687899	     -0.00028729	      0.00072446	     16.81324115
      0.00649034	     -0.05743848	     -0.00021113	     -0.19842457	     -0.06312092	      0.88307107	     -0.00041516	     -0.21681868	     -0.00047064	      0.00089672	     13.44271582
      0.00784203	     -0.05757861	     -0.00022083	     -0.19856299	     -0.06312164	      0.88307233	     -0.00041498	     -0.21679030	     -0.00059652	      0.00096561	     11.02836225
      0.00919372	     -0.05767842	     -0.00022367	     -0.19866134	     -0.06312253	      0.88307366	     -0.00041478	     -0.21677011	     -0.00071520	      0.00099386	      9.57099477
      0.01054541	     -0.05773270	     -0.00022181	     -0.19871435	     -0.06312358	      0.88307500	     -0.00041457	     -0.21675497	     -0.00082807	      0.00098743	      8.63199892
      0.01222747	     -0.05776259	     -0.00021709	     -0.19874277	     -0.06312508	      0.88307663	     -0.00041427	     -0.21674002	     -0.00096205	      0.00094035	      7.99680607
      0.01355059	     -0.05776381	     -0.00021294	     -0.19874289	     -0.06312642	      0.88307783	     -0.00041402	     -0.21673005	     -0.00106423	      0.00087892	      7.94016203
      0.01487370	     -0.05776079	     -0.00020982	     -0.19873877	     -0.06312790	      0.88307895	     -0.00041375	     -0.21672111	     -0.00116397	      0.00080078	      7.78307057
      0.01619681	     -0.05775192	     -0.00020803	     -0.19872880	     -0.06312950	      0.88307995	     -0.00041347	     -0.21671312	     -0.00126217	      0.00070938	      7.86540816
      0.01797945	     -0.05774104	     -0.00020737	     -0.19871643	     -0.06313187	      0.88308109	     -0.00041308	     -0.21670377	     -0.00139202	      0.00057041	      7.71212816
      0.01929624	     -0.05772985	     -0.00020912	     -0.19870412	     -0.06313376	      0.88308177	     -0.00041278	     -0.21669799	     -0.00148663	      0.00045888	      7.91436051
      0.02061303	     -0.05772270	     -0.00021144	     -0.19869585	     -0.06313578	      0.88308230	     -0.00041247	     -0.21669315	     -0.00157964	      0.00034184	      7.73413449
      0.02222830	     -0.05771289	     -0.00021585	     -0.19868466	     -0.06313842	      0.88308273	     -0.00041208	     -0.21668855	     -0.00169197	      0.00019246	      7.78895198
      0.02367184	     -0.05770977	     -0.00022027	     -0.19868031	     -0.06314094	      0.88308291	     -0.00041172	     -0.21668566	     -0.00179003	      0.00005516	      7.49940205
      0.02511539	     -0.05770575	     -0.00022598	     -0.19867507	     -0.06314359	      0.88308289	     -0.00041135	     -0.21668393	     -0.00188607	     -0.00008468	      7.57433523
      0.02655893	     -0.05771007	     -0.00023152	     -0.19867821	     -0.06314638	      0.88308266	     -0.00041098	     -0.21668329	     -0.00197907	     -0.00022583	      7.33328544
      0.02800248	     -0.05771440	     -0.00023797	     -0.19868137	     -0.06314930	      0.88308223	     -0.00041060	     -0.21668379	     -0.00206923	     -0.00036757	      7.42295705
      0.02944602	     -0.05772906	     -0.00024374	     -0.19869491	     -0.06315235	      0.88308160	     -0.00041021	     -0.21668535	     -0.00215527	     -0.00050878	      7.32234872
      0.03088957	     -0.05774397	     -0.00025021	     -0.19870873	     -0.06315553	      0.88308077	     -0.00040981	     -0.21668801	     -0.00223741	     -0.00064875	      7.48122427
      0.03233311	     -0.05777051	     -0.00025560	     -0.19873425	     -0.06315881	      0.88307973	     -0.00040940	     -0.21669170	     -0.00231418	     -0.00078624	      7.58930533
      0.03377666	     -0.05779657	     -0.00026156	     -0.19875933	     -0.06316220	      0.88307850	     -0.00040899	     -0.21669648	     -0.00238591	     -0.00092050	      7.87931949
      0.03506442	     -0.05782979	     -0.00026575	     -0.19879174	     -0.06316531	      0.88307724	     -0.00040861	     -0.21670157	     -0.00244439	     -0.00103640	      8.18217062
      0.03635218	     -0.05786321	     -0.00027012	     -0.19882441	     -0.06316850	      0.88307583	     -0.00040822	     -0.21670748	     -0.00249796	     -0.00114804	      8.59751189
      0.03792621	     -0.05791148	     -0.00027454	     -0.19887186	     -0.06317248	      0.88307392	     -0.00040774	     -0.21671572	     -0.00255575	     -0.00127732	      9.23982371
      0.03950023	     -0.05796032	     -0.00027884	     -0.19891996	     -0.06317654	      0.88307181	     -0.00040724	     -0.21672506	     -0.00260526	     -0.00139748	     10.04197225
      0.04081439	     -0.05800734	     -0.00028142	     -0.19896645	     -0.06317999	      0.88306992	     -0.00040682	     -0.21673359	     -0.00263957	     -0.00148963	     10.79041436
      0.04212855	     -0.05805170	     -0.00028414	     -0.19901035	     -0.06318347	      0.88306790	     -0.00040638	     -0.21674279	     -0.00266806	     -0.00157366	     11.65077096
      0.04344270	     -0.05809776	     -0.00028625	     -0.19905601	     -0.06318700	      0.88306578	     -0.00040594	     -0.21675252	     -0.00269042	     -0.00164873	     12.54605812
      0.04525013	     -0.05815620	     -0.00028902	     -0.19911403	     -0.06319188	      0.88306272	     -0.00040531	     -0.21676664	     -0.00271206	     -0.00173636	     13.90865250
      0.04658340	     -0.05820011	     -0.00029035	     -0.19915770	     -0.06319550	      0.88306037	     -0.00040483	     -0.21677746	     -0.00272139	     -0.00178871	     14.82672606
      0.04791668	     -0.05823870	     -0.00029190	     -0.19919611	     -0.06319913	      0.88305796	     -0.00040435	     -0.21678855	     -0.00272599	     -0.00183038	     15.86753561
      0.04952525	     -0.05828441	     -0.00029315	     -0.19924168	     -0.06320352	      0.88305498	     -0.00040375	     -0.21680214	     -0.00272542	     -0.00186599	     16.90239132
      0.05094863	     -0.05831671	     -0.00029450	     -0.19927390	     -0.06320740	      0.88305231	     -0.00040321	     -0.21681427	     -0.00272061	     -0.00188414	     17.96510875
      0.05237200	     -0.05834827	     -0.00029517	     -0.19930545	     -0.06321126	      0.88304962	     -0.00040266	     -0.21682631	     -0.00271198	     -0.00188961	     18.60380237
      0.05379538	     -0.05837027	     -0.00029619	     -0.19932746	     -0.06321512	      0.88304694	     -0.00040210	     -0.21683823	     -0.00270102	     -0.00188283	     19.44621855
      0.05521876	     -0.05839079	     -0.00029680	     -0.19934804	     -0.06321895	      0.88304427	     -0.00040153	     -0.21684984	     -0.00268788	     -0.00186405	     19.79075797
      0.05664213	     -0.05840207	     -0.00029792	     -0.19935938	     -0.06322277	      0.88304164	     -0.00040096	     -0.21686110	     -0.00267397	     -0.00183410	     20.39126133
      0.05806551	     -0.05841279	     -0.00029851	     -0.19937018	     -0.06322656	      0.88303905	     -0.00040037	     -0.21687190	     -0.00265934	     -0.00179358	     20.45249471
      0.05948889	     -0.05841480	     -0.00029947	     -0.19937228	     -0.06323034	      0.88303654	     -0.00039977	     -0.21688223	     -0.00264527	     -0.00174357	     20.82083945
      0.06091226	     -0.05841629	     -0.00029981	     -0.19937387	     -0.06323409	      0.88303409	     -0.00039916	     -0.21689198	     -0.00263166	     -0.00168481	     20.63734368
      0.06233564	     -0.05840919	     -0.00030050	     -0.19936685	     -0.06323783	      0.88303174	     -0.00039855	     -0.21690115	     -0.00261969	     -0.00161850	     20.80698520
      0.06375901	     -0.05840300	     -0.00030063	     -0.19936074	     -0.06324155	      0.88302949	     -0.00039793	     -0.21690966	     -0.00260910	     -0.00154548	     20.43805151
      0.06518239	     -0.05838922	     -0.00030110	     -0.19934702	     -0.06324526	      0.88302735	     -0.00039730	     -0.21691756	     -0.00260099	     -0.00146703	     20.46203355
      0.06660577	     -0.05837718	     -0.00030085	     -0.19933503	     -0.06324896	      0.88302532	     -0.00039666	     -0.21692478	     -0.00259494	     -0.00138407	     19.96965938
      0.06802914	     -0.05835768	     -0.00030091	     -0.19931556	     -0.06325265	      0.88302341	     -0.00039601	     -0.21693138	     -0.00259190	     -0.00129792	     19.90905894
      0.06945252	     -0.05834084	     -0.00030034	     -0.19929873	     -0.06325634	      0.88302162	     -0.00039535	     -0.21693728	     -0.00259128	     -0.00120942	     19.35955672
      0.07087589	     -0.05831685	     -0.00030015	     -0.19927472	     -0.06326003	      0.88301996	     -0.00039469	     -0.21694256	     -0.00259399	     -0.00111981	     19.25573027
      0.07229927	     -0.05829674	     -0.00029925	     -0.19925456	     -0.06326372	      0.88301843	     -0.00039402	     -0.21694715	     -0.00259929	     -0.00102988	     18.68456223
      0.07372265	     -0.05826982	     -0.00029877	     -0.19922758	     -0.06326743	      0.88301703	     -0.00039335	     -0.21695115	     -0.00260804	     -0.00094086	     18.57853496
      0.07514602	     -0.05824776	     -0.00029759	     -0.19920542	     -0.06327115	      0.88301576	     -0.00039266	     -0.21695451	     -0.00261931	     -0.00085341	     18.02308483
      0.07656940	     -0.05821863	     -0.00029685	     -0.19917617	     -0.06327489	      0.88301460	     -0.00039197	     -0.21695733	     -0.00263399	     -0.00076864	     17.93752307
      0.07799277	     -0.05819540	     -0.00029538	     -0.19915280	     -0.06327865	      0.88301357	     -0.00039127	     -0.21695956	     -0.00265103	     -0.00068706	     17.40861058
      0.07941615	     -0.05816532	     -0.00029452	     -0.19912255	     -0.06328243	      0.88301264	     -0.00039057	     -0.21696132	     -0.00267136	     -0.00060968	     17.35524202
      0.08069115	     -0.05814542	     -0.00029335	     -0.19910247	     -0.06328585	      0.88301191	     -0.00038994	     -0.21696246	     -0.00269151	     -0.00054419	     17.07098734
      0.08196615	     -0.05813424	     -0.00029395	     -0.19909104	     -0.06328930	      0.88301125	     -0.00038930	     -0.21696347	     -0.00271595	     -0.00048306	     17.19516386
      0.08352520	     -0.05818080	     -0.00029841	     -0.19913711	     -0.06329356	      0.88301055	     -0.00038851	     -0.21696573	     -0.00275696	     -0.00041626	     17.01883702
      0.08508426	     -0.05832686	     -0.00030646	     -0.19928249	     -0.06329790	      0.88300995	     -0.00038771	     -0.21697219	     -0.00281168	     -0.00036351	     17.07616810
      0.08639690	     -0.05853303	     -0.00031251	     -0.19948805	     -0.06330163	      0.88300949	     -0.00038703	     -0.21698333	     -0.00286363	     -0.00033471	     16.83827406
      0.08770955	     -0.05878226	     -0.00031625	     -0.19973671	     -0.06330542	      0.88300906	     -0.00038634	     -0.21700099	     -0.00291666	     -0.00032362	     17.30619379
      0.08902220	     -0.05905022	     -0.00031591	     -0.20000422	     -0.06330928	      0.88300863	     -0.00038565	     -0.21702516	     -0.00296702	     -0.00033138	     17.72080164
      0.09080185	     -0.05939523	     -0.00030987	     -0.20034882	     -0.06331462	      0.88300801	     -0.00038470	     -0.21706677	     -0.00302951	     -0.00037102	     19.02205310
      0.09219469	     -0.05963835	     -0.00030113	     -0.20059174	     -0.06331887	      0.88300746	     -0.00038396	     -0.21710451	     -0.00307371	     -0.00042257	     19.26060689
      0.09358753	     -0.05984921	     -0.00029177	     -0.20080245	     -0.06332318	      0.88300683	     -0.00038322	     -0.21714522	     -0.00311540	     -0.00048903	     20.17371856
      0.09498037	     -0.06003660	     -0.00028196	     -0.20098972	     -0.06332755	      0.88300610	     -0.00038249	     -0.21718772	     -0.00315493	     -0.00056716	     20.10469282
      0.09666515	     -0.06023412	     -0.00027256	     -0.20118706	     -0.06333290	      0.88300505	     -0.00038163	     -0.21724044	     -0.00320116	     -0.00067323	     20.50662573
      0.09806385	     -0.06038297	     -0.00026631	     -0.20133574	     -0.06333741	      0.88300404	     -0.00038093	     -0.21728463	     -0.00323780	     -0.00076770	     19.66406160
      0.09946255	     -0.06051678	     -0.00026386	     -0.20146932	     -0.06334196	      0.88300290	     -0.00038026	     -0.21732885	     -0.00327321	     -0.00086569	     19.59568626
      0.10086126	     -0.06064279	     -0.00026367	     -0.20159507	     -0.06334656	      0.88300162	     -0.00037961	     -0.21737280	     -0.00330651	     -0.00096510	     18.90052724
      0.10259794	     -0.06078699	     -0.00026844	     -0.20173888	     -0.06335234	      0.88299984	     -0.00037885	     -0.21742670	     -0.00334487	     -0.00108792	     18.71353231
      0.10401668	     -0.06090070	     -0.00027401	     -0.20185226	     -0.06335710	      0.88299823	     -0.00037826	     -0.21746992	     -0.00337278	     -0.00118563	     18.21301218
      0.10543542	     -0.06100809	     -0.00028290	     -0.20195930	     -0.06336191	      0.88299648	     -0.00037770	     -0.21751224	     -0.00339788	     -0.00127975	     18.37344799
      0.10685416	     -0.06111512	     -0.00029283	     -0.20206599	     -0.06336674	      0.88299460	     -0.00037718	     -0.21755354	     -0.00341939	     -0.00136909	     18.50057592
      0.10860757	     -0.06124384	     -0.00030862	     -0.20219427	     -0.06337276	      0.88299211	     -0.00037657	     -0.21760308	     -0.00344143	     -0.00147143	     19.03049206
      0.11002925	     -0.06135299	     -0.00032163	     -0.20230311	     -0.06337766	      0.88298996	     -0.00037611	     -0.21764207	     -0.00345500	     -0.00154627	     19.52418034
      0.11145093	     -0.06146460	     -0.00033501	     -0.20241443	     -0.06338258	      0.88298771	     -0.00037567	     -0.21768012	     -0.00346522	     -0.00161324	     20.02074644
      0.11287261	     -0.06158031	     -0.00034738	     -0.20252992	     -0.06338751	      0.88298538	     -0.00037526	     -0.21771728	     -0.00347131	     -0.00167217	     20.58078990
      0.11466403	     -0.06173274	     -0.00036257	     -0.20268213	     -0.06339373	      0.88298232	     -0.00037478	     -0.21776318	     -0.00347342	     -0.00173517	     20.99432162
      0.11608917	     -0.06186357	     -0.00037184	     -0.20281288	     -0.06339868	      0.88297982	     -0.00037441	     -0.21779917	     -0.00346993	     -0.00177645	     21.42271179
      0.11751432	     -0.06199850	     -0.00038094	     -0.20294778	     -0.06340362	      0.88297726	     -0.00037406	     -0.21783487	     -0.00346234	     -0.00181038	     21.47677779
      0.11893947	     -0.06213959	     -0.00038806	     -0.20308892	     -0.06340855	      0.88297466	     -0.00037373	     -0.21787035	     -0.00345006	     -0.00183720	     21.59555847
      0.12077376	     -0.06232344	     -0.00039595	     -0.20327293	     -0.06341486	      0.88297127	     -0.00037332	     -0.21791582	     -0.00342804	     -0.00186196	     21.46166772
      0.12219998	     -0.06246944	     -0.00039901	     -0.20341915	     -0.06341973	      0.88296860	     -0.00037302	     -0.21795104	     -0.00340571	     -0.00187398	     21.44303472
      0.12362620	     -0.06261390	     -0.00040190	     -0.20356389	     -0.06342457	      0.88296593	     -0.00037273	     -0.21798621	     -0.00337965	     -0.00188026	     21.27215455
      0.12505243	     -0.06275854	     -0.00040259	     -0.20370887	     -0.06342937	      0.88296324	     -0.00037245	     -0.21802135	     -0.00334951	     -0.00188105	     21.14659635
      0.12693730	     -0.06294431	     -0.00040261	     -0.20389518	     -0.06343564	      0.88295970	     -0.00037210	     -0.21806778	     -0.00330436	     -0.00187439	     21.04210193
      0.12837037	     -0.06308146	     -0.00040019	     -0.20403282	     -0.06344035	      0.88295702	     -0.00037185	     -0.21810300	     -0.00326572	     -0.00186367	     20.88402747
      0.12980343	     -0.06321088	     -0.00039844	     -0.20416274	     -0.06344500	      0.88295436	     -0.00037162	     -0.21813811	     -0.00322429	     -0.00184852	     20.88542698
      0.13123649	     -0.06333404	     -0.00039541	     -0.20428646	     -0.06344959	      0.88295173	     -0.00037140	     -0.21817299	     -0.00317976	     -0.00182898	     20.77267343
      0.13316233	     -0.06348618	     -0.00039235	     -0.20443937	     -0.06345565	      0.88294824	     -0.00037113	     -0.21821935	     -0.00311618	     -0.00179613	     20.83215748
      0.13459996	     -0.06359194	     -0.00038887	     -0.20454575	     -0.06346010	      0.88294567	     -0.00037095	     -0.21825344	     -0.00306578	     -0.00176667	     20.54149702
      0.13603759	     -0.06368753	     -0.00038705	     -0.20464196	     -0.06346447	      0.88294316	     -0.00037079	     -0.21828698	     -0.00301385	     -0.00173320	     20.55126547
      0.13778058	     -0.06379251	     -0.00038391	     -0.20474771	     -0.06346966	      0.88294018	     -0.00037063	     -0.21832669	     -0.00294847	     -0.00168712	     20.20500373
      0.13934410	     -0.06387384	     -0.00038306	     -0.20482972	     -0.06347423	      0.88293757	     -0.00037051	     -0.21836126	     -0.00288866	     -0.00164085	     20.22569294
      0.14090763	     -0.06394606	     -0.00038077	     -0.20490265	     -0.06347869	      0.88293505	     -0.00037042	     -0.21839462	     -0.00282727	     -0.00158981	     19.76589298
      0.14247116	     -0.06400723	     -0.00038100	     -0.20496450	     -0.06348307	      0.88293260	     -0.00037037	     -0.21842663	     -0.00276562	     -0.00153432	     19.74223365
      0.14403468	     -0.06406259	     -0.00037962	     -0.20502057	     -0.06348734	      0.88293025	     -0.00037034	     -0.21845719	     -0.00270299	     -0.00147440	     19.25938323
      0.14559821	     -0.06411064	     -0.00038093	     -0.20506929	     -0.06349152	      0.88292800	     -0.00037034	     -0.21848629	     -0.00264062	     -0.00141067	     19.20811176
      0.14716173	     -0.06415612	     -0.00038037	     -0.20511546	     -0.06349560	      0.88292584	     -0.00037038	     -0.21851392	     -0.00257757	     -0.00134341	     18.76142319
      0.14872526	     -0.06419683	     -0.00038252	     -0.20515682	     -0.06349958	      0.88292380	     -0.00037044	     -0.21854011	     -0.00251499	     -0.00127344	     18.70039010
      0.15028879	     -0.06423675	     -0.00038250	     -0.20519744	     -0.06350346	      0.88292186	     -0.00037055	     -0.21856490	     -0.00245175	     -0.00120117	     18.31616597
      0.15185231	     -0.06427347	     -0.00038513	     -0.20523480	     -0.06350725	      0.88292004	     -0.00037068	     -0.21858834	     -0.00238895	     -0.00112755	     18.24653925
      0.15341584	     -0.06431046	     -0.00038533	     -0.20527247	     -0.06351093	      0.88291834	     -0.00037085	     -0.21861046	     -0.00232539	     -0.00105305	     17.91337381
      0.15497937	     -0.06434511	     -0.00038805	     -0.20530777	     -0.06351452	      0.88291675	     -0.00037105	     -0.21863135	     -0.00226213	     -0.00097865	     17.82968786
      0.15654289	     -0.06438036	     -0.00038809	     -0.20534372	     -0.06351801	      0.88291528	     -0.00037128	     -0.21865104	     -0.00219792	     -0.00090480	     17.52404951
      0.15810642	     -0.06441367	     -0.00039062	     -0.20537768	     -0.06352139	      0.88291392	     -0.00037154	     -0.21866961	     -0.00213381	     -0.00083242	     17.43256530
      0.15966994	     -0.06444783	     -0.00039046	     -0.20541255	     -0.06352468	      0.88291267	     -0.00037184	     -0.21868712	     -0.00206853	     -0.00076189	     17.13225293
      0.16123347	     -0.06448017	     -0.00039258	     -0.20544556	     -0.06352786	      0.88291153	     -0.00037216	     -0.21870366	     -0.00200319	     -0.00069416	     17.04670466
      0.16279700	     -0.06451305	     -0.00039198	     -0.20547916	     -0.06353094	      0.88291050	     -0.00037252	     -0.21871928	     -0.00193642	     -0.00062937	     16.72880456
      0.16436052	     -0.06454289	     -0.00039363	     -0.20550969	     -0.06353392	      0.88290956	     -0.00037291	     -0.21873405	     -0.00186956	     -0.00056848	     16.70116939
      0.16592405	     -0.06457116	     -0.00039269	     -0.20553871	     -0.06353679	      0.88290872	     -0.00037333	     -0.21874797	     -0.00180110	     -0.00051121	     16.38631396
      0.16748757	     -0.06459074	     -0.00039370	     -0.20555900	     -0.06353955	      0.88290796	     -0.00037378	     -0.21876098	     -0.00173283	     -0.00045826	     16.45703889
      0.16905110	     -0.06459973	     -0.00039211	     -0.20556875	     -0.06354220	      0.88290729	     -0.00037427	     -0.21877281	     -0.00166375	     -0.00040904	     16.30755185
      0.17061463	     -0.06458901	     -0.00039219	     -0.20555874	     -0.06354475	      0.88290668	     -0.00037478	     -0.21878306	     -0.00159666	     -0.00036359	     16.54101763
      0.17217815	     -0.06455835	     -0.00039006	     -0.20552881	     -0.06354720	      0.88290615	     -0.00037533	     -0.21879121	     -0.00153175	     -0.00032083	     16.56954974
      0.17374168	     -0.06450381	     -0.00038976	     -0.20547491	     -0.06354955	      0.88290568	     -0.00037591	     -0.21879681	     -0.00147190	     -0.00028066	     16.98196869
      0.17530521	     -0.06443113	     -0.00038796	     -0.20540285	     -0.06355180	      0.88290527	     -0.00037652	     -0.21879951	     -0.00141664	     -0.00024211	     17.24415154
      0.17686873	     -0.06434220	     -0.00038849	     -0.20531442	     -0.06355398	      0.88290492	     -0.00037716	     -0.21879923	     -0.00136764	     -0.00020512	     17.79164039
      0.17843226	     -0.06424610	     -0.00038819	     -0.20521879	     -0.06355608	      0.88290463	     -0.00037784	     -0.21879607	     -0.00132344	     -0.00016898	     18.19749365
      0.17999578	     -0.06414385	     -0.00038999	     -0.20511692	     -0.06355812	      0.88290439	     -0.00037854	     -0.21879038	     -0.00128464	     -0.00013417	     18.79941810
      0.18155931	     -0.06404172	     -0.00039062	     -0.20501514	     -0.06356010	      0.88290421	     -0.00037928	     -0.21878246	     -0.00124889	     -0.00010040	     19.26120113
      0.18312284	     -0.06393771	     -0.00039276	     -0.20491143	     -0.06356203	      0.88290408	     -0.00038004	     -0.21877269	     -0.00121609	     -0.00006825	     19.84264424
      0.18468636	     -0.06383607	     -0.00039347	     -0.20481010	     -0.06356390	      0.88290399	     -0.00038083	     -0.21876133	     -0.00118377	     -0.00003743	     20.28180598
      0.18624989	     -0.06373303	     -0.00039536	     -0.20470735	     -0.06356573	      0.88290396	     -0.00038164	     -0.21874866	     -0.00115194	     -0.00000845	     20.85407522
      0.18781341	     -0.06363183	     -0.00039564	     -0.20460647	     -0.06356750	      0.88290397	     -0.00038248	     -0.21873483	     -0.00111861	      0.00001913	     21.31406598
      0.18937694	     -0.06352783	     -0.00039696	     -0.20450278	     -0.06356923	      0.88290402	     -0.00038335	     -0.21871999	     -0.00108450	      0.00004497	     21.92750654
      0.19094047	     -0.06342484	     -0.00039658	     -0.20440015	     -0.06357089	      0.88290411	     -0.00038424	     -0.21870419	     -0.00104820	      0.00006962	     22.39807744
      0.19250399	     -0.06331847	     -0.00039722	     -0.20429413	     -0.06357250	      0.88290423	     -0.00038514	     -0.21868754	     -0.00101083	      0.00009273	     23.05128207
      0.19406752	     -0.06321321	     -0.00039590	     -0.20418929	     -0.06357405	      0.88290440	     -0.00038607	     -0.21867008	     -0.00097117	      0.00011479	     23.51735976
      0.19563105	     -0.06310411	     -0.00039568	     -0.20408058	     -0.06357554	      0.88290459	     -0.00038702	     -0.21865191	     -0.00093057	      0.00013539	     24.20822417
      0.19719457	     -0.06299648	     -0.00039333	     -0.20397341	     -0.06357696	      0.88290482	     -0.00038799	     -0.21863304	     -0.00088788	      0.00015496	     24.64399825
      0.19875810	     -0.06288523	     -0.00039244	     -0.20386260	     -0.06357832	      0.88290507	     -0.00038898	     -0.21861357	     -0.00084463	      0.00017302	     25.36186648
      0.20032162	     -0.06277649	     -0.00038924	     -0.20375434	     -0.06357960	      0.88290536	     -0.00038998	     -0.21859355	     -0.00079963	      0.00018998	     25.73307760
      0.20188515	     -0.06266381	     -0.00038800	     -0.20364213	     -0.06358082	      0.88290567	     -0.00039100	     -0.21857306	     -0.00075457	      0.00020536	     26.47336975
      0.20344868	     -0.06255402	     -0.00038399	     -0.20353285	     -0.06358196	      0.88290600	     -0.00039203	     -0.21855210	     -0.00070810	      0.00021964	     26.74024146
      0.20481666	     -0.06245418	     -0.00038256	     -0.20343343	     -0.06358290	      0.88290631	     -0.00039294	     -0.21853345	     -0.00066783	      0.00023085	     27.34499321
      0.20618465	     -0.06235596	     -0.00037943	     -0.20333565	     -0.06358379	      0.88290663	     -0.00039386	     -0.21851449	     -0.00062698	      0.00024121	     27.64520245
      0.20788703	     -0.06223185	     -0.00037651	     -0.20321208	     -0.06358481	      0.88290705	     -0.00039502	     -0.21849052	     -0.00057652	      0.00025267	     28.19299021
      0.20958942	     -0.06210911	     -0.00037199	     -0.20308990	     -0.06358575	      0.88290749	     -0.00039619	     -0.21846615	     -0.00052602	      0.00026276	     28.42150738
      0.21095159	     -0.06200860	     -0.00037012	     -0.20298981	     -0.06358644	      0.88290785	     -0.00039713	     -0.21844641	     -0.00048650	      0.00026965	     28.90144787
      0.21231377	     -0.06190979	     -0.00036675	     -0.20289143	     -0.06358708	      0.88290823	     -0.00039808	     -0.21842644	     -0.00044714	      0.00027570	     29.07752352
      0.21403922	     -0.06178358	     -0.00036362	     -0.20276574	     -0.06358781	      0.88290871	     -0.00039928	     -0.21840088	     -0.00039848	      0.00028195	     29.48010888
      0.21576466	     -0.06165955	     -0.00035878	     -0.20264224	     -0.06358845	      0.88290920	     -0.00040049	     -0.21837503	     -0.00035071	      0.00028683	     29.52949774
      0.21704887	     -0.06156593	     -0.00035727	     -0.20254897	     -0.06358888	      0.88290957	     -0.00040139	     -0.21835564	     -0.00031652	      0.00028943	     29.88287989
      0.21833307	     -0.06147435	     -0.00035429	     -0.20245775	     -0.06358927	      0.88290994	     -0.00040229	     -0.21833613	     -0.00028291	      0.00029133	     29.95799586
      0.22015477	     -0.06134516	     -0.00035109	     -0.20232905	     -0.06358974	      0.88291047	     -0.00040356	     -0.21830830	     -0.00023707	      0.00029269	     30.19416275
      0.22170796	     -0.06123753	     -0.00034738	     -0.20222183	     -0.06359008	      0.88291093	     -0.00040465	     -0.21828447	     -0.00019941	      0.00029273	     30.18863539
      0.22326114	     -0.06113070	     -0.00034540	     -0.20211536	     -0.06359036	      0.88291138	     -0.00040573	     -0.21826061	     -0.00016360	      0.00029161	     30.41996195
      0.22481433	     -0.06102735	     -0.00034143	     -0.20201238	     -0.06359059	      0.88291183	     -0.00040680	     -0.21823674	     -0.00012902	      0.00028950	     30.30667412
      0.22636752	     -0.06092466	     -0.00034019	     -0.20191000	     -0.06359076	      0.88291228	     -0.00040786	     -0.21821292	     -0.00009650	      0.00028616	     30.58112955
      0.22769689	     -0.06084014	     -0.00033665	     -0.20182578	     -0.06359087	      0.88291266	     -0.00040876	     -0.21819258	     -0.00006951	      0.00028251	     30.41031832
      0.22902626	     -0.06075651	     -0.00033500	     -0.20174240	     -0.06359095	      0.88291303	     -0.00040966	     -0.21817234	     -0.00004399	      0.00027793	     30.50533612
      0.23069838	     -0.06065469	     -0.00033177	     -0.20164089	     -0.06359099	      0.88291349	     -0.00041077	     -0.21814703	     -0.00001330	      0.00027101	     30.42893094
      0.23237050	     -0.06055517	     -0.00033042	     -0.20154164	     -0.06359099	      0.88291394	     -0.00041186	     -0.21812193	      0.00001536	      0.00026263	     30.59483886
      0.23368278	     -0.06048018	     -0.00032722	     -0.20146688	     -0.06359096	      0.88291428	     -0.00041271	     -0.21810241	      0.00003698	      0.00025516	     30.40426700
      0.23499506	     -0.06040645	     -0.00032578	     -0.20139334	     -0.06359090	      0.88291461	     -0.00041355	     -0.21808305	      0.00005732	      0.00024675	     30.44928465
      0.23670340	     -0.06031403	     -0.00032256	     -0.20130116	     -0.06359078	      0.88291502	     -0.00041461	     -0.21805813	      0.00008252	      0.00023456	     30.33475079
      0.23841175	     -0.06022421	     -0.00032130	     -0.20121155	     -0.06359062	      0.88291541	     -0.00041566	     -0.21803355	      0.00010586	      0.00022088	     30.48276234
      0.23965172	     -0.06016161	     -0.00031799	     -0.20114913	     -0.06359047	      0.88291567	     -0.00041640	     -0.21801592	      0.00012219	      0.00021020	     30.25239680
      0.24089169	     -0.06010008	     -0.00031644	     -0.20108774	     -0.06359031	      0.88291593	     -0.00041713	     -0.21799849	      0.00013753	      0.00019876	     30.25353799
      0.24270469	     -0.06001302	     -0.00031313	     -0.20100088	     -0.06359004	      0.88291627	     -0.00041816	     -0.21797336	      0.00015879	      0.00018085	     30.12304233
      0.24423169	     -0.05994191	     -0.00031151	     -0.20092991	     -0.06358979	      0.88291654	     -0.00041900	     -0.21795253	      0.00017541	      0.00016464	     30.14940835
      0.24575869	     -0.05987343	     -0.00030809	     -0.20086159	     -0.06358951	      0.88291677	     -0.00041982	     -0.21793201	      0.00019129	      0.00014758	     29.95002192
      0.24728569	     -0.05980668	     -0.00030702	     -0.20079495	     -0.06358920	      0.88291699	     -0.00042061	     -0.21791181	      0.00020593	      0.00012956	     30.02948678
      0.24881269	     -0.05974250	     -0.00030291	     -0.20073093	     -0.06358888	      0.88291717	     -0.00042137	     -0.21789193	      0.00022010	      0.00011085	     29.73961129
      0.25010389	     -0.05968950	     -0.00030232	     -0.20067800	     -0.06358859	      0.88291730	     -0.00042199	     -0.21787538	      0.00023108	      0.00009434	     29.81746285
      0.25139510	     -0.05963856	     -0.00029967	     -0.20062717	     -0.06358828	      0.88291741	     -0.00042259	     -0.21785907	      0.00024175	      0.00007745	     29.66261663
      0.25305465	     -0.05957509	     -0.00029765	     -0.20056380	     -0.06358787	      0.88291752	     -0.00042332	     -0.21783845	      0.00025451	      0.00005511	     29.62535788
      0.25471421	     -0.05951419	     -0.00029369	     -0.20050302	     -0.06358744	      0.88291760	     -0.00042401	     -0.21781822	      0.00026666	      0.00003228	     29.36521522
      0.25599601	     -0.05946858	     -0.00029295	     -0.20045746	     -0.06358709	      0.88291763	     -0.00042452	     -0.21780287	      0.00027519	      0.00001424	     29.41656725
      0.25727781	     -0.05942406	     -0.00029039	     -0.20041301	     -0.06358673	      0.88291763	     -0.00042500	     -0.21778776	      0.00028343	     -0.00000394	     29.25957667
      0.25897376	     -0.05936672	     -0.00028887	     -0.20035572	     -0.06358624	      0.88291760	     -0.00042560	     -0.21776817	      0.00029332	     -0.00002821	     29.20725570
      0.26066970	     -0.05931436	     -0.00028543	     -0.20030344	     -0.06358574	      0.88291754	     -0.00042615	     -0.21774911	      0.00030245	     -0.00005258	     28.91626739
      0.26188252	     -0.05928000	     -0.00028566	     -0.20026909	     -0.06358537	      0.88291746	     -0.00042652	     -0.21773585	      0.00030803	     -0.00007021	     28.97475702
      0.26309535	     -0.05924809	     -0.00028431	     -0.20023720	     -0.06358499	      0.88291737	     -0.00042686	     -0.21772294	      0.00031328	     -0.00008790	     28.84190802
      0.26490075	     -0.05921050	     -0.00028380	     -0.20019961	     -0.06358442	      0.88291718	     -0.00042732	     -0.21770456	      0.00031995	     -0.00011460	     28.75251222
      0.26641276	     -0.05919239	     -0.00028259	     -0.20018151	     -0.06358393	      0.88291699	     -0.00042766	     -0.21769020	      0.00032478	     -0.00013754	     28.53976675
      0.26792477	     -0.05919030	     -0.00028375	     -0.20017938	     -0.06358344	      0.88291677	     -0.00042796	     -0.21767713	      0.00032872	     -0.00016164	     28.52742168
      0.26943678	     -0.05920599	     -0.00028274	     -0.20019505	     -0.06358294	      0.88291650	     -0.00042822	     -0.21766576	      0.00033251	     -0.00018742	     28.24844542
      0.27079044	     -0.05923504	     -0.00028388	     -0.20022406	     -0.06358249	      0.88291623	     -0.00042841	     -0.21765730	      0.00033550	     -0.00021259	     28.27672938
      0.27214409	     -0.05927780	     -0.00028229	     -0.20026683	     -0.06358203	      0.88291593	     -0.00042857	     -0.21765066	      0.00033884	     -0.00024012	     28.05475630
      0.27349775	     -0.05933352	     -0.00028149	     -0.20032255	     -0.06358157	      0.88291558	     -0.00042869	     -0.21764599	      0.00034246	     -0.00027069	     28.01099429
      0.27522333	     -0.05942109	     -0.00027732	     -0.20041020	     -0.06358097	      0.88291508	     -0.00042879	     -0.21764305	      0.00034836	     -0.00031467	     27.76910620
      0.27660009	     -0.05950311	     -0.00027454	     -0.20049228	     -0.06358049	      0.88291462	     -0.00042883	     -0.21764317	      0.00035416	     -0.00035446	     27.81541554
      0.27797685	     -0.05959434	     -0.00026871	     -0.20058366	     -0.06358000	      0.88291410	     -0.00042882	     -0.21764549	      0.00036157	     -0.00039870	     27.60518538
      0.27935362	     -0.05969335	     -0.00026358	     -0.20068282	     -0.06357949	      0.88291352	     -0.00042878	     -0.21764997	      0.00037044	     -0.00044772	     27.62248574
      0.28107048	     -0.05982506	     -0.00025433	     -0.20081478	     -0.06357885	      0.88291269	     -0.00042868	     -0.21765847	      0.00038415	     -0.00051550	     27.37700054
      0.28243657	     -0.05993658	     -0.00024855	     -0.20092652	     -0.06357831	      0.88291195	     -0.00042856	     -0.21766742	      0.00039687	     -0.00057470	     27.50373360
      0.28380265	     -0.06005280	     -0.00024068	     -0.20104300	     -0.06357776	      0.88291112	     -0.00042840	     -0.21767822	      0.00041168	     -0.00063827	     27.28130462
      0.28516874	     -0.06017323	     -0.00023420	     -0.20116369	     -0.06357719	      0.88291020	     -0.00042821	     -0.21769074	      0.00042828	     -0.00070606	     27.30130457
      0.28694952	     -0.06033507	     -0.00022453	     -0.20132592	     -0.06357640	      0.88290886	     -0.00042791	     -0.21770944	      0.00045311	     -0.00079998	     27.01915376
      0.28832185	     -0.06046319	     -0.00021944	     -0.20145433	     -0.06357577	      0.88290771	     -0.00042765	     -0.21772554	      0.00047442	     -0.00087610	     27.15877735
      0.28969419	     -0.06059356	     -0.00021300	     -0.20158503	     -0.06357510	      0.88290645	     -0.00042735	     -0.21774297	      0.00049805	     -0.00095471	     26.91054137
      0.29106652	     -0.06072491	     -0.00020855	     -0.20171670	     -0.06357440	      0.88290509	     -0.00042702	     -0.21776163	      0.00052364	     -0.00103523	     26.91004009
      0.29288834	     -0.06090247	     -0.00020202	     -0.20189472	     -0.06357341	      0.88290310	     -0.00042654	     -0.21778814	      0.00056105	     -0.00114380	     26.61200721
      0.29426272	     -0.06103887	     -0.00019965	     -0.20203146	     -0.06357262	      0.88290148	     -0.00042614	     -0.21780931	      0.00059155	     -0.00122618	     26.73859352
      0.29563710	     -0.06117675	     -0.00019597	     -0.20216972	     -0.06357178	      0.88289973	     -0.00042572	     -0.21783138	      0.00062445	     -0.00130807	     26.51352739
      0.29729594	     -0.06134384	     -0.00019409	     -0.20233725	     -0.06357071	      0.88289748	     -0.00042517	     -0.21785905	      0.00066687	     -0.00140544	     26.57839115
      0.29895477	     -0.06151058	     -0.00019106	     -0.20250450	     -0.06356957	      0.88289507	     -0.00042458	     -0.21788770	      0.00071281	     -0.00149987	     26.23496171
      0.30022085	     -0.06163941	     -0.00019212	     -0.20263367	     -0.06356864	      0.88289313	     -0.00042411	     -0.21791016	      0.00074969	     -0.00156945	     26.41979232
      0.30148693	     -0.06176877	     -0.00019157	     -0.20276342	     -0.06356767	      0.88289110	     -0.00042361	     -0.21793307	      0.00078871	     -0.00163625	     26.30628021
      0.30327859	     -0.06195306	     -0.00019185	     -0.20294828	     -0.06356621	      0.88288809	     -0.00042286	     -0.21796614	      0.00084694	     -0.00172530	     26.35133126
      0.30485000	     -0.06211479	     -0.00019090	     -0.20311057	     -0.06356483	      0.88288532	     -0.00042217	     -0.21799566	      0.00090131	     -0.00179733	     26.19585741
      0.30642142	     -0.06227624	     -0.00019218	     -0.20327256	     -0.06356337	      0.88288244	     -0.00042144	     -0.21802554	      0.00095827	     -0.00186325	     26.35984943
      0.30799284	     -0.06243691	     -0.00019075	     -0.20343385	     -0.06356182	      0.88287947	     -0.00042067	     -0.21805571	      0.00101858	     -0.00192248	     26.15053177
      0.30936544	     -0.06257748	     -0.00019226	     -0.20357494	     -0.06356038	      0.88287680	     -0.00041997	     -0.21808225	      0.00107328	     -0.00196858	     26.33014165
      0.31073805	     -0.06271707	     -0.00019152	     -0.20371511	     -0.06355887	      0.88287407	     -0.00041925	     -0.21810892	      0.00113054	     -0.00200904	     26.23385100
      0.31239479	     -0.06288282	     -0.00019224	     -0.20388157	     -0.06355694	      0.88287070	     -0.00041833	     -0.21814121	      0.00120246	     -0.00205034	     26.35451170
      0.31405154	     -0.06304497	     -0.00019071	     -0.20404450	     -0.06355488	      0.88286728	     -0.00041737	     -0.21817350	      0.00127801	     -0.00208310	     26.20114938
      0.31544662	     -0.06317916	     -0.00019176	     -0.20417933	     -0.06355306	      0.88286436	     -0.00041653	     -0.21820063	      0.00134380	     -0.00210416	     26.38919584
      0.31684171	     -0.06331089	     -0.00019057	     -0.20431177	     -0.06355113	      0.88286141	     -0.00041565	     -0.21822768	      0.00141219	     -0.00211917	     26.29067318
      0.31823679	     -0.06343997	     -0.00019051	     -0.20444155	     -0.06354912	      0.88285845	     -0.00041475	     -0.21825462	      0.00148265	     -0.00212835	     26.36540111
      0.32016654	     -0.06361410	     -0.00018887	     -0.20461672	     -0.06354616	      0.88285433	     -0.00041345	     -0.21829167	      0.00158403	     -0.00213159	     26.25835981
      0.32160221	     -0.06373976	     -0.00018938	     -0.20474316	     -0.06354383	      0.88285128	     -0.00041245	     -0.21831902	      0.00166188	     -0.00212723	     26.44069060
      0.32303788	     -0.06386235	     -0.00018803	     -0.20486657	     -0.06354138	      0.88284823	     -0.00041141	     -0.21834616	      0.00174227	     -0.00211722	     26.32284582
      0.32447354	     -0.06398207	     -0.00018790	     -0.20498712	     -0.06353882	      0.88284520	     -0.00041035	     -0.21837308	      0.00182463	     -0.00210194	     26.40483607
      0.32637641	     -0.06413550	     -0.00018625	     -0.20514169	     -0.06353525	      0.88284122	     -0.00040889	     -0.21840837	      0.00193725	     -0.00207385	     26.24172400
      0.32779839	     -0.06424618	     -0.00018704	     -0.20525323	     -0.06353243	      0.88283829	     -0.00040777	     -0.21843441	      0.00202335	     -0.00204756	     26.42498673
      0.32922037	     -0.06435297	     -0.00018594	     -0.20536092	     -0.06352949	      0.88283540	     -0.00040662	     -0.21846014	      0.00211161	     -0.00201704	     26.27512457
      0.33096120	     -0.06447845	     -0.00018646	     -0.20548750	     -0.06352572	      0.88283193	     -0.00040518	     -0.21849114	      0.00222181	     -0.00197459	     26.39153426
      0.33270202	     -0.06459718	     -0.00018393	     -0.20560740	     -0.06352175	      0.88282853	     -0.00040371	     -0.21852154	      0.00233501	     -0.00192699	     26.04052681
      0.33400689	     -0.06468349	     -0.00018520	     -0.20569455	     -0.06351865	      0.88282604	     -0.00040259	     -0.21854392	      0.00242098	     -0.00188846	     26.25908597
      0.33531175	     -0.06476662	     -0.00018457	     -0.20577857	     -0.06351543	      0.88282360	     -0.00040145	     -0.21856595	      0.00250863	     -0.00184766	     26.11863180
      0.33719921	     -0.06488240	     -0.00018528	     -0.20589564	     -0.06351058	      0.88282017	     -0.00039978	     -0.21859713	      0.00263750	     -0.00178542	     26.11926581
      0.33883600	     -0.06497938	     -0.00018493	     -0.20599378	     -0.06350617	      0.88281730	     -0.00039832	     -0.21862351	      0.00275163	     -0.00172891	     25.85729836
      0.34047279	     -0.06507359	     -0.00018710	     -0.20608912	     -0.06350157	      0.88281452	     -0.00039684	     -0.21864930	      0.00286737	     -0.00167085	     25.98498152
      0.34210958	     -0.06516386	     -0.00018662	     -0.20618058	     -0.06349678	      0.88281183	     -0.00039534	     -0.21867447	      0.00298569	     -0.00161169	     25.57814446
      0.34352917	     -0.06523943	     -0.00018936	     -0.20625716	     -0.06349247	      0.88280958	     -0.00039404	     -0.21869576	      0.00308941	     -0.00156008	     25.73822146
      0.34494877	     -0.06531172	     -0.00018989	     -0.20633051	     -0.06348801	      0.88280740	     -0.00039273	     -0.21871654	      0.00319501	     -0.00150836	     25.48904986
      0.34667559	     -0.06539531	     -0.00019240	     -0.20641537	     -0.06348238	      0.88280485	     -0.00039114	     -0.21874106	      0.00332507	     -0.00144587	     25.48649833
      0.34840240	     -0.06547253	     -0.00019274	     -0.20649393	     -0.06347652	      0.88280241	     -0.00038954	     -0.21876466	      0.00345753	     -0.00138419	     25.11173854
      0.34983844	     -0.06553076	     -0.00019543	     -0.20655324	     -0.06347148	      0.88280045	     -0.00038822	     -0.21878350	      0.00356869	     -0.00133388	     25.22704608
      0.35127449	     -0.06558209	     -0.00019573	     -0.20660571	     -0.06346627	      0.88279857	     -0.00038690	     -0.21880151	      0.00368150	     -0.00128450	     24.97360579
      0.35302377	     -0.06563452	     -0.00019773	     -0.20665952	     -0.06345971	      0.88279638	     -0.00038529	     -0.21882211	      0.00382017	     -0.00122589	     24.97133241
      0.35477305	     -0.06567522	     -0.00019744	     -0.20670165	     -0.06345290	      0.88279428	     -0.00038370	     -0.21884102	      0.00396081	     -0.00116885	     24.58725645
      0.35618265	     -0.06570060	     -0.00020031	     -0.20672814	     -0.06344724	      0.88279267	     -0.00038243	     -0.21885491	      0.00407459	     -0.00112415	     24.70839251
      0.35759225	     -0.06571938	     -0.00020159	     -0.20674805	     -0.06344142	      0.88279112	     -0.00038117	     -0.21886752	      0.00418945	     -0.00108030	     24.49121484
      0.35939683	     -0.06573511	     -0.00020601	     -0.20676520	     -0.06343372	      0.88278922	     -0.00037958	     -0.21888175	      0.00433695	     -0.00102534	     24.47399147
      0.36120141	     -0.06574139	     -0.00020950	     -0.20677292	     -0.06342576	      0.88278741	     -0.00037801	     -0.21889378	      0.00448535	     -0.00097123	     24.13990521
      0.36258107	     -0.06574073	     -0.00021568	     -0.20677329	     -0.06341950	      0.88278610	     -0.00037683	     -0.21890144	      0.00459841	     -0.00093031	     24.25490682
      0.36396073	     -0.06573423	     -0.00022022	     -0.20676786	     -0.06341308	      0.88278485	     -0.00037566	     -0.21890774	      0.00471176	     -0.00088941	     24.09778957
      0.36583291	     -0.06571687	     -0.00022841	     -0.20675190	     -0.06340411	      0.88278323	     -0.00037410	     -0.21891403	      0.00486496	     -0.00083390	     24.07932182
      0.36770509	     -0.06568932	     -0.00023477	     -0.20672577	     -0.06339486	      0.88278172	     -0.00037258	     -0.21891768	      0.00501789	     -0.00077800	     23.83545904
      0.36903035	     -0.06566449	     -0.00024238	     -0.20670190	     -0.06338814	      0.88278072	     -0.00037152	     -0.21891862	      0.00512512	     -0.00073822	     23.94466555
      0.37035562	     -0.06563464	     -0.00024805	     -0.20667303	     -0.06338127	      0.88277977	     -0.00037048	     -0.21891819	      0.00523217	     -0.00069802	     23.86796662
      0.37234010	     -0.06558129	     -0.00025781	     -0.20662110	     -0.06337073	      0.88277844	     -0.00036895	     -0.21891495	      0.00539108	     -0.00063703	     23.87448208
      0.37399771	     -0.06552853	     -0.00026459	     -0.20656955	     -0.06336169	      0.88277743	     -0.00036770	     -0.21890985	      0.00552274	     -0.00058506	     23.78456530
      0.37565532	     -0.06546930	     -0.00027335	     -0.20651147	     -0.06335243	      0.88277650	     -0.00036648	     -0.21890257	      0.00565268	     -0.00053206	     23.84300773
      0.37731293	     -0.06540297	     -0.00027909	     -0.20644632	     -0.06334295	      0.88277567	     -0.00036528	     -0.21889314	      0.00578149	     -0.00047767	     23.72290692
      0.37880265	     -0.06533860	     -0.00028685	     -0.20638296	     -0.06333425	      0.88277499	     -0.00036422	     -0.21888287	      0.00589530	     -0.00042763	     23.77504343
      0.38029237	     -0.06526898	     -0.00029187	     -0.20631437	     -0.06332538	      0.88277439	     -0.00036318	     -0.21887096	      0.00600797	     -0.00037624	     23.69062988
      0.38178209	     -0.06519523	     -0.00029832	     -0.20624160	     -0.06331635	      0.88277387	     -0.00036215	     -0.21885744	      0.00611871	     -0.00032361	     23.68818992
      0.38365539	     -0.06509628	     -0.00030415	     -0.20614391	     -0.06330476	      0.88277333	     -0.00036089	     -0.21883827	      0.00625576	     -0.00025556	     23.59897821
      0.38515786	     -0.06501310	     -0.00031065	     -0.20606168	     -0.06329528	      0.88277299	     -0.00035990	     -0.21882122	      0.00636322	     -0.00019968	     23.62029442
      0.38666034	     -0.06492594	     -0.00031466	     -0.20597548	     -0.06328564	      0.88277273	     -0.00035892	     -0.21880278	      0.00646906	     -0.00014261	     23.54278714
      0.38816281	     -0.06483580	     -0.00032004	     -0.20588626	     -0.06327584	      0.88277256	     -0.00035797	     -0.21878300	      0.00657262	     -0.00008458	     23.54034201
      0.39002906	     -0.06471886	     -0.00032437	     -0.20577047	     -0.06326346	      0.88277247	     -0.00035680	     -0.21875670	      0.00669865	     -0.00001122	     23.45885298
      0.39149766	     -0.06462398	     -0.00032973	     -0.20567644	     -0.06325355	      0.88277250	     -0.00035590	     -0.21873472	      0.00679520	      0.00004718	     23.49624625
      0.39296625	     -0.06452560	     -0.00033264	     -0.20557892	     -0.06324350	      0.88277261	     -0.00035501	     -0.21871166	      0.00689000	      0.00010614	     23.43653618
      0.39443485	     -0.06442472	     -0.00033677	     -0.20547886	     -0.06323331	      0.88277281	     -0.00035414	     -0.21868757	      0.00698250	      0.00016536	     23.45438974
      0.39638199	     -0.06428642	     -0.00034024	     -0.20534164	     -0.06321960	      0.88277321	     -0.00035301	     -0.21865412	      0.00710213	      0.00024416	     23.40207758
      0.39782704	     -0.06418158	     -0.00034479	     -0.20523755	     -0.06320928	      0.88277360	     -0.00035219	     -0.21862824	      0.00718818	      0.00030255	     23.47217406
      0.39927209	     -0.06407383	     -0.00034716	     -0.20513055	     -0.06319883	      0.88277408	     -0.00035138	     -0.21860149	      0.00727242	      0.00036080	     23.43874524
      0.40104523	     -0.06393912	     -0.00035188	     -0.20499670	     -0.06318584	      0.88277478	     -0.00035041	     -0.21856754	      0.00737265	      0.00043175	     23.51270542
      0.40261096	     -0.06381709	     -0.00035380	     -0.20487544	     -0.06317423	      0.88277551	     -0.00034957	     -0.21853656	      0.00745876	      0.00049387	     23.46314142
      0.40417670	     -0.06369360	     -0.00035856	     -0.20475264	     -0.06316249	      0.88277633	     -0.00034875	     -0.21850466	      0.00754203	      0.00055521	     23.57031244
      0.40574243	     -0.06356732	     -0.00036052	     -0.20462707	     -0.06315061	      0.88277725	     -0.00034794	     -0.21847188	      0.00762310	      0.00061577	     23.52490289
      0.40730816	     -0.06344101	     -0.00036554	     -0.20450140	     -0.06313862	      0.88277826	     -0.00034715	     -0.21843828	      0.00770128	      0.00067520	     23.64618684
      0.40887390	     -0.06331311	     -0.00036750	     -0.20437415	     -0.06312650	      0.88277936	     -0.00034638	     -0.21840393	      0.00777727	      0.00073350	     23.60214233
      0.41043963	     -0.06318668	     -0.00037303	     -0.20424829	     -0.06311426	      0.88278055	     -0.00034563	     -0.21836889	      0.00785037	      0.00079031	     23.73854295
      0.41200536	     -0.06305916	     -0.00037489	     -0.20412137	     -0.06310192	      0.88278183	     -0.00034489	     -0.21833326	      0.00792135	      0.00084565	     23.69080672
      0.41357110	     -0.06293418	     -0.00038087	     -0.20399690	     -0.06308946	      0.88278320	     -0.00034417	     -0.21829709	      0.00798944	      0.00089916	     23.84041568
      0.41495844	     -0.06282270	     -0.00038246	     -0.20388589	     -0.06307834	      0.88278448	     -0.00034354	     -0.21826466	      0.00804806	      0.00094509	     23.79377797
      0.41634579	     -0.06271342	     -0.00038653	     -0.20377703	     -0.06306713	      0.88278582	     -0.00034292	     -0.21823191	      0.00810454	      0.00098940	     23.86560755
      0.41803875	     -0.06258068	     -0.00038936	     -0.20364482	     -0.06305335	      0.88278754	     -0.00034218	     -0.21819159	      0.00817109	      0.00104127	     23.87328608
      0.41973172	     -0.06245091	     -0.00039435	     -0.20351551	     -0.06303947	      0.88278935	     -0.00034145	     -0.21815093	      0.00823473	      0.00109047	     23.97875994
      0.42110522	     -0.06234527	     -0.00039527	     -0.20341028	     -0.06302812	      0.88279087	     -0.00034087	     -0.21811775	      0.00828458	      0.00112841	     23.93968270
      0.42247872	     -0.06224185	     -0.00039835	     -0.20330720	     -0.06301671	      0.88279245	     -0.00034030	     -0.21808441	      0.00833255	      0.00116440	     23.99459371
      0.42419181	     -0.06211289	     -0.00040008	     -0.20317868	     -0.06300239	      0.88279448	     -0.00033960	     -0.21804263	      0.00838999	      0.00120654	     24.00299090
      0.42590490	     -0.06198642	     -0.00040407	     -0.20305259	     -0.06298797	      0.88279658	     -0.00033892	     -0.21800065	      0.00844477	      0.00124549	     24.11092729
      0.42714526	     -0.06189379	     -0.00040404	     -0.20296026	     -0.06297747	      0.88279814	     -0.00033842	     -0.21797015	      0.00848266	      0.00127167	     24.07644423
      0.42838562	     -0.06180257	     -0.00040573	     -0.20286930	     -0.06296692	      0.88279973	     -0.00033793	     -0.21793954	      0.00851926	      0.00129614	     24.12048405
      0.43017038	     -0.06167126	     -0.00040720	     -0.20273834	     -0.06295167	      0.88280207	     -0.00033724	     -0.21789534	      0.00856929	      0.00132834	     24.16318627
      0.43171830	     -0.06155842	     -0.00040904	     -0.20262578	     -0.06293838	      0.88280415	     -0.00033664	     -0.21785686	      0.00861058	      0.00135349	     24.22821673
      0.43326622	     -0.06144571	     -0.00040987	     -0.20251334	     -0.06292502	      0.88280626	     -0.00033605	     -0.21781826	      0.00864917	      0.00137603	     24.26101231
      0.43453670	     -0.06135410	     -0.00041126	     -0.20242192	     -0.06291401	      0.88280802	     -0.00033557	     -0.21778649	      0.00867977	      0.00139281	     24.32054308
      0.43580717	     -0.06126274	     -0.00041217	     -0.20233073	     -0.06290296	      0.88280980	     -0.00033509	     -0.21775467	      0.00870841	      0.00140798	     24.36257435
      0.43747663	     -0.06114394	     -0.00041361	     -0.20221214	     -0.06288839	      0.88281217	     -0.00033446	     -0.21771277	      0.00874398	      0.00142573	     24.43122307
      0.43893980	     -0.06104101	     -0.00041474	     -0.20210937	     -0.06287558	      0.88281426	     -0.00033391	     -0.21767601	      0.00877252	      0.00143926	     24.48655352
      0.44040298	     -0.06093939	     -0.00041608	     -0.20200789	     -0.06286272	      0.88281638	     -0.00033336	     -0.21763924	      0.00879945	      0.00145119	     24.55630201
      0.44186616	     -0.06083901	     -0.00041729	     -0.20190763	     -0.06284983	      0.88281851	     -0.00033281	     -0.21760248	      0.00882360	      0.00146143	     24.61891266
      0.44332934	     -0.06073986	     -0.00041863	     -0.20180856	     -0.06283690	      0.88282065	     -0.00033227	     -0.21756576	      0.00884629	      0.00147035	     24.69684924
      0.44479252	     -0.06064206	     -0.00041987	     -0.20171084	     -0.06282394	      0.88282281	     -0.00033172	     -0.21752909	      0.00886599	      0.00147781	     24.76646505
      0.44607209	     -0.06055751	     -0.00042102	     -0.20162634	     -0.06281259	      0.88282471	     -0.00033124	     -0.21749708	      0.00888217	      0.00148350	     24.84095999
      0.44735165	     -0.06047407	     -0.00042212	     -0.20154293	     -0.06280122	      0.88282661	     -0.00033077	     -0.21746513	      0.00889616	      0.00148828	     24.91093554
      0.44900184	     -0.06036806	     -0.00042352	     -0.20143694	     -0.06278652	      0.88282907	     -0.00033015	     -0.21742405	      0.00891208	      0.00149345	     25.00775660
      0.45065203	     -0.06026416	     -0.00042483	     -0.20133303	     -0.06277180	      0.88283154	     -0.00032953	     -0.21738311	      0.00892476	      0.00149749	     25.10135643
      0.45190214	     -0.06018678	     -0.00042580	     -0.20125563	     -0.06276064	      0.88283341	     -0.00032906	     -0.21735223	      0.00893325	      0.00150010	     25.18308020
      0.45315225	     -0.06011073	     -0.00042670	     -0.20117956	     -0.06274947	      0.88283529	     -0.00032859	     -0.21732145	      0.00893971	      0.00150214	     25.26197287
      0.45491221	     -0.06000568	     -0.00042790	     -0.20107444	     -0.06273373	      0.88283793	     -0.00032794	     -0.21727835	      0.00894655	      0.00150440	     25.38315645
      0.45644129	     -0.05991658	     -0.00042885	     -0.20098526	     -0.06272005	      0.88284023	     -0.00032737	     -0.21724112	      0.00894981	      0.00150574	     25.48661344
      0.45797037	     -0.05982937	     -0.00042969	     -0.20089797	     -0.06270636	      0.88284254	     -0.00032680	     -0.21720411	      0.00895146	      0.00150676	     25.60265771
      0.45949945	     -0.05974422	     -0.00043041	     -0.20081271	     -0.06269267	      0.88284484	     -0.00032623	     -0.21716735	      0.00895032	      0.00150723	     25.71213678
      0.46081086	     -0.05967236	     -0.00043090	     -0.20074075	     -0.06268094	      0.88284682	     -0.00032574	     -0.21713601	      0.00894840	      0.00150752	     25.82051320
      0.46212226	     -0.05960220	     -0.00043116	     -0.20067047	     -0.06266920	      0.88284879	     -0.00032526	     -0.21710486	      0.00894449	      0.00150748	     25.92290200
      0.46383351	     -0.05951265	     -0.00043129	     -0.20058076	     -0.06265390	      0.88285137	     -0.00032463	     -0.21706450	      0.00893744	      0.00150721	     26.06607676
      0.46554476	     -0.05942568	     -0.00043124	     -0.20049362	     -0.06263862	      0.88285395	     -0.00032400	     -0.21702447	      0.00892741	      0.00150651	     26.20428905
      0.46685444	     -0.05936056	     -0.00043111	     -0.20042835	     -0.06262693	      0.88285593	     -0.00032352	     -0.21699407	      0.00891870	      0.00150593	     26.32605134
      0.46816411	     -0.05929712	     -0.00043090	     -0.20036475	     -0.06261526	      0.88285790	     -0.00032304	     -0.21696389	      0.00890810	      0.00150506	     26.43869403
      0.46996720	     -0.05921193	     -0.00043046	     -0.20027933	     -0.06259921	      0.88286061	     -0.00032237	     -0.21692270	      0.00889150	      0.00150362	     26.60633298
      0.47177030	     -0.05912841	     -0.00043009	     -0.20019557	     -0.06258319	      0.88286332	     -0.00032170	     -0.21688194	      0.00887187	      0.00150174	     26.75307452
      0.47308897	     -0.05906855	     -0.00043007	     -0.20013551	     -0.06257151	      0.88286530	     -0.00032121	     -0.21685246	      0.00885655	      0.00150040	     26.89235914
      0.47440763	     -0.05901036	     -0.00043010	     -0.20007711	     -0.06255984	      0.88286728	     -0.00032071	     -0.21682329	      0.00883947	      0.00149879	     27.00389515
      0.47628304	     -0.05892946	     -0.00043045	     -0.19999590	     -0.06254328	      0.88287008	     -0.00031999	     -0.21678237	      0.00881323	      0.00149639	     27.20292398
      0.47795221	     -0.05886139	     -0.00043064	     -0.19992753	     -0.06252859	      0.88287258	     -0.00031933	     -0.21674652	      0.00878767	      0.00149401	     27.30766580
      0.47962138	     -0.05879145	     -0.00043076	     -0.19985729	     -0.06251395	      0.88287507	     -0.00031866	     -0.21671119	      0.00876053	      0.00149145	     27.61969342
      0.48089576	     -0.05874352	     -0.00043046	     -0.19980912	     -0.06250280	      0.88287697	     -0.00031813	     -0.21668450	      0.00873854	      0.00148932	     27.60898038
      0.48217013	     -0.05869315	     -0.00043026	     -0.19975851	     -0.06249168	      0.88287887	     -0.00031759	     -0.21665808	      0.00871553	      0.00148708	     27.80068021
      0.48388728	     -0.05862954	     -0.00042972	     -0.19969457	     -0.06247674	      0.88288142	     -0.00031685	     -0.21662285	      0.00868311	      0.00148392	     27.91236411
      0.48538024	     -0.05857260	     -0.00042936	     -0.19963733	     -0.06246380	      0.88288363	     -0.00031619	     -0.21659261	      0.00865333	      0.00148090	     28.19961420
      0.48687320	     -0.05852207	     -0.00042871	     -0.19958649	     -0.06245090	      0.88288584	     -0.00031550	     -0.21656267	      0.00862263	      0.00147777	     28.20151886
      0.48836616	     -0.05846665	     -0.00042841	     -0.19953075	     -0.06243805	      0.88288804	     -0.00031479	     -0.21653310	      0.00859033	      0.00147430	     28.58026614
      0.48964086	     -0.05842634	     -0.00042732	     -0.19949017	     -0.06242712	      0.88288992	     -0.00031417	     -0.21650809	      0.00856225	      0.00147131	     28.53608504
      0.49091556	     -0.05838302	     -0.00042599	     -0.19944658	     -0.06241622	      0.88289179	     -0.00031353	     -0.21648334	      0.00853305	      0.00146816	     28.74109432
      0.49252673	     -0.05833295	     -0.00042370	     -0.19939617	     -0.06240251	      0.88289416	     -0.00031270	     -0.21645239	      0.00849519	      0.00146413	     28.82225879
      0.49413789	     -0.05828142	     -0.00042175	     -0.19934430	     -0.06238885	      0.88289651	     -0.00031184	     -0.21642189	      0.00845590	      0.00145974	     29.16091715
      0.49540432	     -0.05824749	     -0.00041991	     -0.19931009	     -0.06237816	      0.88289836	     -0.00031114	     -0.21639820	      0.00842460	      0.00145614	     29.11135316
      0.49667075	     -0.05821144	     -0.00041843	     -0.19927376	     -0.06236751	      0.88290020	     -0.00031042	     -0.21637483	      0.00839242	      0.00145222	     29.30780021
      0.49831452	     -0.05817008	     -0.00041629	     -0.19923203	     -0.06235375	      0.88290258	     -0.00030946	     -0.21634495	      0.00834995	      0.00144675	     29.38121367
      0.49995828	     -0.05812785	     -0.00041457	     -0.19918941	     -0.06234006	      0.88290496	     -0.00030847	     -0.21631567	      0.00830620	      0.00144062	     29.73987791
      0.50116254	     -0.05810366	     -0.00041277	     -0.19916494	     -0.06233008	      0.88290669	     -0.00030773	     -0.21629457	      0.00827390	      0.00143582	     29.64057017
      0.50236679	     -0.05807758	     -0.00041130	     -0.19913858	     -0.06232013	      0.88290841	     -0.00030697	     -0.21627383	      0.00824087	      0.00143053	     29.79509024
      0.50410511	     -0.05804479	     -0.00040878	     -0.19910539	     -0.06230585	      0.88291089	     -0.00030583	     -0.21624449	      0.00819254	      0.00142216	     29.86420326
      0.50558078	     -0.05801756	     -0.00040679	     -0.19907781	     -0.06229379	      0.88291299	     -0.00030484	     -0.21622019	      0.00815066	      0.00141419	     30.08407009
      0.50705646	     -0.05799608	     -0.00040408	     -0.19905599	     -0.06228180	      0.88291507	     -0.00030382	     -0.21619642	      0.00810844	      0.00140552	     30.04257574
      0.50853213	     -0.05797286	     -0.00040154	     -0.19903244	     -0.06226986	      0.88291713	     -0.00030277	     -0.21617324	      0.00806531	      0.00139597	     30.32250084
      0.51000780	     -0.05795957	     -0.00039789	     -0.19901882	     -0.06225799	      0.88291919	     -0.00030170	     -0.21615067	      0.00802205	      0.00138573	     30.15321691
      0.51126767	     -0.05794656	     -0.00039541	     -0.19900553	     -0.06224791	      0.88292093	     -0.00030076	     -0.21613201	      0.00798434	      0.00137611	     30.40380865
      0.51252754	     -0.05793970	     -0.00039212	     -0.19899839	     -0.06223787	      0.88292265	     -0.00029980	     -0.21611388	      0.00794660	      0.00136583	     30.36862847
      0.51412494	     -0.05793099	     -0.00038803	     -0.19898934	     -0.06222522	      0.88292483	     -0.00029855	     -0.21609172	      0.00789813	      0.00135164	     30.54105598
      0.51572235	     -0.05792852	     -0.00038244	     -0.19898656	     -0.06221264	      0.88292697	     -0.00029727	     -0.21607045	      0.00784933	      0.00133632	     30.43167832
      0.51698234	     -0.05792678	     -0.00037849	     -0.19898456	     -0.06220278	      0.88292865	     -0.00029623	     -0.21605438	      0.00781017	      0.00132323	     30.64217593
      0.51824234	     -0.05793147	     -0.00037356	     -0.19898901	     -0.06219296	      0.88293031	     -0.00029518	     -0.21603897	      0.00777098	      0.00130934	     30.57962739
      0.51986637	     -0.05794060	     -0.00036713	     -0.19899784	     -0.06218038	      0.88293242	     -0.00029378	     -0.21602016	      0.00772002	      0.00128998	     30.71042010
      0.52149039	     -0.05795699	     -0.00035896	     -0.19901395	     -0.06216788	      0.88293450	     -0.00029235	     -0.21600257	      0.00766910	      0.00126904	     30.52352219
      0.52268985	     -0.05796766	     -0.00035363	     -0.19902442	     -0.06215871	      0.88293601	     -0.00029127	     -0.21599038	      0.00763105	      0.00125237	     30.77132280
      0.52388930	     -0.05798174	     -0.00034702	     -0.19903831	     -0.06214958	      0.88293750	     -0.00029017	     -0.21597881	      0.00759300	      0.00123484	     30.74350386
      0.52560416	     -0.05800262	     -0.00033758	     -0.19905893	     -0.06213660	      0.88293959	     -0.00028856	     -0.21596335	      0.00753787	      0.00120814	     30.88648812
      0.52706666	     -0.05802353	     -0.00032828	     -0.19907964	     -0.06212562	      0.88294134	     -0.00028716	     -0.21595112	      0.00749041	      0.00118397	     30.81329932
      0.52852915	     -0.05804379	     -0.00031955	     -0.19909969	     -0.06211470	      0.88294306	     -0.00028573	     -0.21593977	      0.00744200	      0.00115837	     31.05855231
      0.52999164	     -0.05806860	     -0.00030889	     -0.19912431	     -0.06210385	      0.88294473	     -0.00028427	     -0.21592924	      0.00739318	      0.00113151	     30.92748011
      0.53145414	     -0.05809297	     -0.00029989	     -0.19914846	     -0.06209307	      0.88294637	     -0.00028279	     -0.21591960	      0.00734318	      0.00110311	     31.34662886
      0.53271413	     -0.05811727	     -0.00029002	     -0.19917261	     -0.06208385	      0.88294774	     -0.00028150	     -0.21591196	      0.00729968	      0.00107762	     31.23463396
      0.53397412	     -0.05814133	     -0.00028140	     -0.19919649	     -0.06207468	      0.88294908	     -0.00028019	     -0.21590494	      0.00725519	      0.00105098	     31.44874559
      0.53554859	     -0.05817629	     -0.00026936	     -0.19923123	     -0.06206330	      0.88295071	     -0.00027852	     -0.21589705	      0.00719911	      0.00101612	     31.47923783
      0.53712307	     -0.05821373	     -0.00025896	     -0.19926844	     -0.06205201	      0.88295228	     -0.00027684	     -0.21589022	      0.00714255	      0.00097927	     31.88270970
      0.53838732	     -0.05824701	     -0.00024904	     -0.19930156	     -0.06204301	      0.88295350	     -0.00027547	     -0.21588550	      0.00709744	      0.00094845	     31.81158144
      0.53965157	     -0.05828025	     -0.00024080	     -0.19933461	     -0.06203406	      0.88295468	     -0.00027409	     -0.21588144	      0.00705219	      0.00091644	     32.08627853
      0.54124920	     -0.05832367	     -0.00022942	     -0.19937781	     -0.06202284	      0.88295611	     -0.00027232	     -0.21587719	      0.00699537	      0.00087458	     32.20581784
      0.54284683	     -0.05836772	     -0.00022016	     -0.19942161	     -0.06201171	      0.88295747	     -0.00027054	     -0.21587387	      0.00693859	      0.00083117	     32.69441018
      0.54406238	     -0.05840441	     -0.00021118	     -0.19945814	     -0.06200330	      0.88295846	     -0.00026918	     -0.21587195	      0.00689612	      0.00079731	     32.58122311
      0.54527794	     -0.05844246	     -0.00020403	     -0.19949601	     -0.06199494	      0.88295941	     -0.00026781	     -0.21587060	      0.00685398	      0.00076259	     32.83178374
      0.54695134	     -0.05849556	     -0.00019351	     -0.19954889	     -0.06198352	      0.88296064	     -0.00026591	     -0.21586963	      0.00679704	      0.00071370	     33.02988846
      0.54862475	     -0.05854748	     -0.00018538	     -0.19960054	     -0.06197220	      0.88296180	     -0.00026400	     -0.21586956	      0.00674057	      0.00066371	     33.59994833
      0.54979131	     -0.05858561	     -0.00017766	     -0.19963854	     -0.06196435	      0.88296255	     -0.00026266	     -0.21586999	      0.00670226	      0.00062850	     33.45983049
      0.55095786	     -0.05862406	     -0.00017169	     -0.19967682	     -0.06195656	      0.88296326	     -0.00026132	     -0.21587084	      0.00666447	      0.00059291	     33.69039637
      0.55274438	     -0.05868368	     -0.00016212	     -0.19973621	     -0.06194470	      0.88296427	     -0.00025926	     -0.21587289	      0.00660828	      0.00053806	     33.91287751
      0.55422041	     -0.05873177	     -0.00015558	     -0.19978411	     -0.06193498	      0.88296503	     -0.00025755	     -0.21587520	      0.00656295	      0.00049264	     34.29331081
      0.55569644	     -0.05878107	     -0.00014761	     -0.19983324	     -0.06192533	      0.88296573	     -0.00025584	     -0.21587801	      0.00651917	      0.00044745	     34.28390512
      0.55717247	     -0.05883237	     -0.00014207	     -0.19988435	     -0.06191574	      0.88296635	     -0.00025413	     -0.21588136	      0.00647689	      0.00040244	     34.65864283
      0.55864850	     -0.05888612	     -0.00013395	     -0.19993798	     -0.06190621	      0.88296692	     -0.00025242	     -0.21588529	      0.00643705	      0.00035789	     34.52983901
      0.55990708	     -0.05893100	     -0.00012997	     -0.19998271	     -0.06189813	      0.88296734	     -0.00025096	     -0.21588907	      0.00640454	      0.00032027	     34.88659418
      0.56116566	     -0.05897520	     -0.00012411	     -0.20002681	     -0.06189008	      0.88296772	     -0.00024951	     -0.21589319	      0.00637382	      0.00028334	     34.88431313
      0.56276693	     -0.05903035	     -0.00011805	     -0.20008183	     -0.06187991	      0.88296814	     -0.00024765	     -0.21589885	      0.00633687	      0.00023744	     35.08688873
      0.56436819	     -0.05908479	     -0.00010997	     -0.20013621	     -0.06186979	      0.88296848	     -0.00024580	     -0.21590490	      0.00630262	      0.00019311	     34.96610353
      0.56563946	     -0.05912693	     -0.00010546	     -0.20017827	     -0.06186179	      0.88296871	     -0.00024434	     -0.21590996	      0.00627694	      0.00015910	     35.19681429
      0.56691073	     -0.05916902	     -0.00009923	     -0.20022034	     -0.06185383	      0.88296889	     -0.00024287	     -0.21591523	      0.00625295	      0.00012638	     35.12208983
      0.56853656	     -0.05922176	     -0.00009268	     -0.20027304	     -0.06184369	      0.88296906	     -0.00024101	     -0.21592226	      0.00622424	      0.00008639	     35.23115780
      0.57016239	     -0.05927292	     -0.00008404	     -0.20032421	     -0.06183359	      0.88296917	     -0.00023915	     -0.21592954	      0.00619808	      0.00004872	     35.01427290
      0.57138859	     -0.05931046	     -0.00007982	     -0.20036173	     -0.06182600	      0.88296921	     -0.00023776	     -0.21593517	      0.00617954	      0.00002184	     35.16999185
      0.57261480	     -0.05934722	     -0.00007377	     -0.20039851	     -0.06181843	      0.88296922	     -0.00023637	     -0.21594091	      0.00616240	     -0.00000357	     35.05396986
      0.57431981	     -0.05939651	     -0.00006662	     -0.20044783	     -0.06180794	      0.88296919	     -0.00023444	     -0.21594900	      0.00614041	     -0.00003658	     35.04864725
      0.57602482	     -0.05944336	     -0.00005757	     -0.20049475	     -0.06179749	      0.88296910	     -0.00023253	     -0.21595716	      0.00612082	     -0.00006673	     34.75305397
      0.57720618	     -0.05947455	     -0.00005406	     -0.20052596	     -0.06179027	      0.88296901	     -0.00023122	     -0.21596281	      0.00610822	     -0.00008603	     34.84555522
      0.57838753	     -0.05950501	     -0.00004885	     -0.20055647	     -0.06178306	      0.88296890	     -0.00022991	     -0.21596844	      0.00609676	     -0.00010389	     34.69091848
      0.58020181	     -0.05955030	     -0.00004173	     -0.20060183	     -0.06177201	      0.88296869	     -0.00022792	     -0.21597703	      0.00608082	     -0.00012866	     34.57414632
      0.58170378	     -0.05958557	     -0.00003495	     -0.20063719	     -0.06176289	      0.88296848	     -0.00022629	     -0.21598405	      0.00606925	     -0.00014667	     34.31443946
      0.58320575	     -0.05961877	     -0.00003004	     -0.20067045	     -0.06175378	      0.88296825	     -0.00022468	     -0.21599093	      0.00605868	     -0.00016254	     34.28250956
      0.58470771	     -0.05964954	     -0.00002282	     -0.20070133	     -0.06174469	      0.88296799	     -0.00022309	     -0.21599765	      0.00604938	     -0.00017623	     33.92846508
      0.58604647	     -0.05967437	     -0.00001897	     -0.20072621	     -0.06173660	      0.88296775	     -0.00022168	     -0.21600344	      0.00604148	     -0.00018681	     33.93220898
      0.58738523	     -0.05969659	     -0.00001321	     -0.20074852	     -0.06172851	      0.88296749	     -0.00022030	     -0.21600902	      0.00603428	     -0.00019578	     33.65921083
      0.58872399	     -0.05971722	     -0.00000917	     -0.20076922	     -0.06172044	      0.88296723	     -0.00021894	     -0.21601438	      0.00602719	     -0.00020323	     33.55782985
      0.59045843	     -0.05974118	     -0.00000292	     -0.20079328	     -0.06170999	      0.88296687	     -0.00021721	     -0.21602101	      0.00601839	     -0.00021062	     33.25121204
      0.59182709	     -0.05975606	     -0.00000011	     -0.20080821	     -0.06170176	      0.88296658	     -0.00021588	     -0.21602592	      0.00601125	     -0.00021483	     33.22776373
      0.59319574	     -0.05976730	      0.00000421	     -0.20081952	     -0.06169354	      0.88296628	     -0.00021459	     -0.21603052	      0.00600420	     -0.00021747	     32.97366635
      0.59456439	     -0.05977541	      0.00000698	     -0.20082767	     -0.06168533	      0.88296598	     -0.00021334	     -0.21603475	      0.00599675	     -0.00021876	     32.89874865
      0.59627399	     -0.05978075	      0.00001176	     -0.20083309	     -0.06167508	      0.88296561	     -0.00021183	     -0.21603943	      0.00598722	     -0.00021850	     32.62900732
      0.59762216	     -0.05978142	      0.00001335	     -0.20083378	     -0.06166701	      0.88296531	     -0.00021069	     -0.21604258	      0.00597902	     -0.00021706	     32.63845964
      0.59897033	     -0.05977903	      0.00001646	     -0.20083143	     -0.06165896	      0.88296502	     -0.00020960	     -0.21604521	      0.00597061	     -0.00021447	     32.44244463
      0.60031850	     -0.05977366	      0.00001796	     -0.20082606	     -0.06165092	      0.88296474	     -0.00020856	     -0.21604730	      0.00596151	     -0.00021091	     32.40635499
      0.60210135	     -0.05976145	      0.00002081	     -0.20081388	     -0.06164030	      0.88296437	     -0.00020728	     -0.21604917	      0.00594869	     -0.00020467	     32.22990103
      0.60344558	     -0.05974825	      0.00002071	     -0.20080064	     -0.06163231	      0.88296409	     -0.00020637	     -0.21604985	      0.00593783	     -0.00019900	     32.31107384
      0.60478981	     -0.05973132	      0.00002213	     -0.20078371	     -0.06162434	      0.88296383	     -0.00020553	     -0.21604986	      0.00592628	     -0.00019241	     32.22141252
      0.60641232	     -0.05970615	      0.00002164	     -0.20075848	     -0.06161473	      0.88296353	     -0.00020460	     -0.21604893	      0.00591064	     -0.00018345	     32.33054351
      0.60786907	     -0.05967908	      0.00002248	     -0.20073135	     -0.06160613	      0.88296326	     -0.00020385	     -0.21604718	      0.00589539	     -0.00017438	     32.27455319
      0.60932582	     -0.05964826	      0.00002077	     -0.20070042	     -0.06159756	      0.88296302	     -0.00020317	     -0.21604453	      0.00587828	     -0.00016450	     32.47968452
      0.61078258	     -0.05961344	      0.00002105	     -0.20066552	     -0.06158901	      0.88296279	     -0.00020258	     -0.21604095	      0.00585986	     -0.00015364	     32.48448491
      0.61223933	     -0.05957525	      0.00001860	     -0.20062719	     -0.06158049	      0.88296257	     -0.00020206	     -0.21603643	      0.00583932	     -0.00014204	     32.76052820
      0.61369608	     -0.05953317	      0.00001851	     -0.20058498	     -0.06157200	      0.88296237	     -0.00020163	     -0.21603097	      0.00581733	     -0.00012954	     32.82932807
      0.61515283	     -0.05948762	      0.00001524	     -0.20053925	     -0.06156354	      0.88296219	     -0.00020129	     -0.21602455	      0.00579318	     -0.00011643	     33.16696623
      0.61660958	     -0.05943841	      0.00001442	     -0.20048989	     -0.06155512	      0.88296203	     -0.00020102	     -0.21601717	      0.00576764	     -0.00010260	     33.30418943
      0.61806633	     -0.05938612	      0.00001012	     -0.20043736	     -0.06154674	      0.88296189	     -0.00020085	     -0.21600882	      0.00574009	     -0.00008828	     33.69671821
      0.61952309	     -0.05933051	      0.00000875	     -0.20038157	     -0.06153839	      0.88296178	     -0.00020075	     -0.21599954	      0.00571130	     -0.00007329	     33.88334192
      0.62097984	     -0.05927251	      0.00000364	     -0.20032330	     -0.06153010	      0.88296168	     -0.00020074	     -0.21598932	      0.00568070	     -0.00005790	     34.31930517
      0.62243659	     -0.05921121	      0.00000173	     -0.20026178	     -0.06152184	      0.88296161	     -0.00020081	     -0.21597817	      0.00564912	     -0.00004199	     34.54597380
      0.62389334	     -0.05914711	     -0.00000410	     -0.20019738	     -0.06151364	      0.88296156	     -0.00020097	     -0.21596610	      0.00561599	     -0.00002582	     35.01986209
      0.62535009	     -0.05907930	     -0.00000625	     -0.20012934	     -0.06150548	      0.88296153	     -0.00020120	     -0.21595310	      0.00558216	     -0.00000919	     35.27419501
      0.62664596	     -0.05901667	     -0.00001156	     -0.20006643	     -0.06149827	      0.88296153	     -0.00020147	     -0.21594073	      0.00555098	      0.00000577	     35.68683716
      0.62794182	     -0.05895159	     -0.00001499	     -0.20000110	     -0.06149110	      0.88296155	     -0.00020180	     -0.21592762	      0.00551934	      0.00002105	     35.98459359
      0.62954341	     -0.05886896	     -0.00002097	     -0.19991811	     -0.06148229	      0.88296160	     -0.00020230	     -0.21591043	      0.00547930	      0.00004021	     36.44079688
      0.63114499	     -0.05878405	     -0.00002503	     -0.19983288	     -0.06147354	      0.88296168	     -0.00020288	     -0.21589221	      0.00543872	      0.00005971	     36.79822283
      0.63245908	     -0.05871385	     -0.00003094	     -0.19976237	     -0.06146642	      0.88296177	     -0.00020341	     -0.21587654	      0.00540476	      0.00007579	     37.19449716
      0.63377317	     -0.05864291	     -0.00003492	     -0.19969114	     -0.06145934	      0.88296188	     -0.00020401	     -0.21586028	      0.00537068	      0.00009207	     37.48839667
      0.63538356	     -0.05855521	     -0.00004142	     -0.19960306	     -0.06145072	      0.88296204	     -0.00020480	     -0.21583960	      0.00532845	      0.00011209	     37.91937799
      0.63699396	     -0.05846652	     -0.00004552	     -0.19951402	     -0.06144218	      0.88296224	     -0.00020568	     -0.21581818	      0.00528616	      0.00013227	     38.23843313
      0.63825122	     -0.05839720	     -0.00005125	     -0.19944438	     -0.06143555	      0.88296241	     -0.00020641	     -0.21580100	      0.00525276	      0.00014795	     38.57688898
      0.63950849	     -0.05832742	     -0.00005484	     -0.19937431	     -0.06142897	      0.88296261	     -0.00020718	     -0.21578347	      0.00521936	      0.00016366	     38.82339423
      0.64118857	     -0.05823391	     -0.00006078	     -0.19928040	     -0.06142024	      0.88296290	     -0.00020828	     -0.21575955	      0.00517429	      0.00018452	     39.20134642
      0.64286866	     -0.05813881	     -0.00006411	     -0.19918493	     -0.06141158	      0.88296323	     -0.00020944	     -0.21573511	      0.00512898	      0.00020526	     39.47684839
      0.64407177	     -0.05806874	     -0.00006869	     -0.19911455	     -0.06140543	      0.88296349	     -0.00021031	     -0.21571729	      0.00509599	      0.00021991	     39.75944281
      0.64527487	     -0.05799556	     -0.00007087	     -0.19904111	     -0.06139932	      0.88296376	     -0.00021122	     -0.21569915	      0.00506284	      0.00023456	     39.95909029
      0.64704967	     -0.05788031	     -0.00007400	     -0.19892545	     -0.06139038	      0.88296419	     -0.00021261	     -0.21567170	      0.00501310	      0.00025614	     40.29567616
      0.64853658	     -0.05777550	     -0.00007411	     -0.19882034	     -0.06138296	      0.88296459	     -0.00021382	     -0.21564791	      0.00497065	      0.00027439	     40.49864198
      0.65002349	     -0.05766250	     -0.00007496	     -0.19870701	     -0.06137560	      0.88296501	     -0.00021508	     -0.21562326	      0.00492704	      0.00029290	     40.79191248
      0.65151040	     -0.05754140	     -0.00007223	     -0.19858562	     -0.06136831	      0.88296546	     -0.00021637	     -0.21559762	      0.00488243	      0.00031196	     40.92658088
      0.65299731	     -0.05741475	     -0.00007198	     -0.19845861	     -0.06136108	      0.88296594	     -0.00021771	     -0.21557095	      0.00483614	      0.00033154	     41.23036607
      0.65425656	     -0.05730393	     -0.00006830	     -0.19834753	     -0.06135502	      0.88296637	     -0.00021887	     -0.21554760	      0.00479593	      0.00034873	     41.26703591
      0.65551580	     -0.05719045	     -0.00006657	     -0.19823375	     -0.06134900	      0.88296682	     -0.00022006	     -0.21552358	      0.00475435	      0.00036627	     41.44563856
      0.65712857	     -0.05704128	     -0.00006290	     -0.19808418	     -0.06134138	      0.88296743	     -0.00022162	     -0.21549191	      0.00469937	      0.00038941	     41.58199126
      0.65874135	     -0.05688957	     -0.00006194	     -0.19793198	     -0.06133385	      0.88296807	     -0.00022322	     -0.21545929	      0.00464204	      0.00041325	     41.87534814
      0.65998968	     -0.05677087	     -0.00005932	     -0.19781292	     -0.06132808	      0.88296860	     -0.00022449	     -0.21543348	      0.00459624	      0.00043238	     41.89710285
      0.66123801	     -0.05665194	     -0.00005938	     -0.19769355	     -0.06132237	      0.88296915	     -0.00022578	     -0.21540724	      0.00454878	      0.00045204	     42.07482259
      0.66288525	     -0.05649332	     -0.00005909	     -0.19753433	     -0.06131493	      0.88296992	     -0.00022752	     -0.21537203	      0.00448380	      0.00047906	     42.21534214
      0.66453249	     -0.05633273	     -0.00006231	     -0.19737306	     -0.06130760	      0.88297073	     -0.00022930	     -0.21533620	      0.00441567	      0.00050742	     42.55051079
      0.66570442	     -0.05621616	     -0.00006268	     -0.19725600	     -0.06130246	      0.88297134	     -0.00023059	     -0.21531036	      0.00436543	      0.00052868	     42.53635023
      0.66687634	     -0.05610158	     -0.00006568	     -0.19714088	     -0.06129737	      0.88297197	     -0.00023190	     -0.21528431	      0.00431327	      0.00055072	     42.67320836
      0.66863458	     -0.05593030	     -0.00006998	     -0.19696875	     -0.06128986	      0.88297297	     -0.00023390	     -0.21524497	      0.00423165	      0.00058519	     42.79876786
      0.67009051	     -0.05579075	     -0.00007567	     -0.19682842	     -0.06128375	      0.88297384	     -0.00023558	     -0.21521229	      0.00416075	      0.00061472	     42.99783934
      0.67154645	     -0.05565207	     -0.00007962	     -0.19668897	     -0.06127774	      0.88297476	     -0.00023730	     -0.21517961	      0.00408708	      0.00064490	     43.06083443
      0.67300238	     -0.05551618	     -0.00008656	     -0.19655222	     -0.06127185	      0.88297572	     -0.00023903	     -0.21514694	      0.00401038	      0.00067528	     43.32328281
      0.67445831	     -0.05538188	     -0.00009041	     -0.19641710	     -0.06126607	      0.88297673	     -0.00024079	     -0.21511435	      0.00393106	      0.00070569	     43.34452012
      0.67567356	     -0.05527307	     -0.00009730	     -0.19630751	     -0.06126133	      0.88297760	     -0.00024228	     -0.21508724	      0.00386255	      0.00073075	     43.58167713
      0.67688880	     -0.05516549	     -0.00010201	     -0.19619917	     -0.06125668	      0.88297850	     -0.00024378	     -0.21506025	      0.00379229	      0.00075549	     43.66536166
      0.67847621	     -0.05503064	     -0.00010990	     -0.19606329	     -0.06125073	      0.88297973	     -0.00024577	     -0.21502525	      0.00369769	      0.00078684	     43.87648391
      0.68006361	     -0.05490293	     -0.00011584	     -0.19593454	     -0.06124494	      0.88298100	     -0.00024777	     -0.21499071	      0.00360017	      0.00081683	     43.94240202
      0.68125336	     -0.05481404	     -0.00012333	     -0.19584480	     -0.06124070	      0.88298198	     -0.00024929	     -0.21496524	      0.00352509	      0.00083799	     44.13541683
      0.68244311	     -0.05472968	     -0.00012886	     -0.19575961	     -0.06123655	      0.88298299	     -0.00025081	     -0.21494022	      0.00344862	      0.00085785	     44.20513816
      0.68407787	     -0.05462315	     -0.00013807	     -0.19565190	     -0.06123100	      0.88298442	     -0.00025292	     -0.21490668	      0.00334120	      0.00088257	     44.38922350
      0.68553703	     -0.05453578	     -0.00014498	     -0.19556347	     -0.06122620	      0.88298572	     -0.00025482	     -0.21487769	      0.00324337	      0.00090177	     44.43627473
      0.68699619	     -0.05445768	     -0.00015511	     -0.19548424	     -0.06122154	      0.88298705	     -0.00025673	     -0.21484965	      0.00314368	      0.00091775	     44.67719643
      0.68820899	     -0.05439677	     -0.00016044	     -0.19542244	     -0.06121778	      0.88298817	     -0.00025831	     -0.21482711	      0.00305981	      0.00092849	     44.65464494
      0.68942180	     -0.05434084	     -0.00016811	     -0.19536558	     -0.06121412	      0.88298930	     -0.00025991	     -0.21480526	      0.00297490	      0.00093663	     44.79423241
      0.69096124	     -0.05427364	     -0.00017608	     -0.19529722	     -0.06120962	      0.88299075	     -0.00026194	     -0.21477849	      0.00286603	      0.00094317	     44.86332063
      0.69250068	     -0.05421201	     -0.00018636	     -0.19523436	     -0.06120529	      0.88299220	     -0.00026396	     -0.21475273	      0.00275588	      0.00094527	     45.09731007
      0.69367555	     -0.05416658	     -0.00019122	     -0.19518805	     -0.06120211	      0.88299331	     -0.00026551	     -0.21473372	      0.00267125	      0.00094395	     45.05860028
      0.69485042	     -0.05412466	     -0.00019807	     -0.19514521	     -0.06119902	      0.88299442	     -0.00026706	     -0.21471526	      0.00258596	      0.00093995	     45.17008258
      0.69644524	     -0.05407154	     -0.00020554	     -0.19509086	     -0.06119499	      0.88299591	     -0.00026916	     -0.21469107	      0.00246945	      0.00093025	     45.22001154
      0.69804005	     -0.05402461	     -0.00021489	     -0.19504267	     -0.06119114	      0.88299738	     -0.00027125	     -0.21466785	      0.00235207	      0.00091542	     45.45933882
      0.69914805	     -0.05399408	     -0.00021832	     -0.19501131	     -0.06118858	      0.88299839	     -0.00027270	     -0.21465230	      0.00227031	      0.00090222	     45.39924452
      0.70025605	     -0.05396712	     -0.00022373	     -0.19498348	     -0.06118611	      0.88299938	     -0.00027414	     -0.21463720	      0.00218820	      0.00088658	     45.51743570
      0.70196649	     -0.05392993	     -0.00023080	     -0.19494496	     -0.06118248	      0.88300087	     -0.00027636	     -0.21461482	      0.00206103	      0.00085790	     45.62507421
      0.70336890	     -0.05390447	     -0.00023766	     -0.19491839	     -0.06117966	      0.88300206	     -0.00027816	     -0.21459730	      0.00195627	      0.00083036	     45.82230455
      0.70477131	     -0.05388268	     -0.00024248	     -0.19489551	     -0.06117699	      0.88300320	     -0.00027995	     -0.21458055	      0.00185137	      0.00079936	     45.88292145
      0.70617372	     -0.05386556	     -0.00024985	     -0.19487726	     -0.06117447	      0.88300430	     -0.00028173	     -0.21456456	      0.00174618	      0.00076493	     46.16368588
      0.70743052	     -0.05385267	     -0.00025365	     -0.19486340	     -0.06117233	      0.88300524	     -0.00028330	     -0.21455090	      0.00165205	      0.00073149	     46.19318721
      0.70868732	     -0.05384319	     -0.00025972	     -0.19485290	     -0.06117031	      0.88300613	     -0.00028487	     -0.21453786	      0.00155790	      0.00069565	     46.41487231
      0.70994412	     -0.05383607	     -0.00026418	     -0.19484479	     -0.06116842	      0.88300698	     -0.00028642	     -0.21452544	      0.00146407	      0.00065772	     46.51293429
      0.71152769	     -0.05383115	     -0.00027142	     -0.19483860	     -0.06116619	      0.88300799	     -0.00028834	     -0.21451066	      0.00134630	      0.00060720	     46.77752928
      0.71279770	     -0.05382971	     -0.00027521	     -0.19483617	     -0.06116454	      0.88300873	     -0.00028987	     -0.21449952	      0.00125256	      0.00056492	     46.80943035
      0.71406772	     -0.05383105	     -0.00028094	     -0.19483650	     -0.06116301	      0.88300942	     -0.00029137	     -0.21448899	      0.00115937	      0.00052127	     47.00611145
      0.71533773	     -0.05383440	     -0.00028510	     -0.19483887	     -0.06116160	      0.88301005	     -0.00029286	     -0.21447908	      0.00106702	      0.00047665	     47.06909204
      0.71691593	     -0.05384168	     -0.00029185	     -0.19484491	     -0.06116000	      0.88301076	     -0.00029467	     -0.21446761	      0.00095330	      0.00042020	     47.29322020
      0.71816363	     -0.05384926	     -0.00029504	     -0.19485155	     -0.06115887	      0.88301126	     -0.00029608	     -0.21445919	      0.00086440	      0.00037525	     47.27359478
      0.71941133	     -0.05385885	     -0.00030005	     -0.19486017	     -0.06115784	      0.88301170	     -0.00029747	     -0.21445134	      0.00077622	      0.00033018	     47.42064576
      0.72065903	     -0.05386997	     -0.00030360	     -0.19487035	     -0.06115693	      0.88301208	     -0.00029883	     -0.21444405	      0.00068893	      0.00028536	     47.44192133
      0.72230205	     -0.05388719	     -0.00030955	     -0.19488632	     -0.06115589	      0.88301250	     -0.00030059	     -0.21443528	      0.00057517	      0.00022700	     47.60419718
      0.72353917	     -0.05390168	     -0.00031201	     -0.19489992	     -0.06115523	      0.88301276	     -0.00030188	     -0.21442928	      0.00049057	      0.00018393	     47.53022693
      0.72477630	     -0.05391772	     -0.00031609	     -0.19491503	     -0.06115468	      0.88301296	     -0.00030314	     -0.21442381	      0.00040671	      0.00014173	     47.62229287
      0.72627546	     -0.05393879	     -0.00031903	     -0.19493503	     -0.06115414	      0.88301313	     -0.00030464	     -0.21441785	      0.00030631	      0.00009212	     47.56410047
      0.72761607	     -0.05395938	     -0.00032325	     -0.19495464	     -0.06115379	      0.88301323	     -0.00030594	     -0.21441314	      0.00021750	      0.00004927	     47.67927036
      0.72895667	     -0.05398122	     -0.00032483	     -0.19497555	     -0.06115356	      0.88301327	     -0.00030720	     -0.21440899	      0.00012982	      0.00000816	     47.55339809
      0.73029728	     -0.05400434	     -0.00032843	     -0.19499771	     -0.06115344	      0.88301325	     -0.00030843	     -0.21440541	      0.00004297	     -0.00003123	     47.65911006
      0.73163789	     -0.05402869	     -0.00032918	     -0.19502117	     -0.06115344	      0.88301318	     -0.00030962	     -0.21440237	     -0.00004286	     -0.00006857	     47.50137704
      0.73297849	     -0.05405459	     -0.00033239	     -0.19504612	     -0.06115356	      0.88301307	     -0.00031077	     -0.21439988	     -0.00012802	     -0.00010389	     47.60355096
      0.73431910	     -0.05408152	     -0.00033272	     -0.19507218	     -0.06115379	      0.88301291	     -0.00031187	     -0.21439792	     -0.00021231	     -0.00013689	     47.41672177
      0.73565971	     -0.05411033	     -0.00033611	     -0.19510006	     -0.06115413	      0.88301270	     -0.00031292	     -0.21439647	     -0.00029611	     -0.00016760	     47.51661846
      0.73700031	     -0.05414028	     -0.00033654	     -0.19512915	     -0.06115458	      0.88301246	     -0.00031393	     -0.21439551	     -0.00037917	     -0.00019562	     47.29698862
      0.73834092	     -0.05417147	     -0.00033997	     -0.19515942	     -0.06115514	      0.88301218	     -0.00031488	     -0.21439502	     -0.00046191	     -0.00022104	     47.39268621
      0.73968152	     -0.05420361	     -0.00034013	     -0.19519072	     -0.06115582	      0.88301187	     -0.00031577	     -0.21439500	     -0.00054401	     -0.00024362	     47.13743689
      0.74102213	     -0.05423707	     -0.00034356	     -0.19522328	     -0.06115660	      0.88301153	     -0.00031659	     -0.21439544	     -0.00062591	     -0.00026353	     47.22750014
      0.74236274	     -0.05427148	     -0.00034360	     -0.19525685	     -0.06115750	      0.88301116	     -0.00031735	     -0.21439632	     -0.00070725	     -0.00028052	     46.93496685
      0.74370334	     -0.05430712	     -0.00034724	     -0.19529160	     -0.06115850	      0.88301078	     -0.00031804	     -0.21439764	     -0.00078847	     -0.00029480	     47.01922682
      0.74504395	     -0.05434362	     -0.00034719	     -0.19532730	     -0.06115961	      0.88301037	     -0.00031866	     -0.21439938	     -0.00086916	     -0.00030616	     46.68856739
      0.74625038	     -0.05437748	     -0.00035023	     -0.19536037	     -0.06116070	      0.88301000	     -0.00031915	     -0.21440131	     -0.00094172	     -0.00031412	     46.71392650
      0.74745681	     -0.05441212	     -0.00035110	     -0.19539428	     -0.06116188	      0.88300962	     -0.00031958	     -0.21440357	     -0.00101393	     -0.00031985	     46.49589805
      0.74892202	     -0.05445571	     -0.00035374	     -0.19543696	     -0.06116343	      0.88300914	     -0.00032001	     -0.21440676	     -0.00110145	     -0.00032405	     46.39763256
      0.75038723	     -0.05450141	     -0.00035453	     -0.19548179	     -0.06116511	      0.88300867	     -0.00032035	     -0.21441045	     -0.00118855	     -0.00032527	     46.06801380
      0.75162310	     -0.05454304	     -0.00035761	     -0.19552264	     -0.06116662	      0.88300827	     -0.00032055	     -0.21441400	     -0.00126193	     -0.00032428	     46.02089297
      0.75285898	     -0.05458789	     -0.00035882	     -0.19556676	     -0.06116823	      0.88300787	     -0.00032069	     -0.21441799	     -0.00133497	     -0.00032150	     45.73780730
      0.75409486	     -0.05463610	     -0.00036149	     -0.19561422	     -0.06116992	      0.88300747	     -0.00032075	     -0.21442249	     -0.00140785	     -0.00031722	     45.58571402
      0.75576224	     -0.05470704	     -0.00036386	     -0.19568419	     -0.06117235	      0.88300695	     -0.00032071	     -0.21442946	     -0.00150570	     -0.00030935	     45.20459148
      0.75701816	     -0.05476573	     -0.00036742	     -0.19574213	     -0.06117429	      0.88300657	     -0.00032059	     -0.21443546	     -0.00157918	     -0.00030226	     45.09632777
      0.75827409	     -0.05482928	     -0.00036919	     -0.19580496	     -0.06117632	      0.88300619	     -0.00032039	     -0.21444218	     -0.00165220	     -0.00029438	     44.77558278
      0.75953001	     -0.05489785	     -0.00037208	     -0.19587281	     -0.06117844	      0.88300583	     -0.00032011	     -0.21444970	     -0.00172491	     -0.00028610	     44.58724735
      0.76119115	     -0.05499497	     -0.00037408	     -0.19596903	     -0.06118138	      0.88300536	     -0.00031962	     -0.21446096	     -0.00182027	     -0.00027495	     44.17479618
      0.76242931	     -0.05507112	     -0.00037694	     -0.19604450	     -0.06118368	      0.88300502	     -0.00031916	     -0.21447033	     -0.00189084	     -0.00026687	     44.06448229
      0.76366748	     -0.05514989	     -0.00037759	     -0.19612263	     -0.06118607	      0.88300470	     -0.00031862	     -0.21448053	     -0.00196071	     -0.00025914	     43.75521941
      0.76518712	     -0.05524989	     -0.00037952	     -0.19622186	     -0.06118911	      0.88300431	     -0.00031785	     -0.21449416	     -0.00204573	     -0.00025047	     43.56726733
      0.76654590	     -0.05533985	     -0.00037862	     -0.19631120	     -0.06119194	      0.88300398	     -0.00031705	     -0.21450731	     -0.00212080	     -0.00024352	     43.20022760
      0.76790468	     -0.05543013	     -0.00037917	     -0.19640086	     -0.06119487	      0.88300365	     -0.00031616	     -0.21452128	     -0.00219522	     -0.00023758	     43.09244626
      0.76926346	     -0.05552010	     -0.00037622	     -0.19649029	     -0.06119791	      0.88300333	     -0.00031517	     -0.21453601	     -0.00226871	     -0.00023256	     42.70574900
      0.77062224	     -0.05560987	     -0.00037503	     -0.19657949	     -0.06120104	      0.88300302	     -0.00031409	     -0.21455143	     -0.00234162	     -0.00022866	     42.61519956
      0.77198101	     -0.05569886	     -0.00037018	     -0.19666801	     -0.06120427	      0.88300271	     -0.00031290	     -0.21456748	     -0.00241362	     -0.00022576	     42.20868134
      0.77333979	     -0.05578709	     -0.00036758	     -0.19675575	     -0.06120760	      0.88300240	     -0.00031162	     -0.21458409	     -0.00248514	     -0.00022405	     42.13859679
      0.77469857	     -0.05587430	     -0.00036106	     -0.19684255	     -0.06121102	      0.88300210	     -0.00031024	     -0.21460120	     -0.00255581	     -0.00022337	     41.70726499
      0.77605735	     -0.05596061	     -0.00035699	     -0.19692843	     -0.06121454	      0.88300180	     -0.00030877	     -0.21461875	     -0.00262610	     -0.00022397	     41.64658137
      0.77741613	     -0.05604635	     -0.00034864	     -0.19701382	     -0.06121816	      0.88300149	     -0.00030720	     -0.21463670	     -0.00269553	     -0.00022580	     41.17939945
      0.77877491	     -0.05613231	     -0.00034328	     -0.19709940	     -0.06122187	      0.88300118	     -0.00030555	     -0.21465505	     -0.00276456	     -0.00022922	     41.14133558
      0.77999511	     -0.05620911	     -0.00033502	     -0.19717594	     -0.06122528	      0.88300090	     -0.00030398	     -0.21467185	     -0.00282569	     -0.00023355	     40.73419396
      0.78121532	     -0.05628543	     -0.00032867	     -0.19725197	     -0.06122876	      0.88300061	     -0.00030235	     -0.21468895	     -0.00288630	     -0.00023928	     40.60192573
      0.78270472	     -0.05637810	     -0.00031924	     -0.19734433	     -0.06123312	      0.88300025	     -0.00030026	     -0.21471017	     -0.00295923	     -0.00024810	     40.25242429
      0.78419412	     -0.05647024	     -0.00031165	     -0.19743616	     -0.06123758	      0.88299987	     -0.00029807	     -0.21473177	     -0.00303120	     -0.00025904	     40.15508017
      0.78545613	     -0.05654813	     -0.00030330	     -0.19751382	     -0.06124144	      0.88299954	     -0.00029614	     -0.21475036	     -0.00309115	     -0.00026983	     39.75394632
      0.78671815	     -0.05662612	     -0.00029706	     -0.19759157	     -0.06124538	      0.88299919	     -0.00029414	     -0.21476920	     -0.00315041	     -0.00028212	     39.63491605
      0.78798016	     -0.05670405	     -0.00028972	     -0.19766928	     -0.06124939	      0.88299882	     -0.00029208	     -0.21478831	     -0.00320870	     -0.00029580	     39.34896328
      0.78966454	     -0.05680802	     -0.00028167	     -0.19777296	     -0.06125486	      0.88299831	     -0.00028922	     -0.21481421	     -0.00328516	     -0.00031623	     39.18670012
      0.79095301	     -0.05688729	     -0.00027403	     -0.19785204	     -0.06125913	      0.88299789	     -0.00028697	     -0.21483433	     -0.00334239	     -0.00033335	     38.80683040
      0.79224148	     -0.05696651	     -0.00026875	     -0.19793104	     -0.06126348	      0.88299745	     -0.00028465	     -0.21485472	     -0.00339875	     -0.00035174	     38.69846158
      0.79352995	     -0.05704531	     -0.00026240	     -0.19800966	     -0.06126789	      0.88299698	     -0.00028227	     -0.21487538	     -0.00345402	     -0.00037117	     38.40179860
      0.79520006	     -0.05714687	     -0.00025589	     -0.19811098	     -0.06127372	      0.88299634	     -0.00027910	     -0.21490254	     -0.00352424	     -0.00039782	     38.26759021
      0.79648047	     -0.05722437	     -0.00024922	     -0.19818834	     -0.06127826	      0.88299582	     -0.00027661	     -0.21492366	     -0.00357673	     -0.00041915	     37.88658700
      0.79776088	     -0.05730173	     -0.00024444	     -0.19826553	     -0.06128288	      0.88299527	     -0.00027406	     -0.21494503	     -0.00362831	     -0.00044123	     37.78391387
      0.79929775	     -0.05739380	     -0.00023702	     -0.19835745	     -0.06128850	      0.88299457	     -0.00027093	     -0.21497104	     -0.00368868	     -0.00046841	     37.42112496
      0.80083463	     -0.05748486	     -0.00023196	     -0.19844835	     -0.06129421	      0.88299383	     -0.00026773	     -0.21499740	     -0.00374770	     -0.00049625	     37.43402877
      0.80201480	     -0.05755396	     -0.00022537	     -0.19851738	     -0.06129866	      0.88299323	     -0.00026523	     -0.21501787	     -0.00379175	     -0.00051780	     37.03104499
      0.80319496	     -0.05762286	     -0.00022055	     -0.19858619	     -0.06130316	      0.88299261	     -0.00026268	     -0.21503854	     -0.00383506	     -0.00053951	     36.91918157
      0.80484821	     -0.05771773	     -0.00021239	     -0.19868098	     -0.06130955	      0.88299169	     -0.00025905	     -0.21506783	     -0.00389415	     -0.00056984	     36.61072597
      0.80629736	     -0.05779954	     -0.00020637	     -0.19876271	     -0.06131523	      0.88299084	     -0.00025580	     -0.21509380	     -0.00394463	     -0.00059620	     36.52057182
      0.80774652	     -0.05787922	     -0.00019818	     -0.19884238	     -0.06132099	      0.88298996	     -0.00025250	     -0.21512002	     -0.00399363	     -0.00062206	     36.17641986
      0.80919567	     -0.05795694	     -0.00019239	     -0.19892005	     -0.06132681	      0.88298904	     -0.00024914	     -0.21514643	     -0.00404154	     -0.00064738	     36.19141055
      0.81047978	     -0.05802469	     -0.00018434	     -0.19898783	     -0.06133202	      0.88298820	     -0.00024613	     -0.21516997	     -0.00408273	     -0.00066905	     35.84348190
      0.81176389	     -0.05809113	     -0.00017814	     -0.19905427	     -0.06133729	      0.88298732	     -0.00024308	     -0.21519363	     -0.00412309	     -0.00069004	     35.78269024
      0.81304801	     -0.05815643	     -0.00017057	     -0.19911961	     -0.06134261	      0.88298642	     -0.00023999	     -0.21521740	     -0.00416235	     -0.00071014	     35.56441422
      0.81478038	     -0.05824337	     -0.00016178	     -0.19920660	     -0.06134987	      0.88298517	     -0.00023576	     -0.21524962	     -0.00421377	     -0.00073585	     35.45443486
      0.81610734	     -0.05830891	     -0.00015335	     -0.19927223	     -0.06135548	      0.88298418	     -0.00023248	     -0.21527443	     -0.00425171	     -0.00075429	     35.15297474
      0.81743430	     -0.05837362	     -0.00014675	     -0.19933700	     -0.06136115	      0.88298317	     -0.00022917	     -0.21529933	     -0.00428859	     -0.00077167	     35.07584566
      0.81876125	     -0.05843765	     -0.00013886	     -0.19940112	     -0.06136687	      0.88298214	     -0.00022583	     -0.21532431	     -0.00432414	     -0.00078785	     34.84069486
      0.82045232	     -0.05851952	     -0.00013056	     -0.19948310	     -0.06137422	      0.88298079	     -0.00022153	     -0.21535629	     -0.00436781	     -0.00080682	     34.73250578
      0.82176294	     -0.05858307	     -0.00012229	     -0.19954679	     -0.06137996	      0.88297972	     -0.00021816	     -0.21538120	     -0.00440017	     -0.00082012	     34.42391156
      0.82307356	     -0.05864604	     -0.00011588	     -0.19960986	     -0.06138575	      0.88297864	     -0.00021477	     -0.21540621	     -0.00443149	     -0.00083229	     34.32941004
      0.82438418	     -0.05870815	     -0.00010820	     -0.19967211	     -0.06139158	      0.88297754	     -0.00021136	     -0.21543129	     -0.00446152	     -0.00084327	     34.10052049
      0.82614783	     -0.05879088	     -0.00009937	     -0.19975502	     -0.06139948	      0.88297604	     -0.00020673	     -0.21546511	     -0.00450011	     -0.00085627	     33.96269773
      0.82746053	     -0.05885164	     -0.00009117	     -0.19981596	     -0.06140540	      0.88297491	     -0.00020327	     -0.21549032	     -0.00452722	     -0.00086462	     33.64846728
      0.82877324	     -0.05891248	     -0.00008493	     -0.19987694	     -0.06141136	      0.88297377	     -0.00019979	     -0.21551557	     -0.00455318	     -0.00087202	     33.53108426
      0.83036751	     -0.05898592	     -0.00007585	     -0.19995060	     -0.06141865	      0.88297237	     -0.00019554	     -0.21554628	     -0.00458276	     -0.00087981	     33.20537213
      0.83179472	     -0.05905073	     -0.00006962	     -0.20001560	     -0.06142521	      0.88297111	     -0.00019172	     -0.21557380	     -0.00460763	     -0.00088588	     33.11164199
      0.83322192	     -0.05911381	     -0.00006112	     -0.20007890	     -0.06143180	      0.88296985	     -0.00018789	     -0.21560130	     -0.00463058	     -0.00089112	     32.75748300
      0.83464913	     -0.05917508	     -0.00005511	     -0.20014038	     -0.06143842	      0.88296857	     -0.00018406	     -0.21562874	     -0.00465190	     -0.00089579	     32.66701591
      0.83607633	     -0.05923412	     -0.00004675	     -0.20019967	     -0.06144508	      0.88296729	     -0.00018021	     -0.21565605	     -0.00467122	     -0.00089981	     32.29939805
      0.83750353	     -0.05929086	     -0.00004111	     -0.20025663	     -0.06145176	      0.88296600	     -0.00017637	     -0.21568321	     -0.00468882	     -0.00090344	     32.20798607
      0.83893074	     -0.05934367	     -0.00003294	     -0.20030971	     -0.06145846	      0.88296471	     -0.00017252	     -0.21571011	     -0.00470443	     -0.00090656	     31.83670742
      0.84035794	     -0.05939258	     -0.00002755	     -0.20035886	     -0.06146518	      0.88296341	     -0.00016867	     -0.21573667	     -0.00471827	     -0.00090941	     31.74782445
      0.84178515	     -0.05943662	     -0.00001973	     -0.20040319	     -0.06147193	      0.88296212	     -0.00016483	     -0.21576279	     -0.00473035	     -0.00091177	     31.38411930
      0.84321235	     -0.05947574	     -0.00001475	     -0.20044255	     -0.06147868	      0.88296081	     -0.00016100	     -0.21578835	     -0.00474060	     -0.00091394	     31.29869146
      0.84463956	     -0.05950919	     -0.00000766	     -0.20047630	     -0.06148546	      0.88295951	     -0.00015718	     -0.21581325	     -0.00474961	     -0.00091552	     30.95542764
      0.84606676	     -0.05953820	     -0.00000386	     -0.20050555	     -0.06149224	      0.88295820	     -0.00015336	     -0.21583741	     -0.00475654	     -0.00091698	     30.86808044
      0.84734514	     -0.05956039	      0.00000118	     -0.20052799	     -0.06149833	      0.88295703	     -0.00014996	     -0.21585836	     -0.00476242	     -0.00091761	     30.59406343
      0.84862353	     -0.05957998	      0.00000448	     -0.20054780	     -0.06150442	      0.88295585	     -0.00014658	     -0.21587865	     -0.00476644	     -0.00091825	     30.45416010
      0.84990191	     -0.05959668	      0.00000755	     -0.20056471	     -0.06151051	      0.88295468	     -0.00014321	     -0.21589826	     -0.00477011	     -0.00091842	     30.27159035
      0.85150497	     -0.05961306	      0.00001000	     -0.20058134	     -0.06151816	      0.88295321	     -0.00013901	     -0.21592188	     -0.00477254	     -0.00091856	     30.08125403
      0.85277244	     -0.05962340	      0.00001137	     -0.20059186	     -0.06152421	      0.88295204	     -0.00013571	     -0.21593981	     -0.00477445	     -0.00091818	     29.92002191
      0.85403991	     -0.05963071	      0.00001161	     -0.20059934	     -0.06153026	      0.88295088	     -0.00013243	     -0.21595708	     -0.00477450	     -0.00091797	     29.78282563
      0.85530738	     -0.05963633	      0.00001118	     -0.20060511	     -0.06153631	      0.88294972	     -0.00012918	     -0.21597372	     -0.00477430	     -0.00091750	     29.64608234
      0.85699454	     -0.05964076	      0.00000964	     -0.20060972	     -0.06154437	      0.88294817	     -0.00012489	     -0.21599488	     -0.00477186	     -0.00091718	     29.47856181
      0.85828402	     -0.05964157	      0.00000780	     -0.20061066	     -0.06155052	      0.88294699	     -0.00012164	     -0.21601027	     -0.00476985	     -0.00091684	     29.37133185
      0.85957350	     -0.05964026	      0.00000521	     -0.20060946	     -0.06155667	      0.88294580	     -0.00011843	     -0.21602497	     -0.00476589	     -0.00091699	     29.26193077
      0.86112399	     -0.05963576	      0.00000114	     -0.20060508	     -0.06156405	      0.88294438	     -0.00011460	     -0.21604170	     -0.00476077	     -0.00091718	     29.16517339
      0.86267448	     -0.05962800	     -0.00000395	     -0.20059741	     -0.06157143	      0.88294296	     -0.00011082	     -0.21605738	     -0.00475309	     -0.00091808	     29.07613982
      0.86388999	     -0.05961918	     -0.00000857	     -0.20058866	     -0.06157720	      0.88294184	     -0.00010789	     -0.21606892	     -0.00474779	     -0.00091857	     29.06015585
      0.86510550	     -0.05960808	     -0.00001384	     -0.20057760	     -0.06158297	      0.88294073	     -0.00010500	     -0.21607979	     -0.00474097	     -0.00091953	     29.04769117
      0.86680256	     -0.05958886	     -0.00002216	     -0.20055841	     -0.06159101	      0.88293916	     -0.00010101	     -0.21609381	     -0.00473164	     -0.00092086	     29.08554819
      0.86833271	     -0.05956807	     -0.00003047	     -0.20053763	     -0.06159824	      0.88293775	     -0.00009747	     -0.21610532	     -0.00472248	     -0.00092234	     29.14800004
      0.86986286	     -0.05954463	     -0.00003923	     -0.20051417	     -0.06160546	      0.88293634	     -0.00009399	     -0.21611577	     -0.00471494	     -0.00092332	     29.28548014
      0.87139302	     -0.05951926	     -0.00004814	     -0.20048876	     -0.06161267	      0.88293493	     -0.00009057	     -0.21612521	     -0.00470681	     -0.00092450	     29.41877439
      0.87276276	     -0.05949460	     -0.00005576	     -0.20046405	     -0.06161911	      0.88293366	     -0.00008756	     -0.21613285	     -0.00470210	     -0.00092480	     29.63155707
      0.87413251	     -0.05946842	     -0.00006343	     -0.20043782	     -0.06162555	      0.88293239	     -0.00008462	     -0.21613975	     -0.00469741	     -0.00092521	     29.84725098
      0.87580030	     -0.05943409	     -0.00007269	     -0.20040339	     -0.06163338	      0.88293085	     -0.00008111	     -0.21614719	     -0.00469423	     -0.00092509	     30.19720448
      0.87746809	     -0.05939723	     -0.00008191	     -0.20036642	     -0.06164121	      0.88292931	     -0.00007770	     -0.21615363	     -0.00469210	     -0.00092479	     30.56595463
      0.87913588	     -0.05935699	     -0.00009066	     -0.20032606	     -0.06164904	      0.88292777	     -0.00007440	     -0.21615910	     -0.00469331	     -0.00092342	     31.04333766
      0.88080367	     -0.05931469	     -0.00009951	     -0.20028363	     -0.06165686	      0.88292623	     -0.00007122	     -0.21616361	     -0.00469484	     -0.00092182	     31.47818431
      0.88228967	     -0.05927255	     -0.00010617	     -0.20024137	     -0.06166384	      0.88292486	     -0.00006849	     -0.21616685	     -0.00469925	     -0.00091903	     31.99573436
      0.88377567	     -0.05923035	     -0.00011351	     -0.20019903	     -0.06167083	      0.88292350	     -0.00006586	     -0.21616935	     -0.00470408	     -0.00091569	     32.44319852
      0.88526167	     -0.05918285	     -0.00011906	     -0.20015141	     -0.06167783	      0.88292214	     -0.00006333	     -0.21617116	     -0.00471040	     -0.00091119	     32.99219914
      0.88674766	     -0.05913639	     -0.00012571	     -0.20010481	     -0.06168483	      0.88292079	     -0.00006092	     -0.21617222	     -0.00471761	     -0.00090560	     33.46966254
      0.88823366	     -0.05908327	     -0.00013007	     -0.20005159	     -0.06169185	      0.88291945	     -0.00005862	     -0.21617262	     -0.00472555	     -0.00089874	     34.06188602
      0.88971966	     -0.05903380	     -0.00013633	     -0.20000197	     -0.06169888	      0.88291812	     -0.00005643	     -0.21617230	     -0.00473395	     -0.00089044	     34.52225153
      0.89120566	     -0.05897584	     -0.00013941	     -0.19994392	     -0.06170592	      0.88291680	     -0.00005436	     -0.21617137	     -0.00474264	     -0.00088074	     35.15335931
      0.89269165	     -0.05892543	     -0.00014566	     -0.19989337	     -0.06171297	      0.88291550	     -0.00005241	     -0.21616975	     -0.00475120	     -0.00086951	     35.55425347
      0.89400404	     -0.05887145	     -0.00014777	     -0.19983932	     -0.06171921	      0.88291437	     -0.00005079	     -0.21616788	     -0.00475870	     -0.00085847	     36.11331908
      0.89531643	     -0.05882352	     -0.00015239	     -0.19979128	     -0.06172546	      0.88291325	     -0.00004927	     -0.21616552	     -0.00476574	     -0.00084622	     36.48846490
      0.89662881	     -0.05877121	     -0.00015541	     -0.19973889	     -0.06173172	      0.88291215	     -0.00004783	     -0.21616277	     -0.00477238	     -0.00083291	     36.95399305
      0.89843136	     -0.05870285	     -0.00016093	     -0.19967041	     -0.06174033	      0.88291066	     -0.00004603	     -0.21615831	     -0.00478040	     -0.00081287	     37.45434822
      0.89977507	     -0.05864569	     -0.00016296	     -0.19961319	     -0.06174676	      0.88290958	     -0.00004480	     -0.21615454	     -0.00478569	     -0.00079674	     37.95531468
      0.90111878	     -0.05859339	     -0.00016687	     -0.19956081	     -0.06175319	      0.88290852	     -0.00004367	     -0.21615034	     -0.00479016	     -0.00077957	     38.27239497
      0.90246250	     -0.05853623	     -0.00016927	     -0.19950360	     -0.06175963	      0.88290749	     -0.00004265	     -0.21614577	     -0.00479409	     -0.00076149	     38.68456115
      0.90422778	     -0.05846455	     -0.00017388	     -0.19943183	     -0.06176810	      0.88290617	     -0.00004145	     -0.21613913	     -0.00479829	     -0.00073640	     39.05143463
      0.90553925	     -0.05840446	     -0.00017516	     -0.19937171	     -0.06177439	      0.88290521	     -0.00004068	     -0.21613380	     -0.00480102	     -0.00071698	     39.46911063
      0.90685072	     -0.05834936	     -0.00017826	     -0.19931655	     -0.06178069	      0.88290429	     -0.00004001	     -0.21612807	     -0.00480326	     -0.00069689	     39.69074427
      0.90847281	     -0.05827542	     -0.00018028	     -0.19924256	     -0.06178848	      0.88290318	     -0.00003931	     -0.21612052	     -0.00480576	     -0.00067140	     40.10133483
      0.90991539	     -0.05821474	     -0.00018391	     -0.19918181	     -0.06179542	      0.88290222	     -0.00003880	     -0.21611334	     -0.00480761	     -0.00064815	     40.25283354
      0.91135797	     -0.05814609	     -0.00018498	     -0.19911312	     -0.06180235	      0.88290131	     -0.00003842	     -0.21610582	     -0.00480952	     -0.00062460	     40.61920534
      0.91280055	     -0.05808481	     -0.00018863	     -0.19905176	     -0.06180929	      0.88290042	     -0.00003814	     -0.21609788	     -0.00481123	     -0.00060070	     40.70030553
      0.91424313	     -0.05801430	     -0.00018931	     -0.19898121	     -0.06181623	      0.88289957	     -0.00003798	     -0.21608963	     -0.00481325	     -0.00057672	     41.04272388
      0.91568570	     -0.05795283	     -0.00019300	     -0.19891965	     -0.06182318	      0.88289876	     -0.00003793	     -0.21608097	     -0.00481524	     -0.00055258	     41.04906311
      0.91712828	     -0.05788100	     -0.00019308	     -0.19884777	     -0.06183013	      0.88289798	     -0.00003799	     -0.21607206	     -0.00481779	     -0.00052861	     41.37110533
      0.91857086	     -0.05782034	     -0.00019667	     -0.19878700	     -0.06183708	      0.88289723	     -0.00003816	     -0.21606277	     -0.00482046	     -0.00050470	     41.30048993
      0.91984422	     -0.05775690	     -0.00019645	     -0.19872351	     -0.06184322	      0.88289660	     -0.00003840	     -0.21605440	     -0.00482345	     -0.00048398	     41.52928025
      0.92111757	     -0.05770019	     -0.00019833	     -0.19866672	     -0.06184936	      0.88289600	     -0.00003872	     -0.21604577	     -0.00482668	     -0.00046357	     41.53010334
      0.92269542	     -0.05762531	     -0.00019892	     -0.19859174	     -0.06185698	      0.88289529	     -0.00003923	     -0.21603485	     -0.00483142	     -0.00043901	     41.67197395
      0.92427326	     -0.05755701	     -0.00020140	     -0.19852330	     -0.06186461	      0.88289461	     -0.00003986	     -0.21602362	     -0.00483676	     -0.00041535	     41.60093522
      0.92556435	     -0.05749412	     -0.00020116	     -0.19846033	     -0.06187086	      0.88289409	     -0.00004046	     -0.21601430	     -0.00484190	     -0.00039688	     41.75055706
      0.92685543	     -0.05743779	     -0.00020308	     -0.19840386	     -0.06187711	      0.88289359	     -0.00004114	     -0.21600482	     -0.00484744	     -0.00037913	     41.69185209
      0.92844365	     -0.05736497	     -0.00020405	     -0.19833089	     -0.06188482	      0.88289300	     -0.00004209	     -0.21599309	     -0.00485519	     -0.00035841	     41.76323523
      0.93003187	     -0.05730071	     -0.00020735	     -0.19826642	     -0.06189254	      0.88289245	     -0.00004315	     -0.21598127	     -0.00486368	     -0.00033896	     41.61344194
      0.93126936	     -0.05724360	     -0.00020735	     -0.19820919	     -0.06189856	      0.88289204	     -0.00004406	     -0.21597209	     -0.00487112	     -0.00032491	     41.71458867
      0.93250684	     -0.05719334	     -0.00020936	     -0.19815876	     -0.06190459	      0.88289165	     -0.00004503	     -0.21596287	     -0.00487901	     -0.00031177	     41.62920573
      0.93416507	     -0.05712314	     -0.00021078	     -0.19808834	     -0.06191269	      0.88289114	     -0.00004644	     -0.21595056	     -0.00489062	     -0.00029575	     41.63199602
      0.93582331	     -0.05706076	     -0.00021441	     -0.19802569	     -0.06192081	      0.88289066	     -0.00004796	     -0.21593823	     -0.00490322	     -0.00028149	     41.43775675
      0.93701395	     -0.05700911	     -0.00021449	     -0.19797387	     -0.06192666	      0.88289033	     -0.00004913	     -0.21592947	     -0.00491317	     -0.00027246	     41.49549792
      0.93820460	     -0.05696413	     -0.00021654	     -0.19792869	     -0.06193251	      0.88289001	     -0.00005036	     -0.21592071	     -0.00492360	     -0.00026432	     41.38910661
      0.93995355	     -0.05689634	     -0.00021855	     -0.19786060	     -0.06194114	      0.88288956	     -0.00005226	     -0.21590796	     -0.00494007	     -0.00025408	     41.32612751
      0.94142725	     -0.05684447	     -0.00022160	     -0.19780844	     -0.06194843	      0.88288919	     -0.00005396	     -0.21589730	     -0.00495484	     -0.00024692	     41.15501682
      0.94290095	     -0.05678815	     -0.00022281	     -0.19775187	     -0.06195574	      0.88288883	     -0.00005574	     -0.21588680	     -0.00497064	     -0.00024113	     41.14191009
      0.94437465	     -0.05674096	     -0.00022645	     -0.19770435	     -0.06196308	      0.88288848	     -0.00005761	     -0.21587640	     -0.00498714	     -0.00023649	     40.90277189
      0.94584835	     -0.05668595	     -0.00022693	     -0.19764907	     -0.06197044	      0.88288814	     -0.00005956	     -0.21586625	     -0.00500467	     -0.00023312	     40.93754242
      0.94709898	     -0.05664992	     -0.00023028	     -0.19761275	     -0.06197671	      0.88288785	     -0.00006127	     -0.21585774	     -0.00501996	     -0.00023099	     40.68865905
      0.94834961	     -0.05660853	     -0.00023152	     -0.19757109	     -0.06198300	      0.88288756	     -0.00006304	     -0.21584941	     -0.00503595	     -0.00022958	     40.62466171
      0.94995163	     -0.05656163	     -0.00023457	     -0.19752382	     -0.06199108	      0.88288719	     -0.00006539	     -0.21583896	     -0.00505708	     -0.00022858	     40.41193645
      0.95155366	     -0.05651087	     -0.00023560	     -0.19747270	     -0.06199920	      0.88288682	     -0.00006783	     -0.21582882	     -0.00507913	     -0.00022848	     40.35656729
      0.95280629	     -0.05648022	     -0.00023884	     -0.19744173	     -0.06200557	      0.88288654	     -0.00006979	     -0.21582106	     -0.00509666	     -0.00022884	     40.08375916
      0.95405893	     -0.05644536	     -0.00024007	     -0.19740658	     -0.06201197	      0.88288625	     -0.00007181	     -0.21581356	     -0.00511465	     -0.00022964	     39.97308198
      0.95569003	     -0.05640661	     -0.00024308	     -0.19736742	     -0.06202033	      0.88288588	     -0.00007450	     -0.21580410	     -0.00513838	     -0.00023111	     39.70273197
      0.95732113	     -0.05636407	     -0.00024376	     -0.19732450	     -0.06202873	      0.88288550	     -0.00007728	     -0.21579510	     -0.00516265	     -0.00023302	     39.60227852
      0.95851689	     -0.05634279	     -0.00024670	     -0.19730288	     -0.06203492	      0.88288522	     -0.00007936	     -0.21578873	     -0.00518050	     -0.00023445	     39.27901491
      0.95971265	     -0.05631745	     -0.00024765	     -0.19727725	     -0.06204112	      0.88288494	     -0.00008149	     -0.21578266	     -0.00519864	     -0.00023593	     39.11452389
      0.96143604	     -0.05628723	     -0.00025006	     -0.19724658	     -0.06205010	      0.88288453	     -0.00008462	     -0.21577435	     -0.00522492	     -0.00023790	     38.76270726
      0.96290496	     -0.05626050	     -0.00025067	     -0.19721948	     -0.06205780	      0.88288418	     -0.00008734	     -0.21576775	     -0.00524756	     -0.00023940	     38.54820109
      0.96437388	     -0.05624232	     -0.00025278	     -0.19720091	     -0.06206552	      0.88288382	     -0.00009012	     -0.21576157	     -0.00527010	     -0.00024052	     38.16012478
      0.96584281	     -0.05621857	     -0.00025172	     -0.19717681	     -0.06207328	      0.88288347	     -0.00009295	     -0.21575587	     -0.00529286	     -0.00024122	     37.97250972
      0.96731173	     -0.05620610	     -0.00025379	     -0.19716393	     -0.06208107	      0.88288312	     -0.00009582	     -0.21575055	     -0.00531532	     -0.00024132	     37.51872027
      0.96856065	     -0.05618799	     -0.00025237	     -0.19714552	     -0.06208772	      0.88288282	     -0.00009830	     -0.21574641	     -0.00533464	     -0.00024104	     37.36409881
      0.96980957	     -0.05617774	     -0.00025310	     -0.19713493	     -0.06209439	      0.88288251	     -0.00010080	     -0.21574253	     -0.00535366	     -0.00024033	     37.04745793
      0.97140611	     -0.05616321	     -0.00025250	     -0.19711999	     -0.06210296	      0.88288213	     -0.00010405	     -0.21573806	     -0.00537802	     -0.00023891	     36.76123452
      0.97300266	     -0.05615981	     -0.00025403	     -0.19711613	     -0.06211157	      0.88288175	     -0.00010733	     -0.21573415	     -0.00540169	     -0.00023706	     36.33583413
      0.97419775	     -0.05615660	     -0.00025310	     -0.19711262	     -0.06211803	      0.88288147	     -0.00010981	     -0.21573174	     -0.00541992	     -0.00023550	     36.15856023
      0.97539283	     -0.05616360	     -0.00025396	     -0.19711927	     -0.06212452	      0.88288119	     -0.00011231	     -0.21572983	     -0.00543729	     -0.00023414	     35.88880125
      0.97694556	     -0.05617938	     -0.00025444	     -0.19713461	     -0.06213298	      0.88288083	     -0.00011558	     -0.21572831	     -0.00546024	     -0.00023270	     35.58601941
      0.97815994	     -0.05620027	     -0.00025524	     -0.19715515	     -0.06213962	      0.88288054	     -0.00011816	     -0.21572798	     -0.00547691	     -0.00023244	     35.35124338
      0.97937431	     -0.05622717	     -0.00025559	     -0.19718170	     -0.06214628	      0.88288026	     -0.00012074	     -0.21572851	     -0.00549420	     -0.00023275	     35.11340556
      0.98058868	     -0.05626101	     -0.00025591	     -0.19721521	     -0.06215297	      0.88287998	     -0.00012334	     -0.21572999	     -0.00551016	     -0.00023427	     34.90010598
      0.98180306	     -0.05630128	     -0.00025596	     -0.19725514	     -0.06215967	      0.88287969	     -0.00012595	     -0.21573247	     -0.00552616	     -0.00023685	     34.67854174
      0.98333852	     -0.05636090	     -0.00025557	     -0.19731436	     -0.06216817	      0.88287933	     -0.00012926	     -0.21573713	     -0.00554446	     -0.00024236	     34.43039010
      0.98446063	     -0.05641047	     -0.00025501	     -0.19736364	     -0.06217440	      0.88287905	     -0.00013168	     -0.21574164	     -0.00555807	     -0.00024765	     34.22282354
      0.98558273	     -0.05646511	     -0.00025407	     -0.19741802	     -0.06218064	      0.88287877	     -0.00013410	     -0.21574713	     -0.00557002	     -0.00025457	     34.03714300
      0.98706355	     -0.05654495	     -0.00025224	     -0.19749752	     -0.06218890	      0.88287838	     -0.00013730	     -0.21575590	     -0.00558527	     -0.00026572	     33.77551889
      0.98837179	     -0.05662165	     -0.00024996	     -0.19757396	     -0.06219621	      0.88287803	     -0.00014012	     -0.21576510	     -0.00559663	     -0.00027795	     33.56626456
      0.98968003	     -0.05670324	     -0.00024700	     -0.19765532	     -0.06220354	      0.88287766	     -0.00014294	     -0.21577567	     -0.00560802	     -0.00029180	     33.33573518
      0.99098827	     -0.05678846	     -0.00024312	     -0.19774033	     -0.06221088	      0.88287726	     -0.00014576	     -0.21578754	     -0.00561660	     -0.00030795	     33.13436083
      0.99214293	     -0.05686670	     -0.00023905	     -0.19781842	     -0.06221737	      0.88287690	     -0.00014824	     -0.21579908	     -0.00562462	     -0.00032320	     32.93057737
      0.99329759	     -0.05694710	     -0.00023448	     -0.19789868	     -0.06222387	      0.88287652	     -0.00015071	     -0.21581156	     -0.00563055	     -0.00033995	     32.74561452
      0.99471348	     -0.05704828	     -0.00022828	     -0.19799972	     -0.06223185	      0.88287602	     -0.00015373	     -0.21582807	     -0.00563732	     -0.00036167	     32.51152018
      0.99612937	     -0.05715127	     -0.00022110	     -0.19810261	     -0.06223983	      0.88287549	     -0.00015674	     -0.21584582	     -0.00564164	     -0.00038497	     32.29442418
      0.99731438	     -0.05724026	     -0.00021474	     -0.19819153	     -0.06224652	      0.88287502	     -0.00015925	     -0.21586157	     -0.00564542	     -0.00040489	     32.09978665
      0.99849939	     -0.05733106	     -0.00020810	     -0.19828227	     -0.06225321	      0.88287453	     -0.00016175	     -0.21587812	     -0.00564717	     -0.00042568	     31.92485174
      0.99995183	     -0.05744434	     -0.00019963	     -0.19839552	     -0.06226142	      0.88287389	     -0.00016479	     -0.21589941	     -0.00564880	     -0.00045148	     31.72017309
      1.00140426	     -0.05755994	     -0.00019091	     -0.19851111	     -0.06226962	      0.88287322	     -0.00016782	     -0.21592173	     -0.00564789	     -0.00047798	     31.53174696
      1.00259992	     -0.05765660	     -0.00018359	     -0.19860777	     -0.06227637	      0.88287264	     -0.00017029	     -0.21594082	     -0.00564731	     -0.00049954	     31.38480425
      1.00379558	     -0.05775427	     -0.00017612	     -0.19870545	     -0.06228312	      0.88287203	     -0.00017276	     -0.21596050	     -0.00564469	     -0.00052136	     31.24769736
      1.00531168	     -0.05788056	     -0.00016661	     -0.19883179	     -0.06229168	      0.88287121	     -0.00017586	     -0.21598625	     -0.00564067	     -0.00054858	     31.08142653
      1.00682777	     -0.05800982	     -0.00015710	     -0.19896110	     -0.06230023	      0.88287036	     -0.00017894	     -0.21601285	     -0.00563400	     -0.00057569	     30.92390347
      1.00806100	     -0.05811708	     -0.00014943	     -0.19906843	     -0.06230717	      0.88286964	     -0.00018143	     -0.21603509	     -0.00562856	     -0.00059696	     30.80697945
      1.00929423	     -0.05822608	     -0.00014172	     -0.19917751	     -0.06231411	      0.88286889	     -0.00018390	     -0.21605785	     -0.00562095	     -0.00061810	     30.68700873
      1.01087007	     -0.05836842	     -0.00013185	     -0.19931997	     -0.06232296	      0.88286789	     -0.00018703	     -0.21608767	     -0.00561021	     -0.00064427	     30.54026628
      1.01244592	     -0.05851370	     -0.00012190	     -0.19946539	     -0.06233179	      0.88286686	     -0.00019014	     -0.21611830	     -0.00559642	     -0.00067007	     30.38989989
      1.01373800	     -0.05863474	     -0.00011380	     -0.19958657	     -0.06233901	      0.88286598	     -0.00019266	     -0.21614401	     -0.00558469	     -0.00069039	     30.28522301
      1.01503007	     -0.05875743	     -0.00010586	     -0.19970942	     -0.06234622	      0.88286507	     -0.00019517	     -0.21617021	     -0.00557033	     -0.00071060	     30.16721496
      1.01666412	     -0.05891443	     -0.00009586	     -0.19986664	     -0.06235530	      0.88286389	     -0.00019831	     -0.21620404	     -0.00555052	     -0.00073531	     30.02146318
      1.01829816	     -0.05907367	     -0.00008591	     -0.20002612	     -0.06236436	      0.88286267	     -0.00020142	     -0.21623862	     -0.00552690	     -0.00075969	     29.85074727
      1.01968347	     -0.05921082	     -0.00007768	     -0.20016351	     -0.06237200	      0.88286161	     -0.00020402	     -0.21626853	     -0.00550576	     -0.00077957	     29.72450281
      1.02106878	     -0.05934976	     -0.00006955	     -0.20030271	     -0.06237961	      0.88286051	     -0.00020661	     -0.21629900	     -0.00548127	     -0.00079944	     29.56675460
      1.02274989	     -0.05952030	     -0.00005994	     -0.20047358	     -0.06238880	      0.88285915	     -0.00020971	     -0.21633676	     -0.00544920	     -0.00082285	     29.39101676
      1.02443101	     -0.05969201	     -0.00005011	     -0.20064567	     -0.06239793	      0.88285775	     -0.00021277	     -0.21637535	     -0.00541259	     -0.00084599	     29.14221494
      1.02594379	     -0.05984698	     -0.00004177	     -0.20080101	     -0.06240609	      0.88285645	     -0.00021548	     -0.21641076	     -0.00537798	     -0.00086584	     29.01835689
      1.02745658	     -0.06000117	     -0.00003250	     -0.20095561	     -0.06241420	      0.88285513	     -0.00021816	     -0.21644679	     -0.00533952	     -0.00088530	     28.69982321
      1.02896936	     -0.06015469	     -0.00002432	     -0.20110955	     -0.06242224	      0.88285377	     -0.00022080	     -0.21648335	     -0.00529943	     -0.00090361	     28.64686449
      1.03048215	     -0.06030525	     -0.00001427	     -0.20126060	     -0.06243023	      0.88285239	     -0.00022339	     -0.21652043	     -0.00525638	     -0.00092072	     28.15779544
      1.03180777	     -0.06043721	     -0.00000784	     -0.20139297	     -0.06243717	      0.88285116	     -0.00022562	     -0.21655335	     -0.00521738	     -0.00093453	     28.19433804
      1.03313339	     -0.06056764	      0.00000096	     -0.20152387	     -0.06244406	      0.88284992	     -0.00022780	     -0.21658663	     -0.00517654	     -0.00094708	     27.79345401
      1.03445901	     -0.06069605	      0.00000865	     -0.20165276	     -0.06245089	      0.88284865	     -0.00022994	     -0.21662022	     -0.00513443	     -0.00095835	     27.67949420
      1.03613549	     -0.06085383	      0.00002041	     -0.20181121	     -0.06245946	      0.88284704	     -0.00023258	     -0.21666303	     -0.00507903	     -0.00097052	     27.21206303
      1.03748796	     -0.06097815	      0.00002806	     -0.20193606	     -0.06246629	      0.88284572	     -0.00023464	     -0.21669780	     -0.00503310	     -0.00097855	     27.19116095
      1.03884042	     -0.06110116	      0.00003817	     -0.20205966	     -0.06247307	      0.88284439	     -0.00023665	     -0.21673277	     -0.00498571	     -0.00098477	     26.78004478
      1.04019289	     -0.06122263	      0.00004726	     -0.20218173	     -0.06247978	      0.88284305	     -0.00023860	     -0.21676789	     -0.00493730	     -0.00098919	     26.64917395
      1.04186248	     -0.06137027	      0.00006081	     -0.20233016	     -0.06248797	      0.88284140	     -0.00024092	     -0.21681143	     -0.00487573	     -0.00099206	     26.17034490
      1.04320975	     -0.06148790	      0.00007022	     -0.20244843	     -0.06249451	      0.88284006	     -0.00024272	     -0.21684667	     -0.00482499	     -0.00099245	     26.12942807
      1.04455701	     -0.06160380	      0.00008191	     -0.20256502	     -0.06250097	      0.88283873	     -0.00024446	     -0.21688200	     -0.00477287	     -0.00099108	     25.73842027
      1.04590427	     -0.06171819	      0.00009265	     -0.20268011	     -0.06250737	      0.88283739	     -0.00024613	     -0.21691737	     -0.00471975	     -0.00098811	     25.59156878
      1.04762763	     -0.06186323	      0.00010869	     -0.20282611	     -0.06251544	      0.88283569	     -0.00024816	     -0.21696268	     -0.00464994	     -0.00098197	     25.13716411
      1.04898091	     -0.06197517	      0.00011979	     -0.20293878	     -0.06252170	      0.88283437	     -0.00024969	     -0.21699828	     -0.00459407	     -0.00097545	     25.10103657
      1.05033419	     -0.06208478	      0.00013309	     -0.20304919	     -0.06252788	      0.88283306	     -0.00025114	     -0.21703386	     -0.00453689	     -0.00096742	     24.74680809
      1.05168747	     -0.06219051	      0.00014594	     -0.20315572	     -0.06253398	      0.88283175	     -0.00025253	     -0.21706937	     -0.00447892	     -0.00095801	     24.63162726
      1.05344823	     -0.06232303	      0.00016470	     -0.20328935	     -0.06254179	      0.88283008	     -0.00025422	     -0.21711537	     -0.00440223	     -0.00094356	     24.24673178
      1.05480378	     -0.06242068	      0.00017741	     -0.20338782	     -0.06254772	      0.88282881	     -0.00025545	     -0.21715055	     -0.00434287	     -0.00093092	     24.27722078
      1.05615932	     -0.06251418	      0.00019225	     -0.20348219	     -0.06255357	      0.88282755	     -0.00025661	     -0.21718542	     -0.00428314	     -0.00091685	     24.03130991
      1.05751487	     -0.06260206	      0.00020599	     -0.20357092	     -0.06255933	      0.88282632	     -0.00025770	     -0.21721988	     -0.00422379	     -0.00090142	     24.02272335
      1.05932257	     -0.06271034	      0.00022593	     -0.20368036	     -0.06256690	      0.88282471	     -0.00025906	     -0.21726498	     -0.00414540	     -0.00087874	     23.77806725
      1.06068185	     -0.06278599	      0.00023908	     -0.20375684	     -0.06257249	      0.88282353	     -0.00026000	     -0.21729818	     -0.00408741	     -0.00086035	     23.90511775
      1.06204113	     -0.06285563	      0.00025419	     -0.20382735	     -0.06257801	      0.88282237	     -0.00026087	     -0.21733069	     -0.00402981	     -0.00084086	     23.76777971
      1.06368256	     -0.06293281	      0.00027088	     -0.20390554	     -0.06258457	      0.88282101	     -0.00026185	     -0.21736890	     -0.00396123	     -0.00081614	     23.89360203
      1.06532398	     -0.06300280	      0.00028978	     -0.20397659	     -0.06259101	      0.88281970	     -0.00026274	     -0.21740592	     -0.00389286	     -0.00079013	     23.67362667
      1.06656908	     -0.06305089	      0.00030074	     -0.20402540	     -0.06259583	      0.88281872	     -0.00026335	     -0.21743315	     -0.00384188	     -0.00076980	     23.97474171
      1.06781418	     -0.06309515	      0.00031306	     -0.20407041	     -0.06260058	      0.88281778	     -0.00026392	     -0.21745962	     -0.00379110	     -0.00074886	     23.96431623
      1.06959317	     -0.06315296	      0.00032825	     -0.20412924	     -0.06260726	      0.88281647	     -0.00026466	     -0.21749613	     -0.00371944	     -0.00071819	     24.16769191
      1.07114759	     -0.06319910	      0.00034149	     -0.20417626	     -0.06261300	      0.88281538	     -0.00026523	     -0.21752677	     -0.00365714	     -0.00069079	     24.12017397
      1.07270202	     -0.06324158	      0.00035142	     -0.20421956	     -0.06261863	      0.88281433	     -0.00026573	     -0.21755629	     -0.00359512	     -0.00066312	     24.45674705
      1.07425644	     -0.06327936	      0.00036287	     -0.20425819	     -0.06262417	      0.88281332	     -0.00026617	     -0.21758468	     -0.00353243	     -0.00063515	     24.31950625
      1.07560968	     -0.06330806	      0.00036887	     -0.20428756	     -0.06262891	      0.88281247	     -0.00026651	     -0.21760844	     -0.00347792	     -0.00061079	     24.69414047
      1.07696291	     -0.06333323	      0.00037607	     -0.20431342	     -0.06263358	      0.88281166	     -0.00026680	     -0.21763129	     -0.00342270	     -0.00058631	     24.65556886
      1.07860379	     -0.06336018	      0.00038193	     -0.20434118	     -0.06263914	      0.88281073	     -0.00026710	     -0.21765776	     -0.00335494	     -0.00055664	     24.93393340
      1.08024466	     -0.06338185	      0.00038829	     -0.20436367	     -0.06264459	      0.88280984	     -0.00026734	     -0.21768289	     -0.00328571	     -0.00052699	     24.88681469
      1.08162187	     -0.06339593	      0.00038984	     -0.20437839	     -0.06264908	      0.88280913	     -0.00026750	     -0.21770290	     -0.00322702	     -0.00050230	     25.25798309
      1.08299907	     -0.06340644	      0.00039234	     -0.20438955	     -0.06265348	      0.88280845	     -0.00026761	     -0.21772190	     -0.00316715	     -0.00047772	     25.24331996
      1.08465470	     -0.06341550	      0.00039217	     -0.20439937	     -0.06265866	      0.88280769	     -0.00026771	     -0.21774342	     -0.00309389	     -0.00044854	     25.54968609
      1.08631033	     -0.06341996	      0.00039317	     -0.20440461	     -0.06266372	      0.88280697	     -0.00026775	     -0.21776352	     -0.00301865	     -0.00041956	     25.46828624
      1.08767114	     -0.06342068	      0.00039037	     -0.20440593	     -0.06266779	      0.88280641	     -0.00026775	     -0.21777897	     -0.00295583	     -0.00039606	     25.81904053
      1.08903195	     -0.06341864	      0.00038849	     -0.20440451	     -0.06267177	      0.88280589	     -0.00026772	     -0.21779347	     -0.00289141	     -0.00037279	     25.80772907
      1.09073303	     -0.06341239	      0.00038288	     -0.20439901	     -0.06267662	      0.88280528	     -0.00026764	     -0.21781029	     -0.00280911	     -0.00034419	     26.09109330
      1.09243412	     -0.06340162	      0.00037775	     -0.20438901	     -0.06268132	      0.88280472	     -0.00026751	     -0.21782566	     -0.00272425	     -0.00031603	     25.97483030
      1.09378111	     -0.06339048	      0.00036980	     -0.20437842	     -0.06268495	      0.88280431	     -0.00026738	     -0.21783683	     -0.00265592	     -0.00029415	     26.31944008
      1.09512811	     -0.06337675	      0.00036271	     -0.20436528	     -0.06268848	      0.88280393	     -0.00026722	     -0.21784712	     -0.00258594	     -0.00027246	     26.30655897
      1.09688005	     -0.06335519	      0.00035069	     -0.20434444	     -0.06269293	      0.88280347	     -0.00026698	     -0.21785922	     -0.00249331	     -0.00024462	     26.53641371
      1.09863199	     -0.06332884	      0.00033924	     -0.20431884	     -0.06269721	      0.88280307	     -0.00026669	     -0.21786990	     -0.00239836	     -0.00021694	     26.41089870
      1.09993197	     -0.06330657	      0.00032732	     -0.20429707	     -0.06270028	      0.88280280	     -0.00026645	     -0.21787690	     -0.00232733	     -0.00019653	     26.69918808
      1.10123194	     -0.06328160	      0.00031662	     -0.20427264	     -0.06270326	      0.88280256	     -0.00026618	     -0.21788314	     -0.00225510	     -0.00017599	     26.69465499
      1.10303958	     -0.06324287	      0.00029972	     -0.20423462	     -0.06270725	      0.88280227	     -0.00026578	     -0.21789054	     -0.00215389	     -0.00014719	     26.84347361
      1.10457050	     -0.06320628	      0.00028563	     -0.20419865	     -0.06271048	      0.88280206	     -0.00026541	     -0.21789567	     -0.00206704	     -0.00012231	     26.82571078
      1.10610142	     -0.06316652	      0.00026988	     -0.20415948	     -0.06271358	      0.88280189	     -0.00026500	     -0.21789978	     -0.00198038	     -0.00009696	     26.96394975
      1.10743688	     -0.06312881	      0.00025693	     -0.20412230	     -0.06271617	      0.88280178	     -0.00026463	     -0.21790253	     -0.00190393	     -0.00007422	     26.95902805
      1.10877234	     -0.06308827	      0.00024348	     -0.20408228	     -0.06271866	      0.88280169	     -0.00026423	     -0.21790450	     -0.00182801	     -0.00005095	     27.01475902
      1.11010780	     -0.06304491	      0.00023042	     -0.20403945	     -0.06272105	      0.88280164	     -0.00026380	     -0.21790569	     -0.00175193	     -0.00002703	     27.03809657
      1.11186627	     -0.06298338	      0.00021350	     -0.20397861	     -0.06272405	      0.88280162	     -0.00026321	     -0.21790605	     -0.00165248	      0.00000537	     27.08145843
      1.11324800	     -0.06293110	      0.00020065	     -0.20392687	     -0.06272628	      0.88280165	     -0.00026273	     -0.21790537	     -0.00157439	      0.00003163	     27.10773406
      1.11462974	     -0.06287489	      0.00018808	     -0.20387120	     -0.06272840	      0.88280171	     -0.00026222	     -0.21790380	     -0.00149735	      0.00005847	     27.15558407
      1.11601147	     -0.06281440	      0.00017586	     -0.20381124	     -0.06273041	      0.88280181	     -0.00026168	     -0.21790131	     -0.00142089	      0.00008598	     27.21339242
      1.11739320	     -0.06274963	      0.00016390	     -0.20374699	     -0.06273233	      0.88280195	     -0.00026113	     -0.21789786	     -0.00134592	      0.00011405	     27.28500354
      1.11917355	     -0.06266089	      0.00014881	     -0.20365891	     -0.06273464	      0.88280218	     -0.00026040	     -0.21789197	     -0.00125136	      0.00015099	     27.39213540
      1.12045497	     -0.06259431	      0.00013807	     -0.20359277	     -0.06273620	      0.88280240	     -0.00025985	     -0.21788673	     -0.00118555	      0.00017787	     27.48678505
      1.12173640	     -0.06252636	      0.00012738	     -0.20352524	     -0.06273768	      0.88280264	     -0.00025929	     -0.21788070	     -0.00112110	      0.00020495	     27.59539647
      1.12339820	     -0.06243726	      0.00011367	     -0.20343666	     -0.06273947	      0.88280301	     -0.00025855	     -0.21787180	     -0.00104035	      0.00023998	     27.75967570
      1.12506000	     -0.06234807	      0.00009990	     -0.20334795	     -0.06274114	      0.88280344	     -0.00025779	     -0.21786180	     -0.00096204	      0.00027474	     27.94773402
      1.12633204	     -0.06228006	      0.00008928	     -0.20328029	     -0.06274232	      0.88280380	     -0.00025720	     -0.21785350	     -0.00090416	      0.00030079	     28.10562418
      1.12760407	     -0.06221244	      0.00007859	     -0.20321300	     -0.06274344	      0.88280420	     -0.00025661	     -0.21784469	     -0.00084725	      0.00032639	     28.26984859
      1.12926187	     -0.06212482	      0.00006457	     -0.20312578	     -0.06274478	      0.88280477	     -0.00025583	     -0.21783256	     -0.00077490	      0.00035867	     28.48980358
      1.13091967	     -0.06203761	      0.00005046	     -0.20303895	     -0.06274601	      0.88280539	     -0.00025504	     -0.21781974	     -0.00070370	      0.00038976	     28.71611175
      1.13226022	     -0.06196721	      0.00003898	     -0.20296885	     -0.06274691	      0.88280593	     -0.00025441	     -0.21780892	     -0.00064718	      0.00041372	     28.90201488
      1.13360076	     -0.06189679	      0.00002743	     -0.20289872	     -0.06274774	      0.88280650	     -0.00025378	     -0.21779773	     -0.00059101	      0.00043685	     29.08460965
      1.13494131	     -0.06182627	      0.00001581	     -0.20282848	     -0.06274850	      0.88280710	     -0.00025315	     -0.21778618	     -0.00053555	      0.00045891	     29.26475936
      1.13684352	     -0.06172596	     -0.00000082	     -0.20272855	     -0.06274944	      0.88280800	     -0.00025227	     -0.21776920	     -0.00045766	      0.00048857	     29.51470397
      1.13821571	     -0.06165349	     -0.00001292	     -0.20265634	     -0.06275003	      0.88280869	     -0.00025164	     -0.21775654	     -0.00040233	      0.00050856	     29.68956831
      1.13958789	     -0.06158107	     -0.00002511	     -0.20258417	     -0.06275054	      0.88280940	     -0.00025102	     -0.21774357	     -0.00034750	      0.00052760	     29.85789386
      1.14125839	     -0.06149325	     -0.00004002	     -0.20249663	     -0.06275107	      0.88281030	     -0.00025028	     -0.21772737	     -0.00028186	      0.00054917	     30.05211572
      1.14292889	     -0.06140606	     -0.00005497	     -0.20240971	     -0.06275149	      0.88281123	     -0.00024955	     -0.21771078	     -0.00021721	      0.00056927	     30.23885586
      1.14424357	     -0.06133813	     -0.00006678	     -0.20234199	     -0.06275174	      0.88281199	     -0.00024900	     -0.21769748	     -0.00016726	      0.00058364	     30.37891697
      1.14555825	     -0.06127097	     -0.00007865	     -0.20227502	     -0.06275193	      0.88281277	     -0.00024845	     -0.21768398	     -0.00011791	      0.00059709	     30.51776894
      1.14726871	     -0.06118499	     -0.00009421	     -0.20218927	     -0.06275207	      0.88281380	     -0.00024777	     -0.21766618	     -0.00005490	      0.00061279	     30.69261482
      1.14892143	     -0.06110347	     -0.00010939	     -0.20210796	     -0.06275212	      0.88281483	     -0.00024713	     -0.21764877	      0.00000494	      0.00062627	     30.85924000
      1.15057416	     -0.06102351	     -0.00012465	     -0.20202819	     -0.06275206	      0.88281587	     -0.00024651	     -0.21763118	      0.00006345	      0.00063775	     31.01611907
      1.15192635	     -0.06095931	     -0.00013717	     -0.20196413	     -0.06275194	      0.88281674	     -0.00024603	     -0.21761669	      0.00011078	      0.00064610	     31.14544191
      1.15327854	     -0.06089641	     -0.00014974	     -0.20190136	     -0.06275176	      0.88281762	     -0.00024557	     -0.21760211	      0.00015714	      0.00065312	     31.26649317
      1.15507244	     -0.06081492	     -0.00016643	     -0.20182003	     -0.06275142	      0.88281880	     -0.00024499	     -0.21758268	      0.00021763	      0.00066086	     31.42278703
      1.15686633	     -0.06073589	     -0.00018316	     -0.20174115	     -0.06275098	      0.88281999	     -0.00024445	     -0.21756318	      0.00027653	      0.00066659	     31.56296170
      1.15821001	     -0.06067823	     -0.00019566	     -0.20168358	     -0.06275058	      0.88282088	     -0.00024407	     -0.21754855	      0.00032021	      0.00066997	     31.67184177
      1.15955369	     -0.06062211	     -0.00020817	     -0.20162755	     -0.06275012	      0.88282179	     -0.00024371	     -0.21753392	      0.00036281	      0.00067230	     31.76798667
      1.16142236	     -0.06054612	     -0.00022547	     -0.20155167	     -0.06274939	      0.88282305	     -0.00024325	     -0.21751356	      0.00042096	      0.00067429	     31.90492325
      1.16309627	     -0.06048047	     -0.00024102	     -0.20148610	     -0.06274864	      0.88282417	     -0.00024288	     -0.21749534	      0.00047143	      0.00067483	     32.00796544
      1.16477018	     -0.06041560	     -0.00025622	     -0.20142130	     -0.06274781	      0.88282530	     -0.00024256	     -0.21747714	      0.00052088	      0.00067463	     32.14449898
      1.16619324	     -0.06036324	     -0.00026946	     -0.20136900	     -0.06274704	      0.88282626	     -0.00024231	     -0.21746166	      0.00056117	      0.00067377	     32.19929576
      1.16761629	     -0.06031018	     -0.00028199	     -0.20131599	     -0.06274621	      0.88282722	     -0.00024209	     -0.21744620	      0.00060041	      0.00067258	     32.31409392
      1.16932916	     -0.06025036	     -0.00029753	     -0.20125620	     -0.06274515	      0.88282837	     -0.00024188	     -0.21742756	      0.00064544	      0.00067066	     32.36133245
      1.17086549	     -0.06019350	     -0.00030982	     -0.20119940	     -0.06274412	      0.88282940	     -0.00024173	     -0.21741085	      0.00068394	      0.00066863	     32.55396675
      1.17240182	     -0.06014536	     -0.00032407	     -0.20115126	     -0.06274305	      0.88283043	     -0.00024164	     -0.21739408	      0.00072054	      0.00066637	     32.50000290
      1.17372539	     -0.06009649	     -0.00033358	     -0.20110244	     -0.06274207	      0.88283131	     -0.00024159	     -0.21737968	      0.00075033	      0.00066418	     32.71683836
      1.17504895	     -0.06005520	     -0.00034496	     -0.20106115	     -0.06274106	      0.88283218	     -0.00024159	     -0.21736521	      0.00077882	      0.00066191	     32.71192487
      1.17637251	     -0.06001056	     -0.00035490	     -0.20101654	     -0.06274001	      0.88283306	     -0.00024162	     -0.21735074	      0.00080571	      0.00065945	     32.84504219
      1.17817172	     -0.05995563	     -0.00036959	     -0.20096161	     -0.06273853	      0.88283424	     -0.00024174	     -0.21733099	      0.00084008	      0.00065596	     32.87520180
      1.17951131	     -0.05990989	     -0.00037857	     -0.20091589	     -0.06273739	      0.88283512	     -0.00024189	     -0.21731630	      0.00086375	      0.00065317	     33.08631322
      1.18085090	     -0.05987082	     -0.00038929	     -0.20087681	     -0.06273622	      0.88283599	     -0.00024208	     -0.21730153	      0.00088618	      0.00065031	     33.09257775
      1.18245871	     -0.05981890	     -0.00040022	     -0.20082490	     -0.06273477	      0.88283703	     -0.00024238	     -0.21728381	      0.00091107	      0.00064670	     33.30589608
      1.18388181	     -0.05977862	     -0.00041202	     -0.20078458	     -0.06273346	      0.88283795	     -0.00024271	     -0.21726808	      0.00093164	      0.00064352	     33.26092873
      1.18530490	     -0.05973243	     -0.00042140	     -0.20073839	     -0.06273212	      0.88283887	     -0.00024309	     -0.21725242	      0.00095042	      0.00064023	     33.47872714
      1.18672800	     -0.05969387	     -0.00043300	     -0.20069977	     -0.06273076	      0.88283978	     -0.00024354	     -0.21723679	      0.00096796	      0.00063704	     33.42411999
      1.18815110	     -0.05965019	     -0.00044214	     -0.20065608	     -0.06272937	      0.88284068	     -0.00024405	     -0.21722133	      0.00098386	      0.00063378	     33.63560099
      1.18957419	     -0.05961511	     -0.00045309	     -0.20062095	     -0.06272796	      0.88284158	     -0.00024462	     -0.21720595	      0.00099870	      0.00063051	     33.57132202
      1.19099729	     -0.05957452	     -0.00046147	     -0.20058034	     -0.06272652	      0.88284247	     -0.00024526	     -0.21719078	      0.00101208	      0.00062707	     33.78199595
      1.19242039	     -0.05954217	     -0.00047155	     -0.20054793	     -0.06272508	      0.88284336	     -0.00024595	     -0.21717572	      0.00102454	      0.00062354	     33.70531656
      1.19384348	     -0.05950440	     -0.00047910	     -0.20051015	     -0.06272361	      0.88284425	     -0.00024671	     -0.21716087	      0.00103566	      0.00061979	     33.91250713
      1.19526658	     -0.05947497	     -0.00048833	     -0.20048067	     -0.06272213	      0.88284513	     -0.00024753	     -0.21714617	      0.00104591	      0.00061592	     33.81306747
      1.19668967	     -0.05944093	     -0.00049504	     -0.20044663	     -0.06272063	      0.88284600	     -0.00024841	     -0.21713171	      0.00105490	      0.00061177	     33.99572516
      1.19811277	     -0.05941669	     -0.00050344	     -0.20042234	     -0.06271913	      0.88284687	     -0.00024935	     -0.21711747	      0.00106317	      0.00060739	     33.86318152
      1.19953587	     -0.05939024	     -0.00050938	     -0.20039589	     -0.06271761	      0.88284773	     -0.00025035	     -0.21710361	      0.00107035	      0.00060257	     34.02322455
      1.20095896	     -0.05937499	     -0.00051706	     -0.20038059	     -0.06271608	      0.88284858	     -0.00025141	     -0.21709015	      0.00107691	      0.00059737	     33.86364467
      1.20238206	     -0.05935909	     -0.00052241	     -0.20036469	     -0.06271454	      0.88284943	     -0.00025253	     -0.21707726	      0.00108248	      0.00059151	     33.99459700
      1.20380516	     -0.05935749	     -0.00052961	     -0.20036304	     -0.06271300	      0.88285027	     -0.00025370	     -0.21706502	      0.00108759	      0.00058491	     33.79050218
      1.20522825	     -0.05935658	     -0.00053439	     -0.20036212	     -0.06271145	      0.88285109	     -0.00025493	     -0.21705366	      0.00109191	      0.00057724	     33.91571992
      1.20665135	     -0.05936912	     -0.00054080	     -0.20037464	     -0.06270989	      0.88285191	     -0.00025621	     -0.21704319	      0.00109597	      0.00056845	     33.69518704
      1.20807444	     -0.05938245	     -0.00054464	     -0.20038798	     -0.06270833	      0.88285271	     -0.00025754	     -0.21703379	      0.00109940	      0.00055825	     33.80017808
      1.20949754	     -0.05941040	     -0.00054994	     -0.20041592	     -0.06270676	      0.88285350	     -0.00025892	     -0.21702548	      0.00110275	      0.00054661	     33.54335866
      1.21092064	     -0.05943871	     -0.00055250	     -0.20044427	     -0.06270519	      0.88285427	     -0.00026035	     -0.21701843	      0.00110570	      0.00053327	     33.63833055
      1.21234373	     -0.05947817	     -0.00055610	     -0.20048376	     -0.06270361	      0.88285501	     -0.00026182	     -0.21701255	      0.00110877	      0.00051832	     33.38196093
      1.21376683	     -0.05951581	     -0.00055687	     -0.20052149	     -0.06270203	      0.88285574	     -0.00026334	     -0.21700788	      0.00111157	      0.00050167	     33.45575987
      1.21518993	     -0.05956432	     -0.00055857	     -0.20057008	     -0.06270045	      0.88285644	     -0.00026490	     -0.21700431	      0.00111457	      0.00048348	     33.17307153
      1.21661302	     -0.05961264	     -0.00055770	     -0.20061853	     -0.06269886	      0.88285712	     -0.00026650	     -0.21700195	      0.00111747	      0.00046366	     33.20298028
      1.21803612	     -0.05967118	     -0.00055765	     -0.20067720	     -0.06269727	      0.88285776	     -0.00026814	     -0.21700071	      0.00112072	      0.00044237	     32.91834391
      1.21945921	     -0.05972909	     -0.00055529	     -0.20073529	     -0.06269567	      0.88285837	     -0.00026981	     -0.21700066	      0.00112402	      0.00041960	     32.91409952
      1.22088231	     -0.05979521	     -0.00055349	     -0.20080159	     -0.06269407	      0.88285895	     -0.00027153	     -0.21700167	      0.00112775	      0.00039557	     32.63672323
      1.22230541	     -0.05985990	     -0.00054928	     -0.20086651	     -0.06269246	      0.88285950	     -0.00027327	     -0.21700377	      0.00113157	      0.00037040	     32.60047472
      1.22403225	     -0.05994678	     -0.00054503	     -0.20095367	     -0.06269050	      0.88286011	     -0.00027543	     -0.21700754	      0.00113676	      0.00033872	     32.21083561
      1.22531937	     -0.06000670	     -0.00053900	     -0.20101386	     -0.06268904	      0.88286053	     -0.00027707	     -0.21701122	      0.00114055	      0.00031439	     32.29083750
      1.22660648	     -0.06007525	     -0.00053439	     -0.20108267	     -0.06268757	      0.88286092	     -0.00027874	     -0.21701553	      0.00114474	      0.00028971	     32.03773872
      1.22830146	     -0.06016449	     -0.00052649	     -0.20117229	     -0.06268562	      0.88286138	     -0.00028097	     -0.21702225	      0.00115036	      0.00025667	     31.96283399
      1.22999644	     -0.06026372	     -0.00052042	     -0.20127187	     -0.06268367	      0.88286179	     -0.00028324	     -0.21702997	      0.00115670	      0.00022341	     31.53402730
      1.23120589	     -0.06032696	     -0.00051321	     -0.20133543	     -0.06268227	      0.88286205	     -0.00028489	     -0.21703611	      0.00116103	      0.00019957	     31.66623073
      1.23241535	     -0.06039581	     -0.00050768	     -0.20140458	     -0.06268086	      0.88286227	     -0.00028655	     -0.21704262	      0.00116572	      0.00017592	     31.53019818
      1.23421740	     -0.06049441	     -0.00049823	     -0.20150364	     -0.06267875	      0.88286256	     -0.00028906	     -0.21705293	      0.00117224	      0.00014120	     31.46548211
      1.23566221	     -0.06057709	     -0.00049119	     -0.20158670	     -0.06267706	      0.88286274	     -0.00029110	     -0.21706160	      0.00117769	      0.00011406	     31.29641985
      1.23710702	     -0.06065683	     -0.00048294	     -0.20166684	     -0.06267535	      0.88286289	     -0.00029317	     -0.21707065	      0.00118250	      0.00008764	     31.35795421
      1.23855183	     -0.06073722	     -0.00047540	     -0.20174761	     -0.06267364	      0.88286300	     -0.00029525	     -0.21707991	      0.00118757	      0.00006218	     31.30344556
      1.23976046	     -0.06080195	     -0.00046840	     -0.20181269	     -0.06267220	      0.88286306	     -0.00029702	     -0.21708777	      0.00119064	      0.00004162	     31.32684461
      1.24096909	     -0.06086879	     -0.00046167	     -0.20187987	     -0.06267076	      0.88286310	     -0.00029879	     -0.21709572	      0.00119399	      0.00002181	     31.31368164
      1.24245752	     -0.06095224	     -0.00045320	     -0.20196374	     -0.06266898	      0.88286311	     -0.00030100	     -0.21710569	      0.00119772	     -0.00000163	     31.33523233
      1.24394596	     -0.06103679	     -0.00044464	     -0.20204872	     -0.06266719	      0.88286309	     -0.00030322	     -0.21711585	      0.00120204	     -0.00002398	     31.35868978
      1.24522986	     -0.06111015	     -0.00043703	     -0.20212246	     -0.06266565	      0.88286305	     -0.00030515	     -0.21712478	      0.00120566	     -0.00004241	     31.40972314
      1.24651376	     -0.06118242	     -0.00042912	     -0.20219514	     -0.06266410	      0.88286299	     -0.00030709	     -0.21713385	      0.00121010	     -0.00005995	     31.49420754
      1.24779766	     -0.06125225	     -0.00042099	     -0.20226537	     -0.06266254	      0.88286290	     -0.00030904	     -0.21714300	      0.00121438	     -0.00007655	     31.57672882
      1.24937569	     -0.06133669	     -0.00041047	     -0.20235032	     -0.06266062	      0.88286276	     -0.00031144	     -0.21715433	      0.00122030	     -0.00009551	     31.69017029
      1.25065401	     -0.06140333	     -0.00040143	     -0.20241740	     -0.06265906	      0.88286263	     -0.00031340	     -0.21716354	      0.00122473	     -0.00010980	     31.82397746
      1.25193234	     -0.06146780	     -0.00039191	     -0.20248231	     -0.06265749	      0.88286248	     -0.00031536	     -0.21717275	      0.00122957	     -0.00012316	     32.00029514
      1.25321066	     -0.06152977	     -0.00038194	     -0.20254473	     -0.06265591	      0.88286232	     -0.00031732	     -0.21718188	      0.00123377	     -0.00013573	     32.20501609
      1.25483687	     -0.06160542	     -0.00036857	     -0.20262096	     -0.06265390	      0.88286208	     -0.00031982	     -0.21719335	      0.00123887	     -0.00015070	     32.50193688
      1.25610272	     -0.06166183	     -0.00035767	     -0.20267782	     -0.06265233	      0.88286189	     -0.00032177	     -0.21720214	      0.00124187	     -0.00016177	     32.78593242
      1.25736857	     -0.06171609	     -0.00034630	     -0.20273254	     -0.06265076	      0.88286167	     -0.00032371	     -0.21721080	      0.00124483	     -0.00017245	     33.09421822
      1.25863443	     -0.06176825	     -0.00033448	     -0.20278516	     -0.06264918	      0.88286145	     -0.00032566	     -0.21721932	      0.00124708	     -0.00018292	     33.43288222
      1.26032838	     -0.06183381	     -0.00031819	     -0.20285133	     -0.06264707	      0.88286113	     -0.00032825	     -0.21723048	      0.00125000	     -0.00019675	     33.93147599
      1.26158616	     -0.06188081	     -0.00030599	     -0.20289878	     -0.06264549	      0.88286087	     -0.00033017	     -0.21723863	      0.00125166	     -0.00020700	     34.32661145
      1.26284394	     -0.06192681	     -0.00029363	     -0.20294524	     -0.06264392	      0.88286061	     -0.00033208	     -0.21724669	      0.00125383	     -0.00021725	     34.74497528
      1.26436525	     -0.06198092	     -0.00027856	     -0.20299989	     -0.06264201	      0.88286027	     -0.00033438	     -0.21725635	      0.00125646	     -0.00022976	     35.28060062
      1.26588656	     -0.06203275	     -0.00026333	     -0.20305226	     -0.06264010	      0.88285991	     -0.00033667	     -0.21726593	      0.00126028	     -0.00024231	     35.84347060
      1.26711010	     -0.06207265	     -0.00025099	     -0.20309261	     -0.06263855	      0.88285960	     -0.00033850	     -0.21727357	      0.00126347	     -0.00025249	     36.30973502
      1.26833364	     -0.06211137	     -0.00023861	     -0.20313177	     -0.06263700	      0.88285929	     -0.00034032	     -0.21728115	      0.00126782	     -0.00026261	     36.78471604
      1.26985893	     -0.06215812	     -0.00022322	     -0.20317906	     -0.06263506	      0.88285888	     -0.00034257	     -0.21729052	      0.00127405	     -0.00027521	     37.38810273
      1.27138422	     -0.06220261	     -0.00020782	     -0.20322411	     -0.06263312	      0.88285845	     -0.00034479	     -0.21729983	      0.00128216	     -0.00028761	     38.00147348
      1.27268171	     -0.06223846	     -0.00019468	     -0.20326043	     -0.06263145	      0.88285807	     -0.00034667	     -0.21730766	      0.00128991	     -0.00029799	     38.52778965
      1.27397921	     -0.06227233	     -0.00018155	     -0.20329479	     -0.06262977	      0.88285768	     -0.00034852	     -0.21731541	      0.00129948	     -0.00030801	     39.05457541
      1.27527671	     -0.06230402	     -0.00016843	     -0.20332697	     -0.06262807	      0.88285727	     -0.00035036	     -0.21732305	      0.00131018	     -0.00031762	     39.57835007
      1.27693285	     -0.06234109	     -0.00015164	     -0.20336468	     -0.06262589	      0.88285674	     -0.00035267	     -0.21733260	      0.00132648	     -0.00032902	     40.23410187
      1.27824046	     -0.06236776	     -0.00013839	     -0.20339187	     -0.06262415	      0.88285630	     -0.00035446	     -0.21733995	      0.00134088	     -0.00033731	     40.73799198
      1.27954807	     -0.06239202	     -0.00012517	     -0.20341666	     -0.06262238	      0.88285585	     -0.00035624	     -0.21734710	      0.00135754	     -0.00034477	     41.22623458
      1.28085569	     -0.06241393	     -0.00011199	     -0.20343911	     -0.06262060	      0.88285540	     -0.00035798	     -0.21735402	      0.00137578	     -0.00035141	     41.69162813
      1.28255180	     -0.06243923	     -0.00009508	     -0.20346512	     -0.06261824	      0.88285480	     -0.00036021	     -0.21736262	      0.00140274	     -0.00035860	     42.25457749
      1.28385294	     -0.06245555	     -0.00008224	     -0.20348200	     -0.06261640	      0.88285433	     -0.00036188	     -0.21736891	      0.00142533	     -0.00036305	     42.65751449
      1.28515407	     -0.06246852	     -0.00006947	     -0.20349555	     -0.06261453	      0.88285385	     -0.00036353	     -0.21737486	      0.00145044	     -0.00036641	     43.03219124
      1.28645521	     -0.06247803	     -0.00005674	     -0.20350564	     -0.06261263	      0.88285337	     -0.00036514	     -0.21738043	      0.00147737	     -0.00036871	     43.37484705
      1.28822767	     -0.06248632	     -0.00003978	     -0.20351474	     -0.06260997	      0.88285272	     -0.00036729	     -0.21738735	      0.00151776	     -0.00036990	     43.78537659
      1.28952808	     -0.06248921	     -0.00002769	     -0.20351824	     -0.06260798	      0.88285224	     -0.00036883	     -0.21739190	      0.00154941	     -0.00036936	     44.04104061
      1.29082848	     -0.06248954	     -0.00001608	     -0.20351918	     -0.06260594	      0.88285176	     -0.00037033	     -0.21739599	      0.00158339	     -0.00036750	     44.26090628
      1.29241294	     -0.06248605	     -0.00000250	     -0.20351643	     -0.06260340	      0.88285118	     -0.00037211	     -0.21740030	      0.00162684	     -0.00036361	     44.47880640
      1.29399739	     -0.06247863	      0.00001025	     -0.20350976	     -0.06260078	      0.88285061	     -0.00037385	     -0.21740384	      0.00167322	     -0.00035784	     44.63646564
      1.29526101	     -0.06246974	      0.00001977	     -0.20350146	     -0.06259865	      0.88285016	     -0.00037519	     -0.21740607	      0.00171125	     -0.00035212	     44.72074850
      1.29652462	     -0.06245809	      0.00002864	     -0.20349039	     -0.06259646	      0.88284972	     -0.00037649	     -0.21740774	      0.00175103	     -0.00034534	     44.77486543
      1.29812295	     -0.06243966	      0.00003882	     -0.20347268	     -0.06259362	      0.88284917	     -0.00037809	     -0.21740902	      0.00180275	     -0.00033555	     44.80264032
      1.29972128	     -0.06241709	      0.00004776	     -0.20345082	     -0.06259069	      0.88284865	     -0.00037963	     -0.21740933	      0.00185672	     -0.00032445	     44.78505677
      1.30107217	     -0.06239488	      0.00005428	     -0.20342919	     -0.06258816	      0.88284821	     -0.00038088	     -0.21740882	      0.00190320	     -0.00031437	     44.73554887
      1.30242306	     -0.06236972	      0.00005983	     -0.20340458	     -0.06258555	      0.88284780	     -0.00038209	     -0.21740757	      0.00195137	     -0.00030361	     44.65798830
      1.30377394	     -0.06234174	      0.00006436	     -0.20337715	     -0.06258288	      0.88284739	     -0.00038324	     -0.21740558	      0.00200033	     -0.00029243	     44.55020574
      1.30551984	     -0.06230130	      0.00006877	     -0.20333738	     -0.06257933	      0.88284690	     -0.00038467	     -0.21740188	      0.00206549	     -0.00027735	     44.36852962
      1.30689324	     -0.06226616	      0.00007099	     -0.20330274	     -0.06257646	      0.88284652	     -0.00038573	     -0.21739807	      0.00211738	     -0.00026523	     44.19499628
      1.30826664	     -0.06222795	      0.00007210	     -0.20326501	     -0.06257352	      0.88284617	     -0.00038675	     -0.21739346	      0.00217046	     -0.00025278	     43.99885016
      1.30964004	     -0.06218673	      0.00007208	     -0.20322424	     -0.06257050	      0.88284583	     -0.00038770	     -0.21738804	      0.00222380	     -0.00024018	     43.78266116
      1.31142921	     -0.06212828	      0.00007035	     -0.20316633	     -0.06256646	      0.88284541	     -0.00038888	     -0.21737977	      0.00229420	     -0.00022340	     43.47527435
      1.31281497	     -0.06207952	      0.00006790	     -0.20311796	     -0.06256324	      0.88284511	     -0.00038972	     -0.21737241	      0.00234849	     -0.00021019	     43.21257510
      1.31420074	     -0.06202795	      0.00006432	     -0.20306675	     -0.06255995	      0.88284483	     -0.00039051	     -0.21736424	      0.00240325	     -0.00019665	     42.93130589
      1.31558650	     -0.06197392	      0.00005970	     -0.20301304	     -0.06255658	      0.88284457	     -0.00039125	     -0.21735527	      0.00245762	     -0.00018295	     42.64167806
      1.31746060	     -0.06189692	      0.00005194	     -0.20293644	     -0.06255191	      0.88284424	     -0.00039216	     -0.21734191	      0.00253121	     -0.00016409	     42.22077798
      1.31887677	     -0.06183633	      0.00004525	     -0.20287611	     -0.06254828	      0.88284402	     -0.00039279	     -0.21733092	      0.00258611	     -0.00014978	     41.91505634
      1.32029295	     -0.06177334	      0.00003791	     -0.20281336	     -0.06254458	      0.88284382	     -0.00039336	     -0.21731919	      0.00264107	     -0.00013524	     41.57429160
      1.32170912	     -0.06170836	      0.00002973	     -0.20274859	     -0.06254080	      0.88284364	     -0.00039388	     -0.21730675	      0.00269525	     -0.00012067	     41.24217935
      1.32365511	     -0.06161624	      0.00001706	     -0.20265670	     -0.06253549	      0.88284342	     -0.00039452	     -0.21728855	      0.00276914	     -0.00010058	     40.78720900
      1.32510370	     -0.06154580	      0.00000650	     -0.20258639	     -0.06253144	      0.88284329	     -0.00039493	     -0.21727423	      0.00282304	     -0.00008573	     40.45921173
      1.32655230	     -0.06147352	     -0.00000489	     -0.20251421	     -0.06252731	      0.88284318	     -0.00039528	     -0.21725929	      0.00287657	     -0.00007082	     40.13689383
      1.32830330	     -0.06138429	     -0.00001975	     -0.20242505	     -0.06252221	      0.88284307	     -0.00039564	     -0.21724042	      0.00293975	     -0.00005290	     39.74711217
      1.33005431	     -0.06129314	     -0.00003554	     -0.20233392	     -0.06251701	      0.88284299	     -0.00039593	     -0.21722074	      0.00300199	     -0.00003491	     39.38075458
      1.33150714	     -0.06121655	     -0.00004949	     -0.20225731	     -0.06251261	      0.88284295	     -0.00039610	     -0.21720383	      0.00305200	     -0.00002013	     39.08014479
      1.33295997	     -0.06113846	     -0.00006381	     -0.20217918	     -0.06250814	      0.88284293	     -0.00039622	     -0.21718643	      0.00310136	     -0.00000525	     38.79228014
      1.33474179	     -0.06104183	     -0.00008222	     -0.20208247	     -0.06250257	      0.88284294	     -0.00039629	     -0.21716444	      0.00316004	      0.00001295	     38.45405385
      1.33652362	     -0.06094317	     -0.00010056	     -0.20198368	     -0.06249688	      0.88284298	     -0.00039627	     -0.21714180	      0.00321744	      0.00003132	     38.12006209
      1.33809030	     -0.06085608	     -0.00011825	     -0.20189643	     -0.06249180	      0.88284304	     -0.00039618	     -0.21712136	      0.00326606	      0.00004747	     37.90513811
      1.33965699	     -0.06076536	     -0.00013448	     -0.20180556	     -0.06248665	      0.88284313	     -0.00039602	     -0.21710043	      0.00331376	      0.00006400	     37.62877444
      1.34122367	     -0.06067528	     -0.00015321	     -0.20171526	     -0.06248142	      0.88284324	     -0.00039579	     -0.21707899	      0.00335958	      0.00008076	     37.47809624
      1.34279036	     -0.06058077	     -0.00016901	     -0.20162056	     -0.06247612	      0.88284338	     -0.00039549	     -0.21705707	      0.00340418	      0.00009807	     37.21839909
      1.34435705	     -0.06048835	     -0.00018879	     -0.20152785	     -0.06247076	      0.88284355	     -0.00039511	     -0.21703463	      0.00344676	      0.00011585	     37.14722707
      1.34569379	     -0.06040475	     -0.00020163	     -0.20144407	     -0.06246613	      0.88284371	     -0.00039473	     -0.21701513	      0.00348198	      0.00013157	     36.93739633
      1.34703054	     -0.06032336	     -0.00021709	     -0.20136241	     -0.06246145	      0.88284390	     -0.00039430	     -0.21699526	      0.00351569	      0.00014767	     36.84771365
      1.34871475	     -0.06021870	     -0.00023418	     -0.20125745	     -0.06245549	      0.88284417	     -0.00039367	     -0.21696981	      0.00355642	      0.00016851	     36.70916537
      1.35039895	     -0.06011628	     -0.00025348	     -0.20115466	     -0.06244947	      0.88284447	     -0.00039296	     -0.21694389	      0.00359487	      0.00018984	     36.70022831
      1.35173515	     -0.06003128	     -0.00026514	     -0.20106940	     -0.06244465	      0.88284473	     -0.00039232	     -0.21692305	      0.00362403	      0.00020706	     36.60217464
      1.35307135	     -0.05994904	     -0.00027913	     -0.20098685	     -0.06243979	      0.88284502	     -0.00039164	     -0.21690194	      0.00365166	      0.00022435	     36.60395504
      1.35478572	     -0.05984117	     -0.00029454	     -0.20087860	     -0.06243350	      0.88284542	     -0.00039067	     -0.21687453	      0.00368523	      0.00024653	     36.60125893
      1.35650009	     -0.05973646	     -0.00031242	     -0.20077343	     -0.06242715	      0.88284587	     -0.00038961	     -0.21684676	      0.00371620	      0.00026840	     36.71560629
      1.35777622	     -0.05965518	     -0.00032176	     -0.20069187	     -0.06242240	      0.88284622	     -0.00038876	     -0.21682592	      0.00373807	      0.00028441	     36.73107395
      1.35905234	     -0.05957762	     -0.00033351	     -0.20061396	     -0.06241761	      0.88284659	     -0.00038786	     -0.21680493	      0.00375860	      0.00029998	     36.80195901
      1.36085648	     -0.05946700	     -0.00034796	     -0.20050286	     -0.06241081	      0.88284715	     -0.00038650	     -0.21677509	      0.00378585	      0.00032113	     36.93241550
      1.36240004	     -0.05937612	     -0.00036182	     -0.20041152	     -0.06240495	      0.88284766	     -0.00038525	     -0.21674943	      0.00380745	      0.00033823	     37.03536885
      1.36394360	     -0.05928281	     -0.00037253	     -0.20031780	     -0.06239905	      0.88284820	     -0.00038394	     -0.21672374	      0.00382789	      0.00035433	     37.18505757
      1.36548716	     -0.05919596	     -0.00038658	     -0.20023045	     -0.06239313	      0.88284875	     -0.00038254	     -0.21669799	      0.00384708	      0.00036933	     37.29516935
      1.36703072	     -0.05910284	     -0.00039599	     -0.20013689	     -0.06238718	      0.88284934	     -0.00038108	     -0.21667230	      0.00386526	      0.00038322	     37.48649586
      1.36834753	     -0.05903145	     -0.00040852	     -0.20006505	     -0.06238208	      0.88284985	     -0.00037978	     -0.21665039	      0.00387996	      0.00039421	     37.53982469
      1.36966434	     -0.05895715	     -0.00041798	     -0.19999033	     -0.06237696	      0.88285037	     -0.00037843	     -0.21662863	      0.00389407	      0.00040438	     37.67541432
      1.37132671	     -0.05886971	     -0.00043197	     -0.19990232	     -0.06237047	      0.88285106	     -0.00037665	     -0.21660132	      0.00391113	      0.00041608	     37.79185270
      1.37298909	     -0.05877718	     -0.00044338	     -0.19980925	     -0.06236396	      0.88285176	     -0.00037479	     -0.21657426	      0.00392729	      0.00042654	     38.03344646
      1.37427930	     -0.05871361	     -0.00045567	     -0.19974519	     -0.06235888	      0.88285231	     -0.00037330	     -0.21655339	      0.00393929	      0.00043396	     38.04890744
      1.37556951	     -0.05864585	     -0.00046545	     -0.19967697	     -0.06235379	      0.88285288	     -0.00037176	     -0.21653271	      0.00395067	      0.00044073	     38.19371535
      1.37727318	     -0.05856259	     -0.00048013	     -0.19959308	     -0.06234705	      0.88285363	     -0.00036967	     -0.21650564	      0.00396495	      0.00044876	     38.28789026
      1.37897685	     -0.05847506	     -0.00049212	     -0.19950495	     -0.06234028	      0.88285440	     -0.00036750	     -0.21647891	      0.00397822	      0.00045579	     38.56656754
      1.38018935	     -0.05842207	     -0.00050384	     -0.19945146	     -0.06233545	      0.88285496	     -0.00036591	     -0.21646001	      0.00398726	      0.00046030	     38.52081671
      1.38140184	     -0.05836481	     -0.00051336	     -0.19939375	     -0.06233061	      0.88285552	     -0.00036428	     -0.21644132	      0.00399573	      0.00046436	     38.63731632
      1.38322107	     -0.05828459	     -0.00052891	     -0.19931281	     -0.06232333	      0.88285637	     -0.00036178	     -0.21641355	      0.00400764	      0.00046980	     38.72169517
      1.38473410	     -0.05821655	     -0.00054056	     -0.19924418	     -0.06231726	      0.88285708	     -0.00035964	     -0.21639078	      0.00401664	      0.00047377	     38.88202887
      1.38624712	     -0.05815709	     -0.00055420	     -0.19918410	     -0.06231118	      0.88285780	     -0.00035745	     -0.21636826	      0.00402503	      0.00047743	     38.85166249
      1.38776015	     -0.05809328	     -0.00056507	     -0.19911970	     -0.06230508	      0.88285853	     -0.00035521	     -0.21634612	      0.00403250	      0.00048079	     39.03470882
      1.38912080	     -0.05804607	     -0.00057752	     -0.19907192	     -0.06229959	      0.88285918	     -0.00035316	     -0.21632646	      0.00403878	      0.00048378	     38.93961558
      1.39048145	     -0.05799435	     -0.00058758	     -0.19901966	     -0.06229409	      0.88285984	     -0.00035107	     -0.21630714	      0.00404424	      0.00048672	     39.02982178
      1.39184210	     -0.05794975	     -0.00059904	     -0.19897450	     -0.06228859	      0.88286051	     -0.00034894	     -0.21628811	      0.00404917	      0.00048981	     38.96735167
      1.39354551	     -0.05789179	     -0.00061137	     -0.19891586	     -0.06228168	      0.88286135	     -0.00034622	     -0.21626479	      0.00405419	      0.00049392	     39.02700427
      1.39491761	     -0.05785294	     -0.00062289	     -0.19887644	     -0.06227612	      0.88286203	     -0.00034400	     -0.21624635	      0.00405746	      0.00049761	     38.87921122
      1.39628971	     -0.05780921	     -0.00063203	     -0.19883216	     -0.06227055	      0.88286271	     -0.00034174	     -0.21622828	      0.00405966	      0.00050160	     38.91814013
      1.39766180	     -0.05777053	     -0.00064227	     -0.19879293	     -0.06226498	      0.88286340	     -0.00033945	     -0.21621046	      0.00406095	      0.00050603	     38.82634448
      1.39936056	     -0.05771785	     -0.00065271	     -0.19873958	     -0.06225808	      0.88286427	     -0.00033657	     -0.21618878	      0.00406077	      0.00051203	     38.88367857
      1.40070618	     -0.05768298	     -0.00066250	     -0.19870415	     -0.06225262	      0.88286496	     -0.00033426	     -0.21617180	      0.00405945	      0.00051725	     38.74181393
      1.40205179	     -0.05764289	     -0.00066999	     -0.19866354	     -0.06224716	      0.88286566	     -0.00033193	     -0.21615505	      0.00405677	      0.00052268	     38.79643739
      1.40339741	     -0.05760725	     -0.00067845	     -0.19862734	     -0.06224170	      0.88286637	     -0.00032956	     -0.21613845	      0.00405301	      0.00052831	     38.75388189
      1.40516490	     -0.05755592	     -0.00068742	     -0.19857533	     -0.06223454	      0.88286731	     -0.00032643	     -0.21611693	      0.00404609	      0.00053573	     38.87281118
      1.40649306	     -0.05752400	     -0.00069570	     -0.19854285	     -0.06222917	      0.88286802	     -0.00032404	     -0.21610089	      0.00403969	      0.00054128	     38.80691639
      1.40782123	     -0.05748750	     -0.00070195	     -0.19850582	     -0.06222381	      0.88286875	     -0.00032164	     -0.21608504	      0.00403202	      0.00054655	     38.91897535
      1.40943780	     -0.05744993	     -0.00071101	     -0.19846759	     -0.06221730	      0.88286963	     -0.00031869	     -0.21606594	      0.00402141	      0.00055253	     38.93484352
      1.41087840	     -0.05741173	     -0.00071708	     -0.19842882	     -0.06221152	      0.88287043	     -0.00031604	     -0.21604918	      0.00401044	      0.00055721	     39.21365399
      1.41231900	     -0.05738071	     -0.00072533	     -0.19839718	     -0.06220575	      0.88287124	     -0.00031337	     -0.21603254	      0.00399789	      0.00056130	     39.33844127
      1.41375959	     -0.05734284	     -0.00073084	     -0.19835873	     -0.06220000	      0.88287205	     -0.00031068	     -0.21601611	      0.00398310	      0.00056460	     39.73067571
      1.41520019	     -0.05731412	     -0.00073891	     -0.19832936	     -0.06219427	      0.88287287	     -0.00030799	     -0.21599980	      0.00396615	      0.00056712	     39.96875710
      1.41664079	     -0.05727882	     -0.00074419	     -0.19829344	     -0.06218857	      0.88287368	     -0.00030527	     -0.21598375	      0.00394649	      0.00056856	     40.50731442
      1.41808139	     -0.05725447	     -0.00075228	     -0.19826840	     -0.06218290	      0.88287450	     -0.00030255	     -0.21596787	      0.00392453	      0.00056892	     40.89049135
      1.41952199	     -0.05722312	     -0.00075717	     -0.19823640	     -0.06217727	      0.88287532	     -0.00029982	     -0.21595233	      0.00389977	      0.00056787	     41.59109018
      1.42096258	     -0.05720502	     -0.00076523	     -0.19821758	     -0.06217167	      0.88287614	     -0.00029708	     -0.21593707	      0.00387296	      0.00056548	     42.07692964
      1.42240318	     -0.05717936	     -0.00076957	     -0.19819125	     -0.06216611	      0.88287695	     -0.00029434	     -0.21592227	      0.00384379	      0.00056145	     42.91175095
      1.42368899	     -0.05716900	     -0.00077636	     -0.19818023	     -0.06216118	      0.88287767	     -0.00029189	     -0.21590939	      0.00381659	      0.00055658	     43.41272415
      1.42497480	     -0.05715490	     -0.00078080	     -0.19816551	     -0.06215630	      0.88287838	     -0.00028943	     -0.21589697	      0.00378817	      0.00055036	     44.14572703
      1.42654020	     -0.05714689	     -0.00078755	     -0.19815671	     -0.06215039	      0.88287924	     -0.00028645	     -0.21588244	      0.00375270	      0.00054106	     44.92410651
      1.42810561	     -0.05713763	     -0.00079200	     -0.19814670	     -0.06214455	      0.88288007	     -0.00028346	     -0.21586870	      0.00371644	      0.00052981	     45.91005981
      1.42940883	     -0.05714118	     -0.00079785	     -0.19814961	     -0.06213972	      0.88288076	     -0.00028098	     -0.21585783	      0.00368636	      0.00051910	     46.50091835
      1.43071205	     -0.05714322	     -0.00080153	     -0.19815104	     -0.06213494	      0.88288143	     -0.00027851	     -0.21584764	      0.00365633	      0.00050708	     47.28509459
      1.43228594	     -0.05715824	     -0.00080748	     -0.19816530	     -0.06212921	      0.88288221	     -0.00027552	     -0.21583624	      0.00362085	      0.00049096	     48.05546702
      1.43385983	     -0.05717556	     -0.00081105	     -0.19818194	     -0.06212354	      0.88288297	     -0.00027255	     -0.21582609	      0.00358629	      0.00047295	     49.04064850
      1.43511651	     -0.05720346	     -0.00081620	     -0.19820928	     -0.06211905	      0.88288356	     -0.00027018	     -0.21581890	      0.00356001	      0.00045731	     49.51250902
      1.43637320	     -0.05723060	     -0.00081909	     -0.19823589	     -0.06211459	      0.88288412	     -0.00026782	     -0.21581266	      0.00353471	      0.00044044	     50.18881097
      1.43800820	     -0.05727787	     -0.00082379	     -0.19828252	     -0.06210884	      0.88288482	     -0.00026476	     -0.21580593	      0.00350389	      0.00041681	     50.86120820
      1.43964320	     -0.05732671	     -0.00082565	     -0.19833079	     -0.06210313	      0.88288548	     -0.00026172	     -0.21580091	      0.00347533	      0.00039122	     51.75651632
      1.44086368	     -0.05737544	     -0.00082896	     -0.19837909	     -0.06209890	      0.88288595	     -0.00025946	     -0.21579820	      0.00345593	      0.00037100	     52.03684397
      1.44208416	     -0.05742222	     -0.00082987	     -0.19842551	     -0.06209470	      0.88288639	     -0.00025720	     -0.21579647	      0.00343780	      0.00034977	     52.55070678
      1.44379243	     -0.05749661	     -0.00083128	     -0.19849943	     -0.06208884	      0.88288696	     -0.00025406	     -0.21579559	      0.00341489	      0.00031854	     53.05096608
      1.44550070	     -0.05757000	     -0.00082926	     -0.19857246	     -0.06208303	      0.88288747	     -0.00025093	     -0.21579653	      0.00339436	      0.00028563	     53.80861780
      1.44666991	     -0.05763134	     -0.00082975	     -0.19863354	     -0.06207907	      0.88288780	     -0.00024880	     -0.21579812	      0.00338190	      0.00026232	     53.86418530
      1.44783912	     -0.05768960	     -0.00082785	     -0.19869161	     -0.06207512	      0.88288809	     -0.00024668	     -0.21580054	      0.00337028	      0.00023830	     54.18556387
      1.44967269	     -0.05778918	     -0.00082475	     -0.19879093	     -0.06206896	      0.88288849	     -0.00024336	     -0.21580592	      0.00335398	      0.00019950	     54.47101801
      1.45117804	     -0.05787139	     -0.00081930	     -0.19887301	     -0.06206392	      0.88288877	     -0.00024066	     -0.21581177	      0.00334194	      0.00016677	     54.82452332
      1.45268338	     -0.05796195	     -0.00081442	     -0.19896346	     -0.06205889	      0.88288899	     -0.00023797	     -0.21581880	      0.00333116	      0.00013351	     54.81140548
      1.45418873	     -0.05804688	     -0.00080598	     -0.19904838	     -0.06205389	      0.88288917	     -0.00023529	     -0.21582702	      0.00332103	      0.00009969	     55.17900586
      1.45551711	     -0.05813143	     -0.00080060	     -0.19913290	     -0.06204948	      0.88288928	     -0.00023295	     -0.21583511	      0.00331296	      0.00006963	     55.03898429
      1.45684549	     -0.05821081	     -0.00079234	     -0.19921232	     -0.06204509	      0.88288935	     -0.00023062	     -0.21584403	      0.00330512	      0.00003939	     55.20800233
      1.45817387	     -0.05829572	     -0.00078481	     -0.19929728	     -0.06204070	      0.88288938	     -0.00022830	     -0.21585367	      0.00329770	      0.00000918	     55.14407184
      1.45994394	     -0.05840617	     -0.00077227	     -0.19940787	     -0.06203487	      0.88288936	     -0.00022525	     -0.21586764	      0.00328793	     -0.00003094	     55.24318789
      1.46131047	     -0.05849810	     -0.00076375	     -0.19949992	     -0.06203038	      0.88288930	     -0.00022292	     -0.21587919	      0.00328064	     -0.00006158	     55.02096056
      1.46267700	     -0.05858507	     -0.00075259	     -0.19958706	     -0.06202591	      0.88288920	     -0.00022062	     -0.21589143	      0.00327316	     -0.00009190	     55.04932576
      1.46404352	     -0.05867675	     -0.00074232	     -0.19967892	     -0.06202144	      0.88288905	     -0.00021834	     -0.21590424	      0.00326577	     -0.00012171	     54.86732487
      1.46577685	     -0.05878806	     -0.00072659	     -0.19979053	     -0.06201578	      0.88288881	     -0.00021549	     -0.21592131	      0.00325614	     -0.00015872	     54.83339076
      1.46712433	     -0.05888050	     -0.00071588	     -0.19988319	     -0.06201140	      0.88288857	     -0.00021332	     -0.21593508	      0.00324872	     -0.00018667	     54.53442895
      1.46847181	     -0.05896694	     -0.00070242	     -0.19996992	     -0.06200703	      0.88288830	     -0.00021118	     -0.21594931	      0.00324103	     -0.00021389	     54.45380496
      1.46981929	     -0.05905710	     -0.00068986	     -0.20006037	     -0.06200267	      0.88288800	     -0.00020907	     -0.21596388	      0.00323336	     -0.00024023	     54.22008414
      1.47162526	     -0.05917388	     -0.00067043	     -0.20017761	     -0.06199684	      0.88288753	     -0.00020631	     -0.21598399	      0.00322285	     -0.00027415	     54.03943961
      1.47296467	     -0.05926597	     -0.00065772	     -0.20027002	     -0.06199253	      0.88288715	     -0.00020431	     -0.21599925	      0.00321515	     -0.00029818	     53.72651156
      1.47430409	     -0.05935234	     -0.00064218	     -0.20035679	     -0.06198823	      0.88288674	     -0.00020235	     -0.21601484	      0.00320735	     -0.00032126	     53.55037010
      1.47593802	     -0.05946181	     -0.00062465	     -0.20046673	     -0.06198299	      0.88288619	     -0.00020001	     -0.21603414	      0.00319802	     -0.00034787	     53.23486915
      1.47737612	     -0.05955177	     -0.00060592	     -0.20055718	     -0.06197840	      0.88288567	     -0.00019801	     -0.21605140	      0.00318986	     -0.00036984	     53.00776334
      1.47881422	     -0.05964610	     -0.00058986	     -0.20065197	     -0.06197382	      0.88288513	     -0.00019606	     -0.21606878	      0.00318191	     -0.00039040	     52.73840203
      1.48025232	     -0.05973430	     -0.00056998	     -0.20074072	     -0.06196925	      0.88288455	     -0.00019416	     -0.21608633	      0.00317411	     -0.00040951	     52.43143510
      1.48169043	     -0.05982667	     -0.00055305	     -0.20083360	     -0.06196469	      0.88288395	     -0.00019231	     -0.21610395	      0.00316651	     -0.00042725	     52.20937321
      1.48312853	     -0.05991372	     -0.00053182	     -0.20092126	     -0.06196014	      0.88288332	     -0.00019052	     -0.21612171	      0.00315921	     -0.00044363	     51.81725594
      1.48456663	     -0.06000358	     -0.00051387	     -0.20101167	     -0.06195560	      0.88288267	     -0.00018879	     -0.21613951	      0.00315207	     -0.00045879	     51.67136011
      1.48586022	     -0.06008050	     -0.00049358	     -0.20108919	     -0.06195153	      0.88288207	     -0.00018728	     -0.21615557	      0.00314607	     -0.00047128	     51.24965794
      1.48715382	     -0.06015824	     -0.00047547	     -0.20116749	     -0.06194746	      0.88288145	     -0.00018581	     -0.21617164	      0.00314020	     -0.00048286	     51.06318400
      1.48844742	     -0.06023451	     -0.00045542	     -0.20124436	     -0.06194340	      0.88288082	     -0.00018439	     -0.21618773	      0.00313469	     -0.00049350	     50.71609893
      1.49017861	     -0.06033632	     -0.00042944	     -0.20134700	     -0.06193798	      0.88287996	     -0.00018257	     -0.21620928	      0.00312764	     -0.00050652	     50.43614605
      1.49149960	     -0.06041291	     -0.00040715	     -0.20142427	     -0.06193385	      0.88287928	     -0.00018124	     -0.21622574	      0.00312276	     -0.00051557	     49.97061273
      1.49282058	     -0.06048921	     -0.00038638	     -0.20150124	     -0.06192973	      0.88287859	     -0.00017995	     -0.21624223	      0.00311805	     -0.00052406	     49.76233043
      1.49414157	     -0.06056444	     -0.00036372	     -0.20157718	     -0.06192562	      0.88287790	     -0.00017872	     -0.21625873	      0.00311378	     -0.00053199	     49.36070213
      1.49584365	     -0.06066123	     -0.00033509	     -0.20167490	     -0.06192032	      0.88287698	     -0.00017721	     -0.21628001	      0.00310862	     -0.00054175	     49.07096353
      1.49713616	     -0.06073556	     -0.00031061	     -0.20174999	     -0.06191631	      0.88287628	     -0.00017612	     -0.21629623	      0.00310525	     -0.00054892	     48.54420745
      1.49842866	     -0.06081047	     -0.00028722	     -0.20182565	     -0.06191229	      0.88287556	     -0.00017508	     -0.21631253	      0.00310209	     -0.00055621	     48.29884545
      1.50000320	     -0.06090208	     -0.00025677	     -0.20191823	     -0.06190741	      0.88287468	     -0.00017389	     -0.21633252	      0.00309898	     -0.00056553	     47.73905745
      1.50157775	     -0.06099378	     -0.00022768	     -0.20201089	     -0.06190253	      0.88287378	     -0.00017277	     -0.21635270	      0.00309639	     -0.00057584	     47.60204101
      1.50276155	     -0.06106228	     -0.00020295	     -0.20208016	     -0.06189887	      0.88287310	     -0.00017199	     -0.21636801	      0.00309523	     -0.00058438	     47.00484765
      1.50394535	     -0.06113137	     -0.00018008	     -0.20215001	     -0.06189521	      0.88287240	     -0.00017125	     -0.21638348	      0.00309440	     -0.00059389	     46.75373062
      1.50564605	     -0.06123080	     -0.00014600	     -0.20225056	     -0.06188994	      0.88287138	     -0.00017026	     -0.21640601	      0.00309426	     -0.00060943	     46.20282774
      1.50712672	     -0.06131693	     -0.00011755	     -0.20233765	     -0.06188536	      0.88287046	     -0.00016949	     -0.21642587	      0.00309513	     -0.00062500	     45.94261817
      1.50860738	     -0.06140091	     -0.00008726	     -0.20242264	     -0.06188078	      0.88286952	     -0.00016878	     -0.21644591	      0.00309734	     -0.00064259	     45.30868610
      1.51008805	     -0.06148314	     -0.00006041	     -0.20250584	     -0.06187619	      0.88286856	     -0.00016816	     -0.21646610	      0.00310052	     -0.00066234	     45.22841785
      1.51135604	     -0.06155374	     -0.00003499	     -0.20257732	     -0.06187226	      0.88286771	     -0.00016768	     -0.21648349	      0.00310457	     -0.00068084	     44.56479799
      1.51262404	     -0.06162415	     -0.00001191	     -0.20264857	     -0.06186832	      0.88286683	     -0.00016726	     -0.21650098	      0.00310946	     -0.00070099	     44.33893815
      1.51419940	     -0.06171049	      0.00001790	     -0.20273600	     -0.06186341	      0.88286571	     -0.00016681	     -0.21652279	      0.00311726	     -0.00072819	     43.73790262
      1.51577477	     -0.06179467	      0.00004532	     -0.20282124	     -0.06185849	      0.88286454	     -0.00016645	     -0.21654459	      0.00312675	     -0.00075781	     43.56606067
      1.51705741	     -0.06186091	      0.00006965	     -0.20288839	     -0.06185448	      0.88286355	     -0.00016621	     -0.21656226	      0.00313618	     -0.00078350	     42.90175112
      1.51834004	     -0.06192482	      0.00009182	     -0.20295318	     -0.06185045	      0.88286252	     -0.00016604	     -0.21657977	      0.00314679	     -0.00081055	     42.66809349
      1.51994096	     -0.06199950	      0.00012031	     -0.20302900	     -0.06184540	      0.88286120	     -0.00016590	     -0.21660129	      0.00316213	     -0.00084578	     42.05987449
      1.52154187	     -0.06206724	      0.00014613	     -0.20309785	     -0.06184032	      0.88285982	     -0.00016585	     -0.21662221	      0.00317945	     -0.00088232	     41.90718202
      1.52280349	     -0.06211536	      0.00016846	     -0.20314690	     -0.06183630	      0.88285868	     -0.00016587	     -0.21663815	      0.00319487	     -0.00091158	     41.24649318
      1.52406512	     -0.06215934	      0.00018831	     -0.20319176	     -0.06183226	      0.88285752	     -0.00016594	     -0.21665352	      0.00321141	     -0.00094111	     41.00624519
      1.52572358	     -0.06221175	      0.00021467	     -0.20324535	     -0.06182691	      0.88285592	     -0.00016612	     -0.21667275	      0.00323522	     -0.00097980	     40.41053181
      1.52738204	     -0.06225915	      0.00023761	     -0.20329387	     -0.06182153	      0.88285427	     -0.00016639	     -0.21669082	      0.00326095	     -0.00101798	     40.24069621
      1.52862494	     -0.06229165	      0.00025635	     -0.20332726	     -0.06181746	      0.88285298	     -0.00016665	     -0.21670360	      0.00328183	     -0.00104586	     39.59037098
      1.52986785	     -0.06232170	      0.00027242	     -0.20335814	     -0.06181337	      0.88285167	     -0.00016697	     -0.21671570	      0.00330363	     -0.00107306	     39.33408125
      1.53159473	     -0.06235917	      0.00029452	     -0.20339678	     -0.06180764	      0.88284978	     -0.00016748	     -0.21673139	      0.00333592	     -0.00110931	     38.75329247
      1.53332161	     -0.06239157	      0.00031287	     -0.20343029	     -0.06180185	      0.88284784	     -0.00016810	     -0.21674572	      0.00337009	     -0.00114347	     38.58938915
      1.53452993	     -0.06241105	      0.00032723	     -0.20345058	     -0.06179776	      0.88284644	     -0.00016858	     -0.21675493	      0.00339549	     -0.00116580	     37.97410289
      1.53573825	     -0.06242802	      0.00033891	     -0.20346832	     -0.06179364	      0.88284502	     -0.00016911	     -0.21676344	      0.00342164	     -0.00118683	     37.72695888
      1.53757240	     -0.06244860	      0.00035599	     -0.20349005	     -0.06178733	      0.88284282	     -0.00017001	     -0.21677499	      0.00346317	     -0.00121581	     37.18260748
      1.53910721	     -0.06246076	      0.00036769	     -0.20350313	     -0.06178198	      0.88284093	     -0.00017083	     -0.21678336	      0.00349931	     -0.00123716	     36.94247228
      1.54064203	     -0.06246789	      0.00037990	     -0.20351120	     -0.06177659	      0.88283902	     -0.00017173	     -0.21679052	      0.00353692	     -0.00125554	     36.38652116
      1.54217684	     -0.06246994	      0.00038822	     -0.20351412	     -0.06177113	      0.88283708	     -0.00017269	     -0.21679641	      0.00357543	     -0.00127085	     36.29093383
      1.54355481	     -0.06246715	      0.00039718	     -0.20351214	     -0.06176618	      0.88283532	     -0.00017362	     -0.21680061	      0.00361124	     -0.00128170	     35.75969235
      1.54493278	     -0.06245986	      0.00040295	     -0.20350559	     -0.06176117	      0.88283355	     -0.00017459	     -0.21680375	      0.00364761	     -0.00128983	     35.62482828
      1.54631075	     -0.06244778	      0.00040921	     -0.20349426	     -0.06175612	      0.88283177	     -0.00017562	     -0.21680579	      0.00368486	     -0.00129508	     35.26897117
      1.54808198	     -0.06242558	      0.00041434	     -0.20347297	     -0.06174955	      0.88282947	     -0.00017702	     -0.21680678	      0.00373348	     -0.00129764	     35.10413026
      1.54950171	     -0.06240236	      0.00041919	     -0.20345050	     -0.06174422	      0.88282763	     -0.00017820	     -0.21680625	      0.00377332	     -0.00129621	     34.69089934
      1.55092144	     -0.06237437	      0.00042106	     -0.20342318	     -0.06173884	      0.88282579	     -0.00017943	     -0.21680451	      0.00381345	     -0.00129182	     34.62730957
      1.55234117	     -0.06234145	      0.00042328	     -0.20339095	     -0.06173340	      0.88282396	     -0.00018072	     -0.21680158	      0.00385422	     -0.00128436	     34.34535558
      1.55408095	     -0.06229465	      0.00042297	     -0.20334491	     -0.06172665	      0.88282174	     -0.00018236	     -0.21679635	      0.00390452	     -0.00127124	     34.32069129
      1.55549035	     -0.06225131	      0.00042381	     -0.20330221	     -0.06172111	      0.88281996	     -0.00018374	     -0.21679079	      0.00394586	     -0.00125741	     34.00419348
      1.55689976	     -0.06220350	      0.00042175	     -0.20325496	     -0.06171552	      0.88281820	     -0.00018516	     -0.21678404	      0.00398718	     -0.00124101	     34.03066144
      1.55830917	     -0.06215108	      0.00042021	     -0.20320312	     -0.06170987	      0.88281646	     -0.00018663	     -0.21677611	      0.00402891	     -0.00122209	     33.86639772
      1.56010756	     -0.06207831	      0.00041538	     -0.20313101	     -0.06170258	      0.88281429	     -0.00018857	     -0.21676430	      0.00408227	     -0.00119467	     33.93378619
      1.56151834	     -0.06201670	      0.00041288	     -0.20306993	     -0.06169679	      0.88281262	     -0.00019014	     -0.21675374	      0.00412464	     -0.00117068	     33.70950692
      1.56292911	     -0.06195154	      0.00040768	     -0.20300524	     -0.06169094	      0.88281098	     -0.00019175	     -0.21674207	      0.00416709	     -0.00114486	     33.79144153
      1.56433988	     -0.06188272	      0.00040284	     -0.20293689	     -0.06168503	      0.88280939	     -0.00019340	     -0.21672930	      0.00421007	     -0.00111731	     33.69696956
      1.56618408	     -0.06178814	      0.00039347	     -0.20284285	     -0.06167722	      0.88280736	     -0.00019561	     -0.21671101	      0.00426670	     -0.00107903	     33.82960925
      1.56758713	     -0.06171278	      0.00038755	     -0.20276792	     -0.06167120	      0.88280587	     -0.00019734	     -0.21669592	      0.00431052	     -0.00104830	     33.65125618
      1.56899019	     -0.06163538	      0.00037930	     -0.20269089	     -0.06166512	      0.88280442	     -0.00019910	     -0.21667985	      0.00435449	     -0.00101652	     33.75094184
      1.57068217	     -0.06153937	      0.00037014	     -0.20259533	     -0.06165771	      0.88280273	     -0.00020127	     -0.21665926	      0.00440832	     -0.00097715	     33.63170947
      1.57237416	     -0.06144190	      0.00035650	     -0.20249821	     -0.06165020	      0.88280112	     -0.00020349	     -0.21663740	      0.00446253	     -0.00093725	     33.90104148
      1.57365504	     -0.06136643	      0.00034801	     -0.20242303	     -0.06164446	      0.88279993	     -0.00020520	     -0.21662009	      0.00450442	     -0.00090677	     33.67238358
      1.57493592	     -0.06129065	      0.00033636	     -0.20234748	     -0.06163867	      0.88279879	     -0.00020694	     -0.21660214	      0.00454650	     -0.00087640	     33.74088846
      1.57676382	     -0.06118095	      0.00031975	     -0.20223809	     -0.06163030	      0.88279723	     -0.00020946	     -0.21657552	      0.00460750	     -0.00083348	     33.68076188
      1.57835764	     -0.06108483	      0.00030266	     -0.20214218	     -0.06162291	      0.88279593	     -0.00021169	     -0.21655139	      0.00466138	     -0.00079691	     33.80361157
      1.57995146	     -0.06098706	      0.00028677	     -0.20204463	     -0.06161544	      0.88279469	     -0.00021395	     -0.21652647	      0.00471632	     -0.00076137	     33.65530085
      1.58154528	     -0.06089039	      0.00026640	     -0.20194809	     -0.06160788	      0.88279350	     -0.00021625	     -0.21650081	      0.00477176	     -0.00072718	     33.86750488
      1.58292336	     -0.06080463	      0.00025117	     -0.20186247	     -0.06160127	      0.88279252	     -0.00021826	     -0.21647808	      0.00482062	     -0.00069867	     33.69437579
      1.58430144	     -0.06072038	      0.00023251	     -0.20177830	     -0.06159459	      0.88279158	     -0.00022028	     -0.21645486	      0.00486977	     -0.00067127	     33.77502026
      1.58597978	     -0.06061547	      0.00021083	     -0.20167349	     -0.06158637	      0.88279048	     -0.00022277	     -0.21642598	      0.00493035	     -0.00063930	     33.71035205
      1.58765812	     -0.06051305	      0.00018548	     -0.20157108	     -0.06157804	      0.88278943	     -0.00022529	     -0.21639644	      0.00499125	     -0.00060890	     33.82211642
      1.58900358	     -0.06042660	      0.00016820	     -0.20148469	     -0.06157129	      0.88278863	     -0.00022731	     -0.21637235	      0.00504046	     -0.00058563	     33.73030242
      1.59034904	     -0.06034379	      0.00014785	     -0.20140187	     -0.06156448	      0.88278785	     -0.00022935	     -0.21634787	      0.00508969	     -0.00056340	     33.75103571
      1.59205186	     -0.06023523	      0.00012407	     -0.20129332	     -0.06155576	      0.88278692	     -0.00023193	     -0.21631643	      0.00515213	     -0.00053674	     33.75470312
      1.59357512	     -0.06014294	      0.00010038	     -0.20120099	     -0.06154787	      0.88278612	     -0.00023425	     -0.21628783	      0.00520802	     -0.00051426	     33.74109257
      1.59509838	     -0.06004388	      0.00008007	     -0.20110194	     -0.06153989	      0.88278535	     -0.00023658	     -0.21625891	      0.00526378	     -0.00049309	     33.79959772
      1.59662164	     -0.05995499	      0.00005563	     -0.20101296	     -0.06153183	      0.88278461	     -0.00023890	     -0.21622959	      0.00531960	     -0.00047312	     33.72223160
      1.59791188	     -0.05987093	      0.00003877	     -0.20092888	     -0.06152494	      0.88278401	     -0.00024086	     -0.21620459	      0.00536662	     -0.00045724	     33.80748283
      1.59920211	     -0.05979402	      0.00001944	     -0.20085191	     -0.06151798	      0.88278343	     -0.00024283	     -0.21617935	      0.00541365	     -0.00044217	     33.77298965
      1.60084424	     -0.05969232	     -0.00000328	     -0.20075014	     -0.06150904	      0.88278272	     -0.00024532	     -0.21614702	      0.00547314	     -0.00042422	     33.84309339
      1.60248638	     -0.05959837	     -0.00002800	     -0.20065607	     -0.06150001	      0.88278204	     -0.00024780	     -0.21611441	      0.00553244	     -0.00040744	     33.76447355
      1.60375461	     -0.05951873	     -0.00004420	     -0.20057639	     -0.06149296	      0.88278153	     -0.00024971	     -0.21608915	      0.00557768	     -0.00039531	     33.88133593
      1.60502285	     -0.05944608	     -0.00006226	     -0.20050364	     -0.06148586	      0.88278104	     -0.00025161	     -0.21606375	      0.00562275	     -0.00038370	     33.85336638
      1.60670856	     -0.05934656	     -0.00008447	     -0.20040401	     -0.06147633	      0.88278040	     -0.00025412	     -0.21602990	      0.00568192	     -0.00036908	     33.93298068
      1.60839427	     -0.05925583	     -0.00010851	     -0.20031312	     -0.06146671	      0.88277979	     -0.00025661	     -0.21599592	      0.00574049	     -0.00035513	     33.84720786
      1.60959326	     -0.05918412	     -0.00012266	     -0.20024135	     -0.06145980	      0.88277937	     -0.00025836	     -0.21597178	      0.00578134	     -0.00034566	     33.97549680
      1.61079225	     -0.05911949	     -0.00013853	     -0.20017660	     -0.06145284	      0.88277896	     -0.00026011	     -0.21594759	      0.00582184	     -0.00033635	     33.96539613
      1.61258849	     -0.05902132	     -0.00016086	     -0.20007828	     -0.06144233	      0.88277837	     -0.00026270	     -0.21591141	      0.00588132	     -0.00032268	     34.04442507
      1.61408518	     -0.05894528	     -0.00018034	     -0.20000207	     -0.06143349	      0.88277790	     -0.00026484	     -0.21588128	      0.00592986	     -0.00031135	     34.01402077
      1.61558186	     -0.05886545	     -0.00019756	     -0.19992210	     -0.06142458	      0.88277744	     -0.00026696	     -0.21585127	      0.00597713	     -0.00029998	     34.14717168
      1.61707855	     -0.05879421	     -0.00021736	     -0.19985067	     -0.06141560	      0.88277700	     -0.00026905	     -0.21582133	      0.00602342	     -0.00028830	     34.08246960
      1.61842003	     -0.05872382	     -0.00023266	     -0.19978014	     -0.06140749	      0.88277662	     -0.00027090	     -0.21579468	      0.00606359	     -0.00027759	     34.22064770
      1.61976151	     -0.05866216	     -0.00025020	     -0.19971828	     -0.06139933	      0.88277625	     -0.00027273	     -0.21576820	      0.00610284	     -0.00026644	     34.18518638
      1.62110300	     -0.05859797	     -0.00026610	     -0.19965391	     -0.06139112	      0.88277590	     -0.00027453	     -0.21574197	      0.00614085	     -0.00025497	     34.27745937
      1.62280033	     -0.05852408	     -0.00028749	     -0.19957977	     -0.06138066	      0.88277548	     -0.00027678	     -0.21570908	      0.00618748	     -0.00023990	     34.26726945
      1.62415336	     -0.05846095	     -0.00030240	     -0.19951645	     -0.06137226	      0.88277517	     -0.00027853	     -0.21568313	      0.00622320	     -0.00022756	     34.41466661
      1.62550639	     -0.05840562	     -0.00031910	     -0.19946090	     -0.06136382	      0.88277487	     -0.00028027	     -0.21565736	      0.00625797	     -0.00021485	     34.39219893
      1.62685942	     -0.05834758	     -0.00033423	     -0.19940267	     -0.06135533	      0.88277459	     -0.00028197	     -0.21563182	      0.00629147	     -0.00020188	     34.49195583
      1.62855236	     -0.05828292	     -0.00035472	     -0.19933771	     -0.06134464	      0.88277426	     -0.00028406	     -0.21560014	      0.00633198	     -0.00018526	     34.47177103
      1.62987797	     -0.05822828	     -0.00036874	     -0.19928287	     -0.06133623	      0.88277402	     -0.00028565	     -0.21557562	      0.00636235	     -0.00017208	     34.61569734
      1.63120358	     -0.05818140	     -0.00038464	     -0.19923576	     -0.06132777	      0.88277380	     -0.00028722	     -0.21555128	      0.00639190	     -0.00015871	     34.58853021
      1.63252919	     -0.05813242	     -0.00039927	     -0.19918655	     -0.06131928	      0.88277360	     -0.00028876	     -0.21552721	      0.00642038	     -0.00014528	     34.66932058
      1.63429536	     -0.05807463	     -0.00042028	     -0.19912843	     -0.06130791	      0.88277336	     -0.00029076	     -0.21549547	      0.00645706	     -0.00012730	     34.63948568
      1.63560572	     -0.05802820	     -0.00043406	     -0.19908177	     -0.06129943	      0.88277320	     -0.00029220	     -0.21547224	      0.00648312	     -0.00011404	     34.76790009
      1.63691608	     -0.05798942	     -0.00044963	     -0.19904273	     -0.06129092	      0.88277306	     -0.00029361	     -0.21544922	      0.00650854	     -0.00010075	     34.72670918
      1.63852181	     -0.05793905	     -0.00046710	     -0.19899207	     -0.06128044	      0.88277291	     -0.00029530	     -0.21542138	      0.00653851	     -0.00008460	     34.82574034
      1.63994540	     -0.05790224	     -0.00048441	     -0.19895496	     -0.06127112	      0.88277280	     -0.00029675	     -0.21539697	      0.00656432	     -0.00007040	     34.72619967
      1.64136899	     -0.05785998	     -0.00049940	     -0.19891244	     -0.06126175	      0.88277271	     -0.00029815	     -0.21537291	      0.00658909	     -0.00005648	     34.83931442
      1.64279258	     -0.05782681	     -0.00051689	     -0.19887897	     -0.06125236	      0.88277264	     -0.00029952	     -0.21534909	      0.00661325	     -0.00004271	     34.71852372
      1.64421617	     -0.05778729	     -0.00053197	     -0.19883918	     -0.06124293	      0.88277259	     -0.00030084	     -0.21532560	      0.00663634	     -0.00002918	     34.83781602
      1.64563976	     -0.05775737	     -0.00054981	     -0.19880893	     -0.06123346	      0.88277256	     -0.00030212	     -0.21530232	      0.00665877	     -0.00001563	     34.69273648
      1.64706334	     -0.05771983	     -0.00056500	     -0.19877112	     -0.06122397	      0.88277255	     -0.00030335	     -0.21527934	      0.00668000	     -0.00000218	     34.81925622
      1.64848693	     -0.05769274	     -0.00058336	     -0.19874369	     -0.06121444	      0.88277255	     -0.00030454	     -0.21525654	      0.00670050	      0.00001139	     34.65447182
      1.64991052	     -0.05765711	     -0.00059863	     -0.19870778	     -0.06120489	      0.88277258	     -0.00030568	     -0.21523402	      0.00671964	      0.00002491	     34.78905836
      1.65133411	     -0.05763315	     -0.00061719	     -0.19868346	     -0.06119531	      0.88277262	     -0.00030678	     -0.21521165	      0.00673798	      0.00003855	     34.59788345
      1.65275770	     -0.05759927	     -0.00063227	     -0.19864929	     -0.06118571	      0.88277269	     -0.00030783	     -0.21518956	      0.00675491	      0.00005205	     34.76685919
      1.65402925	     -0.05757984	     -0.00064893	     -0.19862954	     -0.06117711	      0.88277276	     -0.00030873	     -0.21516995	      0.00676938	      0.00006418	     34.60616663
      1.65530079	     -0.05755498	     -0.00066353	     -0.19860440	     -0.06116849	      0.88277285	     -0.00030959	     -0.21515056	      0.00678276	      0.00007621	     34.66867836
      1.65684948	     -0.05753171	     -0.00068294	     -0.19858075	     -0.06115798	      0.88277298	     -0.00031058	     -0.21512716	      0.00679797	      0.00009083	     34.59120466
      1.65839817	     -0.05750505	     -0.00070042	     -0.19855374	     -0.06114744	      0.88277313	     -0.00031152	     -0.21510412	      0.00681163	      0.00010522	     34.72020818
      1.65968673	     -0.05749253	     -0.00071731	     -0.19854089	     -0.06113865	      0.88277328	     -0.00031225	     -0.21508518	      0.00682217	      0.00011707	     34.57942280
      1.66097529	     -0.05747594	     -0.00073220	     -0.19852399	     -0.06112986	      0.88277343	     -0.00031295	     -0.21506655	      0.00683159	      0.00012859	     34.65330372
      1.66253270	     -0.05746467	     -0.00075157	     -0.19851234	     -0.06111921	      0.88277365	     -0.00031373	     -0.21504443	      0.00684189	      0.00014215	     34.57338725
      1.66409012	     -0.05745094	     -0.00076833	     -0.19849827	     -0.06110855	      0.88277388	     -0.00031445	     -0.21502287	      0.00685065	      0.00015503	     34.72628722
      1.66533307	     -0.05745150	     -0.00078388	     -0.19849851	     -0.06110003	      0.88277408	     -0.00031499	     -0.21500605	      0.00685694	      0.00016473	     34.55795450
      1.66657602	     -0.05744967	     -0.00079708	     -0.19849641	     -0.06109150	      0.88277429	     -0.00031548	     -0.21498971	      0.00686228	      0.00017361	     34.60555842
      1.66819124	     -0.05745745	     -0.00081453	     -0.19850384	     -0.06108041	      0.88277457	     -0.00031606	     -0.21496923	      0.00686828	      0.00018374	     34.51231753
      1.66980646	     -0.05746652	     -0.00082920	     -0.19851260	     -0.06106931	      0.88277488	     -0.00031658	     -0.21494979	      0.00687307	      0.00019180	     34.67259242
      1.67101534	     -0.05748584	     -0.00084201	     -0.19853166	     -0.06106100	      0.88277511	     -0.00031692	     -0.21493592	      0.00687633	      0.00019633	     34.46458109
      1.67222422	     -0.05750337	     -0.00085213	     -0.19854899	     -0.06105269	      0.88277535	     -0.00031723	     -0.21492276	      0.00687903	      0.00019926	     34.49861516
      1.67390536	     -0.05753743	     -0.00086597	     -0.19858278	     -0.06104112	      0.88277569	     -0.00031759	     -0.21490559	      0.00688244	      0.00020044	     34.39094864
      1.67558650	     -0.05757174	     -0.00087597	     -0.19861690	     -0.06102955	      0.88277602	     -0.00031788	     -0.21488987	      0.00688533	      0.00019789	     34.59914527
      1.67674076	     -0.05760727	     -0.00088470	     -0.19865226	     -0.06102160	      0.88277625	     -0.00031803	     -0.21487987	      0.00688750	      0.00019394	     34.35241936
      1.67789502	     -0.05763957	     -0.00089103	     -0.19868445	     -0.06101365	      0.88277647	     -0.00031815	     -0.21487060	      0.00688953	      0.00018804	     34.39140260
      1.67969953	     -0.05769794	     -0.00090005	     -0.19874268	     -0.06100121	      0.88277680	     -0.00031827	     -0.21485742	      0.00689287	      0.00017511	     34.33366235
      1.68118487	     -0.05774642	     -0.00090490	     -0.19879110	     -0.06099097	      0.88277705	     -0.00031831	     -0.21484780	      0.00689572	      0.00016116	     34.40359739
      1.68267021	     -0.05780358	     -0.00091067	     -0.19884820	     -0.06098073	      0.88277728	     -0.00031829	     -0.21483918	      0.00689889	      0.00014436	     34.23796753
      1.68415555	     -0.05785591	     -0.00091298	     -0.19890054	     -0.06097048	      0.88277748	     -0.00031821	     -0.21483159	      0.00690213	      0.00012469	     34.45205425
      1.68545702	     -0.05791261	     -0.00091693	     -0.19895723	     -0.06096149	      0.88277763	     -0.00031810	     -0.21482569	      0.00690550	      0.00010538	     34.23217272
      1.68675849	     -0.05796490	     -0.00091822	     -0.19900957	     -0.06095250	      0.88277775	     -0.00031794	     -0.21482056	      0.00690893	      0.00008416	     34.34599958
      1.68805996	     -0.05802345	     -0.00092013	     -0.19906816	     -0.06094351	      0.88277785	     -0.00031775	     -0.21481612	      0.00691274	      0.00006137	     34.27518075
      1.68983226	     -0.05810164	     -0.00092011	     -0.19914647	     -0.06093125	      0.88277793	     -0.00031742	     -0.21481123	      0.00691817	      0.00002802	     34.41693260
      1.69117342	     -0.05816787	     -0.00092091	     -0.19921279	     -0.06092197	      0.88277794	     -0.00031712	     -0.21480831	      0.00692271	      0.00000135	     34.26420142
      1.69251458	     -0.05822946	     -0.00091910	     -0.19927452	     -0.06091269	      0.88277793	     -0.00031678	     -0.21480609	      0.00692727	     -0.00002640	     34.40694543
      1.69385574	     -0.05829604	     -0.00091783	     -0.19934125	     -0.06090339	      0.88277787	     -0.00031640	     -0.21480447	      0.00693211	     -0.00005493	     34.36651870
      1.69558681	     -0.05837891	     -0.00091351	     -0.19942437	     -0.06089139	      0.88277775	     -0.00031584	     -0.21480329	      0.00693843	     -0.00009264	     34.57472362
      1.69690739	     -0.05844964	     -0.00091133	     -0.19949528	     -0.06088222	      0.88277760	     -0.00031538	     -0.21480300	      0.00694360	     -0.00012175	     34.45445559
      1.69822796	     -0.05851559	     -0.00090655	     -0.19956147	     -0.06087305	      0.88277742	     -0.00031488	     -0.21480330	      0.00694873	     -0.00015104	     34.62361822
      1.69982866	     -0.05860185	     -0.00090148	     -0.19964801	     -0.06086192	      0.88277715	     -0.00031422	     -0.21480432	      0.00695539	     -0.00018638	     34.59364083
      1.70142937	     -0.05868099	     -0.00089275	     -0.19972752	     -0.06085078	      0.88277683	     -0.00031351	     -0.21480611	      0.00696215	     -0.00022135	     34.95517081
      1.70264122	     -0.05874994	     -0.00088836	     -0.19979673	     -0.06084234	      0.88277654	     -0.00031293	     -0.21480786	      0.00696785	     -0.00024723	     34.79535418
      1.70385308	     -0.05881335	     -0.00088132	     -0.19986044	     -0.06083389	      0.88277623	     -0.00031233	     -0.21481003	      0.00697367	     -0.00027255	     34.94071217
      1.70558141	     -0.05890871	     -0.00087142	     -0.19995626	     -0.06082183	      0.88277573	     -0.00031143	     -0.21481374	      0.00698278	     -0.00030736	     34.97395559
      1.70708218	     -0.05898858	     -0.00086044	     -0.20003659	     -0.06081135	      0.88277524	     -0.00031060	     -0.21481760	      0.00699137	     -0.00033619	     35.18963389
      1.70858295	     -0.05907490	     -0.00085056	     -0.20012337	     -0.06080085	      0.88277472	     -0.00030972	     -0.21482199	      0.00700111	     -0.00036342	     35.09677068
      1.71008372	     -0.05915200	     -0.00083661	     -0.20020101	     -0.06079033	      0.88277415	     -0.00030881	     -0.21482693	      0.00701165	     -0.00038898	     35.40837293
      1.71140421	     -0.05922741	     -0.00082639	     -0.20027689	     -0.06078107	      0.88277363	     -0.00030798	     -0.21483158	      0.00702212	     -0.00040977	     35.25279515
      1.71272469	     -0.05929469	     -0.00081292	     -0.20034470	     -0.06077179	      0.88277307	     -0.00030712	     -0.21483656	      0.00703326	     -0.00042899	     35.42173736
      1.71404517	     -0.05936482	     -0.00080007	     -0.20041538	     -0.06076249	      0.88277249	     -0.00030623	     -0.21484177	      0.00704541	     -0.00044644	     35.39832847
      1.71584933	     -0.05945488	     -0.00077963	     -0.20050625	     -0.06074976	      0.88277167	     -0.00030498	     -0.21484926	      0.00706332	     -0.00046745	     35.56434491
      1.71720486	     -0.05952634	     -0.00076558	     -0.20057833	     -0.06074018	      0.88277103	     -0.00030401	     -0.21485508	      0.00707803	     -0.00048098	     35.43938523
      1.71856039	     -0.05959053	     -0.00074849	     -0.20064320	     -0.06073057	      0.88277037	     -0.00030301	     -0.21486110	      0.00709351	     -0.00049258	     35.55299426
      1.71991592	     -0.05965699	     -0.00073233	     -0.20071033	     -0.06072095	      0.88276969	     -0.00030199	     -0.21486719	      0.00711002	     -0.00050220	     35.50410633
      1.72167244	     -0.05973598	     -0.00070813	     -0.20079027	     -0.06070844	      0.88276880	     -0.00030063	     -0.21487523	      0.00713266	     -0.00051181	     35.60264455
      1.72297660	     -0.05979740	     -0.00069202	     -0.20085239	     -0.06069913	      0.88276813	     -0.00029961	     -0.21488119	      0.00715052	     -0.00051688	     35.50016762
      1.72428075	     -0.05985267	     -0.00067272	     -0.20090843	     -0.06068979	      0.88276745	     -0.00029856	     -0.21488716	      0.00716913	     -0.00052027	     35.52396614
      1.72589520	     -0.05992209	     -0.00065030	     -0.20097878	     -0.06067819	      0.88276661	     -0.00029724	     -0.21489445	      0.00719328	     -0.00052215	     35.48651569
      1.72729925	     -0.05997721	     -0.00062768	     -0.20103478	     -0.06066808	      0.88276588	     -0.00029607	     -0.21490070	      0.00721524	     -0.00052176	     35.46437908
      1.72870330	     -0.06003343	     -0.00060743	     -0.20109185	     -0.06065793	      0.88276515	     -0.00029489	     -0.21490680	      0.00723798	     -0.00051966	     35.44773980
      1.73010735	     -0.06008533	     -0.00058366	     -0.20114468	     -0.06064775	      0.88276442	     -0.00029369	     -0.21491276	      0.00726161	     -0.00051586	     35.35971015
      1.73151139	     -0.06013767	     -0.00056228	     -0.20119792	     -0.06063754	      0.88276370	     -0.00029247	     -0.21491854	      0.00728588	     -0.00051062	     35.36489368
      1.73291544	     -0.06018680	     -0.00053737	     -0.20124801	     -0.06062729	      0.88276299	     -0.00029125	     -0.21492414	      0.00731102	     -0.00050398	     35.22918664
      1.73431949	     -0.06023588	     -0.00051499	     -0.20129803	     -0.06061701	      0.88276229	     -0.00029001	     -0.21492954	      0.00733670	     -0.00049615	     35.25543485
      1.73572354	     -0.06028261	     -0.00048892	     -0.20134577	     -0.06060669	      0.88276159	     -0.00028876	     -0.21493475	      0.00736324	     -0.00048716	     35.07179327
      1.73712759	     -0.06032894	     -0.00046568	     -0.20139307	     -0.06059633	      0.88276092	     -0.00028750	     -0.21493976	      0.00739017	     -0.00047737	     35.11527216
      1.73853164	     -0.06037291	     -0.00043831	     -0.20143809	     -0.06058594	      0.88276025	     -0.00028624	     -0.21494458	      0.00741792	     -0.00046681	     34.88403299
      1.73978576	     -0.06041052	     -0.00041653	     -0.20147661	     -0.06057662	      0.88275968	     -0.00028510	     -0.21494868	      0.00744289	     -0.00045699	     34.90763855
      1.74103988	     -0.06044570	     -0.00039197	     -0.20151274	     -0.06056727	      0.88275911	     -0.00028396	     -0.21495257	      0.00746839	     -0.00044680	     34.75271077
      1.74256024	     -0.06048583	     -0.00036303	     -0.20155403	     -0.06055589	      0.88275844	     -0.00028257	     -0.21495695	      0.00749957	     -0.00043431	     34.69344658
      1.74408060	     -0.06052371	     -0.00033119	     -0.20159313	     -0.06054447	      0.88275779	     -0.00028118	     -0.21496097	      0.00753127	     -0.00042185	     34.44265902
      1.74535255	     -0.06055370	     -0.00030629	     -0.20162412	     -0.06053487	      0.88275726	     -0.00028001	     -0.21496403	      0.00755785	     -0.00041183	     34.42800652
      1.74662449	     -0.06058167	     -0.00027922	     -0.20165313	     -0.06052524	      0.88275674	     -0.00027885	     -0.21496682	      0.00758484	     -0.00040227	     34.21637096
      1.74815573	     -0.06061250	     -0.00024760	     -0.20168520	     -0.06051360	      0.88275613	     -0.00027746	     -0.21496979	      0.00761756	     -0.00039184	     34.12990495
      1.74968698	     -0.06063897	     -0.00021322	     -0.20171297	     -0.06050191	      0.88275554	     -0.00027608	     -0.21497229	      0.00765092	     -0.00038283	     33.80779109
      1.75091665	     -0.06065653	     -0.00018771	     -0.20173154	     -0.06049249	      0.88275507	     -0.00027499	     -0.21497391	      0.00767788	     -0.00037691	     33.82027978
      1.75214632	     -0.06067077	     -0.00016013	     -0.20174684	     -0.06048303	      0.88275461	     -0.00027390	     -0.21497514	      0.00770535	     -0.00037211	     33.60244698
      1.75373500	     -0.06068444	     -0.00012616	     -0.20176184	     -0.06047076	      0.88275402	     -0.00027252	     -0.21497610	      0.00774125	     -0.00036780	     33.50159859
      1.75532367	     -0.06069262	     -0.00009071	     -0.20177140	     -0.06045843	      0.88275344	     -0.00027117	     -0.21497626	      0.00777793	     -0.00036559	     33.12068484
      1.75652560	     -0.06069527	     -0.00006664	     -0.20177503	     -0.06044906	      0.88275300	     -0.00027017	     -0.21497583	      0.00780585	     -0.00036543	     33.16015133
      1.75772753	     -0.06069546	     -0.00004142	     -0.20177622	     -0.06043967	      0.88275256	     -0.00026919	     -0.21497489	      0.00783425	     -0.00036639	     32.93368326
      1.75938040	     -0.06069196	     -0.00000924	     -0.20177406	     -0.06042668	      0.88275196	     -0.00026788	     -0.21497276	      0.00787369	     -0.00036961	     32.80899432
      1.76103327	     -0.06068423	      0.00002334	     -0.20176768	     -0.06041364	      0.88275134	     -0.00026661	     -0.21496963	      0.00791386	     -0.00037475	     32.37116550
      1.76219290	     -0.06067576	      0.00004261	     -0.20176009	     -0.06040444	      0.88275090	     -0.00026575	     -0.21496684	      0.00794211	     -0.00037948	     32.42551082
      1.76335252	     -0.06066582	      0.00006285	     -0.20175105	     -0.06039522	      0.88275046	     -0.00026492	     -0.21496357	      0.00797073	     -0.00038493	     32.20287059
      1.76510719	     -0.06064732	      0.00009097	     -0.20173386	     -0.06038119	      0.88274978	     -0.00026371	     -0.21495769	      0.00801432	     -0.00039455	     32.03100933
      1.76657468	     -0.06062829	      0.00011423	     -0.20171592	     -0.06036940	      0.88274919	     -0.00026275	     -0.21495188	      0.00805122	     -0.00040363	     31.70979627
      1.76804218	     -0.06060605	      0.00013449	     -0.20169470	     -0.06035756	      0.88274859	     -0.00026183	     -0.21494522	      0.00808824	     -0.00041356	     31.67580955
      1.76950967	     -0.06058056	      0.00015616	     -0.20167028	     -0.06034567	      0.88274798	     -0.00026096	     -0.21493770	      0.00812574	     -0.00042406	     31.26695188
      1.77081412	     -0.06055542	      0.00017205	     -0.20164601	     -0.06033504	      0.88274742	     -0.00026022	     -0.21493028	      0.00815902	     -0.00043390	     31.27734447
      1.77211856	     -0.06052735	      0.00018918	     -0.20161884	     -0.06032438	      0.88274684	     -0.00025952	     -0.21492215	      0.00819267	     -0.00044398	     30.98122274
      1.77342300	     -0.06049720	      0.00020414	     -0.20158954	     -0.06031367	      0.88274626	     -0.00025887	     -0.21491333	      0.00822635	     -0.00045427	     30.87253971
      1.77513476	     -0.06045426	      0.00022420	     -0.20154774	     -0.06029955	      0.88274547	     -0.00025806	     -0.21490073	      0.00827096	     -0.00046789	     30.53695409
      1.77647353	     -0.06041789	      0.00023733	     -0.20151220	     -0.06028845	      0.88274484	     -0.00025748	     -0.21489003	      0.00830593	     -0.00047858	     30.50794440
      1.77781229	     -0.06037897	      0.00025165	     -0.20147412	     -0.06027731	      0.88274419	     -0.00025693	     -0.21487860	      0.00834130	     -0.00048909	     30.22779638
      1.77915106	     -0.06033747	      0.00026400	     -0.20143344	     -0.06026612	      0.88274353	     -0.00025643	     -0.21486641	      0.00837676	     -0.00049942	     30.12341055
      1.78083444	     -0.06028135	      0.00028020	     -0.20137835	     -0.06025198	      0.88274268	     -0.00025586	     -0.21485002	      0.00842179	     -0.00051191	     29.79405350
      1.78215617	     -0.06023438	      0.00029023	     -0.20133213	     -0.06024083	      0.88274199	     -0.00025546	     -0.21483630	      0.00845719	     -0.00052126	     29.76642255
      1.78347789	     -0.06018487	      0.00030140	     -0.20128339	     -0.06022963	      0.88274130	     -0.00025510	     -0.21482184	      0.00849294	     -0.00052998	     29.50236335
      1.78479961	     -0.06013284	      0.00031062	     -0.20123208	     -0.06021838	      0.88274059	     -0.00025478	     -0.21480663	      0.00852870	     -0.00053806	     29.39066254
      1.78655473	     -0.06005948	      0.00032327	     -0.20115968	     -0.06020337	      0.88273964	     -0.00025441	     -0.21478527	      0.00857654	     -0.00054759	     29.06660828
      1.78787717	     -0.06000118	      0.00033006	     -0.20110205	     -0.06019200	      0.88273891	     -0.00025419	     -0.21476829	      0.00861256	     -0.00055388	     29.03500204
      1.78919960	     -0.05994020	      0.00033774	     -0.20104175	     -0.06018059	      0.88273817	     -0.00025400	     -0.21475056	      0.00864887	     -0.00055919	     28.78521221
      1.79079388	     -0.05986290	      0.00034421	     -0.20096520	     -0.06016676	      0.88273728	     -0.00025383	     -0.21472816	      0.00869261	     -0.00056434	     28.69609563
      1.79222624	     -0.05978990	      0.00035081	     -0.20089289	     -0.06015428	      0.88273647	     -0.00025372	     -0.21470708	      0.00873218	     -0.00056760	     28.38634314
      1.79365861	     -0.05971395	      0.00035399	     -0.20081755	     -0.06014175	      0.88273565	     -0.00025366	     -0.21468510	      0.00877154	     -0.00056963	     28.36085353
      1.79509098	     -0.05963543	      0.00035827	     -0.20073964	     -0.06012915	      0.88273484	     -0.00025365	     -0.21466224	      0.00881116	     -0.00057024	     28.03898493
      1.79652335	     -0.05955502	      0.00035875	     -0.20065976	     -0.06011651	      0.88273402	     -0.00025369	     -0.21463853	      0.00885048	     -0.00056951	     28.02722697
      1.79795571	     -0.05947287	      0.00036051	     -0.20057816	     -0.06010380	      0.88273321	     -0.00025377	     -0.21461401	      0.00889003	     -0.00056730	     27.70019194
      1.79938808	     -0.05938948	      0.00035838	     -0.20049522	     -0.06009104	      0.88273240	     -0.00025389	     -0.21458873	      0.00892920	     -0.00056378	     27.70052322
      1.80082045	     -0.05930491	      0.00035751	     -0.20041112	     -0.06007822	      0.88273159	     -0.00025406	     -0.21456276	      0.00896852	     -0.00055881	     27.37543073
      1.80225282	     -0.05921950	      0.00035268	     -0.20032608	     -0.06006535	      0.88273080	     -0.00025428	     -0.21453612	      0.00900737	     -0.00055251	     27.37593525
      1.80368518	     -0.05913245	      0.00034954	     -0.20023943	     -0.06005242	      0.88273001	     -0.00025454	     -0.21450887	      0.00904630	     -0.00054479	     27.05789353
      1.80511755	     -0.05904174	      0.00034305	     -0.20014904	     -0.06003943	      0.88272924	     -0.00025484	     -0.21448098	      0.00908473	     -0.00053584	     27.07258162
      1.80654992	     -0.05894471	      0.00033866	     -0.20005236	     -0.06002639	      0.88272847	     -0.00025518	     -0.21445236	      0.00912322	     -0.00052546	     26.78173724
      1.80798228	     -0.05884095	      0.00033113	     -0.19994887	     -0.06001330	      0.88272773	     -0.00025556	     -0.21442288	      0.00916109	     -0.00051366	     26.80062154
      1.80941465	     -0.05873025	      0.00032571	     -0.19983847	     -0.06000015	      0.88272700	     -0.00025599	     -0.21439245	      0.00919883	     -0.00050015	     26.52558815
      1.81084702	     -0.05861423	      0.00031730	     -0.19972268	     -0.05998694	      0.88272630	     -0.00025645	     -0.21436105	      0.00923579	     -0.00048499	     26.53661058
      1.81227939	     -0.05849335	      0.00031059	     -0.19960204	     -0.05997369	      0.88272562	     -0.00025694	     -0.21432867	      0.00927245	     -0.00046795	     26.27882938
      1.81371175	     -0.05836843	      0.00030079	     -0.19947726	     -0.05996038	      0.88272496	     -0.00025748	     -0.21429534	      0.00930820	     -0.00044913	     26.27658778
      1.81514412	     -0.05824097	      0.00029288	     -0.19934998	     -0.05994702	      0.88272433	     -0.00025804	     -0.21426115	      0.00934352	     -0.00042854	     26.03710100
      1.81657649	     -0.05811102	      0.00028215	     -0.19922012	     -0.05993362	      0.88272373	     -0.00025865	     -0.21422615	      0.00937793	     -0.00040654	     26.03938851
      1.81800886	     -0.05797804	      0.00027317	     -0.19908723	     -0.05992016	      0.88272317	     -0.00025928	     -0.21419039	      0.00941193	     -0.00038315	     25.83148276
      1.81944122	     -0.05784241	      0.00026165	     -0.19895163	     -0.05990665	      0.88272263	     -0.00025995	     -0.21415388	      0.00944500	     -0.00035865	     25.82750317
      1.82087359	     -0.05770525	      0.00025171	     -0.19881451	     -0.05989310	      0.88272214	     -0.00026065	     -0.21411669	      0.00947758	     -0.00033314	     25.62574063
      1.82230596	     -0.05756616	      0.00023940	     -0.19867538	     -0.05987950	      0.88272168	     -0.00026138	     -0.21407885	      0.00950927	     -0.00030698	     25.61600136
      1.82373832	     -0.05742523	      0.00022847	     -0.19853442	     -0.05986586	      0.88272126	     -0.00026214	     -0.21404041	      0.00954053	     -0.00028025	     25.43475306
      1.82517069	     -0.05728364	      0.00021514	     -0.19839272	     -0.05985217	      0.88272088	     -0.00026293	     -0.21400139	      0.00957098	     -0.00025323	     25.41593047
      1.82660306	     -0.05714265	      0.00020271	     -0.19825161	     -0.05983844	      0.88272053	     -0.00026374	     -0.21396188	      0.00960099	     -0.00022601	     25.24381709
      1.82803543	     -0.05700366	      0.00018788	     -0.19811244	     -0.05982467	      0.88272023	     -0.00026459	     -0.21392199	      0.00963018	     -0.00019890	     25.21288117
      1.82946779	     -0.05686602	      0.00017374	     -0.19797460	     -0.05981085	      0.88271996	     -0.00026545	     -0.21388180	      0.00965885	     -0.00017194	     25.06383770
      1.83090016	     -0.05673008	      0.00015722	     -0.19783840	     -0.05979700	      0.88271974	     -0.00026635	     -0.21384136	      0.00968666	     -0.00014520	     25.03916724
      1.83233253	     -0.05659487	      0.00014141	     -0.19770290	     -0.05978310	      0.88271955	     -0.00026726	     -0.21380070	      0.00971384	     -0.00011867	     24.91556626
      1.83407206	     -0.05643338	      0.00011951	     -0.19754099	     -0.05976618	      0.88271937	     -0.00026841	     -0.21375108	      0.00974552	     -0.00008708	     24.94107260
      1.83534276	     -0.05631590	      0.00010577	     -0.19742323	     -0.05975378	      0.88271927	     -0.00026926	     -0.21371473	      0.00976810	     -0.00006444	     24.78808408
      1.83661346	     -0.05620110	      0.00008953	     -0.19730808	     -0.05974136	      0.88271921	     -0.00027013	     -0.21367830	      0.00978980	     -0.00004246	     24.77752089
      1.83832557	     -0.05605050	      0.00006850	     -0.19715700	     -0.05972457	      0.88271916	     -0.00027132	     -0.21362923	      0.00981811	     -0.00001404	     24.70435937
      1.83984519	     -0.05592406	      0.00004731	     -0.19703005	     -0.05970963	      0.88271915	     -0.00027239	     -0.21358579	      0.00984213	      0.00000965	     24.71819366
      1.84136481	     -0.05580177	      0.00002889	     -0.19690729	     -0.05969466	      0.88271919	     -0.00027348	     -0.21354262	      0.00986553	      0.00003177	     24.65828494
      1.84268449	     -0.05570469	      0.00000895	     -0.19680971	     -0.05968163	      0.88271924	     -0.00027444	     -0.21350544	      0.00988503	      0.00004942	     24.66015725
      1.84400416	     -0.05561017	     -0.00000837	     -0.19671472	     -0.05966857	      0.88271932	     -0.00027540	     -0.21346865	      0.00990418	      0.00006549	     24.64660472
      1.84532384	     -0.05552206	     -0.00002745	     -0.19662609	     -0.05965548	      0.88271941	     -0.00027637	     -0.21343228	      0.00992284	      0.00007988	     24.64895296
      1.84709985	     -0.05540550	     -0.00005102	     -0.19650887	     -0.05963784	      0.88271957	     -0.00027768	     -0.21338402	      0.00994742	      0.00009654	     24.69734044
      1.84839855	     -0.05532842	     -0.00007068	     -0.19643125	     -0.05962491	      0.88271970	     -0.00027864	     -0.21334919	      0.00996495	      0.00010675	     24.67922696
      1.84969725	     -0.05525017	     -0.00008779	     -0.19635250	     -0.05961196	      0.88271985	     -0.00027961	     -0.21331479	      0.00998214	      0.00011530	     24.72725014
      1.85129081	     -0.05516261	     -0.00011075	     -0.19626428	     -0.05959603	      0.88272004	     -0.00028079	     -0.21327313	      0.01000275	      0.00012361	     24.72948500
      1.85267385	     -0.05508469	     -0.00012810	     -0.19618583	     -0.05958219	      0.88272021	     -0.00028181	     -0.21323749	      0.01002014	      0.00012893	     24.82231112
      1.85405689	     -0.05501548	     -0.00014811	     -0.19611603	     -0.05956832	      0.88272039	     -0.00028284	     -0.21320228	      0.01003714	      0.00013273	     24.80575454
      1.85543993	     -0.05494323	     -0.00016533	     -0.19604323	     -0.05955442	      0.88272058	     -0.00028385	     -0.21316757	      0.01005354	      0.00013506	     24.90130821
      1.85682298	     -0.05488013	     -0.00018452	     -0.19597953	     -0.05954051	      0.88272077	     -0.00028486	     -0.21313329	      0.01006950	      0.00013616	     24.88769865
      1.85820602	     -0.05481388	     -0.00020107	     -0.19591272	     -0.05952657	      0.88272095	     -0.00028586	     -0.21309951	      0.01008479	      0.00013607	     24.99088343
      1.85958906	     -0.05475661	     -0.00021983	     -0.19585485	     -0.05951261	      0.88272114	     -0.00028686	     -0.21306617	      0.01009964	      0.00013507	     24.99438729
      1.86097211	     -0.05469631	     -0.00023694	     -0.19579398	     -0.05949863	      0.88272133	     -0.00028785	     -0.21303333	      0.01011383	      0.00013334	     25.13042306
      1.86235515	     -0.05464548	     -0.00025721	     -0.19574250	     -0.05948464	      0.88272151	     -0.00028882	     -0.21300094	      0.01012751	      0.00013147	     25.16663205
      1.86373819	     -0.05459161	     -0.00027619	     -0.19568800	     -0.05947062	      0.88272169	     -0.00028979	     -0.21296909	      0.01014031	      0.00012982	     25.31525802
      1.86512124	     -0.05454689	     -0.00029820	     -0.19564259	     -0.05945659	      0.88272187	     -0.00029074	     -0.21293770	      0.01015226	      0.00012893	     25.35884350
      1.86650428	     -0.05449886	     -0.00031902	     -0.19559388	     -0.05944254	      0.88272205	     -0.00029168	     -0.21290686	      0.01016300	      0.00012911	     25.52163824
      1.86788732	     -0.05446021	     -0.00034291	     -0.19555449	     -0.05942848	      0.88272223	     -0.00029260	     -0.21287650	      0.01017258	      0.00013086	     25.57175733
      1.86927036	     -0.05441827	     -0.00036532	     -0.19551182	     -0.05941440	      0.88272241	     -0.00029352	     -0.21284671	      0.01018060	      0.00013437	     25.73568207
      1.87065341	     -0.05438585	     -0.00039053	     -0.19547863	     -0.05940032	      0.88272260	     -0.00029442	     -0.21281743	      0.01018718	      0.00013998	     25.78842184
      1.87203645	     -0.05434957	     -0.00041402	     -0.19544160	     -0.05938622	      0.88272280	     -0.00029530	     -0.21278873	      0.01019202	      0.00014768	     25.96949713
      1.87341949	     -0.05432299	     -0.00044033	     -0.19541421	     -0.05937213	      0.88272301	     -0.00029617	     -0.21276053	      0.01019533	      0.00015767	     26.03475438
      1.87480254	     -0.05429229	     -0.00046473	     -0.19538274	     -0.05935802	      0.88272324	     -0.00029702	     -0.21273292	      0.01019681	      0.00016982	     26.23273497
      1.87618558	     -0.05427147	     -0.00049202	     -0.19536109	     -0.05934392	      0.88272348	     -0.00029786	     -0.21270582	      0.01019675	      0.00018422	     26.31428491
      1.87756862	     -0.05424567	     -0.00051735	     -0.19533448	     -0.05932982	      0.88272375	     -0.00029868	     -0.21267930	      0.01019486	      0.00020068	     26.53961172
      1.87895167	     -0.05422950	     -0.00054571	     -0.19531746	     -0.05931572	      0.88272404	     -0.00029948	     -0.21265325	      0.01019146	      0.00021927	     26.64244914
      1.88033471	     -0.05420730	     -0.00057179	     -0.19529444	     -0.05930163	      0.88272435	     -0.00030026	     -0.21262775	      0.01018622	      0.00023976	     26.88876493
      1.88171775	     -0.05419470	     -0.00060072	     -0.19528097	     -0.05928755	      0.88272470	     -0.00030103	     -0.21260267	      0.01017944	      0.00026218	     26.99686742
      1.88310079	     -0.05417515	     -0.00062676	     -0.19526060	     -0.05927347	      0.88272508	     -0.00030178	     -0.21257808	      0.01017077	      0.00028616	     27.25168282
      1.88448384	     -0.05416545	     -0.00065526	     -0.19525004	     -0.05925941	      0.88272549	     -0.00030251	     -0.21255385	      0.01016058	      0.00031170	     27.36852934
      1.88586688	     -0.05414788	     -0.00067995	     -0.19523166	     -0.05924537	      0.88272594	     -0.00030323	     -0.21253006	      0.01014851	      0.00033839	     27.64004229
      1.88724992	     -0.05414069	     -0.00070728	     -0.19522364	     -0.05923134	      0.88272643	     -0.00030392	     -0.21250659	      0.01013499	      0.00036618	     27.76440974
      1.88863297	     -0.05412524	     -0.00073143	     -0.19520740	     -0.05921734	      0.88272696	     -0.00030459	     -0.21248354	      0.01011970	      0.00039455	     28.06386364
      1.89001601	     -0.05412076	     -0.00075901	     -0.19520206	     -0.05920335	      0.88272752	     -0.00030524	     -0.21246077	      0.01010310	      0.00042338	     28.21743667
      1.89139905	     -0.05410698	     -0.00078300	     -0.19518750	     -0.05918939	      0.88272813	     -0.00030587	     -0.21243838	      0.01008483	      0.00045222	     28.53313796
      1.89278210	     -0.05410479	     -0.00081051	     -0.19518444	     -0.05917546	      0.88272877	     -0.00030648	     -0.21241622	      0.01006534	      0.00048099	     28.69723203
      1.89402396	     -0.05409447	     -0.00083157	     -0.19517342	     -0.05916297	      0.88272939	     -0.00030701	     -0.21239664	      0.01004646	      0.00050639	     28.96493486
      1.89526582	     -0.05409173	     -0.00085469	     -0.19516995	     -0.05915051	      0.88273003	     -0.00030752	     -0.21237726	      0.01002660	      0.00053128	     29.15537532
      1.89677496	     -0.05408520	     -0.00088097	     -0.19516255	     -0.05913539	      0.88273085	     -0.00030812	     -0.21235405	      0.01000095	      0.00056045	     29.46744946
      1.89828409	     -0.05408576	     -0.00090920	     -0.19516221	     -0.05912032	      0.88273172	     -0.00030869	     -0.21233116	      0.00997391	      0.00058829	     29.72012258
      1.89954806	     -0.05408048	     -0.00093022	     -0.19515622	     -0.05910773	      0.88273248	     -0.00030914	     -0.21231228	      0.00994996	      0.00061035	     30.00232990
      1.90081203	     -0.05408208	     -0.00095321	     -0.19515708	     -0.05909517	      0.88273326	     -0.00030957	     -0.21229360	      0.00992502	      0.00063125	     30.21752068
      1.90207599	     -0.05408129	     -0.00097445	     -0.19515558	     -0.05908264	      0.88273407	     -0.00030998	     -0.21227517	      0.00989890	      0.00065076	     30.46174559
      1.90380596	     -0.05408598	     -0.00100436	     -0.19515928	     -0.05906555	      0.88273522	     -0.00031050	     -0.21225030	      0.00986138	      0.00067505	     30.77366535
      1.90507564	     -0.05408594	     -0.00102368	     -0.19515856	     -0.05905304	      0.88273609	     -0.00031086	     -0.21223235	      0.00983248	      0.00069090	     31.01756951
      1.90634533	     -0.05409174	     -0.00104503	     -0.19516366	     -0.05904058	      0.88273697	     -0.00031119	     -0.21221462	      0.00980253	      0.00070500	     31.26059090
      1.90788150	     -0.05409598	     -0.00106841	     -0.19516709	     -0.05902555	      0.88273807	     -0.00031155	     -0.21219352	      0.00976472	      0.00071964	     31.56574638
      1.90919160	     -0.05410491	     -0.00109058	     -0.19517527	     -0.05901278	      0.88273902	     -0.00031183	     -0.21217578	      0.00973112	      0.00073014	     31.85200399
      1.91050169	     -0.05411064	     -0.00110931	     -0.19518034	     -0.05900005	      0.88273998	     -0.00031208	     -0.21215834	      0.00969617	      0.00073889	     32.08416850
      1.91181178	     -0.05412048	     -0.00113038	     -0.19518946	     -0.05898737	      0.88274095	     -0.00031230	     -0.21214115	      0.00965980	      0.00074587	     32.40227991
      1.91312187	     -0.05412909	     -0.00114841	     -0.19519740	     -0.05897474	      0.88274193	     -0.00031248	     -0.21212426	      0.00962206	      0.00075109	     32.62193977
      1.91443196	     -0.05414054	     -0.00116845	     -0.19520815	     -0.05896216	      0.88274292	     -0.00031264	     -0.21210766	      0.00958286	      0.00075445	     32.96491200
      1.91574205	     -0.05415130	     -0.00118533	     -0.19521827	     -0.05894963	      0.88274391	     -0.00031276	     -0.21209138	      0.00954233	      0.00075599	     33.15645595
      1.91705214	     -0.05416489	     -0.00120432	     -0.19523118	     -0.05893716	      0.88274490	     -0.00031285	     -0.21207545	      0.00950033	      0.00075552	     33.51880354
      1.91836223	     -0.05417941	     -0.00121928	     -0.19524509	     -0.05892474	      0.88274589	     -0.00031290	     -0.21205993	      0.00945717	      0.00075306	     33.67126618
      1.91967233	     -0.05419601	     -0.00123680	     -0.19526104	     -0.05891238	      0.88274687	     -0.00031291	     -0.21204482	      0.00941270	      0.00074833	     34.07663909
      1.92081868	     -0.05421154	     -0.00124838	     -0.19527607	     -0.05890161	      0.88274773	     -0.00031290	     -0.21203196	      0.00937305	      0.00074255	     34.18361789
      1.92196504	     -0.05422903	     -0.00126141	     -0.19529303	     -0.05889089	      0.88274857	     -0.00031285	     -0.21201946	      0.00933259	      0.00073511	     34.45558153
      1.92338428	     -0.05425325	     -0.00127498	     -0.19531665	     -0.05887768	      0.88274961	     -0.00031276	     -0.21200452	      0.00928165	      0.00072367	     34.66453596
      1.92480352	     -0.05428058	     -0.00128926	     -0.19534337	     -0.05886455	      0.88275063	     -0.00031262	     -0.21199024	      0.00922980	      0.00070959	     35.02598774
      1.92594742	     -0.05430486	     -0.00129748	     -0.19536722	     -0.05885401	      0.88275143	     -0.00031248	     -0.21197924	      0.00918761	      0.00069638	     35.09465690
      1.92709132	     -0.05433145	     -0.00130675	     -0.19539336	     -0.05884353	      0.88275222	     -0.00031231	     -0.21196873	      0.00914501	      0.00068135	     35.31780968
      1.92853117	     -0.05436834	     -0.00131597	     -0.19542976	     -0.05883040	      0.88275319	     -0.00031205	     -0.21195626	      0.00909113	      0.00066000	     35.46228039
      1.92997101	     -0.05440862	     -0.00132602	     -0.19546953	     -0.05881735	      0.88275412	     -0.00031175	     -0.21194467	      0.00903698	      0.00063590	     35.78924532
      1.93106457	     -0.05444089	     -0.00133017	     -0.19550149	     -0.05880749	      0.88275480	     -0.00031148	     -0.21193648	      0.00899596	      0.00061594	     35.78630345
      1.93215814	     -0.05447471	     -0.00133532	     -0.19553498	     -0.05879767	      0.88275547	     -0.00031119	     -0.21192882	      0.00895489	      0.00059453	     35.95308993
      1.93366689	     -0.05452287	     -0.00133993	     -0.19558275	     -0.05878420	      0.88275634	     -0.00031075	     -0.21191913	      0.00889836	      0.00056292	     36.08064651
      1.93517564	     -0.05457146	     -0.00134523	     -0.19563095	     -0.05877082	      0.88275716	     -0.00031025	     -0.21191040	      0.00884174	      0.00052916	     36.40760129
      1.93621689	     -0.05460481	     -0.00134546	     -0.19566411	     -0.05876164	      0.88275770	     -0.00030988	     -0.21190489	      0.00880267	      0.00050493	     36.37717505
      1.93725815	     -0.05463807	     -0.00134695	     -0.19569715	     -0.05875249	      0.88275821	     -0.00030948	     -0.21189978	      0.00876337	      0.00047998	     36.52314945
      1.93887083	     -0.05468966	     -0.00134679	     -0.19574845	     -0.05873841	      0.88275896	     -0.00030882	     -0.21189261	      0.00870214	      0.00044036	     36.67146237
      1.94019744	     -0.05473167	     -0.00134635	     -0.19579025	     -0.05872690	      0.88275952	     -0.00030823	     -0.21188735	      0.00865128	      0.00040702	     36.89464438
      1.94152406	     -0.05477362	     -0.00134296	     -0.19583204	     -0.05871545	      0.88276004	     -0.00030761	     -0.21188263	      0.00860005	      0.00037329	     36.97040711
      1.94285067	     -0.05481564	     -0.00134097	     -0.19587388	     -0.05870408	      0.88276051	     -0.00030695	     -0.21187841	      0.00854827	      0.00033930	     37.26093226
      1.94402653	     -0.05485257	     -0.00133552	     -0.19591072	     -0.05869405	      0.88276089	     -0.00030633	     -0.21187505	      0.00850209	      0.00030925	     37.29591650
      1.94520238	     -0.05488952	     -0.00133110	     -0.19594756	     -0.05868408	      0.88276124	     -0.00030569	     -0.21187205	      0.00845548	      0.00027925	     37.51512063
      1.94637823	     -0.05492628	     -0.00132406	     -0.19598427	     -0.05867417	      0.88276155	     -0.00030502	     -0.21186939	      0.00840860	      0.00024950	     37.62902493
      1.94791310	     -0.05497351	     -0.00131477	     -0.19603144	     -0.05866131	      0.88276190	     -0.00030411	     -0.21186639	      0.00834693	      0.00021102	     37.91693687
      1.94911194	     -0.05501002	     -0.00130462	     -0.19606797	     -0.05865133	      0.88276214	     -0.00030337	     -0.21186439	      0.00829860	      0.00018140	     37.99295553
      1.95031079	     -0.05504625	     -0.00129525	     -0.19610420	     -0.05864141	      0.88276234	     -0.00030260	     -0.21186268	      0.00825005	      0.00015211	     38.23125196
      1.95150963	     -0.05508192	     -0.00128352	     -0.19613992	     -0.05863155	      0.88276250	     -0.00030181	     -0.21186124	      0.00820148	      0.00012333	     38.36258185
      1.95302638	     -0.05512610	     -0.00126891	     -0.19618416	     -0.05861916	      0.88276266	     -0.00030077	     -0.21185978	      0.00813996	      0.00008762	     38.67783604
      1.95420603	     -0.05515958	     -0.00125464	     -0.19621775	     -0.05860958	      0.88276275	     -0.00029994	     -0.21185888	      0.00809227	      0.00006050	     38.75728176
      1.95538568	     -0.05519217	     -0.00124113	     -0.19625044	     -0.05860007	      0.88276280	     -0.00029909	     -0.21185817	      0.00804463	      0.00003390	     38.99782003
      1.95656534	     -0.05522400	     -0.00122557	     -0.19628241	     -0.05859061	      0.88276283	     -0.00029822	     -0.21185763	      0.00799722	      0.00000794	     39.13694656
      1.95814954	     -0.05526615	     -0.00120478	     -0.19632476	     -0.05857799	      0.88276281	     -0.00029702	     -0.21185713	      0.00793389	     -0.00002601	     39.45863508
      1.95932521	     -0.05529656	     -0.00118673	     -0.19635538	     -0.05856869	      0.88276277	     -0.00029611	     -0.21185694	      0.00788736	     -0.00005043	     39.53546880
      1.96050088	     -0.05532592	     -0.00116969	     -0.19638493	     -0.05855944	      0.88276270	     -0.00029519	     -0.21185686	      0.00784117	     -0.00007424	     39.77332543
      1.96193654	     -0.05536037	     -0.00114638	     -0.19641965	     -0.05854822	      0.88276257	     -0.00029404	     -0.21185691	      0.00778547	     -0.00010233	     39.92778024
      1.96321838	     -0.05538982	     -0.00112658	     -0.19644935	     -0.05853827	      0.88276242	     -0.00029299	     -0.21185706	      0.00773632	     -0.00012651	     40.22782182
      1.96450022	     -0.05541759	     -0.00110384	     -0.19647742	     -0.05852839	      0.88276225	     -0.00029193	     -0.21185729	      0.00768795	     -0.00014964	     40.32010953
      1.96578206	     -0.05544389	     -0.00108280	     -0.19650401	     -0.05851857	      0.88276204	     -0.00029085	     -0.21185756	      0.00764019	     -0.00017175	     40.62692336
      1.96706390	     -0.05546917	     -0.00105871	     -0.19652963	     -0.05850880	      0.88276181	     -0.00028976	     -0.21185787	      0.00759327	     -0.00019263	     40.69725715
      1.96834574	     -0.05549358	     -0.00103664	     -0.19655436	     -0.05849910	      0.88276155	     -0.00028865	     -0.21185822	      0.00754700	     -0.00021235	     41.00110710
      1.96962759	     -0.05551713	     -0.00101135	     -0.19657829	     -0.05848945	      0.88276126	     -0.00028753	     -0.21185860	      0.00750165	     -0.00023067	     41.04739730
      1.97090943	     -0.05553972	     -0.00098816	     -0.19660124	     -0.05847987	      0.88276095	     -0.00028641	     -0.21185902	      0.00745699	     -0.00024773	     41.34302207
      1.97219127	     -0.05556094	     -0.00096151	     -0.19662290	     -0.05847034	      0.88276063	     -0.00028527	     -0.21185946	      0.00741332	     -0.00026331	     41.36443918
      1.97347311	     -0.05558054	     -0.00093692	     -0.19664289	     -0.05846086	      0.88276028	     -0.00028412	     -0.21185992	      0.00737039	     -0.00027753	     41.64706546
      1.97475495	     -0.05559856	     -0.00090881	     -0.19666139	     -0.05845144	      0.88275992	     -0.00028297	     -0.21186037	      0.00732849	     -0.00029019	     41.64226202
      1.97603679	     -0.05561482	     -0.00088295	     -0.19667810	     -0.05844207	      0.88275954	     -0.00028181	     -0.21186079	      0.00728735	     -0.00030144	     41.90690143
      1.97731864	     -0.05562852	     -0.00085370	     -0.19669231	     -0.05843276	      0.88275914	     -0.00028064	     -0.21186116	      0.00724725	     -0.00031107	     41.88032863
      1.97860048	     -0.05563958	     -0.00082647	     -0.19670387	     -0.05842349	      0.88275874	     -0.00027947	     -0.21186144	      0.00720791	     -0.00031923	     42.12435506
      1.97988232	     -0.05564823	     -0.00079556	     -0.19671309	     -0.05841428	      0.88275833	     -0.00027829	     -0.21186158	      0.00716956	     -0.00032574	     42.07512186
      1.98116416	     -0.05565388	     -0.00076663	     -0.19671927	     -0.05840511	      0.88275791	     -0.00027712	     -0.21186158	      0.00713192	     -0.00033079	     42.29929404
      1.98244600	     -0.05565587	     -0.00073405	     -0.19672188	     -0.05839599	      0.88275748	     -0.00027594	     -0.21186138	      0.00709524	     -0.00033421	     42.23404326
      1.98372784	     -0.05565456	     -0.00070335	     -0.19672116	     -0.05838692	      0.88275705	     -0.00027476	     -0.21186094	      0.00705921	     -0.00033617	     42.43054929
      1.98500969	     -0.05565044	     -0.00066927	     -0.19671770	     -0.05837790	      0.88275662	     -0.00027358	     -0.21186026	      0.00702403	     -0.00033654	     42.34474947
      1.98629153	     -0.05564335	     -0.00063696	     -0.19671124	     -0.05836891	      0.88275619	     -0.00027240	     -0.21185931	      0.00698940	     -0.00033551	     42.51428426
      1.98757337	     -0.05563321	     -0.00060141	     -0.19670179	     -0.05835998	      0.88275576	     -0.00027122	     -0.21185808	      0.00695553	     -0.00033300	     42.41618519
      1.98885521	     -0.05562128	     -0.00056759	     -0.19669053	     -0.05835108	      0.88275533	     -0.00027005	     -0.21185659	      0.00692209	     -0.00032925	     42.55041768
      1.99013705	     -0.05560858	     -0.00053095	     -0.19667855	     -0.05834223	      0.88275492	     -0.00026888	     -0.21185486	      0.00688928	     -0.00032426	     42.43007462
      1.99141889	     -0.05559504	     -0.00049632	     -0.19666569	     -0.05833342	      0.88275450	     -0.00026772	     -0.21185295	      0.00685681	     -0.00031832	     42.53198267
      1.99270074	     -0.05558042	     -0.00045902	     -0.19665180	     -0.05832465	      0.88275410	     -0.00026657	     -0.21185088	      0.00682487	     -0.00031145	     42.39262574
      1.99398258	     -0.05556413	     -0.00042283	     -0.19663623	     -0.05831592	      0.88275370	     -0.00026542	     -0.21184868	      0.00679318	     -0.00030402	     42.45696743
      1.99526442	     -0.05554582	     -0.00038352	     -0.19661869	     -0.05830723	      0.88275332	     -0.00026428	     -0.21184633	      0.00676194	     -0.00029609	     42.29732217
      1.99654626	     -0.05552536	     -0.00034509	     -0.19659899	     -0.05829859	      0.88275295	     -0.00026315	     -0.21184385	      0.00673092	     -0.00028805	     42.32505885
      1.99782810	     -0.05550182	     -0.00030441	     -0.19657626	     -0.05828998	      0.88275258	     -0.00026204	     -0.21184119	      0.00670037	     -0.00028001	     42.15421860
      1.99910994	     -0.05547682	     -0.00026519	     -0.19655202	     -0.05828141	      0.88275223	     -0.00026094	     -0.21183832	      0.00667009	     -0.00027229	     42.14613099
      2.00039179	     -0.05545040	     -0.00022434	     -0.19652641	     -0.05827288	      0.88275188	     -0.00025985	     -0.21183525	      0.00664029	     -0.00026510	     41.96011752
      2.00167363	     -0.05542002	     -0.00018432	     -0.19649681	     -0.05826439	      0.88275155	     -0.00025879	     -0.21183196	      0.00661093	     -0.00025874	     41.94981822
      2.00323691	     -0.05537890	     -0.00013385	     -0.19645668	     -0.05825408	      0.88275115	     -0.00025751	     -0.21182759	      0.00657593	     -0.00025211	     41.67138033
      2.00439957	     -0.05534648	     -0.00009873	     -0.19642494	     -0.05824645	      0.88275086	     -0.00025658	     -0.21182407	      0.00655029	     -0.00024818	     41.75201793
      2.00556223	     -0.05531217	     -0.00006227	     -0.19639134	     -0.05823885	      0.88275057	     -0.00025567	     -0.21182031	      0.00652520	     -0.00024508	     41.56332927
      2.00709027	     -0.05526217	     -0.00001623	     -0.19634223	     -0.05822890	      0.88275020	     -0.00025450	     -0.21181493	      0.00649285	     -0.00024240	     41.53912540
      2.00861831	     -0.05520520	      0.00003122	     -0.19628617	     -0.05821900	      0.88274983	     -0.00025337	     -0.21180891	      0.00646141	     -0.00024112	     41.16704694
      2.00971547	     -0.05516050	      0.00006217	     -0.19624206	     -0.05821193	      0.88274957	     -0.00025259	     -0.21180411	      0.00643915	     -0.00024107	     41.29827878
      2.01081263	     -0.05511259	      0.00009437	     -0.19619476	     -0.05820487	      0.88274930	     -0.00025182	     -0.21179887	      0.00641732	     -0.00024157	     41.13232191
      2.01245615	     -0.05503422	      0.00014056	     -0.19611726	     -0.05819435	      0.88274890	     -0.00025072	     -0.21179012	      0.00638515	     -0.00024328	     41.06726142
      2.01384883	     -0.05496102	      0.00017984	     -0.19604479	     -0.05818548	      0.88274856	     -0.00024982	     -0.21178175	      0.00635842	     -0.00024537	     40.82277057
      2.01524150	     -0.05488207	      0.00021631	     -0.19596651	     -0.05817664	      0.88274822	     -0.00024897	     -0.21177245	      0.00633188	     -0.00024792	     40.90441732
      2.01663418	     -0.05479672	      0.00025436	     -0.19588185	     -0.05816784	      0.88274787	     -0.00024815	     -0.21176213	      0.00630571	     -0.00025057	     40.56269146
      2.01785598	     -0.05471734	      0.00028431	     -0.19580299	     -0.05816015	      0.88274756	     -0.00024747	     -0.21175220	      0.00628268	     -0.00025295	     40.70043260
      2.01907777	     -0.05463445	      0.00031548	     -0.19572063	     -0.05815249	      0.88274725	     -0.00024682	     -0.21174146	      0.00625976	     -0.00025509	     40.49556212
      2.02029957	     -0.05454866	      0.00034467	     -0.19563534	     -0.05814486	      0.88274694	     -0.00024620	     -0.21172989	      0.00623669	     -0.00025701	     40.49371353
      2.02197903	     -0.05442626	      0.00038469	     -0.19551359	     -0.05813441	      0.88274651	     -0.00024540	     -0.21171270	      0.00620485	     -0.00025901	     40.29536981
      2.02324469	     -0.05433226	      0.00041206	     -0.19542000	     -0.05812657	      0.88274618	     -0.00024485	     -0.21169878	      0.00618052	     -0.00026002	     40.39841086
      2.02451036	     -0.05423730	      0.00044024	     -0.19532546	     -0.05811876	      0.88274585	     -0.00024433	     -0.21168412	      0.00615605	     -0.00026052	     40.23603665
      2.02577603	     -0.05414111	      0.00046625	     -0.19522964	     -0.05811099	      0.88274552	     -0.00024385	     -0.21166875	      0.00613122	     -0.00026064	     40.27249019
      2.02741156	     -0.05401673	      0.00049997	     -0.19510571	     -0.05810099	      0.88274509	     -0.00024328	     -0.21164797	      0.00609878	     -0.00026020	     40.10674257
      2.02865972	     -0.05392346	      0.00052263	     -0.19501272	     -0.05809339	      0.88274477	     -0.00024289	     -0.21163155	      0.00607353	     -0.00025959	     40.24389791
      2.02990787	     -0.05383129	      0.00054589	     -0.19492082	     -0.05808583	      0.88274445	     -0.00024254	     -0.21161473	      0.00604808	     -0.00025878	     40.14427645
      2.03141969	     -0.05372170	      0.00057085	     -0.19481148	     -0.05807671	      0.88274406	     -0.00024217	     -0.21159389	      0.00601669	     -0.00025775	     40.26988895
      2.03293152	     -0.05361400	      0.00059652	     -0.19470402	     -0.05806763	      0.88274367	     -0.00024186	     -0.21157264	      0.00598492	     -0.00025677	     40.10602500
      2.03408173	     -0.05353482	      0.00061193	     -0.19462494	     -0.05806076	      0.88274337	     -0.00024166	     -0.21155625	      0.00596019	     -0.00025625	     40.32178969
      2.03523194	     -0.05345753	      0.00062817	     -0.19454775	     -0.05805392	      0.88274308	     -0.00024150	     -0.21153971	      0.00593525	     -0.00025587	     40.30744156
      2.03686060	     -0.05335201	      0.00064814	     -0.19444231	     -0.05804429	      0.88274266	     -0.00024134	     -0.21151612	      0.00589930	     -0.00025589	     40.45988010
      2.03828167	     -0.05326356	      0.00066509	     -0.19435390	     -0.05803592	      0.88274230	     -0.00024126	     -0.21149547	      0.00586753	     -0.00025653	     40.44259667
      2.03970275	     -0.05318029	      0.00067808	     -0.19427059	     -0.05802761	      0.88274193	     -0.00024123	     -0.21147483	      0.00583527	     -0.00025800	     40.69157725
      2.04112382	     -0.05309987	      0.00069234	     -0.19419014	     -0.05801934	      0.88274156	     -0.00024127	     -0.21145429	      0.00580287	     -0.00026034	     40.63565749
      2.04235800	     -0.05303625	      0.00070000	     -0.19412640	     -0.05801220	      0.88274124	     -0.00024134	     -0.21143659	      0.00577442	     -0.00026325	     40.88902956
      2.04359219	     -0.05297400	      0.00070893	     -0.19406405	     -0.05800509	      0.88274091	     -0.00024147	     -0.21141907	      0.00574596	     -0.00026696	     40.92954441
      2.04507687	     -0.05290598	      0.00071585	     -0.19399583	     -0.05799658	      0.88274051	     -0.00024168	     -0.21139826	      0.00571161	     -0.00027260	     41.13825736
      2.04656155	     -0.05283893	      0.00072407	     -0.19392860	     -0.05798813	      0.88274010	     -0.00024195	     -0.21137782	      0.00567732	     -0.00027953	     41.20372877
      2.04771561	     -0.05279537	      0.00072592	     -0.19388481	     -0.05798159	      0.88273978	     -0.00024221	     -0.21136217	      0.00565070	     -0.00028585	     41.37012153
      2.04886966	     -0.05274975	      0.00072966	     -0.19383900	     -0.05797508	      0.88273944	     -0.00024252	     -0.21134678	      0.00562419	     -0.00029298	     41.47015072
      2.05039648	     -0.05269592	      0.00073160	     -0.19378487	     -0.05796652	      0.88273899	     -0.00024298	     -0.21132675	      0.00558936	     -0.00030358	     41.62100233
      2.05175592	     -0.05264579	      0.00073405	     -0.19373447	     -0.05795895	      0.88273857	     -0.00024345	     -0.21130925	      0.00555859	     -0.00031415	     41.77449520
      2.05311535	     -0.05260442	      0.00073253	     -0.19369277	     -0.05795141	      0.88273813	     -0.00024398	     -0.21129196	      0.00552822	     -0.00032559	     41.86991625
      2.05431527	     -0.05256193	      0.00073319	     -0.19365003	     -0.05794479	      0.88273774	     -0.00024450	     -0.21127693	      0.00550161	     -0.00033647	     42.01135658
      2.05551518	     -0.05252673	      0.00073076	     -0.19361452	     -0.05793821	      0.88273732	     -0.00024506	     -0.21126203	      0.00547537	     -0.00034790	     42.07515901
      2.05671509	     -0.05248884	      0.00072891	     -0.19357633	     -0.05793165	      0.88273690	     -0.00024566	     -0.21124729	      0.00544938	     -0.00035992	     42.18479023
      2.05829872	     -0.05244477	      0.00072368	     -0.19353181	     -0.05792305	      0.88273632	     -0.00024653	     -0.21122801	      0.00541566	     -0.00037646	     42.25798069
      2.05952096	     -0.05240702	      0.00072048	     -0.19349374	     -0.05791645	      0.88273585	     -0.00024725	     -0.21121330	      0.00538998	     -0.00038976	     42.37965109
      2.06074321	     -0.05237588	      0.00071456	     -0.19346222	     -0.05790987	      0.88273536	     -0.00024801	     -0.21119867	      0.00536475	     -0.00040335	     42.40458996
      2.06196546	     -0.05234217	      0.00070911	     -0.19342814	     -0.05790333	      0.88273486	     -0.00024882	     -0.21118417	      0.00533983	     -0.00041729	     42.48542169
      2.06353121	     -0.05230531	      0.00069975	     -0.19339077	     -0.05789500	      0.88273420	     -0.00024993	     -0.21116574	      0.00530846	     -0.00043540	     42.50544987
      2.06473175	     -0.05227298	      0.00069351	     -0.19335807	     -0.05788864	      0.88273366	     -0.00025083	     -0.21115176	      0.00528470	     -0.00044949	     42.59096561
      2.06593229	     -0.05224715	      0.00068465	     -0.19333181	     -0.05788231	      0.88273312	     -0.00025177	     -0.21113785	      0.00526134	     -0.00046361	     42.57991000
      2.06738144	     -0.05221301	      0.00067450	     -0.19329716	     -0.05787470	      0.88273243	     -0.00025296	     -0.21112123	      0.00523349	     -0.00048074	     42.64806361
      2.06883060	     -0.05218787	      0.00066071	     -0.19327145	     -0.05786714	      0.88273172	     -0.00025421	     -0.21110476	      0.00520623	     -0.00049780	     42.58809443
      2.06992520	     -0.05216235	      0.00065212	     -0.19324553	     -0.05786145	      0.88273117	     -0.00025519	     -0.21109247	      0.00518583	     -0.00051071	     42.65135724
      2.07101980	     -0.05214346	      0.00064095	     -0.19322619	     -0.05785578	      0.88273060	     -0.00025621	     -0.21108027	      0.00516580	     -0.00052348	     42.62110688
      2.07258727	     -0.05211510	      0.00062493	     -0.19319718	     -0.05784771	      0.88272977	     -0.00025773	     -0.21106300	      0.00513754	     -0.00054163	     42.62977934
      2.07394083	     -0.05209607	      0.00060884	     -0.19317755	     -0.05784077	      0.88272903	     -0.00025910	     -0.21104827	      0.00511364	     -0.00055708	     42.55629165
      2.07529439	     -0.05207305	      0.00059373	     -0.19315394	     -0.05783387	      0.88272826	     -0.00026051	     -0.21103375	      0.00509008	     -0.00057239	     42.58454848
      2.07664795	     -0.05205906	      0.00057475	     -0.19313929	     -0.05782699	      0.88272748	     -0.00026198	     -0.21101939	      0.00506710	     -0.00058739	     42.46301887
      2.07784019	     -0.05204046	      0.00055951	     -0.19312014	     -0.05782096	      0.88272677	     -0.00026330	     -0.21100694	      0.00504711	     -0.00060037	     42.48504342
      2.07903243	     -0.05202933	      0.00054142	     -0.19310841	     -0.05781496	      0.88272605	     -0.00026467	     -0.21099461	      0.00502759	     -0.00061296	     42.38661954
      2.08022468	     -0.05201596	      0.00052374	     -0.19309443	     -0.05780897	      0.88272531	     -0.00026607	     -0.21098246	      0.00500838	     -0.00062523	     42.35659273
      2.08183982	     -0.05200382	      0.00049691	     -0.19308142	     -0.05780091	      0.88272428	     -0.00026802	     -0.21096624	      0.00498302	     -0.00064110	     42.23092073
      2.08306292	     -0.05199123	      0.00047715	     -0.19306818	     -0.05779482	      0.88272349	     -0.00026954	     -0.21095419	      0.00496416	     -0.00065250	     42.21912125
      2.08428603	     -0.05198521	      0.00045489	     -0.19306147	     -0.05778876	      0.88272269	     -0.00027109	     -0.21094227	      0.00494575	     -0.00066318	     42.09658488
      2.08550913	     -0.05197686	      0.00043313	     -0.19305243	     -0.05778272	      0.88272187	     -0.00027267	     -0.21093056	      0.00492762	     -0.00067315	     42.04855788
      2.08709235	     -0.05197259	      0.00040230	     -0.19304722	     -0.05777494	      0.88272080	     -0.00027477	     -0.21091563	      0.00490467	     -0.00068474	     41.90039721
      2.08829273	     -0.05196574	      0.00037981	     -0.19303967	     -0.05776906	      0.88271997	     -0.00027639	     -0.21090454	      0.00488747	     -0.00069248	     41.89172532
      2.08949311	     -0.05196556	      0.00035455	     -0.19303873	     -0.05776321	      0.88271913	     -0.00027804	     -0.21089360	      0.00487058	     -0.00069904	     41.79178161
      2.09095432	     -0.05196268	      0.00032384	     -0.19303494	     -0.05775611	      0.88271811	     -0.00028008	     -0.21088056	      0.00485016	     -0.00070527	     41.79229819
      2.09226819	     -0.05196760	      0.00029287	     -0.19303896	     -0.05774975	      0.88271718	     -0.00028195	     -0.21086905	      0.00483198	     -0.00070879	     41.69467763
      2.09358205	     -0.05196811	      0.00026283	     -0.19303860	     -0.05774341	      0.88271625	     -0.00028384	     -0.21085782	      0.00481359	     -0.00071014	     41.74153325
      2.09489592	     -0.05197824	      0.00022899	     -0.19304779	     -0.05773710	      0.88271531	     -0.00028576	     -0.21084682	      0.00479510	     -0.00070892	     41.65538707
      2.09620979	     -0.05198303	      0.00019663	     -0.19305166	     -0.05773081	      0.88271438	     -0.00028770	     -0.21083615	      0.00477611	     -0.00070502	     41.73243671
      2.09752365	     -0.05199876	      0.00016033	     -0.19306639	     -0.05772455	      0.88271346	     -0.00028966	     -0.21082573	      0.00475675	     -0.00069810	     41.65634628
      2.09883752	     -0.05200818	      0.00012609	     -0.19307486	     -0.05771831	      0.88271255	     -0.00029164	     -0.21081567	      0.00473662	     -0.00068818	     41.76554179
      2.10015138	     -0.05202982	      0.00008801	     -0.19309548	     -0.05771210	      0.88271166	     -0.00029364	     -0.21080590	      0.00471591	     -0.00067499	     41.68414761
      2.10146525	     -0.05204366	      0.00005318	     -0.19310836	     -0.05770592	      0.88271078	     -0.00029565	     -0.21079651	      0.00469419	     -0.00065882	     41.79818222
      2.10264502	     -0.05206654	      0.00001891	     -0.19313032	     -0.05770039	      0.88271001	     -0.00029747	     -0.21078833	      0.00467411	     -0.00064173	     41.72562330
      2.10382479	     -0.05208427	     -0.00001315	     -0.19314718	     -0.05769489	      0.88270927	     -0.00029930	     -0.21078042	      0.00465325	     -0.00062250	     41.78881714
      2.10525433	     -0.05211132	     -0.00005356	     -0.19317316	     -0.05768826	      0.88270839	     -0.00030153	     -0.21077112	      0.00462716	     -0.00059645	     41.78971566
      2.10668387	     -0.05213349	     -0.00009186	     -0.19319428	     -0.05768166	      0.88270756	     -0.00030377	     -0.21076214	      0.00460000	     -0.00056778	     41.91190457
      2.10789324	     -0.05215921	     -0.00012608	     -0.19321909	     -0.05767611	      0.88270689	     -0.00030567	     -0.21075470	      0.00457639	     -0.00054171	     41.88082645
      2.10910261	     -0.05217922	     -0.00015799	     -0.19323824	     -0.05767059	      0.88270625	     -0.00030757	     -0.21074742	      0.00455204	     -0.00051439	     41.98426918
      2.11031198	     -0.05220287	     -0.00019092	     -0.19326102	     -0.05766510	      0.88270565	     -0.00030948	     -0.21074023	      0.00452713	     -0.00048598	     42.03492710
      2.11193847	     -0.05223054	     -0.00023367	     -0.19328754	     -0.05765777	      0.88270489	     -0.00031205	     -0.21073073	      0.00449261	     -0.00044654	     42.23185838
      2.11316883	     -0.05225629	     -0.00026750	     -0.19331239	     -0.05765226	      0.88270436	     -0.00031400	     -0.21072360	      0.00446578	     -0.00041596	     42.29464862
      2.11439918	     -0.05227643	     -0.00029927	     -0.19333167	     -0.05764678	      0.88270386	     -0.00031595	     -0.21071653	      0.00443803	     -0.00038511	     42.49271668
      2.11562954	     -0.05229970	     -0.00033195	     -0.19335406	     -0.05764133	      0.88270341	     -0.00031790	     -0.21070946	      0.00440943	     -0.00035417	     42.64719889
      2.11724868	     -0.05232549	     -0.00037304	     -0.19337873	     -0.05763423	      0.88270287	     -0.00032046	     -0.21070017	      0.00437019	     -0.00031390	     42.99897568
      2.11846255	     -0.05234993	     -0.00040540	     -0.19340229	     -0.05762894	      0.88270251	     -0.00032237	     -0.21069317	      0.00433970	     -0.00028429	     43.18015218
      2.11967641	     -0.05236930	     -0.00043578	     -0.19342082	     -0.05762369	      0.88270218	     -0.00032428	     -0.21068618	      0.00430811	     -0.00025554	     43.49967539
      2.12116064	     -0.05239794	     -0.00047413	     -0.19344840	     -0.05761733	      0.88270182	     -0.00032661	     -0.21067759	      0.00426824	     -0.00022180	     43.83108667
      2.12249062	     -0.05241852	     -0.00050629	     -0.19346808	     -0.05761167	      0.88270155	     -0.00032869	     -0.21066992	      0.00423132	     -0.00019334	     44.27980423
      2.12382059	     -0.05244633	     -0.00054039	     -0.19349493	     -0.05760607	      0.88270131	     -0.00033077	     -0.21066223	      0.00419361	     -0.00016671	     44.60790696
      2.12515056	     -0.05246776	     -0.00057187	     -0.19351546	     -0.05760052	      0.88270110	     -0.00033283	     -0.21065462	      0.00415500	     -0.00014226	     45.12560778
      2.12648054	     -0.05249748	     -0.00060560	     -0.19354423	     -0.05759502	      0.88270093	     -0.00033488	     -0.21064702	      0.00411592	     -0.00012007	     45.47759052
      2.12781051	     -0.05251948	     -0.00063588	     -0.19356535	     -0.05758957	      0.88270078	     -0.00033691	     -0.21063953	      0.00407624	     -0.00010050	     46.03600796
      2.12914048	     -0.05255059	     -0.00066868	     -0.19359552	     -0.05758418	      0.88270066	     -0.00033894	     -0.21063205	      0.00403645	     -0.00008357	     46.39531939
      2.13047046	     -0.05257268	     -0.00069802	     -0.19361676	     -0.05757884	      0.88270056	     -0.00034094	     -0.21062471	      0.00399640	     -0.00006960	     46.99101470
      2.13180043	     -0.05260531	     -0.00073031	     -0.19364847	     -0.05757355	      0.88270048	     -0.00034293	     -0.21061742	      0.00395664	     -0.00005852	     47.34436967
      2.13313040	     -0.05262838	     -0.00075868	     -0.19367071	     -0.05756831	      0.88270040	     -0.00034490	     -0.21061030	      0.00391698	     -0.00005062	     47.96190897
      2.13446038	     -0.05266269	     -0.00079026	     -0.19370413	     -0.05756313	      0.88270034	     -0.00034686	     -0.21060324	      0.00387794	     -0.00004573	     48.28544500
      2.13565375	     -0.05268495	     -0.00081495	     -0.19372567	     -0.05755852	      0.88270029	     -0.00034859	     -0.21059707	      0.00384323	     -0.00004412	     48.80236721
      2.13684712	     -0.05271398	     -0.00084148	     -0.19375396	     -0.05755395	      0.88270023	     -0.00035031	     -0.21059097	      0.00380923	     -0.00004502	     49.14530320
      2.13830250	     -0.05274547	     -0.00087178	     -0.19378460	     -0.05754844	      0.88270016	     -0.00035237	     -0.21058370	      0.00376858	     -0.00004955	     49.67788895
      2.13975789	     -0.05278322	     -0.00090353	     -0.19382147	     -0.05754298	      0.88270009	     -0.00035441	     -0.21057659	      0.00372914	     -0.00005765	     50.02463671
      2.14098215	     -0.05280882	     -0.00092719	     -0.19384641	     -0.05753844	      0.88270001	     -0.00035610	     -0.21057078	      0.00369677	     -0.00006720	     50.47769291
      2.14220642	     -0.05284068	     -0.00095264	     -0.19387759	     -0.05753393	      0.88269992	     -0.00035777	     -0.21056507	      0.00366541	     -0.00007896	     50.75035957
      2.14343068	     -0.05286944	     -0.00097646	     -0.19390570	     -0.05752946	      0.88269982	     -0.00035941	     -0.21055952	      0.00363490	     -0.00009285	     51.10659940
      2.14508816	     -0.05291287	     -0.00100995	     -0.19394826	     -0.05752347	      0.88269965	     -0.00036159	     -0.21055219	      0.00359508	     -0.00011469	     51.44820709
      2.14632483	     -0.05294089	     -0.00103243	     -0.19397568	     -0.05751904	      0.88269949	     -0.00036319	     -0.21054692	      0.00356629	     -0.00013307	     51.79969644
      2.14756149	     -0.05297405	     -0.00105673	     -0.19400823	     -0.05751465	      0.88269932	     -0.00036477	     -0.21054176	      0.00353836	     -0.00015301	     51.99571860
      2.14879816	     -0.05300428	     -0.00107898	     -0.19403789	     -0.05751029	      0.88269911	     -0.00036631	     -0.21053676	      0.00351112	     -0.00017440	     52.25248207
      2.15043519	     -0.05304831	     -0.00110962	     -0.19408116	     -0.05750457	      0.88269880	     -0.00036831	     -0.21053035	      0.00347613	     -0.00020457	     52.49804842
      2.15160756	     -0.05307653	     -0.00112860	     -0.19410891	     -0.05750051	      0.88269855	     -0.00036970	     -0.21052593	      0.00345171	     -0.00022725	     52.71514230
      2.15277993	     -0.05310824	     -0.00114961	     -0.19414011	     -0.05749648	      0.88269827	     -0.00037108	     -0.21052164	      0.00342781	     -0.00025064	     52.86379543
      2.15427053	     -0.05314629	     -0.00117384	     -0.19417758	     -0.05749139	      0.88269787	     -0.00037278	     -0.21051639	      0.00339804	     -0.00028114	     53.05074783
      2.15553958	     -0.05318094	     -0.00119613	     -0.19421171	     -0.05748710	      0.88269750	     -0.00037419	     -0.21051209	      0.00337317	     -0.00030767	     53.18840688
      2.15680863	     -0.05321400	     -0.00121525	     -0.19424432	     -0.05748283	      0.88269709	     -0.00037556	     -0.21050796	      0.00334872	     -0.00033448	     53.28619098
      2.15807768	     -0.05324810	     -0.00123602	     -0.19427794	     -0.05747860	      0.88269665	     -0.00037690	     -0.21050399	      0.00332455	     -0.00036149	     53.42020465
      2.15934672	     -0.05328191	     -0.00125391	     -0.19431134	     -0.05747439	      0.88269618	     -0.00037821	     -0.21050020	      0.00330067	     -0.00038840	     53.47678681
      2.16061577	     -0.05331669	     -0.00127383	     -0.19434568	     -0.05747022	      0.88269567	     -0.00037947	     -0.21049658	      0.00327687	     -0.00041518	     53.59457761
      2.16188482	     -0.05335108	     -0.00129078	     -0.19437969	     -0.05746608	      0.88269512	     -0.00038070	     -0.21049314	      0.00325322	     -0.00044153	     53.61792752
      2.16315386	     -0.05338586	     -0.00130986	     -0.19441405	     -0.05746196	      0.88269455	     -0.00038189	     -0.21048986	      0.00322952	     -0.00046745	     53.72448960
      2.16442291	     -0.05342037	     -0.00132581	     -0.19444821	     -0.05745788	      0.88269394	     -0.00038304	     -0.21048674	      0.00320586	     -0.00049262	     53.71901755
      2.16569196	     -0.05345512	     -0.00134399	     -0.19448257	     -0.05745383	      0.88269330	     -0.00038415	     -0.21048377	      0.00318201	     -0.00051710	     53.80271496
      2.16696101	     -0.05348975	     -0.00135854	     -0.19451690	     -0.05744980	      0.88269262	     -0.00038522	     -0.21048094	      0.00315812	     -0.00054064	     53.75338748
      2.16823005	     -0.05352455	     -0.00137556	     -0.19455135	     -0.05744581	      0.88269192	     -0.00038626	     -0.21047825	      0.00313399	     -0.00056339	     53.81635247
      2.16949910	     -0.05355929	     -0.00138849	     -0.19458583	     -0.05744185	      0.88269119	     -0.00038725	     -0.21047570	      0.00310984	     -0.00058514	     53.72834447
      2.17063914	     -0.05359046	     -0.00140237	     -0.19461672	     -0.05743832	      0.88269052	     -0.00038810	     -0.21047352	      0.00308795	     -0.00060402	     53.74791566
      2.17177917	     -0.05362137	     -0.00141344	     -0.19464742	     -0.05743481	      0.88268982	     -0.00038893	     -0.21047144	      0.00306605	     -0.00062212	     53.67956002
      2.17314919	     -0.05365815	     -0.00142749	     -0.19468393	     -0.05743063	      0.88268895	     -0.00038987	     -0.21046906	      0.00303960	     -0.00064302	     53.66319823
      2.17451921	     -0.05369439	     -0.00143871	     -0.19471997	     -0.05742648	      0.88268806	     -0.00039077	     -0.21046680	      0.00301312	     -0.00066293	     53.56235661
      2.17567232	     -0.05372453	     -0.00144983	     -0.19474991	     -0.05742302	      0.88268728	     -0.00039150	     -0.21046497	      0.00299070	     -0.00067905	     53.55686100
      2.17682543	     -0.05375429	     -0.00145841	     -0.19477952	     -0.05741958	      0.88268649	     -0.00039218	     -0.21046319	      0.00296828	     -0.00069447	     53.46682415
      2.17797854	     -0.05378375	     -0.00146759	     -0.19480882	     -0.05741617	      0.88268568	     -0.00039284	     -0.21046147	      0.00294576	     -0.00070930	     53.42328923
      2.17955472	     -0.05382300	     -0.00147754	     -0.19484792	     -0.05741155	      0.88268455	     -0.00039368	     -0.21045915	      0.00291491	     -0.00072851	     53.30346312
      2.18072403	     -0.05385098	     -0.00148545	     -0.19487579	     -0.05740816	      0.88268369	     -0.00039426	     -0.21045745	      0.00289188	     -0.00074208	     53.26667319
      2.18189334	     -0.05387797	     -0.00149075	     -0.19490271	     -0.05740479	      0.88268281	     -0.00039481	     -0.21045574	      0.00286885	     -0.00075507	     53.15611717
      2.18330038	     -0.05390911	     -0.00149759	     -0.19493377	     -0.05740077	      0.88268174	     -0.00039542	     -0.21045367	      0.00284106	     -0.00077015	     53.09893560
      2.18454979	     -0.05393550	     -0.00150072	     -0.19496016	     -0.05739724	      0.88268077	     -0.00039592	     -0.21045180	      0.00281645	     -0.00078304	     52.96361530
      2.18579920	     -0.05396065	     -0.00150498	     -0.19498528	     -0.05739374	      0.88267978	     -0.00039638	     -0.21044990	      0.00279181	     -0.00079567	     52.91930969
      2.18704861	     -0.05398448	     -0.00150597	     -0.19500915	     -0.05739026	      0.88267878	     -0.00039679	     -0.21044796	      0.00276732	     -0.00080798	     52.77937138
      2.18829801	     -0.05400683	     -0.00150792	     -0.19503152	     -0.05738682	      0.88267776	     -0.00039717	     -0.21044597	      0.00274289	     -0.00082016	     52.72805832
      2.18954742	     -0.05402787	     -0.00150658	     -0.19505266	     -0.05738341	      0.88267673	     -0.00039750	     -0.21044393	      0.00271868	     -0.00083212	     52.58531435
      2.19079683	     -0.05404760	     -0.00150622	     -0.19507247	     -0.05738003	      0.88267568	     -0.00039779	     -0.21044184	      0.00269461	     -0.00084403	     52.53009461
      2.19204624	     -0.05406588	     -0.00150261	     -0.19509090	     -0.05737668	      0.88267462	     -0.00039803	     -0.21043970	      0.00267085	     -0.00085582	     52.38652966
      2.19329565	     -0.05408268	     -0.00149984	     -0.19510783	     -0.05737335	      0.88267355	     -0.00039824	     -0.21043751	      0.00264729	     -0.00086764	     52.32571641
      2.19454506	     -0.05409797	     -0.00149405	     -0.19512331	     -0.05737006	      0.88267245	     -0.00039839	     -0.21043524	      0.00262410	     -0.00087941	     52.18451127
      2.19579447	     -0.05411167	     -0.00148906	     -0.19513719	     -0.05736680	      0.88267135	     -0.00039851	     -0.21043291	      0.00260118	     -0.00089122	     52.12798245
      2.19704388	     -0.05412370	     -0.00148128	     -0.19514947	     -0.05736356	      0.88267023	     -0.00039857	     -0.21043051	      0.00257867	     -0.00090295	     51.99850301
      2.19829329	     -0.05413409	     -0.00147422	     -0.19516009	     -0.05736035	      0.88266909	     -0.00039860	     -0.21042803	      0.00255645	     -0.00091464	     51.94871198
      2.19954270	     -0.05414274	     -0.00146459	     -0.19516902	     -0.05735717	      0.88266794	     -0.00039858	     -0.21042547	      0.00253465	     -0.00092612	     51.83038292
      2.20079211	     -0.05414966	     -0.00145556	     -0.19517620	     -0.05735402	      0.88266678	     -0.00039851	     -0.21042282	      0.00251313	     -0.00093741	     51.78620720
      2.20204152	     -0.05415496	     -0.00144416	     -0.19518182	     -0.05735089	      0.88266560	     -0.00039840	     -0.21042008	      0.00249197	     -0.00094831	     51.68555647
      2.20329093	     -0.05415871	     -0.00143322	     -0.19518587	     -0.05734779	      0.88266441	     -0.00039824	     -0.21041725	      0.00247102	     -0.00095883	     51.65713879
      2.20454034	     -0.05416074	     -0.00142012	     -0.19518826	     -0.05734472	      0.88266320	     -0.00039804	     -0.21041433	      0.00245031	     -0.00096882	     51.58468053
      2.20603992	     -0.05416087	     -0.00140508	     -0.19518879	     -0.05734106	      0.88266174	     -0.00039774	     -0.21041071	      0.00242559	     -0.00098014	     51.61535841
      2.20716445	     -0.05415938	     -0.00139090	     -0.19518765	     -0.05733834	      0.88266064	     -0.00039747	     -0.21040789	      0.00240725	     -0.00098797	     51.53973396
      2.20828898	     -0.05415684	     -0.00137780	     -0.19518545	     -0.05733565	      0.88265952	     -0.00039717	     -0.21040501	      0.00238889	     -0.00099532	     51.57019990
      2.20976465	     -0.05415221	     -0.00135818	     -0.19518130	     -0.05733214	      0.88265805	     -0.00039671	     -0.21040112	      0.00236495	     -0.00100408	     51.57636189
      2.21124032	     -0.05414654	     -0.00133954	     -0.19517609	     -0.05732867	      0.88265656	     -0.00039619	     -0.21039715	      0.00234102	     -0.00101192	     51.73102438
      2.21229710	     -0.05414219	     -0.00132303	     -0.19517212	     -0.05732620	      0.88265549	     -0.00039579	     -0.21039427	      0.00232406	     -0.00101687	     51.69931575
      2.21335388	     -0.05413785	     -0.00130780	     -0.19516814	     -0.05732376	      0.88265441	     -0.00039535	     -0.21039140	      0.00230709	     -0.00102138	     51.78793583
      2.21494058	     -0.05413202	     -0.00128304	     -0.19516289	     -0.05732011	      0.88265278	     -0.00039463	     -0.21038713	      0.00228184	     -0.00102725	     51.89265607
      2.21627709	     -0.05412723	     -0.00126240	     -0.19515857	     -0.05731708	      0.88265141	     -0.00039397	     -0.21038363	      0.00226074	     -0.00103146	     52.06288825
      2.21761361	     -0.05412229	     -0.00123907	     -0.19515415	     -0.05731407	      0.88265003	     -0.00039327	     -0.21038023	      0.00223998	     -0.00103492	     52.15143008
      2.21895013	     -0.05411767	     -0.00121738	     -0.19515002	     -0.05731109	      0.88264864	     -0.00039251	     -0.21037695	      0.00221943	     -0.00103780	     52.39255099
      2.22012628	     -0.05411427	     -0.00119510	     -0.19514711	     -0.05730849	      0.88264742	     -0.00039181	     -0.21037419	      0.00220176	     -0.00103974	     52.45682233
      2.22130243	     -0.05411167	     -0.00117428	     -0.19514497	     -0.05730591	      0.88264620	     -0.00039107	     -0.21037158	      0.00218434	     -0.00104131	     52.65244448
      2.22247858	     -0.05410929	     -0.00115162	     -0.19514310	     -0.05730335	      0.88264497	     -0.00039030	     -0.21036914	      0.00216736	     -0.00104245	     52.78708971
      2.22406847	     -0.05410610	     -0.00112133	     -0.19514057	     -0.05729992	      0.88264331	     -0.00038920	     -0.21036610	      0.00214507	     -0.00104340	     53.07017838
      2.22527771	     -0.05410368	     -0.00109587	     -0.19513871	     -0.05729734	      0.88264205	     -0.00038832	     -0.21036399	      0.00212880	     -0.00104362	     53.17706694
      2.22648695	     -0.05410119	     -0.00107146	     -0.19513675	     -0.05729478	      0.88264079	     -0.00038741	     -0.21036205	      0.00211301	     -0.00104349	     53.40469811
      2.22769619	     -0.05409871	     -0.00104505	     -0.19513486	     -0.05729223	      0.88263953	     -0.00038646	     -0.21036028	      0.00209791	     -0.00104294	     53.55259931
      2.22925334	     -0.05409560	     -0.00101144	     -0.19513249	     -0.05728898	      0.88263790	     -0.00038519	     -0.21035826	      0.00207936	     -0.00104169	     53.85878299
      2.23044445	     -0.05409269	     -0.00098316	     -0.19513021	     -0.05728651	      0.88263666	     -0.00038418	     -0.21035690	      0.00206604	     -0.00104018	     53.95687349
      2.23163556	     -0.05408881	     -0.00095614	     -0.19512692	     -0.05728406	      0.88263543	     -0.00038314	     -0.21035568	      0.00205335	     -0.00103828	     54.18687188
      2.23307401	     -0.05408259	     -0.00092129	     -0.19512148	     -0.05728111	      0.88263393	     -0.00038184	     -0.21035435	      0.00203907	     -0.00103527	     54.34279548
      2.23451246	     -0.05407454	     -0.00088796	     -0.19511418	     -0.05727819	      0.88263245	     -0.00038049	     -0.21035312	      0.00202573	     -0.00103155	     54.68853460
      2.23560256	     -0.05406645	     -0.00085950	     -0.19510673	     -0.05727599	      0.88263133	     -0.00037945	     -0.21035222	      0.00201648	     -0.00102811	     54.71826324
      2.23669266	     -0.05405604	     -0.00083235	     -0.19509694	     -0.05727379	      0.88263021	     -0.00037838	     -0.21035131	      0.00200777	     -0.00102422	     54.91188862
      2.23824609	     -0.05403614	     -0.00079158	     -0.19507795	     -0.05727068	      0.88262862	     -0.00037681	     -0.21034989	      0.00199651	     -0.00101767	     55.10117788
      2.23959375	     -0.05401351	     -0.00075646	     -0.19505612	     -0.05726800	      0.88262725	     -0.00037542	     -0.21034843	      0.00198766	     -0.00101099	     55.36416951
      2.24094141	     -0.05398604	     -0.00071862	     -0.19502951	     -0.05726533	      0.88262590	     -0.00037399	     -0.21034667	      0.00197976	     -0.00100316	     55.45577318
      2.24228907	     -0.05395582	     -0.00068272	     -0.19500010	     -0.05726266	      0.88262455	     -0.00037253	     -0.21034458	      0.00197246	     -0.00099426	     55.75221296
      2.24347453	     -0.05392770	     -0.00064816	     -0.19497276	     -0.05726033	      0.88262338	     -0.00037122	     -0.21034249	      0.00196675	     -0.00098544	     55.75677062
      2.24465999	     -0.05389829	     -0.00061529	     -0.19494408	     -0.05725800	      0.88262221	     -0.00036989	     -0.21034017	      0.00196144	     -0.00097587	     55.94414452
      2.24584545	     -0.05386770	     -0.00058087	     -0.19491426	     -0.05725568	      0.88262106	     -0.00036853	     -0.21033766	      0.00195671	     -0.00096553	     56.00761228
      2.24746504	     -0.05382362	     -0.00053453	     -0.19487122	     -0.05725251	      0.88261951	     -0.00036665	     -0.21033393	      0.00195101	     -0.00095042	     56.20963671
      2.24868464	     -0.05378881	     -0.00049759	     -0.19483723	     -0.05725013	      0.88261836	     -0.00036521	     -0.21033090	      0.00194750	     -0.00093838	     56.17024329
      2.24990423	     -0.05375252	     -0.00046212	     -0.19480172	     -0.05724776	      0.88261722	     -0.00036374	     -0.21032769	      0.00194449	     -0.00092597	     56.29797727
      2.25112383	     -0.05371416	     -0.00042514	     -0.19476417	     -0.05724539	      0.88261610	     -0.00036226	     -0.21032429	      0.00194221	     -0.00091321	     56.28203600
      2.25271228	     -0.05366068	     -0.00037801	     -0.19471173	     -0.05724231	      0.88261466	     -0.00036031	     -0.21031955	      0.00194016	     -0.00089632	     56.43149140
      2.25391447	     -0.05361918	     -0.00034093	     -0.19467104	     -0.05723998	      0.88261359	     -0.00035881	     -0.21031574	      0.00193948	     -0.00088332	     56.29371433
      2.25511666	     -0.05357759	     -0.00030575	     -0.19463021	     -0.05723764	      0.88261254	     -0.00035730	     -0.21031177	      0.00193932	     -0.00087033	     56.36599250
      2.25657902	     -0.05352791	     -0.00026173	     -0.19458148	     -0.05723481	      0.88261128	     -0.00035544	     -0.21030679	      0.00194008	     -0.00085462	     56.22610952
      2.25804139	     -0.05347895	     -0.00022046	     -0.19453342	     -0.05723197	      0.88261004	     -0.00035357	     -0.21030173	      0.00194162	     -0.00083934	     56.41583361
      2.25914167	     -0.05344247	     -0.00018698	     -0.19449765	     -0.05722983	      0.88260912	     -0.00035215	     -0.21029790	      0.00194361	     -0.00082809	     56.14667574
      2.26024196	     -0.05340616	     -0.00015555	     -0.19446201	     -0.05722769	      0.88260822	     -0.00035072	     -0.21029407	      0.00194602	     -0.00081720	     56.15250051
      2.26182573	     -0.05335378	     -0.00010947	     -0.19441061	     -0.05722461	      0.88260694	     -0.00034865	     -0.21028857	      0.00195054	     -0.00080202	     55.99377642
      2.26319459	     -0.05330959	     -0.00007149	     -0.19436722	     -0.05722193	      0.88260585	     -0.00034685	     -0.21028384	      0.00195527	     -0.00078946	     56.01584667
      2.26456345	     -0.05326743	     -0.00003264	     -0.19432588	     -0.05721925	      0.88260477	     -0.00034504	     -0.21027919	      0.00196094	     -0.00077732	     55.72931991
      2.26593231	     -0.05322753	      0.00000258	     -0.19428673	     -0.05721657	      0.88260372	     -0.00034322	     -0.21027466	      0.00196721	     -0.00076566	     55.81558017
      2.26714019	     -0.05319361	      0.00003577	     -0.19425350	     -0.05721419	      0.88260280	     -0.00034161	     -0.21027079	      0.00197356	     -0.00075566	     55.46398694
      2.26834808	     -0.05316092	      0.00006645	     -0.19422145	     -0.05721180	      0.88260189	     -0.00033999	     -0.21026705	      0.00198037	     -0.00074609	     55.43025812
      2.26955596	     -0.05312980	      0.00009784	     -0.19419099	     -0.05720940	      0.88260100	     -0.00033836	     -0.21026347	      0.00198788	     -0.00073691	     55.19760796
      2.27119542	     -0.05309058	      0.00013819	     -0.19415261	     -0.05720613	      0.88259980	     -0.00033615	     -0.21025889	      0.00199899	     -0.00072523	     55.08941489
      2.27244185	     -0.05306370	      0.00016969	     -0.19412638	     -0.05720364	      0.88259890	     -0.00033447	     -0.21025567	      0.00200836	     -0.00071689	     54.73152892
      2.27368828	     -0.05303836	      0.00019873	     -0.19410164	     -0.05720113	      0.88259801	     -0.00033278	     -0.21025269	      0.00201831	     -0.00070911	     54.65601810
      2.27493471	     -0.05301356	      0.00022839	     -0.19407746	     -0.05719860	      0.88259713	     -0.00033108	     -0.21024994	      0.00202908	     -0.00070171	     54.38936322
      2.27653606	     -0.05298077	      0.00026422	     -0.19404542	     -0.05719534	      0.88259602	     -0.00032891	     -0.21024664	      0.00204386	     -0.00069267	     54.28637263
      2.27776324	     -0.05295624	      0.00029274	     -0.19402149	     -0.05719283	      0.88259517	     -0.00032723	     -0.21024424	      0.00205606	     -0.00068587	     53.91158252
      2.27899041	     -0.05293257	      0.00031920	     -0.19399838	     -0.05719030	      0.88259433	     -0.00032556	     -0.21024196	      0.00206873	     -0.00067916	     53.80144433
      2.28047259	     -0.05290572	      0.00035152	     -0.19397220	     -0.05718722	      0.88259333	     -0.00032354	     -0.21023940	      0.00208490	     -0.00067095	     53.42552851
      2.28195476	     -0.05288059	      0.00038043	     -0.19394769	     -0.05718412	      0.88259234	     -0.00032152	     -0.21023706	      0.00210172	     -0.00066272	     53.41290468
      2.28308196	     -0.05286212	      0.00040435	     -0.19392972	     -0.05718174	      0.88259160	     -0.00031999	     -0.21023541	      0.00211527	     -0.00065630	     52.99742784
      2.28420916	     -0.05284383	      0.00042575	     -0.19391189	     -0.05717935	      0.88259086	     -0.00031846	     -0.21023383	      0.00212913	     -0.00064986	     52.87420906
      2.28580615	     -0.05281845	      0.00045614	     -0.19388715	     -0.05717593	      0.88258983	     -0.00031629	     -0.21023172	      0.00214961	     -0.00064053	     52.54825986
      2.28719429	     -0.05279698	      0.00048045	     -0.19386620	     -0.05717293	      0.88258895	     -0.00031442	     -0.21022996	      0.00216800	     -0.00063223	     52.45170316
      2.28858243	     -0.05277651	      0.00050548	     -0.19384626	     -0.05716991	      0.88258808	     -0.00031255	     -0.21022825	      0.00218716	     -0.00062366	     52.08478938
      2.28997056	     -0.05275697	      0.00052678	     -0.19382718	     -0.05716686	      0.88258722	     -0.00031069	     -0.21022658	      0.00220670	     -0.00061497	     52.09719767
      2.29119921	     -0.05274056	      0.00054717	     -0.19381121	     -0.05716414	      0.88258647	     -0.00030906	     -0.21022513	      0.00222469	     -0.00060708	     51.72400803
      2.29242787	     -0.05272495	      0.00056439	     -0.19379596	     -0.05716140	      0.88258573	     -0.00030743	     -0.21022369	      0.00224296	     -0.00059917	     51.66971912
      2.29365652	     -0.05271007	      0.00058151	     -0.19378145	     -0.05715863	      0.88258500	     -0.00030581	     -0.21022228	      0.00226176	     -0.00059115	     51.43715808
      2.29530533	     -0.05269318	      0.00060113	     -0.19376499	     -0.05715488	      0.88258403	     -0.00030365	     -0.21022046	      0.00228754	     -0.00058037	     51.34932237
      2.29656658	     -0.05268159	      0.00061657	     -0.19375374	     -0.05715198	      0.88258330	     -0.00030201	     -0.21021913	      0.00230789	     -0.00057210	     51.02557602
      2.29782782	     -0.05267087	      0.00062911	     -0.19374329	     -0.05714906	      0.88258259	     -0.00030039	     -0.21021784	      0.00232852	     -0.00056399	     50.99178040
      2.29908906	     -0.05266066	      0.00064177	     -0.19373337	     -0.05714611	      0.88258188	     -0.00029878	     -0.21021657	      0.00234968	     -0.00055599	     50.76918803
      2.30070839	     -0.05264807	      0.00065472	     -0.19372107	     -0.05714228	      0.88258099	     -0.00029673	     -0.21021494	      0.00237727	     -0.00054604	     50.75627247
      2.30194916	     -0.05263888	      0.00066505	     -0.19371211	     -0.05713932	      0.88258032	     -0.00029518	     -0.21021367	      0.00239894	     -0.00053859	     50.44469851
      2.30318993	     -0.05263023	      0.00067229	     -0.19370364	     -0.05713633	      0.88257965	     -0.00029365	     -0.21021236	      0.00242076	     -0.00053137	     50.43697042
      2.30468865	     -0.05262016	      0.00068114	     -0.19369378	     -0.05713268	      0.88257886	     -0.00029183	     -0.21021072	      0.00244757	     -0.00052286	     50.16357431
      2.30618738	     -0.05261049	      0.00068586	     -0.19368425	     -0.05712899	      0.88257808	     -0.00029004	     -0.21020898	      0.00247451	     -0.00051470	     50.31502991
      2.30732413	     -0.05260322	      0.00069093	     -0.19367710	     -0.05712616	      0.88257750	     -0.00028870	     -0.21020758	      0.00249536	     -0.00050863	     49.95511134
      2.30846088	     -0.05259621	      0.00069317	     -0.19367017	     -0.05712332	      0.88257693	     -0.00028738	     -0.21020611	      0.00251621	     -0.00050274	     49.93303153
      2.31007977	     -0.05258628	      0.00069590	     -0.19366034	     -0.05711922	      0.88257612	     -0.00028554	     -0.21020386	      0.00254621	     -0.00049456	     49.71669231
      2.31148252	     -0.05257792	      0.00069538	     -0.19365200	     -0.05711563	      0.88257543	     -0.00028398	     -0.21020175	      0.00257232	     -0.00048773	     49.75020337
      2.31288526	     -0.05256974	      0.00069534	     -0.19364386	     -0.05711200	      0.88257475	     -0.00028245	     -0.21019947	      0.00259880	     -0.00048107	     49.45820201
      2.31428801	     -0.05256255	      0.00069120	     -0.19363663	     -0.05710834	      0.88257408	     -0.00028096	     -0.21019704	      0.00262528	     -0.00047471	     49.60461934
      2.31552982	     -0.05255694	      0.00068899	     -0.19363101	     -0.05710506	      0.88257350	     -0.00027968	     -0.21019477	      0.00264911	     -0.00046921	     49.28608512
      2.31677162	     -0.05255257	      0.00068344	     -0.19362656	     -0.05710176	      0.88257292	     -0.00027842	     -0.21019239	      0.00267294	     -0.00046394	     49.32689459
      2.31801343	     -0.05254893	      0.00067804	     -0.19362285	     -0.05709842	      0.88257234	     -0.00027719	     -0.21018993	      0.00269705	     -0.00045880	     49.16726293
      2.31967859	     -0.05254553	      0.00066770	     -0.19361929	     -0.05709391	      0.88257158	     -0.00027560	     -0.21018652	      0.00272953	     -0.00045220	     49.19154939
      2.32095464	     -0.05254391	      0.00066023	     -0.19361756	     -0.05709041	      0.88257101	     -0.00027441	     -0.21018382	      0.00275476	     -0.00044729	     48.92900371
      2.32223068	     -0.05254371	      0.00064966	     -0.19361719	     -0.05708688	      0.88257044	     -0.00027326	     -0.21018106	      0.00278002	     -0.00044261	     48.95907314
      2.32350672	     -0.05254479	      0.00063945	     -0.19361811	     -0.05708331	      0.88256988	     -0.00027215	     -0.21017827	      0.00280559	     -0.00043808	     48.79237372
      2.32513582	     -0.05254881	      0.00062337	     -0.19362186	     -0.05707871	      0.88256917	     -0.00027077	     -0.21017469	      0.00283842	     -0.00043267	     48.83140830
      2.32639151	     -0.05255340	      0.00061183	     -0.19362627	     -0.05707513	      0.88256863	     -0.00026975	     -0.21017196	      0.00286414	     -0.00042872	     48.58238606
      2.32764721	     -0.05255984	      0.00059745	     -0.19363247	     -0.05707152	      0.88256810	     -0.00026877	     -0.21016926	      0.00288996	     -0.00042507	     48.61035333
      2.32915738	     -0.05256900	      0.00058094	     -0.19364136	     -0.05706713	      0.88256746	     -0.00026762	     -0.21016609	      0.00292147	     -0.00042096	     48.41802613
      2.33066755	     -0.05258073	      0.00056103	     -0.19365275	     -0.05706270	      0.88256682	     -0.00026653	     -0.21016299	      0.00295309	     -0.00041714	     48.57307253
      2.33181981	     -0.05259038	      0.00054775	     -0.19366218	     -0.05705928	      0.88256634	     -0.00026573	     -0.21016071	      0.00297765	     -0.00041428	     48.29982538
      2.33297206	     -0.05260165	      0.00053169	     -0.19367319	     -0.05705584	      0.88256587	     -0.00026495	     -0.21015848	      0.00300223	     -0.00041154	     48.30315038
      2.33459804	     -0.05261889	      0.00050931	     -0.19369005	     -0.05705093	      0.88256520	     -0.00026391	     -0.21015547	      0.00303730	     -0.00040766	     48.16700495
      2.33601184	     -0.05263570	      0.00048759	     -0.19370650	     -0.05704661	      0.88256463	     -0.00026305	     -0.21015297	      0.00306795	     -0.00040424	     48.20822053
      2.33742564	     -0.05265290	      0.00046743	     -0.19372336	     -0.05704225	      0.88256406	     -0.00026223	     -0.21015057	      0.00309894	     -0.00040060	     48.01456966
      2.33883944	     -0.05267223	      0.00044387	     -0.19374230	     -0.05703785	      0.88256350	     -0.00026145	     -0.21014828	      0.00312991	     -0.00039677	     48.12369004
      2.34009132	     -0.05268884	      0.00042556	     -0.19375861	     -0.05703391	      0.88256300	     -0.00026079	     -0.21014633	      0.00315765	     -0.00039304	     47.92201302
      2.34134320	     -0.05270710	      0.00040436	     -0.19377651	     -0.05702994	      0.88256251	     -0.00026017	     -0.21014444	      0.00318534	     -0.00038900	     47.95886439
      2.34259508	     -0.05272513	      0.00038428	     -0.19379421	     -0.05702594	      0.88256203	     -0.00025958	     -0.21014263	      0.00321320	     -0.00038449	     47.87391962
      2.34426751	     -0.05275092	      0.00035511	     -0.19381952	     -0.05702053	      0.88256139	     -0.00025884	     -0.21014028	      0.00325040	     -0.00037766	     47.92046747
      2.34554707	     -0.05277001	      0.00033412	     -0.19383827	     -0.05701635	      0.88256091	     -0.00025831	     -0.21013855	      0.00327898	     -0.00037158	     47.81830517
      2.34682663	     -0.05279098	      0.00031012	     -0.19385884	     -0.05701214	      0.88256044	     -0.00025782	     -0.21013686	      0.00330736	     -0.00036456	     47.88908599
      2.34810619	     -0.05281126	      0.00028693	     -0.19387873	     -0.05700789	      0.88255998	     -0.00025735	     -0.21013521	      0.00333559	     -0.00035629	     47.86906313
      2.34974740	     -0.05283931	      0.00025410	     -0.19390624	     -0.05700239	      0.88255940	     -0.00025680	     -0.21013314	      0.00337114	     -0.00034350	     47.97342551
      2.35099516	     -0.05285920	      0.00023079	     -0.19392574	     -0.05699816	      0.88255898	     -0.00025642	     -0.21013160	      0.00339766	     -0.00033181	     47.92783710
      2.35224293	     -0.05288137	      0.00020469	     -0.19394748	     -0.05699391	      0.88255858	     -0.00025607	     -0.21013008	      0.00342346	     -0.00031832	     47.99964659
      2.35376179	     -0.05290696	      0.00017459	     -0.19397257	     -0.05698868	      0.88255811	     -0.00025568	     -0.21012826	      0.00345397	     -0.00029927	     48.00293812
      2.35511799	     -0.05293254	      0.00014505	     -0.19399766	     -0.05698398	      0.88255771	     -0.00025537	     -0.21012665	      0.00348016	     -0.00027987	     48.09974301
      2.35647418	     -0.05295543	      0.00011840	     -0.19402012	     -0.05697924	      0.88255735	     -0.00025509	     -0.21012505	      0.00350550	     -0.00025825	     48.09649021
      2.35783037	     -0.05298192	      0.00008844	     -0.19404612	     -0.05697447	      0.88255701	     -0.00025485	     -0.21012344	      0.00352978	     -0.00023457	     48.20232842
      2.35918656	     -0.05300501	      0.00006215	     -0.19406879	     -0.05696967	      0.88255671	     -0.00025464	     -0.21012184	      0.00355321	     -0.00020899	     48.19626209
      2.36054275	     -0.05303244	      0.00003219	     -0.19409573	     -0.05696484	      0.88255645	     -0.00025446	     -0.21012021	      0.00357563	     -0.00018183	     48.30856990
      2.36189894	     -0.05305554	      0.00000666	     -0.19411843	     -0.05695997	      0.88255622	     -0.00025432	     -0.21011857	      0.00359728	     -0.00015330	     48.29423158
      2.36325513	     -0.05308390	     -0.00002328	     -0.19414631	     -0.05695508	      0.88255603	     -0.00025420	     -0.21011687	      0.00361802	     -0.00012378	     48.41711755
      2.36445602	     -0.05310482	     -0.00004536	     -0.19416689	     -0.05695072	      0.88255590	     -0.00025413	     -0.21011535	      0.00363584	     -0.00009701	     48.38453445
      2.36565692	     -0.05312897	     -0.00007016	     -0.19419065	     -0.05694635	      0.88255580	     -0.00025408	     -0.21011378	      0.00365305	     -0.00006994	     48.45559114
      2.36712855	     -0.05315636	     -0.00009841	     -0.19421761	     -0.05694096	      0.88255572	     -0.00025405	     -0.21011182	      0.00367349	     -0.00003659	     48.48138637
      2.36860019	     -0.05318654	     -0.00012917	     -0.19424731	     -0.05693554	      0.88255569	     -0.00025405	     -0.21010975	      0.00369312	     -0.00000342	     48.60249599
      2.36980537	     -0.05320806	     -0.00015125	     -0.19426849	     -0.05693108	      0.88255570	     -0.00025408	     -0.21010802	      0.00370868	      0.00002341	     48.55705760
      2.37101055	     -0.05323220	     -0.00017566	     -0.19429226	     -0.05692660	      0.88255575	     -0.00025413	     -0.21010620	      0.00372367	      0.00004965	     48.61525091
      2.37249607	     -0.05325988	     -0.00020336	     -0.19431953	     -0.05692105	      0.88255585	     -0.00025423	     -0.21010387	      0.00374152	      0.00008087	     48.60746538
      2.37398160	     -0.05329027	     -0.00023372	     -0.19434945	     -0.05691548	      0.88255599	     -0.00025436	     -0.21010140	      0.00375863	      0.00011041	     48.74831431
      2.37512941	     -0.05331088	     -0.00025383	     -0.19436977	     -0.05691116	      0.88255613	     -0.00025448	     -0.21009943	      0.00377151	      0.00013194	     48.67869811
      2.37627722	     -0.05333358	     -0.00027636	     -0.19439213	     -0.05690682	      0.88255629	     -0.00025462	     -0.21009736	      0.00378399	      0.00015215	     48.75182231
      2.37783129	     -0.05336315	     -0.00030512	     -0.19442127	     -0.05690093	      0.88255655	     -0.00025483	     -0.21009446	      0.00380040	      0.00017734	     48.76405730
      2.37938535	     -0.05339504	     -0.00033613	     -0.19445269	     -0.05689501	      0.88255684	     -0.00025509	     -0.21009140	      0.00381608	      0.00019995	     48.94487618
      2.38047806	     -0.05341530	     -0.00035464	     -0.19447268	     -0.05689084	      0.88255707	     -0.00025528	     -0.21008919	      0.00382683	      0.00021429	     48.84955977
      2.38157076	     -0.05343702	     -0.00037530	     -0.19449409	     -0.05688665	      0.88255731	     -0.00025549	     -0.21008689	      0.00383721	      0.00022720	     48.91981130
      2.38322259	     -0.05346933	     -0.00040536	     -0.19452596	     -0.05688030	      0.88255770	     -0.00025584	     -0.21008331	      0.00385243	      0.00024406	     48.96083956
      2.38458978	     -0.05349699	     -0.00043175	     -0.19455323	     -0.05687502	      0.88255804	     -0.00025615	     -0.21008024	      0.00386452	      0.00025562	     49.09334948
      2.38595697	     -0.05352410	     -0.00045612	     -0.19457999	     -0.05686973	      0.88255840	     -0.00025648	     -0.21007710	      0.00387623	      0.00026518	     49.06935405
      2.38732416	     -0.05355285	     -0.00048306	     -0.19460833	     -0.05686442	      0.88255876	     -0.00025684	     -0.21007389	      0.00388738	      0.00027269	     49.24740451
      2.38869134	     -0.05358074	     -0.00050637	     -0.19463589	     -0.05685910	      0.88255914	     -0.00025721	     -0.21007064	      0.00389821	      0.00027830	     49.16399565
      2.38983839	     -0.05360568	     -0.00052910	     -0.19466050	     -0.05685463	      0.88255946	     -0.00025754	     -0.21006788	      0.00390684	      0.00028146	     49.32892222
      2.39098545	     -0.05363031	     -0.00054957	     -0.19468484	     -0.05685014	      0.88255979	     -0.00025789	     -0.21006512	      0.00391528	      0.00028339	     49.33349120
      2.39247654	     -0.05366328	     -0.00057750	     -0.19471740	     -0.05684429	      0.88256021	     -0.00025835	     -0.21006151	      0.00392578	      0.00028404	     49.45518850
      2.39396763	     -0.05369653	     -0.00060307	     -0.19475030	     -0.05683843	      0.88256063	     -0.00025883	     -0.21005791	      0.00393589	      0.00028280	     49.40974866
      2.39510569	     -0.05372294	     -0.00062479	     -0.19477640	     -0.05683395	      0.88256095	     -0.00025922	     -0.21005518	      0.00394320	      0.00028051	     49.55546177
      2.39624375	     -0.05374942	     -0.00064428	     -0.19480262	     -0.05682946	      0.88256127	     -0.00025961	     -0.21005247	      0.00395036	      0.00027719	     49.54455732
      2.39777016	     -0.05378567	     -0.00067138	     -0.19483850	     -0.05682342	      0.88256169	     -0.00026016	     -0.21004888	      0.00395959	      0.00027107	     49.65286254
      2.39929658	     -0.05382226	     -0.00069596	     -0.19487478	     -0.05681737	      0.88256210	     -0.00026072	     -0.21004534	      0.00396862	      0.00026326	     49.58421905
      2.40036936	     -0.05384858	     -0.00071560	     -0.19490084	     -0.05681311	      0.88256238	     -0.00026112	     -0.21004289	      0.00397468	      0.00025675	     49.72519163
      2.40144215	     -0.05387504	     -0.00073318	     -0.19492708	     -0.05680884	      0.88256265	     -0.00026153	     -0.21004048	      0.00398069	      0.00024957	     49.71821204
      2.40307740	     -0.05391589	     -0.00076060	     -0.19496759	     -0.05680232	      0.88256305	     -0.00026218	     -0.21003687	      0.00398958	      0.00023736	     49.79220479
      2.40443013	     -0.05394967	     -0.00078171	     -0.19500112	     -0.05679692	      0.88256336	     -0.00026272	     -0.21003395	      0.00399678	      0.00022631	     49.74986730
      2.40578286	     -0.05398282	     -0.00080433	     -0.19503400	     -0.05679151	      0.88256366	     -0.00026328	     -0.21003107	      0.00400375	      0.00021449	     49.86400497
      2.40713559	     -0.05401620	     -0.00082420	     -0.19506718	     -0.05678609	      0.88256394	     -0.00026384	     -0.21002825	      0.00401066	      0.00020218	     49.75848011
      2.40834103	     -0.05404600	     -0.00084411	     -0.19509675	     -0.05678125	      0.88256418	     -0.00026436	     -0.21002578	      0.00401659	      0.00019075	     49.87927293
      2.40954646	     -0.05407543	     -0.00086153	     -0.19512602	     -0.05677641	      0.88256440	     -0.00026488	     -0.21002334	      0.00402250	      0.00017911	     49.80822657
      2.41075190	     -0.05410450	     -0.00087963	     -0.19515490	     -0.05677155	      0.88256461	     -0.00026540	     -0.21002091	      0.00402825	      0.00016727	     49.85178447
      2.41229920	     -0.05414101	     -0.00090058	     -0.19519123	     -0.05676532	      0.88256486	     -0.00026609	     -0.21001780	      0.00403556	      0.00015205	     49.76867131
      2.41351708	     -0.05416904	     -0.00091814	     -0.19521910	     -0.05676040	      0.88256503	     -0.00026664	     -0.21001534	      0.00404114	      0.00013999	     49.84311918
      2.41473495	     -0.05419623	     -0.00093309	     -0.19524620	     -0.05675547	      0.88256520	     -0.00026719	     -0.21001285	      0.00404675	      0.00012801	     49.74708443
      2.41595282	     -0.05422173	     -0.00094864	     -0.19527158	     -0.05675054	      0.88256534	     -0.00026775	     -0.21001032	      0.00405227	      0.00011602	     49.76788277
      2.41749454	     -0.05425061	     -0.00096568	     -0.19530039	     -0.05674429	      0.88256551	     -0.00026847	     -0.21000695	      0.00405933	      0.00010103	     49.65665677
      2.41868857	     -0.05426997	     -0.00097990	     -0.19531967	     -0.05673944	      0.88256563	     -0.00026903	     -0.21000415	      0.00406474	      0.00008956	     49.71930029
      2.41988260	     -0.05428647	     -0.00099148	     -0.19533615	     -0.05673458	      0.88256573	     -0.00026960	     -0.21000112	      0.00407023	      0.00007840	     49.61770358
      2.42107663	     -0.05430047	     -0.00100323	     -0.19535013	     -0.05672972	      0.88256581	     -0.00027017	     -0.20999782	      0.00407566	      0.00006749	     49.60715217
      2.42268919	     -0.05431505	     -0.00101641	     -0.19536474	     -0.05672314	      0.88256591	     -0.00027094	     -0.20999291	      0.00408304	      0.00005336	     49.46389557
      2.42386988	     -0.05432264	     -0.00102691	     -0.19537233	     -0.05671832	      0.88256597	     -0.00027152	     -0.20998895	      0.00408838	      0.00004339	     49.49565647
      2.42505058	     -0.05432721	     -0.00103497	     -0.19537695	     -0.05671349	      0.88256601	     -0.00027209	     -0.20998466	      0.00409381	      0.00003387	     49.38709048
      2.42651120	     -0.05432874	     -0.00104551	     -0.19537854	     -0.05670750	      0.88256605	     -0.00027281	     -0.20997885	      0.00410049	      0.00002263	     49.38633654
      2.42780262	     -0.05432736	     -0.00105227	     -0.19537725	     -0.05670220	      0.88256608	     -0.00027345	     -0.20997323	      0.00410649	      0.00001332	     49.22526626
      2.42909405	     -0.05432332	     -0.00106043	     -0.19537329	     -0.05669689	      0.88256609	     -0.00027409	     -0.20996718	      0.00411238	      0.00000448	     49.24312076
      2.43038547	     -0.05431788	     -0.00106558	     -0.19536797	     -0.05669158	      0.88256609	     -0.00027473	     -0.20996074	      0.00411835	     -0.00000374	     49.05187411
      2.43167690	     -0.05431143	     -0.00107250	     -0.19536161	     -0.05668626	      0.88256608	     -0.00027538	     -0.20995396	      0.00412421	     -0.00001156	     49.05922343
      2.43296832	     -0.05430255	     -0.00107593	     -0.19535288	     -0.05668093	      0.88256606	     -0.00027603	     -0.20994683	      0.00413023	     -0.00001890	     48.85397387
      2.43425974	     -0.05429087	     -0.00108115	     -0.19534132	     -0.05667559	      0.88256603	     -0.00027668	     -0.20993934	      0.00413621	     -0.00002595	     48.87093700
      2.43555117	     -0.05427680	     -0.00108248	     -0.19532744	     -0.05667024	      0.88256599	     -0.00027732	     -0.20993147	      0.00414237	     -0.00003256	     48.64512670
      2.43684259	     -0.05426034	     -0.00108594	     -0.19531113	     -0.05666489	      0.88256595	     -0.00027797	     -0.20992321	      0.00414844	     -0.00003896	     48.66741601
      2.43813401	     -0.05424196	     -0.00108523	     -0.19529297	     -0.05665953	      0.88256589	     -0.00027862	     -0.20991456	      0.00415468	     -0.00004502	     48.42486148
      2.43942544	     -0.05422282	     -0.00108711	     -0.19527400	     -0.05665416	      0.88256583	     -0.00027927	     -0.20990556	      0.00416078	     -0.00005105	     48.45353361
      2.44071686	     -0.05420275	     -0.00108460	     -0.19525418	     -0.05664878	      0.88256576	     -0.00027992	     -0.20989623	      0.00416707	     -0.00005699	     48.20390530
      2.44187229	     -0.05418294	     -0.00108458	     -0.19523454	     -0.05664396	      0.88256569	     -0.00028049	     -0.20988763	      0.00417262	     -0.00006248	     48.22583466
      2.44302772	     -0.05416163	     -0.00108173	     -0.19521345	     -0.05663914	      0.88256562	     -0.00028106	     -0.20987878	      0.00417834	     -0.00006805	     48.09135529
      2.44444198	     -0.05413293	     -0.00107867	     -0.19518501	     -0.05663323	      0.88256552	     -0.00028176	     -0.20986759	      0.00418537	     -0.00007516	     48.06831622
      2.44585624	     -0.05410147	     -0.00107259	     -0.19515386	     -0.05662730	      0.88256540	     -0.00028246	     -0.20985599	      0.00419262	     -0.00008256	     47.91005964
      2.44704145	     -0.05407335	     -0.00106885	     -0.19512597	     -0.05662233	      0.88256530	     -0.00028303	     -0.20984597	      0.00419870	     -0.00008913	     47.95598123
      2.44822665	     -0.05404340	     -0.00106235	     -0.19509630	     -0.05661735	      0.88256519	     -0.00028361	     -0.20983567	      0.00420496	     -0.00009595	     47.86236520
      2.44941186	     -0.05401143	     -0.00105614	     -0.19506459	     -0.05661236	      0.88256507	     -0.00028417	     -0.20982510	      0.00421123	     -0.00010309	     47.87646220
      2.45103297	     -0.05396484	     -0.00104505	     -0.19501841	     -0.05660553	      0.88256490	     -0.00028494	     -0.20981018	      0.00421995	     -0.00011325	     47.81105093
      2.45223996	     -0.05392941	     -0.00103767	     -0.19498325	     -0.05660043	      0.88256476	     -0.00028551	     -0.20979876	      0.00422637	     -0.00012115	     47.89208172
      2.45344695	     -0.05389392	     -0.00102797	     -0.19494807	     -0.05659533	      0.88256461	     -0.00028607	     -0.20978713	      0.00423286	     -0.00012924	     47.84347688
      2.45465393	     -0.05385814	     -0.00101878	     -0.19491259	     -0.05659021	      0.88256445	     -0.00028662	     -0.20977533	      0.00423932	     -0.00013760	     47.89804450
      2.45626624	     -0.05380932	     -0.00100395	     -0.19486419	     -0.05658337	      0.88256421	     -0.00028735	     -0.20975934	      0.00424808	     -0.00014901	     47.87253947
      2.45745564	     -0.05377245	     -0.00099406	     -0.19482762	     -0.05657831	      0.88256403	     -0.00028788	     -0.20974741	      0.00425457	     -0.00015763	     47.98890367
      2.45864504	     -0.05373441	     -0.00098178	     -0.19478991	     -0.05657325	      0.88256384	     -0.00028841	     -0.20973536	      0.00426125	     -0.00016626	     47.97098747
      2.46011568	     -0.05368651	     -0.00096716	     -0.19474241	     -0.05656698	      0.88256359	     -0.00028905	     -0.20972031	      0.00426966	     -0.00017698	     48.07565440
      2.46142602	     -0.05364277	     -0.00095148	     -0.19469907	     -0.05656138	      0.88256335	     -0.00028962	     -0.20970678	      0.00427747	     -0.00018642	     48.03155064
      2.46273636	     -0.05359799	     -0.00093721	     -0.19465465	     -0.05655577	      0.88256310	     -0.00029018	     -0.20969314	      0.00428544	     -0.00019578	     48.16988869
      2.46404670	     -0.05355286	     -0.00091974	     -0.19460994	     -0.05655015	      0.88256284	     -0.00029073	     -0.20967941	      0.00429376	     -0.00020487	     48.10339950
      2.46535704	     -0.05350823	     -0.00090421	     -0.19456570	     -0.05654451	      0.88256256	     -0.00029128	     -0.20966562	      0.00430217	     -0.00021380	     48.24950158
      2.46666739	     -0.05346411	     -0.00088520	     -0.19452202	     -0.05653887	      0.88256228	     -0.00029182	     -0.20965183	      0.00431092	     -0.00022241	     48.16098875
      2.46797773	     -0.05341990	     -0.00086847	     -0.19447820	     -0.05653322	      0.88256198	     -0.00029235	     -0.20963805	      0.00431971	     -0.00023087	     48.32842568
      2.46928807	     -0.05337430	     -0.00084769	     -0.19443308	     -0.05652755	      0.88256167	     -0.00029288	     -0.20962428	      0.00432883	     -0.00023896	     48.23161220
      2.47059841	     -0.05332756	     -0.00082951	     -0.19438675	     -0.05652187	      0.88256135	     -0.00029340	     -0.20961049	      0.00433792	     -0.00024681	     48.42063132
      2.47190875	     -0.05327914	     -0.00080715	     -0.19433884	     -0.05651618	      0.88256102	     -0.00029390	     -0.20959668	      0.00434722	     -0.00025413	     48.30010699
      2.47307422	     -0.05323626	     -0.00078976	     -0.19429634	     -0.05651111	      0.88256072	     -0.00029435	     -0.20958439	      0.00435535	     -0.00026036	     48.43605877
      2.47423968	     -0.05319263	     -0.00076967	     -0.19425316	     -0.05650603	      0.88256042	     -0.00029479	     -0.20957210	      0.00436356	     -0.00026618	     48.40646716
      2.47568059	     -0.05313741	     -0.00074544	     -0.19419846	     -0.05649973	      0.88256003	     -0.00029531	     -0.20955689	      0.00437359	     -0.00027292	     48.50323486
      2.47712150	     -0.05307963	     -0.00071850	     -0.19414126	     -0.05649343	      0.88255963	     -0.00029583	     -0.20954162	      0.00438364	     -0.00027900	     48.45235682
      2.47831686	     -0.05302973	     -0.00069762	     -0.19409181	     -0.05648818	      0.88255930	     -0.00029624	     -0.20952887	      0.00439177	     -0.00028357	     48.58957141
      2.47951223	     -0.05297836	     -0.00067412	     -0.19404094	     -0.05648293	      0.88255895	     -0.00029665	     -0.20951603	      0.00439988	     -0.00028754	     48.55764061
      2.48095564	     -0.05291487	     -0.00064654	     -0.19397802	     -0.05647657	      0.88255854	     -0.00029713	     -0.20950038	      0.00440940	     -0.00029167	     48.66351351
      2.48239905	     -0.05285032	     -0.00061606	     -0.19391410	     -0.05647020	      0.88255811	     -0.00029759	     -0.20948460	      0.00441881	     -0.00029495	     48.57709613
      2.48355496	     -0.05279763	     -0.00059350	     -0.19386188	     -0.05646509	      0.88255777	     -0.00029794	     -0.20947187	      0.00442604	     -0.00029709	     48.71151246
      2.48471087	     -0.05274276	     -0.00056843	     -0.19380753	     -0.05645996	      0.88255743	     -0.00029829	     -0.20945904	      0.00443323	     -0.00029867	     48.68542788
      2.48620862	     -0.05267007	     -0.00053685	     -0.19373547	     -0.05645332	      0.88255698	     -0.00029872	     -0.20944223	      0.00444223	     -0.00029999	     48.76763464
      2.48770637	     -0.05259597	     -0.00050277	     -0.19366205	     -0.05644666	      0.88255653	     -0.00029913	     -0.20942524	      0.00445099	     -0.00030037	     48.66888100
      2.48883233	     -0.05253981	     -0.00047914	     -0.19360636	     -0.05644164	      0.88255619	     -0.00029943	     -0.20941235	      0.00445725	     -0.00030020	     48.78782166
      2.48995830	     -0.05248283	     -0.00045328	     -0.19354988	     -0.05643662	      0.88255585	     -0.00029971	     -0.20939938	      0.00446345	     -0.00029958	     48.74934630
      2.49151777	     -0.05240428	     -0.00041824	     -0.19347201	     -0.05642965	      0.88255539	     -0.00030009	     -0.20938131	      0.00447174	     -0.00029821	     48.79849980
      2.49307725	     -0.05232379	     -0.00038028	     -0.19339225	     -0.05642267	      0.88255492	     -0.00030044	     -0.20936314	      0.00447989	     -0.00029624	     48.68081554
      2.49415500	     -0.05226725	     -0.00035610	     -0.19333616	     -0.05641784	      0.88255460	     -0.00030067	     -0.20935049	      0.00448525	     -0.00029457	     48.78956892
      2.49523276	     -0.05220976	     -0.00032979	     -0.19327917	     -0.05641301	      0.88255429	     -0.00030089	     -0.20933777	      0.00449060	     -0.00029257	     48.74507846
      2.49689905	     -0.05212048	     -0.00028969	     -0.19319063	     -0.05640552	      0.88255380	     -0.00030121	     -0.20931798	      0.00449859	     -0.00028899	     48.75395311
      2.49827341	     -0.05204704	     -0.00025519	     -0.19311781	     -0.05639933	      0.88255341	     -0.00030146	     -0.20930156	      0.00450502	     -0.00028567	     48.65348654
      2.49964777	     -0.05197489	     -0.00022242	     -0.19304626	     -0.05639313	      0.88255302	     -0.00030169	     -0.20928512	      0.00451118	     -0.00028222	     48.70701779
      2.50102212	     -0.05190289	     -0.00018686	     -0.19297488	     -0.05638693	      0.88255263	     -0.00030190	     -0.20926869	      0.00451733	     -0.00027866	     48.54366225
      2.50224094	     -0.05184121	     -0.00015805	     -0.19291371	     -0.05638142	      0.88255229	     -0.00030207	     -0.20925416	      0.00452254	     -0.00027561	     48.59653542
      2.50345975	     -0.05178043	     -0.00012691	     -0.19285347	     -0.05637590	      0.88255196	     -0.00030224	     -0.20923971	      0.00452777	     -0.00027265	     48.46824679
      2.50467857	     -0.05172271	     -0.00009736	     -0.19279625	     -0.05637038	      0.88255163	     -0.00030238	     -0.20922539	      0.00453284	     -0.00026997	     48.43624707
      2.50627203	     -0.05164948	     -0.00005711	     -0.19272370	     -0.05636316	      0.88255120	     -0.00030256	     -0.20920694	      0.00453944	     -0.00026699	     48.28759650
      2.50751179	     -0.05159639	     -0.00002805	     -0.19267109	     -0.05635752	      0.88255087	     -0.00030268	     -0.20919284	      0.00454447	     -0.00026527	     48.27888052
      2.50875156	     -0.05154353	      0.00000318	     -0.19261874	     -0.05635189	      0.88255054	     -0.00030279	     -0.20917898	      0.00454957	     -0.00026410	     48.15442998
      2.50999133	     -0.05149447	      0.00003254	     -0.19257016	     -0.05634624	      0.88255022	     -0.00030289	     -0.20916538	      0.00455463	     -0.00026362	     48.09315369
      2.51156116	     -0.05143443	      0.00007149	     -0.19251075	     -0.05633909	      0.88254980	     -0.00030300	     -0.20914860	      0.00456111	     -0.00026407	     47.94835755
      2.51276403	     -0.05139477	      0.00009852	     -0.19247151	     -0.05633360	      0.88254948	     -0.00030307	     -0.20913610	      0.00456606	     -0.00026534	     47.87080806
      2.51396690	     -0.05135467	      0.00012780	     -0.19243188	     -0.05632810	      0.88254916	     -0.00030314	     -0.20912398	      0.00457110	     -0.00026748	     47.76077304
      2.51542286	     -0.05131363	      0.00016069	     -0.19239135	     -0.05632144	      0.88254877	     -0.00030320	     -0.20910979	      0.00457727	     -0.00027128	     47.62171761
      2.51671778	     -0.05127704	      0.00019198	     -0.19235524	     -0.05631551	      0.88254842	     -0.00030324	     -0.20909770	      0.00458289	     -0.00027574	     47.52988287
      2.51801270	     -0.05124934	      0.00021987	     -0.19232796	     -0.05630957	      0.88254806	     -0.00030328	     -0.20908608	      0.00458866	     -0.00028124	     47.35165483
      2.51930763	     -0.05121951	      0.00025054	     -0.19229861	     -0.05630363	      0.88254769	     -0.00030330	     -0.20907503	      0.00459456	     -0.00028787	     47.28463254
      2.52060255	     -0.05120009	      0.00027754	     -0.19227959	     -0.05629768	      0.88254731	     -0.00030331	     -0.20906453	      0.00460071	     -0.00029559	     47.05129637
      2.52189747	     -0.05117691	      0.00030751	     -0.19225688	     -0.05629171	      0.88254692	     -0.00030332	     -0.20905466	      0.00460701	     -0.00030450	     47.01907766
      2.52319239	     -0.05116524	      0.00033383	     -0.19224559	     -0.05628574	      0.88254652	     -0.00030331	     -0.20904538	      0.00461365	     -0.00031443	     46.72786377
      2.52448731	     -0.05114852	      0.00036341	     -0.19222933	     -0.05627977	      0.88254611	     -0.00030330	     -0.20903678	      0.00462045	     -0.00032541	     46.73829646
      2.52578224	     -0.05114450	      0.00038865	     -0.19222568	     -0.05627378	      0.88254568	     -0.00030328	     -0.20902879	      0.00462770	     -0.00033726	     46.39245604
      2.52693534	     -0.05113493	      0.00041412	     -0.19221651	     -0.05626844	      0.88254528	     -0.00030325	     -0.20902225	      0.00463430	     -0.00034866	     46.38703987
      2.52808845	     -0.05113375	      0.00043684	     -0.19221567	     -0.05626309	      0.88254487	     -0.00030322	     -0.20901619	      0.00464126	     -0.00036069	     46.15439557
      2.52949872	     -0.05113153	      0.00046562	     -0.19221389	     -0.05625654	      0.88254436	     -0.00030317	     -0.20900949	      0.00465009	     -0.00037631	     46.04295416
      2.53090900	     -0.05113735	      0.00049129	     -0.19222009	     -0.05624997	      0.88254381	     -0.00030312	     -0.20900352	      0.00465940	     -0.00039271	     45.71781996
      2.53208741	     -0.05113892	      0.00051439	     -0.19222201	     -0.05624448	      0.88254334	     -0.00030306	     -0.20899917	      0.00466739	     -0.00040699	     45.68257551
      2.53326582	     -0.05114845	      0.00053485	     -0.19223185	     -0.05623897	      0.88254285	     -0.00030301	     -0.20899535	      0.00467575	     -0.00042162	     45.43017483
      2.53468204	     -0.05115822	      0.00056027	     -0.19224202	     -0.05623234	      0.88254224	     -0.00030294	     -0.20899147	      0.00468610	     -0.00043968	     45.31982325
      2.53609827	     -0.05117703	      0.00058252	     -0.19226116	     -0.05622570	      0.88254161	     -0.00030286	     -0.20898830	      0.00469698	     -0.00045802	     44.97973459
      2.53724455	     -0.05118717	      0.00060222	     -0.19227161	     -0.05622031	      0.88254107	     -0.00030279	     -0.20898627	      0.00470600	     -0.00047305	     44.95770833
      2.53839082	     -0.05120405	      0.00061926	     -0.19228875	     -0.05621491	      0.88254052	     -0.00030273	     -0.20898463	      0.00471540	     -0.00048802	     44.74000479
      2.53985581	     -0.05122321	      0.00064155	     -0.19230826	     -0.05620799	      0.88253980	     -0.00030263	     -0.20898310	      0.00472777	     -0.00050699	     44.61164602
      2.54132079	     -0.05125011	      0.00066066	     -0.19233545	     -0.05620106	      0.88253904	     -0.00030254	     -0.20898212	      0.00474067	     -0.00052548	     44.30442625
      2.54244330	     -0.05126490	      0.00067677	     -0.19235050	     -0.05619573	      0.88253844	     -0.00030247	     -0.20898175	      0.00475076	     -0.00053930	     44.27831815
      2.54356581	     -0.05128561	      0.00069022	     -0.19237143	     -0.05619039	      0.88253783	     -0.00030239	     -0.20898161	      0.00476124	     -0.00055261	     44.09961596
      2.54508586	     -0.05131097	      0.00070832	     -0.19239708	     -0.05618314	      0.88253697	     -0.00030229	     -0.20898179	      0.00477582	     -0.00056980	     43.97125199
      2.54660592	     -0.05134309	      0.00072279	     -0.19242943	     -0.05617587	      0.88253610	     -0.00030219	     -0.20898227	      0.00479103	     -0.00058576	     43.70709892
      2.54768980	     -0.05135953	      0.00073438	     -0.19244606	     -0.05617067	      0.88253546	     -0.00030212	     -0.20898281	      0.00480210	     -0.00059640	     43.68070528
      2.54877369	     -0.05138149	      0.00074311	     -0.19246818	     -0.05616546	      0.88253480	     -0.00030205	     -0.20898343	      0.00481354	     -0.00060619	     43.54943470
      2.55038195	     -0.05141151	      0.00075498	     -0.19249839	     -0.05615771	      0.88253382	     -0.00030195	     -0.20898450	      0.00483098	     -0.00061907	     43.44424090
      2.55173662	     -0.05143973	      0.00076180	     -0.19252673	     -0.05615115	      0.88253297	     -0.00030186	     -0.20898546	      0.00484613	     -0.00062806	     43.30626451
      2.55309129	     -0.05146226	      0.00076865	     -0.19254939	     -0.05614458	      0.88253212	     -0.00030178	     -0.20898644	      0.00486145	     -0.00063517	     43.27146302
      2.55444596	     -0.05149208	      0.00077121	     -0.19257925	     -0.05613798	      0.88253125	     -0.00030170	     -0.20898734	      0.00487703	     -0.00064007	     43.11659209
      2.55580063	     -0.05151315	      0.00077516	     -0.19260040	     -0.05613136	      0.88253038	     -0.00030162	     -0.20898821	      0.00489250	     -0.00064282	     43.12235821
      2.55694495	     -0.05153980	      0.00077430	     -0.19262705	     -0.05612576	      0.88252965	     -0.00030155	     -0.20898883	      0.00490570	     -0.00064330	     42.97541953
      2.55808928	     -0.05156108	      0.00077421	     -0.19264833	     -0.05612014	      0.88252891	     -0.00030149	     -0.20898942	      0.00491878	     -0.00064224	     42.94068747
      2.55957242	     -0.05159319	      0.00077085	     -0.19268040	     -0.05611283	      0.88252796	     -0.00030141	     -0.20899006	      0.00493576	     -0.00063848	     42.85708319
      2.56105556	     -0.05162082	      0.00076729	     -0.19270798	     -0.05610550	      0.88252702	     -0.00030134	     -0.20899062	      0.00495258	     -0.00063218	     42.86120818
      2.56221378	     -0.05164974	      0.00076086	     -0.19273680	     -0.05609975	      0.88252629	     -0.00030128	     -0.20899095	      0.00496574	     -0.00062547	     42.76139387
      2.56337199	     -0.05167378	      0.00075504	     -0.19276075	     -0.05609399	      0.88252557	     -0.00030122	     -0.20899124	      0.00497874	     -0.00061737	     42.75183184
      2.56487775	     -0.05170975	      0.00074432	     -0.19279656	     -0.05608648	      0.88252465	     -0.00030115	     -0.20899149	      0.00499561	     -0.00060473	     42.69180790
      2.56638350	     -0.05173956	      0.00073353	     -0.19282621	     -0.05607895	      0.88252375	     -0.00030109	     -0.20899167	      0.00501224	     -0.00058989	     42.73697985
      2.56749670	     -0.05176906	      0.00072172	     -0.19285552	     -0.05607336	      0.88252310	     -0.00030104	     -0.20899168	      0.00502456	     -0.00057746	     42.64311901
      2.56860989	     -0.05179323	      0.00071077	     -0.19287952	     -0.05606776	      0.88252247	     -0.00030099	     -0.20899166	      0.00503670	     -0.00056395	     42.64475511
      2.57019683	     -0.05183074	      0.00069239	     -0.19291675	     -0.05605976	      0.88252159	     -0.00030093	     -0.20899146	      0.00505393	     -0.00054284	     42.61223332
      2.57156146	     -0.05185909	      0.00067634	     -0.19294484	     -0.05605285	      0.88252086	     -0.00030087	     -0.20899115	      0.00506852	     -0.00052311	     42.64258943
      2.57292609	     -0.05189253	      0.00065701	     -0.19297798	     -0.05604592	      0.88252016	     -0.00030081	     -0.20899065	      0.00508304	     -0.00050195	     42.60051026
      2.57429072	     -0.05191829	      0.00063883	     -0.19300346	     -0.05603898	      0.88251949	     -0.00030076	     -0.20899002	      0.00509723	     -0.00047956	     42.67185586
      2.57565535	     -0.05195260	      0.00061624	     -0.19303742	     -0.05603201	      0.88251885	     -0.00030070	     -0.20898915	      0.00511131	     -0.00045590	     42.61202120
      2.57681851	     -0.05197299	      0.00059902	     -0.19305753	     -0.05602606	      0.88251833	     -0.00030065	     -0.20898830	      0.00512294	     -0.00043498	     42.68100859
      2.57798167	     -0.05199884	      0.00057902	     -0.19308307	     -0.05602009	      0.88251784	     -0.00030060	     -0.20898727	      0.00513443	     -0.00041332	     42.66703829
      2.57946912	     -0.05202717	      0.00055389	     -0.19311101	     -0.05601245	      0.88251725	     -0.00030053	     -0.20898576	      0.00514868	     -0.00038486	     42.72398280
      2.58095657	     -0.05206011	      0.00052576	     -0.19314350	     -0.05600478	      0.88251670	     -0.00030045	     -0.20898396	      0.00516259	     -0.00035568	     42.71005698
      2.58213274	     -0.05207863	      0.00050503	     -0.19316170	     -0.05599870	      0.88251629	     -0.00030039	     -0.20898238	      0.00517316	     -0.00033235	     42.79690840
      2.58330892	     -0.05210223	      0.00048175	     -0.19318494	     -0.05599261	      0.88251591	     -0.00030033	     -0.20898060	      0.00518355	     -0.00030880	     42.80545186
      2.58481704	     -0.05212760	      0.00045250	     -0.19320985	     -0.05598478	      0.88251547	     -0.00030024	     -0.20897809	      0.00519638	     -0.00027858	     42.89621054
      2.58632517	     -0.05215824	      0.00042006	     -0.19323997	     -0.05597693	      0.88251507	     -0.00030014	     -0.20897526	      0.00520883	     -0.00024844	     42.91101147
      2.58745577	     -0.05217364	      0.00039756	     -0.19325503	     -0.05597104	      0.88251481	     -0.00030006	     -0.20897298	      0.00521773	     -0.00022614	     43.01535397
      2.58858636	     -0.05219418	      0.00037222	     -0.19327516	     -0.05596514	      0.88251456	     -0.00029997	     -0.20897051	      0.00522641	     -0.00020401	     43.04686828
      2.59016982	     -0.05221928	      0.00033726	     -0.19329970	     -0.05595685	      0.88251426	     -0.00029984	     -0.20896681	      0.00523800	     -0.00017364	     43.15560783
      2.59175327	     -0.05224997	      0.00029896	     -0.19332978	     -0.05594855	      0.88251401	     -0.00029969	     -0.20896278	      0.00524911	     -0.00014410	     43.21358505
      2.59283098	     -0.05226371	      0.00027548	     -0.19334314	     -0.05594289	      0.88251387	     -0.00029959	     -0.20895992	      0.00525625	     -0.00012468	     43.30408936
      2.59390868	     -0.05228245	      0.00024955	     -0.19336147	     -0.05593722	      0.88251374	     -0.00029947	     -0.20895691	      0.00526318	     -0.00010582	     43.35788805
      2.59560002	     -0.05230943	      0.00020944	     -0.19338781	     -0.05592831	      0.88251359	     -0.00029927	     -0.20895198	      0.00527352	     -0.00007763	     43.47008589
      2.59694534	     -0.05233342	      0.00017498	     -0.19341124	     -0.05592121	      0.88251350	     -0.00029910	     -0.20894786	      0.00528131	     -0.00005648	     43.56788702
      2.59829066	     -0.05235395	      0.00014240	     -0.19343125	     -0.05591410	      0.88251344	     -0.00029891	     -0.20894362	      0.00528871	     -0.00003651	     43.64667296
      2.59963598	     -0.05237854	      0.00010636	     -0.19345526	     -0.05590698	      0.88251340	     -0.00029870	     -0.20893923	      0.00529570	     -0.00001776	     43.79040119
      2.60083317	     -0.05239704	      0.00007741	     -0.19347330	     -0.05590064	      0.88251339	     -0.00029850	     -0.20893524	      0.00530159	     -0.00000214	     43.80801674
      2.60203037	     -0.05241798	      0.00004588	     -0.19349373	     -0.05589428	      0.88251339	     -0.00029829	     -0.20893115	      0.00530711	      0.00001242	     43.93539162
      2.60322756	     -0.05243741	      0.00001615	     -0.19351268	     -0.05588793	      0.88251342	     -0.00029806	     -0.20892699	      0.00531234	      0.00002599	     43.97887401
      2.60469207	     -0.05246149	     -0.00002215	     -0.19353615	     -0.05588014	      0.88251347	     -0.00029776	     -0.20892177	      0.00531823	      0.00004115	     44.15154371
      2.60587493	     -0.05247959	     -0.00005094	     -0.19355380	     -0.05587385	      0.88251352	     -0.00029749	     -0.20891746	      0.00532269	      0.00005236	     44.16574095
      2.60705779	     -0.05249758	     -0.00008184	     -0.19357130	     -0.05586755	      0.88251359	     -0.00029722	     -0.20891305	      0.00532670	      0.00006263	     44.30898854
      2.60824065	     -0.05251441	     -0.00011134	     -0.19358766	     -0.05586125	      0.88251367	     -0.00029692	     -0.20890853	      0.00533036	      0.00007210	     44.36845662
      2.60973970	     -0.05253435	     -0.00015031	     -0.19360700	     -0.05585326	      0.88251379	     -0.00029652	     -0.20890263	      0.00533430	      0.00008295	     44.56172339
      2.61090260	     -0.05254834	     -0.00017866	     -0.19362054	     -0.05584705	      0.88251389	     -0.00029619	     -0.20889790	      0.00533688	      0.00009067	     44.59121564
      2.61206549	     -0.05256129	     -0.00020872	     -0.19363302	     -0.05584084	      0.88251400	     -0.00029584	     -0.20889303	      0.00533886	      0.00009777	     44.73255332
      2.61322839	     -0.05257259	     -0.00023761	     -0.19364387	     -0.05583463	      0.88251411	     -0.00029547	     -0.20888801	      0.00534031	      0.00010441	     44.80295987
      2.61478488	     -0.05258180	     -0.00027686	     -0.19365247	     -0.05582632	      0.88251428	     -0.00029496	     -0.20888096	      0.00534123	      0.00011262	     45.00437437
      2.61592895	     -0.05258138	     -0.00030313	     -0.19365165	     -0.05582021	      0.88251442	     -0.00029456	     -0.20887540	      0.00534128	      0.00011840	     45.07193784
      2.61707302	     -0.05257407	     -0.00033029	     -0.19364393	     -0.05581410	      0.88251455	     -0.00029414	     -0.20886939	      0.00534061	      0.00012409	     45.24104402
      2.61848696	     -0.05255594	     -0.00036129	     -0.19362534	     -0.05580655	      0.88251474	     -0.00029361	     -0.20886117	      0.00533884	      0.00013139	     45.38403813
      2.61973381	     -0.05253219	     -0.00038938	     -0.19360116	     -0.05579989	      0.88251490	     -0.00029312	     -0.20885310	      0.00533616	      0.00013820	     45.58727567
      2.62098067	     -0.05250133	     -0.00041443	     -0.19356992	     -0.05579324	      0.88251508	     -0.00029261	     -0.20884418	      0.00533251	      0.00014563	     45.69849398
      2.62222752	     -0.05246379	     -0.00044101	     -0.19353198	     -0.05578660	      0.88251527	     -0.00029208	     -0.20883439	      0.00532762	      0.00015371	     45.90126828
      2.62347437	     -0.05242190	     -0.00046453	     -0.19348972	     -0.05577996	      0.88251546	     -0.00029154	     -0.20882373	      0.00532160	      0.00016260	     45.99402519
      2.62472123	     -0.05237651	     -0.00048997	     -0.19344392	     -0.05577333	      0.88251567	     -0.00029098	     -0.20881226	      0.00531424	      0.00017211	     46.19039702
      2.62596808	     -0.05232745	     -0.00051201	     -0.19339451	     -0.05576671	      0.88251589	     -0.00029040	     -0.20880002	      0.00530577	      0.00018234	     46.29551988
      2.62721493	     -0.05227450	     -0.00053629	     -0.19334115	     -0.05576010	      0.88251613	     -0.00028980	     -0.20878703	      0.00529600	      0.00019306	     46.50691366
      2.62846179	     -0.05221871	     -0.00055687	     -0.19328500	     -0.05575350	      0.88251638	     -0.00028919	     -0.20877333	      0.00528518	      0.00020439	     46.61727669
      2.62970864	     -0.05216128	     -0.00058050	     -0.19322715	     -0.05574692	      0.88251664	     -0.00028857	     -0.20875897	      0.00527308	      0.00021607	     46.82941312
      2.63081663	     -0.05210944	     -0.00059825	     -0.19317499	     -0.05574108	      0.88251688	     -0.00028800	     -0.20874574	      0.00526147	      0.00022680	     46.91615343
      2.63192461	     -0.05205688	     -0.00061762	     -0.19312206	     -0.05573526	      0.88251714	     -0.00028742	     -0.20873210	      0.00524891	      0.00023762	     47.06354393
      2.63328316	     -0.05199214	     -0.00063907	     -0.19305691	     -0.05572814	      0.88251747	     -0.00028670	     -0.20871489	      0.00523242	      0.00025092	     47.20367012
      2.63464170	     -0.05192673	     -0.00066177	     -0.19299104	     -0.05572104	      0.88251782	     -0.00028596	     -0.20869722	      0.00521468	      0.00026394	     47.39125144
      2.63576148	     -0.05187300	     -0.00067760	     -0.19293698	     -0.05571521	      0.88251812	     -0.00028534	     -0.20868237	      0.00519929	      0.00027439	     47.47091188
      2.63688125	     -0.05181929	     -0.00069471	     -0.19288290	     -0.05570940	      0.88251844	     -0.00028470	     -0.20866730	      0.00518315	      0.00028436	     47.59738206
      2.63825091	     -0.05175419	     -0.00071349	     -0.19281739	     -0.05570231	      0.88251883	     -0.00028391	     -0.20864861	      0.00516262	      0.00029579	     47.72458155
      2.63962057	     -0.05169051	     -0.00073374	     -0.19275326	     -0.05569526	      0.88251925	     -0.00028311	     -0.20862970	      0.00514119	      0.00030602	     47.89270102
      2.64069889	     -0.05164183	     -0.00074688	     -0.19270427	     -0.05568972	      0.88251958	     -0.00028247	     -0.20861470	      0.00512389	      0.00031315	     47.95822167
      2.64177721	     -0.05159431	     -0.00076150	     -0.19265640	     -0.05568421	      0.88251992	     -0.00028181	     -0.20859966	      0.00510613	      0.00031921	     48.05949094
      2.64320263	     -0.05153182	     -0.00077880	     -0.19259349	     -0.05567695	      0.88252038	     -0.00028094	     -0.20857971	      0.00508215	      0.00032558	     48.18026680
      2.64462806	     -0.05146917	     -0.00079719	     -0.19253039	     -0.05566972	      0.88252085	     -0.00028005	     -0.20855967	      0.00505759	      0.00032984	     48.32994238
      2.64566991	     -0.05142354	     -0.00080770	     -0.19248448	     -0.05566446	      0.88252119	     -0.00027938	     -0.20854498	      0.00503942	      0.00033169	     48.37685804
      2.64671177	     -0.05137855	     -0.00081959	     -0.19243918	     -0.05565922	      0.88252154	     -0.00027872	     -0.20853025	      0.00502094	      0.00033232	     48.44808524
      2.64820864	     -0.05131533	     -0.00083470	     -0.19237555	     -0.05565172	      0.88252204	     -0.00027774	     -0.20850905	      0.00499403	      0.00033120	     48.52920126
      2.64948368	     -0.05126190	     -0.00084805	     -0.19232175	     -0.05564537	      0.88252246	     -0.00027690	     -0.20849099	      0.00497073	      0.00032828	     48.60227826
      2.65075872	     -0.05120796	     -0.00085877	     -0.19226750	     -0.05563905	      0.88252287	     -0.00027604	     -0.20847291	      0.00494722	      0.00032366	     48.64995449
      2.65203376	     -0.05115365	     -0.00087106	     -0.19221284	     -0.05563275	      0.88252328	     -0.00027518	     -0.20845478	      0.00492338	      0.00031725	     48.71018041
      2.65330880	     -0.05109943	     -0.00087972	     -0.19215834	     -0.05562649	      0.88252368	     -0.00027430	     -0.20843662	      0.00489938	      0.00030925	     48.73163265
      2.65441279	     -0.05105299	     -0.00088949	     -0.19211160	     -0.05562109	      0.88252402	     -0.00027354	     -0.20842086	      0.00487831	      0.00030091	     48.75107842
      2.65551678	     -0.05100682	     -0.00089675	     -0.19206517	     -0.05561572	      0.88252434	     -0.00027276	     -0.20840509	      0.00485713	      0.00029143	     48.75169564
      2.65688767	     -0.05094946	     -0.00090635	     -0.19200749	     -0.05560908	      0.88252473	     -0.00027179	     -0.20838550	      0.00483056	      0.00027802	     48.76594375
      2.65825857	     -0.05089341	     -0.00091331	     -0.19195116	     -0.05560248	      0.88252511	     -0.00027081	     -0.20836591	      0.00480380	      0.00026302	     48.74480254
      2.65937098	     -0.05084869	     -0.00092075	     -0.19190618	     -0.05559714	      0.88252539	     -0.00027000	     -0.20835004	      0.00478184	      0.00024961	     48.73764647
      2.66048338	     -0.05080410	     -0.00092583	     -0.19186136	     -0.05559184	      0.88252566	     -0.00026919	     -0.20833421	      0.00475980	      0.00023526	     48.70589055
      2.66187221	     -0.05074834	     -0.00093294	     -0.19180530	     -0.05558525	      0.88252597	     -0.00026816	     -0.20831446	      0.00473207	      0.00021602	     48.68744114
      2.66326103	     -0.05069413	     -0.00093740	     -0.19175084	     -0.05557869	      0.88252626	     -0.00026712	     -0.20829476	      0.00470421	      0.00019550	     48.62337950
      2.66433662	     -0.05065302	     -0.00094286	     -0.19170949	     -0.05557365	      0.88252646	     -0.00026632	     -0.20827956	      0.00468243	      0.00017866	     48.59550043
      2.66541220	     -0.05061200	     -0.00094605	     -0.19166827	     -0.05556862	      0.88252664	     -0.00026550	     -0.20826442	      0.00466062	      0.00016116	     48.54082053
      2.66685982	     -0.05055742	     -0.00095102	     -0.19161342	     -0.05556190	      0.88252686	     -0.00026439	     -0.20824412	      0.00463113	      0.00013655	     48.49014828
      2.66830744	     -0.05050428	     -0.00095345	     -0.19156003	     -0.05555521	      0.88252704	     -0.00026328	     -0.20822392	      0.00460157	      0.00011095	     48.39919291
      2.66934753	     -0.05046684	     -0.00095725	     -0.19152238	     -0.05555044	      0.88252714	     -0.00026247	     -0.20820950	      0.00458019	      0.00009192	     48.36076109
      2.67038763	     -0.05042862	     -0.00095911	     -0.19148398	     -0.05554568	      0.88252723	     -0.00026165	     -0.20819514	      0.00455884	      0.00007254	     48.29564760
      2.67191378	     -0.05037366	     -0.00096255	     -0.19142874	     -0.05553875	      0.88252732	     -0.00026045	     -0.20817422	      0.00452738	      0.00004355	     48.21385900
      2.67320504	     -0.05032923	     -0.00096387	     -0.19138410	     -0.05553292	      0.88252736	     -0.00025942	     -0.20815669	      0.00450071	      0.00001863	     48.10438730
      2.67449630	     -0.05028620	     -0.00096661	     -0.19134082	     -0.05552713	      0.88252737	     -0.00025839	     -0.20813933	      0.00447395	     -0.00000667	     48.05312727
      2.67578756	     -0.05024322	     -0.00096633	     -0.19129765	     -0.05552137	      0.88252734	     -0.00025735	     -0.20812216	      0.00444728	     -0.00003210	     47.93349647
      2.67707883	     -0.05020052	     -0.00096849	     -0.19125471	     -0.05551564	      0.88252728	     -0.00025630	     -0.20810513	      0.00442052	     -0.00005768	     47.91131928
      2.67817508	     -0.05016489	     -0.00096710	     -0.19121894	     -0.05551081	      0.88252721	     -0.00025540	     -0.20809079	      0.00439792	     -0.00007927	     47.77679050
      2.67927132	     -0.05012980	     -0.00096739	     -0.19118367	     -0.05550600	      0.88252711	     -0.00025450	     -0.20807655	      0.00437529	     -0.00010083	     47.71795052
      2.68067995	     -0.05008451	     -0.00096582	     -0.19113819	     -0.05549986	      0.88252695	     -0.00025334	     -0.20805840	      0.00434634	     -0.00012823	     47.60700093
      2.68208858	     -0.05003812	     -0.00096537	     -0.19109158	     -0.05549376	      0.88252675	     -0.00025217	     -0.20804036	      0.00431745	     -0.00015526	     47.57329556
      2.68319762	     -0.05000086	     -0.00096226	     -0.19105420	     -0.05548898	      0.88252656	     -0.00025124	     -0.20802619	      0.00429489	     -0.00017604	     47.44826658
      2.68430667	     -0.04996379	     -0.00096063	     -0.19101698	     -0.05548423	      0.88252636	     -0.00025031	     -0.20801206	      0.00427237	     -0.00019645	     47.39299065
      2.68573560	     -0.04991693	     -0.00095665	     -0.19096995	     -0.05547815	      0.88252606	     -0.00024910	     -0.20799390	      0.00424355	     -0.00022202	     47.27450864
      2.68716454	     -0.04987059	     -0.00095407	     -0.19092342	     -0.05547210	      0.88252572	     -0.00024789	     -0.20797585	      0.00421488	     -0.00024685	     47.24866535
      2.68823268	     -0.04983535	     -0.00094918	     -0.19088809	     -0.05546761	      0.88252545	     -0.00024698	     -0.20796241	      0.00419373	     -0.00026477	     47.11681758
      2.68930082	     -0.04979887	     -0.00094557	     -0.19085149	     -0.05546314	      0.88252516	     -0.00024606	     -0.20794899	      0.00417270	     -0.00028221	     47.07448195
      2.69080226	     -0.04974580	     -0.00093850	     -0.19079829	     -0.05545690	      0.88252472	     -0.00024477	     -0.20793012	      0.00414350	     -0.00030569	     46.97260144
      2.69210230	     -0.04969933	     -0.00093292	     -0.19075170	     -0.05545153	      0.88252431	     -0.00024364	     -0.20791376	      0.00411847	     -0.00032504	     46.92975716
      2.69340235	     -0.04965268	     -0.00092476	     -0.19070498	     -0.05544619	      0.88252387	     -0.00024251	     -0.20789740	      0.00409379	     -0.00034337	     46.80689302
      2.69470239	     -0.04960571	     -0.00091831	     -0.19065789	     -0.05544088	      0.88252341	     -0.00024137	     -0.20788105	      0.00406932	     -0.00036081	     46.78905888
      2.69600244	     -0.04955940	     -0.00090819	     -0.19061154	     -0.05543561	      0.88252293	     -0.00024022	     -0.20786473	      0.00404528	     -0.00037719	     46.63503847
      2.69711884	     -0.04952193	     -0.00090203	     -0.19057397	     -0.05543111	      0.88252251	     -0.00023924	     -0.20785079	      0.00402476	     -0.00039062	     46.60214487
      2.69823523	     -0.04948695	     -0.00089356	     -0.19053894	     -0.05542662	      0.88252206	     -0.00023825	     -0.20783699	      0.00400456	     -0.00040341	     46.48917421
      2.69964709	     -0.04944608	     -0.00088374	     -0.19049798	     -0.05542099	      0.88252148	     -0.00023698	     -0.20781982	      0.00397936	     -0.00041889	     46.42003179
      2.70105896	     -0.04940850	     -0.00087160	     -0.19046036	     -0.05541539	      0.88252088	     -0.00023571	     -0.20780302	      0.00395472	     -0.00043360	     46.27667942
      2.70219107	     -0.04938051	     -0.00086375	     -0.19043229	     -0.05541092	      0.88252038	     -0.00023469	     -0.20778987	      0.00393526	     -0.00044503	     46.25681633
      2.70332319	     -0.04935411	     -0.00085367	     -0.19040586	     -0.05540648	      0.88251987	     -0.00023366	     -0.20777700	      0.00391624	     -0.00045608	     46.15920366
      2.70475180	     -0.04932272	     -0.00084186	     -0.19037441	     -0.05540090	      0.88251921	     -0.00023235	     -0.20776117	      0.00389273	     -0.00046965	     46.12648007
      2.70618041	     -0.04929292	     -0.00082735	     -0.19034461	     -0.05539535	      0.88251853	     -0.00023104	     -0.20774580	      0.00386988	     -0.00048274	     46.01753051
      2.70727480	     -0.04927115	     -0.00081826	     -0.19032278	     -0.05539113	      0.88251800	     -0.00023002	     -0.20773432	      0.00385261	     -0.00049259	     46.04609748
      2.70836919	     -0.04925018	     -0.00080696	     -0.19030181	     -0.05538692	      0.88251745	     -0.00022900	     -0.20772309	      0.00383570	     -0.00050218	     46.00082116
      2.70986210	     -0.04922297	     -0.00079224	     -0.19027457	     -0.05538121	      0.88251669	     -0.00022760	     -0.20770815	      0.00381298	     -0.00051500	     46.02484024
      2.71135501	     -0.04919728	     -0.00077490	     -0.19024892	     -0.05537554	      0.88251592	     -0.00022619	     -0.20769364	      0.00379082	     -0.00052745	     45.97363128
      2.71241287	     -0.04918026	     -0.00076469	     -0.19023187	     -0.05537153	      0.88251535	     -0.00022518	     -0.20768363	      0.00377531	     -0.00053621	     46.05070951
      2.71347073	     -0.04916403	     -0.00075238	     -0.19021566	     -0.05536755	      0.88251478	     -0.00022416	     -0.20767383	      0.00376016	     -0.00054481	     46.05240468
      2.71505015	     -0.04914154	     -0.00073446	     -0.19019318	     -0.05536163	      0.88251391	     -0.00022264	     -0.20765960	      0.00373809	     -0.00055753	     46.12457106
      2.71637563	     -0.04912419	     -0.00071757	     -0.19017587	     -0.05535668	      0.88251316	     -0.00022135	     -0.20764804	      0.00372025	     -0.00056803	     46.12299539
      2.71770111	     -0.04910832	     -0.00070181	     -0.19016003	     -0.05535176	      0.88251241	     -0.00022005	     -0.20763683	      0.00370301	     -0.00057838	     46.23557446
      2.71902659	     -0.04909365	     -0.00068322	     -0.19014545	     -0.05534687	      0.88251163	     -0.00021875	     -0.20762596	      0.00368664	     -0.00058841	     46.20722780
      2.72035207	     -0.04908045	     -0.00066739	     -0.19013228	     -0.05534199	      0.88251085	     -0.00021743	     -0.20761544	      0.00367094	     -0.00059832	     46.38206499
      2.72147007	     -0.04906996	     -0.00065079	     -0.19012188	     -0.05533789	      0.88251017	     -0.00021631	     -0.20760683	      0.00365852	     -0.00060641	     46.32301757
      2.72258807	     -0.04906032	     -0.00063596	     -0.19011230	     -0.05533381	      0.88250949	     -0.00021519	     -0.20759846	      0.00364662	     -0.00061440	     46.40764295
      2.72403963	     -0.04904856	     -0.00061492	     -0.19010066	     -0.05532853	      0.88250859	     -0.00021372	     -0.20758795	      0.00363221	     -0.00062448	     46.43228477
      2.72549120	     -0.04903793	     -0.00059531	     -0.19009012	     -0.05532327	      0.88250768	     -0.00021224	     -0.20757781	      0.00361883	     -0.00063436	     46.59107925
      2.72662182	     -0.04903012	     -0.00057739	     -0.19008243	     -0.05531918	      0.88250696	     -0.00021108	     -0.20757018	      0.00360932	     -0.00064179	     46.52961476
      2.72775245	     -0.04902320	     -0.00056111	     -0.19007561	     -0.05531510	      0.88250623	     -0.00020991	     -0.20756277	      0.00360043	     -0.00064912	     46.60381220
      2.72922667	     -0.04901487	     -0.00053837	     -0.19006744	     -0.05530980	      0.88250526	     -0.00020838	     -0.20755345	      0.00359002	     -0.00065836	     46.60006339
      2.73070089	     -0.04900777	     -0.00051731	     -0.19006048	     -0.05530452	      0.88250428	     -0.00020683	     -0.20754451	      0.00358078	     -0.00066735	     46.75370445
      2.73178867	     -0.04900254	     -0.00049891	     -0.19005540	     -0.05530063	      0.88250355	     -0.00020568	     -0.20753814	      0.00357490	     -0.00067372	     46.65076284
      2.73287644	     -0.04899804	     -0.00048220	     -0.19005102	     -0.05529674	      0.88250282	     -0.00020453	     -0.20753197	      0.00356961	     -0.00067997	     46.69539200
      2.73442760	     -0.04899192	     -0.00045682	     -0.19004513	     -0.05529121	      0.88250176	     -0.00020287	     -0.20752351	      0.00356329	     -0.00068853	     46.66861959
      2.73575984	     -0.04898793	     -0.00043612	     -0.19004130	     -0.05528646	      0.88250084	     -0.00020144	     -0.20751653	      0.00355886	     -0.00069559	     46.73282475
      2.73709209	     -0.04898417	     -0.00041308	     -0.19003777	     -0.05528173	      0.88249990	     -0.00020000	     -0.20750984	      0.00355549	     -0.00070229	     46.64312433
      2.73842433	     -0.04898219	     -0.00039248	     -0.19003595	     -0.05527699	      0.88249896	     -0.00019854	     -0.20750343	      0.00355295	     -0.00070877	     46.73672810
      2.73975657	     -0.04897978	     -0.00036819	     -0.19003380	     -0.05527226	      0.88249802	     -0.00019708	     -0.20749731	      0.00355150	     -0.00071491	     46.58815205
      2.74089405	     -0.04897962	     -0.00035057	     -0.19003380	     -0.05526822	      0.88249720	     -0.00019583	     -0.20749231	      0.00355085	     -0.00072002	     46.66263756
      2.74203153	     -0.04897909	     -0.00033051	     -0.19003347	     -0.05526418	      0.88249638	     -0.00019456	     -0.20748752	      0.00355098	     -0.00072491	     46.58954188
      2.74348058	     -0.04898041	     -0.00030647	     -0.19003503	     -0.05525903	      0.88249532	     -0.00019295	     -0.20748172	      0.00355203	     -0.00073092	     46.59844390
      2.74492962	     -0.04898229	     -0.00028008	     -0.19003719	     -0.05525388	      0.88249426	     -0.00019132	     -0.20747629	      0.00355420	     -0.00073664	     46.47197696
      2.74607542	     -0.04898740	     -0.00026201	     -0.19004247	     -0.05524981	      0.88249341	     -0.00019002	     -0.20747228	      0.00355652	     -0.00074106	     46.50177157
      2.74722122	     -0.04899334	     -0.00024166	     -0.19004863	     -0.05524573	      0.88249256	     -0.00018872	     -0.20746855	      0.00355953	     -0.00074533	     46.40661987
      2.74869049	     -0.04900655	     -0.00021744	     -0.19006209	     -0.05524050	      0.88249146	     -0.00018704	     -0.20746426	      0.00356421	     -0.00075078	     46.35941402
      2.75015975	     -0.04902139	     -0.00019046	     -0.19007723	     -0.05523526	      0.88249036	     -0.00018535	     -0.20746060	      0.00356996	     -0.00075623	     46.21548921
      2.75125146	     -0.04903835	     -0.00017365	     -0.19009435	     -0.05523136	      0.88248953	     -0.00018409	     -0.20745831	      0.00357481	     -0.00076039	     46.18129689
      2.75234316	     -0.04905495	     -0.00015423	     -0.19011118	     -0.05522745	      0.88248869	     -0.00018283	     -0.20745643	      0.00358028	     -0.00076459	     46.08636616
      2.75388941	     -0.04908462	     -0.00012820	     -0.19014113	     -0.05522191	      0.88248751	     -0.00018102	     -0.20745446	      0.00358895	     -0.00077073	     45.96819816
      2.75521230	     -0.04911136	     -0.00010418	     -0.19016817	     -0.05521716	      0.88248648	     -0.00017947	     -0.20745350	      0.00359727	     -0.00077612	     45.85428091
      2.75653519	     -0.04914498	     -0.00008268	     -0.19020203	     -0.05521239	      0.88248545	     -0.00017791	     -0.20745319	      0.00360641	     -0.00078164	     45.72677519
      2.75785809	     -0.04917659	     -0.00005777	     -0.19023396	     -0.05520762	      0.88248442	     -0.00017634	     -0.20745359	      0.00361639	     -0.00078730	     45.62971297
      2.75918098	     -0.04921806	     -0.00003688	     -0.19027567	     -0.05520283	      0.88248337	     -0.00017476	     -0.20745464	      0.00362719	     -0.00079314	     45.45216848
      2.76031063	     -0.04924939	     -0.00001509	     -0.19030729	     -0.05519872	      0.88248247	     -0.00017340	     -0.20745612	      0.00363707	     -0.00079832	     45.37885608
      2.76144027	     -0.04928788	      0.00000408	     -0.19034604	     -0.05519461	      0.88248157	     -0.00017204	     -0.20745810	      0.00364758	     -0.00080370	     45.22907507
      2.76287148	     -0.04933585	      0.00003022	     -0.19039437	     -0.05518938	      0.88248041	     -0.00017031	     -0.20746136	      0.00366176	     -0.00081080	     45.13251340
      2.76430269	     -0.04939136	      0.00005384	     -0.19045020	     -0.05518413	      0.88247925	     -0.00016857	     -0.20746542	      0.00367698	     -0.00081808	     44.92357472
      2.76543404	     -0.04943142	      0.00007526	     -0.19049058	     -0.05517996	      0.88247832	     -0.00016719	     -0.20746921	      0.00368962	     -0.00082393	     44.89764763
      2.76656540	     -0.04947849	      0.00009417	     -0.19053791	     -0.05517578	      0.88247738	     -0.00016581	     -0.20747348	      0.00370287	     -0.00082974	     44.75046363
      2.76802278	     -0.04953784	      0.00011947	     -0.19059764	     -0.05517037	      0.88247617	     -0.00016401	     -0.20747972	      0.00372066	     -0.00083704	     44.68360820
      2.76948016	     -0.04960552	      0.00014200	     -0.19066566	     -0.05516493	      0.88247494	     -0.00016222	     -0.20748671	      0.00373931	     -0.00084383	     44.45124695
      2.77057088	     -0.04965135	      0.00016147	     -0.19071179	     -0.05516085	      0.88247402	     -0.00016087	     -0.20749248	      0.00375364	     -0.00084857	     44.45651191
      2.77166160	     -0.04970384	      0.00017862	     -0.19076455	     -0.05515674	      0.88247309	     -0.00015951	     -0.20749865	      0.00376839	     -0.00085287	     44.32590475
      2.77319118	     -0.04977669	      0.00020350	     -0.19083781	     -0.05515096	      0.88247178	     -0.00015761	     -0.20750801	      0.00378959	     -0.00085814	     44.25189998
      2.77451885	     -0.04984601	      0.00022322	     -0.19090747	     -0.05514592	      0.88247064	     -0.00015596	     -0.20751676	      0.00380853	     -0.00086182	     44.07945478
      2.77584652	     -0.04991246	      0.00024470	     -0.19097429	     -0.05514085	      0.88246950	     -0.00015430	     -0.20752611	      0.00382778	     -0.00086472	     44.06236029
      2.77717418	     -0.04998803	      0.00026329	     -0.19105018	     -0.05513576	      0.88246835	     -0.00015264	     -0.20753600	      0.00384748	     -0.00086672	     43.86641923
      2.77850185	     -0.05005697	      0.00028502	     -0.19111953	     -0.05513063	      0.88246719	     -0.00015099	     -0.20754648	      0.00386740	     -0.00086791	     43.89275854
      2.77963424	     -0.05012526	      0.00030006	     -0.19118811	     -0.05512625	      0.88246621	     -0.00014958	     -0.20755579	      0.00388474	     -0.00086817	     43.69752051
      2.78076662	     -0.05018901	      0.00031695	     -0.19125219	     -0.05512184	      0.88246523	     -0.00014817	     -0.20756549	      0.00390224	     -0.00086788	     43.65531787
      2.78221675	     -0.05027555	      0.00033649	     -0.19133912	     -0.05511616	      0.88246397	     -0.00014637	     -0.20757838	      0.00392505	     -0.00086661	     43.52387118
      2.78366688	     -0.05035697	      0.00035734	     -0.19142098	     -0.05511045	      0.88246272	     -0.00014457	     -0.20759176	      0.00394817	     -0.00086437	     43.51305861
      2.78481917	     -0.05042771	      0.00037089	     -0.19149202	     -0.05510589	      0.88246172	     -0.00014315	     -0.20760263	      0.00396688	     -0.00086180	     43.36523557
      2.78597146	     -0.05049260	      0.00038593	     -0.19155725	     -0.05510131	      0.88246073	     -0.00014174	     -0.20761372	      0.00398572	     -0.00085859	     43.32264744
      2.78743714	     -0.05057647	      0.00040218	     -0.19164151	     -0.05509545	      0.88245947	     -0.00013995	     -0.20762802	      0.00400994	     -0.00085338	     43.20494097
      2.78890283	     -0.05065441	      0.00041971	     -0.19171988	     -0.05508956	      0.88245823	     -0.00013817	     -0.20764256	      0.00403426	     -0.00084699	     43.15984165
      2.79001523	     -0.05071922	      0.00042983	     -0.19178496	     -0.05508506	      0.88245729	     -0.00013683	     -0.20765364	      0.00405292	     -0.00084130	     43.02668870
      2.79112764	     -0.05077760	      0.00044180	     -0.19184366	     -0.05508054	      0.88245636	     -0.00013551	     -0.20766478	      0.00407160	     -0.00083498	     42.95625004
      2.79266158	     -0.05085959	      0.00045612	     -0.19192606	     -0.05507427	      0.88245508	     -0.00013369	     -0.20768011	      0.00409752	     -0.00082522	     42.83874789
      2.79419551	     -0.05093253	      0.00047149	     -0.19199944	     -0.05506797	      0.88245383	     -0.00013190	     -0.20769531	      0.00412352	     -0.00081446	     42.78651852
      2.79527316	     -0.05098845	      0.00047872	     -0.19205560	     -0.05506351	      0.88245295	     -0.00013066	     -0.20770580	      0.00414196	     -0.00080623	     42.70593849
      2.79635082	     -0.05103780	      0.00048731	     -0.19210524	     -0.05505904	      0.88245209	     -0.00012943	     -0.20771614	      0.00416038	     -0.00079755	     42.65032135
      2.79797155	     -0.05111232	      0.00049773	     -0.19218014	     -0.05505228	      0.88245081	     -0.00012761	     -0.20773129	      0.00418810	     -0.00078361	     42.58539594
      2.79932407	     -0.05116932	      0.00050667	     -0.19223747	     -0.05504660	      0.88244976	     -0.00012611	     -0.20774356	      0.00421114	     -0.00077126	     42.50645797
      2.80067660	     -0.05122969	      0.00051258	     -0.19229811	     -0.05504088	      0.88244872	     -0.00012464	     -0.20775543	      0.00423410	     -0.00075827	     42.48641005
      2.80202913	     -0.05128251	      0.00052027	     -0.19235126	     -0.05503514	      0.88244770	     -0.00012319	     -0.20776696	      0.00425688	     -0.00074481	     42.38431157
      2.80324255	     -0.05133561	      0.00052303	     -0.19240456	     -0.05502996	      0.88244681	     -0.00012191	     -0.20777694	      0.00427725	     -0.00073234	     42.40607265
      2.80445598	     -0.05138216	      0.00052772	     -0.19245137	     -0.05502476	      0.88244593	     -0.00012066	     -0.20778666	      0.00429744	     -0.00071967	     42.32275214
      2.80566941	     -0.05143127	      0.00052985	     -0.19250069	     -0.05501953	      0.88244506	     -0.00011943	     -0.20779604	      0.00431753	     -0.00070688	     42.33482141
      2.80720141	     -0.05148842	      0.00053367	     -0.19255813	     -0.05501290	      0.88244399	     -0.00011790	     -0.20780745	      0.00434270	     -0.00069071	     42.25342707
      2.80842101	     -0.05153671	      0.00053335	     -0.19260660	     -0.05500759	      0.88244316	     -0.00011672	     -0.20781614	      0.00436262	     -0.00067783	     42.34727275
      2.80964061	     -0.05157979	      0.00053479	     -0.19264989	     -0.05500226	      0.88244234	     -0.00011556	     -0.20782452	      0.00438244	     -0.00066504	     42.27981014
      2.81086022	     -0.05162459	      0.00053356	     -0.19269485	     -0.05499690	      0.88244153	     -0.00011442	     -0.20783256	      0.00440211	     -0.00065233	     42.36149585
      2.81238240	     -0.05167580	      0.00053335	     -0.19274631	     -0.05499018	      0.88244055	     -0.00011303	     -0.20784216	      0.00442645	     -0.00063668	     42.29630344
      2.81356092	     -0.05171661	      0.00052996	     -0.19278725	     -0.05498496	      0.88243981	     -0.00011199	     -0.20784922	      0.00444499	     -0.00062478	     42.48405360
      2.81473944	     -0.05175330	      0.00052839	     -0.19282411	     -0.05497971	      0.88243908	     -0.00011096	     -0.20785597	      0.00446331	     -0.00061306	     42.45585562
      2.81616087	     -0.05179771	      0.00052365	     -0.19286867	     -0.05497335	      0.88243822	     -0.00010977	     -0.20786366	      0.00448489	     -0.00059925	     42.65392856
      2.81743474	     -0.05183425	      0.00052091	     -0.19290537	     -0.05496762	      0.88243746	     -0.00010872	     -0.20787016	      0.00450382	     -0.00058717	     42.60152542
      2.81870861	     -0.05187135	      0.00051461	     -0.19294258	     -0.05496187	      0.88243672	     -0.00010771	     -0.20787627	      0.00452219	     -0.00057545	     42.88422455
      2.81998248	     -0.05190541	      0.00051040	     -0.19297677	     -0.05495610	      0.88243600	     -0.00010672	     -0.20788201	      0.00454017	     -0.00056401	     42.83890609
      2.82125635	     -0.05193945	      0.00050258	     -0.19301089	     -0.05495031	      0.88243529	     -0.00010576	     -0.20788738	      0.00455751	     -0.00055294	     43.17626604
      2.82253022	     -0.05197090	      0.00049712	     -0.19304246	     -0.05494449	      0.88243459	     -0.00010484	     -0.20789239	      0.00457447	     -0.00054214	     43.12768578
      2.82380409	     -0.05200209	      0.00048756	     -0.19307369	     -0.05493865	      0.88243390	     -0.00010395	     -0.20789704	      0.00459077	     -0.00053168	     43.53380746
      2.82507796	     -0.05203113	      0.00048087	     -0.19310283	     -0.05493279	      0.88243323	     -0.00010309	     -0.20790134	      0.00460674	     -0.00052137	     43.47792031
      2.82622120	     -0.05205675	      0.00047116	     -0.19312847	     -0.05492752	      0.88243264	     -0.00010234	     -0.20790489	      0.00462052	     -0.00051230	     43.85175158
      2.82736444	     -0.05208089	      0.00046311	     -0.19315266	     -0.05492223	      0.88243206	     -0.00010162	     -0.20790817	      0.00463400	     -0.00050325	     43.92357097
      2.82850768	     -0.05210437	      0.00045334	     -0.19317616	     -0.05491692	      0.88243149	     -0.00010093	     -0.20791115	      0.00464704	     -0.00049431	     44.17002443
      2.83010395	     -0.05213587	      0.00044014	     -0.19320770	     -0.05490949	      0.88243071	     -0.00010001	     -0.20791485	      0.00466468	     -0.00048194	     44.32997638
      2.83128179	     -0.05215817	      0.00042817	     -0.19322999	     -0.05490399	      0.88243015	     -0.00009937	     -0.20791723	      0.00467720	     -0.00047298	     44.68733595
      2.83245964	     -0.05217935	      0.00041740	     -0.19325117	     -0.05489847	      0.88242960	     -0.00009875	     -0.20791932	      0.00468951	     -0.00046409	     44.79468645
      2.83363748	     -0.05219878	      0.00040504	     -0.19327059	     -0.05489294	      0.88242906	     -0.00009817	     -0.20792110	      0.00470149	     -0.00045536	     45.08367929
      2.83518549	     -0.05221988	      0.00038979	     -0.19329169	     -0.05488565	      0.88242836	     -0.00009744	     -0.20792292	      0.00471697	     -0.00044397	     45.26699471
      2.83633223	     -0.05223055	      0.00037652	     -0.19330232	     -0.05488024	      0.88242786	     -0.00009694	     -0.20792380	      0.00472813	     -0.00043557	     45.66892999
      2.83747897	     -0.05223602	      0.00036489	     -0.19330779	     -0.05487481	      0.88242736	     -0.00009647	     -0.20792419	      0.00473918	     -0.00042701	     45.82987818
      2.83890240	     -0.05223512	      0.00034894	     -0.19330686	     -0.05486805	      0.88242676	     -0.00009592	     -0.20792388	      0.00475249	     -0.00041605	     46.26129079
      2.84016641	     -0.05222723	      0.00033650	     -0.19329899	     -0.05486204	      0.88242624	     -0.00009548	     -0.20792275	      0.00476402	     -0.00040576	     46.39273325
      2.84143041	     -0.05221305	      0.00032207	     -0.19328478	     -0.05485601	      0.88242574	     -0.00009507	     -0.20792076	      0.00477502	     -0.00039488	     46.83988128
      2.84269442	     -0.05219248	      0.00031020	     -0.19326423	     -0.05484997	      0.88242524	     -0.00009469	     -0.20791786	      0.00478567	     -0.00038316	     46.94532365
      2.84395843	     -0.05216558	      0.00029581	     -0.19323729	     -0.05484391	      0.88242477	     -0.00009436	     -0.20791401	      0.00479570	     -0.00037065	     47.42528617
      2.84522243	     -0.05213242	      0.00028431	     -0.19320416	     -0.05483784	      0.88242431	     -0.00009406	     -0.20790918	      0.00480534	     -0.00035712	     47.51024340
      2.84648644	     -0.05209310	      0.00026978	     -0.19316480	     -0.05483176	      0.88242387	     -0.00009379	     -0.20790336	      0.00481428	     -0.00034265	     48.02554844
      2.84762403	     -0.05205277	      0.00025962	     -0.19312447	     -0.05482628	      0.88242348	     -0.00009359	     -0.20789726	      0.00482194	     -0.00032862	     48.08693032
      2.84876161	     -0.05200835	      0.00024746	     -0.19308002	     -0.05482079	      0.88242312	     -0.00009342	     -0.20789035	      0.00482900	     -0.00031377	     48.43095933
      2.84989920	     -0.05196005	      0.00023646	     -0.19303171	     -0.05481530	      0.88242277	     -0.00009327	     -0.20788265	      0.00483559	     -0.00029800	     48.62221748
      2.85147333	     -0.05188635	      0.00022008	     -0.19295794	     -0.05480768	      0.88242232	     -0.00009312	     -0.20787070	      0.00484380	     -0.00027481	     49.06620480
      2.85264766	     -0.05182557	      0.00020958	     -0.19289715	     -0.05480199	      0.88242201	     -0.00009305	     -0.20786081	      0.00484933	     -0.00025639	     49.18222182
      2.85382200	     -0.05175947	      0.00019738	     -0.19283099	     -0.05479629	      0.88242172	     -0.00009301	     -0.20785007	      0.00485418	     -0.00023707	     49.52049546
      2.85499633	     -0.05168877	      0.00018647	     -0.19276024	     -0.05479059	      0.88242145	     -0.00009300	     -0.20783850	      0.00485840	     -0.00021677	     49.70408463
      2.85652206	     -0.05159054	      0.00017102	     -0.19266191	     -0.05478317	      0.88242114	     -0.00009303	     -0.20782220	      0.00486271	     -0.00018906	     50.13157108
      2.85766806	     -0.05151267	      0.00016153	     -0.19258399	     -0.05477760	      0.88242094	     -0.00009310	     -0.20780904	      0.00486513	     -0.00016716	     50.21547216
      2.85881406	     -0.05143184	      0.00015035	     -0.19250307	     -0.05477202	      0.88242076	     -0.00009319	     -0.20779513	      0.00486666	     -0.00014443	     50.51131152
      2.86022313	     -0.05132893	      0.00013814	     -0.19240006	     -0.05476516	      0.88242058	     -0.00009335	     -0.20777704	      0.00486747	     -0.00011538	     50.69211860
      2.86148458	     -0.05123425	      0.00012548	     -0.19230524	     -0.05475902	      0.88242045	     -0.00009354	     -0.20775997	      0.00486702	     -0.00008860	     51.05202811
      2.86274604	     -0.05113752	      0.00011504	     -0.19220839	     -0.05475288	      0.88242035	     -0.00009376	     -0.20774213	      0.00486563	     -0.00006116	     51.14473847
      2.86400749	     -0.05103845	      0.00010229	     -0.19210915	     -0.05474675	      0.88242029	     -0.00009402	     -0.20772358	      0.00486310	     -0.00003337	     51.51799583
      2.86526894	     -0.05093697	      0.00009239	     -0.19200752	     -0.05474061	      0.88242027	     -0.00009431	     -0.20770434	      0.00485966	     -0.00000528	     51.57632171
      2.86653040	     -0.05083401	      0.00007974	     -0.19190436	     -0.05473449	      0.88242028	     -0.00009465	     -0.20768445	      0.00485508	      0.00002271	     51.95266837
      2.86779185	     -0.05073005	      0.00007036	     -0.19180024	     -0.05472837	      0.88242033	     -0.00009502	     -0.20766396	      0.00484966	      0.00005052	     51.96344632
      2.86905330	     -0.05062546	      0.00005761	     -0.19169541	     -0.05472225	      0.88242041	     -0.00009543	     -0.20764292	      0.00484317	      0.00007771	     52.35887158
      2.87016825	     -0.05053244	      0.00004933	     -0.19160222	     -0.05471686	      0.88242051	     -0.00009582	     -0.20762391	      0.00483682	      0.00010119	     52.35727515
      2.87128320	     -0.05043867	      0.00003905	     -0.19150822	     -0.05471147	      0.88242063	     -0.00009624	     -0.20760454	      0.00482974	      0.00012388	     52.59160081
      2.87266712	     -0.05032108	      0.00002777	     -0.19139037	     -0.05470479	      0.88242082	     -0.00009681	     -0.20758000	      0.00482014	      0.00015094	     52.73001459
      2.87405104	     -0.05020358	      0.00001464	     -0.19127255	     -0.05469813	      0.88242105	     -0.00009742	     -0.20755497	      0.00480953	      0.00017654	     53.06356269
      2.87519315	     -0.05010810	      0.00000574	     -0.19117683	     -0.05469264	      0.88242126	     -0.00009796	     -0.20753400	      0.00480015	      0.00019659	     53.07333228
      2.87633526	     -0.05001508	     -0.00000535	     -0.19108351	     -0.05468716	      0.88242150	     -0.00009853	     -0.20751284	      0.00479005	      0.00021541	     53.27848583
      2.87772344	     -0.04990604	     -0.00001769	     -0.19097411	     -0.05468052	      0.88242181	     -0.00009926	     -0.20748696	      0.00477699	      0.00023659	     53.35753652
      2.87911162	     -0.04980213	     -0.00003252	     -0.19086978	     -0.05467390	      0.88242215	     -0.00010004	     -0.20746106	      0.00476298	      0.00025559	     53.63798723
      2.88021555	     -0.04972222	     -0.00004213	     -0.19078956	     -0.05466865	      0.88242244	     -0.00010069	     -0.20744052	      0.00475136	      0.00026912	     53.60768892
      2.88131948	     -0.04964323	     -0.00005404	     -0.19071022	     -0.05466341	      0.88242275	     -0.00010137	     -0.20742008	      0.00473918	      0.00028115	     53.75563007
      2.88276101	     -0.04954451	     -0.00006849	     -0.19061103	     -0.05465659	      0.88242316	     -0.00010230	     -0.20739360	      0.00472259	      0.00029465	     53.81917326
      2.88420253	     -0.04945064	     -0.00008480	     -0.19051665	     -0.05464979	      0.88242359	     -0.00010327	     -0.20736743	      0.00470516	      0.00030552	     54.04305104
      2.88527791	     -0.04938381	     -0.00009456	     -0.19044947	     -0.05464474	      0.88242393	     -0.00010403	     -0.20734814	      0.00469177	      0.00031197	     53.98579827
      2.88635329	     -0.04931964	     -0.00010603	     -0.19038492	     -0.05463970	      0.88242427	     -0.00010481	     -0.20732907	      0.00467794	      0.00031686	     54.07694591
      2.88785562	     -0.04923445	     -0.00012074	     -0.19029921	     -0.05463269	      0.88242474	     -0.00010595	     -0.20730283	      0.00465809	      0.00032118	     54.10780783
      2.88935795	     -0.04915470	     -0.00013724	     -0.19021890	     -0.05462571	      0.88242523	     -0.00010713	     -0.20727708	      0.00463754	      0.00032246	     54.27730925
      2.89038506	     -0.04910275	     -0.00014582	     -0.19016660	     -0.05462095	      0.88242556	     -0.00010797	     -0.20725979	      0.00462326	      0.00032168	     54.19163520
      2.89141218	     -0.04905340	     -0.00015601	     -0.19011689	     -0.05461621	      0.88242589	     -0.00010883	     -0.20724275	      0.00460868	      0.00031948	     54.22985342
      2.89302397	     -0.04898041	     -0.00017066	     -0.19004333	     -0.05460880	      0.88242640	     -0.00011022	     -0.20721654	      0.00458541	      0.00031334	     54.22538319
      2.89434405	     -0.04892384	     -0.00018330	     -0.18998627	     -0.05460276	      0.88242681	     -0.00011140	     -0.20719554	      0.00456597	      0.00030590	     54.27214491
      2.89566414	     -0.04886941	     -0.00019367	     -0.18993140	     -0.05459675	      0.88242721	     -0.00011262	     -0.20717495	      0.00454631	      0.00029647	     54.21875530
      2.89698422	     -0.04881914	     -0.00020630	     -0.18988063	     -0.05459076	      0.88242759	     -0.00011387	     -0.20715475	      0.00452631	      0.00028507	     54.25895972
      2.89814793	     -0.04877670	     -0.00021436	     -0.18983782	     -0.05458550	      0.88242792	     -0.00011500	     -0.20713730	      0.00450854	      0.00027357	     54.16582635
      2.89931163	     -0.04873816	     -0.00022454	     -0.18979886	     -0.05458026	      0.88242823	     -0.00011615	     -0.20712018	      0.00449055	      0.00026067	     54.14658974
      2.90047534	     -0.04870156	     -0.00023302	     -0.18976187	     -0.05457505	      0.88242852	     -0.00011734	     -0.20710340	      0.00447244	      0.00024652	     54.07990042
      2.90201582	     -0.04865768	     -0.00024562	     -0.18971744	     -0.05456818	      0.88242889	     -0.00011894	     -0.20708173	      0.00444826	      0.00022598	     54.02527127
      2.90319318	     -0.04862429	     -0.00025271	     -0.18968368	     -0.05456295	      0.88242914	     -0.00012020	     -0.20706556	      0.00442969	      0.00020911	     53.93946449
      2.90437054	     -0.04859535	     -0.00026195	     -0.18965433	     -0.05455775	      0.88242938	     -0.00012149	     -0.20704971	      0.00441099	      0.00019133	     53.86094759
      2.90554790	     -0.04856651	     -0.00026923	     -0.18962512	     -0.05455257	      0.88242959	     -0.00012280	     -0.20703419	      0.00439222	      0.00017278	     53.77742490
      2.90705388	     -0.04853533	     -0.00028037	     -0.18959341	     -0.05454597	      0.88242983	     -0.00012451	     -0.20701479	      0.00436810	      0.00014814	     53.63872177
      2.90816770	     -0.04850982	     -0.00028576	     -0.18956757	     -0.05454111	      0.88242999	     -0.00012581	     -0.20700078	      0.00435020	      0.00012938	     53.57762975
      2.90928153	     -0.04848959	     -0.00029325	     -0.18954697	     -0.05453628	      0.88243012	     -0.00012713	     -0.20698701	      0.00433228	      0.00011031	     53.44757928
      2.91067812	     -0.04846198	     -0.00030030	     -0.18951894	     -0.05453024	      0.88243026	     -0.00012881	     -0.20697011	      0.00430975	      0.00008610	     53.36495589
      2.91189854	     -0.04844389	     -0.00030816	     -0.18950044	     -0.05452500	      0.88243035	     -0.00013031	     -0.20695562	      0.00429010	      0.00006489	     53.17407842
      2.91311895	     -0.04842078	     -0.00031311	     -0.18947698	     -0.05451977	      0.88243042	     -0.00013184	     -0.20694141	      0.00427037	      0.00004373	     53.13160546
      2.91433937	     -0.04840498	     -0.00032043	     -0.18946079	     -0.05451457	      0.88243046	     -0.00013340	     -0.20692740	      0.00425074	      0.00002288	     52.90856742
      2.91555978	     -0.04838311	     -0.00032466	     -0.18943858	     -0.05450940	      0.88243047	     -0.00013498	     -0.20691366	      0.00423103	      0.00000237	     52.87838071
      2.91678020	     -0.04836952	     -0.00033150	     -0.18942460	     -0.05450425	      0.88243046	     -0.00013660	     -0.20690008	      0.00421143	     -0.00001755	     52.62340948
      2.91800061	     -0.04834863	     -0.00033496	     -0.18940338	     -0.05449912	      0.88243043	     -0.00013823	     -0.20688675	      0.00419175	     -0.00003689	     52.61042539
      2.91922103	     -0.04833743	     -0.00034139	     -0.18939180	     -0.05449401	      0.88243037	     -0.00013989	     -0.20687357	      0.00417222	     -0.00005538	     52.31909794
      2.92044144	     -0.04831756	     -0.00034403	     -0.18937162	     -0.05448893	      0.88243030	     -0.00014158	     -0.20686062	      0.00415257	     -0.00007308	     52.32676550
      2.92152759	     -0.04830902	     -0.00034915	     -0.18936275	     -0.05448443	      0.88243021	     -0.00014311	     -0.20684922	      0.00413524	     -0.00008795	     52.04666694
      2.92261374	     -0.04829560	     -0.00035194	     -0.18934904	     -0.05447995	      0.88243011	     -0.00014465	     -0.20683800	      0.00411786	     -0.00010206	     51.96305101
      2.92394318	     -0.04828476	     -0.00035651	     -0.18933782	     -0.05447449	      0.88242996	     -0.00014657	     -0.20682448	      0.00409670	     -0.00011812	     51.72012051
      2.92527263	     -0.04827044	     -0.00035897	     -0.18932317	     -0.05446906	      0.88242979	     -0.00014851	     -0.20681124	      0.00407554	     -0.00013287	     51.65622119
      2.92637792	     -0.04826614	     -0.00036307	     -0.18931854	     -0.05446456	      0.88242964	     -0.00015015	     -0.20680041	      0.00405811	     -0.00014402	     51.36953432
      2.92748321	     -0.04825768	     -0.00036509	     -0.18930981	     -0.05446009	      0.88242947	     -0.00015181	     -0.20678980	      0.00404068	     -0.00015423	     51.27167221
      2.92881853	     -0.04825363	     -0.00036891	     -0.18930539	     -0.05445471	      0.88242926	     -0.00015384	     -0.20677722	      0.00401982	     -0.00016521	     51.00021559
      2.93015384	     -0.04824554	     -0.00037043	     -0.18929697	     -0.05444935	      0.88242903	     -0.00015589	     -0.20676497	      0.00399903	     -0.00017482	     50.94264096
      2.93122159	     -0.04824715	     -0.00037390	     -0.18929828	     -0.05444509	      0.88242884	     -0.00015756	     -0.20675536	      0.00398265	     -0.00018143	     50.63432501
      2.93228934	     -0.04824474	     -0.00037534	     -0.18929560	     -0.05444085	      0.88242865	     -0.00015923	     -0.20674597	      0.00396633	     -0.00018720	     50.51938851
      2.93367517	     -0.04824732	     -0.00037834	     -0.18929783	     -0.05443537	      0.88242838	     -0.00016144	     -0.20673405	      0.00394544	     -0.00019336	     50.23547810
      2.93506101	     -0.04824657	     -0.00037922	     -0.18929676	     -0.05442991	      0.88242811	     -0.00016367	     -0.20672251	      0.00392475	     -0.00019821	     50.16092418
      2.93609911	     -0.04825423	     -0.00038215	     -0.18930414	     -0.05442585	      0.88242790	     -0.00016535	     -0.20671405	      0.00390957	     -0.00020092	     49.83723119
      2.93713721	     -0.04825811	     -0.00038326	     -0.18930776	     -0.05442179	      0.88242769	     -0.00016705	     -0.20670582	      0.00389451	     -0.00020299	     49.70765828
      2.93858321	     -0.04826878	     -0.00038586	     -0.18931807	     -0.05441618	      0.88242740	     -0.00016945	     -0.20669467	      0.00387396	     -0.00020474	     49.41169758
      2.94002920	     -0.04827613	     -0.00038639	     -0.18932511	     -0.05441059	      0.88242710	     -0.00017186	     -0.20668394	      0.00385379	     -0.00020535	     49.33437842
      2.94102366	     -0.04828915	     -0.00038889	     -0.18933787	     -0.05440677	      0.88242690	     -0.00017354	     -0.20667674	      0.00384030	     -0.00020503	     48.99047862
      2.94201812	     -0.04829845	     -0.00038959	     -0.18934695	     -0.05440295	      0.88242669	     -0.00017523	     -0.20666976	      0.00382696	     -0.00020423	     48.84447822
      2.94356532	     -0.04831771	     -0.00039140	     -0.18936585	     -0.05439705	      0.88242638	     -0.00017788	     -0.20665926	      0.00380675	     -0.00020199	     48.52422982
      2.94483907	     -0.04833240	     -0.00039167	     -0.18938028	     -0.05439221	      0.88242612	     -0.00018007	     -0.20665098	      0.00379054	     -0.00019933	     48.36916424
      2.94611282	     -0.04835336	     -0.00039353	     -0.18940094	     -0.05438739	      0.88242587	     -0.00018229	     -0.20664297	      0.00377485	     -0.00019591	     48.02985202
      2.94738656	     -0.04836889	     -0.00039290	     -0.18941624	     -0.05438259	      0.88242563	     -0.00018452	     -0.20663529	      0.00375953	     -0.00019192	     47.94551603
      2.94851553	     -0.04839072	     -0.00039467	     -0.18943781	     -0.05437836	      0.88242541	     -0.00018651	     -0.20662870	      0.00374647	     -0.00018784	     47.59158486
      2.94964449	     -0.04840775	     -0.00039431	     -0.18945463	     -0.05437413	      0.88242520	     -0.00018851	     -0.20662235	      0.00373370	     -0.00018341	     47.46471129
      2.95077346	     -0.04842924	     -0.00039511	     -0.18947589	     -0.05436992	      0.88242500	     -0.00019052	     -0.20661622	      0.00372140	     -0.00017857	     47.20284962
      2.95225845	     -0.04845493	     -0.00039483	     -0.18950131	     -0.05436441	      0.88242474	     -0.00019317	     -0.20660850	      0.00370577	     -0.00017168	     47.03333362
      2.95341626	     -0.04848082	     -0.00039635	     -0.18952696	     -0.05436013	      0.88242454	     -0.00019526	     -0.20660272	      0.00369416	     -0.00016579	     46.70462896
      2.95457406	     -0.04850248	     -0.00039616	     -0.18954841	     -0.05435586	      0.88242435	     -0.00019735	     -0.20659720	      0.00368287	     -0.00015948	     46.58820906
      2.95573187	     -0.04852854	     -0.00039739	     -0.18957424	     -0.05435160	      0.88242417	     -0.00019945	     -0.20659189	      0.00367202	     -0.00015261	     46.32972834
      2.95719338	     -0.04855752	     -0.00039702	     -0.18960298	     -0.05434624	      0.88242396	     -0.00020211	     -0.20658553	      0.00365875	     -0.00014308	     46.19490528
      2.95833331	     -0.04858629	     -0.00039860	     -0.18963153	     -0.05434208	      0.88242380	     -0.00020419	     -0.20658080	      0.00364881	     -0.00013482	     45.86905520
      2.95947323	     -0.04861044	     -0.00039853	     -0.18965549	     -0.05433792	      0.88242365	     -0.00020627	     -0.20657632	      0.00363904	     -0.00012582	     45.76925452
      2.96061316	     -0.04863801	     -0.00039972	     -0.18968285	     -0.05433378	      0.88242351	     -0.00020836	     -0.20657202	      0.00362955	     -0.00011591	     45.54187928
      2.96214733	     -0.04867111	     -0.00039997	     -0.18971571	     -0.05432822	      0.88242334	     -0.00021118	     -0.20656655	      0.00361696	     -0.00010111	     45.41144145
      2.96328798	     -0.04870034	     -0.00040169	     -0.18974473	     -0.05432410	      0.88242324	     -0.00021328	     -0.20656266	      0.00360780	     -0.00008891	     45.10357489
      2.96442863	     -0.04872450	     -0.00040130	     -0.18976873	     -0.05431999	      0.88242314	     -0.00021538	     -0.20655894	      0.00359861	     -0.00007581	     44.99722635
      2.96581644	     -0.04875800	     -0.00040198	     -0.18980202	     -0.05431500	      0.88242305	     -0.00021794	     -0.20655457	      0.00358756	     -0.00005863	     44.69609653
      2.96705739	     -0.04878262	     -0.00040062	     -0.18982649	     -0.05431056	      0.88242299	     -0.00022023	     -0.20655083	      0.00357768	     -0.00004229	     44.64328131
      2.96829835	     -0.04881313	     -0.00040122	     -0.18985681	     -0.05430612	      0.88242294	     -0.00022252	     -0.20654719	      0.00356797	     -0.00002499	     44.33728592
      2.96953930	     -0.04883645	     -0.00039926	     -0.18988000	     -0.05430170	      0.88242292	     -0.00022481	     -0.20654368	      0.00355822	     -0.00000695	     44.30471641
      2.97078025	     -0.04886581	     -0.00039933	     -0.18990920	     -0.05429729	      0.88242293	     -0.00022709	     -0.20654023	      0.00354864	      0.00001189	     43.99545928
      2.97202120	     -0.04888732	     -0.00039634	     -0.18993062	     -0.05429290	      0.88242295	     -0.00022938	     -0.20653688	      0.00353898	      0.00003130	     43.97785972
      2.97326215	     -0.04891516	     -0.00039560	     -0.18995831	     -0.05428851	      0.88242301	     -0.00023166	     -0.20653355	      0.00352951	      0.00005138	     43.67568066
[truncated: 289,664 more chars]
