# Supplementary material for: A Neural Controller Model Considering the Vestibulospinal Tract in Human Postural Control
Source: Front Comput Neurosci. 2022 Feb 25;16:785099. doi: 10.3389/fncom.2022.785099 (PMC8913724; doi:10.3389/fncom.2022.785099)
Supplement: Supplementary file 8 [file Data_Sheet_3.zip › SimulationResults/VST+/3.550/opt_1/jiang_CoPpositon_pos.sto]

CoP
version=1
nRows=3676
nColumns=11
inDegrees=no

This file contains CoP trajectory (of origin) and orientations.

Units are S.I. units (seconds, meters, Newtons, ...)
Angles are in degrees.

endheader
time	cop-x	cop-z	cop-x-calcn-r	com-x	com-y	com-z	com-x-calcn-r	com-x-vel	com-y-vel	s_torques
      0.00050955	     -0.05889585	     -0.00032746	     -0.19988575	     -0.06311975	      0.88306779	     -0.00041561	     -0.21706737	      0.00000427	      0.00008594	     19.47448796
      0.00101910	     -0.05828036	     -0.00026130	     -0.19927129	     -0.06311975	      0.88306785	     -0.00041559	     -0.21705121	     -0.00000656	      0.00017381	     22.82523406
      0.00184916	     -0.05763887	     -0.00020308	     -0.19863039	     -0.06311977	      0.88306806	     -0.00041556	     -0.21701331	     -0.00004717	      0.00031723	     20.97749782
      0.00286037	     -0.05727447	     -0.00017824	     -0.19826550	     -0.06311985	      0.88306846	     -0.00041550	     -0.21696067	     -0.00012300	      0.00048346	     19.12117909
      0.00461334	     -0.05722367	     -0.00018691	     -0.19821246	     -0.06312021	      0.88306953	     -0.00041536	     -0.21687903	     -0.00028736	      0.00072444	     16.81344276
      0.00649072	     -0.05743787	     -0.00020969	     -0.19842397	     -0.06312092	      0.88307107	     -0.00041516	     -0.21681881	     -0.00047081	      0.00089650	     13.45969247
      0.00784218	     -0.05757769	     -0.00021865	     -0.19856210	     -0.06312164	      0.88307233	     -0.00041498	     -0.21679055	     -0.00059675	      0.00096509	     11.06027389
      0.00919364	     -0.05767710	     -0.00022064	     -0.19866006	     -0.06312253	      0.88307366	     -0.00041479	     -0.21677052	     -0.00071549	      0.00099291	      9.60788826
      0.01054510	     -0.05773092	     -0.00021784	     -0.19871261	     -0.06312358	      0.88307500	     -0.00041457	     -0.21675558	     -0.00082844	      0.00098593	      8.67940663
      0.01222787	     -0.05776013	     -0.00021190	     -0.19874036	     -0.06312508	      0.88307662	     -0.00041428	     -0.21674092	     -0.00096259	      0.00093795	      8.04527123
      0.01355120	     -0.05776076	     -0.00020674	     -0.19873990	     -0.06312643	      0.88307782	     -0.00041403	     -0.21673122	     -0.00106489	      0.00087570	      7.99513575
      0.01487453	     -0.05775716	     -0.00020268	     -0.19873522	     -0.06312790	      0.88307893	     -0.00041377	     -0.21672258	     -0.00116475	      0.00079663	      7.83271098
      0.01619787	     -0.05774777	     -0.00019998	     -0.19872474	     -0.06312951	      0.88307993	     -0.00041350	     -0.21671489	     -0.00126309	      0.00070423	      7.91091885
      0.01798052	     -0.05773639	     -0.00019825	     -0.19871189	     -0.06313188	      0.88308106	     -0.00041312	     -0.21670600	     -0.00139309	      0.00056387	      7.74462864
      0.01929737	     -0.05772499	     -0.00019929	     -0.19869937	     -0.06313377	      0.88308173	     -0.00041284	     -0.21670057	     -0.00148783	      0.00045128	      7.93942001
      0.02061422	     -0.05771785	     -0.00020103	     -0.19869111	     -0.06313579	      0.88308225	     -0.00041254	     -0.21669609	     -0.00158097	      0.00033316	      7.74977590
      0.02222972	     -0.05770831	     -0.00020488	     -0.19868020	     -0.06313844	      0.88308266	     -0.00041217	     -0.21669195	     -0.00169346	      0.00018244	      7.79509192
      0.02367355	     -0.05770575	     -0.00020898	     -0.19867642	     -0.06314095	      0.88308283	     -0.00041184	     -0.21668947	     -0.00179164	      0.00004395	      7.50050947
      0.02511738	     -0.05770252	     -0.00021452	     -0.19867198	     -0.06314361	      0.88308279	     -0.00041150	     -0.21668816	     -0.00188779	     -0.00009704	      7.56976087
      0.02656120	     -0.05770799	     -0.00022003	     -0.19867626	     -0.06314640	      0.88308255	     -0.00041116	     -0.21668796	     -0.00198086	     -0.00023930	      7.32934506
      0.02800503	     -0.05771363	     -0.00022655	     -0.19868073	     -0.06314933	      0.88308210	     -0.00041081	     -0.21668889	     -0.00207105	     -0.00038211	      7.41548852
      0.02944885	     -0.05772992	     -0.00023256	     -0.19869591	     -0.06315238	      0.88308144	     -0.00041046	     -0.21669088	     -0.00215706	     -0.00052433	      7.31947589
      0.03089268	     -0.05774655	     -0.00023929	     -0.19871145	     -0.06315556	      0.88308058	     -0.00041011	     -0.21669398	     -0.00223911	     -0.00066526	      7.47594923
      0.03233650	     -0.05777509	     -0.00024509	     -0.19873897	     -0.06315885	      0.88307952	     -0.00040975	     -0.21669811	     -0.00231571	     -0.00080364	      7.59121407
      0.03378033	     -0.05780309	     -0.00025142	     -0.19876600	     -0.06316224	      0.88307826	     -0.00040938	     -0.21670333	     -0.00238718	     -0.00093872	      7.88083456
      0.03506711	     -0.05783817	     -0.00025604	     -0.19880029	     -0.06316535	      0.88307698	     -0.00040905	     -0.21670881	     -0.00244529	     -0.00105518	      8.19144349
      0.03635389	     -0.05787336	     -0.00026078	     -0.19883474	     -0.06316853	      0.88307555	     -0.00040871	     -0.21671511	     -0.00249842	     -0.00116731	      8.61184324
      0.03792949	     -0.05792386	     -0.00026569	     -0.19888442	     -0.06317252	      0.88307361	     -0.00040829	     -0.21672384	     -0.00255566	     -0.00129734	      9.26679838
      0.03950509	     -0.05797467	     -0.00027039	     -0.19893452	     -0.06317658	      0.88307147	     -0.00040786	     -0.21673368	     -0.00260447	     -0.00141811	     10.08431143
      0.04081849	     -0.05802321	     -0.00027332	     -0.19898255	     -0.06318003	      0.88306954	     -0.00040749	     -0.21674260	     -0.00263806	     -0.00151050	     10.84833436
      0.04213188	     -0.05806856	     -0.00027626	     -0.19902746	     -0.06318351	      0.88306750	     -0.00040711	     -0.21675218	     -0.00266574	     -0.00159470	     11.72863650
      0.04371023	     -0.05812569	     -0.00027900	     -0.19908415	     -0.06318774	      0.88306491	     -0.00040665	     -0.21676436	     -0.00269079	     -0.00168383	     12.82727075
      0.04528858	     -0.05817667	     -0.00028172	     -0.19913480	     -0.06319200	      0.88306220	     -0.00040618	     -0.21677719	     -0.00270790	     -0.00175896	     14.11068085
      0.04655646	     -0.05821937	     -0.00028304	     -0.19917731	     -0.06319544	      0.88305993	     -0.00040579	     -0.21678779	     -0.00271572	     -0.00180842	     14.97347461
      0.04782434	     -0.05825566	     -0.00028447	     -0.19921345	     -0.06319888	      0.88305761	     -0.00040540	     -0.21679860	     -0.00271932	     -0.00184798	     15.97120645
      0.04945778	     -0.05829994	     -0.00028564	     -0.19925762	     -0.06320333	      0.88305456	     -0.00040488	     -0.21681265	     -0.00271791	     -0.00188389	     17.06227708
      0.05109121	     -0.05833426	     -0.00028688	     -0.19929191	     -0.06320776	      0.88305147	     -0.00040435	     -0.21682670	     -0.00271125	     -0.00190290	     18.30954713
      0.05231646	     -0.05836056	     -0.00028728	     -0.19931822	     -0.06321108	      0.88304913	     -0.00040394	     -0.21683711	     -0.00270298	     -0.00190600	     18.79324969
      0.05354172	     -0.05837998	     -0.00028799	     -0.19933768	     -0.06321438	      0.88304680	     -0.00040353	     -0.21684738	     -0.00269305	     -0.00189990	     19.45560963
      0.05524539	     -0.05840364	     -0.00028863	     -0.19936142	     -0.06321896	      0.88304358	     -0.00040294	     -0.21686133	     -0.00267684	     -0.00187653	     20.01282615
      0.05694907	     -0.05841635	     -0.00028942	     -0.19937425	     -0.06322350	      0.88304042	     -0.00040235	     -0.21687479	     -0.00265948	     -0.00183700	     20.76057224
      0.05811034	     -0.05842635	     -0.00028949	     -0.19938434	     -0.06322658	      0.88303830	     -0.00040194	     -0.21688360	     -0.00264706	     -0.00180136	     20.65808226
      0.05927161	     -0.05842966	     -0.00028986	     -0.19938774	     -0.06322965	      0.88303624	     -0.00040152	     -0.21689211	     -0.00263512	     -0.00175940	     20.84341533
      0.06110383	     -0.05842995	     -0.00029048	     -0.19938816	     -0.06323446	      0.88303308	     -0.00040085	     -0.21690480	     -0.00261730	     -0.00168136	     20.82299307
      0.06259659	     -0.05842249	     -0.00029113	     -0.19938081	     -0.06323836	      0.88303062	     -0.00040030	     -0.21691439	     -0.00260465	     -0.00160837	     20.86444384
      0.06408935	     -0.05841420	     -0.00029158	     -0.19937261	     -0.06324224	      0.88302828	     -0.00039974	     -0.21692324	     -0.00259393	     -0.00152813	     20.47938352
      0.06558211	     -0.05839715	     -0.00029228	     -0.19935563	     -0.06324611	      0.88302607	     -0.00039917	     -0.21693137	     -0.00258615	     -0.00144215	     20.50340951
      0.06688826	     -0.05838477	     -0.00029246	     -0.19934329	     -0.06324948	      0.88302423	     -0.00039867	     -0.21693781	     -0.00258131	     -0.00136311	     19.98043563
      0.06819442	     -0.05836591	     -0.00029274	     -0.19932445	     -0.06325285	      0.88302251	     -0.00039816	     -0.21694369	     -0.00257911	     -0.00128165	     19.83793505
      0.06950058	     -0.05834779	     -0.00029277	     -0.19930634	     -0.06325622	      0.88302089	     -0.00039765	     -0.21694896	     -0.00257915	     -0.00119853	     19.45476438
      0.07125957	     -0.05831843	     -0.00029294	     -0.19927695	     -0.06326076	      0.88301888	     -0.00039696	     -0.21695519	     -0.00258335	     -0.00108560	     19.18744251
      0.07258981	     -0.05829840	     -0.00029285	     -0.19925687	     -0.06326420	      0.88301749	     -0.00039643	     -0.21695921	     -0.00258930	     -0.00100036	     18.68785417
      0.07392006	     -0.05827371	     -0.00029291	     -0.19923210	     -0.06326765	      0.88301621	     -0.00039589	     -0.21696271	     -0.00259814	     -0.00091627	     18.48881180
      0.07525031	     -0.05825101	     -0.00029288	     -0.19920930	     -0.06327111	      0.88301505	     -0.00039535	     -0.21696567	     -0.00260940	     -0.00083393	     18.10952066
      0.07698744	     -0.05821718	     -0.00029288	     -0.19917530	     -0.06327566	      0.88301369	     -0.00039464	     -0.21696881	     -0.00262818	     -0.00073029	     17.86407017
      0.07828971	     -0.05819395	     -0.00029256	     -0.19915192	     -0.06327909	      0.88301279	     -0.00039410	     -0.21697059	     -0.00264476	     -0.00065606	     17.43893206
      0.07959197	     -0.05816559	     -0.00029221	     -0.19912339	     -0.06328255	      0.88301198	     -0.00039356	     -0.21697190	     -0.00266392	     -0.00058545	     17.26654551
      0.08119090	     -0.05813713	     -0.00029206	     -0.19909468	     -0.06328683	      0.88301111	     -0.00039288	     -0.21697291	     -0.00269090	     -0.00050422	     17.19515574
      0.08260790	     -0.05813815	     -0.00029470	     -0.19909534	     -0.06329066	      0.88301045	     -0.00039229	     -0.21697382	     -0.00272202	     -0.00043844	     17.24983614
      0.08402490	     -0.05821348	     -0.00030103	     -0.19917014	     -0.06329455	      0.88300987	     -0.00039168	     -0.21697651	     -0.00276451	     -0.00038134	     16.96491147
      0.08544190	     -0.05837434	     -0.00030904	     -0.19933034	     -0.06329850	      0.88300936	     -0.00039107	     -0.21698373	     -0.00281733	     -0.00033786	     17.04793834
      0.08685890	     -0.05861647	     -0.00031554	     -0.19957181	     -0.06330254	      0.88300890	     -0.00039045	     -0.21699770	     -0.00287448	     -0.00031265	     16.87111259
      0.08827590	     -0.05889433	     -0.00031815	     -0.19984909	     -0.06330665	      0.88300846	     -0.00038982	     -0.21701944	     -0.00293115	     -0.00030898	     17.62396390
      0.08969291	     -0.05918107	     -0.00031599	     -0.20013541	     -0.06331084	      0.88300801	     -0.00038919	     -0.21704837	     -0.00298369	     -0.00032724	     17.92242000
      0.09110991	     -0.05944424	     -0.00030996	     -0.20039828	     -0.06331510	      0.88300752	     -0.00038855	     -0.21708314	     -0.00303219	     -0.00036609	     19.11117968
      0.09252691	     -0.05968210	     -0.00030106	     -0.20063595	     -0.06331943	      0.88300697	     -0.00038791	     -0.21712203	     -0.00307677	     -0.00042264	     19.36771067
      0.09394391	     -0.05988674	     -0.00029154	     -0.20084045	     -0.06332382	      0.88300632	     -0.00038728	     -0.21716363	     -0.00311903	     -0.00049380	     20.18663963
      0.09536091	     -0.06006860	     -0.00028227	     -0.20102217	     -0.06332827	      0.88300556	     -0.00038666	     -0.21720676	     -0.00315933	     -0.00057618	     20.02464390
      0.09706223	     -0.06025694	     -0.00027404	     -0.20121030	     -0.06333369	      0.88300449	     -0.00038593	     -0.21725952	     -0.00320628	     -0.00068579	     20.37719782
      0.09842687	     -0.06039499	     -0.00026951	     -0.20134816	     -0.06333809	      0.88300349	     -0.00038538	     -0.21730202	     -0.00324225	     -0.00077912	     19.48725015
      0.09979152	     -0.06051839	     -0.00026837	     -0.20147131	     -0.06334253	      0.88300236	     -0.00038484	     -0.21734437	     -0.00327707	     -0.00087522	     19.37951850
      0.10115617	     -0.06063473	     -0.00026980	     -0.20158736	     -0.06334703	      0.88300110	     -0.00038434	     -0.21738630	     -0.00330988	     -0.00097217	     18.80242812
      0.10301921	     -0.06078080	     -0.00027649	     -0.20173297	     -0.06335323	      0.88299917	     -0.00038369	     -0.21744255	     -0.00335128	     -0.00110305	     18.62716849
      0.10441483	     -0.06088715	     -0.00028374	     -0.20183897	     -0.06335793	      0.88299756	     -0.00038325	     -0.21748369	     -0.00337883	     -0.00119801	     18.25650946
      0.10581044	     -0.06098794	     -0.00029383	     -0.20193939	     -0.06336266	      0.88299583	     -0.00038283	     -0.21752387	     -0.00340360	     -0.00128923	     18.45712163
      0.10720606	     -0.06108973	     -0.00030550	     -0.20204080	     -0.06336743	      0.88299397	     -0.00038245	     -0.21756301	     -0.00342487	     -0.00137564	     18.67269618
      0.10908049	     -0.06122422	     -0.00032467	     -0.20217479	     -0.06337387	      0.88299129	     -0.00038198	     -0.21761391	     -0.00344835	     -0.00148241	     19.26476027
      0.11045042	     -0.06133006	     -0.00033866	     -0.20228029	     -0.06337861	      0.88298921	     -0.00038167	     -0.21764999	     -0.00346119	     -0.00155216	     19.76571768
      0.11182035	     -0.06143821	     -0.00035266	     -0.20238815	     -0.06338335	      0.88298704	     -0.00038139	     -0.21768529	     -0.00347085	     -0.00161467	     20.21541349
      0.11354640	     -0.06158004	     -0.00036908	     -0.20252968	     -0.06338935	      0.88298419	     -0.00038106	     -0.21772876	     -0.00347741	     -0.00168301	     20.89180600
      0.11508893	     -0.06171224	     -0.00038332	     -0.20266168	     -0.06339472	      0.88298155	     -0.00038080	     -0.21776693	     -0.00347827	     -0.00173428	     21.13786654
      0.11663146	     -0.06185533	     -0.00039471	     -0.20280466	     -0.06340008	      0.88297884	     -0.00038055	     -0.21780467	     -0.00347367	     -0.00177644	     21.57441233
      0.11817399	     -0.06200078	     -0.00040565	     -0.20295007	     -0.06340543	      0.88297608	     -0.00038033	     -0.21784218	     -0.00346437	     -0.00181012	     21.50890854
      0.11971652	     -0.06215483	     -0.00041325	     -0.20310420	     -0.06341076	      0.88297326	     -0.00038012	     -0.21787948	     -0.00344937	     -0.00183550	     21.70144195
      0.12125906	     -0.06230779	     -0.00042046	     -0.20325729	     -0.06341607	      0.88297042	     -0.00037993	     -0.21791674	     -0.00342995	     -0.00185339	     21.45737995
      0.12263895	     -0.06245118	     -0.00042379	     -0.20340089	     -0.06342079	      0.88296785	     -0.00037977	     -0.21795007	     -0.00340789	     -0.00186327	     21.42758025
      0.12401885	     -0.06259205	     -0.00042679	     -0.20354202	     -0.06342547	      0.88296528	     -0.00037962	     -0.21798352	     -0.00338245	     -0.00186801	     21.27671118
      0.12569262	     -0.06276360	     -0.00042783	     -0.20371397	     -0.06343111	      0.88296215	     -0.00037945	     -0.21802423	     -0.00334644	     -0.00186716	     21.12890846
      0.12736638	     -0.06292824	     -0.00042809	     -0.20387908	     -0.06343667	      0.88295903	     -0.00037929	     -0.21806512	     -0.00330582	     -0.00185970	     21.10205962
      0.12879498	     -0.06306591	     -0.00042590	     -0.20401724	     -0.06344137	      0.88295638	     -0.00037918	     -0.21810003	     -0.00326701	     -0.00184821	     20.91305852
      0.13022357	     -0.06319422	     -0.00042411	     -0.20414606	     -0.06344601	      0.88295375	     -0.00037907	     -0.21813489	     -0.00322552	     -0.00183244	     20.94782937
      0.13165216	     -0.06331677	     -0.00042111	     -0.20426916	     -0.06345058	      0.88295115	     -0.00037898	     -0.21816957	     -0.00318096	     -0.00181237	     20.81541564
      0.13354303	     -0.06346383	     -0.00041765	     -0.20441698	     -0.06345654	      0.88294775	     -0.00037889	     -0.21821501	     -0.00311848	     -0.00177954	     20.87871976
      0.13501013	     -0.06356962	     -0.00041392	     -0.20452340	     -0.06346108	      0.88294516	     -0.00037883	     -0.21824969	     -0.00306705	     -0.00174910	     20.54818883
      0.13647723	     -0.06366341	     -0.00041158	     -0.20461782	     -0.06346554	      0.88294262	     -0.00037880	     -0.21828374	     -0.00301413	     -0.00171457	     20.57451881
      0.13794433	     -0.06374904	     -0.00040875	     -0.20470410	     -0.06346992	      0.88294013	     -0.00037880	     -0.21831698	     -0.00295935	     -0.00167582	     20.28267622
      0.13980959	     -0.06384303	     -0.00040690	     -0.20479891	     -0.06347537	      0.88293706	     -0.00037882	     -0.21835788	     -0.00288827	     -0.00162077	     20.22179571
      0.14126068	     -0.06390906	     -0.00040490	     -0.20486559	     -0.06347952	      0.88293474	     -0.00037887	     -0.21838849	     -0.00283150	     -0.00157345	     19.74804275
      0.14271177	     -0.06396531	     -0.00040476	     -0.20492247	     -0.06348359	      0.88293249	     -0.00037894	     -0.21841795	     -0.00277445	     -0.00152251	     19.65419882
      0.14416286	     -0.06401658	     -0.00040447	     -0.20497437	     -0.06348758	      0.88293032	     -0.00037905	     -0.21844618	     -0.00271664	     -0.00146799	     19.32060061
      0.14610792	     -0.06407613	     -0.00040607	     -0.20503474	     -0.06349278	      0.88292754	     -0.00037923	     -0.21848202	     -0.00263900	     -0.00138989	     19.14502861
      0.14755735	     -0.06411829	     -0.00040665	     -0.20507752	     -0.06349657	      0.88292557	     -0.00037940	     -0.21850724	     -0.00258056	     -0.00132827	     18.73246882
      0.14900679	     -0.06415588	     -0.00040886	     -0.20511571	     -0.06350027	      0.88292369	     -0.00037959	     -0.21853122	     -0.00252242	     -0.00126437	     18.60405477
      0.15076912	     -0.06420084	     -0.00041073	     -0.20516140	     -0.06350465	      0.88292154	     -0.00037987	     -0.21855873	     -0.00245123	     -0.00118416	     18.25322914
      0.15234547	     -0.06423759	     -0.00041388	     -0.20519878	     -0.06350846	      0.88291973	     -0.00038016	     -0.21858189	     -0.00238780	     -0.00111101	     18.15841556
      0.15392181	     -0.06427582	     -0.00041541	     -0.20523768	     -0.06351218	      0.88291803	     -0.00038048	     -0.21860372	     -0.00232363	     -0.00103708	     17.83569569
      0.15549816	     -0.06431077	     -0.00041869	     -0.20527326	     -0.06351579	      0.88291646	     -0.00038083	     -0.21862431	     -0.00225968	     -0.00096333	     17.73990212
      0.15707451	     -0.06434726	     -0.00041997	     -0.20531042	     -0.06351930	      0.88291500	     -0.00038122	     -0.21864370	     -0.00219474	     -0.00089018	     17.43788353
      0.15865085	     -0.06438020	     -0.00042299	     -0.20534401	     -0.06352271	      0.88291365	     -0.00038164	     -0.21866197	     -0.00212986	     -0.00081852	     17.33922174
      0.16022720	     -0.06441504	     -0.00042371	     -0.20537954	     -0.06352601	      0.88291241	     -0.00038209	     -0.21867916	     -0.00206379	     -0.00074872	     17.04344767
      0.16180355	     -0.06444674	     -0.00042631	     -0.20541190	     -0.06352921	      0.88291129	     -0.00038257	     -0.21869538	     -0.00199760	     -0.00068155	     16.94376488
      0.16337990	     -0.06447997	     -0.00042636	     -0.20544584	     -0.06353231	      0.88291026	     -0.00038308	     -0.21871067	     -0.00193009	     -0.00061736	     16.66419319
      0.16495624	     -0.06450897	     -0.00042836	     -0.20547553	     -0.06353530	      0.88290934	     -0.00038363	     -0.21872514	     -0.00186228	     -0.00055663	     16.56921216
      0.16653259	     -0.06453513	     -0.00042750	     -0.20550244	     -0.06353818	      0.88290851	     -0.00038420	     -0.21873871	     -0.00179335	     -0.00049969	     16.35815885
      0.16810894	     -0.06455052	     -0.00042850	     -0.20551854	     -0.06354095	      0.88290776	     -0.00038481	     -0.21875128	     -0.00172424	     -0.00044653	     16.35583578
      0.16968529	     -0.06455225	     -0.00042645	     -0.20552103	     -0.06354362	      0.88290710	     -0.00038545	     -0.21876249	     -0.00165519	     -0.00039704	     16.31510611
      0.17126163	     -0.06453239	     -0.00042650	     -0.20550188	     -0.06354617	      0.88290651	     -0.00038612	     -0.21877190	     -0.00158835	     -0.00035078	     16.51945661
      0.17283798	     -0.06449098	     -0.00042371	     -0.20546118	     -0.06354863	      0.88290599	     -0.00038682	     -0.21877894	     -0.00152467	     -0.00030722	     16.67653922
      0.17441433	     -0.06442668	     -0.00042360	     -0.20539751	     -0.06355098	      0.88290554	     -0.00038755	     -0.21878321	     -0.00146601	     -0.00026559	     17.01883052
      0.17599068	     -0.06434507	     -0.00042132	     -0.20531649	     -0.06355325	      0.88290515	     -0.00038831	     -0.21878444	     -0.00141274	     -0.00022562	     17.40905294
      0.17756702	     -0.06425076	     -0.00042247	     -0.20522266	     -0.06355544	      0.88290483	     -0.00038911	     -0.21878268	     -0.00136540	     -0.00018684	     17.89117333
      0.17914337	     -0.06415041	     -0.00042174	     -0.20512275	     -0.06355756	      0.88290456	     -0.00038993	     -0.21877812	     -0.00132318	     -0.00014928	     18.42512273
      0.18071972	     -0.06404696	     -0.00042430	     -0.20501964	     -0.06355961	      0.88290436	     -0.00039079	     -0.21877113	     -0.00128556	     -0.00011277	     18.90554795
      0.18229606	     -0.06394297	     -0.00042425	     -0.20491599	     -0.06356161	      0.88290421	     -0.00039167	     -0.21876207	     -0.00125107	     -0.00007777	     19.47946506
      0.18387241	     -0.06383958	     -0.00042719	     -0.20481288	     -0.06356356	      0.88290411	     -0.00039259	     -0.21875129	     -0.00121856	     -0.00004428	     19.92990973
      0.18544876	     -0.06373691	     -0.00042696	     -0.20471052	     -0.06356545	      0.88290407	     -0.00039353	     -0.21873906	     -0.00118643	     -0.00001261	     20.49149887
      0.18702511	     -0.06363501	     -0.00042978	     -0.20460889	     -0.06356730	      0.88290407	     -0.00039449	     -0.21872562	     -0.00115389	      0.00001741	     20.93941154
      0.18860145	     -0.06353223	     -0.00042894	     -0.20450644	     -0.06356909	      0.88290412	     -0.00039548	     -0.21871112	     -0.00112002	      0.00004560	     21.52345642
      0.19017780	     -0.06342904	     -0.00043155	     -0.20440355	     -0.06357083	      0.88290421	     -0.00039649	     -0.21869564	     -0.00108480	      0.00007218	     22.03288399
      0.19159157	     -0.06333478	     -0.00043022	     -0.20430963	     -0.06357234	      0.88290433	     -0.00039742	     -0.21868100	     -0.00105158	      0.00009463	     22.54311360
      0.19300535	     -0.06324002	     -0.00043092	     -0.20421519	     -0.06357380	      0.88290448	     -0.00039837	     -0.21866568	     -0.00101711	      0.00011586	     23.04388761
      0.19470713	     -0.06312450	     -0.00042948	     -0.20410010	     -0.06357550	      0.88290470	     -0.00039952	     -0.21864644	     -0.00097372	      0.00013974	     23.66683972
      0.19640892	     -0.06300855	     -0.00042990	     -0.20398459	     -0.06357712	      0.88290495	     -0.00040071	     -0.21862638	     -0.00092861	      0.00016190	     24.29708331
      0.19780886	     -0.06291141	     -0.00042716	     -0.20388785	     -0.06357839	      0.88290519	     -0.00040169	     -0.21860934	     -0.00089017	      0.00017877	     24.78425897
      0.19920880	     -0.06281442	     -0.00042641	     -0.20379125	     -0.06357961	      0.88290545	     -0.00040270	     -0.21859184	     -0.00085089	      0.00019442	     25.29969554
      0.20093728	     -0.06269329	     -0.00042334	     -0.20367064	     -0.06358104	      0.88290581	     -0.00040395	     -0.21856968	     -0.00080120	      0.00021203	     25.87825455
      0.20266575	     -0.06257228	     -0.00042255	     -0.20355013	     -0.06358238	      0.88290619	     -0.00040522	     -0.21854695	     -0.00075078	      0.00022777	     26.52964523
      0.20398802	     -0.06247781	     -0.00041876	     -0.20345610	     -0.06358334	      0.88290649	     -0.00040621	     -0.21852923	     -0.00071163	      0.00023857	     26.87021710
      0.20531029	     -0.06238371	     -0.00041708	     -0.20336240	     -0.06358426	      0.88290682	     -0.00040720	     -0.21851121	     -0.00067242	      0.00024832	     27.29755665
      0.20712664	     -0.06225332	     -0.00041316	     -0.20323259	     -0.06358543	      0.88290728	     -0.00040858	     -0.21848604	     -0.00061839	      0.00026010	     27.77019814
      0.20894300	     -0.06212363	     -0.00041166	     -0.20310344	     -0.06358651	      0.88290776	     -0.00040997	     -0.21846042	     -0.00056482	      0.00027006	     28.36545008
      0.21018720	     -0.06203331	     -0.00040753	     -0.20301354	     -0.06358719	      0.88290810	     -0.00041092	     -0.21844265	     -0.00052823	      0.00027595	     28.51614602
      0.21143140	     -0.06194378	     -0.00040555	     -0.20292438	     -0.06358782	      0.88290845	     -0.00041189	     -0.21842470	     -0.00049220	      0.00028107	     28.80363862
      0.21338432	     -0.06180275	     -0.00040128	     -0.20278395	     -0.06358873	      0.88290900	     -0.00041340	     -0.21839620	     -0.00043656	      0.00028771	     29.12778162
      0.21496519	     -0.06168934	     -0.00039909	     -0.20267098	     -0.06358938	      0.88290946	     -0.00041463	     -0.21837286	     -0.00039274	      0.00029181	     29.44852974
      0.21654606	     -0.06157569	     -0.00039484	     -0.20255781	     -0.06358997	      0.88290992	     -0.00041587	     -0.21834933	     -0.00034989	      0.00029483	     29.57108060
      0.21812692	     -0.06146414	     -0.00039344	     -0.20244667	     -0.06359049	      0.88291039	     -0.00041710	     -0.21832561	     -0.00030856	      0.00029668	     29.89033990
      0.21954115	     -0.06136436	     -0.00038931	     -0.20234728	     -0.06359090	      0.88291081	     -0.00041820	     -0.21830429	     -0.00027250	      0.00029746	     29.89557430
      0.22095539	     -0.06126678	     -0.00038777	     -0.20225005	     -0.06359126	      0.88291123	     -0.00041930	     -0.21828288	     -0.00023784	      0.00029727	     30.09706907
      0.22236962	     -0.06116995	     -0.00038460	     -0.20215358	     -0.06359157	      0.88291165	     -0.00042040	     -0.21826143	     -0.00020425	      0.00029622	     30.13316879
      0.22413938	     -0.06105187	     -0.00038264	     -0.20203590	     -0.06359190	      0.88291217	     -0.00042177	     -0.21823457	     -0.00016418	      0.00029355	     30.32446892
      0.22555601	     -0.06095871	     -0.00037899	     -0.20194306	     -0.06359211	      0.88291259	     -0.00042286	     -0.21821310	     -0.00013336	      0.00029042	     30.25950069
      0.22697265	     -0.06086830	     -0.00037762	     -0.20185294	     -0.06359228	      0.88291300	     -0.00042394	     -0.21819168	     -0.00010409	      0.00028629	     30.37690102
      0.22838928	     -0.06077931	     -0.00037468	     -0.20176423	     -0.06359240	      0.88291340	     -0.00042501	     -0.21817036	     -0.00007600	      0.00028127	     30.33911331
      0.23016382	     -0.06067136	     -0.00037294	     -0.20165660	     -0.06359251	      0.88291389	     -0.00042634	     -0.21814380	     -0.00004285	      0.00027361	     30.45152343
      0.23154682	     -0.06058880	     -0.00036940	     -0.20157431	     -0.06359255	      0.88291427	     -0.00042737	     -0.21812326	     -0.00001822	      0.00026666	     30.32429213
      0.23292981	     -0.06050897	     -0.00036808	     -0.20149469	     -0.06359256	      0.88291463	     -0.00042838	     -0.21810286	      0.00000500	      0.00025876	     30.38036389
      0.23431281	     -0.06043075	     -0.00036537	     -0.20141670	     -0.06359254	      0.88291498	     -0.00042938	     -0.21808264	      0.00002717	      0.00024999	     30.30808946
      0.23616536	     -0.06033018	     -0.00036328	     -0.20131638	     -0.06359246	      0.88291543	     -0.00043070	     -0.21805586	      0.00005493	      0.00023683	     30.35803002
      0.23752706	     -0.06025806	     -0.00035973	     -0.20124447	     -0.06359237	      0.88291575	     -0.00043165	     -0.21803640	      0.00007430	      0.00022625	     30.20048235
      0.23888875	     -0.06018856	     -0.00035818	     -0.20117513	     -0.06359226	      0.88291605	     -0.00043259	     -0.21801716	      0.00009248	      0.00021480	     30.21848053
      0.24056985	     -0.06010490	     -0.00035446	     -0.20109170	     -0.06359209	      0.88291640	     -0.00043372	     -0.21799372	      0.00011379	      0.00019964	     30.07800840
      0.24205016	     -0.06003415	     -0.00035321	     -0.20102109	     -0.06359191	      0.88291668	     -0.00043470	     -0.21797337	      0.00013123	      0.00018527	     30.12712560
      0.24353046	     -0.05996484	     -0.00034940	     -0.20095196	     -0.06359170	      0.88291694	     -0.00043565	     -0.21795331	      0.00014792	      0.00017012	     29.94155217
      0.24501077	     -0.05989830	     -0.00034822	     -0.20088554	     -0.06359147	      0.88291718	     -0.00043658	     -0.21793352	      0.00016342	      0.00015407	     29.99174875
      0.24649108	     -0.05983304	     -0.00034428	     -0.20082045	     -0.06359121	      0.88291740	     -0.00043748	     -0.21791403	      0.00017830	      0.00013730	     29.78586052
      0.24797138	     -0.05977048	     -0.00034326	     -0.20075800	     -0.06359094	      0.88291759	     -0.00043836	     -0.21789483	      0.00019208	      0.00011969	     29.84356352
      0.24945169	     -0.05970914	     -0.00033915	     -0.20069680	     -0.06359065	      0.88291775	     -0.00043920	     -0.21787592	      0.00020540	      0.00010144	     29.61239635
      0.25093199	     -0.05965098	     -0.00033832	     -0.20063872	     -0.06359033	      0.88291789	     -0.00044002	     -0.21785731	      0.00021767	      0.00008245	     29.68612505
      0.25241230	     -0.05959405	     -0.00033394	     -0.20058193	     -0.06359000	      0.88291800	     -0.00044081	     -0.21783900	      0.00022960	      0.00006299	     29.42257841
      0.25389261	     -0.05953998	     -0.00033342	     -0.20052792	     -0.06358965	      0.88291808	     -0.00044157	     -0.21782101	      0.00024051	      0.00004291	     29.51877760
      0.25520697	     -0.05949281	     -0.00032964	     -0.20048086	     -0.06358933	      0.88291812	     -0.00044222	     -0.21780529	      0.00024999	      0.00002479	     29.27153642
      0.25652134	     -0.05944649	     -0.00032866	     -0.20043459	     -0.06358900	      0.88291814	     -0.00044284	     -0.21778985	      0.00025872	      0.00000635	     29.25116135
      0.25813062	     -0.05939280	     -0.00032590	     -0.20038099	     -0.06358857	      0.88291813	     -0.00044356	     -0.21777135	      0.00026881	     -0.00001645	     29.06349766
      0.25973990	     -0.05934278	     -0.00032533	     -0.20033101	     -0.06358813	      0.88291809	     -0.00044425	     -0.21775333	      0.00027783	     -0.00003957	     29.09016875
      0.26106387	     -0.05930359	     -0.00032257	     -0.20029187	     -0.06358776	      0.88291802	     -0.00044478	     -0.21773889	      0.00028483	     -0.00005867	     28.85142024
      0.26238783	     -0.05926886	     -0.00032230	     -0.20025716	     -0.06358738	      0.88291793	     -0.00044528	     -0.21772488	      0.00029094	     -0.00007797	     28.82200151
      0.26400979	     -0.05923412	     -0.00032049	     -0.20022245	     -0.06358690	      0.88291779	     -0.00044586	     -0.21770843	      0.00029767	     -0.00010186	     28.62383459
      0.26563176	     -0.05921278	     -0.00032149	     -0.20020108	     -0.06358641	      0.88291760	     -0.00044639	     -0.21769301	      0.00030320	     -0.00012637	     28.64822882
      0.26689725	     -0.05920780	     -0.00031997	     -0.20019611	     -0.06358603	      0.88291743	     -0.00044677	     -0.21768195	      0.00030718	     -0.00014615	     28.38016983
      0.26816275	     -0.05921556	     -0.00032081	     -0.20020383	     -0.06358564	      0.88291723	     -0.00044713	     -0.21767199	      0.00031057	     -0.00016701	     28.32153871
      0.26985642	     -0.05924591	     -0.00032075	     -0.20023416	     -0.06358511	      0.88291692	     -0.00044755	     -0.21766078	      0.00031495	     -0.00019716	     28.11563135
      0.27155008	     -0.05929914	     -0.00032207	     -0.20028734	     -0.06358457	      0.88291656	     -0.00044792	     -0.21765238	      0.00031917	     -0.00023087	     28.15423854
      0.27276244	     -0.05934925	     -0.00031945	     -0.20033749	     -0.06358418	      0.88291627	     -0.00044815	     -0.21764829	      0.00032279	     -0.00025763	     27.86310126
      0.27397481	     -0.05940883	     -0.00031796	     -0.20039710	     -0.06358379	      0.88291594	     -0.00044835	     -0.21764586	      0.00032671	     -0.00028714	     27.81164501
      0.27576808	     -0.05951114	     -0.00031242	     -0.20049954	     -0.06358320	      0.88291538	     -0.00044859	     -0.21764538	      0.00033405	     -0.00033635	     27.62202718
      0.27728016	     -0.05961002	     -0.00030747	     -0.20059855	     -0.06358268	      0.88291483	     -0.00044874	     -0.21764784	      0.00034186	     -0.00038359	     27.61849100
      0.27879225	     -0.05971764	     -0.00029913	     -0.20070638	     -0.06358216	      0.88291422	     -0.00044885	     -0.21765288	      0.00035175	     -0.00043640	     27.36849518
      0.28030434	     -0.05983417	     -0.00029254	     -0.20082313	     -0.06358162	      0.88291351	     -0.00044891	     -0.21766043	      0.00036346	     -0.00049502	     27.50255008
      0.28181642	     -0.05995673	     -0.00028215	     -0.20094599	     -0.06358106	      0.88291272	     -0.00044892	     -0.21767036	      0.00037776	     -0.00055925	     27.11286529
      0.28310015	     -0.06006545	     -0.00027638	     -0.20105495	     -0.06358057	      0.88291196	     -0.00044890	     -0.21768054	      0.00039139	     -0.00061818	     27.28504494
      0.28438388	     -0.06017742	     -0.00026850	     -0.20116719	     -0.06358005	      0.88291113	     -0.00044885	     -0.21769222	      0.00040697	     -0.00068073	     27.08629668
      0.28603738	     -0.06032618	     -0.00026007	     -0.20131631	     -0.06357936	      0.88290993	     -0.00044874	     -0.21770931	      0.00042944	     -0.00076627	     27.09060126
      0.28769088	     -0.06047816	     -0.00025011	     -0.20146871	     -0.06357863	      0.88290859	     -0.00044859	     -0.21772850	      0.00045508	     -0.00085656	     26.72787768
      0.28900827	     -0.06060160	     -0.00024502	     -0.20159246	     -0.06357802	      0.88290741	     -0.00044843	     -0.21774513	      0.00047739	     -0.00093135	     26.88392372
      0.29032565	     -0.06072643	     -0.00023868	     -0.20171764	     -0.06357737	      0.88290614	     -0.00044824	     -0.21776285	      0.00050186	     -0.00100794	     26.65576086
      0.29199410	     -0.06088790	     -0.00023336	     -0.20187953	     -0.06357651	      0.88290437	     -0.00044797	     -0.21778677	      0.00053543	     -0.00110672	     26.66168270
      0.29366254	     -0.06105178	     -0.00022669	     -0.20204389	     -0.06357558	      0.88290244	     -0.00044765	     -0.21781220	      0.00057238	     -0.00120626	     26.27476530
      0.29495078	     -0.06118006	     -0.00022474	     -0.20217250	     -0.06357483	      0.88290084	     -0.00044738	     -0.21783273	      0.00060278	     -0.00128300	     26.43662767
      0.29623902	     -0.06130955	     -0.00022146	     -0.20230237	     -0.06357403	      0.88289914	     -0.00044709	     -0.21785396	      0.00063536	     -0.00135892	     26.26096332
      0.29797619	     -0.06148435	     -0.00021958	     -0.20247767	     -0.06357289	      0.88289669	     -0.00044665	     -0.21788354	      0.00068222	     -0.00145913	     26.27336111
      0.29971336	     -0.06166106	     -0.00021696	     -0.20265492	     -0.06357166	      0.88289407	     -0.00044617	     -0.21791413	      0.00073284	     -0.00155547	     25.96532716
      0.30097850	     -0.06179139	     -0.00021805	     -0.20278562	     -0.06357071	      0.88289206	     -0.00044580	     -0.21793699	      0.00077161	     -0.00162271	     26.13245813
      0.30224365	     -0.06192232	     -0.00021710	     -0.20291699	     -0.06356970	      0.88288996	     -0.00044540	     -0.21796027	      0.00081250	     -0.00168688	     26.02278375
      0.30406180	     -0.06211084	     -0.00021700	     -0.20310613	     -0.06356817	      0.88288682	     -0.00044478	     -0.21799434	      0.00087443	     -0.00177315	     26.05739028
      0.30562603	     -0.06227190	     -0.00021570	     -0.20326778	     -0.06356676	      0.88288399	     -0.00044421	     -0.21802409	      0.00093105	     -0.00184110	     25.92344165
      0.30719025	     -0.06243164	     -0.00021647	     -0.20342810	     -0.06356526	      0.88288106	     -0.00044361	     -0.21805412	      0.00099035	     -0.00190283	     26.07091808
      0.30875448	     -0.06258995	     -0.00021456	     -0.20358708	     -0.06356366	      0.88287804	     -0.00044296	     -0.21808432	      0.00105294	     -0.00195771	     25.88499815
      0.31031871	     -0.06274730	     -0.00021604	     -0.20374506	     -0.06356196	      0.88287494	     -0.00044228	     -0.21811462	      0.00111797	     -0.00200552	     26.13266915
      0.31165250	     -0.06288044	     -0.00021424	     -0.20387882	     -0.06356043	      0.88287224	     -0.00044167	     -0.21814051	      0.00117612	     -0.00204036	     25.92840400
      0.31298630	     -0.06301276	     -0.00021460	     -0.20401175	     -0.06355882	      0.88286950	     -0.00044104	     -0.21816644	      0.00123606	     -0.00206983	     26.01403262
      0.31469898	     -0.06318031	     -0.00021343	     -0.20418012	     -0.06355664	      0.88286593	     -0.00044018	     -0.21819977	      0.00131629	     -0.00209963	     25.93672884
      0.31641167	     -0.06334405	     -0.00021398	     -0.20434470	     -0.06355431	      0.88286231	     -0.00043927	     -0.21823307	      0.00139967	     -0.00212056	     26.13780131
      0.31778010	     -0.06347128	     -0.00021183	     -0.20447267	     -0.06355235	      0.88285940	     -0.00043851	     -0.21825957	      0.00146910	     -0.00213086	     25.94980520
      0.31914853	     -0.06359553	     -0.00021162	     -0.20459764	     -0.06355029	      0.88285648	     -0.00043773	     -0.21828595	      0.00154035	     -0.00213568	     26.05039156
      0.32087720	     -0.06374783	     -0.00020972	     -0.20475092	     -0.06354755	      0.88285279	     -0.00043669	     -0.21831901	      0.00163354	     -0.00213402	     25.95157651
      0.32260587	     -0.06389553	     -0.00021007	     -0.20489958	     -0.06354464	      0.88284911	     -0.00043561	     -0.21835175	      0.00172958	     -0.00212420	     26.19549757
      0.32393775	     -0.06400594	     -0.00020760	     -0.20501080	     -0.06354229	      0.88284629	     -0.00043474	     -0.21837672	      0.00180610	     -0.00211123	     25.94942018
      0.32526963	     -0.06411365	     -0.00020720	     -0.20511931	     -0.06353983	      0.88284349	     -0.00043385	     -0.21840146	      0.00188409	     -0.00209393	     26.03340272
      0.32707481	     -0.06425457	     -0.00020549	     -0.20526135	     -0.06353633	      0.88283973	     -0.00043261	     -0.21843459	      0.00199277	     -0.00206389	     25.92139312
      0.32887998	     -0.06438944	     -0.00020622	     -0.20539734	     -0.06353263	      0.88283604	     -0.00043132	     -0.21846717	      0.00210415	     -0.00202700	     26.18791928
      0.33018198	     -0.06448267	     -0.00020428	     -0.20549143	     -0.06352984	      0.88283342	     -0.00043037	     -0.21849029	      0.00218673	     -0.00199642	     25.88530936
      0.33148398	     -0.06457299	     -0.00020449	     -0.20558259	     -0.06352694	      0.88283084	     -0.00042939	     -0.21851307	      0.00227042	     -0.00196296	     25.93754131
      0.33338211	     -0.06469829	     -0.00020346	     -0.20570916	     -0.06352251	      0.88282717	     -0.00042795	     -0.21854564	      0.00239510	     -0.00190941	     25.80141223
      0.33499956	     -0.06480104	     -0.00020416	     -0.20581300	     -0.06351855	      0.88282412	     -0.00042669	     -0.21857277	      0.00250336	     -0.00185990	     25.89307569
      0.33661701	     -0.06489951	     -0.00020307	     -0.20591260	     -0.06351441	      0.88282115	     -0.00042541	     -0.21859933	      0.00261394	     -0.00180734	     25.61888361
      0.33823447	     -0.06499527	     -0.00020510	     -0.20600946	     -0.06351010	      0.88281827	     -0.00042411	     -0.21862529	      0.00272605	     -0.00175251	     25.81002941
      0.33985192	     -0.06508718	     -0.00020396	     -0.20610254	     -0.06350559	      0.88281549	     -0.00042279	     -0.21865067	      0.00284073	     -0.00169580	     25.37946344
      0.34123236	     -0.06516325	     -0.00020647	     -0.20617957	     -0.06350160	      0.88281318	     -0.00042166	     -0.21867184	      0.00293962	     -0.00164655	     25.56398864
      0.34261280	     -0.06523603	     -0.00020676	     -0.20625337	     -0.06349748	      0.88281094	     -0.00042053	     -0.21869253	      0.00304035	     -0.00159670	     25.35046085
      0.34437925	     -0.06532457	     -0.00020875	     -0.20634320	     -0.06349199	      0.88280818	     -0.00041906	     -0.21871825	      0.00317103	     -0.00153270	     25.34602198
      0.34614571	     -0.06540673	     -0.00020871	     -0.20642671	     -0.06348627	      0.88280552	     -0.00041759	     -0.21874302	      0.00330434	     -0.00146891	     24.98574712
      0.34755696	     -0.06546785	     -0.00021129	     -0.20648888	     -0.06348153	      0.88280349	     -0.00041641	     -0.21876205	      0.00341194	     -0.00141858	     25.11869753
      0.34896821	     -0.06552422	     -0.00021173	     -0.20654635	     -0.06347664	      0.88280152	     -0.00041523	     -0.21878035	      0.00352124	     -0.00136892	     24.88933228
      0.35075203	     -0.06558754	     -0.00021371	     -0.20661106	     -0.06347024	      0.88279913	     -0.00041374	     -0.21880232	      0.00366087	     -0.00130752	     24.87574423
      0.35253584	     -0.06563951	     -0.00021329	     -0.20666447	     -0.06346358	      0.88279685	     -0.00041225	     -0.21882281	      0.00380280	     -0.00124770	     24.48766173
      0.35390732	     -0.06567142	     -0.00021576	     -0.20669745	     -0.06345829	      0.88279517	     -0.00041111	     -0.21883738	      0.00391258	     -0.00120297	     24.62438240
      0.35527880	     -0.06569643	     -0.00021643	     -0.20672357	     -0.06345285	      0.88279355	     -0.00040998	     -0.21885081	      0.00402362	     -0.00115915	     24.42732214
      0.35713964	     -0.06572084	     -0.00021968	     -0.20674946	     -0.06344522	      0.88279145	     -0.00040846	     -0.21886709	      0.00417517	     -0.00110117	     24.39168456
      0.35900048	     -0.06573437	     -0.00022202	     -0.20676448	     -0.06343731	      0.88278946	     -0.00040696	     -0.21888106	      0.00432812	     -0.00104450	     24.03453834
      0.36033532	     -0.06573801	     -0.00022735	     -0.20676914	     -0.06343146	      0.88278809	     -0.00040590	     -0.21888959	      0.00443772	     -0.00100457	     24.17011519
      0.36167015	     -0.06573628	     -0.00023133	     -0.20676845	     -0.06342546	      0.88278677	     -0.00040485	     -0.21889684	      0.00454786	     -0.00096494	     24.02562417
      0.36362658	     -0.06572507	     -0.00023934	     -0.20675871	     -0.06341640	      0.88278494	     -0.00040333	     -0.21890512	      0.00470904	     -0.00090712	     23.98819689
      0.36528168	     -0.06570678	     -0.00024545	     -0.20674167	     -0.06340850	      0.88278348	     -0.00040207	     -0.21890988	      0.00484533	     -0.00085805	     23.79995041
      0.36693679	     -0.06568102	     -0.00025416	     -0.20671712	     -0.06340037	      0.88278210	     -0.00040083	     -0.21891251	      0.00498075	     -0.00080870	     23.86212441
      0.36859189	     -0.06564714	     -0.00026040	     -0.20668447	     -0.06339201	      0.88278080	     -0.00039961	     -0.21891300	      0.00511594	     -0.00075879	     23.65493966
      0.37024699	     -0.06560619	     -0.00027040	     -0.20664469	     -0.06338343	      0.88277959	     -0.00039842	     -0.21891130	      0.00524966	     -0.00070840	     23.80813167
      0.37164797	     -0.06556531	     -0.00027555	     -0.20660484	     -0.06337600	      0.88277863	     -0.00039742	     -0.21890815	      0.00536264	     -0.00066505	     23.62902889
      0.37304895	     -0.06551972	     -0.00028304	     -0.20656023	     -0.06336841	      0.88277773	     -0.00039644	     -0.21890342	      0.00547438	     -0.00062114	     23.66043147
      0.37485414	     -0.06545369	     -0.00029099	     -0.20649547	     -0.06335839	      0.88277666	     -0.00039519	     -0.21889503	      0.00561724	     -0.00056345	     23.59069708
      0.37665934	     -0.06538049	     -0.00030091	     -0.20642349	     -0.06334813	      0.88277569	     -0.00039397	     -0.21888411	      0.00575796	     -0.00050450	     23.67517293
      0.37805890	     -0.06531829	     -0.00030553	     -0.20636226	     -0.06333999	      0.88277502	     -0.00039304	     -0.21887394	      0.00586616	     -0.00045767	     23.55944684
      0.37945845	     -0.06525222	     -0.00031208	     -0.20629713	     -0.06333171	      0.88277441	     -0.00039212	     -0.21886233	      0.00597271	     -0.00040991	     23.57469457
      0.38129924	     -0.06515880	     -0.00031871	     -0.20620494	     -0.06332059	      0.88277372	     -0.00039094	     -0.21884492	      0.00611096	     -0.00034544	     23.51184359
      0.38314002	     -0.06505931	     -0.00032731	     -0.20610661	     -0.06330921	      0.88277314	     -0.00038977	     -0.21882519	      0.00624618	     -0.00027920	     23.57576642
      0.38446313	     -0.06498357	     -0.00033026	     -0.20603174	     -0.06330088	      0.88277281	     -0.00038895	     -0.21880964	      0.00634210	     -0.00023035	     23.45454881
      0.38578624	     -0.06490549	     -0.00033513	     -0.20595448	     -0.06329243	      0.88277253	     -0.00038813	     -0.21879300	      0.00643617	     -0.00018068	     23.44709342
      0.38774591	     -0.06478486	     -0.00034080	     -0.20583506	     -0.06327968	      0.88277225	     -0.00038694	     -0.21876648	      0.00657279	     -0.00010551	     23.38564008
      0.38938605	     -0.06468001	     -0.00034653	     -0.20573118	     -0.06326881	      0.88277213	     -0.00038596	     -0.21874265	      0.00668420	     -0.00004140	     23.40050316
      0.39102618	     -0.06457106	     -0.00034976	     -0.20562320	     -0.06325776	      0.88277212	     -0.00038500	     -0.21871744	      0.00679337	      0.00002369	     23.31933979
      0.39266631	     -0.06445920	     -0.00035550	     -0.20551224	     -0.06324653	      0.88277221	     -0.00038405	     -0.21869090	      0.00689953	      0.00008940	     23.38499262
      0.39430645	     -0.06434324	     -0.00035734	     -0.20539722	     -0.06323513	      0.88277241	     -0.00038312	     -0.21866314	      0.00700358	      0.00015569	     23.27054834
      0.39568242	     -0.06424440	     -0.00036218	     -0.20529909	     -0.06322543	      0.88277266	     -0.00038235	     -0.21863893	      0.00708834	      0.00021139	     23.34399347
      0.39705840	     -0.06414299	     -0.00036454	     -0.20519841	     -0.06321562	      0.88277299	     -0.00038159	     -0.21861393	      0.00717153	      0.00026719	     23.30505504
      0.39884757	     -0.06400883	     -0.00036905	     -0.20506514	     -0.06320270	      0.88277354	     -0.00038061	     -0.21858029	      0.00727666	      0.00033954	     23.35553329
      0.40063674	     -0.06387074	     -0.00037122	     -0.20492794	     -0.06318958	      0.88277421	     -0.00037965	     -0.21854543	      0.00737885	      0.00041155	     23.29416438
      0.40199483	     -0.06376461	     -0.00037575	     -0.20482241	     -0.06317951	      0.88277480	     -0.00037894	     -0.21851816	      0.00745389	      0.00046571	     23.39212813
      0.40335292	     -0.06365619	     -0.00037809	     -0.20471461	     -0.06316934	      0.88277547	     -0.00037824	     -0.21849023	      0.00752731	      0.00051947	     23.37755158
      0.40518746	     -0.06350818	     -0.00038280	     -0.20456738	     -0.06315544	      0.88277649	     -0.00037730	     -0.21845148	      0.00762328	      0.00059109	     23.45425746
      0.40683798	     -0.06337332	     -0.00038535	     -0.20443321	     -0.06314279	      0.88277752	     -0.00037648	     -0.21841569	      0.00770686	      0.00065441	     23.42613913
      0.40848850	     -0.06323916	     -0.00039113	     -0.20429966	     -0.06313000	      0.88277865	     -0.00037567	     -0.21837908	      0.00778729	      0.00071632	     23.57478695
      0.40987008	     -0.06312591	     -0.00039293	     -0.20418694	     -0.06311920	      0.88277968	     -0.00037500	     -0.21834789	      0.00785277	      0.00076706	     23.51604481
      0.41125166	     -0.06301395	     -0.00039722	     -0.20407546	     -0.06310830	      0.88278077	     -0.00037434	     -0.21831624	      0.00791608	      0.00081655	     23.59303834
      0.41298897	     -0.06287349	     -0.00040091	     -0.20393559	     -0.06309448	      0.88278224	     -0.00037353	     -0.21827587	      0.00799309	      0.00087697	     23.60767954
      0.41472629	     -0.06273546	     -0.00040695	     -0.20379808	     -0.06308053	      0.88278382	     -0.00037273	     -0.21823494	      0.00806694	      0.00093507	     23.74241436
      0.41604225	     -0.06263086	     -0.00040857	     -0.20369390	     -0.06306988	      0.88278507	     -0.00037213	     -0.21820365	      0.00812100	      0.00097750	     23.69541687
      0.41735821	     -0.06252817	     -0.00041210	     -0.20359158	     -0.06305916	      0.88278639	     -0.00037154	     -0.21817212	      0.00817333	      0.00101840	     23.74677582
      0.41914603	     -0.06238977	     -0.00041537	     -0.20345369	     -0.06304449	      0.88278826	     -0.00037075	     -0.21812899	      0.00824172	      0.00107145	     23.76405913
      0.42069088	     -0.06227219	     -0.00041912	     -0.20333651	     -0.06303171	      0.88278994	     -0.00037007	     -0.21809148	      0.00829854	      0.00111484	     23.82760683
      0.42223572	     -0.06215506	     -0.00042095	     -0.20321977	     -0.06301885	      0.88279170	     -0.00036940	     -0.21805380	      0.00835284	      0.00115582	     23.82394874
      0.42357967	     -0.06205454	     -0.00042365	     -0.20311957	     -0.06300759	      0.88279328	     -0.00036883	     -0.21802089	      0.00839868	      0.00118950	     23.87546542
      0.42492361	     -0.06195422	     -0.00042523	     -0.20301956	     -0.06299627	      0.88279490	     -0.00036826	     -0.21798787	      0.00844246	      0.00122122	     23.89140776
      0.42626756	     -0.06185461	     -0.00042699	     -0.20292024	     -0.06298490	      0.88279656	     -0.00036769	     -0.21795474	      0.00848479	      0.00125103	     23.92547111
      0.42803842	     -0.06172407	     -0.00042877	     -0.20279006	     -0.06296983	      0.88279880	     -0.00036695	     -0.21791095	      0.00853769	      0.00128725	     23.95911922
      0.42940922	     -0.06162367	     -0.00043024	     -0.20268992	     -0.06295810	      0.88280059	     -0.00036638	     -0.21787695	      0.00857703	      0.00131302	     24.00239253
      0.43078003	     -0.06152367	     -0.00043139	     -0.20259016	     -0.06294631	      0.88280240	     -0.00036581	     -0.21784287	      0.00861420	      0.00133671	     24.03609606
      0.43215084	     -0.06142418	     -0.00043261	     -0.20249089	     -0.06293448	      0.88280425	     -0.00036524	     -0.21780871	      0.00864994	      0.00135849	     24.08041714
      0.43381790	     -0.06130405	     -0.00043396	     -0.20237101	     -0.06292003	      0.88280654	     -0.00036455	     -0.21776708	      0.00869064	      0.00138234	     24.13154461
      0.43518369	     -0.06120638	     -0.00043511	     -0.20227352	     -0.06290813	      0.88280844	     -0.00036399	     -0.21773292	      0.00872250	      0.00139994	     24.18450293
      0.43654948	     -0.06110950	     -0.00043621	     -0.20217681	     -0.06289620	      0.88281036	     -0.00036343	     -0.21769872	      0.00875208	      0.00141573	     24.23343109
      0.43791527	     -0.06101345	     -0.00043736	     -0.20208090	     -0.06288423	      0.88281230	     -0.00036287	     -0.21766450	      0.00878014	      0.00142995	     24.28998480
      0.43957267	     -0.06089837	     -0.00043879	     -0.20196597	     -0.06286965	      0.88281469	     -0.00036219	     -0.21762297	      0.00881126	      0.00144510	     24.35795058
      0.44094665	     -0.06080411	     -0.00044005	     -0.20187180	     -0.06285753	      0.88281668	     -0.00036162	     -0.21758856	      0.00883538	      0.00145618	     24.42394641
      0.44232063	     -0.06071107	     -0.00044132	     -0.20177885	     -0.06284537	      0.88281869	     -0.00036105	     -0.21755418	      0.00885708	      0.00146586	     24.48675878
      0.44369461	     -0.06061908	     -0.00044261	     -0.20168692	     -0.06283319	      0.88282071	     -0.00036048	     -0.21751986	      0.00887717	      0.00147444	     24.55659646
      0.44506859	     -0.06052830	     -0.00044389	     -0.20159618	     -0.06282098	      0.88282274	     -0.00035991	     -0.21748559	      0.00889502	      0.00148188	     24.62578103
      0.44683536	     -0.06041340	     -0.00044553	     -0.20148131	     -0.06280524	      0.88282536	     -0.00035917	     -0.21744165	      0.00891547	      0.00149014	     24.72280914
      0.44811959	     -0.06033139	     -0.00044674	     -0.20139931	     -0.06279379	      0.88282728	     -0.00035864	     -0.21740980	      0.00892793	      0.00149519	     24.79275163
      0.44940382	     -0.06025057	     -0.00044796	     -0.20131847	     -0.06278231	      0.88282920	     -0.00035810	     -0.21737806	      0.00893913	      0.00149968	     24.86979012
      0.45105276	     -0.06014874	     -0.00044952	     -0.20121661	     -0.06276756	      0.88283168	     -0.00035740	     -0.21733747	      0.00895078	      0.00150456	     24.97011632
      0.45270169	     -0.06004907	     -0.00045104	     -0.20111687	     -0.06275280	      0.88283417	     -0.00035671	     -0.21729708	      0.00896017	      0.00150874	     25.08045553
      0.45398625	     -0.05997307	     -0.00045218	     -0.20104082	     -0.06274128	      0.88283610	     -0.00035617	     -0.21726578	      0.00896516	      0.00151141	     25.16420151
      0.45527081	     -0.05989831	     -0.00045325	     -0.20096599	     -0.06272976	      0.88283805	     -0.00035562	     -0.21723464	      0.00896898	      0.00151379	     25.25636855
      0.45691790	     -0.05980465	     -0.00045450	     -0.20087221	     -0.06271499	      0.88284054	     -0.00035492	     -0.21719493	      0.00897128	      0.00151626	     25.37473084
      0.45856499	     -0.05971329	     -0.00045557	     -0.20078073	     -0.06270021	      0.88284304	     -0.00035423	     -0.21715552	      0.00897147	      0.00151830	     25.50480901
      0.45993463	     -0.05963947	     -0.00045625	     -0.20070679	     -0.06268793	      0.88284512	     -0.00035365	     -0.21712297	      0.00896932	      0.00151956	     25.60864036
      0.46130426	     -0.05956711	     -0.00045679	     -0.20063430	     -0.06267564	      0.88284720	     -0.00035307	     -0.21709064	      0.00896598	      0.00152065	     25.72240557
      0.46267390	     -0.05949642	     -0.00045721	     -0.20056346	     -0.06266337	      0.88284929	     -0.00035249	     -0.21705852	      0.00896073	      0.00152141	     25.83423500
      0.46452192	     -0.05940313	     -0.00045751	     -0.20046997	     -0.06264681	      0.88285210	     -0.00035171	     -0.21701555	      0.00895140	      0.00152212	     25.99626337
      0.46593355	     -0.05933387	     -0.00045758	     -0.20040055	     -0.06263419	      0.88285425	     -0.00035111	     -0.21698300	      0.00894196	      0.00152225	     26.11408090
      0.46734517	     -0.05926595	     -0.00045748	     -0.20033244	     -0.06262157	      0.88285640	     -0.00035051	     -0.21695070	      0.00893128	      0.00152222	     26.24454839
      0.46875680	     -0.05919977	     -0.00045727	     -0.20026607	     -0.06260897	      0.88285855	     -0.00034991	     -0.21691865	      0.00891871	      0.00152185	     26.37016324
      0.47063522	     -0.05911217	     -0.00045731	     -0.20017821	     -0.06259224	      0.88286140	     -0.00034911	     -0.21687643	      0.00889982	      0.00152108	     26.56139610
      0.47206730	     -0.05904899	     -0.00045757	     -0.20011480	     -0.06257950	      0.88286358	     -0.00034849	     -0.21684462	      0.00888324	      0.00152019	     26.66597235
      0.47349938	     -0.05898572	     -0.00045787	     -0.20005129	     -0.06256679	      0.88286576	     -0.00034786	     -0.21681319	      0.00886546	      0.00151922	     26.81222922
      0.47493146	     -0.05892547	     -0.00045823	     -0.19999080	     -0.06255411	      0.88286793	     -0.00034723	     -0.21678216	      0.00884596	      0.00151800	     26.93277086
      0.47690108	     -0.05884407	     -0.00045827	     -0.19990905	     -0.06253672	      0.88287092	     -0.00034634	     -0.21674014	      0.00881713	      0.00151602	     27.15423443
      0.47834728	     -0.05878781	     -0.00045849	     -0.19985252	     -0.06252398	      0.88287311	     -0.00034568	     -0.21670970	      0.00879415	      0.00151427	     27.24857684
      0.47979349	     -0.05873017	     -0.00045816	     -0.19979461	     -0.06251128	      0.88287530	     -0.00034500	     -0.21667962	      0.00877011	      0.00151243	     27.44342216
      0.48123969	     -0.05867630	     -0.00045815	     -0.19974046	     -0.06249861	      0.88287749	     -0.00034430	     -0.21664984	      0.00874474	      0.00151041	     27.54081620
      0.48308264	     -0.05860442	     -0.00045704	     -0.19966823	     -0.06248253	      0.88288027	     -0.00034339	     -0.21661238	      0.00871056	      0.00150752	     27.88360076
      0.48429423	     -0.05856446	     -0.00045730	     -0.19962801	     -0.06247199	      0.88288209	     -0.00034278	     -0.21658799	      0.00868721	      0.00150546	     27.84824635
      0.48550582	     -0.05852036	     -0.00045660	     -0.19958366	     -0.06246148	      0.88288392	     -0.00034215	     -0.21656384	      0.00866289	      0.00150317	     28.02230324
      0.48731658	     -0.05845916	     -0.00045587	     -0.19952208	     -0.06244583	      0.88288663	     -0.00034119	     -0.21652813	      0.00862520	      0.00149943	     28.15864046
      0.48877891	     -0.05840782	     -0.00045460	     -0.19947043	     -0.06243324	      0.88288883	     -0.00034038	     -0.21649965	      0.00859337	      0.00149612	     28.41556660
      0.49024124	     -0.05836293	     -0.00045388	     -0.19942521	     -0.06242069	      0.88289101	     -0.00033956	     -0.21647144	      0.00856069	      0.00149270	     28.46128405
      0.49170357	     -0.05831402	     -0.00045157	     -0.19937600	     -0.06240820	      0.88289319	     -0.00033871	     -0.21644360	      0.00852667	      0.00148908	     28.73626905
      0.49316590	     -0.05827410	     -0.00045024	     -0.19933575	     -0.06239576	      0.88289537	     -0.00033783	     -0.21641605	      0.00849190	      0.00148538	     28.72184087
      0.49462822	     -0.05822920	     -0.00044759	     -0.19929054	     -0.06238337	      0.88289753	     -0.00033693	     -0.21638895	      0.00845586	      0.00148129	     29.04522070
      0.49609055	     -0.05819579	     -0.00044652	     -0.19925679	     -0.06237103	      0.88289970	     -0.00033600	     -0.21636222	      0.00841932	      0.00147696	     28.98472313
      0.49739693	     -0.05815981	     -0.00044415	     -0.19922051	     -0.06236005	      0.88290162	     -0.00033516	     -0.21633878	      0.00838559	      0.00147258	     29.27537385
      0.49870330	     -0.05813203	     -0.00044280	     -0.19919243	     -0.06234912	      0.88290354	     -0.00033428	     -0.21631568	      0.00835151	      0.00146789	     29.29231576
      0.50000968	     -0.05810298	     -0.00044081	     -0.19916307	     -0.06233823	      0.88290546	     -0.00033339	     -0.21629301	      0.00831669	      0.00146270	     29.45993447
      0.50180624	     -0.05807030	     -0.00043857	     -0.19912997	     -0.06232333	      0.88290808	     -0.00033213	     -0.21626249	      0.00826810	      0.00145479	     29.50572484
      0.50314781	     -0.05804343	     -0.00043596	     -0.19910279	     -0.06231226	      0.88291003	     -0.00033116	     -0.21624026	      0.00823097	      0.00144813	     29.75443453
      0.50448937	     -0.05802369	     -0.00043392	     -0.19908274	     -0.06230125	      0.88291197	     -0.00033017	     -0.21621847	      0.00819356	      0.00144092	     29.75288129
      0.50583093	     -0.05800288	     -0.00043103	     -0.19906164	     -0.06229028	      0.88291389	     -0.00032915	     -0.21619717	      0.00815551	      0.00143304	     29.91030894
      0.50758215	     -0.05798535	     -0.00042766	     -0.19904371	     -0.06227604	      0.88291639	     -0.00032779	     -0.21617016	      0.00810533	      0.00142181	     29.88530103
      0.50889193	     -0.05797081	     -0.00042415	     -0.19902888	     -0.06226545	      0.88291825	     -0.00032675	     -0.21615065	      0.00806709	      0.00141248	     30.11655501
      0.51020172	     -0.05796471	     -0.00042111	     -0.19902249	     -0.06225491	      0.88292009	     -0.00032568	     -0.21613172	      0.00802875	      0.00140244	     30.07529140
      0.51181470	     -0.05795752	     -0.00041640	     -0.19901497	     -0.06224200	      0.88292234	     -0.00032433	     -0.21610933	      0.00798096	      0.00138880	     30.26442008
      0.51325493	     -0.05795917	     -0.00041203	     -0.19901633	     -0.06223053	      0.88292434	     -0.00032310	     -0.21609020	      0.00793823	      0.00137553	     30.14311717
      0.51469516	     -0.05795709	     -0.00040634	     -0.19901398	     -0.06221913	      0.88292631	     -0.00032183	     -0.21607196	      0.00789496	      0.00136105	     30.39068904
      0.51613539	     -0.05796373	     -0.00040087	     -0.19902035	     -0.06220779	      0.88292826	     -0.00032054	     -0.21605449	      0.00785177	      0.00134562	     30.21659535
      0.51757562	     -0.05796553	     -0.00039394	     -0.19902191	     -0.06219652	      0.88293018	     -0.00031922	     -0.21603787	      0.00780795	      0.00132902	     30.49585223
      0.51901585	     -0.05797812	     -0.00038735	     -0.19903426	     -0.06218530	      0.88293208	     -0.00031787	     -0.21602201	      0.00776428	      0.00131146	     30.24798370
      0.52045608	     -0.05798625	     -0.00037960	     -0.19904217	     -0.06217415	      0.88293396	     -0.00031649	     -0.21600707	      0.00771990	      0.00129263	     30.58514043
      0.52175029	     -0.05800298	     -0.00037271	     -0.19905870	     -0.06216419	      0.88293562	     -0.00031522	     -0.21599434	      0.00768012	      0.00127482	     30.37023886
      0.52304451	     -0.05801571	     -0.00036504	     -0.19907124	     -0.06215427	      0.88293726	     -0.00031393	     -0.21598235	      0.00763963	      0.00125594	     30.54073515
      0.52433872	     -0.05803320	     -0.00035705	     -0.19908856	     -0.06214441	      0.88293887	     -0.00031262	     -0.21597101	      0.00759886	      0.00123610	     30.49324576
      0.52614053	     -0.05805808	     -0.00034527	     -0.19911321	     -0.06213077	      0.88294107	     -0.00031075	     -0.21595640	      0.00754127	      0.00120671	     30.69420643
      0.52747551	     -0.05808273	     -0.00033611	     -0.19913769	     -0.06212073	      0.88294267	     -0.00030934	     -0.21594644	      0.00749832	      0.00118367	     30.57009423
      0.52881049	     -0.05810545	     -0.00032686	     -0.19916025	     -0.06211075	      0.88294423	     -0.00030791	     -0.21593724	      0.00745458	      0.00115944	     30.78451851
      0.53014546	     -0.05813266	     -0.00031716	     -0.19918729	     -0.06210083	      0.88294576	     -0.00030646	     -0.21592877	      0.00741036	      0.00113414	     30.76088534
      0.53188944	     -0.05816877	     -0.00030430	     -0.19922320	     -0.06208796	      0.88294771	     -0.00030452	     -0.21591886	      0.00735160	      0.00109924	     31.03341600
      0.53318589	     -0.05820063	     -0.00029381	     -0.19925491	     -0.06207846	      0.88294912	     -0.00030306	     -0.21591231	      0.00730774	      0.00107198	     30.91301405
      0.53448234	     -0.05823050	     -0.00028374	     -0.19928464	     -0.06206901	      0.88295049	     -0.00030159	     -0.21590646	      0.00726333	      0.00104341	     31.15551981
      0.53609100	     -0.05827079	     -0.00027056	     -0.19932475	     -0.06205737	      0.88295214	     -0.00029973	     -0.21590008	      0.00720798	      0.00100638	     31.17029625
      0.53751989	     -0.05830606	     -0.00025984	     -0.19935985	     -0.06204711	      0.88295355	     -0.00029806	     -0.21589523	      0.00715837	      0.00097194	     31.51321715
      0.53894877	     -0.05834567	     -0.00024836	     -0.19939931	     -0.06203691	      0.88295491	     -0.00029638	     -0.21589111	      0.00710900	      0.00093627	     31.45282610
      0.54037766	     -0.05838337	     -0.00023848	     -0.19943683	     -0.06202679	      0.88295623	     -0.00029468	     -0.21588774	      0.00705935	      0.00089929	     31.89656547
      0.54180654	     -0.05842377	     -0.00022711	     -0.19947707	     -0.06201674	      0.88295748	     -0.00029297	     -0.21588502	      0.00700996	      0.00086128	     31.82600872
      0.54323542	     -0.05846279	     -0.00021806	     -0.19951589	     -0.06200676	      0.88295869	     -0.00029124	     -0.21588295	      0.00696036	      0.00082212	     32.28914371
      0.54466431	     -0.05850656	     -0.00020703	     -0.19955951	     -0.06199685	      0.88295983	     -0.00028950	     -0.21588151	      0.00691167	      0.00078211	     32.15871507
      0.54609319	     -0.05854963	     -0.00019906	     -0.19960238	     -0.06198701	      0.88296092	     -0.00028775	     -0.21588075	      0.00686323	      0.00074109	     32.72382462
      0.54735905	     -0.05859002	     -0.00018997	     -0.19964263	     -0.06197834	      0.88296184	     -0.00028620	     -0.21588060	      0.00682120	      0.00070422	     32.64301366
      0.54862491	     -0.05863045	     -0.00018291	     -0.19968289	     -0.06196974	      0.88296270	     -0.00028464	     -0.21588094	      0.00677950	      0.00066682	     32.93675428
      0.55018711	     -0.05868318	     -0.00017342	     -0.19973544	     -0.06195918	      0.88296371	     -0.00028271	     -0.21588203	      0.00672926	      0.00062020	     33.02742453
      0.55174932	     -0.05873611	     -0.00016602	     -0.19978816	     -0.06194871	      0.88296464	     -0.00028077	     -0.21588386	      0.00668018	      0.00057315	     33.48671086
      0.55304021	     -0.05878011	     -0.00015801	     -0.19983203	     -0.06194011	      0.88296536	     -0.00027916	     -0.21588587	      0.00664100	      0.00053426	     33.43333764
      0.55433110	     -0.05882337	     -0.00015190	     -0.19987514	     -0.06193156	      0.88296602	     -0.00027756	     -0.21588829	      0.00660266	      0.00049536	     33.71089337
      0.55590253	     -0.05887741	     -0.00014323	     -0.19992904	     -0.06192122	      0.88296676	     -0.00027560	     -0.21589174	      0.00655782	      0.00044831	     33.75727690
      0.55747397	     -0.05893202	     -0.00013671	     -0.19998348	     -0.06191095	      0.88296743	     -0.00027364	     -0.21589578	      0.00651481	      0.00040163	     34.15698364
      0.55872305	     -0.05897654	     -0.00012932	     -0.20002793	     -0.06190284	      0.88296791	     -0.00027208	     -0.21589939	      0.00648253	      0.00036502	     34.01951119
      0.55997213	     -0.05902087	     -0.00012381	     -0.20007216	     -0.06189476	      0.88296834	     -0.00027052	     -0.21590335	      0.00645159	      0.00032881	     34.20723538
      0.56160621	     -0.05907889	     -0.00011541	     -0.20013010	     -0.06188425	      0.88296884	     -0.00026848	     -0.21590900	      0.00641363	      0.00028234	     34.21532400
      0.56324030	     -0.05913583	     -0.00010886	     -0.20018694	     -0.06187380	      0.88296927	     -0.00026644	     -0.21591515	      0.00637811	      0.00023698	     34.53252979
      0.56446077	     -0.05917695	     -0.00010137	     -0.20022805	     -0.06186603	      0.88296953	     -0.00026492	     -0.21591999	      0.00635354	      0.00020412	     34.34571819
      0.56568124	     -0.05921659	     -0.00009558	     -0.20026767	     -0.06185829	      0.88296976	     -0.00026341	     -0.21592502	      0.00633018	      0.00017218	     34.44558611
      0.56738263	     -0.05926979	     -0.00008635	     -0.20032087	     -0.06184754	      0.88297002	     -0.00026130	     -0.21593225	      0.00629997	      0.00012945	     34.38627125
      0.56908403	     -0.05932111	     -0.00007918	     -0.20037218	     -0.06183685	      0.88297021	     -0.00025920	     -0.21593969	      0.00627201	      0.00008889	     34.61710056
      0.57025344	     -0.05935518	     -0.00007166	     -0.20040630	     -0.06182952	      0.88297029	     -0.00025776	     -0.21594489	      0.00625438	      0.00006248	     34.36135997
      0.57142286	     -0.05938846	     -0.00006602	     -0.20043960	     -0.06182222	      0.88297035	     -0.00025632	     -0.21595015	      0.00623765	      0.00003721	     34.37592638
      0.57324390	     -0.05943832	     -0.00005648	     -0.20048953	     -0.06181088	      0.88297039	     -0.00025410	     -0.21595842	      0.00621374	      0.00000030	     34.24807495
      0.57474398	     -0.05947761	     -0.00004987	     -0.20052887	     -0.06180158	      0.88297037	     -0.00025228	     -0.21596525	      0.00619576	     -0.00002785	     34.27360144
      0.57624406	     -0.05951505	     -0.00004165	     -0.20056639	     -0.06179229	      0.88297030	     -0.00025047	     -0.21597206	      0.00617951	     -0.00005386	     34.03178637
      0.57774414	     -0.05955069	     -0.00003608	     -0.20060209	     -0.06178304	      0.88297020	     -0.00024867	     -0.21597880	      0.00616452	     -0.00007780	     34.10813875
      0.57906738	     -0.05958102	     -0.00002866	     -0.20063250	     -0.06177489	      0.88297009	     -0.00024710	     -0.21598467	      0.00615271	     -0.00009705	     33.80328575
      0.58039063	     -0.05961045	     -0.00002357	     -0.20066199	     -0.06176675	      0.88296995	     -0.00024554	     -0.21599046	      0.00614177	     -0.00011468	     33.77957468
      0.58171388	     -0.05963861	     -0.00001742	     -0.20069024	     -0.06175863	      0.88296979	     -0.00024399	     -0.21599615	      0.00613193	     -0.00013062	     33.58296496
      0.58347934	     -0.05967370	     -0.00001094	     -0.20072542	     -0.06174782	      0.88296954	     -0.00024195	     -0.21600355	      0.00612003	     -0.00014943	     33.50688630
      0.58483580	     -0.05969776	     -0.00000441	     -0.20074959	     -0.06173952	      0.88296933	     -0.00024040	     -0.21600906	      0.00611190	     -0.00016192	     33.21743674
      0.58619226	     -0.05971816	     -0.00000002	     -0.20077006	     -0.06173124	      0.88296910	     -0.00023887	     -0.21601435	      0.00610415	     -0.00017282	     33.15911164
      0.58754871	     -0.05973653	      0.00000557	     -0.20078852	     -0.06172296	      0.88296886	     -0.00023735	     -0.21601940	      0.00609687	     -0.00018208	     32.93341291
      0.58928582	     -0.05975548	      0.00001091	     -0.20080756	     -0.06171238	      0.88296853	     -0.00023546	     -0.21602544	      0.00608770	     -0.00019166	     32.86210778
      0.59062179	     -0.05976490	      0.00001625	     -0.20081707	     -0.06170425	      0.88296827	     -0.00023403	     -0.21602970	      0.00608084	     -0.00019720	     32.57429237
      0.59195776	     -0.05977220	      0.00001938	     -0.20082442	     -0.06169613	      0.88296801	     -0.00023263	     -0.21603359	      0.00607373	     -0.00020124	     32.51169664
      0.59356449	     -0.05977749	      0.00002444	     -0.20082979	     -0.06168638	      0.88296768	     -0.00023099	     -0.21603775	      0.00606500	     -0.00020413	     32.25899242
      0.59517122	     -0.05977902	      0.00002656	     -0.20083135	     -0.06167664	      0.88296735	     -0.00022941	     -0.21604130	      0.00605573	     -0.00020508	     32.31283549
      0.59639423	     -0.05977760	      0.00003048	     -0.20082999	     -0.06166924	      0.88296710	     -0.00022825	     -0.21604355	      0.00604843	     -0.00020450	     32.03093974
      0.59761724	     -0.05977407	      0.00003221	     -0.20082647	     -0.06166185	      0.88296685	     -0.00022713	     -0.21604540	      0.00604069	     -0.00020294	     31.98516287
      0.59934914	     -0.05976481	      0.00003528	     -0.20081724	     -0.06165139	      0.88296650	     -0.00022561	     -0.21604729	      0.00602901	     -0.00019908	     31.82672921
      0.60085417	     -0.05975251	      0.00003623	     -0.20080493	     -0.06164233	      0.88296621	     -0.00022436	     -0.21604817	      0.00601801	     -0.00019429	     31.84728093
      0.60235920	     -0.05973605	      0.00003855	     -0.20078848	     -0.06163328	      0.88296592	     -0.00022318	     -0.21604829	      0.00600601	     -0.00018823	     31.70187274
      0.60386423	     -0.05971570	      0.00003789	     -0.20076807	     -0.06162425	      0.88296564	     -0.00022208	     -0.21604761	      0.00599284	     -0.00018102	     31.83323775
      0.60519825	     -0.05969392	      0.00003944	     -0.20074626	     -0.06161626	      0.88296541	     -0.00022117	     -0.21604630	      0.00598000	     -0.00017376	     31.72652914
      0.60653227	     -0.05966901	      0.00003861	     -0.20072128	     -0.06160830	      0.88296518	     -0.00022032	     -0.21604429	      0.00596604	     -0.00016573	     31.83905554
      0.60786629	     -0.05964076	      0.00003860	     -0.20069297	     -0.06160035	      0.88296496	     -0.00021954	     -0.21604157	      0.00595082	     -0.00015701	     31.87217520
      0.60965525	     -0.05959816	      0.00003672	     -0.20065022	     -0.06158972	      0.88296469	     -0.00021859	     -0.21603676	      0.00592834	     -0.00014428	     32.08625412
      0.61102888	     -0.05956137	      0.00003653	     -0.20061332	     -0.06158159	      0.88296450	     -0.00021795	     -0.21603214	      0.00590931	     -0.00013371	     32.14053353
      0.61240251	     -0.05952150	      0.00003420	     -0.20057331	     -0.06157349	      0.88296433	     -0.00021738	     -0.21602670	      0.00588874	     -0.00012248	     32.36908176
      0.61377614	     -0.05947817	      0.00003301	     -0.20052984	     -0.06156541	      0.88296417	     -0.00021688	     -0.21602042	      0.00586653	     -0.00011060	     32.52701508
      0.61552055	     -0.05941888	      0.00002922	     -0.20047031	     -0.06155521	      0.88296399	     -0.00021636	     -0.21601123	      0.00583606	     -0.00009466	     32.88449037
      0.61686615	     -0.05936934	      0.00002772	     -0.20042059	     -0.06154737	      0.88296387	     -0.00021604	     -0.21600320	      0.00581093	     -0.00008179	     33.06039771
      0.61821175	     -0.05931704	      0.00002399	     -0.20036808	     -0.06153957	      0.88296377	     -0.00021579	     -0.21599436	      0.00578439	     -0.00006841	     33.37556300
      0.61983046	     -0.05925048	      0.00002071	     -0.20030126	     -0.06153023	      0.88296367	     -0.00021559	     -0.21598265	      0.00575082	     -0.00005167	     33.68552332
      0.62144917	     -0.05918040	      0.00001431	     -0.20023086	     -0.06152095	      0.88296360	     -0.00021549	     -0.21596976	      0.00571544	     -0.00003432	     34.16906283
      0.62267277	     -0.05912416	      0.00001209	     -0.20017442	     -0.06151398	      0.88296357	     -0.00021548	     -0.21595924	      0.00568782	     -0.00002080	     34.37424930
      0.62389636	     -0.05906605	      0.00000763	     -0.20011605	     -0.06150703	      0.88296355	     -0.00021553	     -0.21594804	      0.00565930	     -0.00000700	     34.70623813
      0.62564717	     -0.05897927	      0.00000214	     -0.20002893	     -0.06149716	      0.88296356	     -0.00021569	     -0.21593085	      0.00561735	      0.00001323	     35.13720248
      0.62715567	     -0.05890200	     -0.00000423	     -0.19995131	     -0.06148872	      0.88296359	     -0.00021592	     -0.21591496	      0.00558010	      0.00003102	     35.57777936
      0.62866417	     -0.05882245	     -0.00000903	     -0.19987144	     -0.06148033	      0.88296365	     -0.00021624	     -0.21589813	      0.00554219	      0.00004917	     35.92487235
      0.63017267	     -0.05874221	     -0.00001673	     -0.19979082	     -0.06147200	      0.88296374	     -0.00021663	     -0.21588042	      0.00550343	      0.00006750	     36.39386871
      0.63150678	     -0.05867025	     -0.00002096	     -0.19971856	     -0.06146468	      0.88296384	     -0.00021703	     -0.21586409	      0.00546891	      0.00008389	     36.67300043
      0.63284088	     -0.05859840	     -0.00002762	     -0.19964637	     -0.06145740	      0.88296396	     -0.00021750	     -0.21584718	      0.00543389	      0.00010033	     37.05062834
      0.63417499	     -0.05852584	     -0.00003289	     -0.19957349	     -0.06145018	      0.88296411	     -0.00021801	     -0.21582974	      0.00539874	      0.00011685	     37.36189263
      0.63595003	     -0.05842891	     -0.00004132	     -0.19947610	     -0.06144064	      0.88296433	     -0.00021878	     -0.21580581	      0.00535159	      0.00013877	     37.83421978
      0.63730799	     -0.05835396	     -0.00004574	     -0.19940084	     -0.06143339	      0.88296453	     -0.00021943	     -0.21578701	      0.00531550	      0.00015551	     38.09660189
      0.63866594	     -0.05827910	     -0.00005196	     -0.19932562	     -0.06142620	      0.88296476	     -0.00022013	     -0.21576781	      0.00527911	      0.00017209	     38.43333451
      0.64002390	     -0.05820258	     -0.00005646	     -0.19924877	     -0.06141906	      0.88296500	     -0.00022087	     -0.21574825	      0.00524266	      0.00018857	     38.70700858
      0.64177448	     -0.05809962	     -0.00006313	     -0.19914538	     -0.06140992	      0.88296535	     -0.00022190	     -0.21572246	      0.00519520	      0.00020960	     39.13027725
      0.64309987	     -0.05801584	     -0.00006534	     -0.19906130	     -0.06140306	      0.88296564	     -0.00022272	     -0.21570241	      0.00515909	      0.00022554	     39.35080735
      0.64442526	     -0.05792710	     -0.00006875	     -0.19897225	     -0.06139624	      0.88296595	     -0.00022358	     -0.21568179	      0.00512242	      0.00024153	     39.64340364
      0.64604300	     -0.05781160	     -0.00007009	     -0.19885641	     -0.06138799	      0.88296635	     -0.00022468	     -0.21565578	      0.00507703	      0.00026140	     39.90782703
      0.64748775	     -0.05770185	     -0.00007218	     -0.19874631	     -0.06138069	      0.88296674	     -0.00022571	     -0.21563167	      0.00503545	      0.00027954	     40.21524337
      0.64893250	     -0.05758499	     -0.00007080	     -0.19862916	     -0.06137344	      0.88296716	     -0.00022678	     -0.21560667	      0.00499303	      0.00029829	     40.38894434
      0.65037725	     -0.05746393	     -0.00007134	     -0.19850775	     -0.06136626	      0.88296761	     -0.00022789	     -0.21558075	      0.00494921	      0.00031760	     40.66763834
      0.65182200	     -0.05733840	     -0.00006837	     -0.19838191	     -0.06135914	      0.88296808	     -0.00022903	     -0.21555397	      0.00490424	      0.00033766	     40.78218234
      0.65326675	     -0.05720961	     -0.00006804	     -0.19825274	     -0.06135209	      0.88296858	     -0.00023021	     -0.21552635	      0.00485756	      0.00035826	     41.05388648
      0.65471150	     -0.05707653	     -0.00006390	     -0.19811933	     -0.06134511	      0.88296912	     -0.00023143	     -0.21549794	      0.00480957	      0.00037951	     41.12487981
      0.65615625	     -0.05694159	     -0.00006360	     -0.19798396	     -0.06133820	      0.88296968	     -0.00023268	     -0.21546878	      0.00475966	      0.00040118	     41.41733004
      0.65743298	     -0.05681898	     -0.00006012	     -0.19786101	     -0.06133215	      0.88297020	     -0.00023381	     -0.21544242	      0.00471437	      0.00042085	     41.46178217
      0.65870971	     -0.05669692	     -0.00005967	     -0.19773853	     -0.06132616	      0.88297075	     -0.00023497	     -0.21541557	      0.00466748	      0.00044091	     41.65435900
      0.66028096	     -0.05654672	     -0.00005845	     -0.19758779	     -0.06131887	      0.88297147	     -0.00023643	     -0.21538198	      0.00460778	      0.00046630	     41.78482477
      0.66185221	     -0.05639695	     -0.00006087	     -0.19743739	     -0.06131168	      0.88297222	     -0.00023792	     -0.21534790	      0.00454548	      0.00049249	     42.08572860
      0.66312857	     -0.05627225	     -0.00006121	     -0.19731218	     -0.06130591	      0.88297286	     -0.00023916	     -0.21531989	      0.00449310	      0.00051466	     42.13166756
      0.66440494	     -0.05614831	     -0.00006464	     -0.19718766	     -0.06130021	      0.88297353	     -0.00024043	     -0.21529164	      0.00443866	      0.00053765	     42.32058996
      0.66599206	     -0.05599276	     -0.00006830	     -0.19703137	     -0.06129322	      0.88297441	     -0.00024203	     -0.21525623	      0.00436826	      0.00056757	     42.43993278
      0.66757919	     -0.05584032	     -0.00007573	     -0.19687809	     -0.06128635	      0.88297534	     -0.00024367	     -0.21522063	      0.00429434	      0.00059883	     42.71761940
      0.66878115	     -0.05572519	     -0.00007882	     -0.19676233	     -0.06128122	      0.88297607	     -0.00024493	     -0.21519364	      0.00423623	      0.00062334	     42.71850164
      0.66998312	     -0.05561286	     -0.00008435	     -0.19664933	     -0.06127617	      0.88297683	     -0.00024621	     -0.21516664	      0.00417599	      0.00064826	     42.86394507
      0.67165273	     -0.05545923	     -0.00009091	     -0.19649474	     -0.06126926	      0.88297795	     -0.00024802	     -0.21512922	      0.00408907	      0.00068324	     42.99284523
      0.67315097	     -0.05532572	     -0.00009902	     -0.19636030	     -0.06126320	      0.88297899	     -0.00024967	     -0.21509578	      0.00400779	      0.00071452	     43.22530563
      0.67464920	     -0.05519371	     -0.00010440	     -0.19622739	     -0.06125726	      0.88298009	     -0.00025134	     -0.21506255	      0.00392371	      0.00074544	     43.28312516
      0.67585574	     -0.05509294	     -0.00011240	     -0.19612580	     -0.06125256	      0.88298100	     -0.00025271	     -0.21503597	      0.00385376	      0.00076974	     43.49516537
      0.67706227	     -0.05499484	     -0.00011837	     -0.19602691	     -0.06124796	      0.88298194	     -0.00025408	     -0.21500964	      0.00378211	      0.00079334	     43.58087349
      0.67866731	     -0.05487281	     -0.00012828	     -0.19590377	     -0.06124197	      0.88298324	     -0.00025594	     -0.21497512	      0.00368405	      0.00082332	     43.79285910
      0.68027235	     -0.05475742	     -0.00013612	     -0.19578727	     -0.06123613	      0.88298459	     -0.00025781	     -0.21494135	      0.00358318	      0.00085136	     43.85488184
      0.68143335	     -0.05468163	     -0.00014488	     -0.19571061	     -0.06123202	      0.88298559	     -0.00025918	     -0.21491745	      0.00350836	      0.00087005	     44.03462221
      0.68259436	     -0.05460929	     -0.00015114	     -0.19563743	     -0.06122799	      0.88298661	     -0.00026056	     -0.21489406	      0.00343226	      0.00088724	     44.08802806
      0.68427104	     -0.05451493	     -0.00016169	     -0.19554182	     -0.06122233	      0.88298811	     -0.00026256	     -0.21486129	      0.00332012	      0.00090882	     44.24427671
      0.68568065	     -0.05444172	     -0.00016906	     -0.19546757	     -0.06121771	      0.88298940	     -0.00026426	     -0.21483472	      0.00322415	      0.00092364	     44.30725157
      0.68709027	     -0.05437541	     -0.00017893	     -0.19540017	     -0.06121324	      0.88299071	     -0.00026596	     -0.21480904	      0.00312673	      0.00093512	     44.49446455
      0.68849988	     -0.05431120	     -0.00018588	     -0.19533490	     -0.06120890	      0.88299204	     -0.00026767	     -0.21478423	      0.00302817	      0.00094319	     44.52735060
      0.68990950	     -0.05425340	     -0.00019647	     -0.19527599	     -0.06120470	      0.88299337	     -0.00026938	     -0.21476024	      0.00292838	      0.00094763	     44.75690465
      0.69113350	     -0.05420343	     -0.00020214	     -0.19522509	     -0.06120117	      0.88299453	     -0.00027087	     -0.21474005	      0.00284102	      0.00094863	     44.75227301
      0.69235750	     -0.05415753	     -0.00021034	     -0.19517822	     -0.06119775	      0.88299569	     -0.00027237	     -0.21472042	      0.00275286	      0.00094686	     44.88794445
      0.69385645	     -0.05410416	     -0.00021822	     -0.19512369	     -0.06119370	      0.88299711	     -0.00027419	     -0.21469715	      0.00264405	      0.00094099	     44.94490341
      0.69535539	     -0.05405695	     -0.00022847	     -0.19507528	     -0.06118982	      0.88299851	     -0.00027601	     -0.21467472	      0.00253430	      0.00093091	     45.16018473
      0.69656182	     -0.05402035	     -0.00023348	     -0.19503776	     -0.06118682	      0.88299963	     -0.00027748	     -0.21465727	      0.00244550	      0.00091989	     45.15041365
      0.69776824	     -0.05398827	     -0.00024059	     -0.19500472	     -0.06118392	      0.88300073	     -0.00027893	     -0.21464034	      0.00235613	      0.00090620	     45.29073494
      0.69929770	     -0.05395070	     -0.00024744	     -0.19496596	     -0.06118040	      0.88300210	     -0.00028078	     -0.21461964	      0.00224223	      0.00088510	     45.37710647
      0.70082716	     -0.05391933	     -0.00025671	     -0.19493335	     -0.06117706	      0.88300344	     -0.00028261	     -0.21459979	      0.00212757	      0.00085971	     45.66291964
      0.70197538	     -0.05389760	     -0.00026070	     -0.19491073	     -0.06117467	      0.88300441	     -0.00028397	     -0.21458547	      0.00204124	      0.00083803	     45.67630066
      0.70312360	     -0.05387981	     -0.00026681	     -0.19489201	     -0.06117237	      0.88300536	     -0.00028533	     -0.21457164	      0.00195455	      0.00081406	     45.85312098
      0.70473128	     -0.05385873	     -0.00027376	     -0.19486966	     -0.06116933	      0.88300664	     -0.00028721	     -0.21455315	      0.00183287	      0.00077690	     46.02466549
      0.70633895	     -0.05384346	     -0.00028276	     -0.19485307	     -0.06116648	      0.88300785	     -0.00028908	     -0.21453565	      0.00171092	      0.00073564	     46.38001188
      0.70742708	     -0.05383453	     -0.00028588	     -0.19484329	     -0.06116466	      0.88300864	     -0.00029033	     -0.21452439	      0.00162858	      0.00070564	     46.39316104
      0.70851522	     -0.05382829	     -0.00029097	     -0.19483617	     -0.06116294	      0.88300939	     -0.00029157	     -0.21451357	      0.00154632	      0.00067399	     46.57191047
      0.71024599	     -0.05382184	     -0.00029790	     -0.19482834	     -0.06116037	      0.88301051	     -0.00029351	     -0.21449729	      0.00141612	      0.00062076	     46.77352016
      0.71164645	     -0.05382025	     -0.00030451	     -0.19482562	     -0.06115846	      0.88301135	     -0.00029506	     -0.21448495	      0.00131143	      0.00057542	     47.01362758
      0.71304691	     -0.05382099	     -0.00030909	     -0.19482528	     -0.06115670	      0.88301212	     -0.00029658	     -0.21447334	      0.00120767	      0.00052853	     47.08943446
      0.71444736	     -0.05382496	     -0.00031607	     -0.19482812	     -0.06115508	      0.88301283	     -0.00029808	     -0.21446246	      0.00110471	      0.00048038	     47.36485566
      0.71568741	     -0.05382990	     -0.00031938	     -0.19483211	     -0.06115377	      0.88301340	     -0.00029939	     -0.21445343	      0.00101454	      0.00043712	     47.36182470
      0.71692746	     -0.05383705	     -0.00032478	     -0.19483829	     -0.06115256	      0.88301391	     -0.00030067	     -0.21444495	      0.00092507	      0.00039344	     47.54091661
      0.71816750	     -0.05384565	     -0.00032859	     -0.19484594	     -0.06115147	      0.88301437	     -0.00030193	     -0.21443702	      0.00083650	      0.00034969	     47.58812533
      0.71977956	     -0.05385948	     -0.00033485	     -0.19485853	     -0.06115022	      0.88301489	     -0.00030354	     -0.21442751	      0.00072253	      0.00029303	     47.77769293
      0.72103831	     -0.05387180	     -0.00033764	     -0.19486993	     -0.06114936	      0.88301523	     -0.00030476	     -0.21442071	      0.00063462	      0.00024932	     47.73706516
      0.72229705	     -0.05388587	     -0.00034217	     -0.19488305	     -0.06114862	      0.88301552	     -0.00030595	     -0.21441444	      0.00054747	      0.00020623	     47.86186699
      0.72355579	     -0.05390119	     -0.00034518	     -0.19489745	     -0.06114798	      0.88301575	     -0.00030712	     -0.21440870	      0.00046127	      0.00016405	     47.84871333
      0.72515592	     -0.05392281	     -0.00035031	     -0.19491788	     -0.06114733	      0.88301597	     -0.00030856	     -0.21440214	      0.00035286	      0.00011197	     47.97711677
      0.72639148	     -0.05394078	     -0.00035207	     -0.19493499	     -0.06114695	      0.88301609	     -0.00030964	     -0.21439764	      0.00027023	      0.00007320	     47.86993441
      0.72762705	     -0.05396000	     -0.00035539	     -0.19495332	     -0.06114666	      0.88301615	     -0.00031069	     -0.21439362	      0.00018835	      0.00003574	     47.93609524
      0.72911197	     -0.05398454	     -0.00035723	     -0.19497683	     -0.06114646	      0.88301617	     -0.00031191	     -0.21438941	      0.00009112	     -0.00000725	     47.83979543
      0.73059689	     -0.05401116	     -0.00036126	     -0.19500239	     -0.06114639	      0.88301613	     -0.00031309	     -0.21438588	     -0.00000514	     -0.00004797	     47.98783086
      0.73172555	     -0.05403226	     -0.00036140	     -0.19502275	     -0.06114644	      0.88301606	     -0.00031394	     -0.21438365	     -0.00007749	     -0.00007718	     47.79207879
      0.73285422	     -0.05405439	     -0.00036332	     -0.19504410	     -0.06114657	      0.88301596	     -0.00031477	     -0.21438180	     -0.00014941	     -0.00010494	     47.80065013
      0.73445625	     -0.05408768	     -0.00036498	     -0.19507633	     -0.06114689	      0.88301576	     -0.00031589	     -0.21437979	     -0.00025061	     -0.00014158	     47.68792313
      0.73584575	     -0.05411841	     -0.00036773	     -0.19510611	     -0.06114730	      0.88301554	     -0.00031680	     -0.21437862	     -0.00033777	     -0.00017060	     47.71374067
      0.73723525	     -0.05415031	     -0.00036843	     -0.19513711	     -0.06114783	      0.88301529	     -0.00031766	     -0.21437798	     -0.00042423	     -0.00019683	     47.52144345
      0.73862475	     -0.05418356	     -0.00037163	     -0.19516942	     -0.06114848	      0.88301500	     -0.00031845	     -0.21437784	     -0.00051032	     -0.00022038	     47.59948719
      0.73985084	     -0.05421384	     -0.00037177	     -0.19519893	     -0.06114915	      0.88301472	     -0.00031910	     -0.21437813	     -0.00058574	     -0.00023874	     47.36303138
      0.74107692	     -0.05424514	     -0.00037406	     -0.19522943	     -0.06114991	      0.88301441	     -0.00031969	     -0.21437881	     -0.00066094	     -0.00025498	     47.35226590
      0.74230300	     -0.05427733	     -0.00037516	     -0.19526083	     -0.06115077	      0.88301409	     -0.00032023	     -0.21437985	     -0.00073576	     -0.00026896	     47.19865557
      0.74395829	     -0.05432223	     -0.00037801	     -0.19530468	     -0.06115207	      0.88301363	     -0.00032085	     -0.21438185	     -0.00083640	     -0.00028437	     47.13966685
      0.74521595	     -0.05435738	     -0.00037844	     -0.19533906	     -0.06115317	      0.88301327	     -0.00032125	     -0.21438379	     -0.00091245	     -0.00029339	     46.88483243
      0.74647361	     -0.05439371	     -0.00038068	     -0.19537458	     -0.06115436	      0.88301290	     -0.00032159	     -0.21438611	     -0.00098836	     -0.00030024	     46.82236593
      0.74773127	     -0.05443141	     -0.00038166	     -0.19541152	     -0.06115565	      0.88301252	     -0.00032185	     -0.21438881	     -0.00106395	     -0.00030489	     46.60544478
      0.74935514	     -0.05448354	     -0.00038459	     -0.19546264	     -0.06115746	      0.88301202	     -0.00032208	     -0.21439288	     -0.00116133	     -0.00030794	     46.48597160
      0.75059008	     -0.05452663	     -0.00038514	     -0.19550500	     -0.06115894	      0.88301164	     -0.00032217	     -0.21439648	     -0.00123502	     -0.00030809	     46.16272083
      0.75182503	     -0.05457393	     -0.00038766	     -0.19555154	     -0.06116051	      0.88301126	     -0.00032220	     -0.21440059	     -0.00130859	     -0.00030670	     46.03483528
      0.75332520	     -0.05463737	     -0.00038930	     -0.19561410	     -0.06116254	      0.88301080	     -0.00032212	     -0.21440637	     -0.00139752	     -0.00030311	     45.68785030
      0.75482537	     -0.05470710	     -0.00039363	     -0.19568291	     -0.06116471	      0.88301035	     -0.00032194	     -0.21441312	     -0.00148617	     -0.00029800	     45.62411446
      0.75595140	     -0.05476326	     -0.00039419	     -0.19573844	     -0.06116642	      0.88301002	     -0.00032173	     -0.21441889	     -0.00155223	     -0.00029325	     45.22730120
      0.75707743	     -0.05482279	     -0.00039652	     -0.19579731	     -0.06116820	      0.88300969	     -0.00032146	     -0.21442529	     -0.00161811	     -0.00028806	     45.06231769
      0.75870400	     -0.05491404	     -0.00039845	     -0.19588767	     -0.06117091	      0.88300923	     -0.00032095	     -0.21443568	     -0.00171259	     -0.00027998	     44.69906886
      0.76010655	     -0.05499694	     -0.00040084	     -0.19596979	     -0.06117337	      0.88300884	     -0.00032040	     -0.21444574	     -0.00179350	     -0.00027287	     44.52466502
      0.76150911	     -0.05508298	     -0.00040073	     -0.19605512	     -0.06117594	      0.88300846	     -0.00031974	     -0.21445684	     -0.00187361	     -0.00026580	     44.13086350
      0.76291166	     -0.05517150	     -0.00040253	     -0.19614291	     -0.06117862	      0.88300809	     -0.00031899	     -0.21446893	     -0.00195320	     -0.00025916	     44.03966200
      0.76413816	     -0.05525090	     -0.00040109	     -0.19622174	     -0.06118106	      0.88300778	     -0.00031824	     -0.21448030	     -0.00202202	     -0.00025368	     43.64737256
      0.76536466	     -0.05533170	     -0.00040115	     -0.19630197	     -0.06118358	      0.88300747	     -0.00031741	     -0.21449236	     -0.00209041	     -0.00024874	     43.50008492
      0.76659117	     -0.05541300	     -0.00039926	     -0.19638274	     -0.06118619	      0.88300717	     -0.00031651	     -0.21450511	     -0.00215812	     -0.00024431	     43.22640517
      0.76829109	     -0.05552601	     -0.00039682	     -0.19649504	     -0.06118994	      0.88300676	     -0.00031512	     -0.21452381	     -0.00225105	     -0.00023925	     43.01121615
      0.76955568	     -0.05560944	     -0.00039251	     -0.19657801	     -0.06119283	      0.88300646	     -0.00031398	     -0.21453844	     -0.00231932	     -0.00023629	     42.66511579
      0.77082028	     -0.05569199	     -0.00038924	     -0.19666010	     -0.06119580	      0.88300616	     -0.00031276	     -0.21455361	     -0.00238708	     -0.00023414	     42.52268574
      0.77208488	     -0.05577344	     -0.00038407	     -0.19674113	     -0.06119886	      0.88300587	     -0.00031146	     -0.21456925	     -0.00245419	     -0.00023272	     42.24687819
      0.77374365	     -0.05587944	     -0.00037799	     -0.19684659	     -0.06120301	      0.88300548	     -0.00030962	     -0.21459040	     -0.00254154	     -0.00023209	     42.05874931
      0.77498485	     -0.05595795	     -0.00037090	     -0.19692477	     -0.06120620	      0.88300519	     -0.00030815	     -0.21460666	     -0.00260622	     -0.00023250	     41.70345407
      0.77622605	     -0.05603589	     -0.00036492	     -0.19700236	     -0.06120948	      0.88300490	     -0.00030660	     -0.21462326	     -0.00267054	     -0.00023384	     41.54684858
      0.77775227	     -0.05613111	     -0.00035522	     -0.19709721	     -0.06121361	      0.88300454	     -0.00030459	     -0.21464409	     -0.00274883	     -0.00023679	     41.17779246
      0.77912224	     -0.05621630	     -0.00034773	     -0.19718207	     -0.06121743	      0.88300422	     -0.00030269	     -0.21466317	     -0.00281852	     -0.00024092	     41.05541595
      0.78049222	     -0.05630154	     -0.00033749	     -0.19726704	     -0.06122133	      0.88300388	     -0.00030070	     -0.21468260	     -0.00288730	     -0.00024642	     40.65643488
      0.78186219	     -0.05638730	     -0.00032962	     -0.19735250	     -0.06122534	      0.88300354	     -0.00029862	     -0.21470239	     -0.00295545	     -0.00025355	     40.57559872
      0.78323216	     -0.05647307	     -0.00031892	     -0.19743805	     -0.06122943	      0.88300319	     -0.00029646	     -0.21472253	     -0.00302251	     -0.00026220	     40.14908493
      0.78460214	     -0.05655916	     -0.00031141	     -0.19752387	     -0.06123362	      0.88300282	     -0.00029421	     -0.21474304	     -0.00308883	     -0.00027259	     40.11320157
      0.78597211	     -0.05664542	     -0.00030095	     -0.19760993	     -0.06123789	      0.88300244	     -0.00029189	     -0.21476389	     -0.00315393	     -0.00028454	     39.64932406
      0.78734208	     -0.05673193	     -0.00029399	     -0.19769618	     -0.06124226	      0.88300204	     -0.00028948	     -0.21478511	     -0.00321819	     -0.00029825	     39.66216052
      0.78871205	     -0.05681778	     -0.00028365	     -0.19778187	     -0.06124671	      0.88300162	     -0.00028700	     -0.21480667	     -0.00328105	     -0.00031349	     39.17692619
      0.79008203	     -0.05690299	     -0.00027713	     -0.19786685	     -0.06125125	      0.88300118	     -0.00028445	     -0.21482854	     -0.00334302	     -0.00033039	     39.22903816
      0.79130896	     -0.05697889	     -0.00026842	     -0.19794261	     -0.06125538	      0.88300077	     -0.00028211	     -0.21484838	     -0.00339729	     -0.00034665	     38.80346394
      0.79253589	     -0.05705460	     -0.00026233	     -0.19801815	     -0.06125959	      0.88300033	     -0.00027971	     -0.21486847	     -0.00345079	     -0.00036401	     38.70072441
      0.79404155	     -0.05714697	     -0.00025340	     -0.19811035	     -0.06126483	      0.88299976	     -0.00027669	     -0.21489344	     -0.00351504	     -0.00038652	     38.35129102
      0.79554721	     -0.05723856	     -0.00024641	     -0.19820176	     -0.06127017	      0.88299917	     -0.00027360	     -0.21491875	     -0.00357797	     -0.00041033	     38.29351364
      0.79682271	     -0.05731565	     -0.00023834	     -0.19827875	     -0.06127477	      0.88299863	     -0.00027092	     -0.21494046	     -0.00362995	     -0.00043127	     37.89386578
      0.79809820	     -0.05739238	     -0.00023232	     -0.19835536	     -0.06127943	      0.88299806	     -0.00026819	     -0.21496241	     -0.00368101	     -0.00045292	     37.80480350
      0.79937370	     -0.05746838	     -0.00022506	     -0.19843127	     -0.06128416	      0.88299747	     -0.00026540	     -0.21498460	     -0.00373088	     -0.00047506	     37.53368923
      0.80107099	     -0.05756822	     -0.00021680	     -0.19853100	     -0.06129054	      0.88299664	     -0.00026162	     -0.21501448	     -0.00379567	     -0.00050519	     37.40089701
      0.80237309	     -0.05764400	     -0.00020860	     -0.19860673	     -0.06129552	      0.88299597	     -0.00025867	     -0.21503767	     -0.00384394	     -0.00052854	     37.03924886
      0.80367519	     -0.05771909	     -0.00020217	     -0.19868176	     -0.06130055	      0.88299526	     -0.00025566	     -0.21506108	     -0.00389126	     -0.00055203	     36.94804118
      0.80497729	     -0.05779335	     -0.00019439	     -0.19875600	     -0.06130565	      0.88299453	     -0.00025261	     -0.21508473	     -0.00393738	     -0.00057544	     36.68239286
      0.80666498	     -0.05788736	     -0.00018564	     -0.19884997	     -0.06131235	      0.88299353	     -0.00024859	     -0.21511567	     -0.00399564	     -0.00060560	     36.57806447
      0.80795709	     -0.05795733	     -0.00017703	     -0.19891996	     -0.06131754	      0.88299274	     -0.00024547	     -0.21513955	     -0.00403886	     -0.00062826	     36.24736608
      0.80924921	     -0.05802570	     -0.00016995	     -0.19898834	     -0.06132278	      0.88299191	     -0.00024230	     -0.21516354	     -0.00408115	     -0.00065045	     36.17432804
      0.81080309	     -0.05810582	     -0.00015962	     -0.19906852	     -0.06132916	      0.88299088	     -0.00023844	     -0.21519252	     -0.00413053	     -0.00067610	     35.87129429
      0.81235698	     -0.05818448	     -0.00015168	     -0.19914721	     -0.06133562	      0.88298981	     -0.00023453	     -0.21522161	     -0.00417864	     -0.00070055	     35.89088999
      0.81354602	     -0.05824378	     -0.00014291	     -0.19920659	     -0.06134061	      0.88298897	     -0.00023150	     -0.21524395	     -0.00421427	     -0.00071825	     35.53865322
      0.81473506	     -0.05830273	     -0.00013605	     -0.19926560	     -0.06134564	      0.88298810	     -0.00022844	     -0.21526635	     -0.00424916	     -0.00073517	     35.43802571
      0.81640842	     -0.05838480	     -0.00012530	     -0.19934780	     -0.06135279	      0.88298685	     -0.00022409	     -0.21529798	     -0.00429657	     -0.00075747	     35.16384287
      0.81787158	     -0.05845516	     -0.00011723	     -0.19941825	     -0.06135911	      0.88298573	     -0.00022025	     -0.21532573	     -0.00433652	     -0.00077550	     35.08061509
      0.81933475	     -0.05852354	     -0.00010716	     -0.19948678	     -0.06136548	      0.88298458	     -0.00021637	     -0.21535353	     -0.00437479	     -0.00079199	     34.76566277
      0.82079791	     -0.05859126	     -0.00009964	     -0.19955462	     -0.06137191	      0.88298341	     -0.00021245	     -0.21538134	     -0.00441180	     -0.00080697	     34.75188533
      0.82209447	     -0.05865064	     -0.00009045	     -0.19961415	     -0.06137765	      0.88298236	     -0.00020896	     -0.21540598	     -0.00444315	     -0.00081881	     34.42125975
      0.82339104	     -0.05870995	     -0.00008331	     -0.19967360	     -0.06138343	      0.88298129	     -0.00020544	     -0.21543064	     -0.00447353	     -0.00082947	     34.33770463
      0.82468761	     -0.05876840	     -0.00007501	     -0.19973221	     -0.06138925	      0.88298021	     -0.00020191	     -0.21545531	     -0.00450262	     -0.00083887	     34.11198274
      0.82643456	     -0.05884618	     -0.00006537	     -0.19981020	     -0.06139715	      0.88297873	     -0.00019711	     -0.21548853	     -0.00454004	     -0.00084979	     33.96787671
      0.82777381	     -0.05890540	     -0.00005647	     -0.19986961	     -0.06140325	      0.88297759	     -0.00019341	     -0.21551400	     -0.00456707	     -0.00085687	     33.65488649
      0.82911305	     -0.05896481	     -0.00004966	     -0.19992918	     -0.06140938	      0.88297644	     -0.00018970	     -0.21553948	     -0.00459287	     -0.00086305	     33.54580819
      0.83045229	     -0.05902413	     -0.00004176	     -0.19998871	     -0.06141555	      0.88297528	     -0.00018598	     -0.21556498	     -0.00461711	     -0.00086836	     33.28725745
      0.83215687	     -0.05909883	     -0.00003350	     -0.20006364	     -0.06142344	      0.88297380	     -0.00018123	     -0.21559747	     -0.00464593	     -0.00087411	     33.14127356
      0.83347916	     -0.05915483	     -0.00002519	     -0.20011987	     -0.06142960	      0.88297264	     -0.00017753	     -0.21562265	     -0.00466641	     -0.00087779	     32.80235608
      0.83480144	     -0.05920883	     -0.00001880	     -0.20017407	     -0.06143578	      0.88297147	     -0.00017383	     -0.21564776	     -0.00468547	     -0.00088100	     32.67610698
      0.83612373	     -0.05926018	     -0.00001131	     -0.20022566	     -0.06144199	      0.88297031	     -0.00017012	     -0.21567274	     -0.00470286	     -0.00088370	     32.42005010
      0.83790386	     -0.05932428	     -0.00000275	     -0.20029006	     -0.06145038	      0.88296873	     -0.00016513	     -0.21570604	     -0.00472384	     -0.00088669	     32.23978955
      0.83922565	     -0.05936736	      0.00000524	     -0.20033342	     -0.06145663	      0.88296756	     -0.00016142	     -0.21573041	     -0.00473752	     -0.00088835	     31.91077854
      0.84054743	     -0.05940597	      0.00001133	     -0.20037228	     -0.06146290	      0.88296638	     -0.00015772	     -0.21575439	     -0.00474969	     -0.00088968	     31.78133810
      0.84215520	     -0.05944649	      0.00002005	     -0.20041313	     -0.06147055	      0.88296495	     -0.00015322	     -0.21578287	     -0.00476263	     -0.00089061	     31.46096577
      0.84356553	     -0.05947708	      0.00002559	     -0.20044398	     -0.06147727	      0.88296370	     -0.00014929	     -0.21580714	     -0.00477212	     -0.00089102	     31.35348829
      0.84497587	     -0.05950328	      0.00003248	     -0.20047047	     -0.06148401	      0.88296244	     -0.00014537	     -0.21583068	     -0.00478071	     -0.00089072	     31.05103529
      0.84638621	     -0.05952597	      0.00003687	     -0.20049340	     -0.06149076	      0.88296118	     -0.00014146	     -0.21585345	     -0.00478724	     -0.00089022	     30.92547616
      0.84779654	     -0.05954482	      0.00004234	     -0.20051252	     -0.06149751	      0.88295993	     -0.00013757	     -0.21587541	     -0.00479377	     -0.00088887	     30.66007045
      0.84901240	     -0.05955833	      0.00004532	     -0.20052623	     -0.06150334	      0.88295885	     -0.00013424	     -0.21589367	     -0.00479716	     -0.00088785	     30.53940310
      0.85022826	     -0.05956853	      0.00004791	     -0.20053664	     -0.06150918	      0.88295777	     -0.00013092	     -0.21591132	     -0.00480073	     -0.00088630	     30.37528781
      0.85170717	     -0.05957826	      0.00004980	     -0.20054658	     -0.06151628	      0.88295646	     -0.00012690	     -0.21593197	     -0.00480316	     -0.00088442	     30.19520571
      0.85318608	     -0.05958460	      0.00005058	     -0.20055311	     -0.06152339	      0.88295515	     -0.00012292	     -0.21595174	     -0.00480547	     -0.00088214	     30.02453095
      0.85444261	     -0.05958841	      0.00005028	     -0.20055707	     -0.06152942	      0.88295405	     -0.00011956	     -0.21596787	     -0.00480525	     -0.00088058	     29.88610453
      0.85569914	     -0.05959023	      0.00004933	     -0.20055902	     -0.06153546	      0.88295294	     -0.00011622	     -0.21598336	     -0.00480521	     -0.00087883	     29.76774691
      0.85695568	     -0.05958994	      0.00004767	     -0.20055885	     -0.06154150	      0.88295184	     -0.00011292	     -0.21599820	     -0.00480357	     -0.00087749	     29.65287534
      0.85864901	     -0.05958612	      0.00004440	     -0.20055518	     -0.06154963	      0.88295035	     -0.00010850	     -0.21601713	     -0.00480066	     -0.00087591	     29.52075597
      0.85997544	     -0.05958069	      0.00004079	     -0.20054984	     -0.06155600	      0.88294919	     -0.00010509	     -0.21603110	     -0.00479633	     -0.00087538	     29.41826754
      0.86130188	     -0.05957299	      0.00003631	     -0.20054221	     -0.06156236	      0.88294803	     -0.00010170	     -0.21604429	     -0.00479209	     -0.00087491	     29.35253888
      0.86262832	     -0.05956290	      0.00003103	     -0.20053218	     -0.06156871	      0.88294687	     -0.00009836	     -0.21605670	     -0.00478628	     -0.00087505	     29.29788628
      0.86427334	     -0.05954683	      0.00002346	     -0.20051615	     -0.06157658	      0.88294543	     -0.00009427	     -0.21607098	     -0.00477916	     -0.00087548	     29.28539828
      0.86563969	     -0.05953029	      0.00001641	     -0.20049963	     -0.06158310	      0.88294423	     -0.00009091	     -0.21608191	     -0.00477182	     -0.00087656	     29.29129383
      0.86700604	     -0.05951121	      0.00000859	     -0.20048053	     -0.06158962	      0.88294304	     -0.00008760	     -0.21609200	     -0.00476549	     -0.00087756	     29.35714103
      0.86837240	     -0.05948964	      0.00000011	     -0.20045893	     -0.06159612	      0.88294184	     -0.00008434	     -0.21610123	     -0.00475855	     -0.00087901	     29.44209960
      0.87005461	     -0.05945990	     -0.00001099	     -0.20042912	     -0.06160412	      0.88294036	     -0.00008039	     -0.21611146	     -0.00475166	     -0.00088058	     29.62209290
      0.87150340	     -0.05943180	     -0.00002063	     -0.20040094	     -0.06161100	      0.88293908	     -0.00007705	     -0.21611928	     -0.00474581	     -0.00088214	     29.79278920
      0.87295220	     -0.05940138	     -0.00002974	     -0.20037043	     -0.06161787	      0.88293780	     -0.00007377	     -0.21612622	     -0.00474239	     -0.00088318	     30.04933014
      0.87440100	     -0.05936890	     -0.00003868	     -0.20033785	     -0.06162474	      0.88293652	     -0.00007056	     -0.21613231	     -0.00473946	     -0.00088432	     30.31523158
      0.87584979	     -0.05933423	     -0.00004745	     -0.20030307	     -0.06163161	      0.88293524	     -0.00006743	     -0.21613758	     -0.00473873	     -0.00088507	     30.65822794
      0.87771520	     -0.05928660	     -0.00005849	     -0.20025528	     -0.06164045	      0.88293359	     -0.00006351	     -0.21614322	     -0.00473927	     -0.00088595	     31.12731525
      0.87929226	     -0.05924327	     -0.00006733	     -0.20021180	     -0.06164793	      0.88293219	     -0.00006030	     -0.21614703	     -0.00474267	     -0.00088591	     31.61390938
      0.88086932	     -0.05919751	     -0.00007589	     -0.20016588	     -0.06165541	      0.88293079	     -0.00005721	     -0.21614997	     -0.00474677	     -0.00088566	     32.08448097
      0.88244638	     -0.05914829	     -0.00008366	     -0.20011650	     -0.06166290	      0.88292940	     -0.00005422	     -0.21615207	     -0.00475329	     -0.00088436	     32.63350445
      0.88402345	     -0.05909722	     -0.00009134	     -0.20006527	     -0.06167040	      0.88292800	     -0.00005136	     -0.21615334	     -0.00476082	     -0.00088232	     33.16164879
      0.88577464	     -0.05903565	     -0.00009824	     -0.20000352	     -0.06167875	      0.88292646	     -0.00004833	     -0.21615383	     -0.00477079	     -0.00087861	     33.83197281
      0.88717720	     -0.05898756	     -0.00010491	     -0.19995527	     -0.06168544	      0.88292523	     -0.00004601	     -0.21615351	     -0.00477970	     -0.00087460	     34.29298145
      0.88857977	     -0.05893452	     -0.00010944	     -0.19990210	     -0.06169215	      0.88292401	     -0.00004380	     -0.21615264	     -0.00478897	     -0.00086938	     34.84678895
      0.88998233	     -0.05888364	     -0.00011515	     -0.19985106	     -0.06169888	      0.88292279	     -0.00004169	     -0.21615119	     -0.00479868	     -0.00086290	     35.31976712
      0.89171877	     -0.05881461	     -0.00011961	     -0.19978189	     -0.06170722	      0.88292130	     -0.00003923	     -0.21614871	     -0.00481074	     -0.00085314	     36.02801656
      0.89301710	     -0.05876810	     -0.00012517	     -0.19973523	     -0.06171347	      0.88292020	     -0.00003750	     -0.21614634	     -0.00481964	     -0.00084453	     36.38714484
      0.89431544	     -0.05871563	     -0.00012843	     -0.19968265	     -0.06171974	      0.88291911	     -0.00003587	     -0.21614361	     -0.00482828	     -0.00083484	     36.88078654
      0.89596282	     -0.05865288	     -0.00013425	     -0.19961974	     -0.06172770	      0.88291775	     -0.00003393	     -0.21613959	     -0.00483859	     -0.00082082	     37.36551226
      0.89742637	     -0.05859102	     -0.00013702	     -0.19955778	     -0.06173479	      0.88291655	     -0.00003233	     -0.21613557	     -0.00484711	     -0.00080688	     37.92671368
      0.89888992	     -0.05853567	     -0.00014239	     -0.19950229	     -0.06174189	      0.88291538	     -0.00003086	     -0.21613107	     -0.00485470	     -0.00079149	     38.26005586
      0.90035347	     -0.05847064	     -0.00014427	     -0.19943719	     -0.06174900	      0.88291424	     -0.00002951	     -0.21612619	     -0.00486169	     -0.00077486	     38.82575182
      0.90181701	     -0.05841487	     -0.00014971	     -0.19938129	     -0.06175612	      0.88291312	     -0.00002828	     -0.21612082	     -0.00486772	     -0.00075692	     39.06566098
      0.90310114	     -0.05835576	     -0.00015094	     -0.19932213	     -0.06176237	      0.88291216	     -0.00002731	     -0.21611582	     -0.00487270	     -0.00074034	     39.52359895
      0.90438527	     -0.05830264	     -0.00015445	     -0.19926892	     -0.06176863	      0.88291122	     -0.00002643	     -0.21611045	     -0.00487709	     -0.00072291	     39.76382777
      0.90596405	     -0.05823159	     -0.00015689	     -0.19919779	     -0.06177633	      0.88291009	     -0.00002547	     -0.21610344	     -0.00488214	     -0.00070054	     40.18650993
      0.90754284	     -0.05816606	     -0.00016138	     -0.19913214	     -0.06178405	      0.88290900	     -0.00002466	     -0.21609593	     -0.00488665	     -0.00067718	     40.38521601
      0.90883303	     -0.05810459	     -0.00016239	     -0.19907062	     -0.06179035	      0.88290814	     -0.00002410	     -0.21608951	     -0.00489032	     -0.00065759	     40.74698308
      0.91012322	     -0.05804900	     -0.00016549	     -0.19901494	     -0.06179666	      0.88290731	     -0.00002364	     -0.21608277	     -0.00489374	     -0.00063752	     40.89682604
      0.91171989	     -0.05797482	     -0.00016760	     -0.19894067	     -0.06180448	      0.88290631	     -0.00002319	     -0.21607408	     -0.00489805	     -0.00061231	     41.21806876
      0.91331656	     -0.05790701	     -0.00017196	     -0.19887273	     -0.06181231	      0.88290535	     -0.00002289	     -0.21606495	     -0.00490230	     -0.00058670	     41.29687451
      0.91455510	     -0.05784630	     -0.00017254	     -0.19881195	     -0.06181838	      0.88290464	     -0.00002275	     -0.21605766	     -0.00490595	     -0.00056680	     41.57207088
      0.91579365	     -0.05779147	     -0.00017500	     -0.19875703	     -0.06182446	      0.88290395	     -0.00002269	     -0.21605010	     -0.00490965	     -0.00054679	     41.64487646
      0.91745996	     -0.05771335	     -0.00017674	     -0.19867879	     -0.06183264	      0.88290306	     -0.00002274	     -0.21603963	     -0.00491516	     -0.00052003	     41.85087790
      0.91912626	     -0.05764179	     -0.00018046	     -0.19860707	     -0.06184084	      0.88290222	     -0.00002294	     -0.21602875	     -0.00492111	     -0.00049357	     41.82971713
      0.92031424	     -0.05758296	     -0.00018036	     -0.19854816	     -0.06184669	      0.88290164	     -0.00002317	     -0.21602084	     -0.00492597	     -0.00047516	     42.02480983
      0.92150222	     -0.05753029	     -0.00018220	     -0.19849538	     -0.06185254	      0.88290109	     -0.00002347	     -0.21601274	     -0.00493108	     -0.00045710	     42.03656505
      0.92326313	     -0.05744874	     -0.00018382	     -0.19841367	     -0.06186123	      0.88290030	     -0.00002405	     -0.21600048	     -0.00493951	     -0.00043124	     42.14001789
      0.92474199	     -0.05738464	     -0.00018656	     -0.19834939	     -0.06186854	      0.88289968	     -0.00002466	     -0.21598996	     -0.00494728	     -0.00041041	     42.08661006
      0.92622085	     -0.05731596	     -0.00018757	     -0.19828055	     -0.06187587	      0.88289909	     -0.00002537	     -0.21597937	     -0.00495597	     -0.00039051	     42.19640122
      0.92769972	     -0.05725634	     -0.00019118	     -0.19822072	     -0.06188320	      0.88289853	     -0.00002618	     -0.21596867	     -0.00496524	     -0.00037156	     42.05781005
      0.92902925	     -0.05719556	     -0.00019179	     -0.19815978	     -0.06188981	      0.88289804	     -0.00002700	     -0.21595908	     -0.00497443	     -0.00035559	     42.16015868
      0.93035878	     -0.05714228	     -0.00019467	     -0.19810630	     -0.06189643	      0.88289758	     -0.00002791	     -0.21594942	     -0.00498411	     -0.00034058	     42.04785438
      0.93168832	     -0.05708536	     -0.00019612	     -0.19804919	     -0.06190306	      0.88289714	     -0.00002889	     -0.21593978	     -0.00499460	     -0.00032669	     42.06071333
      0.93336678	     -0.05701999	     -0.00019973	     -0.19798352	     -0.06191146	      0.88289660	     -0.00003025	     -0.21592758	     -0.00500876	     -0.00031070	     41.92059096
      0.93471447	     -0.05696287	     -0.00020083	     -0.19792619	     -0.06191822	      0.88289619	     -0.00003143	     -0.21591786	     -0.00502115	     -0.00029923	     41.95861615
      0.93606216	     -0.05691293	     -0.00020404	     -0.19787600	     -0.06192499	      0.88289580	     -0.00003268	     -0.21590814	     -0.00503420	     -0.00028888	     41.80858942
      0.93740985	     -0.05685969	     -0.00020585	     -0.19782251	     -0.06193179	      0.88289541	     -0.00003402	     -0.21589850	     -0.00504817	     -0.00027973	     41.77995787
      0.93907711	     -0.05680063	     -0.00020996	     -0.19776309	     -0.06194022	      0.88289496	     -0.00003577	     -0.21588666	     -0.00506645	     -0.00026996	     41.59062382
      0.94040171	     -0.05674893	     -0.00021132	     -0.19771115	     -0.06194694	      0.88289460	     -0.00003725	     -0.21587738	     -0.00508196	     -0.00026348	     41.59475503
      0.94172631	     -0.05670443	     -0.00021473	     -0.19766634	     -0.06195368	      0.88289426	     -0.00003880	     -0.21586817	     -0.00509807	     -0.00025800	     41.42367711
      0.94305091	     -0.05665731	     -0.00021686	     -0.19761893	     -0.06196045	      0.88289392	     -0.00004041	     -0.21585911	     -0.00511498	     -0.00025357	     41.35750930
      0.94478657	     -0.05660232	     -0.00022105	     -0.19756353	     -0.06196934	      0.88289348	     -0.00004264	     -0.21584743	     -0.00513805	     -0.00024918	     41.13856769
      0.94610123	     -0.05655678	     -0.00022232	     -0.19751770	     -0.06197611	      0.88289316	     -0.00004439	     -0.21583880	     -0.00515638	     -0.00024687	     41.11133311
      0.94741589	     -0.05651812	     -0.00022550	     -0.19747871	     -0.06198290	      0.88289283	     -0.00004621	     -0.21583030	     -0.00517519	     -0.00024525	     40.92364751
      0.94900136	     -0.05646815	     -0.00022758	     -0.19742837	     -0.06199112	      0.88289244	     -0.00004849	     -0.21582033	     -0.00519875	     -0.00024428	     40.83474627
      0.95042139	     -0.05643091	     -0.00023135	     -0.19739074	     -0.06199852	      0.88289210	     -0.00005061	     -0.21581160	     -0.00522035	     -0.00024410	     40.58379701
      0.95184143	     -0.05638838	     -0.00023270	     -0.19734787	     -0.06200595	      0.88289175	     -0.00005279	     -0.21580317	     -0.00524263	     -0.00024462	     40.51202362
      0.95326147	     -0.05635539	     -0.00023649	     -0.19731448	     -0.06201341	      0.88289140	     -0.00005505	     -0.21579495	     -0.00526515	     -0.00024562	     40.22460879
      0.95468151	     -0.05631701	     -0.00023763	     -0.19727574	     -0.06202090	      0.88289105	     -0.00005736	     -0.21578709	     -0.00528816	     -0.00024713	     40.13094262
      0.95610154	     -0.05628903	     -0.00024126	     -0.19724735	     -0.06202843	      0.88289070	     -0.00005974	     -0.21577951	     -0.00531129	     -0.00024887	     39.80658707
      0.95752158	     -0.05625519	     -0.00024192	     -0.19721316	     -0.06203599	      0.88289035	     -0.00006218	     -0.21577232	     -0.00533486	     -0.00025084	     39.68724995
      0.95894162	     -0.05623237	     -0.00024540	     -0.19718992	     -0.06204358	      0.88288999	     -0.00006467	     -0.21576546	     -0.00535849	     -0.00025273	     39.31456348
      0.96036166	     -0.05620296	     -0.00024572	     -0.19716015	     -0.06205121	      0.88288963	     -0.00006722	     -0.21575905	     -0.00538249	     -0.00025463	     39.17061280
      0.96178169	     -0.05618534	     -0.00024894	     -0.19714211	     -0.06205887	      0.88288927	     -0.00006983	     -0.21575299	     -0.00540645	     -0.00025622	     38.75613734
      0.96320173	     -0.05616052	     -0.00024820	     -0.19711693	     -0.06206656	      0.88288890	     -0.00007248	     -0.21574742	     -0.00543075	     -0.00025753	     38.58607026
      0.96462177	     -0.05614808	     -0.00025070	     -0.19710408	     -0.06207429	      0.88288853	     -0.00007518	     -0.21574223	     -0.00545488	     -0.00025828	     38.12797615
      0.96604181	     -0.05612696	     -0.00024944	     -0.19708259	     -0.06208206	      0.88288817	     -0.00007793	     -0.21573753	     -0.00547924	     -0.00025867	     37.96754482
      0.96746184	     -0.05611875	     -0.00025195	     -0.19707396	     -0.06208985	      0.88288780	     -0.00008072	     -0.21573320	     -0.00550332	     -0.00025843	     37.50193035
      0.96873722	     -0.05610445	     -0.00025095	     -0.19705933	     -0.06209689	      0.88288747	     -0.00008326	     -0.21572975	     -0.00552509	     -0.00025787	     37.32401173
      0.97001260	     -0.05610078	     -0.00025237	     -0.19705527	     -0.06210395	      0.88288714	     -0.00008583	     -0.21572666	     -0.00554663	     -0.00025691	     36.96757197
      0.97156143	     -0.05609832	     -0.00025260	     -0.19705237	     -0.06211256	      0.88288675	     -0.00008898	     -0.21572362	     -0.00557270	     -0.00025554	     36.67521893
      0.97311026	     -0.05610994	     -0.00025507	     -0.19706350	     -0.06212121	      0.88288635	     -0.00009217	     -0.21572144	     -0.00559833	     -0.00025413	     36.22987007
      0.97441336	     -0.05611996	     -0.00025477	     -0.19707316	     -0.06212852	      0.88288602	     -0.00009488	     -0.21572048	     -0.00561967	     -0.00025331	     36.05196457
      0.97571645	     -0.05614368	     -0.00025670	     -0.19709646	     -0.06213585	      0.88288569	     -0.00009762	     -0.21572035	     -0.00564058	     -0.00025295	     35.70309244
      0.97701955	     -0.05617116	     -0.00025727	     -0.19712355	     -0.06214322	      0.88288536	     -0.00010037	     -0.21572122	     -0.00566102	     -0.00025344	     35.47714863
      0.97878151	     -0.05622344	     -0.00025902	     -0.19717530	     -0.06215322	      0.88288491	     -0.00010411	     -0.21572408	     -0.00568797	     -0.00025566	     35.05122178
      0.97999220	     -0.05626229	     -0.00025837	     -0.19721382	     -0.06216011	      0.88288460	     -0.00010669	     -0.21572728	     -0.00570534	     -0.00025869	     34.91013394
      0.98120290	     -0.05631021	     -0.00025861	     -0.19726140	     -0.06216703	      0.88288429	     -0.00010929	     -0.21573148	     -0.00572265	     -0.00026276	     34.64624711
      0.98267846	     -0.05637467	     -0.00025784	     -0.19732547	     -0.06217549	      0.88288389	     -0.00011246	     -0.21573805	     -0.00574189	     -0.00026980	     34.40397830
      0.98384094	     -0.05643233	     -0.00025722	     -0.19738284	     -0.06218217	      0.88288358	     -0.00011496	     -0.21574437	     -0.00575722	     -0.00027657	     34.15991113
      0.98500342	     -0.05649460	     -0.00025597	     -0.19744483	     -0.06218887	      0.88288325	     -0.00011747	     -0.21575173	     -0.00577076	     -0.00028499	     33.95655518
      0.98640797	     -0.05657618	     -0.00025390	     -0.19752610	     -0.06219699	      0.88288284	     -0.00012050	     -0.21576203	     -0.00578681	     -0.00029684	     33.69039993
      0.98781253	     -0.05666324	     -0.00025100	     -0.19761288	     -0.06220513	      0.88288241	     -0.00012353	     -0.21577386	     -0.00580021	     -0.00031109	     33.45693030
      0.98887967	     -0.05673288	     -0.00024833	     -0.19768233	     -0.06221132	      0.88288208	     -0.00012583	     -0.21578385	     -0.00581085	     -0.00032287	     33.24933542
      0.98994682	     -0.05680477	     -0.00024510	     -0.19775405	     -0.06221753	      0.88288172	     -0.00012813	     -0.21579467	     -0.00581964	     -0.00033601	     33.06382335
      0.99149013	     -0.05691271	     -0.00023955	     -0.19786177	     -0.06222652	      0.88288119	     -0.00013144	     -0.21581174	     -0.00583144	     -0.00035660	     32.78779268
      0.99282275	     -0.05700947	     -0.00023416	     -0.19795838	     -0.06223430	      0.88288070	     -0.00013430	     -0.21582779	     -0.00583957	     -0.00037605	     32.56326653
      0.99415536	     -0.05710882	     -0.00022824	     -0.19805760	     -0.06224208	      0.88288019	     -0.00013715	     -0.21584496	     -0.00584741	     -0.00039642	     32.33514371
      0.99548798	     -0.05720966	     -0.00022158	     -0.19815834	     -0.06224988	      0.88287965	     -0.00013999	     -0.21586319	     -0.00585261	     -0.00041817	     32.13066674
      0.99668572	     -0.05730214	     -0.00021518	     -0.19825075	     -0.06225689	      0.88287913	     -0.00014253	     -0.21588041	     -0.00585759	     -0.00043797	     31.93914992
      0.99788346	     -0.05739611	     -0.00020853	     -0.19834467	     -0.06226391	      0.88287860	     -0.00014506	     -0.21589837	     -0.00586044	     -0.00045855	     31.76438575
      0.99908119	     -0.05749163	     -0.00020172	     -0.19844015	     -0.06227093	      0.88287803	     -0.00014758	     -0.21591703	     -0.00586295	     -0.00047924	     31.59467140
      1.00068396	     -0.05762177	     -0.00019241	     -0.19857026	     -0.06228033	      0.88287724	     -0.00015094	     -0.21594302	     -0.00586403	     -0.00050738	     31.38559819
      1.00195443	     -0.05772730	     -0.00018498	     -0.19867579	     -0.06228778	      0.88287659	     -0.00015358	     -0.21596440	     -0.00586454	     -0.00052943	     31.22663988
      1.00322490	     -0.05783524	     -0.00017755	     -0.19878374	     -0.06229523	      0.88287590	     -0.00015622	     -0.21598644	     -0.00586294	     -0.00055163	     31.07479820
      1.00449537	     -0.05794575	     -0.00017017	     -0.19889427	     -0.06230268	      0.88287518	     -0.00015884	     -0.21600913	     -0.00586096	     -0.00057337	     30.93274726
      1.00606658	     -0.05808560	     -0.00016106	     -0.19903416	     -0.06231188	      0.88287426	     -0.00016205	     -0.21603807	     -0.00585603	     -0.00060006	     30.76653802
      1.00737405	     -0.05820424	     -0.00015351	     -0.19915286	     -0.06231954	      0.88287346	     -0.00016471	     -0.21606285	     -0.00585151	     -0.00062150	     30.64517529
      1.00868151	     -0.05832422	     -0.00014588	     -0.19927291	     -0.06232718	      0.88287264	     -0.00016736	     -0.21608824	     -0.00584462	     -0.00064272	     30.52562862
      1.00998898	     -0.05844548	     -0.00013814	     -0.19939427	     -0.06233482	      0.88287178	     -0.00016998	     -0.21611418	     -0.00583711	     -0.00066313	     30.41260371
      1.01161544	     -0.05859777	     -0.00012822	     -0.19954669	     -0.06234431	      0.88287068	     -0.00017322	     -0.21614717	     -0.00582498	     -0.00068791	     30.26550718
      1.01299613	     -0.05872879	     -0.00011977	     -0.19967786	     -0.06235234	      0.88286972	     -0.00017595	     -0.21617576	     -0.00581386	     -0.00070787	     30.15024022
      1.01437682	     -0.05886055	     -0.00011106	     -0.19980980	     -0.06236036	      0.88286873	     -0.00017866	     -0.21620484	     -0.00579992	     -0.00072745	     30.02203882
      1.01575751	     -0.05899363	     -0.00010227	     -0.19994307	     -0.06236836	      0.88286771	     -0.00018134	     -0.21623440	     -0.00578497	     -0.00074611	     29.90067009
      1.01713819	     -0.05912823	     -0.00009340	     -0.20007789	     -0.06237633	      0.88286667	     -0.00018400	     -0.21626445	     -0.00576742	     -0.00076435	     29.76285501
      1.01894474	     -0.05930709	     -0.00008187	     -0.20025706	     -0.06238673	      0.88286527	     -0.00018744	     -0.21630452	     -0.00574208	     -0.00078718	     29.58895939
      1.02037714	     -0.05945071	     -0.00007267	     -0.20040096	     -0.06239494	      0.88286413	     -0.00019014	     -0.21633693	     -0.00571830	     -0.00080504	     29.41468330
      1.02180954	     -0.05959595	     -0.00006362	     -0.20054650	     -0.06240311	      0.88286296	     -0.00019282	     -0.21636993	     -0.00569301	     -0.00082220	     29.26606937
      1.02324194	     -0.05974205	     -0.00005446	     -0.20069294	     -0.06241124	      0.88286177	     -0.00019546	     -0.21640351	     -0.00566444	     -0.00083921	     29.07919181
      1.02513732	     -0.05993663	     -0.00004262	     -0.20088800	     -0.06242194	      0.88286016	     -0.00019892	     -0.21644882	     -0.00562350	     -0.00086082	     28.89068339
      1.02666217	     -0.06009320	     -0.00003231	     -0.20104500	     -0.06243049	      0.88285884	     -0.00020165	     -0.21648598	     -0.00558652	     -0.00087770	     28.57912516
      1.02818701	     -0.06024783	     -0.00002355	     -0.20120007	     -0.06243898	      0.88285748	     -0.00020435	     -0.21652372	     -0.00554798	     -0.00089340	     28.53979441
      1.02971186	     -0.06040072	     -0.00001254	     -0.20135347	     -0.06244741	      0.88285611	     -0.00020699	     -0.21656202	     -0.00550621	     -0.00090802	     28.02282121
      1.03098953	     -0.06052761	     -0.00000563	     -0.20148076	     -0.06245442	      0.88285494	     -0.00020917	     -0.21659448	     -0.00547006	     -0.00091921	     28.07663151
      1.03226721	     -0.06065319	      0.00000358	     -0.20160681	     -0.06246138	      0.88285376	     -0.00021131	     -0.21662726	     -0.00543214	     -0.00092933	     27.71345551
      1.03383517	     -0.06080513	      0.00001346	     -0.20175934	     -0.06246986	      0.88285230	     -0.00021388	     -0.21666786	     -0.00538390	     -0.00094026	     27.58668344
      1.03540314	     -0.06095315	      0.00002531	     -0.20190800	     -0.06247827	      0.88285081	     -0.00021638	     -0.21670884	     -0.00533351	     -0.00094924	     27.03968467
      1.03666933	     -0.06107156	      0.00003297	     -0.20202692	     -0.06248499	      0.88284961	     -0.00021834	     -0.21674218	     -0.00529179	     -0.00095507	     27.05901425
      1.03793552	     -0.06118780	      0.00004301	     -0.20214373	     -0.06249167	      0.88284840	     -0.00022026	     -0.21677570	     -0.00524873	     -0.00095945	     26.69848411
      1.03954478	     -0.06133323	      0.00005488	     -0.20228988	     -0.06250007	      0.88284685	     -0.00022262	     -0.21681847	     -0.00519262	     -0.00096304	     26.52141012
      1.04115403	     -0.06147636	      0.00006935	     -0.20243381	     -0.06250838	      0.88284530	     -0.00022489	     -0.21686141	     -0.00513457	     -0.00096437	     25.96775371
      1.04240068	     -0.06158598	      0.00007833	     -0.20254403	     -0.06251475	      0.88284410	     -0.00022659	     -0.21689477	     -0.00508872	     -0.00096398	     25.97506975
      1.04364734	     -0.06169435	      0.00008953	     -0.20265306	     -0.06252106	      0.88284290	     -0.00022824	     -0.21692819	     -0.00504161	     -0.00096227	     25.64425409
      1.04531485	     -0.06183795	      0.00010392	     -0.20279755	     -0.06252942	      0.88284129	     -0.00023035	     -0.21697298	     -0.00497718	     -0.00095804	     25.43770926
      1.04698236	     -0.06197875	      0.00012090	     -0.20293931	     -0.06253766	      0.88283970	     -0.00023236	     -0.21701782	     -0.00491074	     -0.00095151	     24.89416762
      1.04820277	     -0.06207857	      0.00013137	     -0.20303980	     -0.06254363	      0.88283854	     -0.00023377	     -0.21705061	     -0.00486134	     -0.00094543	     24.91483685
      1.04942317	     -0.06217566	      0.00014440	     -0.20313764	     -0.06254953	      0.88283739	     -0.00023512	     -0.21708335	     -0.00481090	     -0.00093804	     24.62696252
      1.05117096	     -0.06231075	      0.00016225	     -0.20327380	     -0.06255787	      0.88283577	     -0.00023695	     -0.21713007	     -0.00473757	     -0.00092537	     24.43339937
      1.05267758	     -0.06242136	      0.00017936	     -0.20338538	     -0.06256496	      0.88283438	     -0.00023844	     -0.21717007	     -0.00467332	     -0.00091247	     24.08267656
      1.05418421	     -0.06252566	      0.00019493	     -0.20349062	     -0.06257195	      0.88283302	     -0.00023985	     -0.21720966	     -0.00460894	     -0.00089779	     24.09491967
      1.05569083	     -0.06262211	      0.00021331	     -0.20358809	     -0.06257885	      0.88283168	     -0.00024117	     -0.21724866	     -0.00454424	     -0.00088114	     23.71918805
      1.05719745	     -0.06271104	      0.00022819	     -0.20367796	     -0.06258565	      0.88283036	     -0.00024240	     -0.21728690	     -0.00448036	     -0.00086273	     23.91083748
      1.05847997	     -0.06278097	      0.00024400	     -0.20374874	     -0.06259136	      0.88282927	     -0.00024339	     -0.21731877	     -0.00442615	     -0.00084556	     23.58224369
      1.05976249	     -0.06284556	      0.00025769	     -0.20381415	     -0.06259700	      0.88282819	     -0.00024433	     -0.21734996	     -0.00437288	     -0.00082727	     23.64079955
      1.06141487	     -0.06292164	      0.00027683	     -0.20389129	     -0.06260417	      0.88282685	     -0.00024544	     -0.21738903	     -0.00430523	     -0.00080208	     23.51456148
      1.06306726	     -0.06299102	      0.00029357	     -0.20396168	     -0.06261123	      0.88282554	     -0.00024647	     -0.21742679	     -0.00423896	     -0.00077538	     23.72478052
      1.06438434	     -0.06304232	      0.00030875	     -0.20401381	     -0.06261678	      0.88282454	     -0.00024722	     -0.21745597	     -0.00418643	     -0.00075312	     23.51741694
      1.06570142	     -0.06309044	      0.00032134	     -0.20406272	     -0.06262226	      0.88282356	     -0.00024792	     -0.21748434	     -0.00413454	     -0.00073028	     23.65464201
      1.06736867	     -0.06314622	      0.00033783	     -0.20411949	     -0.06262910	      0.88282237	     -0.00024873	     -0.21751909	     -0.00406903	     -0.00070061	     23.63027286
      1.06903591	     -0.06319606	      0.00035088	     -0.20417025	     -0.06263583	      0.88282123	     -0.00024947	     -0.21755251	     -0.00400424	     -0.00067043	     23.95084713
      1.07031953	     -0.06323144	      0.00036253	     -0.20420637	     -0.06264093	      0.88282038	     -0.00024997	     -0.21757734	     -0.00395402	     -0.00064689	     23.76994731
      1.07160314	     -0.06326388	      0.00037127	     -0.20423950	     -0.06264598	      0.88281956	     -0.00025044	     -0.21760140	     -0.00390390	     -0.00062331	     23.96756899
      1.07334343	     -0.06330163	      0.00038291	     -0.20427818	     -0.06265271	      0.88281851	     -0.00025100	     -0.21763272	     -0.00383566	     -0.00059125	     24.01595495
      1.07508371	     -0.06333265	      0.00039068	     -0.20431006	     -0.06265933	      0.88281751	     -0.00025149	     -0.21766249	     -0.00376755	     -0.00055930	     24.43716486
      1.07634252	     -0.06335183	      0.00039773	     -0.20432990	     -0.06266404	      0.88281682	     -0.00025180	     -0.21768304	     -0.00371770	     -0.00053622	     24.26346730
      1.07760132	     -0.06336896	      0.00040186	     -0.20434762	     -0.06266869	      0.88281616	     -0.00025208	     -0.21770279	     -0.00366758	     -0.00051336	     24.44903434
      1.07942752	     -0.06338879	      0.00040757	     -0.20436832	     -0.06267532	      0.88281525	     -0.00025241	     -0.21773002	     -0.00359379	     -0.00048046	     24.54364948
      1.08099562	     -0.06340180	      0.00040961	     -0.20438205	     -0.06268090	      0.88281452	     -0.00025265	     -0.21775205	     -0.00352935	     -0.00045260	     24.79638617
      1.08256371	     -0.06341078	      0.00041228	     -0.20439177	     -0.06268639	      0.88281383	     -0.00025283	     -0.21777284	     -0.00346337	     -0.00042512	     24.73912714
      1.08413180	     -0.06341588	      0.00041082	     -0.20439755	     -0.06269176	      0.88281318	     -0.00025297	     -0.21779239	     -0.00339619	     -0.00039819	     25.14839630
      1.08552518	     -0.06341677	      0.00041113	     -0.20439908	     -0.06269645	      0.88281265	     -0.00025305	     -0.21780872	     -0.00333484	     -0.00037462	     25.00194009
      1.08691857	     -0.06341520	      0.00040851	     -0.20439812	     -0.06270106	      0.88281214	     -0.00025310	     -0.21782407	     -0.00327240	     -0.00035154	     25.25981084
      1.08831195	     -0.06341062	      0.00040633	     -0.20439416	     -0.06270557	      0.88281167	     -0.00025312	     -0.21783846	     -0.00320837	     -0.00032882	     25.27403242
      1.09017028	     -0.06339961	      0.00040023	     -0.20438394	     -0.06271145	      0.88281108	     -0.00025309	     -0.21785616	     -0.00312103	     -0.00029925	     25.57076163
      1.09161406	     -0.06338729	      0.00039587	     -0.20437227	     -0.06271591	      0.88281067	     -0.00025303	     -0.21786872	     -0.00305119	     -0.00027677	     25.45376186
      1.09305783	     -0.06337199	      0.00038840	     -0.20435758	     -0.06272026	      0.88281028	     -0.00025293	     -0.21788028	     -0.00298010	     -0.00025479	     25.69091399
      1.09450161	     -0.06335347	      0.00038127	     -0.20433967	     -0.06272451	      0.88280993	     -0.00025281	     -0.21789082	     -0.00290737	     -0.00023318	     25.67439443
      1.09631086	     -0.06332623	      0.00036861	     -0.20431315	     -0.06272969	      0.88280953	     -0.00025261	     -0.21790265	     -0.00281450	     -0.00020663	     25.95272487
      1.09772862	     -0.06330157	      0.00035940	     -0.20428909	     -0.06273363	      0.88280925	     -0.00025242	     -0.21791086	     -0.00274018	     -0.00018600	     25.82077753
      1.09914638	     -0.06327423	      0.00034718	     -0.20426230	     -0.06273746	      0.88280901	     -0.00025221	     -0.21791815	     -0.00266498	     -0.00016553	     26.01323338
      1.10056414	     -0.06324366	      0.00033526	     -0.20423228	     -0.06274118	      0.88280879	     -0.00025196	     -0.21792453	     -0.00258884	     -0.00014500	     26.00833403
      1.10241871	     -0.06319940	      0.00031727	     -0.20418872	     -0.06274589	      0.88280854	     -0.00025161	     -0.21793153	     -0.00248815	     -0.00011795	     26.19307030
      1.10372001	     -0.06316544	      0.00030523	     -0.20415526	     -0.06274908	      0.88280840	     -0.00025133	     -0.21793553	     -0.00241710	     -0.00009866	     26.13837334
      1.10502131	     -0.06312928	      0.00029180	     -0.20411957	     -0.06275218	      0.88280828	     -0.00025103	     -0.21793881	     -0.00234554	     -0.00007903	     26.22297966
      1.10669878	     -0.06307876	      0.00027455	     -0.20406967	     -0.06275604	      0.88280817	     -0.00025061	     -0.21794196	     -0.00225329	     -0.00005306	     26.26817151
      1.10817668	     -0.06303086	      0.00025895	     -0.20402230	     -0.06275931	      0.88280811	     -0.00025021	     -0.21794373	     -0.00217169	     -0.00002941	     26.33406068
      1.10965458	     -0.06297977	      0.00024377	     -0.20397175	     -0.06276246	      0.88280809	     -0.00024979	     -0.21794457	     -0.00209071	     -0.00000504	     26.36120428
      1.11113248	     -0.06292510	      0.00022867	     -0.20391763	     -0.06276549	      0.88280810	     -0.00024934	     -0.21794447	     -0.00200944	      0.00002016	     26.41437995
      1.11261039	     -0.06286626	      0.00021415	     -0.20385932	     -0.06276840	      0.88280815	     -0.00024886	     -0.21794340	     -0.00192930	      0.00004606	     26.45528057
      1.11389541	     -0.06281167	      0.00020169	     -0.20380520	     -0.06277083	      0.88280822	     -0.00024842	     -0.21794167	     -0.00185953	      0.00006931	     26.51241899
      1.11518043	     -0.06275368	      0.00018953	     -0.20374767	     -0.06277318	      0.88280833	     -0.00024797	     -0.21793915	     -0.00179098	      0.00009308	     26.57934782
      1.11683401	     -0.06267440	      0.00017416	     -0.20366896	     -0.06277607	      0.88280851	     -0.00024735	     -0.21793473	     -0.00170410	      0.00012453	     26.68090498
      1.11848758	     -0.06259077	      0.00015906	     -0.20358587	     -0.06277882	      0.88280874	     -0.00024672	     -0.21792897	     -0.00162001	      0.00015666	     26.80195633
      1.11972922	     -0.06252603	      0.00014779	     -0.20352152	     -0.06278079	      0.88280895	     -0.00024622	     -0.21792379	     -0.00155803	      0.00018124	     26.90791018
      1.12097086	     -0.06246024	      0.00013661	     -0.20345610	     -0.06278269	      0.88280919	     -0.00024571	     -0.21791792	     -0.00149808	      0.00020591	     27.02898719
      1.12274414	     -0.06236557	      0.00012089	     -0.20336193	     -0.06278527	      0.88280958	     -0.00024497	     -0.21790844	     -0.00141505	      0.00024121	     27.22722711
      1.12425636	     -0.06228489	      0.00010748	     -0.20328163	     -0.06278736	      0.88280997	     -0.00024432	     -0.21789943	     -0.00134696	      0.00027099	     27.42041992
      1.12576857	     -0.06220475	      0.00009404	     -0.20320186	     -0.06278934	      0.88281040	     -0.00024366	     -0.21788970	     -0.00128052	      0.00030039	     27.62718209
      1.12728078	     -0.06212517	      0.00008055	     -0.20312262	     -0.06279123	      0.88281088	     -0.00024299	     -0.21787933	     -0.00121627	      0.00032889	     27.84805858
      1.12858978	     -0.06205666	      0.00006886	     -0.20305439	     -0.06279279	      0.88281133	     -0.00024240	     -0.21786990	     -0.00116132	      0.00035300	     28.03956144
      1.12989877	     -0.06198847	      0.00005715	     -0.20298646	     -0.06279427	      0.88281180	     -0.00024181	     -0.21786008	     -0.00110748	      0.00037620	     28.23655172
      1.13156625	     -0.06190194	      0.00004217	     -0.20290025	     -0.06279606	      0.88281245	     -0.00024106	     -0.21784706	     -0.00103960	      0.00040464	     28.48944593
      1.13323374	     -0.06181552	      0.00002711	     -0.20281415	     -0.06279774	      0.88281315	     -0.00024031	     -0.21783351	     -0.00097271	      0.00043145	     28.74177431
      1.13450822	     -0.06174943	      0.00001553	     -0.20274829	     -0.06279895	      0.88281371	     -0.00023974	     -0.21782282	     -0.00092173	      0.00045118	     28.92880731
      1.13578270	     -0.06168332	      0.00000390	     -0.20268239	     -0.06280009	      0.88281430	     -0.00023918	     -0.21781185	     -0.00087133	      0.00046986	     29.11190387
      1.13756200	     -0.06159104	     -0.00001246	     -0.20259041	     -0.06280158	      0.88281516	     -0.00023839	     -0.21779610	     -0.00080162	      0.00049464	     29.35691183
      1.13912435	     -0.06151011	     -0.00002693	     -0.20250973	     -0.06280278	      0.88281595	     -0.00023771	     -0.21778186	     -0.00074119	      0.00051486	     29.56223793
      1.14068670	     -0.06142952	     -0.00004151	     -0.20242937	     -0.06280389	      0.88281677	     -0.00023705	     -0.21776728	     -0.00068144	      0.00053404	     29.75874310
      1.14208018	     -0.06135821	     -0.00005459	     -0.20235825	     -0.06280481	      0.88281752	     -0.00023647	     -0.21775401	     -0.00062888	      0.00054974	     29.92532321
      1.14347365	     -0.06128758	     -0.00006777	     -0.20228780	     -0.06280565	      0.88281830	     -0.00023590	     -0.21774052	     -0.00057694	      0.00056460	     30.08651171
      1.14486712	     -0.06121781	     -0.00008104	     -0.20221821	     -0.06280641	      0.88281910	     -0.00023534	     -0.21772682	     -0.00052576	      0.00057821	     30.24114189
      1.14668367	     -0.06112838	     -0.00009848	     -0.20212898	     -0.06280731	      0.88282016	     -0.00023464	     -0.21770872	     -0.00046005	      0.00059441	     30.43607953
      1.14812840	     -0.06105873	     -0.00011247	     -0.20205948	     -0.06280794	      0.88282103	     -0.00023410	     -0.21769416	     -0.00040874	      0.00060573	     30.58257998
      1.14957312	     -0.06099039	     -0.00012653	     -0.20199128	     -0.06280849	      0.88282191	     -0.00023358	     -0.21767949	     -0.00035808	      0.00061600	     30.72721288
      1.15101785	     -0.06092341	     -0.00014066	     -0.20192442	     -0.06280897	      0.88282281	     -0.00023308	     -0.21766472	     -0.00030830	      0.00062489	     30.86434736
      1.15282890	     -0.06084135	     -0.00015845	     -0.20184250	     -0.06280947	      0.88282395	     -0.00023248	     -0.21764611	     -0.00024683	      0.00063442	     31.03371102
      1.15427053	     -0.06077772	     -0.00017265	     -0.20177897	     -0.06280980	      0.88282487	     -0.00023203	     -0.21763123	     -0.00019893	      0.00064048	     31.15822929
      1.15571217	     -0.06071566	     -0.00018688	     -0.20171700	     -0.06281005	      0.88282579	     -0.00023160	     -0.21761631	     -0.00015155	      0.00064550	     31.28144827
      1.15715380	     -0.06065533	     -0.00020113	     -0.20165674	     -0.06281023	      0.88282673	     -0.00023120	     -0.21760138	     -0.00010513	      0.00064931	     31.39502382
      1.15906033	     -0.06057801	     -0.00021998	     -0.20157951	     -0.06281038	      0.88282797	     -0.00023071	     -0.21758163	     -0.00004473	      0.00065285	     31.54104693
      1.16051261	     -0.06052101	     -0.00023433	     -0.20152256	     -0.06281041	      0.88282892	     -0.00023037	     -0.21756660	      0.00000002	      0.00065435	     31.63845043
      1.16196490	     -0.06046521	     -0.00024861	     -0.20146681	     -0.06281038	      0.88282987	     -0.00023006	     -0.21755158	      0.00004417	      0.00065517	     31.74064450
      1.16341719	     -0.06041079	     -0.00026287	     -0.20141242	     -0.06281028	      0.88283082	     -0.00022977	     -0.21753658	      0.00008704	      0.00065524	     31.83055074
      1.16540654	     -0.06033762	     -0.00028214	     -0.20133928	     -0.06281005	      0.88283212	     -0.00022943	     -0.21751604	      0.00014402	      0.00065453	     31.96680019
      1.16685504	     -0.06028654	     -0.00029622	     -0.20128822	     -0.06280981	      0.88283307	     -0.00022922	     -0.21750107	      0.00018356	      0.00065342	     32.02941280
      1.16830353	     -0.06023529	     -0.00030973	     -0.20123698	     -0.06280952	      0.88283402	     -0.00022904	     -0.21748611	      0.00022184	      0.00065204	     32.13570258
      1.17008830	     -0.06017586	     -0.00032666	     -0.20117755	     -0.06280908	      0.88283518	     -0.00022888	     -0.21746764	      0.00026652	      0.00064991	     32.18742702
      1.17158131	     -0.06012319	     -0.00033924	     -0.20112490	     -0.06280866	      0.88283615	     -0.00022879	     -0.21745219	      0.00030201	      0.00064788	     32.37122771
      1.17307432	     -0.06007777	     -0.00035338	     -0.20107946	     -0.06280818	      0.88283711	     -0.00022875	     -0.21743668	      0.00033563	      0.00064564	     32.34314860
      1.17456733	     -0.06002511	     -0.00036470	     -0.20102682	     -0.06280766	      0.88283808	     -0.00022875	     -0.21742119	      0.00036724	      0.00064316	     32.59508783
      1.17606034	     -0.05998373	     -0.00037891	     -0.20098540	     -0.06280709	      0.88283903	     -0.00022881	     -0.21740560	      0.00039725	      0.00064056	     32.49509615
      1.17732827	     -0.05993954	     -0.00038774	     -0.20094122	     -0.06280657	      0.88283984	     -0.00022891	     -0.21739238	      0.00042098	      0.00063813	     32.73166233
      1.17859619	     -0.05990282	     -0.00039851	     -0.20090448	     -0.06280602	      0.88284065	     -0.00022904	     -0.21737910	      0.00044359	      0.00063565	     32.74017077
      1.18021652	     -0.05985194	     -0.00041054	     -0.20085358	     -0.06280528	      0.88284168	     -0.00022928	     -0.21736211	      0.00047041	      0.00063228	     32.92196299
      1.18183685	     -0.05980709	     -0.00042467	     -0.20080867	     -0.06280450	      0.88284270	     -0.00022959	     -0.21734505	      0.00049530	      0.00062887	     32.87932025
      1.18309880	     -0.05976603	     -0.00043324	     -0.20076760	     -0.06280386	      0.88284349	     -0.00022988	     -0.21733183	      0.00051297	      0.00062613	     33.09507167
      1.18436075	     -0.05973154	     -0.00044372	     -0.20073306	     -0.06280320	      0.88284428	     -0.00023022	     -0.21731864	      0.00052960	      0.00062341	     33.09889395
      1.18601182	     -0.05968441	     -0.00045594	     -0.20068588	     -0.06280231	      0.88284531	     -0.00023074	     -0.21730155	      0.00054940	      0.00061977	     33.26989456
      1.18766290	     -0.05964638	     -0.00047000	     -0.20064776	     -0.06280139	      0.88284633	     -0.00023134	     -0.21728464	      0.00056748	      0.00061612	     33.18227724
      1.18886950	     -0.05961147	     -0.00047740	     -0.20061282	     -0.06280070	      0.88284707	     -0.00023183	     -0.21727247	      0.00057924	      0.00061330	     33.42435291
      1.19007610	     -0.05958375	     -0.00048643	     -0.20058505	     -0.06279999	      0.88284781	     -0.00023236	     -0.21726037	      0.00059025	      0.00061043	     33.42840370
      1.19181668	     -0.05954177	     -0.00049777	     -0.20054302	     -0.06279895	      0.88284887	     -0.00023321	     -0.21724317	      0.00060441	      0.00060601	     33.58976952
      1.19329678	     -0.05951204	     -0.00050816	     -0.20051322	     -0.06279805	      0.88284976	     -0.00023401	     -0.21722873	      0.00061514	      0.00060198	     33.54744971
      1.19477689	     -0.05947793	     -0.00051609	     -0.20047907	     -0.06279713	      0.88285065	     -0.00023487	     -0.21721456	      0.00062444	      0.00059754	     33.77150450
      1.19625699	     -0.05945623	     -0.00052614	     -0.20045730	     -0.06279620	      0.88285153	     -0.00023580	     -0.21720062	      0.00063286	      0.00059273	     33.60789473
      1.19773709	     -0.05943113	     -0.00053267	     -0.20043218	     -0.06279526	      0.88285240	     -0.00023679	     -0.21718719	      0.00063997	      0.00058716	     33.90174832
      1.19900184	     -0.05942500	     -0.00054091	     -0.20042598	     -0.06279444	      0.88285314	     -0.00023769	     -0.21717614	      0.00064573	      0.00058184	     33.67800018
      1.20026659	     -0.05941704	     -0.00054675	     -0.20041800	     -0.06279363	      0.88285387	     -0.00023864	     -0.21716567	      0.00065076	      0.00057576	     33.78165259
      1.20187130	     -0.05941978	     -0.00055523	     -0.20042068	     -0.06279258	      0.88285479	     -0.00023990	     -0.21715325	      0.00065669	      0.00056693	     33.65853120
      1.20347601	     -0.05942609	     -0.00056115	     -0.20042698	     -0.06279152	      0.88285569	     -0.00024124	     -0.21714206	      0.00066185	      0.00055651	     33.84707449
      1.20475040	     -0.05944574	     -0.00056774	     -0.20044660	     -0.06279067	      0.88285640	     -0.00024234	     -0.21713407	      0.00066591	      0.00054709	     33.56211612
      1.20602479	     -0.05946490	     -0.00057182	     -0.20046577	     -0.06278982	      0.88285709	     -0.00024349	     -0.21712704	      0.00066956	      0.00053645	     33.61190728
      1.20765551	     -0.05950175	     -0.00057762	     -0.20050263	     -0.06278873	      0.88285795	     -0.00024502	     -0.21711942	      0.00067418	      0.00052113	     33.40935708
      1.20928623	     -0.05953872	     -0.00058012	     -0.20053967	     -0.06278762	      0.88285879	     -0.00024662	     -0.21711342	      0.00067837	      0.00050376	     33.59447435
      1.21052042	     -0.05958025	     -0.00058380	     -0.20058123	     -0.06278678	      0.88285940	     -0.00024786	     -0.21710989	      0.00068176	      0.00048936	     33.21824078
      1.21175461	     -0.05961994	     -0.00058487	     -0.20062101	     -0.06278594	      0.88285999	     -0.00024914	     -0.21710735	      0.00068494	      0.00047373	     33.21209100
      1.21346235	     -0.05968407	     -0.00058638	     -0.20068526	     -0.06278477	      0.88286078	     -0.00025096	     -0.21710532	      0.00068957	      0.00045027	     32.97092449
      1.21517008	     -0.05974481	     -0.00058432	     -0.20074620	     -0.06278358	      0.88286153	     -0.00025284	     -0.21710497	      0.00069410	      0.00042474	     33.13751846
      1.21637010	     -0.05979861	     -0.00058468	     -0.20080012	     -0.06278275	      0.88286203	     -0.00025420	     -0.21710557	      0.00069766	      0.00040580	     32.71581668
      1.21757012	     -0.05984972	     -0.00058264	     -0.20085140	     -0.06278191	      0.88286250	     -0.00025558	     -0.21710694	      0.00070112	      0.00038597	     32.66001817
      1.21937647	     -0.05993579	     -0.00057971	     -0.20093773	     -0.06278064	      0.88286317	     -0.00025771	     -0.21711038	      0.00070678	      0.00035469	     32.37427629
      1.22089521	     -0.06000794	     -0.00057521	     -0.20101015	     -0.06277956	      0.88286369	     -0.00025954	     -0.21711453	      0.00071177	      0.00032719	     32.35910802
      1.22241395	     -0.06008915	     -0.00057189	     -0.20109162	     -0.06277848	      0.88286417	     -0.00026142	     -0.21711969	      0.00071735	      0.00029891	     31.98482526
      1.22393269	     -0.06016416	     -0.00056496	     -0.20116697	     -0.06277738	      0.88286460	     -0.00026333	     -0.21712586	      0.00072289	      0.00026999	     32.07286680
      1.22528671	     -0.06024181	     -0.00056099	     -0.20124489	     -0.06277640	      0.88286495	     -0.00026506	     -0.21713204	      0.00072841	      0.00024398	     31.66519923
      1.22664073	     -0.06031407	     -0.00055438	     -0.20131748	     -0.06277541	      0.88286526	     -0.00026682	     -0.21713892	      0.00073387	      0.00021776	     31.65832167
      1.22799475	     -0.06039165	     -0.00054867	     -0.20139539	     -0.06277441	      0.88286554	     -0.00026861	     -0.21714635	      0.00073972	      0.00019163	     31.42030154
      1.22976821	     -0.06048963	     -0.00053932	     -0.20149383	     -0.06277309	      0.88286585	     -0.00027099	     -0.21715687	      0.00074741	      0.00015763	     31.37185031
      1.23114014	     -0.06057200	     -0.00053363	     -0.20157655	     -0.06277206	      0.88286604	     -0.00027286	     -0.21716549	      0.00075397	      0.00013175	     31.08211106
      1.23251207	     -0.06064938	     -0.00052610	     -0.20165432	     -0.06277103	      0.88286621	     -0.00027475	     -0.21717454	      0.00076028	      0.00010630	     31.07896991
      1.23388399	     -0.06073080	     -0.00051963	     -0.20173610	     -0.06276998	      0.88286634	     -0.00027667	     -0.21718390	      0.00076699	      0.00008148	     30.93472649
      1.23525592	     -0.06080982	     -0.00051226	     -0.20181552	     -0.06276892	      0.88286643	     -0.00027861	     -0.21719356	      0.00077325	      0.00005733	     30.90836004
      1.23662785	     -0.06089040	     -0.00050517	     -0.20189650	     -0.06276786	      0.88286649	     -0.00028057	     -0.21720344	      0.00077963	      0.00003401	     30.82467950
      1.23799978	     -0.06097049	     -0.00049770	     -0.20197700	     -0.06276678	      0.88286652	     -0.00028255	     -0.21721353	      0.00078550	      0.00001153	     30.78900796
      1.23937171	     -0.06105153	     -0.00049024	     -0.20205845	     -0.06276570	      0.88286653	     -0.00028455	     -0.21722381	      0.00079166	     -0.00001004	     30.77961685
      1.24074364	     -0.06113135	     -0.00048245	     -0.20213870	     -0.06276461	      0.88286650	     -0.00028657	     -0.21723424	      0.00079722	     -0.00003067	     30.80174712
      1.24211556	     -0.06121097	     -0.00047450	     -0.20221875	     -0.06276351	      0.88286644	     -0.00028860	     -0.21724476	      0.00080293	     -0.00005031	     30.82122348
      1.24348749	     -0.06128991	     -0.00046647	     -0.20229812	     -0.06276241	      0.88286636	     -0.00029065	     -0.21725540	      0.00080801	     -0.00006895	     30.84663740
      1.24485942	     -0.06136947	     -0.00045812	     -0.20237812	     -0.06276130	      0.88286625	     -0.00029271	     -0.21726618	      0.00081366	     -0.00008656	     30.89394572
      1.24623135	     -0.06144780	     -0.00044921	     -0.20245691	     -0.06276018	      0.88286612	     -0.00029478	     -0.21727711	      0.00081888	     -0.00010315	     31.00225034
      1.24760328	     -0.06152333	     -0.00043986	     -0.20253292	     -0.06275905	      0.88286597	     -0.00029685	     -0.21728812	      0.00082457	     -0.00011864	     31.13551579
      1.24897521	     -0.06159637	     -0.00042986	     -0.20260644	     -0.06275791	      0.88286580	     -0.00029894	     -0.21729912	      0.00082937	     -0.00013306	     31.27633110
      1.25034713	     -0.06166743	     -0.00041923	     -0.20267800	     -0.06275677	      0.88286561	     -0.00030103	     -0.21731007	      0.00083461	     -0.00014634	     31.43681173
      1.25171906	     -0.06173634	     -0.00040795	     -0.20274742	     -0.06275562	      0.88286540	     -0.00030313	     -0.21732096	      0.00083886	     -0.00015867	     31.64229838
      1.25309099	     -0.06180178	     -0.00039600	     -0.20281338	     -0.06275447	      0.88286517	     -0.00030522	     -0.21733173	      0.00084352	     -0.00017007	     31.90944502
      1.25446292	     -0.06186299	     -0.00038359	     -0.20287511	     -0.06275331	      0.88286493	     -0.00030732	     -0.21734232	      0.00084678	     -0.00018071	     32.20969028
      1.25583485	     -0.06192172	     -0.00037089	     -0.20293437	     -0.06275215	      0.88286468	     -0.00030942	     -0.21735273	      0.00085016	     -0.00019058	     32.53543520
      1.25720678	     -0.06197897	     -0.00035776	     -0.20299214	     -0.06275098	      0.88286441	     -0.00031151	     -0.21736299	      0.00085210	     -0.00020000	     32.89919412
      1.25857870	     -0.06203463	     -0.00034421	     -0.20304832	     -0.06274981	      0.88286413	     -0.00031360	     -0.21737313	      0.00085441	     -0.00020905	     33.29575985
      1.25995063	     -0.06208888	     -0.00033027	     -0.20310309	     -0.06274863	      0.88286383	     -0.00031568	     -0.21738315	      0.00085568	     -0.00021802	     33.72199581
      1.26132256	     -0.06214172	     -0.00031596	     -0.20315645	     -0.06274746	      0.88286353	     -0.00031776	     -0.21739310	      0.00085781	     -0.00022694	     34.16639835
      1.26269449	     -0.06219397	     -0.00030143	     -0.20320922	     -0.06274628	      0.88286321	     -0.00031982	     -0.21740298	      0.00085949	     -0.00023606	     34.62397624
      1.26406642	     -0.06224604	     -0.00028675	     -0.20326182	     -0.06274510	      0.88286288	     -0.00032188	     -0.21741286	      0.00086265	     -0.00024533	     35.08901533
      1.26543835	     -0.06229758	     -0.00027195	     -0.20331388	     -0.06274391	      0.88286254	     -0.00032392	     -0.21742277	      0.00086604	     -0.00025496	     35.56196896
      1.26681028	     -0.06234758	     -0.00025697	     -0.20336443	     -0.06274272	      0.88286218	     -0.00032595	     -0.21743272	      0.00087151	     -0.00026483	     36.04110698
      1.26818220	     -0.06239528	     -0.00024187	     -0.20341268	     -0.06274152	      0.88286181	     -0.00032797	     -0.21744268	      0.00087781	     -0.00027504	     36.52877680
      1.26955413	     -0.06243985	     -0.00022664	     -0.20345781	     -0.06274031	      0.88286143	     -0.00032996	     -0.21745259	      0.00088654	     -0.00028533	     37.01715541
      1.27092606	     -0.06248150	     -0.00021134	     -0.20350003	     -0.06273909	      0.88286103	     -0.00033194	     -0.21746239	      0.00089641	     -0.00029571	     37.49998244
      1.27229799	     -0.06252012	     -0.00019604	     -0.20353923	     -0.06273785	      0.88286062	     -0.00033390	     -0.21747204	      0.00090880	     -0.00030587	     37.97783301
      1.27366992	     -0.06255563	     -0.00018083	     -0.20357533	     -0.06273660	      0.88286019	     -0.00033584	     -0.21748150	      0.00092249	     -0.00031579	     38.44686050
      1.27504185	     -0.06258842	     -0.00016562	     -0.20360872	     -0.06273532	      0.88285975	     -0.00033775	     -0.21749073	      0.00093868	     -0.00032520	     38.89986477
      1.27641377	     -0.06261863	     -0.00015046	     -0.20363955	     -0.06273402	      0.88285930	     -0.00033964	     -0.21749972	      0.00095628	     -0.00033414	     39.33814380
      1.27778570	     -0.06264601	     -0.00013539	     -0.20366754	     -0.06273269	      0.88285883	     -0.00034150	     -0.21750843	      0.00097638	     -0.00034239	     39.76374979
      1.27915763	     -0.06267063	     -0.00012054	     -0.20369280	     -0.06273134	      0.88285836	     -0.00034333	     -0.21751684	      0.00099804	     -0.00034995	     40.17136476
      1.28052956	     -0.06269212	     -0.00010590	     -0.20371492	     -0.06272995	      0.88285787	     -0.00034514	     -0.21752492	      0.00102218	     -0.00035658	     40.55542040
      1.28190149	     -0.06270967	     -0.00009136	     -0.20373312	     -0.06272853	      0.88285738	     -0.00034692	     -0.21753261	      0.00104802	     -0.00036228	     40.91537257
      1.28327342	     -0.06272273	     -0.00007666	     -0.20374683	     -0.06272708	      0.88285688	     -0.00034866	     -0.21753985	      0.00107629	     -0.00036683	     41.24561765
      1.28464534	     -0.06273223	     -0.00006210	     -0.20375701	     -0.06272558	      0.88285637	     -0.00035038	     -0.21754659	      0.00110634	     -0.00037021	     41.54050383
      1.28630999	     -0.06273958	     -0.00004474	     -0.20376519	     -0.06272371	      0.88285576	     -0.00035241	     -0.21755407	      0.00114599	     -0.00037254	     41.84297322
      1.28757003	     -0.06274240	     -0.00003202	     -0.20376863	     -0.06272224	      0.88285529	     -0.00035391	     -0.21755920	      0.00117755	     -0.00037311	     42.04101359
      1.28883007	     -0.06274272	     -0.00001977	     -0.20376958	     -0.06272074	      0.88285482	     -0.00035539	     -0.21756384	      0.00121124	     -0.00037252	     42.21694496
      1.29042129	     -0.06273937	     -0.00000497	     -0.20376703	     -0.06271878	      0.88285422	     -0.00035720	     -0.21756900	      0.00125574	     -0.00037023	     42.40053429
      1.29201252	     -0.06273195	      0.00000893	     -0.20376040	     -0.06271674	      0.88285364	     -0.00035897	     -0.21757332	      0.00130306	     -0.00036604	     42.53344700
      1.29330242	     -0.06272261	      0.00001945	     -0.20375169	     -0.06271503	      0.88285317	     -0.00036036	     -0.21757616	      0.00134250	     -0.00036142	     42.60745120
      1.29459233	     -0.06271024	      0.00002931	     -0.20373995	     -0.06271328	      0.88285271	     -0.00036171	     -0.21757838	      0.00138369	     -0.00035558	     42.65324167
      1.29615740	     -0.06269133	      0.00004032	     -0.20372179	     -0.06271107	      0.88285216	     -0.00036331	     -0.21758021	      0.00143489	     -0.00034713	     42.66673123
      1.29772246	     -0.06266829	      0.00005026	     -0.20369947	     -0.06270878	      0.88285162	     -0.00036484	     -0.21758104	      0.00148812	     -0.00033717	     42.63977229
      1.29907816	     -0.06264513	      0.00005792	     -0.20367693	     -0.06270673	      0.88285117	     -0.00036613	     -0.21758094	      0.00153492	     -0.00032760	     42.58536294
      1.30043386	     -0.06261876	      0.00006467	     -0.20365116	     -0.06270462	      0.88285073	     -0.00036736	     -0.21758005	      0.00158328	     -0.00031715	     42.50771719
      1.30178956	     -0.06258931	      0.00007045	     -0.20362229	     -0.06270244	      0.88285031	     -0.00036856	     -0.21757837	      0.00163232	     -0.00030610	     42.40545417
      1.30349187	     -0.06254800	      0.00007624	     -0.20358168	     -0.06269961	      0.88284980	     -0.00036999	     -0.21757512	      0.00169568	     -0.00029141	     42.24883579
      1.30486702	     -0.06251118	      0.00007965	     -0.20354540	     -0.06269724	      0.88284941	     -0.00037109	     -0.21757155	      0.00174746	     -0.00027914	     42.09502061
      1.30624218	     -0.06247115	      0.00008194	     -0.20350588	     -0.06269480	      0.88284903	     -0.00037213	     -0.21756714	      0.00180047	     -0.00026641	     41.92297609
      1.30761733	     -0.06242799	      0.00008308	     -0.20346321	     -0.06269229	      0.88284868	     -0.00037313	     -0.21756188	      0.00185373	     -0.00025340	     41.72914728
      1.30935936	     -0.06236889	      0.00008313	     -0.20340468	     -0.06268900	      0.88284825	     -0.00037431	     -0.21755400	      0.00192214	     -0.00023636	     41.46280987
      1.31074406	     -0.06231872	      0.00008194	     -0.20335494	     -0.06268630	      0.88284793	     -0.00037519	     -0.21754678	      0.00197638	     -0.00022247	     41.20684587
      1.31212876	     -0.06226557	      0.00007958	     -0.20330218	     -0.06268353	      0.88284763	     -0.00037602	     -0.21753874	      0.00203115	     -0.00020815	     40.95674569
      1.31351346	     -0.06220968	      0.00007615	     -0.20324665	     -0.06268068	      0.88284736	     -0.00037678	     -0.21752988	      0.00208559	     -0.00019357	     40.69186331
      1.31533544	     -0.06213229	      0.00007007	     -0.20316969	     -0.06267681	      0.88284702	     -0.00037771	     -0.21751702	      0.00215737	     -0.00017387	     40.32905837
      1.31674881	     -0.06206965	      0.00006461	     -0.20310735	     -0.06267372	      0.88284679	     -0.00037837	     -0.21750614	      0.00221236	     -0.00015832	     40.03841852
      1.31816219	     -0.06200480	      0.00005830	     -0.20304277	     -0.06267056	      0.88284657	     -0.00037897	     -0.21749452	      0.00226744	     -0.00014244	     39.73182708
      1.31957556	     -0.06193809	      0.00005108	     -0.20297630	     -0.06266731	      0.88284638	     -0.00037952	     -0.21748219	      0.00232183	     -0.00012645	     39.43029481
      1.32146478	     -0.06184602	      0.00004006	     -0.20288450	     -0.06266286	      0.88284617	     -0.00038017	     -0.21746467	      0.00239413	     -0.00010485	     39.01706678
      1.32291087	     -0.06177374	      0.00003060	     -0.20281239	     -0.06265936	      0.88284603	     -0.00038060	     -0.21745050	      0.00244842	     -0.00008835	     38.71119520
      1.32435697	     -0.06169963	      0.00002042	     -0.20273841	     -0.06265578	      0.88284591	     -0.00038098	     -0.21743571	      0.00250246	     -0.00007175	     38.40142137
      1.32580306	     -0.06162376	      0.00000942	     -0.20266264	     -0.06265212	      0.88284582	     -0.00038130	     -0.21742032	      0.00255543	     -0.00005523	     38.10140301
      1.32776836	     -0.06151752	     -0.00000649	     -0.20255649	     -0.06264703	      0.88284573	     -0.00038165	     -0.21739847	      0.00262628	     -0.00003271	     37.70606833
      1.32925538	     -0.06143494	     -0.00001955	     -0.20247393	     -0.06264308	      0.88284570	     -0.00038184	     -0.21738123	      0.00267827	     -0.00001570	     37.44024038
      1.33074240	     -0.06135021	     -0.00003307	     -0.20238920	     -0.06263906	      0.88284568	     -0.00038198	     -0.21736340	      0.00272952	      0.00000150	     37.16998983
      1.33222942	     -0.06126401	     -0.00004741	     -0.20230294	     -0.06263497	      0.88284570	     -0.00038205	     -0.21734499	      0.00277924	      0.00001877	     36.93450407
      1.33426367	     -0.06114425	     -0.00006724	     -0.20218309	     -0.06262925	      0.88284576	     -0.00038205	     -0.21731892	      0.00284551	      0.00004266	     36.56327201
      1.33573127	     -0.06105714	     -0.00008302	     -0.20209586	     -0.06262504	      0.88284584	     -0.00038198	     -0.21729952	      0.00289140	      0.00005987	     36.43063416
      1.33719888	     -0.06096844	     -0.00009785	     -0.20200703	     -0.06262076	      0.88284594	     -0.00038184	     -0.21727966	      0.00293647	      0.00007731	     36.17727793
      1.33896995	     -0.06086053	     -0.00011794	     -0.20189890	     -0.06261551	      0.88284609	     -0.00038159	     -0.21725509	      0.00298877	      0.00009841	     36.07567438
      1.34038566	     -0.06077267	     -0.00013217	     -0.20181087	     -0.06261125	      0.88284625	     -0.00038133	     -0.21723499	      0.00302959	      0.00011555	     35.81283510
      1.34180137	     -0.06068466	     -0.00014885	     -0.20172263	     -0.06260694	      0.88284642	     -0.00038100	     -0.21721451	      0.00306884	      0.00013284	     35.76649142
      1.34321708	     -0.06059555	     -0.00016417	     -0.20163329	     -0.06260256	      0.88284662	     -0.00038061	     -0.21719365	      0.00310697	      0.00015045	     35.60672940
      1.34504105	     -0.06048096	     -0.00018579	     -0.20151834	     -0.06259685	      0.88284692	     -0.00038002	     -0.21716628	      0.00315389	      0.00017349	     35.57313646
      1.34644513	     -0.06039172	     -0.00020018	     -0.20142885	     -0.06259240	      0.88284717	     -0.00037949	     -0.21714486	      0.00318872	      0.00019157	     35.40562914
      1.34784920	     -0.06030298	     -0.00021652	     -0.20133980	     -0.06258790	      0.88284745	     -0.00037890	     -0.21712315	      0.00322192	      0.00020979	     35.41109528
      1.34925327	     -0.06021353	     -0.00023118	     -0.20125005	     -0.06258335	      0.88284776	     -0.00037825	     -0.21710118	      0.00325389	      0.00022815	     35.34256081
      1.35113384	     -0.06009490	     -0.00025196	     -0.20113097	     -0.06257720	      0.88284821	     -0.00037727	     -0.21707137	      0.00329432	      0.00025275	     35.43427020
      1.35252488	     -0.06000576	     -0.00026479	     -0.20104151	     -0.06257259	      0.88284858	     -0.00037648	     -0.21704907	      0.00332279	      0.00027092	     35.36315188
      1.35391593	     -0.05991742	     -0.00027937	     -0.20095280	     -0.06256795	      0.88284897	     -0.00037562	     -0.21702655	      0.00334944	      0.00028882	     35.47588816
      1.35562365	     -0.05980816	     -0.00029481	     -0.20084311	     -0.06256221	      0.88284948	     -0.00037448	     -0.21699865	      0.00338027	      0.00031039	     35.53663525
      1.35714083	     -0.05971267	     -0.00031029	     -0.20074719	     -0.06255706	      0.88284996	     -0.00037339	     -0.21697363	      0.00340539	      0.00032889	     35.72574101
      1.35865801	     -0.05961704	     -0.00032251	     -0.20065115	     -0.06255187	      0.88285048	     -0.00037222	     -0.21694848	      0.00342917	      0.00034673	     35.78863135
      1.36017519	     -0.05952453	     -0.00033739	     -0.20055817	     -0.06254665	      0.88285102	     -0.00037098	     -0.21692323	      0.00345111	      0.00036360	     35.99875395
      1.36169237	     -0.05943149	     -0.00034871	     -0.20046471	     -0.06254140	      0.88285158	     -0.00036967	     -0.21689795	      0.00347205	      0.00037959	     36.11258037
      1.36320955	     -0.05934192	     -0.00036321	     -0.20037463	     -0.06253612	      0.88285217	     -0.00036828	     -0.21687264	      0.00349137	      0.00039450	     36.32732109
      1.36472673	     -0.05925143	     -0.00037371	     -0.20028369	     -0.06253081	      0.88285278	     -0.00036682	     -0.21684738	      0.00350995	      0.00040845	     36.43844485
      1.36624391	     -0.05916628	     -0.00038809	     -0.20019801	     -0.06252547	      0.88285341	     -0.00036529	     -0.21682217	      0.00352734	      0.00042128	     36.64101291
      1.36776109	     -0.05907830	     -0.00039807	     -0.20010957	     -0.06252011	      0.88285405	     -0.00036369	     -0.21679710	      0.00354432	      0.00043313	     36.76048429
      1.36927827	     -0.05899738	     -0.00041319	     -0.20002808	     -0.06251472	      0.88285472	     -0.00036202	     -0.21677218	      0.00356029	      0.00044395	     36.95465099
      1.37062841	     -0.05892248	     -0.00042221	     -0.19995275	     -0.06250990	      0.88285533	     -0.00036048	     -0.21675022	      0.00357416	      0.00045285	     37.06816104
      1.37197854	     -0.05885259	     -0.00043433	     -0.19988236	     -0.06250506	      0.88285594	     -0.00035889	     -0.21672841	      0.00358734	      0.00046103	     37.20515464
      1.37361855	     -0.05876527	     -0.00044702	     -0.19979446	     -0.06249917	      0.88285671	     -0.00035689	     -0.21670218	      0.00360272	      0.00047013	     37.37183805
      1.37525857	     -0.05868609	     -0.00046289	     -0.19971463	     -0.06249325	      0.88285748	     -0.00035481	     -0.21667624	      0.00361729	      0.00047838	     37.48169820
      1.37658551	     -0.05861775	     -0.00047224	     -0.19964583	     -0.06248844	      0.88285812	     -0.00035308	     -0.21665553	      0.00362855	      0.00048447	     37.62834535
      1.37791244	     -0.05855579	     -0.00048443	     -0.19958334	     -0.06248362	      0.88285877	     -0.00035130	     -0.21663501	      0.00363928	      0.00049010	     37.70726111
      1.37957469	     -0.05847595	     -0.00049753	     -0.19950288	     -0.06247756	      0.88285959	     -0.00034901	     -0.21660963	      0.00365195	      0.00049658	     37.87650700
      1.38123694	     -0.05840462	     -0.00051370	     -0.19943085	     -0.06247148	      0.88286042	     -0.00034666	     -0.21658452	      0.00366380	      0.00050257	     37.91298292
      1.38247681	     -0.05834549	     -0.00052237	     -0.19937126	     -0.06246693	      0.88286105	     -0.00034485	     -0.21656605	      0.00367193	      0.00050671	     38.06936444
      1.38371669	     -0.05829363	     -0.00053350	     -0.19931889	     -0.06246237	      0.88286168	     -0.00034302	     -0.21654773	      0.00367963	      0.00051069	     38.10157202
      1.38547689	     -0.05821977	     -0.00054787	     -0.19924432	     -0.06245589	      0.88286258	     -0.00034035	     -0.21652211	      0.00368960	      0.00051605	     38.22514217
      1.38697881	     -0.05816375	     -0.00056154	     -0.19918767	     -0.06245034	      0.88286336	     -0.00033802	     -0.21650058	      0.00369735	      0.00052050	     38.20976244
      1.38848073	     -0.05810462	     -0.00057289	     -0.19912794	     -0.06244478	      0.88286414	     -0.00033564	     -0.21647946	      0.00370415	      0.00052489	     38.34200536
      1.38998265	     -0.05805596	     -0.00058692	     -0.19907862	     -0.06243921	      0.88286494	     -0.00033321	     -0.21645866	      0.00371034	      0.00052943	     38.24664789
      1.39148457	     -0.05800060	     -0.00059738	     -0.19902267	     -0.06243364	      0.88286573	     -0.00033074	     -0.21643833	      0.00371544	      0.00053404	     38.40499498
      1.39277543	     -0.05796428	     -0.00060934	     -0.19898579	     -0.06242884	      0.88286643	     -0.00032859	     -0.21642114	      0.00371936	      0.00053826	     38.25016130
      1.39406629	     -0.05792303	     -0.00061882	     -0.19894401	     -0.06242403	      0.88286712	     -0.00032640	     -0.21640431	      0.00372238	      0.00054264	     38.28648968
      1.39568259	     -0.05787762	     -0.00063188	     -0.19889792	     -0.06241802	      0.88286801	     -0.00032362	     -0.21638362	      0.00372518	      0.00054856	     38.19166598
      1.39729890	     -0.05782698	     -0.00064238	     -0.19884664	     -0.06241199	      0.88286890	     -0.00032079	     -0.21636339	      0.00372635	      0.00055491	     38.28562619
      1.39858317	     -0.05779487	     -0.00065287	     -0.19881396	     -0.06240721	      0.88286961	     -0.00031852	     -0.21634753	      0.00372634	      0.00056038	     38.11714415
      1.39986745	     -0.05775744	     -0.00066102	     -0.19877602	     -0.06240242	      0.88287034	     -0.00031622	     -0.21633192	      0.00372511	      0.00056608	     38.14396560
      1.40151340	     -0.05771477	     -0.00067245	     -0.19873266	     -0.06239629	      0.88287128	     -0.00031323	     -0.21631217	      0.00372206	      0.00057380	     38.06363708
      1.40315935	     -0.05766568	     -0.00068111	     -0.19868292	     -0.06239017	      0.88287223	     -0.00031021	     -0.21629273	      0.00371693	      0.00058176	     38.21320448
      1.40438276	     -0.05763771	     -0.00068977	     -0.19865442	     -0.06238563	      0.88287294	     -0.00030794	     -0.21627838	      0.00371211	      0.00058783	     38.07560297
      1.40560618	     -0.05760492	     -0.00069635	     -0.19862113	     -0.06238109	      0.88287366	     -0.00030565	     -0.21626422	      0.00370611	      0.00059379	     38.13894655
      1.40733965	     -0.05756373	     -0.00070660	     -0.19857922	     -0.06237467	      0.88287470	     -0.00030238	     -0.21624438	      0.00369604	      0.00060197	     38.17218485
      1.40882497	     -0.05752506	     -0.00071387	     -0.19853993	     -0.06236919	      0.88287560	     -0.00029956	     -0.21622763	      0.00368560	      0.00060847	     38.39114680
      1.41031029	     -0.05749299	     -0.00072296	     -0.19850722	     -0.06236373	      0.88287651	     -0.00029671	     -0.21621102	      0.00367331	      0.00061442	     38.49169324
      1.41179561	     -0.05745474	     -0.00072924	     -0.19846835	     -0.06235828	      0.88287742	     -0.00029384	     -0.21619465	      0.00365874	      0.00061949	     38.83948870
      1.41328092	     -0.05742784	     -0.00073854	     -0.19844077	     -0.06235286	      0.88287835	     -0.00029096	     -0.21617843	      0.00364206	      0.00062369	     39.03811767
      1.41455352	     -0.05739696	     -0.00074345	     -0.19840933	     -0.06234823	      0.88287914	     -0.00028847	     -0.21616479	      0.00362543	      0.00062629	     39.51056754
      1.41582611	     -0.05737386	     -0.00075042	     -0.19838563	     -0.06234363	      0.88287994	     -0.00028598	     -0.21615129	      0.00360684	      0.00062798	     39.86317565
      1.41743052	     -0.05734336	     -0.00075759	     -0.19835437	     -0.06233786	      0.88288095	     -0.00028283	     -0.21613461	      0.00358029	      0.00062849	     40.49157343
      1.41903492	     -0.05732340	     -0.00076660	     -0.19833361	     -0.06233214	      0.88288196	     -0.00027966	     -0.21611835	      0.00355095	      0.00062706	     41.03041546
      1.42030440	     -0.05730354	     -0.00077118	     -0.19831314	     -0.06232765	      0.88288275	     -0.00027715	     -0.21610591	      0.00352569	      0.00062433	     41.69829156
      1.42157389	     -0.05729263	     -0.00077758	     -0.19830159	     -0.06232319	      0.88288354	     -0.00027463	     -0.21609382	      0.00349926	      0.00062023	     42.24051683
      1.42320756	     -0.05727832	     -0.00078413	     -0.19828647	     -0.06231751	      0.88288455	     -0.00027140	     -0.21607893	      0.00346349	      0.00061283	     43.12006523
      1.42484124	     -0.05727553	     -0.00079254	     -0.19828283	     -0.06231188	      0.88288554	     -0.00026815	     -0.21606477	      0.00342651	      0.00060317	     43.84990580
      1.42605380	     -0.05726971	     -0.00079610	     -0.19827643	     -0.06230774	      0.88288627	     -0.00026575	     -0.21605487	      0.00339825	      0.00059444	     44.61739440
      1.42726636	     -0.05727410	     -0.00080145	     -0.19828021	     -0.06230364	      0.88288698	     -0.00026335	     -0.21604547	      0.00336991	      0.00058451	     45.22260522
      1.42898762	     -0.05728559	     -0.00080776	     -0.19829087	     -0.06229787	      0.88288798	     -0.00025994	     -0.21603323	      0.00332961	      0.00056817	     46.19675059
      1.43046425	     -0.05730770	     -0.00081423	     -0.19831225	     -0.06229298	      0.88288880	     -0.00025702	     -0.21602386	      0.00329567	      0.00055208	     46.89249662
      1.43194089	     -0.05733186	     -0.00081846	     -0.19833574	     -0.06228814	      0.88288961	     -0.00025411	     -0.21601571	      0.00326246	      0.00053397	     47.77970394
      1.43341752	     -0.05737179	     -0.00082488	     -0.19837498	     -0.06228334	      0.88289038	     -0.00025121	     -0.21600881	      0.00323073	      0.00051397	     48.36327068
      1.43489415	     -0.05740914	     -0.00082769	     -0.19841175	     -0.06227859	      0.88289112	     -0.00024832	     -0.21600334	      0.00320032	      0.00049199	     49.29509826
      1.43616964	     -0.05745601	     -0.00083257	     -0.19845808	     -0.06227453	      0.88289174	     -0.00024583	     -0.21599968	      0.00317581	      0.00047160	     49.68837115
      1.43744513	     -0.05750124	     -0.00083482	     -0.19850285	     -0.06227049	      0.88289233	     -0.00024335	     -0.21599713	      0.00315262	      0.00044983	     50.32801225
      1.43903753	     -0.05756822	     -0.00083827	     -0.19856927	     -0.06226549	      0.88289302	     -0.00024027	     -0.21599542	      0.00312606	      0.00042093	     50.88111725
      1.44062992	     -0.05763470	     -0.00083866	     -0.19863530	     -0.06226054	      0.88289366	     -0.00023720	     -0.21599540	      0.00310189	      0.00039017	     51.66777291
      1.44191941	     -0.05770009	     -0.00084050	     -0.19870033	     -0.06225655	      0.88289415	     -0.00023472	     -0.21599652	      0.00308436	      0.00036413	     51.89812837
      1.44320890	     -0.05776273	     -0.00083966	     -0.19876268	     -0.06225258	      0.88289460	     -0.00023225	     -0.21599874	      0.00306820	      0.00033707	     52.39334817
      1.44482169	     -0.05784957	     -0.00083908	     -0.19884918	     -0.06224765	      0.88289512	     -0.00022918	     -0.21600291	      0.00305017	      0.00030209	     52.72880656
      1.44643449	     -0.05793413	     -0.00083532	     -0.19893351	     -0.06224274	      0.88289558	     -0.00022612	     -0.21600866	      0.00303401	      0.00026590	     53.34468985
      1.44768307	     -0.05801048	     -0.00083417	     -0.19900968	     -0.06223896	      0.88289589	     -0.00022377	     -0.21601408	      0.00302303	      0.00023729	     53.35592224
      1.44893165	     -0.05808341	     -0.00083044	     -0.19908249	     -0.06223519	      0.88289617	     -0.00022142	     -0.21602040	      0.00301290	      0.00020811	     53.65283033
      1.45061526	     -0.05818931	     -0.00082554	     -0.19918826	     -0.06223013	      0.88289649	     -0.00021828	     -0.21603025	      0.00300083	      0.00016812	     53.79142821
      1.45229888	     -0.05829136	     -0.00081651	     -0.19929030	     -0.06222509	      0.88289674	     -0.00021515	     -0.21604159	      0.00298991	      0.00012763	     54.22838698
      1.45351216	     -0.05837334	     -0.00081150	     -0.19937227	     -0.06222146	      0.88289687	     -0.00021291	     -0.21605053	      0.00298298	      0.00009841	     54.04899787
      1.45472545	     -0.05844980	     -0.00080407	     -0.19944877	     -0.06221785	      0.88289697	     -0.00021068	     -0.21606012	      0.00297631	      0.00006914	     54.17902562
      1.45649844	     -0.05856647	     -0.00079340	     -0.19956554	     -0.06221258	      0.88289706	     -0.00020746	     -0.21607513	      0.00296728	      0.00002664	     54.14757464
      1.45800341	     -0.05866376	     -0.00078233	     -0.19966298	     -0.06220812	      0.88289707	     -0.00020474	     -0.21608879	      0.00295985	     -0.00000908	     54.26603524
      1.45950838	     -0.05876875	     -0.00077259	     -0.19976811	     -0.06220367	      0.88289703	     -0.00020206	     -0.21610322	      0.00295279	     -0.00004428	     54.05702685
      1.46101335	     -0.05886663	     -0.00075949	     -0.19986622	     -0.06219923	      0.88289694	     -0.00019940	     -0.21611844	      0.00294558	     -0.00007893	     54.19299212
      1.46251831	     -0.05897475	     -0.00074904	     -0.19997454	     -0.06219480	      0.88289679	     -0.00019678	     -0.21613427	      0.00293871	     -0.00011274	     53.83420597
      1.46380264	     -0.05905803	     -0.00073637	     -0.20005808	     -0.06219103	      0.88289663	     -0.00019457	     -0.21614832	      0.00293253	     -0.00014097	     53.91345982
      1.46508697	     -0.05914852	     -0.00072552	     -0.20014881	     -0.06218727	      0.88289643	     -0.00019240	     -0.21616275	      0.00292650	     -0.00016843	     53.68824077
      1.46672527	     -0.05925971	     -0.00070939	     -0.20026037	     -0.06218248	      0.88289613	     -0.00018966	     -0.21618175	      0.00291859	     -0.00020236	     53.57833085
      1.46836357	     -0.05937649	     -0.00069468	     -0.20037751	     -0.06217771	      0.88289577	     -0.00018698	     -0.21620127	      0.00291080	     -0.00023484	     53.21693142
      1.46966595	     -0.05946141	     -0.00067954	     -0.20046280	     -0.06217392	      0.88289545	     -0.00018489	     -0.21621717	      0.00290437	     -0.00025963	     53.18374308
      1.47096834	     -0.05955163	     -0.00066617	     -0.20055338	     -0.06217014	      0.88289509	     -0.00018284	     -0.21623327	      0.00289811	     -0.00028332	     52.92322890
      1.47262603	     -0.05966084	     -0.00064661	     -0.20066311	     -0.06216535	      0.88289460	     -0.00018028	     -0.21625409	      0.00289002	     -0.00031192	     52.72680808
      1.47428371	     -0.05977542	     -0.00062916	     -0.20077818	     -0.06216056	      0.88289406	     -0.00017778	     -0.21627514	      0.00288215	     -0.00033859	     52.34874792
      1.47552531	     -0.05985329	     -0.00061223	     -0.20085652	     -0.06215699	      0.88289363	     -0.00017596	     -0.21629110	      0.00287613	     -0.00035731	     52.20776757
      1.47676690	     -0.05993647	     -0.00059748	     -0.20094013	     -0.06215342	      0.88289318	     -0.00017418	     -0.21630715	      0.00287029	     -0.00037493	     51.95905474
      1.47850062	     -0.06004799	     -0.00057445	     -0.20105232	     -0.06214845	      0.88289250	     -0.00017175	     -0.21632976	      0.00286227	     -0.00039774	     51.63790251
      1.48003111	     -0.06014841	     -0.00055533	     -0.20115332	     -0.06214407	      0.88289188	     -0.00016968	     -0.21634981	      0.00285542	     -0.00041604	     51.36783057
      1.48156160	     -0.06024252	     -0.00053184	     -0.20124813	     -0.06213971	      0.88289123	     -0.00016767	     -0.21636998	      0.00284882	     -0.00043263	     50.99319121
      1.48281092	     -0.06032268	     -0.00051582	     -0.20132880	     -0.06213615	      0.88289068	     -0.00016607	     -0.21638644	      0.00284358	     -0.00044503	     50.82036938
      1.48406023	     -0.06039929	     -0.00049669	     -0.20140600	     -0.06213260	      0.88289012	     -0.00016452	     -0.21640295	      0.00283860	     -0.00045641	     50.50290814
      1.48567483	     -0.06049896	     -0.00047306	     -0.20150641	     -0.06212803	      0.88288937	     -0.00016258	     -0.21642431	      0.00283242	     -0.00046983	     50.22807572
      1.48728943	     -0.06059630	     -0.00044617	     -0.20160458	     -0.06212346	      0.88288860	     -0.00016071	     -0.21644573	      0.00282678	     -0.00048188	     49.70518699
      1.48848824	     -0.06066860	     -0.00042847	     -0.20167747	     -0.06212007	      0.88288802	     -0.00015938	     -0.21646163	      0.00282271	     -0.00049016	     49.60279955
      1.48968706	     -0.06073925	     -0.00040818	     -0.20174876	     -0.06211669	      0.88288743	     -0.00015809	     -0.21647754	      0.00281904	     -0.00049784	     49.26563854
      1.49137823	     -0.06083880	     -0.00037988	     -0.20184923	     -0.06211193	      0.88288658	     -0.00015633	     -0.21649996	      0.00281420	     -0.00050783	     48.94780021
      1.49283092	     -0.06092349	     -0.00035335	     -0.20193476	     -0.06210784	      0.88288584	     -0.00015489	     -0.21651922	      0.00281056	     -0.00051562	     48.47093870
      1.49428361	     -0.06100814	     -0.00032802	     -0.20202025	     -0.06210376	      0.88288508	     -0.00015352	     -0.21653850	      0.00280713	     -0.00052302	     48.26916994
      1.49573630	     -0.06109187	     -0.00029918	     -0.20210490	     -0.06209968	      0.88288432	     -0.00015221	     -0.21655781	      0.00280433	     -0.00053025	     47.68465302
      1.49718899	     -0.06117362	     -0.00027260	     -0.20218753	     -0.06209561	      0.88288354	     -0.00015097	     -0.21657717	      0.00280171	     -0.00053778	     47.57671580
      1.49844554	     -0.06124492	     -0.00024660	     -0.20225966	     -0.06209209	      0.88288286	     -0.00014995	     -0.21659402	      0.00280008	     -0.00054462	     46.98554179
      1.49970209	     -0.06131574	     -0.00022213	     -0.20233128	     -0.06208858	      0.88288217	     -0.00014898	     -0.21661095	      0.00279868	     -0.00055217	     46.75996951
      1.50126689	     -0.06140298	     -0.00018942	     -0.20241958	     -0.06208420	      0.88288130	     -0.00014785	     -0.21663215	      0.00279773	     -0.00056276	     46.22344654
      1.50283170	     -0.06148868	     -0.00015857	     -0.20250633	     -0.06207982	      0.88288041	     -0.00014680	     -0.21665343	      0.00279746	     -0.00057512	     46.05142693
      1.50410508	     -0.06155713	     -0.00013194	     -0.20257566	     -0.06207626	      0.88287967	     -0.00014600	     -0.21667082	      0.00279812	     -0.00058648	     45.45140951
      1.50537846	     -0.06162577	     -0.00010735	     -0.20264515	     -0.06207269	      0.88287891	     -0.00014526	     -0.21668829	      0.00279925	     -0.00059927	     45.22646086
      1.50696096	     -0.06171079	     -0.00007544	     -0.20273126	     -0.06206826	      0.88287795	     -0.00014442	     -0.21671009	      0.00280185	     -0.00061723	     44.65266651
      1.50854347	     -0.06179558	     -0.00004597	     -0.20281711	     -0.06206382	      0.88287696	     -0.00014367	     -0.21673197	      0.00280556	     -0.00063780	     44.51535315
      1.50978258	     -0.06186118	     -0.00002066	     -0.20288360	     -0.06206035	      0.88287616	     -0.00014314	     -0.21674913	      0.00280972	     -0.00065569	     43.87602488
      1.51102170	     -0.06192575	      0.00000247	     -0.20294903	     -0.06205686	      0.88287533	     -0.00014267	     -0.21676629	      0.00281467	     -0.00067527	     43.64531589
      1.51267019	     -0.06200935	      0.00003437	     -0.20303380	     -0.06205221	      0.88287420	     -0.00014213	     -0.21678902	      0.00282302	     -0.00070372	     43.05931428
      1.51431868	     -0.06208866	      0.00006381	     -0.20311425	     -0.06204755	      0.88287301	     -0.00014168	     -0.21681151	      0.00283313	     -0.00073480	     42.92091326
      1.51553388	     -0.06214374	      0.00008765	     -0.20317023	     -0.06204410	      0.88287211	     -0.00014141	     -0.21682784	      0.00284214	     -0.00075911	     42.26117786
      1.51674907	     -0.06219574	      0.00010933	     -0.20322309	     -0.06204064	      0.88287117	     -0.00014120	     -0.21684387	      0.00285209	     -0.00078459	     42.01312084
      1.51847191	     -0.06226369	      0.00014036	     -0.20329228	     -0.06203572	      0.88286978	     -0.00014098	     -0.21686599	      0.00286828	     -0.00082224	     41.41683176
      1.51996643	     -0.06231677	      0.00016528	     -0.20334641	     -0.06203142	      0.88286853	     -0.00014087	     -0.21688444	      0.00288406	     -0.00085603	     41.17603127
      1.52146096	     -0.06236455	      0.00019137	     -0.20339529	     -0.06202710	      0.88286722	     -0.00014085	     -0.21690211	      0.00290177	     -0.00089039	     40.51676234
      1.52295548	     -0.06240779	      0.00021396	     -0.20343955	     -0.06202275	      0.88286587	     -0.00014090	     -0.21691890	      0.00292092	     -0.00092507	     40.39530649
      1.52445001	     -0.06244697	      0.00023873	     -0.20347981	     -0.06201836	      0.88286446	     -0.00014103	     -0.21693479	      0.00294208	     -0.00095956	     39.60191881
      1.52572372	     -0.06247758	      0.00025586	     -0.20351128	     -0.06201460	      0.88286322	     -0.00014120	     -0.21694760	      0.00296110	     -0.00098871	     39.53058291
      1.52699743	     -0.06250552	      0.00027425	     -0.20354010	     -0.06201082	      0.88286194	     -0.00014142	     -0.21695971	      0.00298153	     -0.00101728	     39.04726211
      1.52863882	     -0.06253761	      0.00029533	     -0.20357329	     -0.06200590	      0.88286024	     -0.00014179	     -0.21697428	      0.00300942	     -0.00105311	     38.71077812
      1.53028022	     -0.06256538	      0.00031679	     -0.20360217	     -0.06200094	      0.88285848	     -0.00014225	     -0.21698766	      0.00303943	     -0.00108742	     38.03403207
      1.53159096	     -0.06258461	      0.00033053	     -0.20362223	     -0.06199694	      0.88285704	     -0.00014268	     -0.21699747	      0.00306449	     -0.00111360	     37.91970383
      1.53290169	     -0.06260099	      0.00034527	     -0.20363946	     -0.06199291	      0.88285557	     -0.00014316	     -0.21700648	      0.00309093	     -0.00113843	     37.45310084
      1.53455781	     -0.06261750	      0.00036104	     -0.20365700	     -0.06198776	      0.88285366	     -0.00014385	     -0.21701673	      0.00312577	     -0.00116773	     37.14984916
      1.53621392	     -0.06262890	      0.00037740	     -0.20366944	     -0.06198255	      0.88285170	     -0.00014463	     -0.21702565	      0.00316256	     -0.00119429	     36.48297555
      1.53749829	     -0.06263416	      0.00038645	     -0.20367545	     -0.06197847	      0.88285015	     -0.00014529	     -0.21703164	      0.00319189	     -0.00121292	     36.40445902
      1.53878267	     -0.06263596	      0.00039645	     -0.20367802	     -0.06197435	      0.88284858	     -0.00014600	     -0.21703680	      0.00322236	     -0.00122949	     36.00059442
      1.54050432	     -0.06263265	      0.00040716	     -0.20367569	     -0.06196877	      0.88284645	     -0.00014703	     -0.21704236	      0.00326432	     -0.00124839	     35.70977738
      1.54222597	     -0.06262223	      0.00041832	     -0.20366626	     -0.06196311	      0.88284429	     -0.00014814	     -0.21704633	      0.00330788	     -0.00126313	     35.10858585
      1.54348715	     -0.06260999	      0.00042300	     -0.20365467	     -0.06195892	      0.88284269	     -0.00014901	     -0.21704819	      0.00334025	     -0.00127127	     35.08748476
      1.54474833	     -0.06259365	      0.00042878	     -0.20363900	     -0.06195469	      0.88284108	     -0.00014993	     -0.21704914	      0.00337341	     -0.00127696	     34.77548438
      1.54654922	     -0.06256349	      0.00043447	     -0.20360975	     -0.06194857	      0.88283878	     -0.00015131	     -0.21704889	      0.00342145	     -0.00128088	     34.55637857
      1.54810201	     -0.06253102	      0.00043942	     -0.20357806	     -0.06194322	      0.88283679	     -0.00015257	     -0.21704714	      0.00346369	     -0.00128015	     34.18552303
      1.54965481	     -0.06249277	      0.00044107	     -0.20354051	     -0.06193781	      0.88283481	     -0.00015389	     -0.21704396	      0.00350616	     -0.00127569	     34.16938586
      1.55120761	     -0.06244854	      0.00044425	     -0.20349701	     -0.06193233	      0.88283283	     -0.00015528	     -0.21703934	      0.00354927	     -0.00126736	     33.78294566
      1.55276040	     -0.06239882	      0.00044304	     -0.20344792	     -0.06192679	      0.88283087	     -0.00015672	     -0.21703329	      0.00359207	     -0.00125549	     33.95361727
      1.55408574	     -0.06235186	      0.00044427	     -0.20340153	     -0.06192200	      0.88282922	     -0.00015800	     -0.21702698	      0.00362900	     -0.00124253	     33.63774612
      1.55541107	     -0.06230125	      0.00044259	     -0.20335143	     -0.06191717	      0.88282758	     -0.00015931	     -0.21701964	      0.00366561	     -0.00122727	     33.68195848
      1.55710825	     -0.06223107	      0.00044114	     -0.20328189	     -0.06191091	      0.88282551	     -0.00016106	     -0.21700876	      0.00371258	     -0.00120445	     33.55954722
      1.55880543	     -0.06215551	      0.00043681	     -0.20320690	     -0.06190457	      0.88282349	     -0.00016286	     -0.21699624	      0.00375932	     -0.00117834	     33.73806291
      1.56015808	     -0.06209111	      0.00043493	     -0.20314298	     -0.06189946	      0.88282191	     -0.00016435	     -0.21698512	      0.00379698	     -0.00115535	     33.54992100
      1.56151072	     -0.06202372	      0.00043004	     -0.20307600	     -0.06189429	      0.88282037	     -0.00016587	     -0.21697299	      0.00383466	     -0.00113073	     33.66695081
      1.56322467	     -0.06193416	      0.00042410	     -0.20298695	     -0.06188768	      0.88281846	     -0.00016785	     -0.21695624	      0.00388318	     -0.00109722	     33.60912815
      1.56493862	     -0.06184098	      0.00041527	     -0.20289421	     -0.06188098	      0.88281661	     -0.00016989	     -0.21693800	      0.00393210	     -0.00106142	     33.89109939
      1.56625385	     -0.06176688	      0.00041044	     -0.20282048	     -0.06187579	      0.88281523	     -0.00017149	     -0.21692304	      0.00397052	     -0.00103254	     33.69996838
      1.56756908	     -0.06169152	      0.00040281	     -0.20274542	     -0.06187054	      0.88281389	     -0.00017313	     -0.21690728	      0.00400916	     -0.00100286	     33.81686724
      1.56935369	     -0.06158688	      0.00039262	     -0.20264119	     -0.06186334	      0.88281214	     -0.00017540	     -0.21688471	      0.00406262	     -0.00096162	     33.79181063
      1.57113830	     -0.06148077	      0.00037845	     -0.20253540	     -0.06185604	      0.88281046	     -0.00017772	     -0.21686083	      0.00411689	     -0.00091995	     34.08542333
      1.57241522	     -0.06140309	      0.00036967	     -0.20245797	     -0.06185076	      0.88280930	     -0.00017941	     -0.21684302	      0.00415673	     -0.00088999	     33.89866263
      1.57369214	     -0.06132528	      0.00035774	     -0.20238035	     -0.06184542	      0.88280819	     -0.00018113	     -0.21682461	      0.00419689	     -0.00086021	     33.99390915
      1.57556820	     -0.06120954	      0.00034005	     -0.20226486	     -0.06183749	      0.88280661	     -0.00018370	     -0.21679659	      0.00425709	     -0.00081700	     33.98020400
      1.57715921	     -0.06111126	      0.00032233	     -0.20216673	     -0.06183068	      0.88280534	     -0.00018592	     -0.21677197	      0.00430901	     -0.00078127	     34.13015278
      1.57875023	     -0.06101101	      0.00030582	     -0.20206665	     -0.06182378	      0.88280413	     -0.00018817	     -0.21674661	      0.00436207	     -0.00074652	     34.02187519
      1.58034124	     -0.06091228	      0.00028504	     -0.20196800	     -0.06181680	      0.88280297	     -0.00019045	     -0.21672055	      0.00441570	     -0.00071304	     34.22269117
      1.58175812	     -0.06082140	      0.00026892	     -0.20187722	     -0.06181051	      0.88280198	     -0.00019250	     -0.21669682	      0.00446441	     -0.00068424	     34.09133631
      1.58317499	     -0.06073281	      0.00024898	     -0.20178865	     -0.06180415	      0.88280103	     -0.00019457	     -0.21667258	      0.00451346	     -0.00065647	     34.18520239
      1.58459187	     -0.06064193	      0.00023029	     -0.20169781	     -0.06179772	      0.88280012	     -0.00019666	     -0.21664790	      0.00456307	     -0.00062964	     34.15652322
      1.58641567	     -0.06052782	      0.00020321	     -0.20158368	     -0.06178934	      0.88279900	     -0.00019937	     -0.21661548	      0.00462732	     -0.00059660	     34.21128824
      1.58781137	     -0.06043612	      0.00018478	     -0.20149200	     -0.06178284	      0.88279818	     -0.00020146	     -0.21659025	      0.00467680	     -0.00057244	     34.18628143
      1.58920707	     -0.06034914	      0.00016337	     -0.20140497	     -0.06177628	      0.88279740	     -0.00020356	     -0.21656462	      0.00472639	     -0.00054926	     34.18892830
      1.59060276	     -0.06025879	      0.00014359	     -0.20131459	     -0.06176965	      0.88279665	     -0.00020566	     -0.21653867	      0.00477602	     -0.00052710	     34.20814333
      1.59241363	     -0.06014688	      0.00011567	     -0.20120259	     -0.06176094	      0.88279572	     -0.00020840	     -0.21650451	      0.00484051	     -0.00049983	     34.17711095
      1.59373714	     -0.06005949	      0.00009776	     -0.20111517	     -0.06175451	      0.88279507	     -0.00021040	     -0.21647928	      0.00488750	     -0.00048102	     34.24842157
      1.59506064	     -0.05997827	      0.00007765	     -0.20103385	     -0.06174801	      0.88279445	     -0.00021240	     -0.21645378	      0.00493453	     -0.00046305	     34.21586408
      1.59674045	     -0.05987100	      0.00005402	     -0.20092650	     -0.06173967	      0.88279369	     -0.00021494	     -0.21642115	      0.00499394	     -0.00044153	     34.29209886
      1.59821568	     -0.05978319	      0.00003148	     -0.20083855	     -0.06173226	      0.88279305	     -0.00021717	     -0.21639221	      0.00504603	     -0.00042368	     34.22190696
      1.59969090	     -0.05968859	      0.00001172	     -0.20074387	     -0.06172478	      0.88279244	     -0.00021938	     -0.21636313	      0.00509761	     -0.00040686	     34.34346758
      1.60116613	     -0.05960354	     -0.00001063	     -0.20065867	     -0.06171722	      0.88279185	     -0.00022159	     -0.21633381	      0.00514906	     -0.00039089	     34.25151193
      1.60264136	     -0.05951016	     -0.00002959	     -0.20056518	     -0.06170959	      0.88279128	     -0.00022379	     -0.21630443	      0.00519980	     -0.00037585	     34.40961334
      1.60411659	     -0.05942901	     -0.00005178	     -0.20048386	     -0.06170188	      0.88279074	     -0.00022597	     -0.21627487	      0.00525035	     -0.00036149	     34.28742609
      1.60541946	     -0.05934887	     -0.00006800	     -0.20040362	     -0.06169501	      0.88279027	     -0.00022789	     -0.21624879	      0.00529422	     -0.00034947	     34.42247266
      1.60672234	     -0.05927687	     -0.00008620	     -0.20033146	     -0.06168808	      0.88278983	     -0.00022979	     -0.21622263	      0.00533780	     -0.00033785	     34.38245471
      1.60831353	     -0.05918537	     -0.00010645	     -0.20023979	     -0.06167955	      0.88278930	     -0.00023210	     -0.21619071	      0.00539013	     -0.00032422	     34.47620530
      1.60990472	     -0.05910214	     -0.00012844	     -0.20015635	     -0.06167093	      0.88278880	     -0.00023439	     -0.21615877	      0.00544174	     -0.00031092	     34.40680214
      1.61120887	     -0.05902772	     -0.00014378	     -0.20008179	     -0.06166381	      0.88278840	     -0.00023625	     -0.21613268	      0.00548304	     -0.00030028	     34.54106150
      1.61251303	     -0.05896121	     -0.00016095	     -0.20001510	     -0.06165663	      0.88278801	     -0.00023809	     -0.21610660	      0.00552376	     -0.00028965	     34.51234065
      1.61412194	     -0.05887653	     -0.00018013	     -0.19993022	     -0.06164770	      0.88278756	     -0.00024034	     -0.21607457	      0.00557271	     -0.00027660	     34.62129566
      1.61573085	     -0.05880067	     -0.00020144	     -0.19985410	     -0.06163870	      0.88278712	     -0.00024256	     -0.21604265	      0.00562052	     -0.00026333	     34.55188520
      1.61697596	     -0.05873526	     -0.00021553	     -0.19978852	     -0.06163168	      0.88278680	     -0.00024426	     -0.21601815	      0.00565626	     -0.00025292	     34.69678982
      1.61822108	     -0.05867699	     -0.00023173	     -0.19973003	     -0.06162461	      0.88278649	     -0.00024594	     -0.21599380	      0.00569124	     -0.00024217	     34.68460325
      1.61990187	     -0.05859778	     -0.00025214	     -0.19965055	     -0.06161501	      0.88278610	     -0.00024818	     -0.21596131	      0.00573676	     -0.00022724	     34.78759202
      1.62158266	     -0.05852812	     -0.00027434	     -0.19958056	     -0.06160533	      0.88278573	     -0.00025038	     -0.21592919	      0.00578067	     -0.00021173	     34.72505338
      1.62277284	     -0.05847221	     -0.00028727	     -0.19952446	     -0.06159843	      0.88278548	     -0.00025191	     -0.21590674	      0.00581043	     -0.00020052	     34.88000201
      1.62396303	     -0.05842350	     -0.00030189	     -0.19947552	     -0.06159150	      0.88278525	     -0.00025342	     -0.21588445	      0.00583945	     -0.00018902	     34.88499612
      1.62574387	     -0.05834981	     -0.00032247	     -0.19940150	     -0.06158106	      0.88278493	     -0.00025563	     -0.21585147	      0.00588108	     -0.00017148	     34.98971059
      1.62722710	     -0.05829449	     -0.00034062	     -0.19934588	     -0.06157231	      0.88278469	     -0.00025744	     -0.21582431	      0.00591435	     -0.00015653	     34.96818928
      1.62871033	     -0.05823541	     -0.00035680	     -0.19928652	     -0.06156352	      0.88278447	     -0.00025920	     -0.21579749	      0.00594613	     -0.00014143	     35.11425523
      1.63019356	     -0.05818616	     -0.00037534	     -0.19923695	     -0.06155468	      0.88278427	     -0.00026093	     -0.21577093	      0.00597684	     -0.00012607	     35.03401999
      1.63167679	     -0.05812906	     -0.00039063	     -0.19917958	     -0.06154579	      0.88278409	     -0.00026262	     -0.21574475	      0.00600602	     -0.00011072	     35.24568846
      1.63292652	     -0.05809206	     -0.00040649	     -0.19914229	     -0.06153827	      0.88278396	     -0.00026401	     -0.21572289	      0.00602996	     -0.00009767	     35.12508751
      1.63417625	     -0.05805037	     -0.00042021	     -0.19910033	     -0.06153072	      0.88278385	     -0.00026538	     -0.21570130	      0.00605291	     -0.00008469	     35.20389376
      1.63579161	     -0.05800328	     -0.00043934	     -0.19905288	     -0.06152092	      0.88278372	     -0.00026709	     -0.21567372	      0.00608157	     -0.00006789	     35.17026618
      1.63740698	     -0.05795262	     -0.00045648	     -0.19900188	     -0.06151107	      0.88278363	     -0.00026876	     -0.21564659	      0.00610882	     -0.00005127	     35.31969541
      1.63865283	     -0.05792280	     -0.00047210	     -0.19897176	     -0.06150345	      0.88278357	     -0.00027001	     -0.21562590	      0.00612925	     -0.00003851	     35.17983570
      1.63989868	     -0.05788849	     -0.00048579	     -0.19893718	     -0.06149580	      0.88278353	     -0.00027122	     -0.21560549	      0.00614883	     -0.00002597	     35.22251175
      1.64154796	     -0.05784943	     -0.00050525	     -0.19889773	     -0.06148564	      0.88278350	     -0.00027279	     -0.21557883	      0.00617385	     -0.00000960	     35.14236190
      1.64319723	     -0.05780615	     -0.00052232	     -0.19885410	     -0.06147543	      0.88278350	     -0.00027429	     -0.21555263	      0.00619750	      0.00000639	     35.27383746
      1.64437776	     -0.05778445	     -0.00053707	     -0.19883210	     -0.06146811	      0.88278351	     -0.00027533	     -0.21553407	      0.00621392	      0.00001772	     35.08264636
      1.64555829	     -0.05775785	     -0.00054990	     -0.19880522	     -0.06146076	      0.88278354	     -0.00027635	     -0.21551575	      0.00622955	      0.00002880	     35.08484570
      1.64731515	     -0.05772322	     -0.00056999	     -0.19877018	     -0.06144980	      0.88278361	     -0.00027779	     -0.21548882	      0.00625173	      0.00004490	     34.98271127
      1.64878816	     -0.05769217	     -0.00058566	     -0.19873879	     -0.06144058	      0.88278368	     -0.00027896	     -0.21546657	      0.00626913	      0.00005793	     35.01325174
      1.65026118	     -0.05766881	     -0.00060326	     -0.19871506	     -0.06143133	      0.88278378	     -0.00028007	     -0.21544456	      0.00628571	      0.00007057	     34.85826188
      1.65173419	     -0.05763998	     -0.00061841	     -0.19868590	     -0.06142206	      0.88278389	     -0.00028113	     -0.21542290	      0.00630106	      0.00008266	     34.94653881
      1.65305361	     -0.05762458	     -0.00063459	     -0.19867014	     -0.06141374	      0.88278401	     -0.00028204	     -0.21540371	      0.00631418	      0.00009312	     34.75973834
      1.65437303	     -0.05760478	     -0.00064879	     -0.19865003	     -0.06140540	      0.88278414	     -0.00028290	     -0.21538485	      0.00632631	      0.00010303	     34.80342364
      1.65569245	     -0.05759199	     -0.00066465	     -0.19863689	     -0.06139704	      0.88278428	     -0.00028373	     -0.21536629	      0.00633779	      0.00011253	     34.70871594
      1.65737251	     -0.05757587	     -0.00068361	     -0.19862035	     -0.06138638	      0.88278448	     -0.00028472	     -0.21534321	      0.00635107	      0.00012394	     34.74995567
      1.65871108	     -0.05757389	     -0.00070075	     -0.19861799	     -0.06137788	      0.88278465	     -0.00028546	     -0.21532531	      0.00636081	      0.00013253	     34.57789791
      1.66004965	     -0.05757114	     -0.00071596	     -0.19861490	     -0.06136936	      0.88278483	     -0.00028615	     -0.21530799	      0.00636950	      0.00014050	     34.61014816
      1.66138821	     -0.05757857	     -0.00073238	     -0.19862197	     -0.06136083	      0.88278502	     -0.00028680	     -0.21529131	      0.00637746	      0.00014784	     34.48394371
      1.66305894	     -0.05759082	     -0.00075079	     -0.19863381	     -0.06135016	      0.88278528	     -0.00028755	     -0.21527155	      0.00638611	      0.00015573	     34.52454138
      1.66437733	     -0.05761295	     -0.00076668	     -0.19865559	     -0.06134174	      0.88278549	     -0.00028808	     -0.21525685	      0.00639232	      0.00016079	     34.31280571
      1.66569572	     -0.05763396	     -0.00077966	     -0.19867631	     -0.06133331	      0.88278570	     -0.00028858	     -0.21524306	      0.00639776	      0.00016447	     34.34147354
      1.66701410	     -0.05766406	     -0.00079295	     -0.19870612	     -0.06132487	      0.88278592	     -0.00028902	     -0.21523017	      0.00640282	      0.00016667	     34.20523770
      1.66875070	     -0.05770634	     -0.00080764	     -0.19874808	     -0.06131375	      0.88278621	     -0.00028954	     -0.21521469	      0.00640879	      0.00016680	     34.25053066
      1.67006424	     -0.05774830	     -0.00081931	     -0.19878980	     -0.06130532	      0.88278643	     -0.00028988	     -0.21520406	      0.00641321	      0.00016467	     34.02074712
      1.67137778	     -0.05778780	     -0.00082809	     -0.19882913	     -0.06129690	      0.88278664	     -0.00029017	     -0.21519441	      0.00641735	      0.00016036	     34.05961132
      1.67296293	     -0.05784432	     -0.00083854	     -0.19888544	     -0.06128672	      0.88278689	     -0.00029046	     -0.21518396	      0.00642246	      0.00015230	     33.87369694
      1.67454808	     -0.05789811	     -0.00084535	     -0.19893911	     -0.06127654	      0.88278712	     -0.00029069	     -0.21517489	      0.00642741	      0.00014098	     34.07060655
      1.67574528	     -0.05794996	     -0.00085258	     -0.19899085	     -0.06126884	      0.88278729	     -0.00029082	     -0.21516884	      0.00643150	      0.00013042	     33.78669478
      1.67694248	     -0.05799762	     -0.00085727	     -0.19903844	     -0.06126114	      0.88278743	     -0.00029090	     -0.21516354	      0.00643553	      0.00011806	     33.81335942
      1.67866038	     -0.05807241	     -0.00086410	     -0.19911316	     -0.06125008	      0.88278762	     -0.00029097	     -0.21515707	      0.00644170	      0.00009748	     33.68536357
      1.68014798	     -0.05813636	     -0.00086785	     -0.19917710	     -0.06124049	      0.88278775	     -0.00029096	     -0.21515255	      0.00644720	      0.00007707	     33.76573308
      1.68163557	     -0.05820978	     -0.00087271	     -0.19925049	     -0.06123089	      0.88278785	     -0.00029090	     -0.21514894	      0.00645321	      0.00005452	     33.55094187
      1.68312317	     -0.05827740	     -0.00087350	     -0.19931818	     -0.06122129	      0.88278791	     -0.00029078	     -0.21514630	      0.00645926	      0.00003003	     33.74482472
      1.68443117	     -0.05834695	     -0.00087612	     -0.19938777	     -0.06121284	      0.88278794	     -0.00029063	     -0.21514463	      0.00646512	      0.00000723	     33.50328819
      1.68573918	     -0.05841122	     -0.00087606	     -0.19945213	     -0.06120438	      0.88278793	     -0.00029044	     -0.21514365	      0.00647102	     -0.00001675	     33.60072692
      1.68704718	     -0.05848071	     -0.00087671	     -0.19952172	     -0.06119591	      0.88278789	     -0.00029021	     -0.21514325	      0.00647729	     -0.00004162	     33.53009366
      1.68883820	     -0.05857407	     -0.00087528	     -0.19961526	     -0.06118430	      0.88278779	     -0.00028984	     -0.21514366	      0.00648604	     -0.00007685	     33.65552296
      1.69018560	     -0.05865174	     -0.00087535	     -0.19969306	     -0.06117556	      0.88278766	     -0.00028951	     -0.21514465	      0.00649300	     -0.00010384	     33.50956839
      1.69153301	     -0.05872468	     -0.00087294	     -0.19976619	     -0.06116680	      0.88278751	     -0.00028914	     -0.21514626	      0.00649993	     -0.00013111	     33.64032244
      1.69288041	     -0.05880275	     -0.00087116	     -0.19984444	     -0.06115804	      0.88278731	     -0.00028873	     -0.21514838	      0.00650714	     -0.00015837	     33.60287160
      1.69464033	     -0.05890208	     -0.00086622	     -0.19994408	     -0.06114658	      0.88278700	     -0.00028814	     -0.21515199	      0.00651662	     -0.00019378	     33.79900920
      1.69596835	     -0.05898424	     -0.00086361	     -0.20002647	     -0.06113792	      0.88278673	     -0.00028765	     -0.21515527	      0.00652416	     -0.00022006	     33.68764330
      1.69729637	     -0.05906135	     -0.00085838	     -0.20010386	     -0.06112925	      0.88278642	     -0.00028712	     -0.21515907	      0.00653171	     -0.00024591	     33.85202241
      1.69891680	     -0.05916131	     -0.00085264	     -0.20020417	     -0.06111866	      0.88278599	     -0.00028644	     -0.21516432	      0.00654143	     -0.00027658	     33.83062221
      1.70053724	     -0.05925375	     -0.00084309	     -0.20029704	     -0.06110805	      0.88278552	     -0.00028570	     -0.21517028	      0.00655136	     -0.00030616	     34.19102221
      1.70175356	     -0.05933247	     -0.00083803	     -0.20037607	     -0.06110008	      0.88278514	     -0.00028511	     -0.21517511	      0.00655948	     -0.00032741	     34.02746572
      1.70296989	     -0.05940484	     -0.00083017	     -0.20044881	     -0.06109209	      0.88278472	     -0.00028450	     -0.21518033	      0.00656782	     -0.00034785	     34.16910919
      1.70472579	     -0.05951177	     -0.00081888	     -0.20055628	     -0.06108055	      0.88278409	     -0.00028357	     -0.21518840	      0.00658088	     -0.00037559	     34.20336559
      1.70624153	     -0.05959894	     -0.00080650	     -0.20064400	     -0.06107057	      0.88278350	     -0.00028272	     -0.21519585	      0.00659307	     -0.00039768	     34.41331784
      1.70775727	     -0.05969116	     -0.00079524	     -0.20073677	     -0.06106056	      0.88278288	     -0.00028183	     -0.21520362	      0.00660656	     -0.00041781	     34.32198586
      1.70927301	     -0.05977343	     -0.00077980	     -0.20081969	     -0.06105054	      0.88278224	     -0.00028091	     -0.21521178	      0.00662094	     -0.00043597	     34.61866082
      1.71060166	     -0.05985335	     -0.00076863	     -0.20090014	     -0.06104173	      0.88278165	     -0.00028007	     -0.21521911	      0.00663478	     -0.00045009	     34.46492268
      1.71193031	     -0.05992561	     -0.00075404	     -0.20097302	     -0.06103291	      0.88278104	     -0.00027920	     -0.21522669	      0.00664934	     -0.00046261	     34.61461514
      1.71325897	     -0.06000035	     -0.00074012	     -0.20104838	     -0.06102406	      0.88278042	     -0.00027832	     -0.21523440	      0.00666494	     -0.00047340	     34.59589548
      1.71508247	     -0.06009612	     -0.00071793	     -0.20114508	     -0.06101189	      0.88277955	     -0.00027706	     -0.21524523	      0.00668775	     -0.00048547	     34.73652212
      1.71643507	     -0.06017035	     -0.00070293	     -0.20122000	     -0.06100283	      0.88277888	     -0.00027609	     -0.21525334	      0.00670591	     -0.00049233	     34.63920191
      1.71778768	     -0.06023832	     -0.00068476	     -0.20128872	     -0.06099375	      0.88277821	     -0.00027511	     -0.21526154	      0.00672491	     -0.00049751	     34.71008222
      1.71914028	     -0.06030753	     -0.00066766	     -0.20135869	     -0.06098464	      0.88277754	     -0.00027411	     -0.21526976	      0.00674489	     -0.00050103	     34.68321098
      1.72090752	     -0.06039134	     -0.00064215	     -0.20144356	     -0.06097269	      0.88277665	     -0.00027276	     -0.21528049	      0.00677236	     -0.00050316	     34.71258848
      1.72218642	     -0.06045342	     -0.00062554	     -0.20150639	     -0.06096402	      0.88277601	     -0.00027178	     -0.21528816	      0.00679319	     -0.00050301	     34.67988635
      1.72346532	     -0.06051077	     -0.00060602	     -0.20156456	     -0.06095532	      0.88277537	     -0.00027077	     -0.21529575	      0.00681483	     -0.00050145	     34.65492221
      1.72509570	     -0.06058261	     -0.00058231	     -0.20163743	     -0.06094418	      0.88277455	     -0.00026947	     -0.21530523	      0.00684347	     -0.00049761	     34.65552881
      1.72651267	     -0.06064198	     -0.00055904	     -0.20169776	     -0.06093447	      0.88277385	     -0.00026832	     -0.21531328	      0.00686940	     -0.00049267	     34.56460505
      1.72792964	     -0.06070164	     -0.00053803	     -0.20175836	     -0.06092472	      0.88277315	     -0.00026716	     -0.21532113	      0.00689606	     -0.00048651	     34.58822523
      1.72934661	     -0.06075845	     -0.00051370	     -0.20181617	     -0.06091492	      0.88277247	     -0.00026599	     -0.21532881	      0.00692373	     -0.00047916	     34.45208887
      1.73076358	     -0.06081414	     -0.00049174	     -0.20187284	     -0.06090509	      0.88277180	     -0.00026481	     -0.21533627	      0.00695205	     -0.00047092	     34.50026417
      1.73218055	     -0.06086727	     -0.00046592	     -0.20192703	     -0.06089522	      0.88277114	     -0.00026362	     -0.21534351	      0.00698139	     -0.00046179	     34.31630803
      1.73359752	     -0.06091891	     -0.00044284	     -0.20197968	     -0.06088531	      0.88277049	     -0.00026241	     -0.21535047	      0.00701122	     -0.00045206	     34.38524411
      1.73487051	     -0.06096286	     -0.00041850	     -0.20202463	     -0.06087637	      0.88276992	     -0.00026133	     -0.21535649	      0.00703885	     -0.00044276	     34.18648192
      1.73614349	     -0.06100548	     -0.00039617	     -0.20206820	     -0.06086739	      0.88276936	     -0.00026024	     -0.21536226	      0.00706683	     -0.00043321	     34.16762237
      1.73741647	     -0.06104643	     -0.00037217	     -0.20211016	     -0.06085837	      0.88276882	     -0.00025914	     -0.21536778	      0.00709538	     -0.00042342	     34.04042621
      1.73917646	     -0.06109953	     -0.00033951	     -0.20216464	     -0.06084585	      0.88276808	     -0.00025762	     -0.21537498	      0.00713543	     -0.00040987	     33.99221074
      1.74049245	     -0.06113524	     -0.00031262	     -0.20220144	     -0.06083644	      0.88276755	     -0.00025648	     -0.21537998	      0.00716598	     -0.00039979	     33.78660080
      1.74180843	     -0.06116760	     -0.00028681	     -0.20223488	     -0.06082699	      0.88276703	     -0.00025534	     -0.21538458	      0.00719670	     -0.00039003	     33.73881157
      1.74312441	     -0.06119576	     -0.00025915	     -0.20226417	     -0.06081750	      0.88276652	     -0.00025421	     -0.21538874	      0.00722778	     -0.00038062	     33.56109386
      1.74482906	     -0.06122618	     -0.00022366	     -0.20229605	     -0.06080514	      0.88276588	     -0.00025274	     -0.21539343	      0.00726822	     -0.00036922	     33.48467962
      1.74611193	     -0.06124348	     -0.00019480	     -0.20231449	     -0.06079580	      0.88276542	     -0.00025164	     -0.21539637	      0.00729904	     -0.00036135	     33.21785660
      1.74739479	     -0.06125766	     -0.00016749	     -0.20232978	     -0.06078642	      0.88276496	     -0.00025055	     -0.21539879	      0.00732990	     -0.00035436	     33.14622539
      1.74897099	     -0.06127052	     -0.00013207	     -0.20234404	     -0.06077483	      0.88276440	     -0.00024924	     -0.21540102	      0.00736826	     -0.00034707	     32.87930021
      1.75038573	     -0.06127839	     -0.00010241	     -0.20235314	     -0.06076438	      0.88276392	     -0.00024807	     -0.21540228	      0.00740284	     -0.00034205	     32.85783516
      1.75180046	     -0.06128263	     -0.00007094	     -0.20235864	     -0.06075389	      0.88276344	     -0.00024693	     -0.21540284	      0.00743795	     -0.00033850	     32.53359300
      1.75321520	     -0.06128341	     -0.00004274	     -0.20236061	     -0.06074334	      0.88276296	     -0.00024581	     -0.21540265	      0.00747320	     -0.00033669	     32.55844940
      1.75462994	     -0.06128054	     -0.00001279	     -0.20235898	     -0.06073274	      0.88276248	     -0.00024472	     -0.21540170	      0.00750906	     -0.00033648	     32.18561672
      1.75604467	     -0.06127380	      0.00001281	     -0.20235340	     -0.06072209	      0.88276201	     -0.00024366	     -0.21539998	      0.00754500	     -0.00033799	     32.24968891
      1.75745941	     -0.06126449	      0.00004041	     -0.20234527	     -0.06071139	      0.88276153	     -0.00024264	     -0.21539749	      0.00758154	     -0.00034100	     31.81694012
      1.75887415	     -0.06125205	      0.00006341	     -0.20233393	     -0.06070064	      0.88276104	     -0.00024165	     -0.21539424	      0.00761809	     -0.00034566	     31.91976222
      1.76028888	     -0.06123620	      0.00008884	     -0.20231923	     -0.06068984	      0.88276055	     -0.00024070	     -0.21539017	      0.00765529	     -0.00035167	     31.43932840
      1.76155016	     -0.06121936	      0.00010727	     -0.20230333	     -0.06068016	      0.88276010	     -0.00023989	     -0.21538583	      0.00768843	     -0.00035827	     31.49501856
      1.76281143	     -0.06119997	      0.00012690	     -0.20228490	     -0.06067044	      0.88275964	     -0.00023911	     -0.21538080	      0.00772199	     -0.00036579	     31.21406687
      1.76436535	     -0.06117289	      0.00014823	     -0.20225895	     -0.06065841	      0.88275907	     -0.00023820	     -0.21537366	      0.00776349	     -0.00037635	     31.11904947
      1.76591927	     -0.06114228	      0.00017006	     -0.20222949	     -0.06064631	      0.88275847	     -0.00023735	     -0.21536544	      0.00780548	     -0.00038802	     30.73213343
      1.76722025	     -0.06111402	      0.00018498	     -0.20220211	     -0.06063614	      0.88275796	     -0.00023668	     -0.21535773	      0.00784063	     -0.00039861	     30.75482320
      1.76852122	     -0.06108339	      0.00020099	     -0.20217239	     -0.06062591	      0.88275744	     -0.00023604	     -0.21534927	      0.00787615	     -0.00040967	     30.46804885
      1.76982220	     -0.06105043	      0.00021499	     -0.20214030	     -0.06061564	      0.88275690	     -0.00023545	     -0.21534005	      0.00791172	     -0.00042118	     30.36143341
      1.77160027	     -0.06100159	      0.00023424	     -0.20209264	     -0.06060153	      0.88275613	     -0.00023470	     -0.21532624	      0.00796073	     -0.00043733	     30.01457904
      1.77292767	     -0.06096223	      0.00024604	     -0.20205412	     -0.06059094	      0.88275554	     -0.00023419	     -0.21531501	      0.00799735	     -0.00044965	     29.99134502
      1.77425507	     -0.06092018	      0.00025894	     -0.20201293	     -0.06058030	      0.88275494	     -0.00023373	     -0.21530301	      0.00803432	     -0.00046195	     29.71679858
      1.77558248	     -0.06087556	      0.00026993	     -0.20196912	     -0.06056961	      0.88275432	     -0.00023331	     -0.21529022	      0.00807136	     -0.00047418	     29.61034085
      1.77735056	     -0.06081205	      0.00028495	     -0.20190669	     -0.06055530	      0.88275346	     -0.00023281	     -0.21527198	      0.00812113	     -0.00049007	     29.27417926
      1.77866405	     -0.06076188	      0.00029348	     -0.20185727	     -0.06054461	      0.88275281	     -0.00023249	     -0.21525753	      0.00815812	     -0.00050151	     29.25542006
      1.77997753	     -0.06070905	      0.00030310	     -0.20180521	     -0.06053387	      0.88275215	     -0.00023222	     -0.21524233	      0.00819544	     -0.00051241	     29.00272142
      1.78158899	     -0.06064062	      0.00031241	     -0.20173767	     -0.06052062	      0.88275131	     -0.00023194	     -0.21522264	      0.00824125	     -0.00052504	     28.90654973
      1.78303341	     -0.06057585	      0.00032174	     -0.20167370	     -0.06050869	      0.88275055	     -0.00023174	     -0.21520403	      0.00828267	     -0.00053546	     28.58599269
      1.78447783	     -0.06050793	      0.00032791	     -0.20160652	     -0.06049669	      0.88274976	     -0.00023159	     -0.21518449	      0.00832398	     -0.00054507	     28.56326147
      1.78592226	     -0.06043658	      0.00033573	     -0.20153594	     -0.06048464	      0.88274897	     -0.00023149	     -0.21516405	      0.00836569	     -0.00055364	     28.22938995
      1.78736668	     -0.06036182	      0.00033989	     -0.20146185	     -0.06047253	      0.88274817	     -0.00023144	     -0.21514269	      0.00840725	     -0.00056122	     28.23785765
      1.78881110	     -0.06028354	      0.00034586	     -0.20138428	     -0.06046035	      0.88274735	     -0.00023144	     -0.21512041	      0.00844923	     -0.00056749	     27.89224071
      1.79025553	     -0.06020226	      0.00034764	     -0.20130362	     -0.06044812	      0.88274653	     -0.00023150	     -0.21509720	      0.00849094	     -0.00057251	     27.92116266
      1.79169995	     -0.06011845	      0.00035158	     -0.20122046	     -0.06043582	      0.88274570	     -0.00023160	     -0.21507310	      0.00853300	     -0.00057595	     27.55199888
      1.79314437	     -0.06003287	      0.00035112	     -0.20113543	     -0.06042347	      0.88274486	     -0.00023175	     -0.21504813	      0.00857465	     -0.00057799	     27.59476662
      1.79458879	     -0.05994559	      0.00035314	     -0.20104873	     -0.06041105	      0.88274403	     -0.00023194	     -0.21502236	      0.00861663	     -0.00057844	     27.21094170
      1.79603322	     -0.05985714	      0.00035044	     -0.20096076	     -0.06039858	      0.88274319	     -0.00023219	     -0.21499583	      0.00865815	     -0.00057755	     27.26924450
      1.79747764	     -0.05976747	      0.00035026	     -0.20087161	     -0.06038604	      0.88274236	     -0.00023248	     -0.21496859	      0.00869999	     -0.00057515	     26.88043048
      1.79892206	     -0.05967705	      0.00034492	     -0.20078159	     -0.06037344	      0.88274153	     -0.00023282	     -0.21494069	      0.00874131	     -0.00057143	     26.95256037
      1.80021912	     -0.05959509	      0.00034247	     -0.20070002	     -0.06036208	      0.88274079	     -0.00023316	     -0.21491513	      0.00877865	     -0.00056682	     26.62778652
      1.80151617	     -0.05951276	      0.00033699	     -0.20061801	     -0.06035067	      0.88274006	     -0.00023353	     -0.21488910	      0.00881565	     -0.00056126	     26.57085928
      1.80310785	     -0.05941064	      0.00033077	     -0.20051628	     -0.06033660	      0.88273918	     -0.00023404	     -0.21485658	      0.00886106	     -0.00055307	     26.32988377
      1.80469953	     -0.05930644	      0.00032171	     -0.20041241	     -0.06032246	      0.88273830	     -0.00023460	     -0.21482342	      0.00890607	     -0.00054358	     26.31617462
      1.80604155	     -0.05921510	      0.00031533	     -0.20032135	     -0.06031049	      0.88273758	     -0.00023511	     -0.21479494	      0.00894411	     -0.00053438	     26.03913242
      1.80738356	     -0.05911899	      0.00030672	     -0.20022547	     -0.06029846	      0.88273687	     -0.00023566	     -0.21476591	      0.00898173	     -0.00052408	     26.00047150
      1.80872557	     -0.05901771	      0.00029901	     -0.20012442	     -0.06028638	      0.88273617	     -0.00023624	     -0.21473621	      0.00901927	     -0.00051255	     25.83072264
      1.81052910	     -0.05887370	      0.00028623	     -0.19998066	     -0.06027007	      0.88273526	     -0.00023707	     -0.21469517	      0.00906909	     -0.00049505	     25.77964331
      1.81188453	     -0.05875872	      0.00027815	     -0.19986587	     -0.06025775	      0.88273460	     -0.00023774	     -0.21466338	      0.00910632	     -0.00048024	     25.53881091
      1.81323996	     -0.05863960	      0.00026769	     -0.19974688	     -0.06024538	      0.88273396	     -0.00023843	     -0.21463077	      0.00914283	     -0.00046410	     25.49308434
      1.81486865	     -0.05849360	      0.00025628	     -0.19960102	     -0.06023046	      0.88273322	     -0.00023931	     -0.21459060	      0.00918618	     -0.00044295	     25.26804053
      1.81632866	     -0.05835905	      0.00024338	     -0.19946652	     -0.06021702	      0.88273259	     -0.00024013	     -0.21455373	      0.00922411	     -0.00042245	     25.26379672
      1.81778866	     -0.05822324	      0.00023224	     -0.19933078	     -0.06020352	      0.88273199	     -0.00024099	     -0.21451615	      0.00926161	     -0.00040054	     25.02584299
      1.81924867	     -0.05808611	      0.00021807	     -0.19919363	     -0.06018997	      0.88273142	     -0.00024188	     -0.21447791	      0.00929816	     -0.00037758	     25.02994793
      1.82070867	     -0.05794746	      0.00020588	     -0.19905496	     -0.06017637	      0.88273089	     -0.00024280	     -0.21443908	      0.00933434	     -0.00035362	     24.80363854
      1.82216868	     -0.05780804	      0.00019068	     -0.19891545	     -0.06016272	      0.88273039	     -0.00024376	     -0.21439969	      0.00936961	     -0.00032902	     24.80618954
      1.82362868	     -0.05766960	      0.00017756	     -0.19877693	     -0.06014901	      0.88272993	     -0.00024474	     -0.21435983	      0.00940451	     -0.00030377	     24.57424739
      1.82508869	     -0.05753313	      0.00016101	     -0.19864029	     -0.06013526	      0.88272950	     -0.00024575	     -0.21431961	      0.00943854	     -0.00027829	     24.56880087
      1.82654869	     -0.05739802	      0.00014637	     -0.19850502	     -0.06012145	      0.88272912	     -0.00024679	     -0.21427913	      0.00947231	     -0.00025264	     24.35167300
      1.82800870	     -0.05726513	      0.00012854	     -0.19837189	     -0.06010760	      0.88272877	     -0.00024786	     -0.21423845	      0.00950524	     -0.00022704	     24.35737488
      1.82946870	     -0.05713408	      0.00011269	     -0.19824061	     -0.06009370	      0.88272845	     -0.00024895	     -0.21419762	      0.00953787	     -0.00020151	     24.16328109
      1.83092871	     -0.05700751	      0.00009299	     -0.19811372	     -0.06007975	      0.88272818	     -0.00025007	     -0.21415673	      0.00956961	     -0.00017637	     24.16483291
      1.83238871	     -0.05688354	      0.00007527	     -0.19798944	     -0.06006575	      0.88272794	     -0.00025121	     -0.21411588	      0.00960093	     -0.00015168	     23.99655397
      1.83384872	     -0.05676521	      0.00005374	     -0.19787070	     -0.06005171	      0.88272773	     -0.00025237	     -0.21407513	      0.00963132	     -0.00012780	     23.99212679
      1.83530872	     -0.05664865	      0.00003461	     -0.19775377	     -0.06003763	      0.88272756	     -0.00025355	     -0.21403454	      0.00966126	     -0.00010475	     23.86454112
      1.83676873	     -0.05653856	      0.00001183	     -0.19764321	     -0.06002350	      0.88272743	     -0.00025474	     -0.21399414	      0.00969031	     -0.00008284	     23.85104923
      1.83822873	     -0.05643070	     -0.00000805	     -0.19753492	     -0.06000933	      0.88272732	     -0.00025595	     -0.21395404	      0.00971889	     -0.00006220	     23.76156554
      1.83968874	     -0.05633216	     -0.00003180	     -0.19743586	     -0.05999512	      0.88272724	     -0.00025717	     -0.21391426	      0.00974668	     -0.00004312	     23.73082967
      1.84114874	     -0.05623433	     -0.00005178	     -0.19733757	     -0.05998087	      0.88272719	     -0.00025841	     -0.21387494	      0.00977408	     -0.00002563	     23.69346062
      1.84260875	     -0.05614734	     -0.00007625	     -0.19725002	     -0.05996658	      0.88272717	     -0.00025965	     -0.21383605	      0.00980087	     -0.00000992	     23.64303102
      1.84406875	     -0.05605644	     -0.00009578	     -0.19715863	     -0.05995226	      0.88272717	     -0.00026089	     -0.21379769	      0.00982733	      0.00000396	     23.67655002
      1.84532778	     -0.05598882	     -0.00011671	     -0.19709052	     -0.05993987	      0.88272718	     -0.00026197	     -0.21376493	      0.00984982	      0.00001447	     23.60599008
      1.84658681	     -0.05591802	     -0.00013464	     -0.19701926	     -0.05992745	      0.88272720	     -0.00026305	     -0.21373255	      0.00987202	      0.00002364	     23.62955682
      1.84817109	     -0.05583636	     -0.00015897	     -0.19693700	     -0.05991179	      0.88272725	     -0.00026441	     -0.21369225	      0.00989958	      0.00003340	     23.60188134
      1.84975538	     -0.05575221	     -0.00018054	     -0.19685228	     -0.05989609	      0.88272731	     -0.00026577	     -0.21365250	      0.00992658	      0.00004122	     23.69842419
      1.85098880	     -0.05569624	     -0.00020003	     -0.19679582	     -0.05988383	      0.88272736	     -0.00026683	     -0.21362186	      0.00994732	      0.00004616	     23.62574979
      1.85222222	     -0.05563686	     -0.00021707	     -0.19673597	     -0.05987155	      0.88272742	     -0.00026788	     -0.21359156	      0.00996762	      0.00005007	     23.67131312
      1.85384839	     -0.05556624	     -0.00024091	     -0.19666471	     -0.05985532	      0.88272750	     -0.00026926	     -0.21355207	      0.00999385	      0.00005394	     23.66150523
      1.85547456	     -0.05549340	     -0.00026214	     -0.19659126	     -0.05983904	      0.88272759	     -0.00027063	     -0.21351321	      0.01001921	      0.00005648	     23.79178021
      1.85664673	     -0.05545112	     -0.00027990	     -0.19654849	     -0.05982729	      0.88272766	     -0.00027161	     -0.21348552	      0.01003717	      0.00005770	     23.71362108
      1.85781890	     -0.05540533	     -0.00029541	     -0.19650225	     -0.05981551	      0.88272773	     -0.00027259	     -0.21345818	      0.01005461	      0.00005839	     23.75992152
      1.85954466	     -0.05534427	     -0.00031893	     -0.19644050	     -0.05979814	      0.88272783	     -0.00027401	     -0.21341851	      0.01007961	      0.00005875	     23.77359344
      1.86099867	     -0.05529255	     -0.00033762	     -0.19638822	     -0.05978347	      0.88272792	     -0.00027519	     -0.21338568	      0.01009989	      0.00005861	     23.87258455
      1.86245268	     -0.05524935	     -0.00035885	     -0.19634440	     -0.05976877	      0.88272800	     -0.00027636	     -0.21335334	      0.01011967	      0.00005848	     23.88299883
      1.86390669	     -0.05520138	     -0.00037868	     -0.19629582	     -0.05975404	      0.88272809	     -0.00027752	     -0.21332157	      0.01013858	      0.00005870	     24.05690604
      1.86536070	     -0.05516534	     -0.00040292	     -0.19625909	     -0.05973929	      0.88272817	     -0.00027866	     -0.21329025	      0.01015679	      0.00006004	     24.05553777
      1.86658378	     -0.05512788	     -0.00042105	     -0.19622109	     -0.05972686	      0.88272825	     -0.00027961	     -0.21326435	      0.01017102	      0.00006227	     24.20391105
      1.86780687	     -0.05509812	     -0.00044186	     -0.19619072	     -0.05971441	      0.88272832	     -0.00028054	     -0.21323875	      0.01018440	      0.00006595	     24.24781533
      1.86939753	     -0.05505753	     -0.00046840	     -0.19614936	     -0.05969819	      0.88272844	     -0.00028173	     -0.21320600	      0.01020007	      0.00007318	     24.38985856
      1.87098819	     -0.05502507	     -0.00049768	     -0.19611607	     -0.05968196	      0.88272856	     -0.00028291	     -0.21317377	      0.01021380	      0.00008362	     24.44036251
      1.87221125	     -0.05499469	     -0.00051834	     -0.19608508	     -0.05966946	      0.88272867	     -0.00028379	     -0.21314941	      0.01022272	      0.00009390	     24.59788457
      1.87343432	     -0.05497123	     -0.00054129	     -0.19606096	     -0.05965695	      0.88272879	     -0.00028467	     -0.21312533	      0.01023041	      0.00010631	     24.66773963
      1.87505741	     -0.05493807	     -0.00057103	     -0.19602694	     -0.05964034	      0.88272898	     -0.00028580	     -0.21309388	      0.01023838	      0.00012601	     24.85064099
      1.87668051	     -0.05491315	     -0.00060328	     -0.19600109	     -0.05962372	      0.88272920	     -0.00028691	     -0.21306293	      0.01024398	      0.00014948	     24.94270301
      1.87784129	     -0.05488909	     -0.00062397	     -0.19597642	     -0.05961183	      0.88272939	     -0.00028769	     -0.21304117	      0.01024626	      0.00016842	     25.12625597
      1.87900207	     -0.05487163	     -0.00064671	     -0.19595831	     -0.05959993	      0.88272959	     -0.00028846	     -0.21301964	      0.01024735	      0.00018916	     25.23336110
      1.88073052	     -0.05484421	     -0.00067978	     -0.19592992	     -0.05958222	      0.88272995	     -0.00028957	     -0.21298809	      0.01024652	      0.00022305	     25.46064229
      1.88218018	     -0.05482602	     -0.00070872	     -0.19591089	     -0.05956737	      0.88273029	     -0.00029048	     -0.21296203	      0.01024368	      0.00025400	     25.60120920
      1.88362984	     -0.05480304	     -0.00073559	     -0.19588710	     -0.05955252	      0.88273069	     -0.00029136	     -0.21293638	      0.01023874	      0.00028685	     25.85271768
      1.88507949	     -0.05478892	     -0.00076497	     -0.19587213	     -0.05953768	      0.88273113	     -0.00029223	     -0.21291104	      0.01023202	      0.00032147	     25.98758697
      1.88637608	     -0.05476968	     -0.00078879	     -0.19585217	     -0.05952442	      0.88273156	     -0.00029298	     -0.21288872	      0.01022420	      0.00035352	     26.24240352
      1.88767267	     -0.05475765	     -0.00081466	     -0.19583938	     -0.05951117	      0.88273204	     -0.00029371	     -0.21286663	      0.01021501	      0.00038650	     26.40075767
      1.88896926	     -0.05474226	     -0.00083870	     -0.19582326	     -0.05949793	      0.88273257	     -0.00029442	     -0.21284481	      0.01020416	      0.00042015	     26.62678596
      1.89063132	     -0.05472830	     -0.00086989	     -0.19580835	     -0.05948099	      0.88273330	     -0.00029530	     -0.21281716	      0.01018806	      0.00046392	     26.86493839
      1.89194802	     -0.05471282	     -0.00089227	     -0.19579217	     -0.05946758	      0.88273393	     -0.00029597	     -0.21279555	      0.01017346	      0.00049861	     27.11778644
      1.89326471	     -0.05470394	     -0.00091631	     -0.19578255	     -0.05945420	      0.88273461	     -0.00029662	     -0.21277412	      0.01015750	      0.00053301	     27.30684478
      1.89458141	     -0.05469190	     -0.00093868	     -0.19576979	     -0.05944083	      0.88273534	     -0.00029725	     -0.21275294	      0.01014011	      0.00056667	     27.56352297
      1.89622855	     -0.05468310	     -0.00096820	     -0.19576008	     -0.05942415	      0.88273631	     -0.00029801	     -0.21272671	      0.01011664	      0.00060741	     27.83654600
      1.89752124	     -0.05467167	     -0.00098940	     -0.19574797	     -0.05941109	      0.88273711	     -0.00029858	     -0.21270640	      0.01009674	      0.00063799	     28.13079691
      1.89881394	     -0.05466684	     -0.00101253	     -0.19574241	     -0.05939805	      0.88273795	     -0.00029912	     -0.21268626	      0.01007577	      0.00066726	     28.35154207
      1.90010663	     -0.05465954	     -0.00103414	     -0.19573441	     -0.05938504	      0.88273883	     -0.00029964	     -0.21266636	      0.01005350	      0.00069501	     28.61744154
      1.90182365	     -0.05465592	     -0.00106398	     -0.19572984	     -0.05936780	      0.88274006	     -0.00030029	     -0.21264023	      0.01002207	      0.00072935	     28.92541660
      1.90310157	     -0.05464913	     -0.00108367	     -0.19572240	     -0.05935501	      0.88274101	     -0.00030075	     -0.21262106	      0.00999715	      0.00075277	     29.20177000
      1.90437948	     -0.05464841	     -0.00110505	     -0.19572099	     -0.05934225	      0.88274198	     -0.00030118	     -0.21260208	      0.00997109	      0.00077432	     29.43310990
      1.90593860	     -0.05464428	     -0.00112846	     -0.19571607	     -0.05932673	      0.88274321	     -0.00030166	     -0.21257926	      0.00993750	      0.00079782	     29.75799792
      1.90730210	     -0.05464697	     -0.00115080	     -0.19571803	     -0.05931320	      0.88274431	     -0.00030205	     -0.21255956	      0.00990656	      0.00081586	     30.03022345
      1.90866559	     -0.05464558	     -0.00116963	     -0.19571598	     -0.05929972	      0.88274543	     -0.00030241	     -0.21254020	      0.00987399	      0.00083145	     30.30739632
      1.91002908	     -0.05465080	     -0.00119129	     -0.19572048	     -0.05928628	      0.88274657	     -0.00030273	     -0.21252114	      0.00983982	      0.00084458	     30.62433271
      1.91139257	     -0.05465290	     -0.00120869	     -0.19572194	     -0.05927288	      0.88274773	     -0.00030301	     -0.21250245	      0.00980398	      0.00085525	     30.86719568
      1.91275606	     -0.05466097	     -0.00122937	     -0.19572930	     -0.05925954	      0.88274891	     -0.00030326	     -0.21248413	      0.00976643	      0.00086343	     31.24945133
      1.91390740	     -0.05466661	     -0.00124254	     -0.19573442	     -0.05924832	      0.88274990	     -0.00030344	     -0.21246900	      0.00973350	      0.00086849	     31.40582100
      1.91505874	     -0.05467611	     -0.00125751	     -0.19574338	     -0.05923713	      0.88275090	     -0.00030359	     -0.21245420	      0.00969936	      0.00087168	     31.67946201
      1.91652970	     -0.05469021	     -0.00127408	     -0.19575681	     -0.05922289	      0.88275219	     -0.00030374	     -0.21243588	      0.00965419	      0.00087296	     31.94214384
      1.91800065	     -0.05470884	     -0.00129153	     -0.19577478	     -0.05920873	      0.88275347	     -0.00030385	     -0.21241828	      0.00960731	      0.00087080	     32.35620928
      1.91911626	     -0.05472509	     -0.00130118	     -0.19579058	     -0.05919803	      0.88275444	     -0.00030389	     -0.21240548	      0.00957090	      0.00086683	     32.46593752
      1.92023187	     -0.05474387	     -0.00131182	     -0.19580890	     -0.05918737	      0.88275540	     -0.00030391	     -0.21239318	      0.00953370	      0.00086064	     32.72470607
      1.92175522	     -0.05477315	     -0.00132365	     -0.19583760	     -0.05917289	      0.88275671	     -0.00030389	     -0.21237723	      0.00948197	      0.00084861	     32.97560583
      1.92327857	     -0.05480670	     -0.00133606	     -0.19587058	     -0.05915848	      0.88275799	     -0.00030381	     -0.21236233	      0.00942924	      0.00083243	     33.41213811
      1.92432703	     -0.05483201	     -0.00134104	     -0.19589556	     -0.05914862	      0.88275885	     -0.00030373	     -0.21235269	      0.00939267	      0.00081905	     33.45147847
      1.92537549	     -0.05485899	     -0.00134698	     -0.19592221	     -0.05913879	      0.88275970	     -0.00030362	     -0.21234358	      0.00935576	      0.00080374	     33.65420608
      1.92701730	     -0.05490403	     -0.00135357	     -0.19596678	     -0.05912348	      0.88276100	     -0.00030339	     -0.21233036	      0.00929768	      0.00077609	     33.87451870
      1.92835678	     -0.05494302	     -0.00135849	     -0.19600541	     -0.05911105	      0.88276202	     -0.00030316	     -0.21232052	      0.00925010	      0.00075030	     34.13217080
      1.92969626	     -0.05498448	     -0.00136057	     -0.19604658	     -0.05909870	      0.88276301	     -0.00030288	     -0.21231153	      0.00920260	      0.00072189	     34.21671043
      1.93103575	     -0.05502872	     -0.00136396	     -0.19609050	     -0.05908640	      0.88276396	     -0.00030256	     -0.21230342	      0.00915506	      0.00069100	     34.50441418
      1.93222440	     -0.05506910	     -0.00136341	     -0.19613069	     -0.05907554	      0.88276476	     -0.00030224	     -0.21229694	      0.00911305	      0.00066185	     34.52363923
      1.93341306	     -0.05510930	     -0.00136391	     -0.19617067	     -0.05906474	      0.88276553	     -0.00030189	     -0.21229111	      0.00907097	      0.00063115	     34.73506720
      1.93460172	     -0.05514887	     -0.00136205	     -0.19621009	     -0.05905398	      0.88276626	     -0.00030150	     -0.21228586	      0.00902889	      0.00059924	     34.82711802
      1.93614043	     -0.05519929	     -0.00135979	     -0.19626031	     -0.05904013	      0.88276715	     -0.00030095	     -0.21227983	      0.00897408	      0.00055653	     35.08323636
      1.93734560	     -0.05523845	     -0.00135532	     -0.19629937	     -0.05902934	      0.88276780	     -0.00030049	     -0.21227564	      0.00893090	      0.00052238	     35.12133864
      1.93855078	     -0.05527741	     -0.00135195	     -0.19633822	     -0.05901860	      0.88276841	     -0.00029999	     -0.21227191	      0.00888729	      0.00048779	     35.32489753
      1.93975595	     -0.05531637	     -0.00134635	     -0.19637711	     -0.05900792	      0.88276898	     -0.00029946	     -0.21226859	      0.00884334	      0.00045305	     35.41858128
      1.94128311	     -0.05536568	     -0.00133954	     -0.19642634	     -0.05899446	      0.88276963	     -0.00029874	     -0.21226498	      0.00878700	      0.00040893	     35.69160357
      1.94246698	     -0.05540378	     -0.00133141	     -0.19646443	     -0.05898408	      0.88277010	     -0.00029815	     -0.21226261	      0.00874298	      0.00037491	     35.74385343
      1.94365085	     -0.05544168	     -0.00132424	     -0.19650230	     -0.05897375	      0.88277052	     -0.00029753	     -0.21226059	      0.00869853	      0.00034106	     35.95959826
      1.94483472	     -0.05547897	     -0.00131502	     -0.19653961	     -0.05896348	      0.88277091	     -0.00029689	     -0.21225890	      0.00865382	      0.00030758	     36.08603311
      1.94642787	     -0.05552781	     -0.00130262	     -0.19658847	     -0.05894974	      0.88277136	     -0.00029598	     -0.21225709	      0.00859313	      0.00026322	     36.39332540
      1.94760219	     -0.05556288	     -0.00129066	     -0.19662361	     -0.05893968	      0.88277165	     -0.00029528	     -0.21225604	      0.00854820	      0.00023125	     36.47078361
      1.94877651	     -0.05559749	     -0.00127933	     -0.19665829	     -0.05892967	      0.88277190	     -0.00029455	     -0.21225522	      0.00850297	      0.00019992	     36.69326058
      1.95021878	     -0.05563924	     -0.00126229	     -0.19670020	     -0.05891744	      0.88277217	     -0.00029363	     -0.21225450	      0.00844724	      0.00016256	     36.84168606
      1.95150142	     -0.05567600	     -0.00124786	     -0.19673707	     -0.05890664	      0.88277235	     -0.00029278	     -0.21225410	      0.00839746	      0.00013031	     37.12331812
      1.95278407	     -0.05571220	     -0.00123022	     -0.19677347	     -0.05889590	      0.88277250	     -0.00029191	     -0.21225392	      0.00834773	      0.00009911	     37.22037048
      1.95406671	     -0.05574760	     -0.00121390	     -0.19680903	     -0.05888523	      0.88277261	     -0.00029101	     -0.21225393	      0.00829795	      0.00006887	     37.52257827
      1.95534935	     -0.05578252	     -0.00119410	     -0.19684419	     -0.05887462	      0.88277268	     -0.00029009	     -0.21225413	      0.00824841	      0.00003977	     37.60676896
      1.95663200	     -0.05581704	     -0.00117604	     -0.19687892	     -0.05886407	      0.88277271	     -0.00028915	     -0.21225451	      0.00819896	      0.00001167	     37.92039982
      1.95791464	     -0.05585049	     -0.00115424	     -0.19691265	     -0.05885358	      0.88277271	     -0.00028818	     -0.21225506	      0.00814993	     -0.00001527	     37.99101356
      1.95919728	     -0.05588225	     -0.00113420	     -0.19694467	     -0.05884316	      0.88277267	     -0.00028720	     -0.21225574	      0.00810115	     -0.00004119	     38.32109558
      1.96047993	     -0.05591235	     -0.00111027	     -0.19697512	     -0.05883280	      0.88277260	     -0.00028620	     -0.21225650	      0.00805296	     -0.00006588	     38.37793387
      1.96176257	     -0.05594103	     -0.00108872	     -0.19700410	     -0.05882250	      0.88277250	     -0.00028518	     -0.21225733	      0.00800515	     -0.00008948	     38.72205122
      1.96304521	     -0.05596842	     -0.00106332	     -0.19703187	     -0.05881226	      0.88277237	     -0.00028414	     -0.21225821	      0.00795805	     -0.00011174	     38.76796068
      1.96432786	     -0.05599475	     -0.00104061	     -0.19705854	     -0.05880209	      0.88277222	     -0.00028309	     -0.21225912	      0.00791142	     -0.00013279	     39.11803309
      1.96561050	     -0.05601992	     -0.00101396	     -0.19708413	     -0.05879197	      0.88277203	     -0.00028202	     -0.21226007	      0.00786560	     -0.00015239	     39.14787909
      1.96689314	     -0.05604382	     -0.00099013	     -0.19710841	     -0.05878191	      0.88277183	     -0.00028095	     -0.21226104	      0.00782031	     -0.00017068	     39.49709659
      1.96817579	     -0.05606610	     -0.00096214	     -0.19713115	     -0.05877191	      0.88277160	     -0.00027985	     -0.21226201	      0.00777591	     -0.00018741	     39.50830312
      1.96945843	     -0.05608740	     -0.00093705	     -0.19715286	     -0.05876196	      0.88277135	     -0.00027875	     -0.21226300	      0.00773209	     -0.00020272	     39.84480460
      1.97074107	     -0.05610808	     -0.00090798	     -0.19717405	     -0.05875207	      0.88277108	     -0.00027764	     -0.21226399	      0.00768923	     -0.00021640	     39.83218509
      1.97202372	     -0.05612813	     -0.00088184	     -0.19719455	     -0.05874224	      0.88277079	     -0.00027652	     -0.21226501	      0.00764701	     -0.00022866	     40.15147916
      1.97330636	     -0.05614748	     -0.00085161	     -0.19721445	     -0.05873245	      0.88277049	     -0.00027539	     -0.21226605	      0.00760581	     -0.00023932	     40.11867021
      1.97458900	     -0.05616622	     -0.00082447	     -0.19723368	     -0.05872273	      0.88277018	     -0.00027425	     -0.21226713	      0.00756531	     -0.00024859	     40.41545675
      1.97587165	     -0.05618437	     -0.00079342	     -0.19725240	     -0.05871305	      0.88276985	     -0.00027311	     -0.21226823	      0.00752587	     -0.00025631	     40.35593887
      1.97715429	     -0.05620176	     -0.00076518	     -0.19727032	     -0.05870342	      0.88276952	     -0.00027196	     -0.21226938	      0.00748716	     -0.00026273	     40.62005732
      1.97843693	     -0.05621815	     -0.00073323	     -0.19728733	     -0.05869384	      0.88276918	     -0.00027081	     -0.21227057	      0.00744952	     -0.00026773	     40.54615777
      1.97971958	     -0.05623314	     -0.00070381	     -0.19730290	     -0.05868431	      0.88276883	     -0.00026966	     -0.21227179	      0.00741265	     -0.00027155	     40.78290592
      1.98100222	     -0.05624623	     -0.00067065	     -0.19731665	     -0.05867482	      0.88276848	     -0.00026850	     -0.21227301	      0.00737687	     -0.00027408	     40.69667476
      1.98228487	     -0.05625716	     -0.00063973	     -0.19732820	     -0.05866538	      0.88276813	     -0.00026734	     -0.21227419	      0.00734184	     -0.00027556	     40.90195675
      1.98356751	     -0.05626574	     -0.00060527	     -0.19733748	     -0.05865599	      0.88276778	     -0.00026619	     -0.21227530	      0.00730784	     -0.00027589	     40.80408647
      1.98485015	     -0.05627298	     -0.00057290	     -0.19734539	     -0.05864664	      0.88276742	     -0.00026503	     -0.21227632	      0.00727453	     -0.00027530	     40.96979668
      1.98613280	     -0.05627927	     -0.00053739	     -0.19735242	     -0.05863733	      0.88276707	     -0.00026388	     -0.21227725	      0.00724213	     -0.00027376	     40.85381466
      1.98741544	     -0.05628331	     -0.00050362	     -0.19735717	     -0.05862806	      0.88276672	     -0.00026273	     -0.21227809	      0.00721036	     -0.00027151	     40.98838796
      1.98869808	     -0.05628366	     -0.00046630	     -0.19735831	     -0.05861883	      0.88276638	     -0.00026158	     -0.21227881	      0.00717944	     -0.00026843	     40.86756667
      1.98998073	     -0.05628110	     -0.00043066	     -0.19735650	     -0.05860964	      0.88276603	     -0.00026045	     -0.21227936	      0.00714905	     -0.00026466	     40.96414112
      1.99126337	     -0.05627531	     -0.00039225	     -0.19735152	     -0.05860049	      0.88276570	     -0.00025931	     -0.21227970	      0.00711936	     -0.00026013	     40.81808101
      1.99254601	     -0.05626695	     -0.00035491	     -0.19734396	     -0.05859138	      0.88276537	     -0.00025819	     -0.21227979	      0.00709006	     -0.00025516	     40.86123586
      1.99382866	     -0.05625589	     -0.00031508	     -0.19733375	     -0.05858230	      0.88276504	     -0.00025707	     -0.21227962	      0.00706133	     -0.00024987	     40.69214393
      1.99511130	     -0.05624076	     -0.00027569	     -0.19731945	     -0.05857326	      0.88276473	     -0.00025597	     -0.21227915	      0.00703296	     -0.00024459	     40.70478763
      1.99639394	     -0.05622194	     -0.00023447	     -0.19730152	     -0.05856426	      0.88276442	     -0.00025488	     -0.21227833	      0.00700515	     -0.00023941	     40.52385727
      1.99767659	     -0.05619937	     -0.00019461	     -0.19727979	     -0.05855529	      0.88276411	     -0.00025381	     -0.21227712	      0.00697772	     -0.00023459	     40.50860030
      1.99895923	     -0.05617151	     -0.00015332	     -0.19725280	     -0.05854636	      0.88276381	     -0.00025275	     -0.21227545	      0.00695087	     -0.00023022	     40.34012312
      2.00053632	     -0.05612815	     -0.00010418	     -0.19721049	     -0.05853542	      0.88276345	     -0.00025148	     -0.21227259	      0.00691851	     -0.00022569	     40.41112035
      2.00169692	     -0.05609022	     -0.00006611	     -0.19717336	     -0.05852741	      0.88276319	     -0.00025056	     -0.21226981	      0.00689533	     -0.00022286	     40.13888998
      2.00285752	     -0.05604801	     -0.00003014	     -0.19713191	     -0.05851942	      0.88276294	     -0.00024967	     -0.21226640	      0.00687245	     -0.00022051	     40.13637311
      2.00439770	     -0.05598488	      0.00001817	     -0.19706979	     -0.05850886	      0.88276260	     -0.00024851	     -0.21226085	      0.00684272	     -0.00021804	     39.92667666
      2.00593788	     -0.05591272	      0.00006353	     -0.19699858	     -0.05849834	      0.88276227	     -0.00024739	     -0.21225401	      0.00681346	     -0.00021629	     40.10265789
      2.00702925	     -0.05585657	      0.00009755	     -0.19694312	     -0.05849092	      0.88276203	     -0.00024663	     -0.21224833	      0.00679320	     -0.00021527	     39.75102201
      2.00812061	     -0.05579702	      0.00012905	     -0.19688421	     -0.05848351	      0.88276180	     -0.00024588	     -0.21224195	      0.00677305	     -0.00021449	     39.73044033
      2.00978726	     -0.05569967	      0.00017659	     -0.19678782	     -0.05847225	      0.88276144	     -0.00024479	     -0.21223084	      0.00674270	     -0.00021352	     39.53189403
      2.01118484	     -0.05561127	      0.00021405	     -0.19670016	     -0.05846284	      0.88276114	     -0.00024392	     -0.21222023	      0.00671747	     -0.00021282	     39.56751115
      2.01258241	     -0.05551661	      0.00025209	     -0.19660624	     -0.05845347	      0.88276084	     -0.00024309	     -0.21220842	      0.00669253	     -0.00021199	     39.28484852
      2.01397999	     -0.05541432	      0.00028667	     -0.19650461	     -0.05844414	      0.88276055	     -0.00024230	     -0.21219534	      0.00666751	     -0.00021096	     39.45726243
      2.01520875	     -0.05531785	      0.00031880	     -0.19640874	     -0.05843596	      0.88276029	     -0.00024164	     -0.21218273	      0.00664565	     -0.00020957	     39.15602964
      2.01643750	     -0.05521709	      0.00034801	     -0.19630851	     -0.05842781	      0.88276003	     -0.00024102	     -0.21216907	      0.00662351	     -0.00020773	     39.21106008
      2.01766625	     -0.05511349	      0.00037727	     -0.19620542	     -0.05841968	      0.88275978	     -0.00024043	     -0.21215438	      0.00660122	     -0.00020526	     39.06889054
      2.01934130	     -0.05497056	      0.00041398	     -0.19606312	     -0.05840865	      0.88275944	     -0.00023968	     -0.21213284	      0.00657026	     -0.00020097	     39.10441423
      2.02061443	     -0.05486222	      0.00044201	     -0.19595522	     -0.05840030	      0.88275919	     -0.00023916	     -0.21211546	      0.00654643	     -0.00019702	     38.87314762
      2.02188756	     -0.05475344	      0.00046721	     -0.19584682	     -0.05839198	      0.88275894	     -0.00023867	     -0.21209731	      0.00652216	     -0.00019267	     38.93685373
      2.02316070	     -0.05464387	      0.00049289	     -0.19573763	     -0.05838369	      0.88275870	     -0.00023822	     -0.21207847	      0.00649762	     -0.00018790	     38.81988658
      2.02479193	     -0.05450334	      0.00052273	     -0.19559749	     -0.05837312	      0.88275839	     -0.00023770	     -0.21205344	      0.00646558	     -0.00018145	     38.92393402
      2.02604847	     -0.05439568	      0.00054627	     -0.19549012	     -0.05836501	      0.88275817	     -0.00023735	     -0.21203353	      0.00644062	     -0.00017628	     38.74535795
      2.02730500	     -0.05428991	      0.00056680	     -0.19538459	     -0.05835693	      0.88275795	     -0.00023703	     -0.21201317	      0.00641518	     -0.00017117	     38.82977856
      2.02881731	     -0.05416579	      0.00059149	     -0.19526071	     -0.05834726	      0.88275770	     -0.00023670	     -0.21198819	      0.00638419	     -0.00016524	     38.72213841
      2.03032961	     -0.05404526	      0.00061189	     -0.19514034	     -0.05833762	      0.88275745	     -0.00023643	     -0.21196283	      0.00635255	     -0.00015986	     38.96634428
      2.03149315	     -0.05395458	      0.00062897	     -0.19504980	     -0.05833025	      0.88275727	     -0.00023626	     -0.21194314	      0.00632804	     -0.00015610	     38.78912241
      2.03265668	     -0.05386759	      0.00064293	     -0.19496286	     -0.05832290	      0.88275709	     -0.00023612	     -0.21192337	      0.00630306	     -0.00015290	     38.88019497
      2.03427906	     -0.05375253	      0.00066143	     -0.19484785	     -0.05831270	      0.88275684	     -0.00023599	     -0.21189580	      0.00626778	     -0.00014952	     38.87338312
      2.03570549	     -0.05365701	      0.00067445	     -0.19475230	     -0.05830378	      0.88275663	     -0.00023594	     -0.21187166	      0.00623621	     -0.00014787	     39.05566460
      2.03713192	     -0.05356499	      0.00068800	     -0.19466025	     -0.05829491	      0.88275642	     -0.00023594	     -0.21184768	      0.00620442	     -0.00014759	     39.00499157
      2.03855835	     -0.05347771	      0.00069701	     -0.19457285	     -0.05828608	      0.88275621	     -0.00023601	     -0.21182387	      0.00617219	     -0.00014890	     39.29591672
      2.03980968	     -0.05340331	      0.00070669	     -0.19449836	     -0.05827838	      0.88275602	     -0.00023611	     -0.21180317	      0.00614389	     -0.00015132	     39.22999335
      2.04106102	     -0.05333379	      0.00071284	     -0.19442868	     -0.05827071	      0.88275583	     -0.00023626	     -0.21178266	      0.00611530	     -0.00015503	     39.41276037
      2.04231236	     -0.05326635	      0.00071924	     -0.19436109	     -0.05826307	      0.88275563	     -0.00023645	     -0.21176239	      0.00608665	     -0.00016000	     39.47883693
      2.04402535	     -0.05318170	      0.00072406	     -0.19427615	     -0.05825268	      0.88275535	     -0.00023679	     -0.21173503	      0.00604730	     -0.00016897	     39.70740630
      2.04526887	     -0.05312161	      0.00072836	     -0.19421585	     -0.05824518	      0.88275514	     -0.00023709	     -0.21171551	      0.00601877	     -0.00017704	     39.74762474
      2.04651240	     -0.05306842	      0.00072901	     -0.19416238	     -0.05823771	      0.88275491	     -0.00023744	     -0.21169629	      0.00599027	     -0.00018641	     39.89358126
      2.04801967	     -0.05300345	      0.00073063	     -0.19409709	     -0.05822871	      0.88275462	     -0.00023793	     -0.21167343	      0.00595586	     -0.00019946	     40.03438534
      2.04929012	     -0.05295609	      0.00072841	     -0.19404940	     -0.05822116	      0.88275436	     -0.00023839	     -0.21165448	      0.00592704	     -0.00021178	     40.15490365
      2.05056057	     -0.05290465	      0.00072781	     -0.19399765	     -0.05821365	      0.88275408	     -0.00023890	     -0.21163584	      0.00589836	     -0.00022526	     40.29545144
      2.05183102	     -0.05285968	      0.00072420	     -0.19395233	     -0.05820617	      0.88275379	     -0.00023946	     -0.21161743	      0.00586992	     -0.00023970	     40.38749820
      2.05310147	     -0.05281186	      0.00072149	     -0.19390416	     -0.05819873	      0.88275347	     -0.00024007	     -0.21159928	      0.00584164	     -0.00025508	     40.52642993
      2.05437192	     -0.05276940	      0.00071681	     -0.19386132	     -0.05819133	      0.88275314	     -0.00024073	     -0.21158132	      0.00581363	     -0.00027117	     40.60268617
      2.05591133	     -0.05271458	      0.00071213	     -0.19380606	     -0.05818241	      0.88275270	     -0.00024160	     -0.21155985	      0.00577993	     -0.00029159	     40.77833253
      2.05707549	     -0.05268028	      0.00070572	     -0.19377136	     -0.05817569	      0.88275236	     -0.00024230	     -0.21154376	      0.00575480	     -0.00030751	     40.78816537
      2.05823966	     -0.05264171	      0.00070056	     -0.19373243	     -0.05816901	      0.88275199	     -0.00024304	     -0.21152784	      0.00572985	     -0.00032388	     40.89006467
      2.05973420	     -0.05259767	      0.00069159	     -0.19368787	     -0.05816047	      0.88275149	     -0.00024405	     -0.21150756	      0.00569830	     -0.00034530	     40.94082680
      2.06122875	     -0.05254837	      0.00068382	     -0.19363809	     -0.05815197	      0.88275096	     -0.00024513	     -0.21148751	      0.00566711	     -0.00036715	     41.11738755
      2.06231041	     -0.05252120	      0.00067484	     -0.19361050	     -0.05814586	      0.88275055	     -0.00024595	     -0.21147306	      0.00564495	     -0.00038301	     41.06457649
      2.06339206	     -0.05248931	      0.00066709	     -0.19357821	     -0.05813976	      0.88275013	     -0.00024681	     -0.21145873	      0.00562295	     -0.00039899	     41.12518781
      2.06500255	     -0.05244614	      0.00065335	     -0.19353441	     -0.05813073	      0.88274947	     -0.00024815	     -0.21143754	      0.00559068	     -0.00042272	     41.15147863
      2.06636164	     -0.05240752	      0.00064180	     -0.19349526	     -0.05812315	      0.88274888	     -0.00024934	     -0.21141981	      0.00556380	     -0.00044265	     41.22858707
      2.06772072	     -0.05237548	      0.00062740	     -0.19346263	     -0.05811561	      0.88274826	     -0.00025058	     -0.21140217	      0.00553736	     -0.00046229	     41.19234956
      2.06907981	     -0.05233735	      0.00061458	     -0.19342393	     -0.05810810	      0.88274762	     -0.00025187	     -0.21138470	      0.00551114	     -0.00048172	     41.28660256
      2.07027654	     -0.05231240	      0.00059988	     -0.19339842	     -0.05810152	      0.88274703	     -0.00025306	     -0.21136938	      0.00548847	     -0.00049846	     41.20892147
      2.07147327	     -0.05228214	      0.00058650	     -0.19336762	     -0.05809496	      0.88274643	     -0.00025428	     -0.21135419	      0.00546600	     -0.00051494	     41.24820543
      2.07267000	     -0.05225640	      0.00057098	     -0.19334129	     -0.05808844	      0.88274580	     -0.00025554	     -0.21133907	      0.00544388	     -0.00053102	     41.21232641
      2.07427787	     -0.05221924	      0.00054979	     -0.19330335	     -0.05807971	      0.88274493	     -0.00025730	     -0.21131894	      0.00541453	     -0.00055195	     41.24383999
      2.07550113	     -0.05219729	      0.00053108	     -0.19328074	     -0.05807310	      0.88274425	     -0.00025868	     -0.21130373	      0.00539265	     -0.00056720	     41.15313673
      2.07672439	     -0.05217130	      0.00051331	     -0.19325411	     -0.05806651	      0.88274354	     -0.00026010	     -0.21128867	      0.00537100	     -0.00058194	     41.16784628
      2.07794764	     -0.05215031	      0.00049313	     -0.19323244	     -0.05805996	      0.88274282	     -0.00026156	     -0.21127371	      0.00534972	     -0.00059601	     41.10685985
      2.07953074	     -0.05212079	      0.00046729	     -0.19320203	     -0.05805151	      0.88274187	     -0.00026350	     -0.21125460	      0.00532255	     -0.00061319	     41.11054538
      2.08073053	     -0.05210554	      0.00044508	     -0.19318605	     -0.05804514	      0.88274112	     -0.00026501	     -0.21124025	      0.00530237	     -0.00062530	     40.99110749
      2.08193033	     -0.05208673	      0.00042403	     -0.19316655	     -0.05803879	      0.88274037	     -0.00026655	     -0.21122610	      0.00528237	     -0.00063670	     40.97246920
      2.08339138	     -0.05207115	      0.00039589	     -0.19315006	     -0.05803109	      0.88273943	     -0.00026847	     -0.21120910	      0.00525845	     -0.00064946	     40.85377154
      2.08470411	     -0.05205449	      0.00037155	     -0.19313260	     -0.05802420	      0.88273857	     -0.00027023	     -0.21119411	      0.00523720	     -0.00065993	     40.85082916
      2.08601685	     -0.05204713	      0.00034408	     -0.19312437	     -0.05801734	      0.88273769	     -0.00027203	     -0.21117935	      0.00521633	     -0.00066928	     40.70832039
      2.08732959	     -0.05203516	      0.00031824	     -0.19311157	     -0.05801050	      0.88273681	     -0.00027386	     -0.21116493	      0.00519559	     -0.00067758	     40.71824917
      2.08864232	     -0.05203361	      0.00028868	     -0.19310912	     -0.05800369	      0.88273592	     -0.00027573	     -0.21115077	      0.00517519	     -0.00068456	     40.58394014
      2.08995506	     -0.05202631	      0.00026056	     -0.19310094	     -0.05799691	      0.88273501	     -0.00027762	     -0.21113699	      0.00515484	     -0.00069014	     40.64556042
      2.09126779	     -0.05203109	      0.00022775	     -0.19310475	     -0.05799016	      0.88273410	     -0.00027954	     -0.21112350	      0.00513470	     -0.00069382	     40.53411814
      2.09258053	     -0.05202947	      0.00019652	     -0.19310219	     -0.05798343	      0.88273319	     -0.00028148	     -0.21111043	      0.00511433	     -0.00069542	     40.63670341
      2.09389326	     -0.05204152	      0.00016025	     -0.19311320	     -0.05797673	      0.88273228	     -0.00028345	     -0.21109769	      0.00509385	     -0.00069439	     40.52947645
      2.09506562	     -0.05204614	      0.00012992	     -0.19311694	     -0.05797077	      0.88273147	     -0.00028522	     -0.21108672	      0.00507504	     -0.00069119	     40.60712167
      2.09623797	     -0.05205943	      0.00009682	     -0.19312929	     -0.05796483	      0.88273066	     -0.00028702	     -0.21107604	      0.00505588	     -0.00068558	     40.56853482
      2.09767153	     -0.05207414	      0.00005707	     -0.19314287	     -0.05795760	      0.88272968	     -0.00028922	     -0.21106347	      0.00503165	     -0.00067549	     40.62721961
      2.09910509	     -0.05209692	      0.00001496	     -0.19316448	     -0.05795041	      0.88272873	     -0.00029145	     -0.21105135	      0.00500664	     -0.00066167	     40.59123488
      2.10030609	     -0.05211079	     -0.00001812	     -0.19317742	     -0.05794441	      0.88272794	     -0.00029333	     -0.21104159	      0.00498485	     -0.00064740	     40.68566617
      2.10150710	     -0.05213153	     -0.00005306	     -0.19319719	     -0.05793843	      0.88272717	     -0.00029522	     -0.21103209	      0.00496247	     -0.00063068	     40.67255055
      2.10270810	     -0.05214974	     -0.00008696	     -0.19321445	     -0.05793249	      0.88272642	     -0.00029712	     -0.21102288	      0.00493934	     -0.00061173	     40.73599404
      2.10435405	     -0.05217981	     -0.00013460	     -0.19324320	     -0.05792438	      0.88272544	     -0.00029973	     -0.21101060	      0.00490655	     -0.00058230	     40.75445514
      2.10557780	     -0.05219784	     -0.00016799	     -0.19326030	     -0.05791840	      0.88272474	     -0.00030168	     -0.21100175	      0.00488124	     -0.00055819	     40.86536501
      2.10680155	     -0.05222141	     -0.00020277	     -0.19328291	     -0.05791244	      0.88272408	     -0.00030364	     -0.21099305	      0.00485530	     -0.00053238	     40.88027904
      2.10802531	     -0.05224189	     -0.00023612	     -0.19330247	     -0.05790651	      0.88272344	     -0.00030560	     -0.21098452	      0.00482861	     -0.00050521	     40.97771266
      2.10966062	     -0.05227390	     -0.00028180	     -0.19333322	     -0.05789865	      0.88272265	     -0.00030822	     -0.21097331	      0.00479197	     -0.00046710	     41.04349045
      2.11086695	     -0.05229248	     -0.00031342	     -0.19335091	     -0.05789288	      0.88272210	     -0.00031016	     -0.21096520	      0.00476407	     -0.00043810	     41.21142854
      2.11207328	     -0.05231626	     -0.00034660	     -0.19337377	     -0.05788715	      0.88272159	     -0.00031210	     -0.21095714	      0.00473555	     -0.00040853	     41.29980812
      2.11356387	     -0.05234081	     -0.00038574	     -0.19339723	     -0.05788012	      0.88272101	     -0.00031449	     -0.21094729	      0.00469915	     -0.00037171	     41.55204314
      2.11489275	     -0.05236749	     -0.00042224	     -0.19342290	     -0.05787390	      0.88272054	     -0.00031662	     -0.21093853	      0.00466564	     -0.00033884	     41.70467771
      2.11622162	     -0.05238716	     -0.00045625	     -0.19344160	     -0.05786772	      0.88272011	     -0.00031875	     -0.21092983	      0.00463083	     -0.00030637	     42.03670767
      2.11755049	     -0.05241360	     -0.00049220	     -0.19346703	     -0.05786159	      0.88271972	     -0.00032088	     -0.21092111	      0.00459488	     -0.00027450	     42.24242132
      2.11887936	     -0.05243254	     -0.00052509	     -0.19348501	     -0.05785551	      0.88271938	     -0.00032300	     -0.21091245	      0.00455753	     -0.00024374	     42.65146408
      2.12020824	     -0.05246015	     -0.00056044	     -0.19351162	     -0.05784948	      0.88271907	     -0.00032511	     -0.21090377	      0.00451912	     -0.00021430	     42.90779995
      2.12153711	     -0.05247887	     -0.00059249	     -0.19352939	     -0.05784350	      0.88271881	     -0.00032721	     -0.21089517	      0.00447944	     -0.00018667	     43.40263612
      2.12286598	     -0.05250778	     -0.00062751	     -0.19355729	     -0.05783757	      0.88271858	     -0.00032931	     -0.21088658	      0.00443896	     -0.00016095	     43.69939318
      2.12419485	     -0.05252725	     -0.00065884	     -0.19357582	     -0.05783170	      0.88271838	     -0.00033139	     -0.21087813	      0.00439749	     -0.00013761	     44.26841197
      2.12552372	     -0.05255802	     -0.00069339	     -0.19360557	     -0.05782589	      0.88271821	     -0.00033346	     -0.21086970	      0.00435560	     -0.00011662	     44.59582518
      2.12670860	     -0.05257685	     -0.00072085	     -0.19362357	     -0.05782075	      0.88271808	     -0.00033530	     -0.21086232	      0.00431769	     -0.00010018	     45.11786275
      2.12789347	     -0.05260240	     -0.00075012	     -0.19364825	     -0.05781565	      0.88271797	     -0.00033713	     -0.21085498	      0.00427965	     -0.00008582	     45.49412687
      2.12935249	     -0.05263006	     -0.00078410	     -0.19367489	     -0.05780944	      0.88271786	     -0.00033936	     -0.21084610	      0.00423255	     -0.00007127	     46.07828835
      2.13081151	     -0.05266397	     -0.00081929	     -0.19370776	     -0.05780330	      0.88271776	     -0.00034157	     -0.21083734	      0.00418556	     -0.00006024	     46.52124838
      2.13202835	     -0.05268613	     -0.00084592	     -0.19372910	     -0.05779823	      0.88271769	     -0.00034339	     -0.21083018	      0.00414643	     -0.00005392	     47.06158923
      2.13324520	     -0.05271462	     -0.00087408	     -0.19375676	     -0.05779321	      0.88271763	     -0.00034520	     -0.21082312	      0.00410772	     -0.00005014	     47.43798532
      2.13470599	     -0.05274466	     -0.00090569	     -0.19378584	     -0.05778725	      0.88271756	     -0.00034735	     -0.21081483	      0.00406172	     -0.00004912	     48.02036776
      2.13616679	     -0.05278200	     -0.00093887	     -0.19382220	     -0.05778135	      0.88271748	     -0.00034947	     -0.21080670	      0.00401662	     -0.00005182	     48.40835430
      2.13734610	     -0.05280550	     -0.00096273	     -0.19384498	     -0.05777663	      0.88271742	     -0.00035116	     -0.21080033	      0.00398076	     -0.00005677	     48.90463073
      2.13852540	     -0.05283516	     -0.00098821	     -0.19387389	     -0.05777196	      0.88271735	     -0.00035283	     -0.21079407	      0.00394570	     -0.00006402	     49.22408760
      2.14003856	     -0.05286978	     -0.00101884	     -0.19390761	     -0.05776602	      0.88271724	     -0.00035494	     -0.21078627	      0.00390174	     -0.00007664	     49.73617275
      2.14155172	     -0.05291116	     -0.00105071	     -0.19394809	     -0.05776015	      0.88271712	     -0.00035702	     -0.21077869	      0.00385922	     -0.00009262	     50.04489428
      2.14270156	     -0.05293585	     -0.00107179	     -0.19397215	     -0.05775573	      0.88271700	     -0.00035858	     -0.21077313	      0.00382771	     -0.00010693	     50.46472365
      2.14385139	     -0.05296648	     -0.00109449	     -0.19400214	     -0.05775134	      0.88271687	     -0.00036011	     -0.21076769	      0.00379711	     -0.00012283	     50.70771789
      2.14542519	     -0.05300521	     -0.00112384	     -0.19404005	     -0.05774540	      0.88271666	     -0.00036217	     -0.21076054	      0.00375639	     -0.00014699	     51.12847802
      2.14699898	     -0.05305079	     -0.00115495	     -0.19408479	     -0.05773952	      0.88271640	     -0.00036418	     -0.21075367	      0.00371713	     -0.00017353	     51.34114644
      2.14809645	     -0.05307569	     -0.00117323	     -0.19410917	     -0.05773546	      0.88271620	     -0.00036556	     -0.21074910	      0.00369035	     -0.00019336	     51.66092981
      2.14919393	     -0.05310593	     -0.00119331	     -0.19413887	     -0.05773142	      0.88271598	     -0.00036691	     -0.21074464	      0.00366423	     -0.00021407	     51.82337230
      2.15086673	     -0.05314924	     -0.00122157	     -0.19418143	     -0.05772532	      0.88271559	     -0.00036893	     -0.21073814	      0.00362537	     -0.00024711	     52.13238383
      2.15222712	     -0.05318776	     -0.00124533	     -0.19421932	     -0.05772041	      0.88271524	     -0.00037053	     -0.21073308	      0.00359459	     -0.00027489	     52.28310936
      2.15358751	     -0.05322273	     -0.00126613	     -0.19425374	     -0.05771554	      0.88271485	     -0.00037209	     -0.21072828	      0.00356437	     -0.00030324	     52.51180113
      2.15494789	     -0.05326251	     -0.00128964	     -0.19429293	     -0.05771071	      0.88271441	     -0.00037361	     -0.21072368	      0.00353473	     -0.00033198	     52.62424765
      2.15614478	     -0.05329347	     -0.00130649	     -0.19432345	     -0.05770650	      0.88271400	     -0.00037491	     -0.21071983	      0.00350901	     -0.00035738	     52.76917715
      2.15734166	     -0.05332743	     -0.00132577	     -0.19435693	     -0.05770231	      0.88271356	     -0.00037618	     -0.21071612	      0.00348356	     -0.00038278	     52.87373134
      2.15853854	     -0.05336012	     -0.00134289	     -0.19438918	     -0.05769816	      0.88271309	     -0.00037741	     -0.21071257	      0.00345831	     -0.00040799	     52.96545243
      2.16005545	     -0.05340283	     -0.00136579	     -0.19443134	     -0.05769294	      0.88271244	     -0.00037893	     -0.21070828	      0.00342641	     -0.00043953	     53.08372307
      2.16124048	     -0.05343548	     -0.00138093	     -0.19446361	     -0.05768889	      0.88271191	     -0.00038008	     -0.21070509	      0.00340154	     -0.00046367	     53.10557364
      2.16242552	     -0.05346899	     -0.00139755	     -0.19449672	     -0.05768488	      0.88271134	     -0.00038119	     -0.21070205	      0.00337658	     -0.00048739	     53.16487106
      2.16361055	     -0.05350230	     -0.00141233	     -0.19452968	     -0.05768089	      0.88271075	     -0.00038227	     -0.21069916	      0.00335159	     -0.00051055	     53.17918135
      2.16516015	     -0.05354619	     -0.00143256	     -0.19457308	     -0.05767572	      0.88270994	     -0.00038363	     -0.21069558	      0.00331874	     -0.00053994	     53.25112645
      2.16632488	     -0.05357898	     -0.00144536	     -0.19460557	     -0.05767187	      0.88270930	     -0.00038462	     -0.21069305	      0.00329400	     -0.00056116	     53.21004790
      2.16748960	     -0.05361195	     -0.00145942	     -0.19463821	     -0.05766805	      0.88270863	     -0.00038557	     -0.21069064	      0.00326909	     -0.00058170	     53.22965660
      2.16891062	     -0.05365206	     -0.00147410	     -0.19467798	     -0.05766342	      0.88270779	     -0.00038668	     -0.21068788	      0.00323860	     -0.00060568	     53.17270229
      2.17017766	     -0.05368789	     -0.00148827	     -0.19471349	     -0.05765934	      0.88270701	     -0.00038763	     -0.21068557	      0.00321123	     -0.00062616	     53.18287339
      2.17144470	     -0.05372328	     -0.00149936	     -0.19474863	     -0.05765529	      0.88270620	     -0.00038854	     -0.21068340	      0.00318387	     -0.00064566	     53.09018423
      2.17271175	     -0.05375857	     -0.00151214	     -0.19478363	     -0.05765127	      0.88270537	     -0.00038941	     -0.21068135	      0.00315637	     -0.00066434	     53.09295013
      2.17397879	     -0.05379319	     -0.00152158	     -0.19481804	     -0.05764729	      0.88270452	     -0.00039024	     -0.21067939	      0.00312888	     -0.00068206	     52.98198993
      2.17524583	     -0.05382684	     -0.00153269	     -0.19485146	     -0.05764334	      0.88270364	     -0.00039103	     -0.21067752	      0.00310123	     -0.00069897	     52.97740466
      2.17651288	     -0.05385935	     -0.00153990	     -0.19488381	     -0.05763943	      0.88270275	     -0.00039178	     -0.21067571	      0.00307356	     -0.00071495	     52.83806522
      2.17777992	     -0.05389062	     -0.00154906	     -0.19491490	     -0.05763555	      0.88270183	     -0.00039249	     -0.21067394	      0.00304566	     -0.00073021	     52.82376844
      2.17904696	     -0.05392050	     -0.00155388	     -0.19494468	     -0.05763171	      0.88270090	     -0.00039315	     -0.21067221	      0.00301775	     -0.00074463	     52.66471997
      2.18031401	     -0.05394889	     -0.00156092	     -0.19497293	     -0.05762791	      0.88269995	     -0.00039378	     -0.21067048	      0.00298962	     -0.00075846	     52.65048699
      2.18144930	     -0.05397304	     -0.00156313	     -0.19499704	     -0.05762453	      0.88269908	     -0.00039430	     -0.21066894	      0.00296444	     -0.00077025	     52.49377954
      2.18258459	     -0.05399617	     -0.00156647	     -0.19502011	     -0.05762117	      0.88269820	     -0.00039479	     -0.21066740	      0.00293914	     -0.00078167	     52.43370803
      2.18396196	     -0.05402263	     -0.00156738	     -0.19504657	     -0.05761715	      0.88269711	     -0.00039533	     -0.21066552	      0.00290847	     -0.00079499	     52.29777453
      2.18533932	     -0.05404726	     -0.00156866	     -0.19507119	     -0.05761316	      0.88269601	     -0.00039583	     -0.21066362	      0.00287774	     -0.00080795	     52.24393015
      2.18649750	     -0.05406657	     -0.00156630	     -0.19509057	     -0.05760984	      0.88269506	     -0.00039620	     -0.21066199	      0.00285203	     -0.00081856	     52.08940688
      2.18765567	     -0.05408465	     -0.00156487	     -0.19510869	     -0.05760656	      0.88269411	     -0.00039654	     -0.21066034	      0.00282635	     -0.00082908	     52.02112131
      2.18881385	     -0.05410147	     -0.00156124	     -0.19512560	     -0.05760330	      0.88269314	     -0.00039684	     -0.21065865	      0.00280083	     -0.00083945	     51.90135111
      2.19039525	     -0.05412233	     -0.00155597	     -0.19514660	     -0.05759890	      0.88269181	     -0.00039719	     -0.21065629	      0.00276617	     -0.00085354	     51.80064190
      2.19157514	     -0.05413630	     -0.00154915	     -0.19516073	     -0.05759565	      0.88269079	     -0.00039741	     -0.21065447	      0.00274059	     -0.00086395	     51.64568914
      2.19275503	     -0.05414906	     -0.00154308	     -0.19517365	     -0.05759243	      0.88268977	     -0.00039758	     -0.21065262	      0.00271516	     -0.00087439	     51.57167090
      2.19393493	     -0.05416095	     -0.00153494	     -0.19518572	     -0.05758924	      0.88268873	     -0.00039772	     -0.21065073	      0.00269002	     -0.00088478	     51.45070341
      2.19550727	     -0.05417543	     -0.00152419	     -0.19520046	     -0.05758504	      0.88268733	     -0.00039784	     -0.21064817	      0.00265688	     -0.00089862	     51.37003669
      2.19667180	     -0.05418523	     -0.00151350	     -0.19521050	     -0.05758196	      0.88268627	     -0.00039788	     -0.21064627	      0.00263273	     -0.00090875	     51.22566838
      2.19783633	     -0.05419470	     -0.00150372	     -0.19522020	     -0.05757890	      0.88268521	     -0.00039788	     -0.21064437	      0.00260879	     -0.00091885	     51.16382232
      2.19927164	     -0.05420594	     -0.00148898	     -0.19523177	     -0.05757518	      0.88268388	     -0.00039783	     -0.21064206	      0.00257973	     -0.00093110	     51.02377980
      2.20055278	     -0.05421596	     -0.00147660	     -0.19524207	     -0.05757189	      0.88268268	     -0.00039774	     -0.21064006	      0.00255410	     -0.00094189	     50.97930711
      2.20183393	     -0.05422614	     -0.00146103	     -0.19525260	     -0.05756864	      0.88268147	     -0.00039760	     -0.21063816	      0.00252890	     -0.00095242	     50.83914804
      2.20311508	     -0.05423657	     -0.00144696	     -0.19526335	     -0.05756541	      0.88268024	     -0.00039741	     -0.21063638	      0.00250393	     -0.00096278	     50.82250721
      2.20439622	     -0.05424738	     -0.00142937	     -0.19527455	     -0.05756222	      0.88267900	     -0.00039717	     -0.21063474	      0.00247936	     -0.00097281	     50.69558962
      2.20567737	     -0.05425863	     -0.00141362	     -0.19528615	     -0.05755906	      0.88267775	     -0.00039688	     -0.21063328	      0.00245494	     -0.00098267	     50.71432403
      2.20695851	     -0.05427022	     -0.00139397	     -0.19529817	     -0.05755593	      0.88267649	     -0.00039655	     -0.21063202	      0.00243088	     -0.00099219	     50.60751388
      2.20823966	     -0.05428227	     -0.00137633	     -0.19531061	     -0.05755283	      0.88267521	     -0.00039617	     -0.21063098	      0.00240693	     -0.00100157	     50.67018540
      2.20952080	     -0.05429426	     -0.00135442	     -0.19532307	     -0.05754976	      0.88267392	     -0.00039574	     -0.21063016	      0.00238337	     -0.00101059	     50.59113147
      2.21080195	     -0.05430618	     -0.00133493	     -0.19533541	     -0.05754672	      0.88267262	     -0.00039526	     -0.21062957	      0.00235993	     -0.00101946	     50.70336184
      2.21208310	     -0.05431802	     -0.00131093	     -0.19534778	     -0.05754372	      0.88267131	     -0.00039474	     -0.21062920	      0.00233691	     -0.00102795	     50.64624146
      2.21336424	     -0.05433026	     -0.00128967	     -0.19536048	     -0.05754074	      0.88266998	     -0.00039417	     -0.21062907	      0.00231402	     -0.00103628	     50.79973809
      2.21451071	     -0.05434163	     -0.00126682	     -0.19537233	     -0.05753810	      0.88266879	     -0.00039363	     -0.21062916	      0.00229394	     -0.00104340	     50.76915287
      2.21565717	     -0.05435333	     -0.00124536	     -0.19538450	     -0.05753548	      0.88266759	     -0.00039304	     -0.21062946	      0.00227405	     -0.00105036	     50.87467558
      2.21706703	     -0.05436806	     -0.00121656	     -0.19539985	     -0.05753229	      0.88266611	     -0.00039228	     -0.21063012	      0.00225011	     -0.00105854	     50.93945178
      2.21847689	     -0.05438285	     -0.00118859	     -0.19541524	     -0.05752913	      0.88266461	     -0.00039146	     -0.21063110	      0.00222662	     -0.00106637	     51.13358171
      2.21965772	     -0.05439530	     -0.00116221	     -0.19542826	     -0.05752651	      0.88266334	     -0.00039073	     -0.21063215	      0.00220752	     -0.00107253	     51.15800680
      2.22083855	     -0.05440778	     -0.00113714	     -0.19544128	     -0.05752392	      0.88266207	     -0.00038997	     -0.21063342	      0.00218879	     -0.00107842	     51.31513991
      2.22201939	     -0.05442013	     -0.00111030	     -0.19545420	     -0.05752134	      0.88266080	     -0.00038918	     -0.21063489	      0.00217062	     -0.00108393	     51.40966688
      2.22363034	     -0.05443622	     -0.00107406	     -0.19547108	     -0.05751787	      0.88265905	     -0.00038804	     -0.21063718	      0.00214667	     -0.00109088	     51.64727585
      2.22483243	     -0.05444813	     -0.00104463	     -0.19548363	     -0.05751530	      0.88265773	     -0.00038715	     -0.21063909	      0.00212959	     -0.00109552	     51.70830700
      2.22603452	     -0.05446003	     -0.00101633	     -0.19549615	     -0.05751275	      0.88265641	     -0.00038622	     -0.21064117	      0.00211307	     -0.00109975	     51.89459685
      2.22723662	     -0.05447151	     -0.00098626	     -0.19550829	     -0.05751022	      0.88265509	     -0.00038526	     -0.21064341	      0.00209731	     -0.00110344	     52.00703946
      2.22884078	     -0.05448573	     -0.00094665	     -0.19552338	     -0.05750687	      0.88265331	     -0.00038393	     -0.21064660	      0.00207733	     -0.00110744	     52.27524623
      2.23002635	     -0.05449526	     -0.00091535	     -0.19553360	     -0.05750441	      0.88265200	     -0.00038292	     -0.21064907	      0.00206353	     -0.00110956	     52.33465659
      2.23121191	     -0.05450403	     -0.00088531	     -0.19554304	     -0.05750197	      0.88265068	     -0.00038187	     -0.21065162	      0.00205038	     -0.00111102	     52.52566500
      2.23267443	     -0.05451355	     -0.00084616	     -0.19555345	     -0.05749899	      0.88264906	     -0.00038054	     -0.21065484	      0.00203530	     -0.00111178	     52.64875608
      2.23397776	     -0.05452057	     -0.00081252	     -0.19556124	     -0.05749634	      0.88264761	     -0.00037932	     -0.21065774	      0.00202279	     -0.00111155	     52.89346682
      2.23528108	     -0.05452585	     -0.00077617	     -0.19556734	     -0.05749371	      0.88264616	     -0.00037807	     -0.21066064	      0.00201136	     -0.00111031	     52.95227141
      2.23658441	     -0.05452948	     -0.00074177	     -0.19557175	     -0.05749110	      0.88264472	     -0.00037679	     -0.21066350	      0.00200079	     -0.00110817	     53.20603535
      2.23788773	     -0.05453163	     -0.00070441	     -0.19557477	     -0.05748850	      0.88264327	     -0.00037547	     -0.21066629	      0.00199133	     -0.00110500	     53.23182033
      2.23919106	     -0.05453180	     -0.00066936	     -0.19557575	     -0.05748591	      0.88264184	     -0.00037413	     -0.21066899	      0.00198267	     -0.00110095	     53.49633851
      2.24049438	     -0.05452946	     -0.00063088	     -0.19557430	     -0.05748333	      0.88264040	     -0.00037276	     -0.21067157	      0.00197514	     -0.00109585	     53.48509497
      2.24179771	     -0.05452430	     -0.00059492	     -0.19556998	     -0.05748076	      0.88263898	     -0.00037137	     -0.21067397	      0.00196833	     -0.00108991	     53.74942419
      2.24310103	     -0.05451526	     -0.00055502	     -0.19556187	     -0.05747820	      0.88263756	     -0.00036995	     -0.21067613	      0.00196261	     -0.00108298	     53.69279739
      2.24440436	     -0.05450150	     -0.00051792	     -0.19554898	     -0.05747564	      0.88263616	     -0.00036850	     -0.21067799	      0.00195759	     -0.00107530	     53.97721914
      2.24570768	     -0.05448287	     -0.00047671	     -0.19553130	     -0.05747310	      0.88263476	     -0.00036703	     -0.21067946	      0.00195367	     -0.00106667	     53.87521650
      2.24687374	     -0.05446279	     -0.00044245	     -0.19551203	     -0.05747082	      0.88263352	     -0.00036570	     -0.21068041	      0.00195070	     -0.00105835	     54.08453650
      2.24803981	     -0.05444061	     -0.00040592	     -0.19549070	     -0.05746855	      0.88263229	     -0.00036436	     -0.21068101	      0.00194853	     -0.00104935	     54.04953910
      2.24947101	     -0.05441177	     -0.00036255	     -0.19546287	     -0.05746576	      0.88263080	     -0.00036268	     -0.21068133	      0.00194672	     -0.00103766	     54.16599598
      2.25090222	     -0.05438127	     -0.00031774	     -0.19543341	     -0.05746297	      0.88262932	     -0.00036099	     -0.21068124	      0.00194611	     -0.00102532	     54.04161073
      2.25210741	     -0.05435445	     -0.00028240	     -0.19540742	     -0.05746063	      0.88262809	     -0.00035955	     -0.21068088	      0.00194635	     -0.00101464	     54.19297942
      2.25331260	     -0.05432625	     -0.00024527	     -0.19538008	     -0.05745828	      0.88262688	     -0.00035809	     -0.21068028	      0.00194757	     -0.00100368	     54.08090667
      2.25451778	     -0.05429638	     -0.00020955	     -0.19535104	     -0.05745593	      0.88262567	     -0.00035663	     -0.21067946	      0.00194957	     -0.00099257	     54.12938317
      2.25614471	     -0.05425375	     -0.00016048	     -0.19530955	     -0.05745276	      0.88262407	     -0.00035463	     -0.21067798	      0.00195372	     -0.00097728	     53.97485864
      2.25737461	     -0.05421935	     -0.00012540	     -0.19527596	     -0.05745035	      0.88262288	     -0.00035311	     -0.21067662	      0.00195770	     -0.00096553	     54.09187746
      2.25860450	     -0.05418357	     -0.00008864	     -0.19524103	     -0.05744794	      0.88262170	     -0.00035159	     -0.21067503	      0.00196261	     -0.00095348	     53.92558816
      2.25983440	     -0.05414738	     -0.00005358	     -0.19520565	     -0.05744552	      0.88262053	     -0.00035005	     -0.21067323	      0.00196819	     -0.00094119	     53.92260093
      2.26144896	     -0.05410078	     -0.00000702	     -0.19516012	     -0.05744234	      0.88261903	     -0.00034803	     -0.21067066	      0.00197671	     -0.00092468	     53.66693546
      2.26266674	     -0.05406671	      0.00002521	     -0.19512679	     -0.05743993	      0.88261791	     -0.00034649	     -0.21066861	      0.00198381	     -0.00091210	     53.72772857
      2.26388453	     -0.05403288	      0.00005871	     -0.19509372	     -0.05743751	      0.88261680	     -0.00034495	     -0.21066651	      0.00199173	     -0.00089933	     53.50795423
      2.26536562	     -0.05399267	      0.00009689	     -0.19505439	     -0.05743455	      0.88261548	     -0.00034307	     -0.21066388	      0.00200220	     -0.00088372	     53.48702213
      2.26684672	     -0.05395390	      0.00013644	     -0.19501653	     -0.05743158	      0.88261419	     -0.00034119	     -0.21066120	      0.00201389	     -0.00086788	     53.09059244
      2.26796103	     -0.05392568	      0.00016288	     -0.19498892	     -0.05742933	      0.88261323	     -0.00033977	     -0.21065918	      0.00202316	     -0.00085595	     53.16997792
      2.26907535	     -0.05389804	      0.00019074	     -0.19496193	     -0.05742707	      0.88261228	     -0.00033834	     -0.21065717	      0.00203315	     -0.00084388	     52.96746523
      2.27068057	     -0.05386037	      0.00022924	     -0.19492514	     -0.05742379	      0.88261094	     -0.00033628	     -0.21065435	      0.00204842	     -0.00082632	     52.82377766
      2.27207001	     -0.05382988	      0.00026280	     -0.19489542	     -0.05742094	      0.88260980	     -0.00033450	     -0.21065202	      0.00206262	     -0.00081094	     52.50400486
      2.27345945	     -0.05380021	      0.00029367	     -0.19486647	     -0.05741806	      0.88260869	     -0.00033272	     -0.21064979	      0.00207753	     -0.00079553	     52.47431471
      2.27484889	     -0.05376910	      0.00032601	     -0.19483611	     -0.05741516	      0.88260759	     -0.00033093	     -0.21064762	      0.00209348	     -0.00077993	     52.06273563
      2.27606107	     -0.05374185	      0.00035105	     -0.19480944	     -0.05741262	      0.88260665	     -0.00032938	     -0.21064575	      0.00210787	     -0.00076624	     52.06719585
      2.27727326	     -0.05371526	      0.00037765	     -0.19478347	     -0.05741005	      0.88260573	     -0.00032782	     -0.21064388	      0.00212300	     -0.00075230	     51.76479493
      2.27873172	     -0.05368504	      0.00040700	     -0.19475395	     -0.05740694	      0.88260465	     -0.00032595	     -0.21064166	      0.00214183	     -0.00073537	     51.62908087
      2.28019018	     -0.05365632	      0.00043713	     -0.19472593	     -0.05740380	      0.88260359	     -0.00032408	     -0.21063947	      0.00216164	     -0.00071827	     51.21431441
      2.28140726	     -0.05363318	      0.00045902	     -0.19470332	     -0.05740116	      0.88260272	     -0.00032252	     -0.21063766	      0.00217862	     -0.00070402	     51.19500621
      2.28262433	     -0.05361045	      0.00048198	     -0.19468114	     -0.05739850	      0.88260187	     -0.00032097	     -0.21063585	      0.00219633	     -0.00068970	     50.90201565
      2.28410315	     -0.05358301	      0.00050709	     -0.19465431	     -0.05739524	      0.88260087	     -0.00031909	     -0.21063361	      0.00221843	     -0.00067232	     50.78567477
      2.28558197	     -0.05355498	      0.00053305	     -0.19462691	     -0.05739194	      0.88259989	     -0.00031722	     -0.21063128	      0.00224143	     -0.00065484	     50.37794104
      2.28677094	     -0.05353174	      0.00055060	     -0.19460410	     -0.05738926	      0.88259912	     -0.00031572	     -0.21062930	      0.00226022	     -0.00064084	     50.39292121
      2.28795991	     -0.05350744	      0.00056927	     -0.19458027	     -0.05738656	      0.88259836	     -0.00031423	     -0.21062718	      0.00227958	     -0.00062676	     50.14451282
      2.28948694	     -0.05347505	      0.00059071	     -0.19454842	     -0.05738306	      0.88259742	     -0.00031232	     -0.21062420	      0.00230487	     -0.00060875	     50.04031801
      2.29101396	     -0.05344160	      0.00061272	     -0.19451552	     -0.05737952	      0.88259650	     -0.00031043	     -0.21062090	      0.00233092	     -0.00059080	     49.66168784
      2.29217116	     -0.05341553	      0.00062598	     -0.19448979	     -0.05737681	      0.88259583	     -0.00030901	     -0.21061816	      0.00235083	     -0.00057738	     49.71894445
      2.29332837	     -0.05338876	      0.00064020	     -0.19446339	     -0.05737408	      0.88259517	     -0.00030760	     -0.21061520	      0.00237120	     -0.00056403	     49.51764147
      2.29492006	     -0.05335105	      0.00065695	     -0.19442612	     -0.05737029	      0.88259428	     -0.00030567	     -0.21061075	      0.00239959	     -0.00054600	     49.44442708
      2.29651175	     -0.05331163	      0.00067372	     -0.19438714	     -0.05736644	      0.88259343	     -0.00030377	     -0.21060583	      0.00242866	     -0.00052827	     49.09061288
      2.29762518	     -0.05328276	      0.00068195	     -0.19435851	     -0.05736373	      0.88259285	     -0.00030245	     -0.21060207	      0.00244904	     -0.00051609	     49.20657692
      2.29873861	     -0.05325247	      0.00069113	     -0.19432846	     -0.05736099	      0.88259228	     -0.00030115	     -0.21059802	      0.00246972	     -0.00050400	     49.05889530
      2.30043027	     -0.05320547	      0.00070204	     -0.19428178	     -0.05735678	      0.88259144	     -0.00029919	     -0.21059132	      0.00250129	     -0.00048595	     49.00394389
      2.30184029	     -0.05316573	      0.00071035	     -0.19424228	     -0.05735324	      0.88259077	     -0.00029759	     -0.21058523	      0.00252781	     -0.00047114	     48.78105081
      2.30325031	     -0.05312604	      0.00071507	     -0.19420276	     -0.05734966	      0.88259011	     -0.00029601	     -0.21057872	      0.00255425	     -0.00045668	     48.86536017
      2.30466032	     -0.05308738	      0.00072046	     -0.19416427	     -0.05734604	      0.88258948	     -0.00029446	     -0.21057182	      0.00258090	     -0.00044247	     48.54215392
      2.30591310	     -0.05305479	      0.00072118	     -0.19413175	     -0.05734279	      0.88258893	     -0.00029311	     -0.21056544	      0.00260436	     -0.00043027	     48.67007670
      2.30716587	     -0.05302344	      0.00072269	     -0.19410048	     -0.05733951	      0.88258840	     -0.00029179	     -0.21055887	      0.00262798	     -0.00041844	     48.45286924
      2.30841865	     -0.05299350	      0.00072155	     -0.19407056	     -0.05733620	      0.88258788	     -0.00029049	     -0.21055214	      0.00265151	     -0.00040713	     48.46274586
      2.31006010	     -0.05295659	      0.00071955	     -0.19403366	     -0.05733183	      0.88258723	     -0.00028882	     -0.21054315	      0.00268251	     -0.00039313	     48.23929793
      2.31134302	     -0.05292981	      0.00071480	     -0.19400683	     -0.05732837	      0.88258673	     -0.00028756	     -0.21053604	      0.00270663	     -0.00038298	     48.35011370
      2.31262593	     -0.05290500	      0.00071069	     -0.19398197	     -0.05732488	      0.88258624	     -0.00028633	     -0.21052889	      0.00273096	     -0.00037349	     48.15147262
      2.31390885	     -0.05288211	      0.00070405	     -0.19395899	     -0.05732136	      0.88258577	     -0.00028512	     -0.21052174	      0.00275525	     -0.00036482	     48.17772717
      2.31552524	     -0.05285457	      0.00069580	     -0.19393133	     -0.05731688	      0.88258519	     -0.00028365	     -0.21051274	      0.00278613	     -0.00035499	     47.96431222
      2.31678905	     -0.05283470	      0.00068596	     -0.19391130	     -0.05731335	      0.88258475	     -0.00028254	     -0.21050572	      0.00281025	     -0.00034822	     48.08473798
      2.31805286	     -0.05281605	      0.00067712	     -0.19389250	     -0.05730978	      0.88258431	     -0.00028146	     -0.21049872	      0.00283463	     -0.00034215	     47.91123719
      2.31931667	     -0.05279889	      0.00066612	     -0.19387515	     -0.05730618	      0.88258388	     -0.00028041	     -0.21049175	      0.00285904	     -0.00033688	     47.92968182
      2.32100495	     -0.05277752	      0.00065196	     -0.19385355	     -0.05730133	      0.88258332	     -0.00027906	     -0.21048252	      0.00289198	     -0.00033093	     47.75228012
      2.32226412	     -0.05276329	      0.00063869	     -0.19383908	     -0.05729767	      0.88258290	     -0.00027809	     -0.21047569	      0.00291660	     -0.00032728	     47.85902568
      2.32352329	     -0.05274998	      0.00062645	     -0.19382555	     -0.05729398	      0.88258249	     -0.00027715	     -0.21046892	      0.00294149	     -0.00032419	     47.71994009
      2.32505679	     -0.05273607	      0.00060875	     -0.19381134	     -0.05728945	      0.88258200	     -0.00027606	     -0.21046077	      0.00297189	     -0.00032122	     47.78878701
      2.32642608	     -0.05272503	      0.00059380	     -0.19380003	     -0.05728536	      0.88258156	     -0.00027512	     -0.21045361	      0.00299936	     -0.00031914	     47.59674969
      2.32779537	     -0.05271633	      0.00057528	     -0.19379099	     -0.05728123	      0.88258112	     -0.00027422	     -0.21044655	      0.00302679	     -0.00031758	     47.71482447
      2.32916466	     -0.05270863	      0.00055852	     -0.19378298	     -0.05727707	      0.88258069	     -0.00027337	     -0.21043963	      0.00305457	     -0.00031632	     47.52463777
      2.33053395	     -0.05270389	      0.00053821	     -0.19377787	     -0.05727287	      0.88258026	     -0.00027255	     -0.21043285	      0.00308228	     -0.00031538	     47.65097261
      2.33190323	     -0.05270015	      0.00052015	     -0.19377380	     -0.05726863	      0.88257983	     -0.00027177	     -0.21042623	      0.00311030	     -0.00031459	     47.46386902
      2.33327252	     -0.05269974	      0.00049827	     -0.19377299	     -0.05726435	      0.88257939	     -0.00027102	     -0.21041979	      0.00313821	     -0.00031396	     47.59026058
      2.33464181	     -0.05269968	      0.00047917	     -0.19377258	     -0.05726004	      0.88257897	     -0.00027032	     -0.21041355	      0.00316640	     -0.00031327	     47.40996649
      2.33601110	     -0.05270336	      0.00045615	     -0.19377583	     -0.05725568	      0.88257854	     -0.00026965	     -0.21040750	      0.00319445	     -0.00031257	     47.53212636
      2.33738039	     -0.05270667	      0.00043641	     -0.19377877	     -0.05725129	      0.88257811	     -0.00026903	     -0.21040165	      0.00322277	     -0.00031168	     47.36289531
      2.33874968	     -0.05271422	      0.00041237	     -0.19378587	     -0.05724685	      0.88257768	     -0.00026844	     -0.21039599	      0.00325093	     -0.00031065	     47.48344418
      2.34011897	     -0.05272019	      0.00039210	     -0.19379148	     -0.05724238	      0.88257726	     -0.00026788	     -0.21039055	      0.00327933	     -0.00030927	     47.33776708
      2.34148825	     -0.05273131	      0.00036691	     -0.19380213	     -0.05723787	      0.88257684	     -0.00026737	     -0.21038526	      0.00330755	     -0.00030756	     47.46182810
      2.34285754	     -0.05273977	      0.00034575	     -0.19381020	     -0.05723333	      0.88257642	     -0.00026689	     -0.21038018	      0.00333594	     -0.00030525	     47.36375679
      2.34407250	     -0.05275258	      0.00032203	     -0.19382257	     -0.05722926	      0.88257605	     -0.00026649	     -0.21037580	      0.00336089	     -0.00030256	     47.46501568
      2.34528746	     -0.05276348	      0.00030051	     -0.19383308	     -0.05722516	      0.88257568	     -0.00026613	     -0.21037158	      0.00338574	     -0.00029896	     47.46260070
      2.34678813	     -0.05278077	      0.00027101	     -0.19384982	     -0.05722006	      0.88257524	     -0.00026572	     -0.21036653	      0.00341594	     -0.00029306	     47.53815888
      2.34828880	     -0.05279607	      0.00024332	     -0.19386462	     -0.05721491	      0.88257480	     -0.00026534	     -0.21036168	      0.00344553	     -0.00028518	     47.56665400
      2.34950718	     -0.05281395	      0.00021703	     -0.19388201	     -0.05721069	      0.88257446	     -0.00026508	     -0.21035784	      0.00346888	     -0.00027715	     47.63966474
      2.35072555	     -0.05282872	      0.00019312	     -0.19389636	     -0.05720645	      0.88257413	     -0.00026483	     -0.21035413	      0.00349162	     -0.00026750	     47.67614917
      2.35223891	     -0.05285119	      0.00016091	     -0.19391824	     -0.05720115	      0.88257373	     -0.00026457	     -0.21034964	      0.00351883	     -0.00025317	     47.75123099
      2.35375226	     -0.05286980	      0.00013134	     -0.19393632	     -0.05719580	      0.88257336	     -0.00026435	     -0.21034530	      0.00354487	     -0.00023621	     47.83268215
      2.35490765	     -0.05289055	      0.00010512	     -0.19395659	     -0.05719170	      0.88257310	     -0.00026421	     -0.21034203	      0.00356391	     -0.00022149	     47.87413122
      2.35606305	     -0.05290732	      0.00008144	     -0.19397294	     -0.05718757	      0.88257285	     -0.00026409	     -0.21033884	      0.00358222	     -0.00020532	     47.93106139
      2.35765268	     -0.05293386	      0.00004711	     -0.19399886	     -0.05718186	      0.88257255	     -0.00026397	     -0.21033453	      0.00360625	     -0.00018082	     48.01386992
      2.35924231	     -0.05295566	      0.00001598	     -0.19402012	     -0.05717610	      0.88257228	     -0.00026389	     -0.21033030	      0.00362891	     -0.00015406	     48.10715775
      2.36034408	     -0.05297761	     -0.00000866	     -0.19404163	     -0.05717210	      0.88257212	     -0.00026386	     -0.21032737	      0.00364388	     -0.00013436	     48.12345921
      2.36144584	     -0.05299535	     -0.00003072	     -0.19405899	     -0.05716808	      0.88257198	     -0.00026385	     -0.21032449	      0.00365825	     -0.00011394	     48.17031930
      2.36314189	     -0.05302580	     -0.00006570	     -0.19408883	     -0.05716185	      0.88257182	     -0.00026388	     -0.21032008	      0.00367934	     -0.00008142	     48.23141919
      2.36453890	     -0.05304845	     -0.00009272	     -0.19411101	     -0.05715670	      0.88257172	     -0.00026393	     -0.21031649	      0.00369583	     -0.00005409	     48.29095301
      2.36593591	     -0.05307610	     -0.00012210	     -0.19413815	     -0.05715153	      0.88257167	     -0.00026402	     -0.21031288	      0.00371163	     -0.00002663	     48.33251248
      2.36733292	     -0.05309783	     -0.00014803	     -0.19415945	     -0.05714633	      0.88257165	     -0.00026414	     -0.21030930	      0.00372673	      0.00000058	     48.39299063
      2.36857883	     -0.05312413	     -0.00017437	     -0.19418529	     -0.05714168	      0.88257166	     -0.00026427	     -0.21030606	      0.00373972	      0.00002438	     48.42080854
      2.36982475	     -0.05314519	     -0.00019769	     -0.19420595	     -0.05713701	      0.88257171	     -0.00026442	     -0.21030285	      0.00375221	      0.00004746	     48.46385991
      2.37107067	     -0.05317006	     -0.00022272	     -0.19423040	     -0.05713233	      0.88257178	     -0.00026460	     -0.21029959	      0.00376431	      0.00006964	     48.50214842
      2.37266981	     -0.05319849	     -0.00025256	     -0.19425834	     -0.05712630	      0.88257191	     -0.00026485	     -0.21029541	      0.00377920	      0.00009643	     48.55887043
      2.37393360	     -0.05322593	     -0.00027857	     -0.19428533	     -0.05712152	      0.88257205	     -0.00026508	     -0.21029206	      0.00379055	      0.00011610	     48.60158600
      2.37519740	     -0.05324880	     -0.00030197	     -0.19430781	     -0.05711672	      0.88257221	     -0.00026534	     -0.21028871	      0.00380148	      0.00013430	     48.64458924
      2.37646119	     -0.05327523	     -0.00032709	     -0.19433382	     -0.05711191	      0.88257239	     -0.00026561	     -0.21028531	      0.00381206	      0.00015094	     48.69129773
      2.37804772	     -0.05330488	     -0.00035579	     -0.19436300	     -0.05710585	      0.88257264	     -0.00026598	     -0.21028103	      0.00382477	      0.00016952	     48.73692823
      2.37928465	     -0.05333307	     -0.00038081	     -0.19439078	     -0.05710111	      0.88257286	     -0.00026629	     -0.21027763	      0.00383429	      0.00018221	     48.79251811
      2.38052157	     -0.05335727	     -0.00040312	     -0.19441461	     -0.05709636	      0.88257309	     -0.00026662	     -0.21027424	      0.00384344	      0.00019328	     48.82045453
      2.38175850	     -0.05338434	     -0.00042706	     -0.19444128	     -0.05709160	      0.88257334	     -0.00026697	     -0.21027081	      0.00385227	      0.00020273	     48.88313229
      2.38341756	     -0.05341810	     -0.00045709	     -0.19447456	     -0.05708520	      0.88257368	     -0.00026747	     -0.21026621	      0.00386361	      0.00021290	     48.93843312
      2.38463766	     -0.05344687	     -0.00048159	     -0.19450292	     -0.05708048	      0.88257395	     -0.00026785	     -0.21026280	      0.00387158	      0.00021856	     49.02761115
      2.38585777	     -0.05347266	     -0.00050356	     -0.19452836	     -0.05707576	      0.88257422	     -0.00026825	     -0.21025940	      0.00387925	      0.00022274	     49.05761901
      2.38736142	     -0.05350786	     -0.00053270	     -0.19456308	     -0.05706992	      0.88257455	     -0.00026877	     -0.21025521	      0.00388828	      0.00022588	     49.16569721
      2.38868501	     -0.05353653	     -0.00055593	     -0.19459139	     -0.05706476	      0.88257485	     -0.00026923	     -0.21025156	      0.00389589	      0.00022694	     49.17736550
      2.39000861	     -0.05356918	     -0.00058218	     -0.19462361	     -0.05705960	      0.88257515	     -0.00026972	     -0.21024792	      0.00390314	      0.00022652	     49.30008487
      2.39133220	     -0.05359919	     -0.00060505	     -0.19465327	     -0.05705443	      0.88257545	     -0.00027022	     -0.21024433	      0.00391012	      0.00022478	     49.28648742
      2.39265580	     -0.05363284	     -0.00063091	     -0.19468651	     -0.05704925	      0.88257575	     -0.00027074	     -0.21024078	      0.00391672	      0.00022173	     49.41423339
      2.39397939	     -0.05366421	     -0.00065313	     -0.19471754	     -0.05704406	      0.88257604	     -0.00027127	     -0.21023729	      0.00392310	      0.00021753	     49.37461429
      2.39530299	     -0.05369884	     -0.00067853	     -0.19475178	     -0.05703887	      0.88257632	     -0.00027181	     -0.21023386	      0.00392913	      0.00021214	     49.51457419
      2.39662658	     -0.05373137	     -0.00069981	     -0.19478401	     -0.05703366	      0.88257660	     -0.00027236	     -0.21023052	      0.00393502	      0.00020574	     49.44141894
      2.39795018	     -0.05376674	     -0.00072477	     -0.19481900	     -0.05702845	      0.88257687	     -0.00027293	     -0.21022723	      0.00394060	      0.00019826	     49.60910803
      2.39913461	     -0.05379684	     -0.00074335	     -0.19484884	     -0.05702378	      0.88257710	     -0.00027345	     -0.21022436	      0.00394553	      0.00019088	     49.52032766
      2.40031903	     -0.05382791	     -0.00076433	     -0.19487960	     -0.05701910	      0.88257732	     -0.00027397	     -0.21022155	      0.00395026	      0.00018281	     49.59654338
      2.40174236	     -0.05386533	     -0.00078738	     -0.19491671	     -0.05701348	      0.88257757	     -0.00027461	     -0.21021829	      0.00395584	      0.00017241	     49.55986961
      2.40316569	     -0.05390389	     -0.00081224	     -0.19495493	     -0.05700784	      0.88257781	     -0.00027526	     -0.21021514	      0.00396121	      0.00016124	     49.69173678
      2.40435358	     -0.05393547	     -0.00083008	     -0.19498628	     -0.05700314	      0.88257800	     -0.00027581	     -0.21021260	      0.00396571	      0.00015151	     49.58705521
      2.40554148	     -0.05396769	     -0.00084955	     -0.19501825	     -0.05699842	      0.88257817	     -0.00027637	     -0.21021013	      0.00397006	      0.00014137	     49.64502922
      2.40697789	     -0.05400621	     -0.00087068	     -0.19505652	     -0.05699272	      0.88257836	     -0.00027705	     -0.21020722	      0.00397534	      0.00012872	     49.57929320
      2.40841430	     -0.05404518	     -0.00089329	     -0.19509522	     -0.05698700	      0.88257854	     -0.00027774	     -0.21020440	      0.00398047	      0.00011563	     49.69540884
      2.40955328	     -0.05407576	     -0.00090814	     -0.19512564	     -0.05698247	      0.88257866	     -0.00027830	     -0.21020223	      0.00398464	      0.00010506	     49.54840573
      2.41069227	     -0.05410654	     -0.00092454	     -0.19515624	     -0.05697792	      0.88257878	     -0.00027886	     -0.21020011	      0.00398875	      0.00009422	     49.57363183
      2.41218586	     -0.05414665	     -0.00094386	     -0.19519617	     -0.05697196	      0.88257891	     -0.00027959	     -0.21019738	      0.00399428	      0.00007976	     49.48593313
      2.41367944	     -0.05418671	     -0.00096426	     -0.19523603	     -0.05696599	      0.88257902	     -0.00028034	     -0.21019470	      0.00399983	      0.00006504	     49.57353210
      2.41477459	     -0.05421578	     -0.00097614	     -0.19526503	     -0.05696161	      0.88257908	     -0.00028089	     -0.21019276	      0.00400410	      0.00005417	     49.38953560
      2.41586973	     -0.05424525	     -0.00098949	     -0.19529439	     -0.05695722	      0.88257913	     -0.00028144	     -0.21019084	      0.00400840	      0.00004311	     49.37116913
      2.41743874	     -0.05428704	     -0.00100675	     -0.19533607	     -0.05695093	      0.88257919	     -0.00028224	     -0.21018810	      0.00401485	      0.00002709	     49.24304894
      2.41877539	     -0.05432250	     -0.00102188	     -0.19537145	     -0.05694556	      0.88257922	     -0.00028293	     -0.21018576	      0.00402056	      0.00001317	     49.22960720
      2.42011205	     -0.05435756	     -0.00103424	     -0.19540647	     -0.05694018	      0.88257922	     -0.00028361	     -0.21018344	      0.00402665	     -0.00000089	     49.04962018
      2.42144871	     -0.05439261	     -0.00104835	     -0.19544146	     -0.05693479	      0.88257921	     -0.00028430	     -0.21018111	      0.00403297	     -0.00001519	     49.06750998
      2.42278537	     -0.05442719	     -0.00105879	     -0.19547606	     -0.05692940	      0.88257918	     -0.00028500	     -0.21017878	      0.00403979	     -0.00002958	     48.82510674
      2.42393658	     -0.05445653	     -0.00107009	     -0.19550539	     -0.05692474	      0.88257914	     -0.00028560	     -0.21017676	      0.00404586	     -0.00004220	     48.83729129
      2.42508779	     -0.05448484	     -0.00107890	     -0.19553372	     -0.05692008	      0.88257909	     -0.00028620	     -0.21017471	      0.00405231	     -0.00005486	     48.67826050
      2.42652797	     -0.05451962	     -0.00109059	     -0.19556853	     -0.05691424	      0.88257900	     -0.00028695	     -0.21017210	      0.00406075	     -0.00007084	     48.59438295
      2.42796815	     -0.05455323	     -0.00109923	     -0.19560224	     -0.05690839	      0.88257888	     -0.00028770	     -0.21016941	      0.00406971	     -0.00008680	     48.34268823
      2.42912241	     -0.05457911	     -0.00110774	     -0.19562818	     -0.05690369	      0.88257878	     -0.00028831	     -0.21016719	      0.00407714	     -0.00009967	     48.31034558
      2.43027666	     -0.05460398	     -0.00111370	     -0.19565315	     -0.05689897	      0.88257865	     -0.00028891	     -0.21016489	      0.00408496	     -0.00011252	     48.12052890
      2.43173950	     -0.05463296	     -0.00112162	     -0.19568226	     -0.05689299	      0.88257848	     -0.00028968	     -0.21016182	      0.00409529	     -0.00012887	     48.00768608
      2.43320233	     -0.05465609	     -0.00112595	     -0.19570560	     -0.05688699	      0.88257828	     -0.00029044	     -0.21015849	      0.00410626	     -0.00014510	     47.73542606
      2.43431249	     -0.05467013	     -0.00113070	     -0.19571977	     -0.05688243	      0.88257811	     -0.00029102	     -0.21015569	      0.00411484	     -0.00015735	     47.70410548
      2.43542264	     -0.05468182	     -0.00113284	     -0.19573165	     -0.05687786	      0.88257793	     -0.00029160	     -0.21015264	      0.00412375	     -0.00016938	     47.52220068
      2.43695481	     -0.05469410	     -0.00113566	     -0.19574419	     -0.05687153	      0.88257765	     -0.00029239	     -0.21014799	      0.00413638	     -0.00018569	     47.37536285
      2.43848697	     -0.05470152	     -0.00113489	     -0.19575194	     -0.05686518	      0.88257736	     -0.00029318	     -0.21014279	      0.00414950	     -0.00020150	     47.07486740
      2.43955371	     -0.05470415	     -0.00113591	     -0.19575477	     -0.05686075	      0.88257714	     -0.00029373	     -0.21013884	      0.00415875	     -0.00021230	     47.04468316
      2.44062044	     -0.05470472	     -0.00113441	     -0.19575558	     -0.05685631	      0.88257691	     -0.00029427	     -0.21013461	      0.00416825	     -0.00022279	     46.88573779
      2.44225132	     -0.05470055	     -0.00113146	     -0.19575180	     -0.05684950	      0.88257653	     -0.00029509	     -0.21012761	      0.00418307	     -0.00023836	     46.74684704
      2.44360400	     -0.05469235	     -0.00112642	     -0.19574396	     -0.05684383	      0.88257620	     -0.00029577	     -0.21012126	      0.00419570	     -0.00025071	     46.54692111
      2.44495667	     -0.05467872	     -0.00112178	     -0.19573069	     -0.05683815	      0.88257585	     -0.00029643	     -0.21011440	      0.00420850	     -0.00026257	     46.52185408
      2.44630935	     -0.05466030	     -0.00111352	     -0.19571268	     -0.05683245	      0.88257549	     -0.00029709	     -0.21010697	      0.00422162	     -0.00027372	     46.30710875
      2.44751686	     -0.05464036	     -0.00110766	     -0.19569308	     -0.05682734	      0.88257515	     -0.00029768	     -0.21009985	      0.00423337	     -0.00028314	     46.32633717
      2.44872437	     -0.05461781	     -0.00109888	     -0.19567092	     -0.05682222	      0.88257480	     -0.00029825	     -0.21009230	      0.00424533	     -0.00029186	     46.17992774
      2.44993189	     -0.05459317	     -0.00109062	     -0.19564665	     -0.05681709	      0.88257445	     -0.00029882	     -0.21008434	      0.00425731	     -0.00029996	     46.15452986
      2.45148996	     -0.05455922	     -0.00107738	     -0.19561321	     -0.05681044	      0.88257397	     -0.00029954	     -0.21007353	      0.00427295	     -0.00030934	     46.01120634
      2.45272374	     -0.05453083	     -0.00106777	     -0.19558521	     -0.05680516	      0.88257359	     -0.00030010	     -0.21006460	      0.00428534	     -0.00031601	     46.04661649
      2.45395753	     -0.05450013	     -0.00105560	     -0.19555494	     -0.05679987	      0.88257319	     -0.00030066	     -0.21005536	      0.00429791	     -0.00032188	     45.93923624
      2.45519132	     -0.05446772	     -0.00104398	     -0.19552294	     -0.05679456	      0.88257279	     -0.00030120	     -0.21004582	      0.00431050	     -0.00032701	     45.94721446
      2.45673092	     -0.05442534	     -0.00102675	     -0.19548111	     -0.05678791	      0.88257229	     -0.00030187	     -0.21003354	      0.00432640	     -0.00033227	     45.83929737
      2.45794681	     -0.05439023	     -0.00101411	     -0.19544642	     -0.05678264	      0.88257188	     -0.00030240	     -0.21002357	      0.00433897	     -0.00033565	     45.90806780
      2.45916270	     -0.05435414	     -0.00099890	     -0.19541079	     -0.05677736	      0.88257147	     -0.00030291	     -0.21001338	      0.00435170	     -0.00033824	     45.82715214
      2.46037859	     -0.05431726	     -0.00098419	     -0.19537435	     -0.05677206	      0.88257106	     -0.00030341	     -0.21000301	      0.00436445	     -0.00034017	     45.85256667
      2.46198276	     -0.05426740	     -0.00096220	     -0.19532511	     -0.05676504	      0.88257051	     -0.00030407	     -0.20998907	      0.00438143	     -0.00034168	     45.77559973
      2.46319449	     -0.05422832	     -0.00094645	     -0.19528648	     -0.05675973	      0.88257010	     -0.00030456	     -0.20997837	      0.00439423	     -0.00034215	     45.86328938
      2.46440623	     -0.05418799	     -0.00092819	     -0.19524665	     -0.05675439	      0.88256968	     -0.00030504	     -0.20996752	      0.00440715	     -0.00034198	     45.80541493
      2.46586860	     -0.05413806	     -0.00090683	     -0.19519730	     -0.05674794	      0.88256918	     -0.00030561	     -0.20995424	      0.00442268	     -0.00034107	     45.88180981
      2.46718159	     -0.05409181	     -0.00088495	     -0.19515161	     -0.05674212	      0.88256873	     -0.00030610	     -0.20994215	      0.00443670	     -0.00033954	     45.79813193
      2.46849458	     -0.05404385	     -0.00086448	     -0.19510419	     -0.05673629	      0.88256829	     -0.00030659	     -0.20992991	      0.00445055	     -0.00033748	     45.91213751
      2.46980756	     -0.05399498	     -0.00084080	     -0.19505591	     -0.05673044	      0.88256785	     -0.00030707	     -0.20991750	      0.00446443	     -0.00033479	     45.82022543
      2.47112055	     -0.05394509	     -0.00081871	     -0.19500656	     -0.05672456	      0.88256741	     -0.00030754	     -0.20990496	      0.00447805	     -0.00033162	     45.94331152
      2.47243354	     -0.05389398	     -0.00079331	     -0.19495607	     -0.05671868	      0.88256698	     -0.00030800	     -0.20989228	      0.00449164	     -0.00032786	     45.84406036
      2.47374653	     -0.05384197	     -0.00076977	     -0.19490464	     -0.05671277	      0.88256655	     -0.00030844	     -0.20987947	      0.00450489	     -0.00032373	     45.97630094
      2.47505951	     -0.05378823	     -0.00074291	     -0.19485152	     -0.05670685	      0.88256613	     -0.00030887	     -0.20986654	      0.00451809	     -0.00031911	     45.87465302
      2.47637250	     -0.05373229	     -0.00071816	     -0.19479616	     -0.05670091	      0.88256571	     -0.00030929	     -0.20985346	      0.00453092	     -0.00031417	     46.02474780
      2.47768549	     -0.05367447	     -0.00068976	     -0.19473900	     -0.05669495	      0.88256530	     -0.00030969	     -0.20984020	      0.00454368	     -0.00030878	     45.91704156
      2.47899847	     -0.05361542	     -0.00066359	     -0.19468055	     -0.05668897	      0.88256490	     -0.00031008	     -0.20982676	      0.00455605	     -0.00030319	     46.07612529
      2.48031146	     -0.05355453	     -0.00063371	     -0.19462033	     -0.05668298	      0.88256451	     -0.00031045	     -0.20981315	      0.00456834	     -0.00029728	     45.96435554
      2.48162445	     -0.05349129	     -0.00060612	     -0.19455772	     -0.05667698	      0.88256412	     -0.00031081	     -0.20979935	      0.00458021	     -0.00029123	     46.13581048
      2.48293743	     -0.05342582	     -0.00057476	     -0.19449294	     -0.05667096	      0.88256374	     -0.00031116	     -0.20978533	      0.00459200	     -0.00028488	     46.01492883
      2.48425042	     -0.05335926	     -0.00054636	     -0.19442700	     -0.05666492	      0.88256337	     -0.00031148	     -0.20977109	      0.00460331	     -0.00027842	     46.18347475
      2.48556341	     -0.05329020	     -0.00051401	     -0.19435863	     -0.05665887	      0.88256301	     -0.00031180	     -0.20975663	      0.00461449	     -0.00027164	     46.05174792
      2.48687639	     -0.05321880	     -0.00048415	     -0.19428787	     -0.05665280	      0.88256266	     -0.00031209	     -0.20974193	      0.00462518	     -0.00026470	     46.22707529
      2.48818938	     -0.05314546	     -0.00045052	     -0.19421525	     -0.05664672	      0.88256232	     -0.00031237	     -0.20972697	      0.00463576	     -0.00025745	     46.09340303
      2.48950237	     -0.05307123	     -0.00041975	     -0.19414166	     -0.05664063	      0.88256198	     -0.00031264	     -0.20971178	      0.00464583	     -0.00025017	     46.26445655
      2.49081536	     -0.05299672	     -0.00038541	     -0.19406786	     -0.05663452	      0.88256166	     -0.00031288	     -0.20969639	      0.00465579	     -0.00024274	     46.11494076
      2.49212834	     -0.05292287	     -0.00035407	     -0.19399465	     -0.05662840	      0.88256135	     -0.00031311	     -0.20968086	      0.00466528	     -0.00023547	     46.27243282
      2.49344133	     -0.05284917	     -0.00031921	     -0.19392165	     -0.05662227	      0.88256104	     -0.00031333	     -0.20966525	      0.00467470	     -0.00022829	     46.11499476
      2.49475432	     -0.05277519	     -0.00028725	     -0.19384830	     -0.05661613	      0.88256075	     -0.00031353	     -0.20964955	      0.00468374	     -0.00022147	     46.26992058
      2.49606730	     -0.05270045	     -0.00025173	     -0.19377426	     -0.05660997	      0.88256046	     -0.00031371	     -0.20963379	      0.00469277	     -0.00021490	     46.11010576
      2.49738029	     -0.05262606	     -0.00021914	     -0.19370051	     -0.05660381	      0.88256018	     -0.00031388	     -0.20961797	      0.00470144	     -0.00020883	     46.24937035
      2.49869328	     -0.05255126	     -0.00018312	     -0.19362641	     -0.05659763	      0.88255991	     -0.00031403	     -0.20960211	      0.00471010	     -0.00020315	     46.07973987
      2.50000626	     -0.05247726	     -0.00015004	     -0.19355303	     -0.05659144	      0.88255965	     -0.00031416	     -0.20958622	      0.00471840	     -0.00019806	     46.19609126
      2.50131925	     -0.05240436	     -0.00011381	     -0.19348081	     -0.05658524	      0.88255939	     -0.00031428	     -0.20957035	      0.00472667	     -0.00019346	     46.00783588
      2.50263224	     -0.05233416	     -0.00008064	     -0.19341123	     -0.05657903	      0.88255914	     -0.00031439	     -0.20955457	      0.00473457	     -0.00018957	     46.09622091
      2.50394522	     -0.05226425	     -0.00004436	     -0.19334198	     -0.05657280	      0.88255889	     -0.00031448	     -0.20953891	      0.00474247	     -0.00018634	     45.91202785
      2.50525821	     -0.05219445	     -0.00001086	     -0.19327280	     -0.05656657	      0.88255865	     -0.00031455	     -0.20952335	      0.00475009	     -0.00018395	     45.99866669
      2.50657120	     -0.05212313	      0.00002578	     -0.19320214	     -0.05656033	      0.88255841	     -0.00031461	     -0.20950787	      0.00475774	     -0.00018226	     45.82297463
      2.50788419	     -0.05205390	      0.00005942	     -0.19313350	     -0.05655408	      0.88255817	     -0.00031466	     -0.20949246	      0.00476509	     -0.00018141	     45.88602688
      2.50919717	     -0.05198510	      0.00009580	     -0.19306534	     -0.05654782	      0.88255793	     -0.00031470	     -0.20947716	      0.00477244	     -0.00018134	     45.71082903
      2.51051016	     -0.05191933	      0.00012907	     -0.19300015	     -0.05654155	      0.88255769	     -0.00031472	     -0.20946201	      0.00477950	     -0.00018220	     45.75555167
      2.51182315	     -0.05185236	      0.00016524	     -0.19293380	     -0.05653527	      0.88255745	     -0.00031473	     -0.20944703	      0.00478656	     -0.00018388	     45.59515852
      2.51313613	     -0.05178737	      0.00019820	     -0.19286937	     -0.05652898	      0.88255721	     -0.00031474	     -0.20943219	      0.00479337	     -0.00018638	     45.62218397
      2.51444912	     -0.05172135	      0.00023410	     -0.19280395	     -0.05652268	      0.88255696	     -0.00031473	     -0.20941754	      0.00480011	     -0.00018956	     45.46008337
      2.51576211	     -0.05166139	      0.00026637	     -0.19274452	     -0.05651637	      0.88255671	     -0.00031471	     -0.20940310	      0.00480657	     -0.00019353	     45.44125744
      2.51707509	     -0.05160310	      0.00030069	     -0.19268679	     -0.05651006	      0.88255646	     -0.00031468	     -0.20938898	      0.00481296	     -0.00019828	     45.28473764
      2.51838808	     -0.05155228	      0.00033094	     -0.19263643	     -0.05650373	      0.88255619	     -0.00031464	     -0.20937521	      0.00481917	     -0.00020388	     45.23335084
      2.51970107	     -0.05150136	      0.00036398	     -0.19258604	     -0.05649740	      0.88255592	     -0.00031460	     -0.20936190	      0.00482539	     -0.00021036	     45.10121876
      2.52101406	     -0.05146010	      0.00039253	     -0.19254520	     -0.05649106	      0.88255564	     -0.00031455	     -0.20934905	      0.00483160	     -0.00021778	     45.00926185
      2.52232704	     -0.05141684	      0.00042379	     -0.19250243	     -0.05648471	      0.88255535	     -0.00031450	     -0.20933677	      0.00483789	     -0.00022614	     44.91955781
      2.52364003	     -0.05138442	      0.00045013	     -0.19247038	     -0.05647836	      0.88255504	     -0.00031444	     -0.20932499	      0.00484432	     -0.00023541	     44.77173350
      2.52495302	     -0.05134661	      0.00048008	     -0.19243302	     -0.05647199	      0.88255473	     -0.00031437	     -0.20931381	      0.00485086	     -0.00024562	     44.73246856
      2.52610837	     -0.05132338	      0.00050189	     -0.19241010	     -0.05646639	      0.88255444	     -0.00031431	     -0.20930437	      0.00485680	     -0.00025526	     44.55236013
      2.52726372	     -0.05129647	      0.00052566	     -0.19238354	     -0.05646077	      0.88255414	     -0.00031425	     -0.20929537	      0.00486284	     -0.00026552	     44.48687689
      2.52868705	     -0.05127046	      0.00055240	     -0.19235791	     -0.05645384	      0.88255375	     -0.00031416	     -0.20928479	      0.00487049	     -0.00027882	     44.30407591
      2.53011038	     -0.05124372	      0.00058029	     -0.19233156	     -0.05644691	      0.88255334	     -0.00031408	     -0.20927486	      0.00487824	     -0.00029282	     44.25529888
      2.53127458	     -0.05123141	      0.00059962	     -0.19231952	     -0.05644122	      0.88255300	     -0.00031401	     -0.20926718	      0.00488481	     -0.00030468	     44.02966975
      2.53243879	     -0.05121620	      0.00062039	     -0.19230459	     -0.05643553	      0.88255264	     -0.00031393	     -0.20925996	      0.00489145	     -0.00031693	     43.96024197
      2.53387657	     -0.05120470	      0.00064342	     -0.19229339	     -0.05642849	      0.88255217	     -0.00031384	     -0.20925160	      0.00489992	     -0.00033243	     43.75879254
      2.53531435	     -0.05118960	      0.00066765	     -0.19227863	     -0.05642144	      0.88255168	     -0.00031375	     -0.20924386	      0.00490856	     -0.00034833	     43.74427953
      2.53643964	     -0.05118636	      0.00068326	     -0.19227559	     -0.05641591	      0.88255128	     -0.00031368	     -0.20923816	      0.00491561	     -0.00036085	     43.51358599
      2.53756494	     -0.05117898	      0.00070011	     -0.19226843	     -0.05641038	      0.88255087	     -0.00031361	     -0.20923279	      0.00492275	     -0.00037346	     43.45080653
      2.53906112	     -0.05117445	      0.00072004	     -0.19226415	     -0.05640301	      0.88255030	     -0.00031351	     -0.20922608	      0.00493256	     -0.00039005	     43.27006021
      2.54055730	     -0.05116634	      0.00074065	     -0.19225630	     -0.05639562	      0.88254970	     -0.00031341	     -0.20921983	      0.00494254	     -0.00040634	     43.25289043
      2.54164768	     -0.05116906	      0.00075228	     -0.19225915	     -0.05639023	      0.88254925	     -0.00031335	     -0.20921552	      0.00495007	     -0.00041783	     43.02911706
      2.54273806	     -0.05116781	      0.00076498	     -0.19225807	     -0.05638482	      0.88254879	     -0.00031328	     -0.20921144	      0.00495766	     -0.00042905	     42.95515275
      2.54430926	     -0.05117008	      0.00078087	     -0.19226051	     -0.05637703	      0.88254810	     -0.00031318	     -0.20920588	      0.00496891	     -0.00044451	     42.78443908
      2.54564882	     -0.05116945	      0.00079434	     -0.19226004	     -0.05637036	      0.88254750	     -0.00031310	     -0.20920141	      0.00497872	     -0.00045700	     42.72052270
      2.54698838	     -0.05117535	      0.00080451	     -0.19226603	     -0.05636369	      0.88254688	     -0.00031303	     -0.20919710	      0.00498888	     -0.00046866	     42.54576996
      2.54832795	     -0.05117537	      0.00081552	     -0.19226617	     -0.05635700	      0.88254624	     -0.00031295	     -0.20919299	      0.00499920	     -0.00047950	     42.52674918
      2.54966751	     -0.05118516	      0.00082181	     -0.19227599	     -0.05635029	      0.88254559	     -0.00031289	     -0.20918896	      0.00500991	     -0.00048924	     42.34498019
      2.55081994	     -0.05118652	      0.00082837	     -0.19227740	     -0.05634451	      0.88254503	     -0.00031283	     -0.20918563	      0.00501916	     -0.00049672	     42.34189008
      2.55197236	     -0.05119475	      0.00083138	     -0.19228561	     -0.05633872	      0.88254445	     -0.00031278	     -0.20918233	      0.00502862	     -0.00050306	     42.24603898
      2.55342048	     -0.05120243	      0.00083457	     -0.19229325	     -0.05633143	      0.88254372	     -0.00031271	     -0.20917828	      0.00504049	     -0.00050937	     42.20462997
      2.55486859	     -0.05121734	      0.00083371	     -0.19230805	     -0.05632413	      0.88254298	     -0.00031266	     -0.20917430	      0.00505242	     -0.00051361	     42.08590955
      2.55603216	     -0.05122402	      0.00083369	     -0.19231466	     -0.05631824	      0.88254238	     -0.00031262	     -0.20917119	      0.00506182	     -0.00051557	     42.08557011
      2.55719573	     -0.05123751	      0.00083032	     -0.19232801	     -0.05631235	      0.88254178	     -0.00031258	     -0.20916810	      0.00507121	     -0.00051607	     42.01166923
      2.55866331	     -0.05125219	      0.00082565	     -0.19234252	     -0.05630490	      0.88254102	     -0.00031254	     -0.20916430	      0.00508280	     -0.00051473	     41.98112275
      2.56013089	     -0.05127459	      0.00081712	     -0.19236467	     -0.05629743	      0.88254027	     -0.00031250	     -0.20916055	      0.00509424	     -0.00051115	     41.87634909
      2.56125442	     -0.05128566	      0.00081188	     -0.19237558	     -0.05629170	      0.88253969	     -0.00031248	     -0.20915777	      0.00510274	     -0.00050714	     41.87300779
      2.56237794	     -0.05130306	      0.00080376	     -0.19239276	     -0.05628596	      0.88253913	     -0.00031246	     -0.20915498	      0.00511125	     -0.00050200	     41.81357493
      2.56391171	     -0.05132475	      0.00079219	     -0.19241415	     -0.05627811	      0.88253836	     -0.00031244	     -0.20915125	      0.00512273	     -0.00049345	     41.79357028
      2.56544547	     -0.05135383	      0.00077637	     -0.19244285	     -0.05627025	      0.88253761	     -0.00031242	     -0.20914755	      0.00513429	     -0.00048318	     41.72746698
      2.56653057	     -0.05136798	      0.00076618	     -0.19245676	     -0.05626467	      0.88253709	     -0.00031241	     -0.20914500	      0.00514238	     -0.00047501	     41.74804342
      2.56761567	     -0.05138810	      0.00075309	     -0.19247659	     -0.05625909	      0.88253658	     -0.00031241	     -0.20914244	      0.00515055	     -0.00046601	     41.71679579
      2.56923863	     -0.05141639	      0.00073266	     -0.19250443	     -0.05625072	      0.88253584	     -0.00031240	     -0.20913868	      0.00516273	     -0.00045116	     41.71810678
      2.57059948	     -0.05144413	      0.00071282	     -0.19253173	     -0.05624369	      0.88253524	     -0.00031241	     -0.20913553	      0.00517298	     -0.00043743	     41.67350537
      2.57196032	     -0.05146705	      0.00069349	     -0.19255424	     -0.05623664	      0.88253465	     -0.00031241	     -0.20913242	      0.00518311	     -0.00042269	     41.70932136
      2.57332117	     -0.05149731	      0.00067065	     -0.19258403	     -0.05622958	      0.88253409	     -0.00031242	     -0.20912925	      0.00519329	     -0.00040691	     41.63870082
      2.57454411	     -0.05151748	      0.00065168	     -0.19260380	     -0.05622322	      0.88253360	     -0.00031243	     -0.20912642	      0.00520224	     -0.00039207	     41.68726214
      2.57576705	     -0.05154397	      0.00062971	     -0.19262984	     -0.05621685	      0.88253313	     -0.00031244	     -0.20912353	      0.00521122	     -0.00037652	     41.64097856
      2.57698998	     -0.05156652	      0.00060834	     -0.19265196	     -0.05621048	      0.88253268	     -0.00031245	     -0.20912063	      0.00522002	     -0.00036045	     41.66525475
      2.57854453	     -0.05159985	      0.00057859	     -0.19268469	     -0.05620235	      0.88253213	     -0.00031246	     -0.20911685	      0.00523108	     -0.00033930	     41.62640363
      2.57979242	     -0.05162155	      0.00055563	     -0.19270593	     -0.05619582	      0.88253172	     -0.00031247	     -0.20911378	      0.00523969	     -0.00032194	     41.69018135
      2.58104031	     -0.05164888	      0.00052995	     -0.19273276	     -0.05618928	      0.88253133	     -0.00031248	     -0.20911064	      0.00524822	     -0.00030421	     41.65751808
      2.58228821	     -0.05167200	      0.00050493	     -0.19275539	     -0.05618272	      0.88253096	     -0.00031248	     -0.20910745	      0.00525649	     -0.00028624	     41.70756261
      2.58382533	     -0.05170544	      0.00047155	     -0.19278818	     -0.05617463	      0.88253054	     -0.00031249	     -0.20910343	      0.00526642	     -0.00026375	     41.68071486
      2.58505677	     -0.05172672	      0.00044611	     -0.19280895	     -0.05616814	      0.88253022	     -0.00031248	     -0.20910018	      0.00527399	     -0.00024567	     41.76027706
      2.58628822	     -0.05175354	      0.00041784	     -0.19283523	     -0.05616164	      0.88252993	     -0.00031248	     -0.20909684	      0.00528136	     -0.00022750	     41.73483430
      2.58751966	     -0.05177670	      0.00039043	     -0.19285786	     -0.05615514	      0.88252966	     -0.00031246	     -0.20909346	      0.00528841	     -0.00020941	     41.79579873
      2.58911650	     -0.05181121	      0.00035250	     -0.19289164	     -0.05614668	      0.88252935	     -0.00031244	     -0.20908896	      0.00529724	     -0.00018613	     41.80617024
      2.59034364	     -0.05183262	      0.00032468	     -0.19291252	     -0.05614018	      0.88252913	     -0.00031241	     -0.20908547	      0.00530366	     -0.00016850	     41.91624126
      2.59157078	     -0.05185944	      0.00029450	     -0.19293876	     -0.05613367	      0.88252893	     -0.00031237	     -0.20908189	      0.00530987	     -0.00015108	     41.92425298
      2.59279791	     -0.05188298	      0.00026510	     -0.19296174	     -0.05612715	      0.88252876	     -0.00031233	     -0.20907828	      0.00531574	     -0.00013399	     42.00462067
      2.59443499	     -0.05191887	      0.00022327	     -0.19299684	     -0.05611844	      0.88252856	     -0.00031225	     -0.20907336	      0.00532311	     -0.00011166	     42.03149593
      2.59565025	     -0.05194068	      0.00019400	     -0.19301809	     -0.05611197	      0.88252843	     -0.00031218	     -0.20906969	      0.00532813	     -0.00009562	     42.13652222
      2.59686551	     -0.05196768	      0.00016245	     -0.19304450	     -0.05610549	      0.88252833	     -0.00031210	     -0.20906595	      0.00533292	     -0.00008006	     42.16026302
      2.59835433	     -0.05199650	      0.00012531	     -0.19307262	     -0.05609755	      0.88252822	     -0.00031199	     -0.20906134	      0.00533833	     -0.00006180	     42.27949480
      2.59967517	     -0.05202727	      0.00008971	     -0.19310272	     -0.05609049	      0.88252815	     -0.00031187	     -0.20905719	      0.00534282	     -0.00004631	     42.31571446
      2.60099602	     -0.05205213	      0.00005667	     -0.19312696	     -0.05608343	      0.88252810	     -0.00031173	     -0.20905305	      0.00534690	     -0.00003151	     42.44892963
      2.60231686	     -0.05208335	      0.00002020	     -0.19315750	     -0.05607637	      0.88252807	     -0.00031158	     -0.20904884	      0.00535061	     -0.00001718	     42.51079059
      2.60363771	     -0.05210842	     -0.00001288	     -0.19318195	     -0.05606930	      0.88252805	     -0.00031141	     -0.20904464	      0.00535380	     -0.00000326	     42.63325027
      2.60495855	     -0.05213999	     -0.00005015	     -0.19321282	     -0.05606222	      0.88252806	     -0.00031122	     -0.20904038	      0.00535643	      0.00001036	     42.72038759
      2.60614721	     -0.05216324	     -0.00008000	     -0.19323553	     -0.05605586	      0.88252808	     -0.00031104	     -0.20903656	      0.00535825	      0.00002236	     42.79052260
      2.60733587	     -0.05219021	     -0.00011274	     -0.19326189	     -0.05604949	      0.88252811	     -0.00031084	     -0.20903271	      0.00535950	      0.00003406	     42.88303474
      2.60852453	     -0.05221530	     -0.00014363	     -0.19328641	     -0.05604312	      0.88252816	     -0.00031062	     -0.20902885	      0.00536021	      0.00004548	     42.95387139
      2.61004713	     -0.05224838	     -0.00018495	     -0.19331874	     -0.05603495	      0.88252824	     -0.00031032	     -0.20902387	      0.00536026	      0.00005956	     43.10621521
      2.61122373	     -0.05227219	     -0.00021488	     -0.19334200	     -0.05602865	      0.88252831	     -0.00031007	     -0.20901999	      0.00535971	      0.00007007	     43.14899026
      2.61240033	     -0.05229643	     -0.00024661	     -0.19336566	     -0.05602234	      0.88252840	     -0.00030980	     -0.20901606	      0.00535851	      0.00008014	     43.26158461
      2.61357694	     -0.05231936	     -0.00027670	     -0.19338804	     -0.05601604	      0.88252850	     -0.00030952	     -0.20901207	      0.00535679	      0.00008978	     43.33032901
      2.61512274	     -0.05234844	     -0.00031740	     -0.19341639	     -0.05600776	      0.88252865	     -0.00030913	     -0.20900670	      0.00535364	      0.00010164	     43.50099499
      2.61627271	     -0.05236869	     -0.00034554	     -0.19343614	     -0.05600160	      0.88252877	     -0.00030882	     -0.20900260	      0.00535078	      0.00010993	     43.54377100
      2.61742267	     -0.05238820	     -0.00037515	     -0.19345513	     -0.05599545	      0.88252890	     -0.00030850	     -0.20899839	      0.00534734	      0.00011766	     43.66156174
      2.61883975	     -0.05241086	     -0.00040968	     -0.19347718	     -0.05598788	      0.88252908	     -0.00030809	     -0.20899304	      0.00534248	      0.00012650	     43.74958993
      2.62009535	     -0.05242955	     -0.00044160	     -0.19349530	     -0.05598117	      0.88252924	     -0.00030770	     -0.20898813	      0.00533748	      0.00013362	     43.89509043
      2.62135095	     -0.05244608	     -0.00047076	     -0.19351132	     -0.05597448	      0.88252941	     -0.00030731	     -0.20898302	      0.00533201	      0.00014017	     43.95982249
      2.62260655	     -0.05245969	     -0.00050169	     -0.19352439	     -0.05596778	      0.88252959	     -0.00030689	     -0.20897769	      0.00532590	      0.00014603	     44.11900239
      2.62386215	     -0.05246944	     -0.00052935	     -0.19353367	     -0.05596110	      0.88252978	     -0.00030646	     -0.20897206	      0.00531935	      0.00015139	     44.19002718
      2.62511775	     -0.05247462	     -0.00055886	     -0.19353834	     -0.05595443	      0.88252997	     -0.00030602	     -0.20896606	      0.00531213	      0.00015617	     44.35736480
      2.62637335	     -0.05247524	     -0.00058468	     -0.19353852	     -0.05594776	      0.88253017	     -0.00030556	     -0.20895962	      0.00530446	      0.00016060	     44.43490112
      2.62762894	     -0.05247188	     -0.00061293	     -0.19353467	     -0.05594111	      0.88253037	     -0.00030509	     -0.20895269	      0.00529607	      0.00016458	     44.60632328
      2.62888454	     -0.05246491	     -0.00063692	     -0.19352730	     -0.05593446	      0.88253058	     -0.00030461	     -0.20894524	      0.00528718	      0.00016836	     44.67268923
      2.62998951	     -0.05245593	     -0.00066035	     -0.19351792	     -0.05592863	      0.88253077	     -0.00030417	     -0.20893826	      0.00527871	      0.00017134	     44.79574901
      2.63109448	     -0.05244453	     -0.00068114	     -0.19350617	     -0.05592280	      0.88253096	     -0.00030373	     -0.20893087	      0.00526981	      0.00017413	     44.87384432
      2.63247086	     -0.05242729	     -0.00070767	     -0.19348847	     -0.05591555	      0.88253120	     -0.00030316	     -0.20892110	      0.00525799	      0.00017723	     45.02342925
      2.63384725	     -0.05240662	     -0.00073140	     -0.19346739	     -0.05590832	      0.88253145	     -0.00030257	     -0.20891073	      0.00524549	      0.00018008	     45.13229906
      2.63496454	     -0.05238796	     -0.00075222	     -0.19344837	     -0.05590247	      0.88253165	     -0.00030209	     -0.20890188	      0.00523471	      0.00018208	     45.24135051
      2.63608184	     -0.05236821	     -0.00077049	     -0.19342829	     -0.05589663	      0.88253186	     -0.00030159	     -0.20889265	      0.00522349	      0.00018386	     45.30689273
      2.63746941	     -0.05234123	     -0.00079333	     -0.19340090	     -0.05588939	      0.88253211	     -0.00030097	     -0.20888072	      0.00520886	      0.00018556	     45.41960087
      2.63885699	     -0.05231207	     -0.00081310	     -0.19337139	     -0.05588217	      0.88253237	     -0.00030033	     -0.20886828	      0.00519365	      0.00018673	     45.50240469
      2.63992887	     -0.05228842	     -0.00083014	     -0.19334742	     -0.05587661	      0.88253257	     -0.00029982	     -0.20885836	      0.00518142	      0.00018704	     45.58498098
      2.64100075	     -0.05226405	     -0.00084483	     -0.19332279	     -0.05587106	      0.88253277	     -0.00029931	     -0.20884818	      0.00516895	      0.00018691	     45.64651636
      2.64245006	     -0.05223078	     -0.00086522	     -0.19328913	     -0.05586358	      0.88253304	     -0.00029861	     -0.20883405	      0.00515161	      0.00018580	     45.74666458
      2.64389937	     -0.05219683	     -0.00088282	     -0.19325484	     -0.05585613	      0.88253331	     -0.00029789	     -0.20881956	      0.00513388	      0.00018364	     45.83288990
      2.64493046	     -0.05217230	     -0.00089719	     -0.19323004	     -0.05585084	      0.88253350	     -0.00029737	     -0.20880906	      0.00512095	      0.00018133	     45.89080415
      2.64596155	     -0.05214730	     -0.00090933	     -0.19320480	     -0.05584557	      0.88253368	     -0.00029684	     -0.20879840	      0.00510790	      0.00017849	     45.93798179
      2.64749446	     -0.05210853	     -0.00092754	     -0.19316567	     -0.05583776	      0.88253395	     -0.00029605	     -0.20878230	      0.00508813	      0.00017319	     46.02107691
      2.64878032	     -0.05207371	     -0.00094077	     -0.19313058	     -0.05583122	      0.88253417	     -0.00029537	     -0.20876852	      0.00507131	      0.00016785	     46.07033776
      2.65006619	     -0.05203729	     -0.00095493	     -0.19309387	     -0.05582471	      0.88253438	     -0.00029468	     -0.20875448	      0.00505417	      0.00016169	     46.13338049
      2.65135206	     -0.05199971	     -0.00096604	     -0.19305605	     -0.05581823	      0.88253459	     -0.00029398	     -0.20874018	      0.00503683	      0.00015489	     46.15530201
      2.65263792	     -0.05196059	     -0.00097947	     -0.19301665	     -0.05581176	      0.88253478	     -0.00029328	     -0.20872563	      0.00501912	      0.00014732	     46.21927452
      2.65372400	     -0.05192631	     -0.00098735	     -0.19298219	     -0.05580632	      0.88253494	     -0.00029267	     -0.20871314	      0.00500406	      0.00014053	     46.20159130
      2.65481007	     -0.05189113	     -0.00099670	     -0.19294681	     -0.05580089	      0.88253509	     -0.00029206	     -0.20870047	      0.00498873	      0.00013326	     46.22158668
      2.65621419	     -0.05184455	     -0.00100673	     -0.19289999	     -0.05579390	      0.88253527	     -0.00029126	     -0.20868382	      0.00496867	      0.00012332	     46.22385452
      2.65761831	     -0.05179649	     -0.00101780	     -0.19285166	     -0.05578694	      0.88253543	     -0.00029045	     -0.20866690	      0.00494823	      0.00011271	     46.26401488
      2.65871117	     -0.05175847	     -0.00102362	     -0.19281350	     -0.05578154	      0.88253555	     -0.00028982	     -0.20865354	      0.00493217	      0.00010413	     46.22521873
      2.65980403	     -0.05172042	     -0.00103085	     -0.19277526	     -0.05577616	      0.88253566	     -0.00028917	     -0.20864004	      0.00491585	      0.00009517	     46.22422001
      2.66123251	     -0.05167061	     -0.00103835	     -0.19272525	     -0.05576915	      0.88253579	     -0.00028832	     -0.20862222	      0.00489425	      0.00008299	     46.19723300
      2.66266099	     -0.05162073	     -0.00104716	     -0.19267512	     -0.05576218	      0.88253590	     -0.00028746	     -0.20860423	      0.00487227	      0.00007020	     46.22124281
      2.66370748	     -0.05158407	     -0.00105053	     -0.19263834	     -0.05575709	      0.88253597	     -0.00028682	     -0.20859096	      0.00485604	      0.00006055	     46.15185916
      2.66475398	     -0.05154749	     -0.00105534	     -0.19260161	     -0.05575201	      0.88253602	     -0.00028618	     -0.20857763	      0.00483960	      0.00005057	     46.13732204
      2.66626324	     -0.05149354	     -0.00106037	     -0.19254748	     -0.05574473	      0.88253609	     -0.00028525	     -0.20855831	      0.00481568	      0.00003576	     46.10040010
      2.66755244	     -0.05144603	     -0.00106511	     -0.19249979	     -0.05573853	      0.88253613	     -0.00028444	     -0.20854168	      0.00479500	      0.00002275	     46.09625264
      2.66884164	     -0.05139783	     -0.00106738	     -0.19245147	     -0.05573236	      0.88253615	     -0.00028363	     -0.20852491	      0.00477417	      0.00000954	     46.03885786
      2.67013085	     -0.05134927	     -0.00107145	     -0.19240273	     -0.05572622	      0.88253615	     -0.00028281	     -0.20850803	      0.00475307	     -0.00000395	     46.04372827
      2.67142005	     -0.05130011	     -0.00107177	     -0.19235348	     -0.05572011	      0.88253614	     -0.00028198	     -0.20849103	      0.00473188	     -0.00001754	     45.96360311
      2.67251365	     -0.05125862	     -0.00107451	     -0.19231184	     -0.05571494	      0.88253611	     -0.00028127	     -0.20847653	      0.00471368	     -0.00002928	     45.95329797
      2.67360726	     -0.05121754	     -0.00107488	     -0.19227068	     -0.05570980	      0.88253607	     -0.00028056	     -0.20846197	      0.00469544	     -0.00004110	     45.89484943
      2.67501558	     -0.05116443	     -0.00107609	     -0.19221742	     -0.05570320	      0.88253600	     -0.00027963	     -0.20844318	      0.00467176	     -0.00005654	     45.86810970
      2.67642390	     -0.05111040	     -0.00107468	     -0.19216329	     -0.05569664	      0.88253591	     -0.00027870	     -0.20842431	      0.00464805	     -0.00007208	     45.79446790
      2.67752869	     -0.05106594	     -0.00107556	     -0.19211871	     -0.05569151	      0.88253583	     -0.00027796	     -0.20840944	      0.00462931	     -0.00008438	     45.78991294
      2.67863347	     -0.05102132	     -0.00107419	     -0.19207401	     -0.05568641	      0.88253573	     -0.00027722	     -0.20839453	      0.00461056	     -0.00009660	     45.73087651
      2.68006340	     -0.05096284	     -0.00107306	     -0.19201542	     -0.05567983	      0.88253558	     -0.00027625	     -0.20837516	      0.00458619	     -0.00011242	     45.70701619
      2.68149332	     -0.05090319	     -0.00106899	     -0.19195570	     -0.05567329	      0.88253541	     -0.00027528	     -0.20835570	      0.00456186	     -0.00012811	     45.62973397
      2.68255509	     -0.05085852	     -0.00106787	     -0.19191094	     -0.05566846	      0.88253526	     -0.00027455	     -0.20834118	      0.00454369	     -0.00013977	     45.62356275
      2.68361685	     -0.05081348	     -0.00106447	     -0.19186585	     -0.05566365	      0.88253511	     -0.00027382	     -0.20832661	      0.00452560	     -0.00015131	     45.57172529
      2.68512262	     -0.05074823	     -0.00105988	     -0.19180052	     -0.05565685	      0.88253487	     -0.00027277	     -0.20830585	      0.00449996	     -0.00016757	     45.54559513
      2.68642010	     -0.05069024	     -0.00105379	     -0.19174249	     -0.05565103	      0.88253464	     -0.00027187	     -0.20828784	      0.00447799	     -0.00018137	     45.48196887
      2.68771759	     -0.05063116	     -0.00104880	     -0.19168335	     -0.05564523	      0.88253440	     -0.00027095	     -0.20826972	      0.00445603	     -0.00019501	     45.48311486
      2.68901507	     -0.05057054	     -0.00104054	     -0.19162273	     -0.05563946	      0.88253414	     -0.00027003	     -0.20825147	      0.00443426	     -0.00020834	     45.40229108
      2.69031256	     -0.05050872	     -0.00103453	     -0.19156086	     -0.05563372	      0.88253386	     -0.00026911	     -0.20823309	      0.00441250	     -0.00022150	     45.43538239
      2.69142451	     -0.05045511	     -0.00102589	     -0.19150727	     -0.05562883	      0.88253361	     -0.00026831	     -0.20821724	      0.00439407	     -0.00023248	     45.33947178
      2.69253646	     -0.05040090	     -0.00101869	     -0.19145304	     -0.05562395	      0.88253334	     -0.00026751	     -0.20820131	      0.00437567	     -0.00024334	     45.33411642
      2.69394610	     -0.05033259	     -0.00100746	     -0.19138475	     -0.05561780	      0.88253299	     -0.00026649	     -0.20818104	      0.00435256	     -0.00025683	     45.27571500
      2.69535573	     -0.05026440	     -0.00099729	     -0.19131655	     -0.05561168	      0.88253262	     -0.00026546	     -0.20816072	      0.00432955	     -0.00027016	     45.32512033
      2.69648350	     -0.05020954	     -0.00098628	     -0.19126174	     -0.05560681	      0.88253231	     -0.00026463	     -0.20814446	      0.00431134	     -0.00028062	     45.27175797
      2.69761127	     -0.05015406	     -0.00097649	     -0.19120627	     -0.05560196	      0.88253198	     -0.00026379	     -0.20812818	      0.00429306	     -0.00029100	     45.32993892
      2.69903826	     -0.05008313	     -0.00096196	     -0.19113538	     -0.05559585	      0.88253156	     -0.00026273	     -0.20810757	      0.00426985	     -0.00030388	     45.37807374
      2.70046525	     -0.05001169	     -0.00094869	     -0.19106394	     -0.05558977	      0.88253112	     -0.00026166	     -0.20808694	      0.00424622	     -0.00031660	     45.56664051
      2.70155496	     -0.04995701	     -0.00093562	     -0.19100932	     -0.05558515	      0.88253077	     -0.00026083	     -0.20807119	      0.00422797	     -0.00032611	     45.60173649
      2.70264467	     -0.04990230	     -0.00092393	     -0.19095462	     -0.05558056	      0.88253041	     -0.00026000	     -0.20805545	      0.00420936	     -0.00033557	     45.75458198
      2.70413672	     -0.04982878	     -0.00090609	     -0.19088115	     -0.05557429	      0.88252990	     -0.00025886	     -0.20803394	      0.00418344	     -0.00034836	     45.93852587
      2.70562877	     -0.04975808	     -0.00088961	     -0.19081045	     -0.05556807	      0.88252937	     -0.00025771	     -0.20801259	      0.00415693	     -0.00036115	     46.26474127
      2.70668244	     -0.04971024	     -0.00087520	     -0.19076265	     -0.05556370	      0.88252898	     -0.00025689	     -0.20799766	      0.00413807	     -0.00037015	     46.36317027
      2.70773610	     -0.04966449	     -0.00086230	     -0.19071691	     -0.05555935	      0.88252859	     -0.00025606	     -0.20798290	      0.00411902	     -0.00037928	     46.57472054
      2.70931490	     -0.04960021	     -0.00084151	     -0.19065266	     -0.05555287	      0.88252798	     -0.00025481	     -0.20796118	      0.00409043	     -0.00039317	     46.86138661
      2.71063853	     -0.04954974	     -0.00082472	     -0.19060220	     -0.05554747	      0.88252745	     -0.00025375	     -0.20794340	      0.00406652	     -0.00040517	     47.17559527
      2.71196216	     -0.04950159	     -0.00080560	     -0.19055409	     -0.05554211	      0.88252690	     -0.00025269	     -0.20792604	      0.00404298	     -0.00041742	     47.40395243
      2.71328579	     -0.04945552	     -0.00078834	     -0.19050802	     -0.05553677	      0.88252634	     -0.00025161	     -0.20790911	      0.00401978	     -0.00043005	     47.76613085
      2.71447263	     -0.04941570	     -0.00076990	     -0.19046827	     -0.05553201	      0.88252583	     -0.00025064	     -0.20789430	      0.00399960	     -0.00044155	     47.94138398
      2.71565947	     -0.04937723	     -0.00075312	     -0.19042984	     -0.05552728	      0.88252530	     -0.00024966	     -0.20787983	      0.00397990	     -0.00045331	     48.23528464
      2.71684630	     -0.04933996	     -0.00073435	     -0.19039264	     -0.05552256	      0.88252475	     -0.00024867	     -0.20786570	      0.00396094	     -0.00046518	     48.44699634
      2.71836470	     -0.04929403	     -0.00071101	     -0.19034679	     -0.05551657	      0.88252403	     -0.00024739	     -0.20784809	      0.00393770	     -0.00048047	     48.81073268
      2.71957839	     -0.04925850	     -0.00069014	     -0.19031137	     -0.05551180	      0.88252344	     -0.00024636	     -0.20783440	      0.00392016	     -0.00049261	     48.97725813
      2.72079208	     -0.04922399	     -0.00067078	     -0.19027695	     -0.05550705	      0.88252284	     -0.00024532	     -0.20782103	      0.00390340	     -0.00050476	     49.26120056
      2.72200576	     -0.04919032	     -0.00064964	     -0.19024340	     -0.05550232	      0.88252222	     -0.00024427	     -0.20780798	      0.00388762	     -0.00051680	     49.44523804
      2.72350211	     -0.04915020	     -0.00062474	     -0.19020342	     -0.05549652	      0.88252143	     -0.00024297	     -0.20779232	      0.00386934	     -0.00053156	     49.78134924
      2.72469951	     -0.04911912	     -0.00060256	     -0.19017250	     -0.05549190	      0.88252079	     -0.00024192	     -0.20778011	      0.00385584	     -0.00054319	     49.89317322
      2.72589691	     -0.04908915	     -0.00058196	     -0.19014265	     -0.05548729	      0.88252013	     -0.00024085	     -0.20776820	      0.00384315	     -0.00055476	     50.13118949
      2.72709431	     -0.04905996	     -0.00055996	     -0.19011362	     -0.05548269	      0.88251946	     -0.00023978	     -0.20775659	      0.00383146	     -0.00056614	     50.26354344
      2.72865225	     -0.04902321	     -0.00053248	     -0.19007707	     -0.05547673	      0.88251857	     -0.00023837	     -0.20774190	      0.00381756	     -0.00058069	     50.53576314
      2.72984556	     -0.04899592	     -0.00050933	     -0.19004997	     -0.05547218	      0.88251787	     -0.00023729	     -0.20773097	      0.00380806	     -0.00059154	     50.57951630
      2.73103886	     -0.04896961	     -0.00048775	     -0.19002382	     -0.05546764	      0.88251716	     -0.00023619	     -0.20772031	      0.00379936	     -0.00060223	     50.76037648
      2.73223216	     -0.04894385	     -0.00046474	     -0.18999826	     -0.05546312	      0.88251643	     -0.00023509	     -0.20770993	      0.00379159	     -0.00061264	     50.83338003
      2.73383012	     -0.04891064	     -0.00043507	     -0.18996529	     -0.05545706	      0.88251544	     -0.00023359	     -0.20769644	      0.00378240	     -0.00062619	     51.04033382
      2.73501438	     -0.04888676	     -0.00041106	     -0.18994164	     -0.05545259	      0.88251469	     -0.00023247	     -0.20768674	      0.00377657	     -0.00063586	     51.01833718
      2.73619864	     -0.04886408	     -0.00038867	     -0.18991915	     -0.05544812	      0.88251393	     -0.00023135	     -0.20767730	      0.00377138	     -0.00064530	     51.13952851
      2.73765019	     -0.04883748	     -0.00035941	     -0.18989283	     -0.05544265	      0.88251299	     -0.00022996	     -0.20766609	      0.00376604	     -0.00065644	     51.13874491
      2.73894399	     -0.04881553	     -0.00033507	     -0.18987109	     -0.05543778	      0.88251213	     -0.00022871	     -0.20765643	      0.00376201	     -0.00066604	     51.28206599
      2.74023780	     -0.04879427	     -0.00030815	     -0.18985009	     -0.05543291	      0.88251127	     -0.00022745	     -0.20764709	      0.00375885	     -0.00067522	     51.20809750
      2.74153160	     -0.04877488	     -0.00028365	     -0.18983093	     -0.05542805	      0.88251039	     -0.00022617	     -0.20763807	      0.00375629	     -0.00068411	     51.33859384
      2.74282540	     -0.04875592	     -0.00025625	     -0.18981224	     -0.05542319	      0.88250950	     -0.00022489	     -0.20762939	      0.00375455	     -0.00069260	     51.23064708
      2.74411920	     -0.04873917	     -0.00023165	     -0.18979571	     -0.05541834	      0.88250860	     -0.00022360	     -0.20762102	      0.00375333	     -0.00070084	     51.35371270
      2.74541301	     -0.04872252	     -0.00020384	     -0.18977935	     -0.05541348	      0.88250768	     -0.00022230	     -0.20761299	      0.00375290	     -0.00070870	     51.21854574
      2.74670681	     -0.04870895	     -0.00017935	     -0.18976599	     -0.05540863	      0.88250676	     -0.00022099	     -0.20760529	      0.00375295	     -0.00071631	     51.32783857
      2.74800061	     -0.04869530	     -0.00015136	     -0.18975264	     -0.05540377	      0.88250583	     -0.00021967	     -0.20759794	      0.00375374	     -0.00072352	     51.17106070
      2.74929442	     -0.04868641	     -0.00012729	     -0.18974395	     -0.05539891	      0.88250489	     -0.00021834	     -0.20759096	      0.00375495	     -0.00073050	     51.26244172
      2.75058822	     -0.04867840	     -0.00009922	     -0.18973624	     -0.05539405	      0.88250394	     -0.00021700	     -0.20758441	      0.00375687	     -0.00073717	     51.08396151
      2.75188202	     -0.04867789	     -0.00007590	     -0.18973591	     -0.05538919	      0.88250298	     -0.00021566	     -0.20757833	      0.00375919	     -0.00074372	     51.15025269
      2.75304390	     -0.04867798	     -0.00005131	     -0.18973626	     -0.05538482	      0.88250211	     -0.00021444	     -0.20757337	      0.00376188	     -0.00074947	     50.98927819
      2.75420579	     -0.04868419	     -0.00002938	     -0.18974266	     -0.05538045	      0.88250124	     -0.00021322	     -0.20756888	      0.00376497	     -0.00075523	     50.96072811
      2.75561052	     -0.04869404	     -0.00000089	     -0.18975279	     -0.05537516	      0.88250017	     -0.00021173	     -0.20756417	      0.00376946	     -0.00076226	     50.85806495
      2.75701526	     -0.04871237	      0.00002475	     -0.18977135	     -0.05536986	      0.88249910	     -0.00021023	     -0.20756027	      0.00377470	     -0.00076949	     50.81034797
      2.75817734	     -0.04872748	      0.00004907	     -0.18978671	     -0.05536547	      0.88249820	     -0.00020898	     -0.20755772	      0.00377971	     -0.00077570	     50.70479941
      2.75933942	     -0.04874997	      0.00007065	     -0.18980940	     -0.05536107	      0.88249730	     -0.00020772	     -0.20755579	      0.00378526	     -0.00078220	     50.61875772
      2.76075425	     -0.04877897	      0.00009906	     -0.18983870	     -0.05535571	      0.88249618	     -0.00020618	     -0.20755432	      0.00379284	     -0.00079060	     50.52625236
      2.76216907	     -0.04881829	      0.00012452	     -0.18987826	     -0.05535034	      0.88249506	     -0.00020463	     -0.20755383	      0.00380131	     -0.00079961	     50.37347344
      2.76327272	     -0.04884628	      0.00014772	     -0.18990652	     -0.05534614	      0.88249417	     -0.00020342	     -0.20755418	      0.00380854	     -0.00080713	     50.32221826
      2.76437637	     -0.04888155	      0.00016814	     -0.18994200	     -0.05534193	      0.88249328	     -0.00020220	     -0.20755513	      0.00381635	     -0.00081503	     50.19198084
      2.76585577	     -0.04892958	      0.00019726	     -0.18999036	     -0.05533628	      0.88249206	     -0.00020055	     -0.20755737	      0.00382768	     -0.00082623	     50.08904949
      2.76733518	     -0.04898759	      0.00022396	     -0.19004866	     -0.05533061	      0.88249083	     -0.00019889	     -0.20756068	      0.00384006	     -0.00083807	     49.84640500
      2.76840073	     -0.04902591	      0.00024605	     -0.19008726	     -0.05532651	      0.88248993	     -0.00019770	     -0.20756376	      0.00384955	     -0.00084705	     49.82773336
      2.76946627	     -0.04907181	      0.00026580	     -0.19013340	     -0.05532240	      0.88248903	     -0.00019649	     -0.20756738	      0.00385964	     -0.00085632	     49.68510278
      2.77102488	     -0.04914112	      0.00029541	     -0.19020309	     -0.05531638	      0.88248768	     -0.00019473	     -0.20757371	      0.00387533	     -0.00087037	     49.57349643
      2.77234550	     -0.04920727	      0.00031871	     -0.19026953	     -0.05531125	      0.88248652	     -0.00019322	     -0.20758000	      0.00388956	     -0.00088256	     49.37129911
      2.77366613	     -0.04927197	      0.00034359	     -0.19033456	     -0.05530610	      0.88248535	     -0.00019172	     -0.20758717	      0.00390452	     -0.00089493	     49.33976990
      2.77498676	     -0.04934721	      0.00036519	     -0.19041009	     -0.05530094	      0.88248416	     -0.00019021	     -0.20759515	      0.00392031	     -0.00090716	     49.10379132
      2.77630739	     -0.04941813	      0.00038941	     -0.19048136	     -0.05529575	      0.88248295	     -0.00018869	     -0.20760401	      0.00393668	     -0.00091921	     49.11983396
      2.77743820	     -0.04948996	      0.00040663	     -0.19055342	     -0.05529129	      0.88248191	     -0.00018740	     -0.20761221	      0.00395128	     -0.00092921	     48.86379533
      2.77856902	     -0.04955888	      0.00042563	     -0.19062262	     -0.05528681	      0.88248085	     -0.00018610	     -0.20762104	      0.00396625	     -0.00093898	     48.78385881
      2.78000327	     -0.04965335	      0.00044764	     -0.19071743	     -0.05528111	      0.88247950	     -0.00018445	     -0.20763305	      0.00398591	     -0.00095091	     48.57177942
      2.78143753	     -0.04974581	      0.00047080	     -0.19081027	     -0.05527538	      0.88247812	     -0.00018281	     -0.20764595	      0.00400621	     -0.00096230	     48.51073682
      2.78258792	     -0.04982868	      0.00048619	     -0.19089339	     -0.05527076	      0.88247701	     -0.00018150	     -0.20765687	      0.00402309	     -0.00097088	     48.27672525
      2.78373831	     -0.04990829	      0.00050286	     -0.19097329	     -0.05526612	      0.88247589	     -0.00018018	     -0.20766832	      0.00404035	     -0.00097902	     48.18193593
      2.78518982	     -0.05001550	      0.00052148	     -0.19108083	     -0.05526024	      0.88247446	     -0.00017854	     -0.20768341	      0.00406279	     -0.00098848	     47.95678730
      2.78664133	     -0.05011889	      0.00054121	     -0.19118461	     -0.05525433	      0.88247302	     -0.00017690	     -0.20769924	      0.00408582	     -0.00099714	     47.86481537
      2.78776140	     -0.05020483	      0.00055308	     -0.19127078	     -0.05524974	      0.88247190	     -0.00017564	     -0.20771187	      0.00410412	     -0.00100305	     47.62128613
      2.78888148	     -0.05028757	      0.00056617	     -0.19135380	     -0.05524513	      0.88247078	     -0.00017439	     -0.20772493	      0.00412269	     -0.00100835	     47.47876697
      2.79039310	     -0.05040392	      0.00058158	     -0.19147049	     -0.05523888	      0.88246925	     -0.00017272	     -0.20774309	      0.00414838	     -0.00101449	     47.23063631
      2.79190471	     -0.05051550	      0.00059789	     -0.19158246	     -0.05523259	      0.88246771	     -0.00017106	     -0.20776181	      0.00417471	     -0.00101959	     47.06886361
      2.79299358	     -0.05060273	      0.00060633	     -0.19166992	     -0.05522803	      0.88246660	     -0.00016988	     -0.20777553	      0.00419423	     -0.00102254	     46.83362575
      2.79408244	     -0.05068467	      0.00061603	     -0.19175212	     -0.05522346	      0.88246548	     -0.00016871	     -0.20778946	      0.00421408	     -0.00102500	     46.67206174
      2.79567391	     -0.05080652	      0.00062783	     -0.19187433	     -0.05521673	      0.88246385	     -0.00016702	     -0.20781000	      0.00424387	     -0.00102762	     46.41860792
      2.79702666	     -0.05090493	      0.00063812	     -0.19197306	     -0.05521097	      0.88246246	     -0.00016560	     -0.20782759	      0.00426984	     -0.00102893	     46.23376078
      2.79837942	     -0.05100688	      0.00064532	     -0.19207530	     -0.05520517	      0.88246107	     -0.00016421	     -0.20784515	      0.00429644	     -0.00102923	     46.02605395
      2.79973217	     -0.05109972	      0.00065389	     -0.19216846	     -0.05519934	      0.88245967	     -0.00016283	     -0.20786266	      0.00432346	     -0.00102853	     45.85493406
      2.80108493	     -0.05119865	      0.00065781	     -0.19226763	     -0.05519348	      0.88245828	     -0.00016148	     -0.20787994	      0.00435102	     -0.00102663	     45.68679919
      2.80223607	     -0.05127233	      0.00066337	     -0.19234158	     -0.05518845	      0.88245710	     -0.00016035	     -0.20789448	      0.00437465	     -0.00102412	     45.52836019
      2.80338720	     -0.05134978	      0.00066575	     -0.19241925	     -0.05518340	      0.88245593	     -0.00015924	     -0.20790874	      0.00439855	     -0.00102063	     45.40188704
      2.80486268	     -0.05144271	      0.00066909	     -0.19251248	     -0.05517689	      0.88245442	     -0.00015784	     -0.20792663	      0.00442936	     -0.00101480	     45.22699878
      2.80633816	     -0.05153854	      0.00066884	     -0.19260854	     -0.05517033	      0.88245293	     -0.00015647	     -0.20794399	      0.00446039	     -0.00100742	     45.12510902
      2.80750174	     -0.05160656	      0.00067039	     -0.19267679	     -0.05516513	      0.88245176	     -0.00015541	     -0.20795734	      0.00448487	     -0.00100062	     44.96302461
      2.80866532	     -0.05167883	      0.00066887	     -0.19274924	     -0.05515990	      0.88245060	     -0.00015437	     -0.20797033	      0.00450944	     -0.00099288	     44.89023022
      2.81016102	     -0.05176639	      0.00066737	     -0.19283705	     -0.05515313	      0.88244913	     -0.00015307	     -0.20798655	      0.00454103	     -0.00098170	     44.74320043
      2.81165673	     -0.05185776	      0.00066168	     -0.19292860	     -0.05514631	      0.88244767	     -0.00015181	     -0.20800218	      0.00457266	     -0.00096916	     44.76260507
      2.81276370	     -0.05191733	      0.00065975	     -0.19298835	     -0.05514124	      0.88244660	     -0.00015090	     -0.20801342	      0.00459600	     -0.00095911	     44.58654957
      2.81387066	     -0.05198063	      0.00065448	     -0.19305177	     -0.05513614	      0.88244554	     -0.00015000	     -0.20802434	      0.00461930	     -0.00094838	     44.56802967
      2.81544383	     -0.05206658	      0.00064744	     -0.19313792	     -0.05512884	      0.88244406	     -0.00014877	     -0.20803937	      0.00465229	     -0.00093217	     44.44750995
      2.81677446	     -0.05214019	      0.00063865	     -0.19321165	     -0.05512264	      0.88244283	     -0.00014776	     -0.20805162	      0.00468006	     -0.00091768	     44.50777726
      2.81810508	     -0.05220840	      0.00063128	     -0.19328002	     -0.05511639	      0.88244162	     -0.00014677	     -0.20806346	      0.00470776	     -0.00090253	     44.37349958
      2.81943571	     -0.05227855	      0.00061947	     -0.19335024	     -0.05511011	      0.88244043	     -0.00014582	     -0.20807484	      0.00473524	     -0.00088672	     44.55684687
      2.82076634	     -0.05234309	      0.00061059	     -0.19341493	     -0.05510379	      0.88243926	     -0.00014490	     -0.20808579	      0.00476253	     -0.00087021	     44.36132640
      2.82190362	     -0.05240005	      0.00059860	     -0.19347192	     -0.05509836	      0.88243828	     -0.00014414	     -0.20809478	      0.00478549	     -0.00085560	     44.58068911
      2.82304091	     -0.05245300	      0.00058839	     -0.19352495	     -0.05509290	      0.88243732	     -0.00014340	     -0.20810344	      0.00480822	     -0.00084052	     44.53326480
      2.82446549	     -0.05251824	      0.00057272	     -0.19359023	     -0.05508603	      0.88243613	     -0.00014250	     -0.20811380	      0.00483614	     -0.00082101	     44.71443440
      2.82589007	     -0.05258015	      0.00055834	     -0.19365222	     -0.05507912	      0.88243498	     -0.00014164	     -0.20812363	      0.00486359	     -0.00080083	     44.62250404
      2.82700773	     -0.05262811	      0.00054382	     -0.19370018	     -0.05507368	      0.88243409	     -0.00014100	     -0.20813096	      0.00488459	     -0.00078468	     44.90044430
      2.82812540	     -0.05267373	      0.00053087	     -0.19374584	     -0.05506821	      0.88243322	     -0.00014037	     -0.20813794	      0.00490533	     -0.00076824	     44.91536759
      2.82958584	     -0.05273106	      0.00051168	     -0.19380317	     -0.05506102	      0.88243212	     -0.00013959	     -0.20814653	      0.00493185	     -0.00074647	     45.17223167
      2.83104629	     -0.05278487	      0.00049373	     -0.19385701	     -0.05505380	      0.88243104	     -0.00013885	     -0.20815449	      0.00495793	     -0.00072432	     45.13876373
      2.83210942	     -0.05282257	      0.00047759	     -0.19389468	     -0.05504852	      0.88243028	     -0.00013834	     -0.20815988	      0.00497644	     -0.00070809	     45.47358783
      2.83317256	     -0.05285862	      0.00046277	     -0.19393072	     -0.05504322	      0.88242954	     -0.00013785	     -0.20816491	      0.00499476	     -0.00069168	     45.55791814
      2.83471823	     -0.05290900	      0.00043908	     -0.19398105	     -0.05503548	      0.88242849	     -0.00013718	     -0.20817162	      0.00502086	     -0.00066760	     45.86547564
      2.83602463	     -0.05294908	      0.00041996	     -0.19402112	     -0.05502891	      0.88242763	     -0.00013665	     -0.20817671	      0.00504253	     -0.00064699	     45.94658569
      2.83733102	     -0.05298700	      0.00039855	     -0.19405898	     -0.05502230	      0.88242680	     -0.00013615	     -0.20818127	      0.00506372	     -0.00062627	     46.31615823
      2.83863741	     -0.05302262	      0.00037908	     -0.19409458	     -0.05501568	      0.88242599	     -0.00013568	     -0.20818531	      0.00508468	     -0.00060543	     46.33533301
      2.83994380	     -0.05305609	      0.00035628	     -0.19412797	     -0.05500902	      0.88242522	     -0.00013526	     -0.20818881	      0.00510517	     -0.00058470	     46.81030724
      2.84106173	     -0.05308283	      0.00033921	     -0.19415470	     -0.05500330	      0.88242457	     -0.00013492	     -0.20819139	      0.00512266	     -0.00056698	     46.78780143
      2.84217966	     -0.05310747	      0.00031988	     -0.19417928	     -0.05499757	      0.88242395	     -0.00013460	     -0.20819358	      0.00513989	     -0.00054940	     47.07739681
      2.84359040	     -0.05313258	      0.00029695	     -0.19420435	     -0.05499030	      0.88242319	     -0.00013424	     -0.20819571	      0.00516154	     -0.00052731	     47.24949362
      2.84500113	     -0.05314892	      0.00027243	     -0.19422063	     -0.05498300	      0.88242246	     -0.00013392	     -0.20819700	      0.00518294	     -0.00050529	     47.71731804
      2.84611656	     -0.05315498	      0.00025552	     -0.19422669	     -0.05497721	      0.88242191	     -0.00013370	     -0.20819730	      0.00519985	     -0.00048771	     47.74646195
      2.84723200	     -0.05315487	      0.00023708	     -0.19422656	     -0.05497140	      0.88242137	     -0.00013350	     -0.20819690	      0.00521653	     -0.00046997	     48.04258999
      2.84866885	     -0.05314462	      0.00021552	     -0.19421632	     -0.05496389	      0.88242071	     -0.00013329	     -0.20819522	      0.00523781	     -0.00044663	     48.24109364
      2.85010571	     -0.05312058	      0.00019274	     -0.19419227	     -0.05495635	      0.88242009	     -0.00013311	     -0.20819207	      0.00525864	     -0.00042260	     48.76469104
      2.85117047	     -0.05309401	      0.00017880	     -0.19416575	     -0.05495074	      0.88241965	     -0.00013301	     -0.20818867	      0.00527389	     -0.00040405	     48.78762594
      2.85223524	     -0.05306084	      0.00016349	     -0.19413260	     -0.05494512	      0.88241923	     -0.00013294	     -0.20818431	      0.00528868	     -0.00038490	     49.06592887
      2.85375070	     -0.05300348	      0.00014339	     -0.19407529	     -0.05493709	      0.88241867	     -0.00013287	     -0.20817641	      0.00530899	     -0.00035637	     49.31417489
      2.85504997	     -0.05294534	      0.00012543	     -0.19401717	     -0.05493018	      0.88241822	     -0.00013285	     -0.20816806	      0.00532550	     -0.00033075	     49.69028692
      2.85634925	     -0.05287830	      0.00010985	     -0.19395018	     -0.05492325	      0.88241781	     -0.00013287	     -0.20815825	      0.00534123	     -0.00030392	     49.83692329
      2.85764852	     -0.05280176	      0.00009228	     -0.19387364	     -0.05491630	      0.88241743	     -0.00013292	     -0.20814695	      0.00535591	     -0.00027594	     50.29027429
      2.85894779	     -0.05271808	      0.00007787	     -0.19379001	     -0.05490933	      0.88241709	     -0.00013301	     -0.20813418	      0.00536966	     -0.00024661	     50.35627240
      2.86005685	     -0.05264201	      0.00006299	     -0.19371391	     -0.05490337	      0.88241683	     -0.00013311	     -0.20812218	      0.00538037	     -0.00022069	     50.74240436
      2.86116591	     -0.05256203	      0.00005027	     -0.19363394	     -0.05489740	      0.88241660	     -0.00013324	     -0.20810920	      0.00539032	     -0.00019389	     50.89553912
      2.86257654	     -0.05245519	      0.00003277	     -0.19352706	     -0.05488979	      0.88241635	     -0.00013345	     -0.20809138	      0.00540166	     -0.00015878	     51.25785512
      2.86398717	     -0.05234181	      0.00001791	     -0.19341367	     -0.05488216	      0.88241616	     -0.00013369	     -0.20807216	      0.00541168	     -0.00012253	     51.42290476
      2.86510019	     -0.05224710	      0.00000435	     -0.19331889	     -0.05487613	      0.88241604	     -0.00013392	     -0.20805600	      0.00541852	     -0.00009326	     51.80362748
      2.86621321	     -0.05214821	     -0.00000709	     -0.19321997	     -0.05487010	      0.88241595	     -0.00013417	     -0.20803897	      0.00542457	     -0.00006337	     51.98083740
      2.86764826	     -0.05201574	     -0.00002282	     -0.19308741	     -0.05486231	      0.88241589	     -0.00013453	     -0.20801577	      0.00543099	     -0.00002418	     52.35523334
      2.86908332	     -0.05187780	     -0.00003647	     -0.19294940	     -0.05485451	      0.88241588	     -0.00013494	     -0.20799123	      0.00543598	      0.00001561	     52.51759652
      2.87015037	     -0.05177281	     -0.00004898	     -0.19284429	     -0.05484871	      0.88241591	     -0.00013527	     -0.20797219	      0.00543863	      0.00004537	     52.86693989
      2.87121742	     -0.05166552	     -0.00005971	     -0.19273690	     -0.05484291	      0.88241598	     -0.00013562	     -0.20795250	      0.00544052	      0.00007527	     53.04501502
      2.87272894	     -0.05150949	     -0.00007582	     -0.19258069	     -0.05483468	      0.88241612	     -0.00013617	     -0.20792354	      0.00544176	      0.00011767	     53.41588082
      2.87402899	     -0.05137220	     -0.00008822	     -0.19244325	     -0.05482761	      0.88241630	     -0.00013668	     -0.20789767	      0.00544153	      0.00015407	     53.61070490
      2.87532903	     -0.05123312	     -0.00010222	     -0.19230396	     -0.05482053	      0.88241652	     -0.00013722	     -0.20787097	      0.00543998	      0.00019016	     53.98619546
      2.87662908	     -0.05109257	     -0.00011356	     -0.19216324	     -0.05481346	      0.88241679	     -0.00013780	     -0.20784350	      0.00543726	      0.00022593	     54.14103797
      2.87792913	     -0.05095161	     -0.00012777	     -0.19202202	     -0.05480640	      0.88241711	     -0.00013841	     -0.20781534	      0.00543317	      0.00026105	     54.56165955
      2.87904464	     -0.05083103	     -0.00013708	     -0.19190126	     -0.05480034	      0.88241742	     -0.00013897	     -0.20779068	      0.00542875	      0.00029067	     54.65198193
      2.88016015	     -0.05071155	     -0.00014830	     -0.19178155	     -0.05479429	      0.88241776	     -0.00013955	     -0.20776565	      0.00542331	      0.00031954	     54.91327590
      2.88156824	     -0.05056364	     -0.00016104	     -0.19163335	     -0.05478666	      0.88241823	     -0.00014032	     -0.20773362	      0.00541517	      0.00035478	     55.11807258
      2.88297633	     -0.05041978	     -0.00017555	     -0.19148914	     -0.05477904	      0.88241876	     -0.00014113	     -0.20770127	      0.00540550	      0.00038824	     55.45729007
      2.88409971	     -0.05030775	     -0.00018478	     -0.19137687	     -0.05477297	      0.88241921	     -0.00014180	     -0.20767533	      0.00539689	      0.00041354	     55.53718157
      2.88522309	     -0.05019819	     -0.00019552	     -0.19126701	     -0.05476691	      0.88241968	     -0.00014250	     -0.20764932	      0.00538737	      0.00043736	     55.74850599
      2.88665236	     -0.05006245	     -0.00020754	     -0.19113091	     -0.05475922	      0.88242033	     -0.00014343	     -0.20761623	      0.00537415	      0.00046542	     55.91390841
      2.88808164	     -0.04993148	     -0.00022152	     -0.19099951	     -0.05475155	      0.88242101	     -0.00014440	     -0.20758321	      0.00535962	      0.00049065	     56.19955341
      2.88915995	     -0.04983511	     -0.00023000	     -0.19090286	     -0.05474578	      0.88242155	     -0.00014515	     -0.20755844	      0.00534794	      0.00050780	     56.22480153
      2.89023826	     -0.04974252	     -0.00024018	     -0.19080994	     -0.05474002	      0.88242211	     -0.00014593	     -0.20753387	      0.00533554	      0.00052310	     56.36344070
      2.89173852	     -0.04961870	     -0.00025288	     -0.19068567	     -0.05473203	      0.88242291	     -0.00014705	     -0.20750005	      0.00531734	      0.00054126	     56.48235508
      2.89323878	     -0.04950015	     -0.00026725	     -0.19056662	     -0.05472406	      0.88242373	     -0.00014822	     -0.20746672	      0.00529802	      0.00055548	     56.71881367
      2.89427308	     -0.04942108	     -0.00027442	     -0.19048725	     -0.05471859	      0.88242431	     -0.00014905	     -0.20744402	      0.00528424	      0.00056303	     56.70667789
      2.89530737	     -0.04934397	     -0.00028306	     -0.19040980	     -0.05471313	      0.88242489	     -0.00014990	     -0.20742155	      0.00526998	      0.00056860	     56.80312347
      2.89690894	     -0.04922787	     -0.00029491	     -0.19029320	     -0.05470471	      0.88242581	     -0.00015125	     -0.20738721	      0.00524718	      0.00057347	     56.89159903
      2.89822804	     -0.04913556	     -0.00030523	     -0.19020047	     -0.05469780	      0.88242657	     -0.00015240	     -0.20735931	      0.00522771	      0.00057402	     57.00133468
      2.89954714	     -0.04904507	     -0.00031321	     -0.19010958	     -0.05469092	      0.88242732	     -0.00015359	     -0.20733175	      0.00520774	      0.00057161	     57.02118587
      2.90086624	     -0.04895728	     -0.00032306	     -0.19002135	     -0.05468406	      0.88242807	     -0.00015480	     -0.20730450	      0.00518718	      0.00056625	     57.13763547
      2.90203797	     -0.04888109	     -0.00032882	     -0.18994483	     -0.05467800	      0.88242873	     -0.00015591	     -0.20728055	      0.00516855	      0.00055924	     57.10514346
      2.90320970	     -0.04880784	     -0.00033643	     -0.18987119	     -0.05467195	      0.88242938	     -0.00015704	     -0.20725685	      0.00514945	      0.00055009	     57.15133761
      2.90438143	     -0.04873704	     -0.00034236	     -0.18980004	     -0.05466593	      0.88243002	     -0.00015820	     -0.20723342	      0.00512999	      0.00053896	     57.13248604
      2.90590685	     -0.04864997	     -0.00035132	     -0.18971247	     -0.05465812	      0.88243083	     -0.00015974	     -0.20720335	      0.00510404	      0.00052155	     57.15233075
      2.90709936	     -0.04858426	     -0.00035602	     -0.18964640	     -0.05465205	      0.88243144	     -0.00016097	     -0.20718023	      0.00508339	      0.00050583	     57.09339683
      2.90829187	     -0.04852236	     -0.00036257	     -0.18958412	     -0.05464600	      0.88243204	     -0.00016223	     -0.20715744	      0.00506234	      0.00048834	     57.07696205
      2.90948438	     -0.04846175	     -0.00036718	     -0.18952314	     -0.05463997	      0.88243261	     -0.00016352	     -0.20713501	      0.00504100	      0.00046926	     57.02502341
      2.91098485	     -0.04839159	     -0.00037474	     -0.18945249	     -0.05463243	      0.88243329	     -0.00016518	     -0.20710727	      0.00501368	      0.00044317	     56.96090227
      2.91213151	     -0.04833898	     -0.00037782	     -0.18939955	     -0.05462669	      0.88243379	     -0.00016647	     -0.20708649	      0.00499252	      0.00042183	     56.89720241
      2.91327816	     -0.04829248	     -0.00038318	     -0.18935267	     -0.05462098	      0.88243426	     -0.00016778	     -0.20706608	      0.00497112	      0.00039936	     56.80447290
      2.91466628	     -0.04823661	     -0.00038705	     -0.18929639	     -0.05461410	      0.88243479	     -0.00016941	     -0.20704192	      0.00494493	      0.00037082	     56.74893370
      2.91587120	     -0.04819559	     -0.00039254	     -0.18925496	     -0.05460815	      0.88243522	     -0.00017084	     -0.20702139	      0.00492202	      0.00034509	     56.59405483
      2.91707613	     -0.04815152	     -0.00039489	     -0.18921054	     -0.05460224	      0.88243562	     -0.00017231	     -0.20700133	      0.00489891	      0.00031857	     56.57002264
      2.91828105	     -0.04811488	     -0.00039950	     -0.18917351	     -0.05459635	      0.88243599	     -0.00017379	     -0.20698167	      0.00487572	      0.00029149	     56.38756579
      2.91948598	     -0.04807435	     -0.00040128	     -0.18913264	     -0.05459049	      0.88243633	     -0.00017531	     -0.20696244	      0.00485236	      0.00026393	     56.37178097
      2.92069090	     -0.04804117	     -0.00040511	     -0.18909908	     -0.05458466	      0.88243663	     -0.00017684	     -0.20694357	      0.00482897	      0.00023617	     56.16480007
      2.92189583	     -0.04800337	     -0.00040622	     -0.18906095	     -0.05457885	      0.88243690	     -0.00017841	     -0.20692509	      0.00480544	      0.00020829	     56.15147260
      2.92310075	     -0.04797280	     -0.00040934	     -0.18903001	     -0.05457308	      0.88243713	     -0.00017999	     -0.20690692	      0.00478192	      0.00018057	     55.92367464
      2.92430567	     -0.04793705	     -0.00040976	     -0.18899394	     -0.05456733	      0.88243733	     -0.00018160	     -0.20688911	      0.00475827	      0.00015308	     55.91217331
      2.92551060	     -0.04790869	     -0.00041212	     -0.18896522	     -0.05456161	      0.88243750	     -0.00018324	     -0.20687156	      0.00473466	      0.00012612	     55.66334781
      2.92671552	     -0.04787482	     -0.00041169	     -0.18893104	     -0.05455592	      0.88243764	     -0.00018490	     -0.20685434	      0.00471091	      0.00009973	     55.65036466
      2.92792045	     -0.04784919	     -0.00041353	     -0.18890506	     -0.05455026	      0.88243774	     -0.00018658	     -0.20683737	      0.00468724	      0.00007416	     55.38120945
      2.92912537	     -0.04781768	     -0.00041258	     -0.18887325	     -0.05454462	      0.88243781	     -0.00018828	     -0.20682071	      0.00466346	      0.00004941	     55.37287021
      2.93033030	     -0.04779506	     -0.00041409	     -0.18885027	     -0.05453902	      0.88243786	     -0.00019001	     -0.20680430	      0.00463980	      0.00002570	     55.08818024
      2.93153522	     -0.04776639	     -0.00041268	     -0.18882130	     -0.05453344	      0.88243788	     -0.00019176	     -0.20678820	      0.00461608	      0.00000297	     55.08504551
      2.93274014	     -0.04774756	     -0.00041397	     -0.18880211	     -0.05452789	      0.88243787	     -0.00019353	     -0.20677236	      0.00459252	     -0.00001856	     54.77819250
      2.93394507	     -0.04772252	     -0.00041220	     -0.18877679	     -0.05452237	      0.88243783	     -0.00019532	     -0.20675686	      0.00456892	     -0.00003899	     54.77600147
      2.93514999	     -0.04770833	     -0.00041338	     -0.18876223	     -0.05451688	      0.88243777	     -0.00019713	     -0.20674163	      0.00454554	     -0.00005812	     54.44201211
      2.93635492	     -0.04768756	     -0.00041133	     -0.18874117	     -0.05451142	      0.88243769	     -0.00019896	     -0.20672679	      0.00452215	     -0.00007608	     54.44116464
      2.93755984	     -0.04767832	     -0.00041246	     -0.18873158	     -0.05450599	      0.88243759	     -0.00020081	     -0.20671225	      0.00449905	     -0.00009270	     54.08032299
      2.93876477	     -0.04766185	     -0.00041012	     -0.18871481	     -0.05450058	      0.88243747	     -0.00020268	     -0.20669812	      0.00447597	     -0.00010815	     54.08327958
      2.93996969	     -0.04765747	     -0.00041115	     -0.18871008	     -0.05449520	      0.88243733	     -0.00020457	     -0.20668432	      0.00445323	     -0.00012225	     53.69430105
      2.94117461	     -0.04764518	     -0.00040849	     -0.18869750	     -0.05448985	      0.88243718	     -0.00020647	     -0.20667094	      0.00443057	     -0.00013521	     53.70406969
      2.94225308	     -0.04764444	     -0.00040877	     -0.18869645	     -0.05448508	      0.88243702	     -0.00020819	     -0.20665927	      0.00441062	     -0.00014568	     53.35285487
      2.94333155	     -0.04763987	     -0.00040693	     -0.18869162	     -0.05448033	      0.88243686	     -0.00020993	     -0.20664795	      0.00439080	     -0.00015523	     53.24157764
      2.94465651	     -0.04764085	     -0.00040603	     -0.18869224	     -0.05447453	      0.88243665	     -0.00021207	     -0.20663448	      0.00436681	     -0.00016562	     52.93682539
      2.94598146	     -0.04763906	     -0.00040328	     -0.18869013	     -0.05446876	      0.88243642	     -0.00021424	     -0.20662154	      0.00434311	     -0.00017464	     52.84380073
      2.94708934	     -0.04764604	     -0.00040310	     -0.18869681	     -0.05446396	      0.88243623	     -0.00021606	     -0.20661110	      0.00432367	     -0.00018106	     52.48161220
      2.94819722	     -0.04764947	     -0.00040086	     -0.18869998	     -0.05445918	      0.88243602	     -0.00021789	     -0.20660105	      0.00430443	     -0.00018660	     52.35141701
      2.94930510	     -0.04765778	     -0.00039959	     -0.18870801	     -0.05445442	      0.88243581	     -0.00021974	     -0.20659135	      0.00428552	     -0.00019121	     52.08339437
      2.95082348	     -0.04766819	     -0.00039599	     -0.18871807	     -0.05444794	      0.88243552	     -0.00022228	     -0.20657867	      0.00426003	     -0.00019613	     51.87895467
      2.95195202	     -0.04768250	     -0.00039476	     -0.18873210	     -0.05444314	      0.88243530	     -0.00022419	     -0.20656967	      0.00424154	     -0.00019868	     51.51414519
      2.95308056	     -0.04769374	     -0.00039168	     -0.18874309	     -0.05443836	      0.88243507	     -0.00022610	     -0.20656106	      0.00422332	     -0.00020042	     51.35824495
      2.95420910	     -0.04770985	     -0.00038956	     -0.18875895	     -0.05443361	      0.88243484	     -0.00022802	     -0.20655281	      0.00420549	     -0.00020130	     51.05942959
      2.95571914	     -0.04772993	     -0.00038503	     -0.18877871	     -0.05442727	      0.88243454	     -0.00023060	     -0.20654237	      0.00418213	     -0.00020130	     50.84236713
      2.95683272	     -0.04775128	     -0.00038318	     -0.18879981	     -0.05442262	      0.88243432	     -0.00023251	     -0.20653506	      0.00416540	     -0.00020042	     50.45171933
      2.95794629	     -0.04776924	     -0.00037938	     -0.18881755	     -0.05441800	      0.88243409	     -0.00023443	     -0.20652813	      0.00414898	     -0.00019893	     50.27674551
      2.95932309	     -0.04779758	     -0.00037564	     -0.18884561	     -0.05441230	      0.88243382	     -0.00023681	     -0.20652002	      0.00412925	     -0.00019617	     49.87326750
      2.96055287	     -0.04782020	     -0.00037053	     -0.18886802	     -0.05440723	      0.88243358	     -0.00023895	     -0.20651326	      0.00411207	     -0.00019298	     49.73258677
      2.96178265	     -0.04785086	     -0.00036767	     -0.18889843	     -0.05440218	      0.88243335	     -0.00024108	     -0.20650690	      0.00409549	     -0.00018904	     49.31550547
      2.96301243	     -0.04787627	     -0.00036217	     -0.18892364	     -0.05439716	      0.88243312	     -0.00024323	     -0.20650098	      0.00407930	     -0.00018446	     49.20195975
      2.96424222	     -0.04791047	     -0.00035919	     -0.18895760	     -0.05439215	      0.88243289	     -0.00024537	     -0.20649543	      0.00406371	     -0.00017913	     48.75646624
      2.96547200	     -0.04793748	     -0.00035339	     -0.18898443	     -0.05438716	      0.88243268	     -0.00024752	     -0.20649031	      0.00404847	     -0.00017320	     48.66440805
      2.96670178	     -0.04797435	     -0.00035056	     -0.18902108	     -0.05438219	      0.88243247	     -0.00024967	     -0.20648553	      0.00403383	     -0.00016655	     48.19851177
      2.96793156	     -0.04800309	     -0.00034450	     -0.18904965	     -0.05437724	      0.88243227	     -0.00025183	     -0.20648115	      0.00401953	     -0.00015937	     48.14144191
      2.96916134	     -0.04804229	     -0.00034180	     -0.18908863	     -0.05437230	      0.88243208	     -0.00025398	     -0.20647708	      0.00400584	     -0.00015146	     47.66324483
      2.97039112	     -0.04807203	     -0.00033542	     -0.18911822	     -0.05436739	      0.88243190	     -0.00025613	     -0.20647338	      0.00399244	     -0.00014302	     47.63277429
      2.97149053	     -0.04810744	     -0.00033263	     -0.18915345	     -0.05436300	      0.88243174	     -0.00025806	     -0.20647029	      0.00398097	     -0.00013486	     47.22100978
      2.97258993	     -0.04813729	     -0.00032768	     -0.18918317	     -0.05435863	      0.88243160	     -0.00025998	     -0.20646745	      0.00396972	     -0.00012624	     47.07883300
      2.97394298	     -0.04817886	     -0.00032271	     -0.18922456	     -0.05435327	      0.88243144	     -0.00026235	     -0.20646422	      0.00395637	     -0.00011480	     46.72784364
      2.97529603	     -0.04821632	     -0.00031591	     -0.18926188	     -0.05434793	      0.88243129	     -0.00026471	     -0.20646134	      0.00394336	     -0.00010255	     46.60777811
      2.97643323	     -0.04825471	     -0.00031234	     -0.18930011	     -0.05434345	      0.88243118	     -0.00026669	     -0.20645912	      0.00393287	     -0.00009157	     46.23167867
      2.97757044	     -0.04828850	     -0.00030683	     -0.18933379	     -0.05433898	      0.88243108	     -0.00026867	     -0.20645716	      0.00392257	     -0.00008012	     46.09917743
      2.97870764	     -0.04832651	     -0.00030239	     -0.18937167	     -0.05433453	      0.88243100	     -0.00027064	     -0.20645542	      0.00391261	     -0.00006815	     45.82751060
[truncated: 287,794 more chars]
