# Supplementary material for: A Neural Controller Model Considering the Vestibulospinal Tract in Human Postural Control
Source: Front Comput Neurosci. 2022 Feb 25;16:785099. doi: 10.3389/fncom.2022.785099 (PMC8913724; doi:10.3389/fncom.2022.785099)
Supplement: Supplementary file 8 [file Data_Sheet_3.zip › SimulationResults/VST+/3.550/opt_2/jiang_CoPpositon_pos.sto]

CoP
version=1
nRows=3685
nColumns=11
inDegrees=no

This file contains CoP trajectory (of origin) and orientations.

Units are S.I. units (seconds, meters, Newtons, ...)
Angles are in degrees.

endheader
time	cop-x	cop-z	cop-x-calcn-r	com-x	com-y	com-z	com-x-calcn-r	com-x-vel	com-y-vel	s_torques
      0.00050955	     -0.05889584	     -0.00032746	     -0.19988574	     -0.06311975	      0.88306779	     -0.00041561	     -0.21706737	      0.00000427	      0.00008594	     19.47565198
      0.00101911	     -0.05828031	     -0.00026131	     -0.19927124	     -0.06311975	      0.88306785	     -0.00041559	     -0.21705120	     -0.00000656	      0.00017381	     22.83110404
      0.00184916	     -0.05763866	     -0.00020316	     -0.19863017	     -0.06311977	      0.88306806	     -0.00041556	     -0.21701330	     -0.00004716	      0.00031723	     20.99178573
      0.00286036	     -0.05727380	     -0.00017850	     -0.19826483	     -0.06311985	      0.88306846	     -0.00041550	     -0.21696064	     -0.00012298	      0.00048348	     19.13697404
      0.00461311	     -0.05722159	     -0.00018774	     -0.19821038	     -0.06312021	      0.88306953	     -0.00041536	     -0.21687892	     -0.00028731	      0.00072465	     16.81917958
      0.00649000	     -0.05743380	     -0.00021151	     -0.19841988	     -0.06312092	      0.88307107	     -0.00041516	     -0.21681848	     -0.00047079	      0.00089724	     13.45961920
      0.00784152	     -0.05757228	     -0.00022139	     -0.19855665	     -0.06312164	      0.88307233	     -0.00041498	     -0.21678997	     -0.00059689	      0.00096654	     11.05057397
      0.00919305	     -0.05767051	     -0.00022444	     -0.19865341	     -0.06312253	      0.88307366	     -0.00041479	     -0.21676962	     -0.00071589	      0.00099528	      9.59711875
      0.01054458	     -0.05772334	     -0.00022282	     -0.19870495	     -0.06312358	      0.88307501	     -0.00041457	     -0.21675431	     -0.00082917	      0.00098942	      8.66114530
      0.01222581	     -0.05775159	     -0.00021844	     -0.19873173	     -0.06312508	      0.88307664	     -0.00041428	     -0.21673915	     -0.00096373	      0.00094317	      8.02929054
      0.01354843	     -0.05775168	     -0.00021458	     -0.19873070	     -0.06312643	      0.88307785	     -0.00041403	     -0.21672901	     -0.00106647	      0.00088243	      7.97629714
      0.01487104	     -0.05774763	     -0.00021177	     -0.19872556	     -0.06312790	      0.88307896	     -0.00041377	     -0.21671992	     -0.00116684	      0.00080499	      7.82199097
      0.01619365	     -0.05773785	     -0.00021036	     -0.19871466	     -0.06312951	      0.88307997	     -0.00041350	     -0.21671177	     -0.00126573	      0.00071429	      7.90803487
      0.01797612	     -0.05772590	     -0.00021022	     -0.19870120	     -0.06313189	      0.88308112	     -0.00041312	     -0.21670222	     -0.00139662	      0.00057622	      7.75777721
      0.01929216	     -0.05771401	     -0.00021241	     -0.19868818	     -0.06313379	      0.88308181	     -0.00041283	     -0.21669631	     -0.00149200	      0.00046536	      7.96360816
      0.02060820	     -0.05770625	     -0.00021519	     -0.19867928	     -0.06313581	      0.88308234	     -0.00041253	     -0.21669134	     -0.00158584	      0.00034896	      7.78437474
      0.02222334	     -0.05769578	     -0.00022021	     -0.19866741	     -0.06313847	      0.88308279	     -0.00041215	     -0.21668661	     -0.00169927	      0.00020023	      7.84107114
      0.02366622	     -0.05769217	     -0.00022518	     -0.19866256	     -0.06314099	      0.88308298	     -0.00041181	     -0.21668360	     -0.00179831	      0.00006349	      7.54986604
      0.02510910	     -0.05768772	     -0.00023150	     -0.19865688	     -0.06314366	      0.88308297	     -0.00041145	     -0.21668178	     -0.00189537	     -0.00007584	      7.62537265
      0.02655198	     -0.05769172	     -0.00023764	     -0.19865966	     -0.06314646	      0.88308276	     -0.00041110	     -0.21668106	     -0.00198941	     -0.00021656	      7.38102705
      0.02799486	     -0.05769578	     -0.00024471	     -0.19866253	     -0.06314939	      0.88308234	     -0.00041073	     -0.21668148	     -0.00208062	     -0.00035796	      7.47036068
      0.02943774	     -0.05771024	     -0.00025112	     -0.19867586	     -0.06315246	      0.88308173	     -0.00041036	     -0.21668297	     -0.00216773	     -0.00049890	      7.36574687
      0.03088062	     -0.05772502	     -0.00025822	     -0.19868953	     -0.06315565	      0.88308091	     -0.00040999	     -0.21668559	     -0.00225094	     -0.00063868	      7.52420666
      0.03232351	     -0.05775151	     -0.00026427	     -0.19871498	     -0.06315895	      0.88307988	     -0.00040960	     -0.21668923	     -0.00232878	     -0.00077607	      7.62889195
      0.03376639	     -0.05777755	     -0.00027087	     -0.19874003	     -0.06316237	      0.88307867	     -0.00040921	     -0.21669398	     -0.00240158	     -0.00091031	      7.91941658
      0.03505324	     -0.05781081	     -0.00027565	     -0.19877247	     -0.06316550	      0.88307742	     -0.00040885	     -0.21669905	     -0.00246098	     -0.00102624	      8.22105730
      0.03634009	     -0.05784430	     -0.00028059	     -0.19880520	     -0.06316870	      0.88307603	     -0.00040849	     -0.21670495	     -0.00251547	     -0.00113797	      8.63762493
      0.03791359	     -0.05789272	     -0.00028572	     -0.19885278	     -0.06317270	      0.88307413	     -0.00040803	     -0.21671319	     -0.00257439	     -0.00126750	      9.28241550
      0.03948709	     -0.05794172	     -0.00029071	     -0.19890103	     -0.06317680	      0.88307204	     -0.00040756	     -0.21672255	     -0.00262499	     -0.00138799	     10.08967203
      0.04080022	     -0.05798889	     -0.00029387	     -0.19894766	     -0.06318027	      0.88307016	     -0.00040716	     -0.21673111	     -0.00266018	     -0.00148044	     10.84301556
      0.04211336	     -0.05803338	     -0.00029710	     -0.19899167	     -0.06318378	      0.88306816	     -0.00040675	     -0.21674033	     -0.00268952	     -0.00156483	     11.70997535
      0.04368982	     -0.05808980	     -0.00030011	     -0.19904763	     -0.06318804	      0.88306562	     -0.00040625	     -0.21675211	     -0.00271662	     -0.00165431	     12.78806965
      0.04526628	     -0.05814127	     -0.00030320	     -0.19909871	     -0.06319234	      0.88306295	     -0.00040574	     -0.21676459	     -0.00273583	     -0.00173009	     14.04486265
      0.04653293	     -0.05818542	     -0.00030486	     -0.19914264	     -0.06319581	      0.88306073	     -0.00040531	     -0.21677499	     -0.00274537	     -0.00178033	     14.89236643
      0.04779957	     -0.05822371	     -0.00030681	     -0.19918075	     -0.06319929	      0.88305844	     -0.00040488	     -0.21678567	     -0.00275066	     -0.00182091	     15.87490178
      0.04943127	     -0.05827121	     -0.00030879	     -0.19922809	     -0.06320378	      0.88305544	     -0.00040432	     -0.21679966	     -0.00275135	     -0.00185850	     16.95161867
      0.05106296	     -0.05830871	     -0.00031091	     -0.19926551	     -0.06320827	      0.88305239	     -0.00040374	     -0.21681376	     -0.00274668	     -0.00187957	     18.19059352
      0.05229090	     -0.05833676	     -0.00031180	     -0.19929355	     -0.06321164	      0.88305008	     -0.00040329	     -0.21682429	     -0.00273978	     -0.00188446	     18.66952424
      0.05351883	     -0.05835747	     -0.00031293	     -0.19931427	     -0.06321500	      0.88304776	     -0.00040284	     -0.21683471	     -0.00273112	     -0.00188032	     19.34020535
      0.05521666	     -0.05838205	     -0.00031400	     -0.19933891	     -0.06321962	      0.88304459	     -0.00040220	     -0.21684877	     -0.00271657	     -0.00186005	     19.91187070
      0.05691448	     -0.05839493	     -0.00031522	     -0.19935187	     -0.06322422	      0.88304146	     -0.00040156	     -0.21686232	     -0.00270066	     -0.00182397	     20.68377695
      0.05807927	     -0.05840328	     -0.00031528	     -0.19936030	     -0.06322736	      0.88303935	     -0.00040110	     -0.21687120	     -0.00268904	     -0.00179052	     20.60042615
      0.05924405	     -0.05840473	     -0.00031555	     -0.19936183	     -0.06323049	      0.88303729	     -0.00040065	     -0.21687973	     -0.00267785	     -0.00175066	     20.79170282
      0.06106500	     -0.05840325	     -0.00031568	     -0.19936047	     -0.06323535	      0.88303417	     -0.00039992	     -0.21689227	     -0.00266132	     -0.00167656	     20.75982090
      0.06255345	     -0.05839546	     -0.00031583	     -0.19935278	     -0.06323930	      0.88303172	     -0.00039932	     -0.21690179	     -0.00264961	     -0.00160669	     20.81920881
      0.06404191	     -0.05838742	     -0.00031554	     -0.19934483	     -0.06324324	      0.88302939	     -0.00039870	     -0.21691061	     -0.00263963	     -0.00152970	     20.45381215
      0.06553037	     -0.05837133	     -0.00031558	     -0.19932880	     -0.06324716	      0.88302717	     -0.00039808	     -0.21691877	     -0.00263241	     -0.00144700	     20.48737376
      0.06684727	     -0.05835923	     -0.00031513	     -0.19931675	     -0.06325062	      0.88302532	     -0.00039753	     -0.21692535	     -0.00262789	     -0.00136991	     19.98571736
      0.06816417	     -0.05834087	     -0.00031508	     -0.19929841	     -0.06325408	      0.88302356	     -0.00039696	     -0.21693138	     -0.00262597	     -0.00129020	     19.85316906
      0.06948107	     -0.05832335	     -0.00031489	     -0.19928090	     -0.06325754	      0.88302192	     -0.00039640	     -0.21693682	     -0.00262628	     -0.00120856	     19.46416739
      0.07120033	     -0.05829498	     -0.00031479	     -0.19925249	     -0.06326206	      0.88301993	     -0.00039565	     -0.21694306	     -0.00263072	     -0.00110056	     19.19940717
      0.07253676	     -0.05827515	     -0.00031435	     -0.19923262	     -0.06326558	      0.88301852	     -0.00039506	     -0.21694723	     -0.00263696	     -0.00101643	     18.69280048
      0.07387320	     -0.05825103	     -0.00031416	     -0.19920842	     -0.06326911	      0.88301722	     -0.00039447	     -0.21695086	     -0.00264614	     -0.00093319	     18.48905771
      0.07520963	     -0.05822917	     -0.00031380	     -0.19918645	     -0.06327265	      0.88301602	     -0.00039387	     -0.21695396	     -0.00265775	     -0.00085147	     18.10011066
      0.07691641	     -0.05819753	     -0.00031359	     -0.19915465	     -0.06327720	      0.88301466	     -0.00039310	     -0.21695724	     -0.00267654	     -0.00075056	     17.85587199
      0.07822855	     -0.05817677	     -0.00031316	     -0.19913373	     -0.06328073	      0.88301372	     -0.00039250	     -0.21695922	     -0.00269347	     -0.00067626	     17.42210973
      0.07954069	     -0.05815230	     -0.00031292	     -0.19910909	     -0.06328427	      0.88301288	     -0.00039190	     -0.21696083	     -0.00271298	     -0.00060556	     17.24939030
      0.08112158	     -0.05812897	     -0.00031283	     -0.19908551	     -0.06328858	      0.88301199	     -0.00039117	     -0.21696229	     -0.00273973	     -0.00052570	     17.16003717
      0.08253806	     -0.05813114	     -0.00031545	     -0.19908733	     -0.06329248	      0.88301129	     -0.00039051	     -0.21696364	     -0.00277054	     -0.00046019	     17.23789834
      0.08395453	     -0.05820414	     -0.00032170	     -0.19915981	     -0.06329644	      0.88301068	     -0.00038984	     -0.21696666	     -0.00281257	     -0.00040306	     16.96615560
      0.08537101	     -0.05836172	     -0.00032991	     -0.19931673	     -0.06330046	      0.88301014	     -0.00038917	     -0.21697404	     -0.00286505	     -0.00035912	     17.04895910
      0.08678749	     -0.05860167	     -0.00033656	     -0.19955601	     -0.06330455	      0.88300965	     -0.00038849	     -0.21698803	     -0.00292216	     -0.00033309	     16.87077730
      0.08820396	     -0.05888017	     -0.00033951	     -0.19983394	     -0.06330873	      0.88300919	     -0.00038780	     -0.21700976	     -0.00297902	     -0.00032843	     17.62322228
      0.08962044	     -0.05916994	     -0.00033758	     -0.20012328	     -0.06331299	      0.88300871	     -0.00038710	     -0.21703874	     -0.00303179	     -0.00034573	     17.93511336
      0.09103691	     -0.05943772	     -0.00033193	     -0.20039075	     -0.06331732	      0.88300820	     -0.00038640	     -0.21707370	     -0.00308050	     -0.00038376	     19.14998808
      0.09245339	     -0.05968034	     -0.00032314	     -0.20063319	     -0.06332172	      0.88300762	     -0.00038570	     -0.21711292	     -0.00312521	     -0.00043966	     19.43190975
      0.09386987	     -0.05989031	     -0.00031365	     -0.20084301	     -0.06332617	      0.88300695	     -0.00038500	     -0.21715497	     -0.00316756	     -0.00051036	     20.28432258
      0.09528634	     -0.06007759	     -0.00030413	     -0.20103015	     -0.06333069	      0.88300617	     -0.00038431	     -0.21719869	     -0.00320791	     -0.00059249	     20.14685281
      0.09670282	     -0.06024335	     -0.00029649	     -0.20119576	     -0.06333526	      0.88300526	     -0.00038364	     -0.21724335	     -0.00324713	     -0.00068312	     20.32804792
      0.09848875	     -0.06043360	     -0.00028960	     -0.20138576	     -0.06334110	      0.88300394	     -0.00038282	     -0.21730017	     -0.00329442	     -0.00080526	     19.44281947
      0.09981123	     -0.06055907	     -0.00028810	     -0.20151101	     -0.06334548	      0.88300281	     -0.00038224	     -0.21734228	     -0.00332810	     -0.00089901	     19.53578769
      0.10113371	     -0.06067854	     -0.00028854	     -0.20163021	     -0.06334990	      0.88300156	     -0.00038168	     -0.21738411	     -0.00335970	     -0.00099360	     18.89192836
      0.10285233	     -0.06082219	     -0.00029313	     -0.20177348	     -0.06335571	      0.88299975	     -0.00038099	     -0.21743779	     -0.00339773	     -0.00111553	     18.66679904
      0.10457096	     -0.06096132	     -0.00030011	     -0.20191223	     -0.06336158	      0.88299773	     -0.00038034	     -0.21749032	     -0.00343111	     -0.00123364	     18.17189966
      0.10581853	     -0.06105521	     -0.00030843	     -0.20200580	     -0.06336588	      0.88299613	     -0.00037990	     -0.21752762	     -0.00345272	     -0.00131594	     18.48966970
      0.10706611	     -0.06115022	     -0.00031732	     -0.20210052	     -0.06337019	      0.88299444	     -0.00037949	     -0.21756407	     -0.00347130	     -0.00139433	     18.66350258
      0.10892462	     -0.06128813	     -0.00033429	     -0.20223797	     -0.06337667	      0.88299175	     -0.00037891	     -0.21761679	     -0.00349404	     -0.00150222	     19.24567838
      0.11046789	     -0.06140969	     -0.00034817	     -0.20235920	     -0.06338207	      0.88298937	     -0.00037847	     -0.21765920	     -0.00350792	     -0.00158196	     19.82468949
      0.11201116	     -0.06153479	     -0.00036249	     -0.20248401	     -0.06338749	      0.88298687	     -0.00037806	     -0.21770055	     -0.00351760	     -0.00165232	     20.34034019
      0.11355443	     -0.06166586	     -0.00037583	     -0.20261486	     -0.06339293	      0.88298427	     -0.00037767	     -0.21774095	     -0.00352215	     -0.00171312	     21.00324361
      0.11509769	     -0.06180241	     -0.00038887	     -0.20275124	     -0.06339836	      0.88298159	     -0.00037731	     -0.21778074	     -0.00352212	     -0.00176460	     21.24107323
      0.11664096	     -0.06194993	     -0.00039846	     -0.20289870	     -0.06340379	      0.88297883	     -0.00037697	     -0.21782008	     -0.00351647	     -0.00180685	     21.72842967
      0.11818423	     -0.06209980	     -0.00040853	     -0.20304856	     -0.06340921	      0.88297602	     -0.00037665	     -0.21785915	     -0.00350611	     -0.00184053	     21.62742298
      0.11955397	     -0.06223962	     -0.00041414	     -0.20318849	     -0.06341401	      0.88297348	     -0.00037638	     -0.21789362	     -0.00349199	     -0.00186332	     21.81147919
      0.12092371	     -0.06237908	     -0.00041954	     -0.20332808	     -0.06341878	      0.88297092	     -0.00037612	     -0.21792798	     -0.00347418	     -0.00188003	     21.68006752
      0.12259832	     -0.06255218	     -0.00042304	     -0.20350147	     -0.06342457	      0.88296776	     -0.00037582	     -0.21796985	     -0.00344680	     -0.00189252	     21.59972397
      0.12427294	     -0.06272296	     -0.00042578	     -0.20367261	     -0.06343032	      0.88296458	     -0.00037554	     -0.21801165	     -0.00341417	     -0.00189706	     21.41516359
      0.12568544	     -0.06286797	     -0.00042506	     -0.20381801	     -0.06343512	      0.88296190	     -0.00037532	     -0.21804687	     -0.00338213	     -0.00189500	     21.29321327
      0.12709794	     -0.06300744	     -0.00042464	     -0.20395791	     -0.06343987	      0.88295923	     -0.00037510	     -0.21808207	     -0.00334691	     -0.00188803	     21.22231224
      0.12851045	     -0.06314288	     -0.00042247	     -0.20409383	     -0.06344457	      0.88295657	     -0.00037490	     -0.21811718	     -0.00330817	     -0.00187630	     21.11614880
      0.13043245	     -0.06331594	     -0.00041956	     -0.20426760	     -0.06345088	      0.88295299	     -0.00037465	     -0.21816472	     -0.00325088	     -0.00185325	     21.13951854
      0.13188719	     -0.06343927	     -0.00041563	     -0.20439153	     -0.06345557	      0.88295031	     -0.00037448	     -0.21820038	     -0.00320386	     -0.00183050	     20.92873855
      0.13334193	     -0.06355235	     -0.00041296	     -0.20450522	     -0.06346020	      0.88294766	     -0.00037432	     -0.21823565	     -0.00315466	     -0.00180347	     20.97759396
      0.13479667	     -0.06365761	     -0.00040943	     -0.20461112	     -0.06346475	      0.88294506	     -0.00037419	     -0.21827039	     -0.00310303	     -0.00177208	     20.79251895
      0.13668450	     -0.06377893	     -0.00040641	     -0.20473328	     -0.06347054	      0.88294176	     -0.00037405	     -0.21831451	     -0.00303362	     -0.00172507	     20.80505479
      0.13812388	     -0.06386201	     -0.00040299	     -0.20481703	     -0.06347487	      0.88293930	     -0.00037397	     -0.21834721	     -0.00297868	     -0.00168439	     20.40849824
      0.13956325	     -0.06393450	     -0.00040137	     -0.20489017	     -0.06347912	      0.88293691	     -0.00037391	     -0.21837899	     -0.00292299	     -0.00163976	     20.34953512
      0.14130459	     -0.06401201	     -0.00039865	     -0.20496849	     -0.06348415	      0.88293411	     -0.00037387	     -0.21841598	     -0.00285416	     -0.00158042	     19.92915422
      0.14304593	     -0.06407700	     -0.00039865	     -0.20503425	     -0.06348906	      0.88293141	     -0.00037387	     -0.21845127	     -0.00278499	     -0.00151570	     19.95612045
      0.14436817	     -0.06412244	     -0.00039688	     -0.20508031	     -0.06349270	      0.88292944	     -0.00037390	     -0.21847683	     -0.00273157	     -0.00146302	     19.46390129
      0.14569041	     -0.06416272	     -0.00039714	     -0.20512118	     -0.06349628	      0.88292754	     -0.00037395	     -0.21850135	     -0.00267836	     -0.00140776	     19.31952799
      0.14756817	     -0.06421565	     -0.00039711	     -0.20517495	     -0.06350124	      0.88292498	     -0.00037406	     -0.21853434	     -0.00260239	     -0.00132526	     18.95232884
      0.14920190	     -0.06425752	     -0.00039862	     -0.20521751	     -0.06350544	      0.88292287	     -0.00037419	     -0.21856136	     -0.00253645	     -0.00125047	     18.81387924
      0.15083563	     -0.06429829	     -0.00039865	     -0.20525901	     -0.06350953	      0.88292089	     -0.00037437	     -0.21858684	     -0.00247001	     -0.00117357	     18.45348411
      0.15246936	     -0.06433612	     -0.00040119	     -0.20529754	     -0.06351351	      0.88291904	     -0.00037457	     -0.21861086	     -0.00240396	     -0.00109561	     18.38603471
      0.15390329	     -0.06436989	     -0.00040103	     -0.20533195	     -0.06351691	      0.88291752	     -0.00037479	     -0.21863079	     -0.00234523	     -0.00102677	     18.06637297
      0.15533722	     -0.06440202	     -0.00040280	     -0.20536469	     -0.06352023	      0.88291609	     -0.00037503	     -0.21864969	     -0.00228667	     -0.00095833	     17.94277191
      0.15677115	     -0.06443427	     -0.00040345	     -0.20539758	     -0.06352347	      0.88291477	     -0.00037530	     -0.21866760	     -0.00222753	     -0.00089067	     17.72394211
      0.15874546	     -0.06447722	     -0.00040548	     -0.20544139	     -0.06352779	      0.88291310	     -0.00037571	     -0.21869077	     -0.00214570	     -0.00079983	     17.53857425
      0.16022118	     -0.06450938	     -0.00040525	     -0.20547423	     -0.06353091	      0.88291197	     -0.00037605	     -0.21870701	     -0.00208353	     -0.00073420	     17.26635124
      0.16169689	     -0.06454004	     -0.00040652	     -0.20550555	     -0.06353394	      0.88291093	     -0.00037643	     -0.21872240	     -0.00202113	     -0.00067120	     17.14059848
      0.16317261	     -0.06457029	     -0.00040640	     -0.20553649	     -0.06353687	      0.88290999	     -0.00037682	     -0.21873698	     -0.00195777	     -0.00061104	     16.91385578
      0.16508593	     -0.06460590	     -0.00040721	     -0.20557298	     -0.06354054	      0.88290889	     -0.00037738	     -0.21875477	     -0.00187504	     -0.00053819	     16.82172566
      0.16655107	     -0.06462991	     -0.00040586	     -0.20559771	     -0.06354324	      0.88290814	     -0.00037784	     -0.21876750	     -0.00181032	     -0.00048613	     16.52777996
      0.16801621	     -0.06464502	     -0.00040581	     -0.20561352	     -0.06354584	      0.88290746	     -0.00037833	     -0.21877937	     -0.00174581	     -0.00043798	     16.56885597
      0.16948135	     -0.06464867	     -0.00040436	     -0.20561788	     -0.06354835	      0.88290685	     -0.00037885	     -0.21879011	     -0.00168108	     -0.00039307	     16.51485679
      0.17139574	     -0.06462621	     -0.00040315	     -0.20559633	     -0.06355149	      0.88290615	     -0.00037956	     -0.21880184	     -0.00159944	     -0.00033923	     16.82066355
      0.17293697	     -0.06458561	     -0.00040056	     -0.20555644	     -0.06355391	      0.88290566	     -0.00038017	     -0.21880877	     -0.00153655	     -0.00029832	     16.82214261
      0.17447820	     -0.06452154	     -0.00039967	     -0.20549300	     -0.06355623	      0.88290523	     -0.00038081	     -0.21881306	     -0.00147918	     -0.00025985	     17.27056853
      0.17601942	     -0.06444195	     -0.00039772	     -0.20541401	     -0.06355847	      0.88290486	     -0.00038149	     -0.21881442	     -0.00142637	     -0.00022267	     17.55846494
      0.17756065	     -0.06434894	     -0.00039773	     -0.20532151	     -0.06356063	      0.88290454	     -0.00038219	     -0.21881290	     -0.00137953	     -0.00018680	     18.10130328
      0.17910188	     -0.06425074	     -0.00039728	     -0.20522376	     -0.06356273	      0.88290428	     -0.00038292	     -0.21880867	     -0.00133713	     -0.00015166	     18.51118893
      0.18064310	     -0.06414812	     -0.00039831	     -0.20512152	     -0.06356476	      0.88290408	     -0.00038368	     -0.21880208	     -0.00129949	     -0.00011779	     19.09332588
      0.18218433	     -0.06404623	     -0.00039870	     -0.20501998	     -0.06356673	      0.88290392	     -0.00038448	     -0.21879346	     -0.00126442	     -0.00008491	     19.53096485
      0.18405098	     -0.06392124	     -0.00040050	     -0.20489537	     -0.06356906	      0.88290380	     -0.00038547	     -0.21878078	     -0.00122509	     -0.00004737	     20.26364903
      0.18546873	     -0.06382935	     -0.00040033	     -0.20480378	     -0.06357077	      0.88290375	     -0.00038625	     -0.21876975	     -0.00119475	     -0.00001992	     20.57107689
      0.18688647	     -0.06373513	     -0.00040134	     -0.20470985	     -0.06357244	      0.88290374	     -0.00038705	     -0.21875771	     -0.00116476	      0.00000582	     21.08386249
      0.18866203	     -0.06361845	     -0.00040122	     -0.20459356	     -0.06357448	      0.88290378	     -0.00038809	     -0.21874134	     -0.00112535	      0.00003634	     21.62564992
      0.19023871	     -0.06351179	     -0.00040213	     -0.20448725	     -0.06357622	      0.88290385	     -0.00038903	     -0.21872575	     -0.00108934	      0.00006158	     22.26097810
      0.19181539	     -0.06340661	     -0.00040103	     -0.20438247	     -0.06357791	      0.88290397	     -0.00038999	     -0.21870920	     -0.00105096	      0.00008563	     22.70035764
      0.19339208	     -0.06329736	     -0.00040130	     -0.20427360	     -0.06357954	      0.88290412	     -0.00039098	     -0.21869182	     -0.00101173	      0.00010798	     23.39553323
      0.19496876	     -0.06319047	     -0.00039912	     -0.20416715	     -0.06358110	      0.88290431	     -0.00039199	     -0.21867364	     -0.00097005	      0.00012920	     23.80931346
      0.19654545	     -0.06307893	     -0.00039880	     -0.20405604	     -0.06358260	      0.88290453	     -0.00039302	     -0.21865478	     -0.00092780	      0.00014869	     24.55811611
      0.19794770	     -0.06298198	     -0.00039606	     -0.20395952	     -0.06358387	      0.88290475	     -0.00039395	     -0.21863744	     -0.00088835	      0.00016508	     24.89913058
      0.19934996	     -0.06288182	     -0.00039456	     -0.20385978	     -0.06358509	      0.88290499	     -0.00039489	     -0.21861964	     -0.00084856	      0.00018014	     25.47346943
      0.20103592	     -0.06276201	     -0.00039119	     -0.20374050	     -0.06358648	      0.88290531	     -0.00039605	     -0.21859765	     -0.00079937	      0.00019686	     25.96017978
      0.20272187	     -0.06263901	     -0.00038898	     -0.20361803	     -0.06358778	      0.88290566	     -0.00039722	     -0.21857509	     -0.00074990	      0.00021181	     26.68575724
      0.20411156	     -0.06253934	     -0.00038520	     -0.20351883	     -0.06358880	      0.88290596	     -0.00039819	     -0.21855608	     -0.00070821	      0.00022315	     26.93216445
      0.20550126	     -0.06243731	     -0.00038278	     -0.20341725	     -0.06358975	      0.88290627	     -0.00039918	     -0.21853676	     -0.00066681	      0.00023334	     27.42894214
      0.20721082	     -0.06231274	     -0.00037847	     -0.20329325	     -0.06359085	      0.88290668	     -0.00040040	     -0.21851257	     -0.00061558	      0.00024458	     27.79224610
      0.20892038	     -0.06218582	     -0.00037577	     -0.20316686	     -0.06359186	      0.88290711	     -0.00040163	     -0.21848799	     -0.00056510	      0.00025417	     28.43903288
      0.21023959	     -0.06208992	     -0.00037168	     -0.20307141	     -0.06359258	      0.88290745	     -0.00040259	     -0.21846875	     -0.00052603	      0.00026069	     28.52428997
      0.21155880	     -0.06199248	     -0.00036907	     -0.20297439	     -0.06359324	      0.88290780	     -0.00040356	     -0.21844933	     -0.00048780	      0.00026625	     28.86908819
      0.21334723	     -0.06186153	     -0.00036450	     -0.20284400	     -0.06359407	      0.88290828	     -0.00040487	     -0.21842272	     -0.00043667	      0.00027252	     29.11482243
      0.21513566	     -0.06172951	     -0.00036172	     -0.20271252	     -0.06359481	      0.88290877	     -0.00040618	     -0.21839582	     -0.00038722	      0.00027724	     29.63404790
      0.21638080	     -0.06163991	     -0.00035772	     -0.20262331	     -0.06359527	      0.88290912	     -0.00040710	     -0.21837694	     -0.00035325	      0.00027982	     29.57494604
      0.21762594	     -0.06154978	     -0.00035531	     -0.20253353	     -0.06359569	      0.88290947	     -0.00040802	     -0.21835797	     -0.00032039	      0.00028163	     29.77292515
      0.21953775	     -0.06141354	     -0.00035089	     -0.20239782	     -0.06359625	      0.88291001	     -0.00040943	     -0.21832869	     -0.00027146	      0.00028317	     29.90818735
      0.22110320	     -0.06130294	     -0.00034831	     -0.20228762	     -0.06359665	      0.88291045	     -0.00041058	     -0.21830462	     -0.00023317	      0.00028322	     30.13827471
      0.22266865	     -0.06119503	     -0.00034426	     -0.20218013	     -0.06359698	      0.88291089	     -0.00041173	     -0.21828050	     -0.00019614	      0.00028227	     30.10546887
      0.22423411	     -0.06108803	     -0.00034238	     -0.20207348	     -0.06359726	      0.88291133	     -0.00041287	     -0.21825638	     -0.00016103	      0.00028013	     30.36574693
      0.22564125	     -0.06099495	     -0.00033855	     -0.20198073	     -0.06359747	      0.88291173	     -0.00041389	     -0.21823472	     -0.00013047	      0.00027735	     30.24746590
      0.22704839	     -0.06090280	     -0.00033671	     -0.20188888	     -0.06359763	      0.88291211	     -0.00041490	     -0.21821312	     -0.00010151	      0.00027355	     30.39642987
      0.22845553	     -0.06081327	     -0.00033355	     -0.20179965	     -0.06359775	      0.88291250	     -0.00041590	     -0.21819160	     -0.00007363	      0.00026889	     30.34304222
      0.23020103	     -0.06070454	     -0.00033127	     -0.20169124	     -0.06359785	      0.88291296	     -0.00041713	     -0.21816505	     -0.00004106	      0.00026174	     30.47431840
      0.23161022	     -0.06061995	     -0.00032773	     -0.20160693	     -0.06359789	      0.88291332	     -0.00041811	     -0.21814377	     -0.00001590	      0.00025497	     30.32619133
      0.23301941	     -0.06053701	     -0.00032605	     -0.20152421	     -0.06359790	      0.88291368	     -0.00041908	     -0.21812265	      0.00000778	      0.00024715	     30.41173992
      0.23442860	     -0.06045673	     -0.00032306	     -0.20144417	     -0.06359787	      0.88291402	     -0.00042003	     -0.21810171	      0.00003049	      0.00023838	     30.32076120
      0.23618067	     -0.06035956	     -0.00032092	     -0.20134726	     -0.06359780	      0.88291443	     -0.00042119	     -0.21807597	      0.00005696	      0.00022600	     30.40650411
      0.23755882	     -0.06028620	     -0.00031732	     -0.20127411	     -0.06359770	      0.88291473	     -0.00042209	     -0.21805594	      0.00007688	      0.00021526	     30.23203265
      0.23893698	     -0.06021438	     -0.00031553	     -0.20120248	     -0.06359758	      0.88291502	     -0.00042297	     -0.21803614	      0.00009558	      0.00020355	     30.27638480
      0.24031513	     -0.06014479	     -0.00031259	     -0.20113307	     -0.06359744	      0.88291529	     -0.00042383	     -0.21801656	      0.00011352	      0.00019099	     30.17315618
      0.24214106	     -0.06005528	     -0.00031020	     -0.20104377	     -0.06359721	      0.88291562	     -0.00042494	     -0.21799098	      0.00013575	      0.00017300	     30.21164044
      0.24349877	     -0.05999118	     -0.00030670	     -0.20097984	     -0.06359702	      0.88291585	     -0.00042575	     -0.21797223	      0.00015156	      0.00015873	     30.02009818
      0.24485649	     -0.05992862	     -0.00030499	     -0.20091741	     -0.06359680	      0.88291606	     -0.00042653	     -0.21795373	      0.00016637	      0.00014362	     30.03390685
      0.24652009	     -0.05985462	     -0.00030134	     -0.20084358	     -0.06359651	      0.88291628	     -0.00042746	     -0.21793140	      0.00018373	      0.00012418	     29.86286981
      0.24799320	     -0.05979101	     -0.00029996	     -0.20078009	     -0.06359623	      0.88291645	     -0.00042825	     -0.21791194	      0.00019801	      0.00010605	     29.91307294
      0.24946632	     -0.05972956	     -0.00029635	     -0.20071878	     -0.06359593	      0.88291659	     -0.00042901	     -0.21789279	      0.00021178	      0.00008731	     29.69386800
      0.25093944	     -0.05967011	     -0.00029509	     -0.20065944	     -0.06359561	      0.88291670	     -0.00042975	     -0.21787393	      0.00022452	      0.00006789	     29.74406512
      0.25241256	     -0.05961290	     -0.00029135	     -0.20060235	     -0.06359527	      0.88291679	     -0.00043045	     -0.21785539	      0.00023683	      0.00004810	     29.50039217
      0.25388568	     -0.05955744	     -0.00029029	     -0.20054697	     -0.06359491	      0.88291685	     -0.00043113	     -0.21783716	      0.00024814	      0.00002784	     29.55624252
      0.25535880	     -0.05950412	     -0.00028640	     -0.20049376	     -0.06359453	      0.88291687	     -0.00043176	     -0.21781925	      0.00025912	      0.00000736	     29.28638221
      0.25683191	     -0.05945250	     -0.00028552	     -0.20044221	     -0.06359415	      0.88291687	     -0.00043237	     -0.21780166	      0.00026907	     -0.00001346	     29.36109986
      0.25830503	     -0.05940155	     -0.00028177	     -0.20039135	     -0.06359374	      0.88291683	     -0.00043294	     -0.21778440	      0.00027869	     -0.00003430	     29.06931110
      0.25977815	     -0.05935348	     -0.00028189	     -0.20034331	     -0.06359332	      0.88291677	     -0.00043348	     -0.21776752	      0.00028714	     -0.00005529	     29.16348363
      0.26108874	     -0.05931375	     -0.00027906	     -0.20030365	     -0.06359294	      0.88291668	     -0.00043392	     -0.21775285	      0.00029430	     -0.00007389	     28.89776056
      0.26239934	     -0.05927728	     -0.00027855	     -0.20026719	     -0.06359255	      0.88291657	     -0.00043434	     -0.21773855	      0.00030055	     -0.00009262	     28.88238824
      0.26399986	     -0.05923733	     -0.00027685	     -0.20022728	     -0.06359207	      0.88291641	     -0.00043481	     -0.21772170	      0.00030744	     -0.00011556	     28.69443947
      0.26560038	     -0.05920898	     -0.00027747	     -0.20019890	     -0.06359157	      0.88291620	     -0.00043523	     -0.21770572	      0.00031311	     -0.00013890	     28.71326046
      0.26692092	     -0.05919674	     -0.00027596	     -0.20018667	     -0.06359115	      0.88291601	     -0.00043555	     -0.21769343	      0.00031738	     -0.00015867	     28.45771635
      0.26824147	     -0.05919678	     -0.00027677	     -0.20018668	     -0.06359073	      0.88291578	     -0.00043583	     -0.21768219	      0.00032094	     -0.00017944	     28.42575443
      0.26985509	     -0.05921545	     -0.00027615	     -0.20020532	     -0.06359021	      0.88291547	     -0.00043613	     -0.21767026	      0.00032507	     -0.00020668	     28.20451320
      0.27146871	     -0.05925443	     -0.00027698	     -0.20024426	     -0.06358968	      0.88291511	     -0.00043638	     -0.21766069	      0.00032881	     -0.00023689	     28.24606168
      0.27273807	     -0.05929829	     -0.00027452	     -0.20028815	     -0.06358926	      0.88291480	     -0.00043654	     -0.21765504	      0.00033229	     -0.00026327	     27.95815617
      0.27400744	     -0.05935276	     -0.00027329	     -0.20034263	     -0.06358884	      0.88291444	     -0.00043667	     -0.21765113	      0.00033608	     -0.00029260	     27.92962888
      0.27568576	     -0.05943963	     -0.00026901	     -0.20042958	     -0.06358827	      0.88291392	     -0.00043679	     -0.21764874	      0.00034248	     -0.00033640	     27.72818414
      0.27736408	     -0.05954124	     -0.00026530	     -0.20053129	     -0.06358769	      0.88291331	     -0.00043685	     -0.21764957	      0.00035055	     -0.00038678	     27.86480456
      0.27860153	     -0.05962477	     -0.00025944	     -0.20061497	     -0.06358725	      0.88291281	     -0.00043686	     -0.21765224	      0.00035822	     -0.00042831	     27.56278880
      0.27983899	     -0.05971439	     -0.00025498	     -0.20070471	     -0.06358680	      0.88291225	     -0.00043684	     -0.21765662	      0.00036700	     -0.00047383	     27.58021680
      0.28159316	     -0.05984967	     -0.00024645	     -0.20084026	     -0.06358615	      0.88291136	     -0.00043676	     -0.21766568	      0.00038199	     -0.00054506	     27.41301295
      0.28310708	     -0.05997391	     -0.00024022	     -0.20096473	     -0.06358556	      0.88291048	     -0.00043664	     -0.21767602	      0.00039722	     -0.00061276	     27.50240231
      0.28462100	     -0.06010355	     -0.00023201	     -0.20109465	     -0.06358494	      0.88290950	     -0.00043648	     -0.21768857	      0.00041504	     -0.00068580	     27.21881750
      0.28613492	     -0.06023822	     -0.00022664	     -0.20122959	     -0.06358430	      0.88290840	     -0.00043627	     -0.21770316	      0.00043501	     -0.00076378	     27.42008702
      0.28764884	     -0.06037685	     -0.00021836	     -0.20136856	     -0.06358362	      0.88290718	     -0.00043603	     -0.21771964	      0.00045784	     -0.00084590	     26.97950421
      0.28896047	     -0.06050003	     -0.00021459	     -0.20149200	     -0.06358301	      0.88290603	     -0.00043578	     -0.21773533	      0.00047933	     -0.00091999	     27.17547117
      0.29027211	     -0.06062441	     -0.00020912	     -0.20161669	     -0.06358236	      0.88290477	     -0.00043551	     -0.21775220	      0.00050302	     -0.00099609	     26.94860885
      0.29191190	     -0.06078174	     -0.00020464	     -0.20177439	     -0.06358151	      0.88290306	     -0.00043513	     -0.21777484	      0.00053521	     -0.00109322	     26.97154367
      0.29355168	     -0.06094272	     -0.00019913	     -0.20193580	     -0.06358061	      0.88290118	     -0.00043470	     -0.21779905	      0.00057072	     -0.00119132	     26.62733388
      0.29490410	     -0.06107694	     -0.00019743	     -0.20207035	     -0.06357981	      0.88289952	     -0.00043432	     -0.21782007	      0.00060206	     -0.00127219	     26.78324219
      0.29625652	     -0.06121194	     -0.00019414	     -0.20220572	     -0.06357898	      0.88289774	     -0.00043391	     -0.21784191	      0.00063577	     -0.00135219	     26.57463662
      0.29790320	     -0.06137691	     -0.00019260	     -0.20237114	     -0.06357790	      0.88289544	     -0.00043337	     -0.21786946	      0.00067951	     -0.00144763	     26.62935465
      0.29954987	     -0.06154239	     -0.00019005	     -0.20253712	     -0.06357674	      0.88289298	     -0.00043279	     -0.21789796	      0.00072669	     -0.00153967	     26.34434589
      0.30088096	     -0.06167776	     -0.00019106	     -0.20267285	     -0.06357574	      0.88289088	     -0.00043230	     -0.21792161	      0.00076683	     -0.00161103	     26.51379360
      0.30221204	     -0.06181407	     -0.00019002	     -0.20280960	     -0.06357470	      0.88288869	     -0.00043177	     -0.21794575	      0.00080930	     -0.00167902	     26.38082980
      0.30391032	     -0.06198947	     -0.00019021	     -0.20298554	     -0.06357327	      0.88288577	     -0.00043106	     -0.21797717	      0.00086630	     -0.00176033	     26.44741670
      0.30560860	     -0.06216488	     -0.00018864	     -0.20316158	     -0.06357175	      0.88288272	     -0.00043031	     -0.21800916	      0.00092707	     -0.00183474	     26.24966697
      0.30692629	     -0.06230040	     -0.00019009	     -0.20329756	     -0.06357050	      0.88288026	     -0.00042969	     -0.21803428	      0.00097630	     -0.00188745	     26.42994325
      0.30824399	     -0.06243505	     -0.00018962	     -0.20343271	     -0.06356918	      0.88287774	     -0.00042905	     -0.21805959	      0.00102791	     -0.00193536	     26.35505611
      0.30999674	     -0.06261397	     -0.00019036	     -0.20361234	     -0.06356731	      0.88287430	     -0.00042815	     -0.21809349	      0.00109961	     -0.00199143	     26.44131732
      0.31174948	     -0.06279196	     -0.00018920	     -0.20379108	     -0.06356532	      0.88287077	     -0.00042720	     -0.21812759	      0.00117533	     -0.00203825	     26.26875158
      0.31303984	     -0.06292180	     -0.00019093	     -0.20392148	     -0.06356377	      0.88286812	     -0.00042648	     -0.21815278	      0.00123309	     -0.00206682	     26.46153506
      0.31433021	     -0.06304974	     -0.00019069	     -0.20405001	     -0.06356214	      0.88286544	     -0.00042572	     -0.21817802	      0.00129316	     -0.00209022	     26.40900230
      0.31616382	     -0.06322827	     -0.00019143	     -0.20422940	     -0.06355969	      0.88286158	     -0.00042460	     -0.21821387	      0.00138177	     -0.00211471	     26.49693622
      0.31774906	     -0.06337946	     -0.00019068	     -0.20438140	     -0.06355743	      0.88285822	     -0.00042359	     -0.21824480	      0.00146177	     -0.00212764	     26.38103146
      0.31933431	     -0.06352753	     -0.00019196	     -0.20453027	     -0.06355505	      0.88285484	     -0.00042254	     -0.21827563	      0.00154439	     -0.00213326	     26.56839405
      0.32091955	     -0.06367112	     -0.00019049	     -0.20467474	     -0.06355253	      0.88285146	     -0.00042145	     -0.21830631	      0.00163030	     -0.00213164	     26.35384854
      0.32250479	     -0.06380970	     -0.00019223	     -0.20481417	     -0.06354988	      0.88284808	     -0.00042032	     -0.21833675	      0.00171848	     -0.00212325	     26.66800951
      0.32386611	     -0.06392421	     -0.00019055	     -0.20492949	     -0.06354749	      0.88284520	     -0.00041932	     -0.21836263	      0.00179686	     -0.00211069	     26.40985056
      0.32522742	     -0.06403545	     -0.00019096	     -0.20504152	     -0.06354499	      0.88284234	     -0.00041829	     -0.21838823	      0.00187679	     -0.00209353	     26.51768737
      0.32695464	     -0.06417177	     -0.00019024	     -0.20517888	     -0.06354166	      0.88283875	     -0.00041694	     -0.21842026	      0.00198109	     -0.00206533	     26.39007801
      0.32868186	     -0.06430323	     -0.00019190	     -0.20531139	     -0.06353814	      0.88283521	     -0.00041556	     -0.21845177	      0.00208783	     -0.00203060	     26.61244501
      0.33007642	     -0.06440568	     -0.00019104	     -0.20541472	     -0.06353517	      0.88283240	     -0.00041441	     -0.21847682	      0.00217637	     -0.00199808	     26.32845024
      0.33147098	     -0.06450473	     -0.00019244	     -0.20551464	     -0.06353207	      0.88282964	     -0.00041324	     -0.21850149	      0.00226622	     -0.00196208	     26.41959506
      0.33321373	     -0.06462209	     -0.00019215	     -0.20563315	     -0.06352802	      0.88282626	     -0.00041174	     -0.21853177	      0.00238098	     -0.00191252	     26.23027190
      0.33495648	     -0.06473518	     -0.00019437	     -0.20574738	     -0.06352377	      0.88282297	     -0.00041022	     -0.21856139	      0.00249771	     -0.00185864	     26.43990140
      0.33631719	     -0.06482006	     -0.00019364	     -0.20583320	     -0.06352031	      0.88282047	     -0.00040901	     -0.21858406	      0.00259089	     -0.00181393	     26.09607953
      0.33767791	     -0.06490294	     -0.00019527	     -0.20591699	     -0.06351672	      0.88281804	     -0.00040779	     -0.21860633	      0.00268512	     -0.00176747	     26.13113304
      0.33949027	     -0.06500984	     -0.00019636	     -0.20602515	     -0.06351174	      0.88281489	     -0.00040614	     -0.21863536	      0.00281303	     -0.00170334	     25.90697011
      0.34130264	     -0.06511315	     -0.00020000	     -0.20612970	     -0.06350652	      0.88281186	     -0.00040448	     -0.21866367	      0.00294303	     -0.00163755	     26.08207642
      0.34263410	     -0.06518599	     -0.00020013	     -0.20620352	     -0.06350254	      0.88280972	     -0.00040324	     -0.21868400	      0.00304058	     -0.00158853	     25.70147215
      0.34396557	     -0.06525642	     -0.00020239	     -0.20627490	     -0.06349842	      0.88280763	     -0.00040200	     -0.21870389	      0.00313910	     -0.00153939	     25.69147192
      0.34586141	     -0.06535188	     -0.00020445	     -0.20637176	     -0.06349234	      0.88280478	     -0.00040023	     -0.21873141	      0.00328181	     -0.00146965	     25.44826107
      0.34749481	     -0.06542951	     -0.00020765	     -0.20645059	     -0.06348688	      0.88280243	     -0.00039870	     -0.21875431	      0.00340653	     -0.00141039	     25.47673686
      0.34912822	     -0.06550090	     -0.00020859	     -0.20652324	     -0.06348121	      0.88280017	     -0.00039716	     -0.21877639	      0.00353344	     -0.00135221	     25.14002056
      0.35076162	     -0.06556549	     -0.00021210	     -0.20658907	     -0.06347533	      0.88279801	     -0.00039563	     -0.21879750	      0.00366160	     -0.00129552	     25.26620921
      0.35239503	     -0.06562077	     -0.00021201	     -0.20664566	     -0.06346925	      0.88279594	     -0.00039410	     -0.21881750	      0.00379200	     -0.00124028	     24.81571735
      0.35380414	     -0.06566047	     -0.00021523	     -0.20668645	     -0.06346382	      0.88279423	     -0.00039278	     -0.21883368	      0.00390510	     -0.00119399	     24.95581387
      0.35521326	     -0.06569229	     -0.00021629	     -0.20671940	     -0.06345824	      0.88279258	     -0.00039147	     -0.21884873	      0.00401956	     -0.00114872	     24.72111906
      0.35698421	     -0.06572262	     -0.00021988	     -0.20675113	     -0.06345099	      0.88279059	     -0.00038984	     -0.21886589	      0.00416422	     -0.00109327	     24.69824801
      0.35875516	     -0.06574277	     -0.00022234	     -0.20677269	     -0.06344349	      0.88278870	     -0.00038822	     -0.21888100	      0.00431016	     -0.00103905	     24.35966487
      0.36019043	     -0.06575253	     -0.00022773	     -0.20678355	     -0.06343722	      0.88278724	     -0.00038693	     -0.21889168	      0.00442837	     -0.00099592	     24.46564407
      0.36162569	     -0.06575598	     -0.00023158	     -0.20678812	     -0.06343078	      0.88278584	     -0.00038564	     -0.21890093	      0.00454716	     -0.00095317	     24.26769680
      0.36341296	     -0.06575271	     -0.00023874	     -0.20678621	     -0.06342252	      0.88278419	     -0.00038407	     -0.21891040	      0.00469478	     -0.00090031	     24.26996644
      0.36520022	     -0.06573999	     -0.00024405	     -0.20677487	     -0.06341400	      0.88278263	     -0.00038252	     -0.21891753	      0.00484253	     -0.00084742	     24.00082035
      0.36658601	     -0.06572447	     -0.00025132	     -0.20676037	     -0.06340721	      0.88278148	     -0.00038133	     -0.21892141	      0.00495623	     -0.00080634	     24.10709112
      0.36797179	     -0.06570328	     -0.00025661	     -0.20674022	     -0.06340026	      0.88278039	     -0.00038017	     -0.21892383	      0.00506986	     -0.00076491	     23.99054406
      0.36983492	     -0.06566650	     -0.00026534	     -0.20670481	     -0.06339067	      0.88277902	     -0.00037862	     -0.21892471	      0.00522150	     -0.00070859	     23.99613684
      0.37169804	     -0.06561998	     -0.00027178	     -0.20665967	     -0.06338080	      0.88277775	     -0.00037710	     -0.21892285	      0.00537229	     -0.00065124	     23.82759376
      0.37303322	     -0.06558165	     -0.00027923	     -0.20662228	     -0.06337356	      0.88277691	     -0.00037603	     -0.21891980	      0.00547898	     -0.00060951	     23.91447292
      0.37436841	     -0.06553862	     -0.00028452	     -0.20658022	     -0.06336617	      0.88277612	     -0.00037498	     -0.21891535	      0.00558517	     -0.00056702	     23.85551546
      0.37633215	     -0.06546799	     -0.00029335	     -0.20651097	     -0.06335505	      0.88277507	     -0.00037345	     -0.21890627	      0.00573942	     -0.00050316	     23.85582311
      0.37798391	     -0.06540152	     -0.00029897	     -0.20644567	     -0.06334547	      0.88277429	     -0.00037219	     -0.21889634	      0.00586762	     -0.00044792	     23.77087935
      0.37963568	     -0.06532963	     -0.00030652	     -0.20637490	     -0.06333567	      0.88277359	     -0.00037095	     -0.21888435	      0.00599367	     -0.00039130	     23.80453487
      0.38128744	     -0.06525171	     -0.00031100	     -0.20629812	     -0.06332567	      0.88277300	     -0.00036973	     -0.21887040	      0.00611821	     -0.00033310	     23.69344097
      0.38293921	     -0.06516935	     -0.00031883	     -0.20621683	     -0.06331546	      0.88277249	     -0.00036853	     -0.21885455	      0.00624006	     -0.00027352	     23.75760589
      0.38433173	     -0.06509524	     -0.00032172	     -0.20614366	     -0.06330670	      0.88277215	     -0.00036754	     -0.21883979	      0.00634159	     -0.00022203	     23.63102232
      0.38572426	     -0.06501826	     -0.00032681	     -0.20606757	     -0.06329780	      0.88277188	     -0.00036656	     -0.21882378	      0.00644108	     -0.00016960	     23.62550236
      0.38752421	     -0.06491365	     -0.00033146	     -0.20596410	     -0.06328609	      0.88277163	     -0.00036531	     -0.21880135	      0.00656736	     -0.00010038	     23.54980528
      0.38932417	     -0.06480470	     -0.00033802	     -0.20585624	     -0.06327416	      0.88277152	     -0.00036409	     -0.21877704	      0.00669030	     -0.00002983	     23.59236916
      0.39070315	     -0.06471733	     -0.00034002	     -0.20576972	     -0.06326487	      0.88277151	     -0.00036316	     -0.21875724	      0.00678282	      0.00002511	     23.47902351
      0.39208214	     -0.06462766	     -0.00034401	     -0.20568086	     -0.06325545	      0.88277159	     -0.00036225	     -0.21873645	      0.00687319	      0.00008054	     23.48597883
      0.39392460	     -0.06450338	     -0.00034754	     -0.20555764	     -0.06324268	      0.88277180	     -0.00036106	     -0.21870720	      0.00699124	      0.00015528	     23.43107827
      0.39576705	     -0.06437565	     -0.00035339	     -0.20543090	     -0.06322969	      0.88277216	     -0.00035989	     -0.21867636	      0.00710560	      0.00023036	     23.53382830
      0.39706142	     -0.06428276	     -0.00035440	     -0.20533874	     -0.06322045	      0.88277249	     -0.00035908	     -0.21865381	      0.00718432	      0.00028325	     23.42092173
      0.39835579	     -0.06418852	     -0.00035749	     -0.20524518	     -0.06321110	      0.88277289	     -0.00035828	     -0.21863054	      0.00726106	      0.00033600	     23.44787946
      0.40033172	     -0.06404047	     -0.00036093	     -0.20509813	     -0.06319664	      0.88277363	     -0.00035709	     -0.21859369	      0.00737512	      0.00041615	     23.43541613
      0.40195827	     -0.06391570	     -0.00036512	     -0.20497415	     -0.06318457	      0.88277436	     -0.00035612	     -0.21856220	      0.00746587	      0.00048148	     23.50815162
      0.40358483	     -0.06378770	     -0.00036716	     -0.20484692	     -0.06317235	      0.88277520	     -0.00035518	     -0.21852968	      0.00755418	      0.00054613	     23.46767109
      0.40521139	     -0.06365813	     -0.00037203	     -0.20471806	     -0.06315999	      0.88277614	     -0.00035425	     -0.21849616	      0.00763940	      0.00060977	     23.59852042
      0.40666819	     -0.06353971	     -0.00037349	     -0.20460030	     -0.06314881	      0.88277707	     -0.00035344	     -0.21846534	      0.00771375	      0.00066590	     23.54120686
      0.40812499	     -0.06342148	     -0.00037763	     -0.20448264	     -0.06313752	      0.88277808	     -0.00035264	     -0.21843380	      0.00778559	      0.00072093	     23.63320757
      0.40958179	     -0.06330254	     -0.00038020	     -0.20436429	     -0.06312613	      0.88277917	     -0.00035186	     -0.21840162	      0.00785540	      0.00077484	     23.63582553
      0.41140928	     -0.06315454	     -0.00038553	     -0.20421696	     -0.06311169	      0.88278065	     -0.00035089	     -0.21836042	      0.00793963	      0.00084055	     23.74935332
      0.41286896	     -0.06303620	     -0.00038762	     -0.20409915	     -0.06310006	      0.88278191	     -0.00035014	     -0.21832696	      0.00800468	      0.00089147	     23.72095778
      0.41432865	     -0.06291961	     -0.00039196	     -0.20398305	     -0.06308833	      0.88278325	     -0.00034940	     -0.21829304	      0.00806728	      0.00094072	     23.80460065
      0.41578834	     -0.06280334	     -0.00039453	     -0.20386726	     -0.06307651	      0.88278466	     -0.00034867	     -0.21825874	      0.00812791	      0.00098831	     23.80974041
      0.41761685	     -0.06266026	     -0.00039951	     -0.20372472	     -0.06306158	      0.88278652	     -0.00034777	     -0.21821530	      0.00820065	      0.00104527	     23.90841820
      0.41903603	     -0.06254956	     -0.00040084	     -0.20361446	     -0.06304990	      0.88278803	     -0.00034709	     -0.21818130	      0.00825514	      0.00108743	     23.87690599
      0.42045521	     -0.06244104	     -0.00040418	     -0.20350634	     -0.06303815	      0.88278960	     -0.00034642	     -0.21814707	      0.00830744	      0.00112756	     23.93904782
      0.42215829	     -0.06231114	     -0.00040585	     -0.20337692	     -0.06302395	      0.88279156	     -0.00034562	     -0.21810576	      0.00836796	      0.00117306	     23.93913271
      0.42367514	     -0.06219763	     -0.00040923	     -0.20326377	     -0.06301121	      0.88279337	     -0.00034492	     -0.21806876	      0.00841926	      0.00121092	     24.01880424
      0.42519198	     -0.06208358	     -0.00040974	     -0.20315012	     -0.06299841	      0.88279523	     -0.00034423	     -0.21803161	      0.00846883	      0.00124635	     24.00464394
      0.42670882	     -0.06197160	     -0.00041259	     -0.20303847	     -0.06298552	      0.88279715	     -0.00034355	     -0.21799429	      0.00851577	      0.00127909	     24.08722131
      0.42822567	     -0.06185860	     -0.00041263	     -0.20292583	     -0.06297257	      0.88279911	     -0.00034288	     -0.21795683	      0.00856120	      0.00130937	     24.08220747
      0.42958309	     -0.06175916	     -0.00041470	     -0.20282665	     -0.06296092	      0.88280091	     -0.00034228	     -0.21792317	      0.00859944	      0.00133415	     24.15264720
      0.43094052	     -0.06165916	     -0.00041520	     -0.20272691	     -0.06294923	      0.88280273	     -0.00034169	     -0.21788942	      0.00863650	      0.00135699	     24.17897810
      0.43229795	     -0.06156010	     -0.00041637	     -0.20262810	     -0.06293748	      0.88280459	     -0.00034110	     -0.21785555	      0.00867149	      0.00137778	     24.23184082
      0.43399567	     -0.06143664	     -0.00041723	     -0.20250493	     -0.06292272	      0.88280695	     -0.00034036	     -0.21781307	      0.00871324	      0.00140114	     24.28708158
      0.43532378	     -0.06134106	     -0.00041834	     -0.20240953	     -0.06291113	      0.88280882	     -0.00033980	     -0.21777975	      0.00874360	      0.00141730	     24.34674874
      0.43665190	     -0.06124576	     -0.00041908	     -0.20231442	     -0.06289950	      0.88281071	     -0.00033923	     -0.21774638	      0.00877273	      0.00143187	     24.40036435
      0.43798001	     -0.06115131	     -0.00041999	     -0.20222014	     -0.06288783	      0.88281262	     -0.00033867	     -0.21771296	      0.00879983	      0.00144480	     24.45936190
      0.43975521	     -0.06102627	     -0.00042109	     -0.20209528	     -0.06287218	      0.88281520	     -0.00033791	     -0.21766824	      0.00883364	      0.00145987	     24.54045875
      0.44106295	     -0.06093539	     -0.00042202	     -0.20200452	     -0.06286061	      0.88281712	     -0.00033736	     -0.21763529	      0.00885608	      0.00146935	     24.60300716
      0.44237069	     -0.06084538	     -0.00042285	     -0.20191461	     -0.06284901	      0.88281904	     -0.00033681	     -0.21760236	      0.00887717	      0.00147771	     24.66856455
      0.44397079	     -0.06073690	     -0.00042397	     -0.20180623	     -0.06283479	      0.88282142	     -0.00033613	     -0.21756210	      0.00890019	      0.00148642	     24.74987077
      0.44557090	     -0.06062982	     -0.00042503	     -0.20169923	     -0.06282053	      0.88282380	     -0.00033546	     -0.21752191	      0.00892106	      0.00149381	     24.83964958
      0.44683216	     -0.06054665	     -0.00042592	     -0.20161611	     -0.06280927	      0.88282569	     -0.00033493	     -0.21749030	      0.00893514	      0.00149865	     24.90856316
      0.44809341	     -0.06046433	     -0.00042675	     -0.20153381	     -0.06279799	      0.88282758	     -0.00033440	     -0.21745876	      0.00894802	      0.00150291	     24.98378318
      0.44971020	     -0.06036033	     -0.00042777	     -0.20142983	     -0.06278351	      0.88283001	     -0.00033372	     -0.21741844	      0.00896185	      0.00150745	     25.08060278
      0.45132699	     -0.06025804	     -0.00042867	     -0.20132754	     -0.06276902	      0.88283245	     -0.00033304	     -0.21737827	      0.00897343	      0.00151126	     25.18429118
      0.45267337	     -0.06017452	     -0.00042939	     -0.20124399	     -0.06275693	      0.88283449	     -0.00033247	     -0.21734494	      0.00898062	      0.00151382	     25.26921516
      0.45401975	     -0.06009224	     -0.00043000	     -0.20116168	     -0.06274483	      0.88283653	     -0.00033191	     -0.21731175	      0.00898650	      0.00151606	     25.36319382
      0.45536612	     -0.06001159	     -0.00043056	     -0.20108098	     -0.06273273	      0.88283857	     -0.00033134	     -0.21727870	      0.00899032	      0.00151787	     25.45678076
      0.45715861	     -0.05990665	     -0.00043115	     -0.20097595	     -0.06271661	      0.88284130	     -0.00033059	     -0.21723496	      0.00899309	      0.00151984	     25.59104672
      0.45853419	     -0.05982815	     -0.00043149	     -0.20089737	     -0.06270424	      0.88284339	     -0.00033002	     -0.21720160	      0.00899284	      0.00152088	     25.69289775
      0.45990978	     -0.05975111	     -0.00043169	     -0.20082024	     -0.06269187	      0.88284548	     -0.00032945	     -0.21716844	      0.00899133	      0.00152171	     25.80490586
      0.46128536	     -0.05967566	     -0.00043180	     -0.20074469	     -0.06267951	      0.88284757	     -0.00032888	     -0.21713548	      0.00898790	      0.00152217	     25.91707656
      0.46311289	     -0.05957787	     -0.00043163	     -0.20064674	     -0.06266309	      0.88285036	     -0.00032813	     -0.21709202	      0.00898120	      0.00152247	     26.07640873
      0.46449607	     -0.05950586	     -0.00043141	     -0.20057460	     -0.06265067	      0.88285246	     -0.00032757	     -0.21705937	      0.00897389	      0.00152236	     26.19312693
      0.46587925	     -0.05943527	     -0.00043104	     -0.20050387	     -0.06263826	      0.88285457	     -0.00032700	     -0.21702695	      0.00896539	      0.00152216	     26.31797574
      0.46726243	     -0.05936648	     -0.00043059	     -0.20043493	     -0.06262587	      0.88285667	     -0.00032644	     -0.21699476	      0.00895504	      0.00152168	     26.43860243
      0.46918324	     -0.05927356	     -0.00042972	     -0.20034178	     -0.06260868	      0.88285959	     -0.00032566	     -0.21695045	      0.00893842	      0.00152070	     26.61735215
      0.47059272	     -0.05920752	     -0.00042903	     -0.20027556	     -0.06259609	      0.88286174	     -0.00032509	     -0.21691825	      0.00892403	      0.00151958	     26.74178402
      0.47200220	     -0.05914186	     -0.00042827	     -0.20020971	     -0.06258353	      0.88286388	     -0.00032451	     -0.21688632	      0.00890851	      0.00151828	     26.88033690
      0.47371975	     -0.05906394	     -0.00042789	     -0.20013154	     -0.06256824	      0.88286648	     -0.00032380	     -0.21684781	      0.00888724	      0.00151634	     27.03443221
      0.47543730	     -0.05898677	     -0.00042731	     -0.20005411	     -0.06255300	      0.88286909	     -0.00032309	     -0.21680981	      0.00886427	      0.00151423	     27.22365198
      0.47682846	     -0.05892813	     -0.00042760	     -0.19999524	     -0.06254068	      0.88287119	     -0.00032250	     -0.21677942	      0.00884369	      0.00151220	     27.32519751
      0.47821962	     -0.05886903	     -0.00042720	     -0.19993590	     -0.06252839	      0.88287329	     -0.00032191	     -0.21674941	      0.00882214	      0.00151008	     27.49004470
      0.47995405	     -0.05879932	     -0.00042732	     -0.19986587	     -0.06251312	      0.88287591	     -0.00032115	     -0.21671246	      0.00879328	      0.00150708	     27.62970281
      0.48149693	     -0.05873460	     -0.00042586	     -0.19980089	     -0.06249957	      0.88287823	     -0.00032046	     -0.21668001	      0.00876609	      0.00150417	     27.88238870
      0.48303980	     -0.05867906	     -0.00042666	     -0.19974503	     -0.06248607	      0.88288055	     -0.00031976	     -0.21664788	      0.00873745	      0.00150108	     27.92373105
      0.48434954	     -0.05862502	     -0.00042469	     -0.19969077	     -0.06247464	      0.88288252	     -0.00031915	     -0.21662094	      0.00871191	      0.00149824	     28.18398729
      0.48565927	     -0.05857860	     -0.00042476	     -0.19964408	     -0.06246325	      0.88288448	     -0.00031852	     -0.21659421	      0.00868553	      0.00149527	     28.26123280
      0.48725184	     -0.05851856	     -0.00042322	     -0.19958372	     -0.06244944	      0.88288685	     -0.00031774	     -0.21656209	      0.00865205	      0.00149137	     28.50981581
      0.48884442	     -0.05846692	     -0.00042368	     -0.19953173	     -0.06243569	      0.88288923	     -0.00031694	     -0.21653030	      0.00861745	      0.00148724	     28.56463715
      0.49011472	     -0.05841902	     -0.00042093	     -0.19948358	     -0.06242476	      0.88289111	     -0.00031628	     -0.21650526	      0.00858868	      0.00148371	     28.81992429
      0.49138503	     -0.05837837	     -0.00041969	     -0.19944266	     -0.06241387	      0.88289300	     -0.00031561	     -0.21648042	      0.00855927	      0.00148016	     28.89440668
      0.49302940	     -0.05832299	     -0.00041646	     -0.19938695	     -0.06239983	      0.88289543	     -0.00031472	     -0.21644865	      0.00851992	      0.00147537	     29.12515049
      0.49467377	     -0.05827667	     -0.00041546	     -0.19934026	     -0.06238585	      0.88289785	     -0.00031379	     -0.21641726	      0.00847957	      0.00147036	     29.16834462
      0.49589154	     -0.05823623	     -0.00041225	     -0.19929957	     -0.06237554	      0.88289964	     -0.00031309	     -0.21639436	      0.00844876	      0.00146636	     29.41118242
      0.49710932	     -0.05820337	     -0.00041102	     -0.19926644	     -0.06236527	      0.88290142	     -0.00031237	     -0.21637169	      0.00841753	      0.00146221	     29.48495424
      0.49883634	     -0.05815618	     -0.00040813	     -0.19921886	     -0.06235078	      0.88290394	     -0.00031132	     -0.21634007	      0.00837220	      0.00145585	     29.69720843
      0.50031390	     -0.05812247	     -0.00040694	     -0.19918480	     -0.06233843	      0.88290609	     -0.00031040	     -0.21631349	      0.00833268	      0.00144997	     29.74725245
      0.50179145	     -0.05808493	     -0.00040369	     -0.19914694	     -0.06232615	      0.88290822	     -0.00030945	     -0.21628744	      0.00829225	      0.00144352	     29.98343089
      0.50326901	     -0.05805724	     -0.00040285	     -0.19911889	     -0.06231393	      0.88291035	     -0.00030848	     -0.21626184	      0.00825132	      0.00143656	     29.96928829
      0.50474656	     -0.05802209	     -0.00039871	     -0.19908342	     -0.06230177	      0.88291247	     -0.00030748	     -0.21623681	      0.00820942	      0.00142887	     30.26097713
      0.50602191	     -0.05800250	     -0.00039798	     -0.19906352	     -0.06229132	      0.88291429	     -0.00030659	     -0.21621555	      0.00817302	      0.00142177	     30.19594145
      0.50729726	     -0.05797819	     -0.00039488	     -0.19903893	     -0.06228092	      0.88291609	     -0.00030569	     -0.21619473	      0.00813597	      0.00141408	     30.34858014
      0.50888464	     -0.05795580	     -0.00039220	     -0.19901617	     -0.06226804	      0.88291833	     -0.00030454	     -0.21616936	      0.00808940	      0.00140380	     30.37013316
      0.51047202	     -0.05793257	     -0.00038709	     -0.19899260	     -0.06225524	      0.88292055	     -0.00030335	     -0.21614477	      0.00804205	      0.00139256	     30.59681130
      0.51174857	     -0.05792562	     -0.00038538	     -0.19898535	     -0.06224500	      0.88292232	     -0.00030238	     -0.21612557	      0.00800381	      0.00138283	     30.49240544
      0.51302511	     -0.05791625	     -0.00038151	     -0.19897571	     -0.06223481	      0.88292408	     -0.00030138	     -0.21610704	      0.00796511	      0.00137227	     30.60918316
      0.51463799	     -0.05791356	     -0.00037782	     -0.19897267	     -0.06222200	      0.88292628	     -0.00030009	     -0.21608453	      0.00791602	      0.00135780	     30.58835025
      0.51625087	     -0.05790691	     -0.00037098	     -0.19896571	     -0.06220927	      0.88292846	     -0.00029877	     -0.21606314	      0.00786636	      0.00134190	     30.84298770
      0.51747705	     -0.05791174	     -0.00036795	     -0.19897029	     -0.06219965	      0.88293010	     -0.00029774	     -0.21604752	      0.00782857	      0.00132897	     30.68405333
      0.51870322	     -0.05791287	     -0.00036258	     -0.19897119	     -0.06219007	      0.88293172	     -0.00029669	     -0.21603256	      0.00779036	      0.00131519	     30.77283855
      0.52039345	     -0.05792210	     -0.00035576	     -0.19898011	     -0.06217695	      0.88293392	     -0.00029521	     -0.21601294	      0.00773742	      0.00129482	     30.76296004
      0.52208368	     -0.05792859	     -0.00034599	     -0.19898633	     -0.06216392	      0.88293610	     -0.00029369	     -0.21599455	      0.00768368	      0.00127268	     31.01965258
      0.52326250	     -0.05794396	     -0.00034150	     -0.19900148	     -0.06215488	      0.88293759	     -0.00029261	     -0.21598240	      0.00764593	      0.00125621	     30.83153400
      0.52444133	     -0.05795641	     -0.00033473	     -0.19901375	     -0.06214589	      0.88293906	     -0.00029151	     -0.21597092	      0.00760777	      0.00123872	     30.90552387
      0.52623712	     -0.05798122	     -0.00032485	     -0.19903828	     -0.06213228	      0.88294126	     -0.00028980	     -0.21595464	      0.00754922	      0.00121018	     30.98495232
      0.52772978	     -0.05799766	     -0.00031469	     -0.19905451	     -0.06212105	      0.88294304	     -0.00028835	     -0.21594217	      0.00749952	      0.00118476	     31.19362914
      0.52922245	     -0.05802026	     -0.00030599	     -0.19907687	     -0.06210989	      0.88294479	     -0.00028687	     -0.21593049	      0.00744875	      0.00115792	     31.13891836
      0.53071511	     -0.05803845	     -0.00029399	     -0.19909487	     -0.06209881	      0.88294650	     -0.00028536	     -0.21591969	      0.00739695	      0.00112947	     31.40887332
      0.53204155	     -0.05806557	     -0.00028601	     -0.19912178	     -0.06208903	      0.88294798	     -0.00028400	     -0.21591080	      0.00735063	      0.00110285	     31.37235502
      0.53336799	     -0.05808742	     -0.00027551	     -0.19914346	     -0.06207931	      0.88294942	     -0.00028262	     -0.21590267	      0.00730355	      0.00107484	     31.63264774
      0.53469443	     -0.05811530	     -0.00026661	     -0.19917114	     -0.06206966	      0.88295083	     -0.00028122	     -0.21589522	      0.00725591	      0.00104554	     31.70404670
      0.53642615	     -0.05815200	     -0.00025334	     -0.19920758	     -0.06205715	      0.88295261	     -0.00027937	     -0.21588664	      0.00719311	      0.00100523	     31.96790564
      0.53778020	     -0.05818939	     -0.00024548	     -0.19924474	     -0.06204744	      0.88295395	     -0.00027791	     -0.21588083	      0.00714416	      0.00097217	     32.01774379
      0.53913425	     -0.05822176	     -0.00023531	     -0.19927692	     -0.06203780	      0.88295524	     -0.00027643	     -0.21587584	      0.00709514	      0.00093777	     32.29575278
      0.54048830	     -0.05825918	     -0.00022696	     -0.19931413	     -0.06202823	      0.88295648	     -0.00027493	     -0.21587157	      0.00704624	      0.00090217	     32.41631998
      0.54219980	     -0.05830523	     -0.00021473	     -0.19935993	     -0.06201622	      0.88295799	     -0.00027303	     -0.21586725	      0.00698477	      0.00085549	     32.70686578
      0.54353108	     -0.05834864	     -0.00020792	     -0.19940311	     -0.06200695	      0.88295910	     -0.00027153	     -0.21586469	      0.00693779	      0.00081804	     32.78305293
      0.54486235	     -0.05838707	     -0.00019883	     -0.19944135	     -0.06199775	      0.88296017	     -0.00027003	     -0.21586284	      0.00689143	      0.00077965	     33.02846759
      0.54619363	     -0.05842882	     -0.00019150	     -0.19948290	     -0.06198860	      0.88296118	     -0.00026851	     -0.21586160	      0.00684578	      0.00074054	     33.19039821
      0.54798171	     -0.05848240	     -0.00018014	     -0.19953624	     -0.06197642	      0.88296246	     -0.00026647	     -0.21586089	      0.00678547	      0.00068701	     33.47497429
      0.54930359	     -0.05852857	     -0.00017462	     -0.19958219	     -0.06196748	      0.88296334	     -0.00026495	     -0.21586102	      0.00674192	      0.00064690	     33.60125475
      0.55062546	     -0.05857085	     -0.00016687	     -0.19962430	     -0.06195859	      0.88296417	     -0.00026343	     -0.21586174	      0.00669915	      0.00060639	     33.80722019
      0.55224490	     -0.05862690	     -0.00015986	     -0.19968011	     -0.06194778	      0.88296511	     -0.00026156	     -0.21586332	      0.00664800	      0.00055646	     34.02391493
      0.55368082	     -0.05867284	     -0.00015127	     -0.19972588	     -0.06193827	      0.88296587	     -0.00025989	     -0.21586536	      0.00660386	      0.00051204	     34.20615708
      0.55511674	     -0.05872428	     -0.00014601	     -0.19977712	     -0.06192882	      0.88296658	     -0.00025823	     -0.21586790	      0.00656112	      0.00046764	     34.38195472
      0.55655266	     -0.05877189	     -0.00013762	     -0.19982459	     -0.06191943	      0.88296722	     -0.00025656	     -0.21587101	      0.00652001	      0.00042339	     34.48041575
      0.55798858	     -0.05882575	     -0.00013295	     -0.19987827	     -0.06191009	      0.88296779	     -0.00025489	     -0.21587462	      0.00648077	      0.00037939	     34.66804297
      0.55942450	     -0.05887462	     -0.00012488	     -0.19992702	     -0.06190081	      0.88296831	     -0.00025321	     -0.21587877	      0.00644355	      0.00033587	     34.71592850
      0.56086042	     -0.05892773	     -0.00012073	     -0.19997998	     -0.06189159	      0.88296876	     -0.00025154	     -0.21588332	      0.00640826	      0.00029299	     34.90563568
      0.56229635	     -0.05897555	     -0.00011286	     -0.20002772	     -0.06188241	      0.88296915	     -0.00024987	     -0.21588830	      0.00637509	      0.00025105	     34.87638228
      0.56373227	     -0.05902670	     -0.00010909	     -0.20007875	     -0.06187328	      0.88296948	     -0.00024821	     -0.21589358	      0.00634376	      0.00021015	     35.06178489
      0.56516819	     -0.05907280	     -0.00010096	     -0.20012481	     -0.06186419	      0.88296975	     -0.00024654	     -0.21589917	      0.00631450	      0.00017060	     34.95712477
      0.56660411	     -0.05912229	     -0.00009718	     -0.20017420	     -0.06185514	      0.88296997	     -0.00024488	     -0.21590499	      0.00628688	      0.00013257	     35.13460244
      0.56804003	     -0.05916758	     -0.00008903	     -0.20021948	     -0.06184613	      0.88297013	     -0.00024322	     -0.21591108	      0.00626122	      0.00009630	     34.94991453
      0.56947595	     -0.05921485	     -0.00008547	     -0.20026668	     -0.06183716	      0.88297025	     -0.00024157	     -0.21591735	      0.00623702	      0.00006172	     35.12722084
      0.57076001	     -0.05925268	     -0.00007822	     -0.20030452	     -0.06182917	      0.88297031	     -0.00024010	     -0.21592310	      0.00621701	      0.00003249	     34.93291692
      0.57204407	     -0.05929103	     -0.00007358	     -0.20034286	     -0.06182119	      0.88297033	     -0.00023863	     -0.21592892	      0.00619810	      0.00000480	     34.96417679
      0.57361856	     -0.05933611	     -0.00006621	     -0.20038796	     -0.06181145	      0.88297031	     -0.00023685	     -0.21593615	      0.00617672	     -0.00002690	     34.81358666
      0.57519306	     -0.05938163	     -0.00006124	     -0.20043347	     -0.06180174	      0.88297025	     -0.00023507	     -0.21594347	      0.00615695	     -0.00005624	     34.86562688
      0.57651113	     -0.05941776	     -0.00005469	     -0.20046964	     -0.06179364	      0.88297016	     -0.00023359	     -0.21594967	      0.00614195	     -0.00007889	     34.61689312
      0.57782919	     -0.05945392	     -0.00005062	     -0.20050582	     -0.06178555	      0.88297004	     -0.00023212	     -0.21595589	      0.00612796	     -0.00009993	     34.59183187
      0.57914726	     -0.05948852	     -0.00004529	     -0.20054045	     -0.06177748	      0.88296990	     -0.00023066	     -0.21596214	      0.00611523	     -0.00011928	     34.41959512
      0.58095078	     -0.05953454	     -0.00003958	     -0.20058652	     -0.06176647	      0.88296966	     -0.00022868	     -0.21597066	      0.00609948	     -0.00014306	     34.34266527
      0.58229377	     -0.05956628	     -0.00003355	     -0.20061833	     -0.06175828	      0.88296946	     -0.00022722	     -0.21597694	      0.00608914	     -0.00015867	     34.06725901
      0.58363675	     -0.05959704	     -0.00002957	     -0.20064912	     -0.06175011	      0.88296923	     -0.00022577	     -0.21598313	      0.00607955	     -0.00017263	     33.99860204
      0.58497974	     -0.05962536	     -0.00002436	     -0.20067751	     -0.06174195	      0.88296899	     -0.00022434	     -0.21598920	      0.00607085	     -0.00018493	     33.78781253
      0.58677389	     -0.05965996	     -0.00001909	     -0.20071217	     -0.06173107	      0.88296865	     -0.00022246	     -0.21599705	      0.00606003	     -0.00019897	     33.68802194
      0.58809587	     -0.05968079	     -0.00001361	     -0.20073308	     -0.06172307	      0.88296838	     -0.00022109	     -0.21600259	      0.00605271	     -0.00020753	     33.40048726
      0.58941785	     -0.05970042	     -0.00001032	     -0.20075276	     -0.06171507	      0.88296810	     -0.00021975	     -0.21600790	      0.00604544	     -0.00021462	     33.31466476
      0.59105443	     -0.05972088	     -0.00000475	     -0.20077330	     -0.06170518	      0.88296774	     -0.00021812	     -0.21601412	      0.00603671	     -0.00022127	     33.04061176
      0.59251365	     -0.05973419	     -0.00000212	     -0.20078664	     -0.06169638	      0.88296742	     -0.00021671	     -0.21601927	      0.00602867	     -0.00022532	     33.01408915
      0.59397288	     -0.05974403	      0.00000253	     -0.20079655	     -0.06168759	      0.88296709	     -0.00021534	     -0.21602400	      0.00602064	     -0.00022751	     32.71588803
      0.59543210	     -0.05975088	      0.00000427	     -0.20080342	     -0.06167881	      0.88296675	     -0.00021401	     -0.21602828	      0.00601202	     -0.00022813	     32.72717297
      0.59689132	     -0.05975380	      0.00000855	     -0.20080639	     -0.06167004	      0.88296642	     -0.00021273	     -0.21603205	      0.00600326	     -0.00022710	     32.43945755
      0.59835055	     -0.05975359	      0.00000941	     -0.20080617	     -0.06166129	      0.88296609	     -0.00021150	     -0.21603526	      0.00599369	     -0.00022468	     32.49772834
      0.59980977	     -0.05974932	      0.00001327	     -0.20080194	     -0.06165255	      0.88296577	     -0.00021034	     -0.21603787	      0.00598384	     -0.00022080	     32.22033503
      0.60126899	     -0.05974186	      0.00001321	     -0.20079445	     -0.06164383	      0.88296545	     -0.00020924	     -0.21603982	      0.00597289	     -0.00021576	     32.34066890
      0.60272822	     -0.05973016	      0.00001656	     -0.20078277	     -0.06163512	      0.88296514	     -0.00020820	     -0.21604108	      0.00596140	     -0.00020947	     32.09654735
      0.60402036	     -0.05971698	      0.00001585	     -0.20076954	     -0.06162742	      0.88296487	     -0.00020734	     -0.21604157	      0.00595004	     -0.00020312	     32.22461446
      0.60531250	     -0.05970035	      0.00001706	     -0.20075288	     -0.06161974	      0.88296461	     -0.00020653	     -0.21604147	      0.00593795	     -0.00019591	     32.16402701
      0.60691777	     -0.05967551	      0.00001648	     -0.20072796	     -0.06161022	      0.88296431	     -0.00020561	     -0.21604044	      0.00592131	     -0.00018597	     32.27642149
      0.60852304	     -0.05964560	      0.00001748	     -0.20069798	     -0.06160073	      0.88296402	     -0.00020479	     -0.21603838	      0.00590307	     -0.00017492	     32.25631939
      0.60984595	     -0.05961787	      0.00001569	     -0.20067014	     -0.06159293	      0.88296379	     -0.00020418	     -0.21603588	      0.00588639	     -0.00016511	     32.46554493
      0.61116885	     -0.05958685	      0.00001568	     -0.20063902	     -0.06158516	      0.88296358	     -0.00020364	     -0.21603264	      0.00586853	     -0.00015459	     32.53447589
      0.61277992	     -0.05954537	      0.00001375	     -0.20059738	     -0.06157572	      0.88296334	     -0.00020307	     -0.21602768	      0.00584466	     -0.00014093	     32.79913006
      0.61439098	     -0.05949930	      0.00001358	     -0.20055116	     -0.06156633	      0.88296313	     -0.00020260	     -0.21602159	      0.00581882	     -0.00012633	     32.92619534
      0.61565971	     -0.05946041	      0.00001041	     -0.20051209	     -0.06155896	      0.88296297	     -0.00020230	     -0.21601600	      0.00579674	     -0.00011434	     33.23673404
      0.61692844	     -0.05941854	      0.00000888	     -0.20047006	     -0.06155162	      0.88296284	     -0.00020207	     -0.21600969	      0.00577357	     -0.00010186	     33.42747462
      0.61860976	     -0.05935883	      0.00000525	     -0.20041010	     -0.06154194	      0.88296268	     -0.00020185	     -0.21600023	      0.00574086	     -0.00008467	     33.81351414
      0.62029108	     -0.05929470	      0.00000335	     -0.20034573	     -0.06153232	      0.88296255	     -0.00020175	     -0.21598951	      0.00570636	     -0.00006671	     34.09344167
      0.62151596	     -0.05924546	     -0.00000088	     -0.20029626	     -0.06152534	      0.88296248	     -0.00020174	     -0.21598090	      0.00567985	     -0.00005330	     34.45979324
      0.62274084	     -0.05919369	     -0.00000335	     -0.20024429	     -0.06151840	      0.88296242	     -0.00020179	     -0.21597163	      0.00565263	     -0.00003953	     34.72743388
      0.62450640	     -0.05911536	     -0.00000837	     -0.20016563	     -0.06150846	      0.88296237	     -0.00020197	     -0.21595707	      0.00561191	     -0.00001925	     35.20369967
      0.62600678	     -0.05904502	     -0.00001155	     -0.20009502	     -0.06150006	      0.88296235	     -0.00020220	     -0.21594360	      0.00557629	     -0.00000160	     35.54782965
      0.62750715	     -0.05897176	     -0.00001717	     -0.20002144	     -0.06149172	      0.88296237	     -0.00020252	     -0.21592912	      0.00553961	      0.00001633	     36.01093667
      0.62900753	     -0.05889549	     -0.00002038	     -0.19994488	     -0.06148344	      0.88296240	     -0.00020292	     -0.21591366	      0.00550240	      0.00003465	     36.33908240
      0.63050791	     -0.05881762	     -0.00002702	     -0.19986666	     -0.06147521	      0.88296247	     -0.00020339	     -0.21589725	      0.00546427	      0.00005314	     36.83899445
      0.63178998	     -0.05874975	     -0.00002982	     -0.19979854	     -0.06146823	      0.88296255	     -0.00020386	     -0.21588254	      0.00543154	      0.00006920	     37.09218422
      0.63307205	     -0.05868171	     -0.00003499	     -0.19973019	     -0.06146129	      0.88296265	     -0.00020437	     -0.21586722	      0.00539833	      0.00008536	     37.45480299
      0.63469615	     -0.05859430	     -0.00004001	     -0.19964242	     -0.06145255	      0.88296280	     -0.00020509	     -0.21584702	      0.00535604	      0.00010605	     37.83536891
      0.63632025	     -0.05850623	     -0.00004699	     -0.19955396	     -0.06144389	      0.88296299	     -0.00020590	     -0.21582602	      0.00531329	      0.00012680	     38.30067384
      0.63759884	     -0.05843604	     -0.00004987	     -0.19948350	     -0.06143712	      0.88296316	     -0.00020658	     -0.21580898	      0.00527969	      0.00014324	     38.52829532
      0.63887743	     -0.05836573	     -0.00005465	     -0.19941288	     -0.06143039	      0.88296336	     -0.00020731	     -0.21579154	      0.00524576	      0.00015961	     38.84217174
      0.64053132	     -0.05827399	     -0.00005911	     -0.19932077	     -0.06142175	      0.88296364	     -0.00020831	     -0.21576845	      0.00520171	      0.00018075	     39.17190675
      0.64218520	     -0.05818177	     -0.00006556	     -0.19922814	     -0.06141318	      0.88296396	     -0.00020937	     -0.21574481	      0.00515706	      0.00020167	     39.59253724
      0.64339900	     -0.05811202	     -0.00006723	     -0.19915813	     -0.06140694	      0.88296421	     -0.00021019	     -0.21572713	      0.00512419	      0.00021700	     39.74975321
      0.64461281	     -0.05803923	     -0.00007038	     -0.19908507	     -0.06140074	      0.88296448	     -0.00021105	     -0.21570913	      0.00509084	      0.00023222	     40.00316063
      0.64636179	     -0.05792653	     -0.00007248	     -0.19897199	     -0.06139188	      0.88296491	     -0.00021234	     -0.21568248	      0.00504219	      0.00025421	     40.29934756
      0.64784609	     -0.05782276	     -0.00007431	     -0.19886789	     -0.06138443	      0.88296530	     -0.00021348	     -0.21565905	      0.00499996	      0.00027299	     40.59977383
      0.64933038	     -0.05770942	     -0.00007278	     -0.19875427	     -0.06137704	      0.88296572	     -0.00021466	     -0.21563473	      0.00495692	      0.00029215	     40.78788841
      0.65081468	     -0.05758805	     -0.00007270	     -0.19863257	     -0.06136972	      0.88296617	     -0.00021588	     -0.21560935	      0.00491249	      0.00031176	     41.09025042
      0.65229897	     -0.05746051	     -0.00006852	     -0.19850475	     -0.06136246	      0.88296664	     -0.00021714	     -0.21558291	      0.00486692	      0.00033209	     41.18538227
      0.65356108	     -0.05734896	     -0.00006766	     -0.19839290	     -0.06135634	      0.88296707	     -0.00021824	     -0.21555962	      0.00482668	      0.00034984	     41.41604260
      0.65482318	     -0.05723404	     -0.00006434	     -0.19827771	     -0.06135027	      0.88296753	     -0.00021937	     -0.21553562	      0.00478539	      0.00036814	     41.51659131
      0.65643140	     -0.05708551	     -0.00006178	     -0.19812876	     -0.06134262	      0.88296814	     -0.00022084	     -0.21550411	      0.00473079	      0.00039207	     41.73820207
      0.65803962	     -0.05693490	     -0.00005778	     -0.19797773	     -0.06133506	      0.88296879	     -0.00022236	     -0.21547170	      0.00467417	      0.00041680	     41.83091180
      0.65929074	     -0.05681678	     -0.00005788	     -0.19785921	     -0.06132924	      0.88296932	     -0.00022357	     -0.21544595	      0.00462833	      0.00043653	     42.06800339
      0.66054186	     -0.05669655	     -0.00005653	     -0.19773857	     -0.06132348	      0.88296988	     -0.00022480	     -0.21541975	      0.00458116	      0.00045693	     42.17322214
      0.66218388	     -0.05653629	     -0.00005723	     -0.19757771	     -0.06131601	      0.88297065	     -0.00022645	     -0.21538471	      0.00451670	      0.00048478	     42.42566260
      0.66382590	     -0.05637207	     -0.00005646	     -0.19741288	     -0.06130865	      0.88297147	     -0.00022814	     -0.21534896	      0.00444937	      0.00051423	     42.50806752
      0.66500087	     -0.05625300	     -0.00005935	     -0.19729329	     -0.06130345	      0.88297209	     -0.00022937	     -0.21532294	      0.00439900	      0.00053629	     42.75367348
      0.66617585	     -0.05613076	     -0.00006090	     -0.19717054	     -0.06129831	      0.88297274	     -0.00023062	     -0.21529657	      0.00434699	      0.00055942	     42.85713316
      0.66792587	     -0.05595052	     -0.00006516	     -0.19698945	     -0.06129077	      0.88297375	     -0.00023252	     -0.21525675	      0.00426589	      0.00059572	     43.06596531
      0.66938086	     -0.05580162	     -0.00006848	     -0.19683982	     -0.06128462	      0.88297464	     -0.00023412	     -0.21522334	      0.00419514	      0.00062735	     43.14454309
      0.67083585	     -0.05565824	     -0.00007471	     -0.19669563	     -0.06127857	      0.88297557	     -0.00023575	     -0.21518985	      0.00412117	      0.00065985	     43.36321395
      0.67229084	     -0.05551835	     -0.00007886	     -0.19655493	     -0.06127263	      0.88297656	     -0.00023741	     -0.21515644	      0.00404431	      0.00069288	     43.40974033
      0.67359900	     -0.05539743	     -0.00008601	     -0.19643320	     -0.06126738	      0.88297748	     -0.00023892	     -0.21512656	      0.00397252	      0.00072253	     43.65046164
      0.67490715	     -0.05528003	     -0.00009123	     -0.19631501	     -0.06126223	      0.88297845	     -0.00024045	     -0.21509690	      0.00389857	      0.00075200	     43.72360744
      0.67621530	     -0.05516710	     -0.00009853	     -0.19620121	     -0.06125718	      0.88297945	     -0.00024199	     -0.21506753	      0.00382229	      0.00078085	     43.92156604
      0.67783768	     -0.05503129	     -0.00010569	     -0.19606435	     -0.06125106	      0.88298074	     -0.00024393	     -0.21503156	      0.00372484	      0.00081549	     44.03874751
      0.67914066	     -0.05492866	     -0.00011364	     -0.19596082	     -0.06124626	      0.88298182	     -0.00024550	     -0.21500311	      0.00364414	      0.00084201	     44.25785795
      0.68044363	     -0.05483011	     -0.00011948	     -0.19586138	     -0.06124157	      0.88298294	     -0.00024709	     -0.21497512	      0.00356160	      0.00086711	     44.32299473
      0.68174661	     -0.05473710	     -0.00012678	     -0.19576745	     -0.06123698	      0.88298408	     -0.00024869	     -0.21494765	      0.00347718	      0.00089037	     44.49404494
      0.68338245	     -0.05462761	     -0.00013397	     -0.19565681	     -0.06123138	      0.88298556	     -0.00025071	     -0.21491398	      0.00336888	      0.00091671	     44.57158166
      0.68465099	     -0.05454994	     -0.00014199	     -0.19557818	     -0.06122716	      0.88298674	     -0.00025229	     -0.21488858	      0.00328311	      0.00093445	     44.76813056
      0.68591953	     -0.05447635	     -0.00014808	     -0.19550367	     -0.06122305	      0.88298793	     -0.00025387	     -0.21486383	      0.00319613	      0.00094970	     44.82547501
      0.68744288	     -0.05439564	     -0.00015736	     -0.19542180	     -0.06121826	      0.88298939	     -0.00025579	     -0.21483502	      0.00309001	      0.00096435	     45.01530326
      0.68881074	     -0.05432814	     -0.00016354	     -0.19535329	     -0.06121410	      0.88299072	     -0.00025751	     -0.21481002	      0.00299350	      0.00097397	     45.03310266
      0.69017861	     -0.05426660	     -0.00017234	     -0.19529067	     -0.06121007	      0.88299205	     -0.00025924	     -0.21478584	      0.00289577	      0.00097997	     45.22574411
      0.69154647	     -0.05420818	     -0.00017831	     -0.19523123	     -0.06120618	      0.88299339	     -0.00026097	     -0.21476248	      0.00279720	      0.00098235	     45.22115111
      0.69291433	     -0.05415477	     -0.00018694	     -0.19517673	     -0.06120242	      0.88299474	     -0.00026270	     -0.21473989	      0.00269764	      0.00098090	     45.41254947
      0.69428220	     -0.05410337	     -0.00019205	     -0.19512431	     -0.06119880	      0.88299608	     -0.00026443	     -0.21471808	      0.00259747	      0.00097566	     45.37809848
      0.69565006	     -0.05405707	     -0.00020052	     -0.19507691	     -0.06119532	      0.88299741	     -0.00026616	     -0.21469700	      0.00249653	      0.00096644	     45.59326914
      0.69701792	     -0.05401288	     -0.00020514	     -0.19503169	     -0.06119197	      0.88299872	     -0.00026788	     -0.21467667	      0.00239525	      0.00095345	     45.54335597
      0.69823771	     -0.05397776	     -0.00021232	     -0.19499559	     -0.06118910	      0.88299987	     -0.00026941	     -0.21465913	      0.00230441	      0.00093857	     45.72598098
      0.69945749	     -0.05394485	     -0.00021688	     -0.19496175	     -0.06118635	      0.88300101	     -0.00027094	     -0.21464216	      0.00221335	      0.00092080	     45.75032300
      0.70093217	     -0.05390983	     -0.00022387	     -0.19492556	     -0.06118317	      0.88300235	     -0.00027278	     -0.21462237	      0.00210277	      0.00089544	     45.92797127
      0.70240686	     -0.05387857	     -0.00022850	     -0.19489318	     -0.06118015	      0.88300365	     -0.00027460	     -0.21460340	      0.00199184	      0.00086613	     45.96080941
      0.70363091	     -0.05385684	     -0.00023479	     -0.19487046	     -0.06117777	      0.88300469	     -0.00027611	     -0.21458828	      0.00189936	      0.00083877	     46.18247929
      0.70485497	     -0.05383798	     -0.00023889	     -0.19485064	     -0.06117550	      0.88300570	     -0.00027760	     -0.21457374	      0.00180679	      0.00080889	     46.25504403
      0.70634312	     -0.05382002	     -0.00024554	     -0.19483149	     -0.06117289	      0.88300687	     -0.00027940	     -0.21455687	      0.00169403	      0.00076920	     46.49215796
      0.70783127	     -0.05380612	     -0.00024984	     -0.19481644	     -0.06117046	      0.88300799	     -0.00028118	     -0.21454091	      0.00158140	      0.00072615	     46.56457596
      0.70900633	     -0.05379858	     -0.00025588	     -0.19480793	     -0.06116865	      0.88300882	     -0.00028257	     -0.21452894	      0.00149251	      0.00068990	     46.81923792
      0.71018139	     -0.05379294	     -0.00025984	     -0.19480137	     -0.06116695	      0.88300961	     -0.00028395	     -0.21451754	      0.00140398	      0.00065197	     46.91647406
      0.71172925	     -0.05378915	     -0.00026636	     -0.19479632	     -0.06116486	      0.88301058	     -0.00028574	     -0.21450336	      0.00128786	      0.00059971	     47.15594001
      0.71327710	     -0.05378870	     -0.00027056	     -0.19479468	     -0.06116296	      0.88301146	     -0.00028751	     -0.21449012	      0.00117269	      0.00054542	     47.20951492
      0.71440695	     -0.05379097	     -0.00027611	     -0.19479603	     -0.06116168	      0.88301206	     -0.00028878	     -0.21448105	      0.00108917	      0.00050471	     47.43295629
      0.71553680	     -0.05379471	     -0.00027964	     -0.19479889	     -0.06116050	      0.88301260	     -0.00029003	     -0.21447247	      0.00100636	      0.00046347	     47.49811574
      0.71716450	     -0.05380307	     -0.00028565	     -0.19480598	     -0.06115896	      0.88301331	     -0.00029180	     -0.21446096	      0.00088816	      0.00040340	     47.68075511
      0.71854754	     -0.05381248	     -0.00028922	     -0.19481434	     -0.06115780	      0.88301383	     -0.00029328	     -0.21445196	      0.00078890	      0.00035225	     47.70643492
      0.71993059	     -0.05382421	     -0.00029452	     -0.19482500	     -0.06115677	      0.88301428	     -0.00029472	     -0.21444365	      0.00069059	      0.00030128	     47.89565411
      0.72131363	     -0.05383776	     -0.00029715	     -0.19483753	     -0.06115589	      0.88301466	     -0.00029614	     -0.21443602	      0.00059347	      0.00025095	     47.84624778
      0.72269667	     -0.05385351	     -0.00030275	     -0.19485222	     -0.06115513	      0.88301498	     -0.00029752	     -0.21442906	      0.00049726	      0.00020139	     48.07759234
      0.72388417	     -0.05386826	     -0.00030449	     -0.19486612	     -0.06115459	      0.88301519	     -0.00029868	     -0.21442361	      0.00041567	      0.00015986	     47.96945665
      0.72507166	     -0.05388450	     -0.00030814	     -0.19488147	     -0.06115414	      0.88301536	     -0.00029982	     -0.21441863	      0.00033478	      0.00011930	     48.06008013
      0.72656433	     -0.05390660	     -0.00031094	     -0.19490251	     -0.06115372	      0.88301550	     -0.00030121	     -0.21441304	      0.00023432	      0.00007000	     48.01844325
      0.72805700	     -0.05393077	     -0.00031541	     -0.19492559	     -0.06115344	      0.88301557	     -0.00030256	     -0.21440818	      0.00013505	      0.00002270	     48.16326773
      0.72924807	     -0.05395122	     -0.00031640	     -0.19494521	     -0.06115333	      0.88301557	     -0.00030360	     -0.21440481	      0.00005688	     -0.00001335	     48.01475297
      0.73043915	     -0.05397288	     -0.00031916	     -0.19496603	     -0.06115331	      0.88301554	     -0.00030462	     -0.21440188	     -0.00002063	     -0.00004791	     48.06153867
      0.73195555	     -0.05400152	     -0.00032079	     -0.19499364	     -0.06115341	      0.88301543	     -0.00030586	     -0.21439878	     -0.00011822	     -0.00008945	     47.96812234
      0.73347194	     -0.05403218	     -0.00032435	     -0.19502323	     -0.06115367	      0.88301527	     -0.00030706	     -0.21439638	     -0.00021491	     -0.00012816	     48.09229226
      0.73461647	     -0.05405617	     -0.00032442	     -0.19504647	     -0.06115395	      0.88301510	     -0.00030792	     -0.21439501	     -0.00028716	     -0.00015528	     47.89615945
      0.73576099	     -0.05408130	     -0.00032642	     -0.19507082	     -0.06115432	      0.88301491	     -0.00030874	     -0.21439403	     -0.00035905	     -0.00018065	     47.90317937
      0.73735121	     -0.05411828	     -0.00032829	     -0.19510675	     -0.06115497	      0.88301460	     -0.00030983	     -0.21439326	     -0.00045817	     -0.00021265	     47.77752871
      0.73894142	     -0.05415684	     -0.00033211	     -0.19514423	     -0.06115578	      0.88301424	     -0.00031084	     -0.21439317	     -0.00055669	     -0.00024083	     47.87680596
      0.74003842	     -0.05418426	     -0.00033219	     -0.19517095	     -0.06115643	      0.88301396	     -0.00031148	     -0.21439349	     -0.00062414	     -0.00025790	     47.63019136
      0.74113541	     -0.05421247	     -0.00033410	     -0.19519844	     -0.06115715	      0.88301367	     -0.00031209	     -0.21439412	     -0.00069143	     -0.00027312	     47.59212006
      0.74283122	     -0.05425747	     -0.00033615	     -0.19524236	     -0.06115841	      0.88301319	     -0.00031293	     -0.21439567	     -0.00079491	     -0.00029285	     47.41407539
      0.74423153	     -0.05429585	     -0.00033888	     -0.19527983	     -0.06115958	      0.88301277	     -0.00031354	     -0.21439747	     -0.00088002	     -0.00030572	     47.37633533
      0.74563184	     -0.05433524	     -0.00033976	     -0.19531836	     -0.06116088	      0.88301234	     -0.00031407	     -0.21439974	     -0.00096469	     -0.00031548	     47.12446105
      0.74703215	     -0.05437583	     -0.00034306	     -0.19535804	     -0.06116229	      0.88301189	     -0.00031452	     -0.21440245	     -0.00104919	     -0.00032235	     47.13807602
      0.74826820	     -0.05441266	     -0.00034340	     -0.19539414	     -0.06116363	      0.88301149	     -0.00031484	     -0.21440521	     -0.00112338	     -0.00032597	     46.83716432
      0.74950424	     -0.05445094	     -0.00034586	     -0.19543164	     -0.06116506	      0.88301108	     -0.00031510	     -0.21440832	     -0.00119746	     -0.00032754	     46.76567740
      0.75074029	     -0.05449151	     -0.00034713	     -0.19547147	     -0.06116659	      0.88301068	     -0.00031528	     -0.21441181	     -0.00127124	     -0.00032710	     46.53336613
      0.75238132	     -0.05455038	     -0.00035046	     -0.19552933	     -0.06116875	      0.88301015	     -0.00031541	     -0.21441710	     -0.00136893	     -0.00032380	     46.37659220
      0.75364590	     -0.05459990	     -0.00035149	     -0.19557811	     -0.06117053	      0.88300974	     -0.00031543	     -0.21442178	     -0.00144380	     -0.00031934	     46.03743773
      0.75491048	     -0.05465332	     -0.00035464	     -0.19563076	     -0.06117241	      0.88300934	     -0.00031537	     -0.21442704	     -0.00151851	     -0.00031353	     45.90151075
      0.75617506	     -0.05471108	     -0.00035654	     -0.19568779	     -0.06117437	      0.88300895	     -0.00031523	     -0.21443294	     -0.00159285	     -0.00030653	     45.60632667
      0.75779050	     -0.05479163	     -0.00036056	     -0.19576738	     -0.06117702	      0.88300846	     -0.00031493	     -0.21444151	     -0.00168743	     -0.00029642	     45.41107920
      0.75903544	     -0.05485851	     -0.00036170	     -0.19583358	     -0.06117917	      0.88300810	     -0.00031462	     -0.21444898	     -0.00175976	     -0.00028801	     45.03447719
      0.76028038	     -0.05492949	     -0.00036449	     -0.19590385	     -0.06118140	      0.88300774	     -0.00031422	     -0.21445723	     -0.00183176	     -0.00027944	     44.86969825
      0.76177709	     -0.05501899	     -0.00036577	     -0.19599255	     -0.06118421	      0.88300733	     -0.00031364	     -0.21446824	     -0.00191753	     -0.00026916	     44.48987798
      0.76327380	     -0.05511159	     -0.00036882	     -0.19608435	     -0.06118714	      0.88300694	     -0.00031294	     -0.21448040	     -0.00200264	     -0.00025937	     44.40398650
      0.76441591	     -0.05518364	     -0.00036798	     -0.19615587	     -0.06118947	      0.88300664	     -0.00031233	     -0.21449041	     -0.00206682	     -0.00025229	     44.00837292
      0.76555802	     -0.05525746	     -0.00036880	     -0.19622912	     -0.06119187	      0.88300636	     -0.00031165	     -0.21450104	     -0.00213061	     -0.00024576	     43.84584838
      0.76717011	     -0.05536284	     -0.00036794	     -0.19633377	     -0.06119537	      0.88300597	     -0.00031057	     -0.21451702	     -0.00221965	     -0.00023749	     43.49194220
      0.76857496	     -0.05545526	     -0.00036758	     -0.19642557	     -0.06119854	      0.88300564	     -0.00030952	     -0.21453182	     -0.00229644	     -0.00023139	     43.33095648
      0.76997982	     -0.05554767	     -0.00036435	     -0.19651743	     -0.06120182	      0.88300532	     -0.00030837	     -0.21454738	     -0.00237228	     -0.00022635	     42.94893343
      0.77138468	     -0.05563978	     -0.00036269	     -0.19660898	     -0.06120521	      0.88300500	     -0.00030711	     -0.21456363	     -0.00244749	     -0.00022255	     42.86448384
      0.77262393	     -0.05571998	     -0.00035785	     -0.19668877	     -0.06120828	      0.88300473	     -0.00030591	     -0.21457849	     -0.00251301	     -0.00022012	     42.48373421
      0.77386319	     -0.05579890	     -0.00035442	     -0.19676726	     -0.06121144	      0.88300446	     -0.00030464	     -0.21459377	     -0.00257809	     -0.00021874	     42.34414842
      0.77510244	     -0.05587682	     -0.00034916	     -0.19684480	     -0.06121467	      0.88300419	     -0.00030328	     -0.21460942	     -0.00264254	     -0.00021831	     42.06452758
      0.77678530	     -0.05598152	     -0.00034243	     -0.19694900	     -0.06121919	      0.88300382	     -0.00030132	     -0.21463118	     -0.00272928	     -0.00021948	     41.84912709
      0.77806271	     -0.05606073	     -0.00033503	     -0.19702789	     -0.06122272	      0.88300354	     -0.00029973	     -0.21464808	     -0.00279434	     -0.00022176	     41.47797387
      0.77934011	     -0.05613996	     -0.00032893	     -0.19710678	     -0.06122633	      0.88300325	     -0.00029806	     -0.21466530	     -0.00285891	     -0.00022546	     41.32453842
      0.78061751	     -0.05621898	     -0.00032125	     -0.19718551	     -0.06123002	      0.88300296	     -0.00029632	     -0.21468284	     -0.00292273	     -0.00023056	     41.02414167
      0.78226276	     -0.05632062	     -0.00031263	     -0.19728677	     -0.06123490	      0.88300258	     -0.00029396	     -0.21470586	     -0.00300398	     -0.00023941	     40.84555567
      0.78352249	     -0.05639865	     -0.00030416	     -0.19736455	     -0.06123872	      0.88300227	     -0.00029207	     -0.21472383	     -0.00306518	     -0.00024788	     40.46437406
      0.78478223	     -0.05647711	     -0.00029791	     -0.19744275	     -0.06124262	      0.88300195	     -0.00029011	     -0.21474210	     -0.00312573	     -0.00025795	     40.32946337
      0.78630143	     -0.05657173	     -0.00028890	     -0.19753709	     -0.06124743	      0.88300155	     -0.00028766	     -0.21476453	     -0.00319751	     -0.00027203	     39.95041618
      0.78782063	     -0.05666600	     -0.00028244	     -0.19763105	     -0.06125234	      0.88300112	     -0.00028511	     -0.21478739	     -0.00326819	     -0.00028832	     39.92751506
      0.78898573	     -0.05673794	     -0.00027506	     -0.19770281	     -0.06125618	      0.88300078	     -0.00028309	     -0.21480518	     -0.00332130	     -0.00030209	     39.50892089
      0.79015082	     -0.05681014	     -0.00026978	     -0.19777481	     -0.06126008	      0.88300042	     -0.00028102	     -0.21482321	     -0.00337375	     -0.00031703	     39.37780771
      0.79178307	     -0.05691167	     -0.00026189	     -0.19787607	     -0.06126564	      0.88299988	     -0.00027803	     -0.21484887	     -0.00344581	     -0.00033966	     39.02810926
      0.79321387	     -0.05700120	     -0.00025668	     -0.19796536	     -0.06127062	      0.88299938	     -0.00027533	     -0.21487178	     -0.00350778	     -0.00036100	     38.91148928
      0.79464468	     -0.05709099	     -0.00024960	     -0.19805496	     -0.06127568	      0.88299885	     -0.00027256	     -0.21489508	     -0.00356835	     -0.00038355	     38.50203978
      0.79607549	     -0.05718079	     -0.00024516	     -0.19814454	     -0.06128083	      0.88299828	     -0.00026972	     -0.21491878	     -0.00362783	     -0.00040737	     38.49271513
      0.79734267	     -0.05725990	     -0.00023861	     -0.19822352	     -0.06128546	      0.88299775	     -0.00026714	     -0.21494010	     -0.00367919	     -0.00042927	     38.08019600
      0.79860984	     -0.05733832	     -0.00023414	     -0.19830178	     -0.06129015	      0.88299719	     -0.00026452	     -0.21496171	     -0.00372963	     -0.00045195	     37.99460349
      0.79987702	     -0.05741560	     -0.00022834	     -0.19837894	     -0.06129491	      0.88299661	     -0.00026184	     -0.21498360	     -0.00377889	     -0.00047516	     37.72611346
      0.80159015	     -0.05751806	     -0.00022166	     -0.19848124	     -0.06130144	      0.88299577	     -0.00025814	     -0.21501357	     -0.00384390	     -0.00050724	     37.58119375
      0.80290207	     -0.05759482	     -0.00021464	     -0.19855793	     -0.06130651	      0.88299508	     -0.00025525	     -0.21503679	     -0.00389225	     -0.00053208	     37.22024822
      0.80421398	     -0.05766988	     -0.00020924	     -0.19863291	     -0.06131165	      0.88299437	     -0.00025231	     -0.21506019	     -0.00393961	     -0.00055703	     37.13423210
      0.80552590	     -0.05774289	     -0.00020246	     -0.19870587	     -0.06131685	      0.88299362	     -0.00024933	     -0.21508375	     -0.00398577	     -0.00058182	     36.86766708
      0.80719199	     -0.05783331	     -0.00019537	     -0.19879622	     -0.06132354	      0.88299263	     -0.00024547	     -0.21511389	     -0.00404297	     -0.00061289	     36.76777937
      0.80848655	     -0.05790200	     -0.00018799	     -0.19886491	     -0.06132880	      0.88299182	     -0.00024242	     -0.21513744	     -0.00408610	     -0.00063646	     36.43058329
      0.80978110	     -0.05796975	     -0.00018235	     -0.19893264	     -0.06133412	      0.88299098	     -0.00023933	     -0.21516110	     -0.00412838	     -0.00065947	     36.35363367
      0.81107566	     -0.05803610	     -0.00017535	     -0.19899900	     -0.06133949	      0.88299011	     -0.00023621	     -0.21518485	     -0.00416957	     -0.00068167	     36.12425426
      0.81282016	     -0.05812436	     -0.00016731	     -0.19908726	     -0.06134681	      0.88298890	     -0.00023193	     -0.21521701	     -0.00422366	     -0.00071018	     36.01124867
      0.81411929	     -0.05818909	     -0.00015959	     -0.19915204	     -0.06135232	      0.88298796	     -0.00022871	     -0.21524107	     -0.00426262	     -0.00073017	     35.69728380
      0.81541842	     -0.05825319	     -0.00015366	     -0.19921616	     -0.06135788	      0.88298700	     -0.00022545	     -0.21526522	     -0.00430068	     -0.00074912	     35.60998256
      0.81699470	     -0.05833045	     -0.00014481	     -0.19929350	     -0.06136470	      0.88298580	     -0.00022146	     -0.21529466	     -0.00434525	     -0.00077056	     35.30130568
      0.81840574	     -0.05839984	     -0.00013879	     -0.19936295	     -0.06137086	      0.88298470	     -0.00021784	     -0.21532115	     -0.00438387	     -0.00078840	     35.24514782
      0.81981678	     -0.05846947	     -0.00013055	     -0.19943268	     -0.06137707	      0.88298358	     -0.00021419	     -0.21534779	     -0.00442091	     -0.00080489	     34.91512177
      0.82122782	     -0.05853938	     -0.00012469	     -0.19950267	     -0.06138333	      0.88298243	     -0.00021051	     -0.21537460	     -0.00445672	     -0.00082016	     34.86727414
      0.82263886	     -0.05860824	     -0.00011631	     -0.19957166	     -0.06138965	      0.88298126	     -0.00020680	     -0.21540156	     -0.00449089	     -0.00083403	     34.53326287
      0.82404990	     -0.05867661	     -0.00011042	     -0.19964013	     -0.06139601	      0.88298008	     -0.00020306	     -0.21542862	     -0.00452380	     -0.00084667	     34.48586134
      0.82546095	     -0.05874411	     -0.00010189	     -0.19970779	     -0.06140241	      0.88297888	     -0.00019929	     -0.21545578	     -0.00455503	     -0.00085794	     34.14830873
      0.82687199	     -0.05881065	     -0.00009597	     -0.19977446	     -0.06140886	      0.88297766	     -0.00019551	     -0.21548299	     -0.00458495	     -0.00086803	     34.09481472
      0.82828303	     -0.05887594	     -0.00008749	     -0.19983993	     -0.06141535	      0.88297643	     -0.00019170	     -0.21551024	     -0.00461312	     -0.00087689	     33.74796209
      0.82969407	     -0.05894030	     -0.00008163	     -0.19990445	     -0.06142188	      0.88297518	     -0.00018788	     -0.21553751	     -0.00463991	     -0.00088475	     33.68158801
      0.83110511	     -0.05900313	     -0.00007330	     -0.19996749	     -0.06142844	      0.88297393	     -0.00018404	     -0.21556476	     -0.00466484	     -0.00089151	     33.33513453
      0.83251615	     -0.05906471	     -0.00006741	     -0.20002924	     -0.06143504	      0.88297267	     -0.00018019	     -0.21559197	     -0.00468830	     -0.00089737	     33.24516661
      0.83392719	     -0.05912456	     -0.00005918	     -0.20008932	     -0.06144167	      0.88297140	     -0.00017633	     -0.21561911	     -0.00470985	     -0.00090232	     32.89457373
      0.83533823	     -0.05918362	     -0.00005339	     -0.20014858	     -0.06144833	      0.88297012	     -0.00017247	     -0.21564616	     -0.00472985	     -0.00090660	     32.78291927
      0.83674927	     -0.05924040	     -0.00004549	     -0.20020561	     -0.06145502	      0.88296884	     -0.00016859	     -0.21567309	     -0.00474787	     -0.00091020	     32.44053865
      0.83816031	     -0.05929415	     -0.00003974	     -0.20025957	     -0.06146173	      0.88296755	     -0.00016472	     -0.21569984	     -0.00476425	     -0.00091331	     32.31926018
      0.83957135	     -0.05934346	     -0.00003205	     -0.20030916	     -0.06146846	      0.88296626	     -0.00016085	     -0.21572629	     -0.00477866	     -0.00091583	     31.99700518
      0.84098239	     -0.05938845	     -0.00002621	     -0.20035439	     -0.06147522	      0.88296497	     -0.00015697	     -0.21575234	     -0.00479150	     -0.00091790	     31.86071239
      0.84239343	     -0.05942828	     -0.00001875	     -0.20039450	     -0.06148199	      0.88296367	     -0.00015311	     -0.21577790	     -0.00480255	     -0.00091947	     31.55775784
      0.84380447	     -0.05946331	     -0.00001307	     -0.20042980	     -0.06148877	      0.88296237	     -0.00014925	     -0.21580284	     -0.00481219	     -0.00092066	     31.41559832
      0.84521552	     -0.05949364	     -0.00000676	     -0.20046040	     -0.06149557	      0.88296108	     -0.00014540	     -0.21582710	     -0.00482021	     -0.00092141	     31.14009802
      0.84662656	     -0.05952007	     -0.00000225	     -0.20048708	     -0.06150237	      0.88295977	     -0.00014156	     -0.21585061	     -0.00482703	     -0.00092179	     30.98915574
      0.84835699	     -0.05954746	      0.00000449	     -0.20051480	     -0.06151073	      0.88295818	     -0.00013688	     -0.21587838	     -0.00483338	     -0.00092179	     30.64916798
      0.84962513	     -0.05956453	      0.00000648	     -0.20053206	     -0.06151686	      0.88295701	     -0.00013347	     -0.21589796	     -0.00483722	     -0.00092155	     30.59188640
      0.85089327	     -0.05957868	      0.00000962	     -0.20054643	     -0.06152300	      0.88295584	     -0.00013008	     -0.21591687	     -0.00483975	     -0.00092116	     30.37962556
      0.85257717	     -0.05959265	      0.00001126	     -0.20056063	     -0.06153115	      0.88295429	     -0.00012560	     -0.21594094	     -0.00484208	     -0.00092046	     30.23775145
      0.85404143	     -0.05960142	      0.00001279	     -0.20056961	     -0.06153824	      0.88295294	     -0.00012174	     -0.21596093	     -0.00484221	     -0.00091989	     29.99000484
      0.85550569	     -0.05960733	      0.00001133	     -0.20057567	     -0.06154533	      0.88295160	     -0.00011791	     -0.21598008	     -0.00484222	     -0.00091914	     29.92628165
      0.85681333	     -0.05961045	      0.00001085	     -0.20057894	     -0.06155166	      0.88295040	     -0.00011452	     -0.21599647	     -0.00484001	     -0.00091887	     29.72730479
      0.85812097	     -0.05961172	      0.00000856	     -0.20058033	     -0.06155799	      0.88294919	     -0.00011115	     -0.21601218	     -0.00483794	     -0.00091858	     29.64493325
      0.85942862	     -0.05961072	      0.00000606	     -0.20057944	     -0.06156431	      0.88294799	     -0.00010782	     -0.21602720	     -0.00483407	     -0.00091877	     29.51935683
      0.86105029	     -0.05960635	      0.00000136	     -0.20057517	     -0.06157215	      0.88294650	     -0.00010374	     -0.21604483	     -0.00482879	     -0.00091913	     29.43534333
      0.86240117	     -0.05960001	     -0.00000311	     -0.20056892	     -0.06157867	      0.88294526	     -0.00010037	     -0.21605866	     -0.00482227	     -0.00092001	     29.34499522
      0.86375205	     -0.05959121	     -0.00000871	     -0.20056016	     -0.06158518	      0.88294402	     -0.00009705	     -0.21607169	     -0.00481607	     -0.00092080	     29.32918650
      0.86510293	     -0.05957983	     -0.00001491	     -0.20054883	     -0.06159168	      0.88294277	     -0.00009376	     -0.21608393	     -0.00480843	     -0.00092200	     29.30864864
      0.86672973	     -0.05956274	     -0.00002339	     -0.20053176	     -0.06159949	      0.88294127	     -0.00008986	     -0.21609759	     -0.00479976	     -0.00092334	     29.35441421
      0.86813773	     -0.05954490	     -0.00003107	     -0.20051392	     -0.06160624	      0.88293997	     -0.00008653	     -0.21610846	     -0.00479117	     -0.00092487	     29.39793168
      0.86954573	     -0.05952481	     -0.00003924	     -0.20049380	     -0.06161299	      0.88293867	     -0.00008325	     -0.21611847	     -0.00478410	     -0.00092597	     29.51622619
      0.87095373	     -0.05950259	     -0.00004734	     -0.20047155	     -0.06161972	      0.88293736	     -0.00008002	     -0.21612763	     -0.00477679	     -0.00092716	     29.64013439
      0.87236174	     -0.05947835	     -0.00005517	     -0.20044727	     -0.06162644	      0.88293606	     -0.00007684	     -0.21613597	     -0.00477117	     -0.00092788	     29.83430545
      0.87414670	     -0.05944484	     -0.00006487	     -0.20041368	     -0.06163495	      0.88293440	     -0.00007290	     -0.21614540	     -0.00476491	     -0.00092873	     30.11068653
      0.87562191	     -0.05941498	     -0.00007306	     -0.20038374	     -0.06164198	      0.88293303	     -0.00006973	     -0.21615227	     -0.00476235	     -0.00092882	     30.43306223
      0.87709713	     -0.05938279	     -0.00008074	     -0.20035146	     -0.06164900	      0.88293166	     -0.00006663	     -0.21615834	     -0.00476027	     -0.00092893	     30.75638304
      0.87857235	     -0.05934842	     -0.00008854	     -0.20031699	     -0.06165602	      0.88293029	     -0.00006361	     -0.21616363	     -0.00476051	     -0.00092842	     31.15043590
      0.88044406	     -0.05930070	     -0.00009713	     -0.20026913	     -0.06166493	      0.88292855	     -0.00005991	     -0.21616924	     -0.00476232	     -0.00092729	     31.67484808
      0.88193028	     -0.05926131	     -0.00010507	     -0.20022961	     -0.06167201	      0.88292718	     -0.00005708	     -0.21617283	     -0.00476620	     -0.00092543	     32.14478100
      0.88341649	     -0.05921738	     -0.00011038	     -0.20018557	     -0.06167910	      0.88292580	     -0.00005435	     -0.21617569	     -0.00477090	     -0.00092294	     32.64137582
      0.88490271	     -0.05917390	     -0.00011790	     -0.20014194	     -0.06168620	      0.88292443	     -0.00005173	     -0.21617780	     -0.00477710	     -0.00091945	     33.12757224
      0.88638893	     -0.05912434	     -0.00012193	     -0.20009228	     -0.06169330	      0.88292307	     -0.00004922	     -0.21617922	     -0.00478426	     -0.00091491	     33.68727462
      0.88787515	     -0.05907696	     -0.00012910	     -0.20004474	     -0.06170042	      0.88292171	     -0.00004682	     -0.21617990	     -0.00479228	     -0.00090915	     34.17172708
      0.88936137	     -0.05902187	     -0.00013177	     -0.19998957	     -0.06170755	      0.88292037	     -0.00004454	     -0.21617992	     -0.00480088	     -0.00090197	     34.77932933
      0.89084759	     -0.05897246	     -0.00013897	     -0.19993998	     -0.06171469	      0.88291903	     -0.00004238	     -0.21617923	     -0.00480981	     -0.00089332	     35.22921080
      0.89213684	     -0.05892172	     -0.00014064	     -0.19988917	     -0.06172089	      0.88291789	     -0.00004059	     -0.21617815	     -0.00481766	     -0.00088457	     35.75551191
      0.89342609	     -0.05887526	     -0.00014526	     -0.19984260	     -0.06172711	      0.88291675	     -0.00003890	     -0.21617659	     -0.00482540	     -0.00087463	     36.16602389
      0.89504133	     -0.05881226	     -0.00014893	     -0.19977949	     -0.06173491	      0.88291535	     -0.00003692	     -0.21617405	     -0.00483478	     -0.00086048	     36.76511234
      0.89665656	     -0.05875381	     -0.00015509	     -0.19972089	     -0.06174273	      0.88291397	     -0.00003508	     -0.21617083	     -0.00484346	     -0.00084446	     37.21123130
      0.89793453	     -0.05870016	     -0.00015649	     -0.19966719	     -0.06174892	      0.88291290	     -0.00003372	     -0.21616789	     -0.00484980	     -0.00083056	     37.70700738
      0.89921249	     -0.05865138	     -0.00016035	     -0.19961831	     -0.06175512	      0.88291185	     -0.00003246	     -0.21616456	     -0.00485543	     -0.00081559	     38.05294273
      0.90085621	     -0.05858324	     -0.00016322	     -0.19955009	     -0.06176311	      0.88291053	     -0.00003098	     -0.21615976	     -0.00486180	     -0.00079495	     38.59740355
      0.90249994	     -0.05852032	     -0.00016868	     -0.19948706	     -0.06177111	      0.88290924	     -0.00002965	     -0.21615433	     -0.00486705	     -0.00077279	     38.94225398
      0.90371138	     -0.05846531	     -0.00016934	     -0.19943203	     -0.06177700	      0.88290831	     -0.00002876	     -0.21615000	     -0.00487048	     -0.00075568	     39.37368500
      0.90492283	     -0.05841542	     -0.00017228	     -0.19938207	     -0.06178291	      0.88290741	     -0.00002797	     -0.21614532	     -0.00487337	     -0.00073787	     39.63606672
      0.90666104	     -0.05833936	     -0.00017496	     -0.19930595	     -0.06179138	      0.88290615	     -0.00002696	     -0.21613809	     -0.00487699	     -0.00071136	     40.08807360
      0.90814261	     -0.05827764	     -0.00017860	     -0.19924415	     -0.06179861	      0.88290511	     -0.00002624	     -0.21613142	     -0.00487957	     -0.00068795	     40.32398068
      0.90962419	     -0.05820906	     -0.00017984	     -0.19917554	     -0.06180584	      0.88290411	     -0.00002565	     -0.21612438	     -0.00488200	     -0.00066402	     40.71925458
      0.91110577	     -0.05814739	     -0.00018378	     -0.19911378	     -0.06181307	      0.88290315	     -0.00002517	     -0.21611687	     -0.00488411	     -0.00063956	     40.84943136
      0.91258735	     -0.05807517	     -0.00018398	     -0.19904152	     -0.06182031	      0.88290222	     -0.00002482	     -0.21610902	     -0.00488643	     -0.00061488	     41.26441056
      0.91384956	     -0.05802250	     -0.00018736	     -0.19898877	     -0.06182648	      0.88290145	     -0.00002461	     -0.21610198	     -0.00488826	     -0.00059362	     41.28742953
      0.91511178	     -0.05796295	     -0.00018828	     -0.19892917	     -0.06183265	      0.88290072	     -0.00002449	     -0.21609472	     -0.00489039	     -0.00057238	     41.50822360
      0.91671922	     -0.05789123	     -0.00019079	     -0.19885736	     -0.06184052	      0.88289982	     -0.00002446	     -0.21608508	     -0.00489332	     -0.00054537	     41.62103360
      0.91832667	     -0.05781305	     -0.00019081	     -0.19877913	     -0.06184838	      0.88289896	     -0.00002456	     -0.21607509	     -0.00489686	     -0.00051862	     41.90830248
      0.91958838	     -0.05775896	     -0.00019324	     -0.19872494	     -0.06185456	      0.88289832	     -0.00002474	     -0.21606694	     -0.00489988	     -0.00049782	     41.85678732
      0.92085008	     -0.05769885	     -0.00019347	     -0.19866477	     -0.06186075	      0.88289771	     -0.00002500	     -0.21605862	     -0.00490346	     -0.00047741	     41.98894223
      0.92248713	     -0.05762548	     -0.00019512	     -0.19859128	     -0.06186878	      0.88289695	     -0.00002545	     -0.21604751	     -0.00490869	     -0.00045158	     42.00157196
      0.92412417	     -0.05754597	     -0.00019443	     -0.19851168	     -0.06187682	      0.88289623	     -0.00002604	     -0.21603616	     -0.00491492	     -0.00042678	     42.21708275
      0.92532712	     -0.05749586	     -0.00019663	     -0.19846145	     -0.06188274	      0.88289573	     -0.00002655	     -0.21602760	     -0.00491987	     -0.00040920	     42.08647852
      0.92653006	     -0.05743984	     -0.00019693	     -0.19840533	     -0.06188866	      0.88289524	     -0.00002713	     -0.21601896	     -0.00492546	     -0.00039232	     42.14109632
      0.92826056	     -0.05736391	     -0.00019886	     -0.19832922	     -0.06189719	      0.88289459	     -0.00002809	     -0.21600639	     -0.00493437	     -0.00036914	     42.09656390
      0.92973360	     -0.05729718	     -0.00019938	     -0.19826234	     -0.06190446	      0.88289406	     -0.00002902	     -0.21599565	     -0.00494293	     -0.00035062	     42.15179243
      0.93120665	     -0.05723743	     -0.00020196	     -0.19820239	     -0.06191175	      0.88289355	     -0.00003004	     -0.21598485	     -0.00495222	     -0.00033327	     42.02446790
      0.93267969	     -0.05717103	     -0.00020202	     -0.19813582	     -0.06191905	      0.88289307	     -0.00003116	     -0.21597410	     -0.00496255	     -0.00031733	     42.11832794
      0.93415273	     -0.05711536	     -0.00020544	     -0.19807991	     -0.06192637	      0.88289262	     -0.00003238	     -0.21596330	     -0.00497354	     -0.00030270	     41.91143179
      0.93541268	     -0.05705951	     -0.00020537	     -0.19802389	     -0.06193265	      0.88289224	     -0.00003349	     -0.21595412	     -0.00498387	     -0.00029144	     41.98340666
      0.93667263	     -0.05701100	     -0.00020756	     -0.19797518	     -0.06193893	      0.88289188	     -0.00003468	     -0.21594493	     -0.00499473	     -0.00028119	     41.86390198
      0.93826695	     -0.05694667	     -0.00020894	     -0.19791059	     -0.06194691	      0.88289144	     -0.00003627	     -0.21593338	     -0.00500957	     -0.00026982	     41.83701388
      0.93986128	     -0.05689025	     -0.00021252	     -0.19785386	     -0.06195491	      0.88289102	     -0.00003797	     -0.21592189	     -0.00502536	     -0.00026007	     41.62794851
      0.94112324	     -0.05683953	     -0.00021300	     -0.19780293	     -0.06196126	      0.88289070	     -0.00003938	     -0.21591292	     -0.00503878	     -0.00025358	     41.65134955
      0.94238521	     -0.05679582	     -0.00021557	     -0.19775895	     -0.06196762	      0.88289038	     -0.00004087	     -0.21590401	     -0.00505272	     -0.00024801	     41.50431848
      0.94400609	     -0.05673695	     -0.00021748	     -0.19769977	     -0.06197583	      0.88288998	     -0.00004286	     -0.21589275	     -0.00507166	     -0.00024224	     41.43365289
      0.94562697	     -0.05668646	     -0.00022152	     -0.19764891	     -0.06198407	      0.88288959	     -0.00004495	     -0.21588165	     -0.00509147	     -0.00023784	     41.17863373
      0.94683414	     -0.05664276	     -0.00022187	     -0.19760496	     -0.06199022	      0.88288931	     -0.00004657	     -0.21587358	     -0.00510704	     -0.00023550	     41.17750103
      0.94804132	     -0.05660599	     -0.00022413	     -0.19756792	     -0.06199640	      0.88288903	     -0.00004825	     -0.21586563	     -0.00512298	     -0.00023376	     41.02557981
      0.94974703	     -0.05655245	     -0.00022614	     -0.19751400	     -0.06200515	      0.88288863	     -0.00005071	     -0.21585466	     -0.00514641	     -0.00023235	     40.90057837
      0.95121323	     -0.05651250	     -0.00022921	     -0.19747369	     -0.06201271	      0.88288829	     -0.00005290	     -0.21584548	     -0.00516714	     -0.00023197	     40.67159701
      0.95267944	     -0.05646865	     -0.00023021	     -0.19742950	     -0.06202031	      0.88288795	     -0.00005517	     -0.21583660	     -0.00518856	     -0.00023234	     40.59089278
      0.95414564	     -0.05643461	     -0.00023371	     -0.19739507	     -0.06202793	      0.88288761	     -0.00005750	     -0.21582798	     -0.00521023	     -0.00023321	     40.28490330
      0.95561184	     -0.05639343	     -0.00023390	     -0.19735356	     -0.06203558	      0.88288726	     -0.00005991	     -0.21581974	     -0.00523245	     -0.00023462	     40.22416815
      0.95687215	     -0.05636887	     -0.00023703	     -0.19732865	     -0.06204219	      0.88288697	     -0.00006203	     -0.21581288	     -0.00525157	     -0.00023601	     39.90127833
      0.95813246	     -0.05633979	     -0.00023784	     -0.19729927	     -0.06204882	      0.88288667	     -0.00006419	     -0.21580634	     -0.00527103	     -0.00023759	     39.74733599
      0.95971568	     -0.05631032	     -0.00024021	     -0.19726938	     -0.06205719	      0.88288629	     -0.00006698	     -0.21579851	     -0.00529563	     -0.00023950	     39.41394980
      0.96129890	     -0.05627760	     -0.00024042	     -0.19723627	     -0.06206559	      0.88288591	     -0.00006983	     -0.21579118	     -0.00532063	     -0.00024127	     39.22633355
      0.96256477	     -0.05626079	     -0.00024292	     -0.19721911	     -0.06207234	      0.88288560	     -0.00007216	     -0.21578563	     -0.00534060	     -0.00024238	     38.84709155
      0.96383064	     -0.05623996	     -0.00024305	     -0.19719796	     -0.06207911	      0.88288530	     -0.00007453	     -0.21578045	     -0.00536077	     -0.00024325	     38.62593605
      0.96543719	     -0.05622043	     -0.00024411	     -0.19717801	     -0.06208774	      0.88288491	     -0.00007759	     -0.21577432	     -0.00538637	     -0.00024371	     38.21830596
      0.96704374	     -0.05619628	     -0.00024268	     -0.19715347	     -0.06209642	      0.88288451	     -0.00008071	     -0.21576875	     -0.00541214	     -0.00024352	     37.99344020
      0.96825877	     -0.05618703	     -0.00024419	     -0.19714388	     -0.06210301	      0.88288422	     -0.00008311	     -0.21576483	     -0.00543141	     -0.00024282	     37.59944000
      0.96947380	     -0.05617348	     -0.00024368	     -0.19713001	     -0.06210962	      0.88288392	     -0.00008553	     -0.21576122	     -0.00545078	     -0.00024174	     37.37289431
      0.97115786	     -0.05616164	     -0.00024429	     -0.19711771	     -0.06211882	      0.88288352	     -0.00008893	     -0.21575670	     -0.00547737	     -0.00023958	     36.96639609
      0.97284192	     -0.05615007	     -0.00024283	     -0.19710571	     -0.06212807	      0.88288312	     -0.00009238	     -0.21575289	     -0.00550405	     -0.00023689	     36.73836013
      0.97399013	     -0.05615491	     -0.00024465	     -0.19711019	     -0.06213440	      0.88288285	     -0.00009476	     -0.21575072	     -0.00552164	     -0.00023494	     36.36470997
      0.97513834	     -0.05615924	     -0.00024469	     -0.19711420	     -0.06214075	      0.88288258	     -0.00009716	     -0.21574908	     -0.00553945	     -0.00023305	     36.14645474
      0.97689583	     -0.05617808	     -0.00024570	     -0.19713253	     -0.06215051	      0.88288217	     -0.00010085	     -0.21574764	     -0.00556583	     -0.00023078	     35.77705892
      0.97815179	     -0.05619833	     -0.00024585	     -0.19715241	     -0.06215751	      0.88288188	     -0.00010352	     -0.21574758	     -0.00558497	     -0.00022973	     35.54165139
      0.97940776	     -0.05622743	     -0.00024639	     -0.19718115	     -0.06216453	      0.88288159	     -0.00010619	     -0.21574842	     -0.00560275	     -0.00022974	     35.30123244
      0.98066373	     -0.05626327	     -0.00024656	     -0.19721663	     -0.06217158	      0.88288130	     -0.00010888	     -0.21575028	     -0.00562090	     -0.00023062	     35.05997219
      0.98191970	     -0.05630628	     -0.00024657	     -0.19725929	     -0.06217865	      0.88288101	     -0.00011158	     -0.21575323	     -0.00563753	     -0.00023301	     34.84319659
      0.98317567	     -0.05635585	     -0.00024623	     -0.19730853	     -0.06218574	      0.88288072	     -0.00011429	     -0.21575732	     -0.00565429	     -0.00023664	     34.60941080
      0.98443163	     -0.05641172	     -0.00024561	     -0.19736406	     -0.06219285	      0.88288042	     -0.00011701	     -0.21576260	     -0.00566934	     -0.00024208	     34.39919903
      0.98568760	     -0.05647387	     -0.00024450	     -0.19742591	     -0.06219998	      0.88288011	     -0.00011972	     -0.21576910	     -0.00568433	     -0.00024898	     34.16755570
      0.98694357	     -0.05654146	     -0.00024282	     -0.19749321	     -0.06220713	      0.88287979	     -0.00012244	     -0.21577684	     -0.00569745	     -0.00025787	     33.95961782
      0.98819954	     -0.05661379	     -0.00024053	     -0.19756528	     -0.06221430	      0.88287946	     -0.00012516	     -0.21578581	     -0.00571032	     -0.00026832	     33.73605541
      0.98945551	     -0.05669038	     -0.00023760	     -0.19764164	     -0.06222148	      0.88287912	     -0.00012788	     -0.21579599	     -0.00572125	     -0.00028073	     33.53057935
      0.99071147	     -0.05677107	     -0.00023407	     -0.19772211	     -0.06222867	      0.88287875	     -0.00013060	     -0.21580735	     -0.00573181	     -0.00029461	     33.31192124
      0.99196744	     -0.05685482	     -0.00022972	     -0.19780568	     -0.06223587	      0.88287838	     -0.00013331	     -0.21581987	     -0.00574048	     -0.00031026	     33.10829899
      0.99322341	     -0.05694155	     -0.00022478	     -0.19789226	     -0.06224309	      0.88287798	     -0.00013601	     -0.21583350	     -0.00574869	     -0.00032713	     32.89383331
      0.99447938	     -0.05703078	     -0.00021931	     -0.19798135	     -0.06225031	      0.88287755	     -0.00013871	     -0.21584818	     -0.00575514	     -0.00034543	     32.69264491
      0.99603128	     -0.05714419	     -0.00021192	     -0.19809463	     -0.06225925	      0.88287700	     -0.00014203	     -0.21586768	     -0.00576248	     -0.00036925	     32.44121623
      0.99718457	     -0.05723031	     -0.00020574	     -0.19818067	     -0.06226590	      0.88287656	     -0.00014449	     -0.21588309	     -0.00576576	     -0.00038813	     32.26872853
      0.99833785	     -0.05731901	     -0.00019938	     -0.19826931	     -0.06227255	      0.88287610	     -0.00014694	     -0.21589927	     -0.00576905	     -0.00040733	     32.09160520
      0.99983862	     -0.05743684	     -0.00019077	     -0.19838709	     -0.06228121	      0.88287547	     -0.00015011	     -0.21592141	     -0.00577122	     -0.00043319	     31.88065797
      1.00133938	     -0.05755734	     -0.00018190	     -0.19850755	     -0.06228987	      0.88287480	     -0.00015326	     -0.21594469	     -0.00577286	     -0.00045926	     31.67736937
      1.00250041	     -0.05765214	     -0.00017486	     -0.19860235	     -0.06229657	      0.88287426	     -0.00015569	     -0.21596342	     -0.00577177	     -0.00047999	     31.53086511
      1.00366145	     -0.05774876	     -0.00016776	     -0.19869898	     -0.06230327	      0.88287369	     -0.00015811	     -0.21598276	     -0.00577072	     -0.00050049	     31.38988217
      1.00520797	     -0.05788003	     -0.00015822	     -0.19883027	     -0.06231219	      0.88287289	     -0.00016131	     -0.21600939	     -0.00576714	     -0.00052794	     31.21511444
      1.00675449	     -0.05801450	     -0.00014868	     -0.19896479	     -0.06232111	      0.88287206	     -0.00016449	     -0.21603697	     -0.00576274	     -0.00055492	     31.05556376
      1.00799145	     -0.05812425	     -0.00014107	     -0.19907459	     -0.06232824	      0.88287136	     -0.00016701	     -0.21605968	     -0.00575673	     -0.00057660	     30.93085864
      1.00922841	     -0.05823597	     -0.00013346	     -0.19918638	     -0.06233535	      0.88287063	     -0.00016953	     -0.21608296	     -0.00575053	     -0.00059770	     30.81306178
      1.01078033	     -0.05837806	     -0.00012374	     -0.19932859	     -0.06234427	      0.88286968	     -0.00017265	     -0.21611292	     -0.00574024	     -0.00062395	     30.66457148
      1.01233225	     -0.05852215	     -0.00011379	     -0.19947282	     -0.06235317	      0.88286869	     -0.00017575	     -0.21614365	     -0.00572887	     -0.00064943	     30.52353824
      1.01366859	     -0.05864784	     -0.00010512	     -0.19959866	     -0.06236082	      0.88286781	     -0.00017840	     -0.21617069	     -0.00571616	     -0.00067137	     30.39159927
      1.01500493	     -0.05877569	     -0.00009669	     -0.19972666	     -0.06236845	      0.88286690	     -0.00018103	     -0.21619826	     -0.00570282	     -0.00069265	     30.27517782
      1.01634127	     -0.05890481	     -0.00008835	     -0.19985596	     -0.06237606	      0.88286596	     -0.00018364	     -0.21622633	     -0.00568696	     -0.00071378	     30.15045790
      1.01812513	     -0.05907885	     -0.00007741	     -0.20003026	     -0.06238618	      0.88286466	     -0.00018710	     -0.21626456	     -0.00566353	     -0.00074121	     29.98970002
      1.01960197	     -0.05922435	     -0.00006850	     -0.20017601	     -0.06239453	      0.88286355	     -0.00018992	     -0.21629684	     -0.00564052	     -0.00076369	     29.82649010
      1.02107881	     -0.05937171	     -0.00005994	     -0.20032364	     -0.06240284	      0.88286241	     -0.00019273	     -0.21632971	     -0.00561602	     -0.00078538	     29.68336197
      1.02255564	     -0.05952073	     -0.00005146	     -0.20047295	     -0.06241111	      0.88286123	     -0.00019550	     -0.21636317	     -0.00558792	     -0.00080688	     29.48895461
      1.02403248	     -0.05967133	     -0.00004332	     -0.20062387	     -0.06241934	      0.88286002	     -0.00019825	     -0.21639724	     -0.00555786	     -0.00082764	     29.33334458
      1.02586767	     -0.05985956	     -0.00003287	     -0.20081253	     -0.06242951	      0.88285848	     -0.00020162	     -0.21644044	     -0.00551592	     -0.00085275	     29.00714020
      1.02730645	     -0.06000752	     -0.00002576	     -0.20096085	     -0.06243742	      0.88285724	     -0.00020422	     -0.21647494	     -0.00548123	     -0.00087130	     28.95972568
      1.02874524	     -0.06015400	     -0.00001692	     -0.20110774	     -0.06244528	      0.88285597	     -0.00020679	     -0.21650995	     -0.00544342	     -0.00088897	     28.57241541
      1.03018402	     -0.06029833	     -0.00001006	     -0.20125248	     -0.06245308	      0.88285468	     -0.00020932	     -0.21654543	     -0.00540404	     -0.00090530	     28.54858675
      1.03162281	     -0.06044165	     -0.00000093	     -0.20139627	     -0.06246083	      0.88285337	     -0.00021180	     -0.21658137	     -0.00536239	     -0.00092013	     28.08544726
      1.03306159	     -0.06058350	      0.00000606	     -0.20153857	     -0.06246851	      0.88285204	     -0.00021423	     -0.21661770	     -0.00531925	     -0.00093342	     28.10815504
      1.03450038	     -0.06072328	      0.00001621	     -0.20167890	     -0.06247613	      0.88285069	     -0.00021662	     -0.21665439	     -0.00527409	     -0.00094491	     27.56985983
      1.03593916	     -0.06085951	      0.00002343	     -0.20181565	     -0.06248369	      0.88284932	     -0.00021894	     -0.21669137	     -0.00522773	     -0.00095469	     27.64977026
      1.03737795	     -0.06099421	      0.00003435	     -0.20195095	     -0.06249117	      0.88284794	     -0.00022120	     -0.21672863	     -0.00517949	     -0.00096242	     27.03301933
      1.03865663	     -0.06111265	      0.00004164	     -0.20206990	     -0.06249777	      0.88284670	     -0.00022316	     -0.21676197	     -0.00513582	     -0.00096771	     27.06862328
      1.03993532	     -0.06122884	      0.00005161	     -0.20218667	     -0.06250431	      0.88284547	     -0.00022507	     -0.21679546	     -0.00509079	     -0.00097136	     26.69889896
      1.04150379	     -0.06136821	      0.00006295	     -0.20232675	     -0.06251225	      0.88284394	     -0.00022733	     -0.21683668	     -0.00503424	     -0.00097377	     26.55048173
      1.04307225	     -0.06150466	      0.00007665	     -0.20246399	     -0.06252010	      0.88284241	     -0.00022951	     -0.21687798	     -0.00497580	     -0.00097385	     26.05894749
      1.04439501	     -0.06161821	      0.00008627	     -0.20257819	     -0.06252665	      0.88284112	     -0.00023128	     -0.21691285	     -0.00492555	     -0.00097227	     26.04795091
      1.04571778	     -0.06173081	      0.00009828	     -0.20269149	     -0.06253313	      0.88283984	     -0.00023299	     -0.21694776	     -0.00487392	     -0.00096914	     25.67171249
      1.04704054	     -0.06184282	      0.00010957	     -0.20280421	     -0.06253954	      0.88283856	     -0.00023464	     -0.21698272	     -0.00482129	     -0.00096463	     25.51953724
      1.04883010	     -0.06199089	      0.00012661	     -0.20295329	     -0.06254810	      0.88283684	     -0.00023676	     -0.21703003	     -0.00474810	     -0.00095627	     25.08104103
      1.05018779	     -0.06209930	      0.00013820	     -0.20306246	     -0.06255451	      0.88283555	     -0.00023829	     -0.21706587	     -0.00469147	     -0.00094833	     25.05297936
      1.05154548	     -0.06220390	      0.00015243	     -0.20316789	     -0.06256084	      0.88283427	     -0.00023975	     -0.21710159	     -0.00463362	     -0.00093886	     24.71881296
      1.05290317	     -0.06230546	      0.00016550	     -0.20327026	     -0.06256709	      0.88283300	     -0.00024114	     -0.21713715	     -0.00457522	     -0.00092799	     24.62990037
      1.05467692	     -0.06243169	      0.00018442	     -0.20339761	     -0.06257514	      0.88283137	     -0.00024286	     -0.21718324	     -0.00449822	     -0.00091166	     24.27905285
      1.05602690	     -0.06252314	      0.00019718	     -0.20348988	     -0.06258117	      0.88283015	     -0.00024409	     -0.21721794	     -0.00443986	     -0.00089769	     24.33769117
      1.05737688	     -0.06261020	      0.00021183	     -0.20357779	     -0.06258713	      0.88282895	     -0.00024525	     -0.21725221	     -0.00438147	     -0.00088234	     24.10257050
      1.05900693	     -0.06270921	      0.00022770	     -0.20367779	     -0.06259421	      0.88282752	     -0.00024656	     -0.21729294	     -0.00431165	     -0.00086223	     24.16267600
      1.06063698	     -0.06280055	      0.00024606	     -0.20377018	     -0.06260119	      0.88282614	     -0.00024778	     -0.21733284	     -0.00424238	     -0.00084045	     23.84014476
      1.06188198	     -0.06286581	      0.00025720	     -0.20383618	     -0.06260644	      0.88282510	     -0.00024865	     -0.21736269	     -0.00419043	     -0.00082298	     24.04967262
      1.06312699	     -0.06292697	      0.00027038	     -0.20389810	     -0.06261162	      0.88282409	     -0.00024947	     -0.21739196	     -0.00413872	     -0.00080471	     23.97770435
      1.06488510	     -0.06300576	      0.00028746	     -0.20397795	     -0.06261883	      0.88282269	     -0.00025054	     -0.21743219	     -0.00406666	     -0.00077780	     24.09582165
      1.06642819	     -0.06306821	      0.00030314	     -0.20404133	     -0.06262506	      0.88282151	     -0.00025139	     -0.21746638	     -0.00400385	     -0.00075315	     24.03206103
      1.06797129	     -0.06312442	      0.00031593	     -0.20409842	     -0.06263119	      0.88282037	     -0.00025217	     -0.21749946	     -0.00394192	     -0.00072773	     24.32737272
      1.06951438	     -0.06317513	      0.00033070	     -0.20415004	     -0.06263723	      0.88281927	     -0.00025289	     -0.21753140	     -0.00388009	     -0.00070147	     24.16687447
      1.07086470	     -0.06321562	      0.00033996	     -0.20419125	     -0.06264243	      0.88281834	     -0.00025345	     -0.21755840	     -0.00382660	     -0.00067806	     24.51088096
      1.07221502	     -0.06325253	      0.00035055	     -0.20422891	     -0.06264756	      0.88281744	     -0.00025397	     -0.21758451	     -0.00377293	     -0.00065417	     24.48268997
      1.07383895	     -0.06329250	      0.00036042	     -0.20426972	     -0.06265363	      0.88281640	     -0.00025453	     -0.21761475	     -0.00370853	     -0.00062505	     24.77542789
      1.07546287	     -0.06332732	      0.00037103	     -0.20430541	     -0.06265960	      0.88281541	     -0.00025502	     -0.21764369	     -0.00364356	     -0.00059555	     24.70447167
      1.07683516	     -0.06335277	      0.00037651	     -0.20433153	     -0.06266457	      0.88281461	     -0.00025539	     -0.21766713	     -0.00358863	     -0.00057056	     25.09472241
      1.07820746	     -0.06337408	      0.00038332	     -0.20435353	     -0.06266945	      0.88281384	     -0.00025571	     -0.21768959	     -0.00353312	     -0.00054540	     25.10836081
      1.07957975	     -0.06339229	      0.00038790	     -0.20437240	     -0.06267426	      0.88281311	     -0.00025599	     -0.21771107	     -0.00347721	     -0.00052032	     25.31601713
      1.08146870	     -0.06341316	      0.00039374	     -0.20439419	     -0.06268076	      0.88281216	     -0.00025630	     -0.21773907	     -0.00339853	     -0.00048607	     25.40023730
      1.08288604	     -0.06342500	      0.00039480	     -0.20440667	     -0.06268553	      0.88281149	     -0.00025650	     -0.21775889	     -0.00333830	     -0.00046076	     25.76819109
      1.08430339	     -0.06343276	      0.00039652	     -0.20441510	     -0.06269022	      0.88281085	     -0.00025665	     -0.21777767	     -0.00327679	     -0.00043574	     25.79424615
      1.08572073	     -0.06343805	      0.00039600	     -0.20442102	     -0.06269482	      0.88281025	     -0.00025677	     -0.21779540	     -0.00321415	     -0.00041109	     26.03128407
      1.08757386	     -0.06344079	      0.00039550	     -0.20442462	     -0.06270070	      0.88280952	     -0.00025686	     -0.21781705	     -0.00312973	     -0.00037937	     26.06658963
      1.08896887	     -0.06343920	      0.00039170	     -0.20442363	     -0.06270502	      0.88280901	     -0.00025690	     -0.21783222	     -0.00306477	     -0.00035606	     26.43438289
      1.09036389	     -0.06343435	      0.00038849	     -0.20441940	     -0.06270925	      0.88280853	     -0.00025690	     -0.21784639	     -0.00299812	     -0.00033311	     26.43957346
      1.09207688	     -0.06342511	      0.00038129	     -0.20441088	     -0.06271431	      0.88280798	     -0.00025686	     -0.21786247	     -0.00291442	     -0.00030561	     26.74494551
      1.09378987	     -0.06341160	      0.00037482	     -0.20439813	     -0.06271923	      0.88280748	     -0.00025678	     -0.21787712	     -0.00282792	     -0.00027873	     26.60469889
      1.09507741	     -0.06339888	      0.00036568	     -0.20438593	     -0.06272283	      0.88280713	     -0.00025669	     -0.21788721	     -0.00276182	     -0.00025897	     26.97583565
      1.09636495	     -0.06338367	      0.00035767	     -0.20437126	     -0.06272634	      0.88280681	     -0.00025658	     -0.21789652	     -0.00269417	     -0.00023937	     26.98943181
      1.09821512	     -0.06335760	      0.00034345	     -0.20434593	     -0.06273124	      0.88280640	     -0.00025637	     -0.21790854	     -0.00259521	     -0.00021151	     27.20766378
      1.09980804	     -0.06333070	      0.00033107	     -0.20431969	     -0.06273530	      0.88280608	     -0.00025616	     -0.21791762	     -0.00250812	     -0.00018752	     27.17361281
      1.10140097	     -0.06330030	      0.00031574	     -0.20428990	     -0.06273923	      0.88280580	     -0.00025592	     -0.21792553	     -0.00242025	     -0.00016344	     27.43958994
      1.10299389	     -0.06326572	      0.00030206	     -0.20425598	     -0.06274301	      0.88280556	     -0.00025564	     -0.21793229	     -0.00233070	     -0.00013888	     27.32119562
      1.10429509	     -0.06323474	      0.00028823	     -0.20422548	     -0.06274600	      0.88280539	     -0.00025538	     -0.21793696	     -0.00225773	     -0.00011846	     27.52381398
      1.10559628	     -0.06320115	      0.00027549	     -0.20419241	     -0.06274889	      0.88280525	     -0.00025511	     -0.21794087	     -0.00218389	     -0.00009743	     27.52988019
      1.10722734	     -0.06315577	      0.00025881	     -0.20414766	     -0.06275237	      0.88280511	     -0.00025473	     -0.21794472	     -0.00209151	     -0.00007025	     27.60310776
      1.10885839	     -0.06310642	      0.00024277	     -0.20409896	     -0.06275571	      0.88280502	     -0.00025432	     -0.21794742	     -0.00199859	     -0.00004197	     27.61373597
      1.11010309	     -0.06306590	      0.00023038	     -0.20405892	     -0.06275815	      0.88280498	     -0.00025398	     -0.21794870	     -0.00192835	     -0.00001977	     27.66195089
      1.11134780	     -0.06302271	      0.00021850	     -0.20401623	     -0.06276051	      0.88280497	     -0.00025363	     -0.21794931	     -0.00185788	      0.00000308	     27.68146130
      1.11299211	     -0.06296138	      0.00020320	     -0.20395554	     -0.06276349	      0.88280500	     -0.00025313	     -0.21794904	     -0.00176559	      0.00003408	     27.71491857
      1.11454473	     -0.06289854	      0.00018926	     -0.20389332	     -0.06276616	      0.88280508	     -0.00025262	     -0.21794764	     -0.00167888	      0.00006424	     27.75140629
      1.11609736	     -0.06283055	      0.00017569	     -0.20382593	     -0.06276870	      0.88280520	     -0.00025209	     -0.21794508	     -0.00159369	      0.00009508	     27.80608836
      1.11739153	     -0.06276992	      0.00016466	     -0.20376580	     -0.06277072	      0.88280534	     -0.00025163	     -0.21794203	     -0.00152322	      0.00012139	     27.86282690
      1.11868570	     -0.06270608	      0.00015378	     -0.20370243	     -0.06277264	      0.88280552	     -0.00025116	     -0.21793813	     -0.00145448	      0.00014805	     27.93034618
      1.12034787	     -0.06262047	      0.00013994	     -0.20361741	     -0.06277499	      0.88280579	     -0.00025052	     -0.21793187	     -0.00136820	      0.00018275	     28.03268151
      1.12183397	     -0.06254167	      0.00012760	     -0.20353911	     -0.06277697	      0.88280609	     -0.00024993	     -0.21792514	     -0.00129378	      0.00021390	     28.14475384
      1.12332007	     -0.06246184	      0.00011541	     -0.20345974	     -0.06277884	      0.88280643	     -0.00024933	     -0.21791742	     -0.00122127	      0.00024508	     28.27495664
      1.12480618	     -0.06238164	      0.00010313	     -0.20337998	     -0.06278060	      0.88280681	     -0.00024872	     -0.21790881	     -0.00115156	      0.00027583	     28.42579931
      1.12629228	     -0.06230163	      0.00009074	     -0.20330037	     -0.06278226	      0.88280725	     -0.00024809	     -0.21789940	     -0.00108339	      0.00030618	     28.59068181
      1.12777838	     -0.06222207	      0.00007822	     -0.20322120	     -0.06278382	      0.88280772	     -0.00024746	     -0.21788928	     -0.00101763	      0.00033555	     28.76676157
      1.12907825	     -0.06215301	      0.00006714	     -0.20315245	     -0.06278511	      0.88280818	     -0.00024690	     -0.21787993	     -0.00096081	      0.00036062	     28.92441359
      1.13037811	     -0.06208431	      0.00005596	     -0.20308406	     -0.06278632	      0.88280866	     -0.00024634	     -0.21787015	     -0.00090525	      0.00038473	     29.08858174
      1.13206524	     -0.06199536	      0.00004130	     -0.20299548	     -0.06278779	      0.88280934	     -0.00024562	     -0.21785688	     -0.00083409	      0.00041476	     29.30619086
      1.13375237	     -0.06190645	      0.00002649	     -0.20290692	     -0.06278913	      0.88281006	     -0.00024489	     -0.21784301	     -0.00076424	      0.00044305	     29.52305246
      1.13503117	     -0.06183902	      0.00001516	     -0.20283975	     -0.06279008	      0.88281064	     -0.00024434	     -0.21783211	     -0.00071160	      0.00046361	     29.68307991
      1.13630996	     -0.06177155	      0.00000378	     -0.20277253	     -0.06279095	      0.88281125	     -0.00024380	     -0.21782090	     -0.00065975	      0.00048305	     29.84063084
      1.13809900	     -0.06167698	     -0.00001220	     -0.20267830	     -0.06279207	      0.88281213	     -0.00024304	     -0.21780473	     -0.00058813	      0.00050876	     30.05502926
      1.13967036	     -0.06159400	     -0.00002631	     -0.20259559	     -0.06279295	      0.88281295	     -0.00024239	     -0.21779007	     -0.00052629	      0.00052960	     30.23694027
      1.14124173	     -0.06151127	     -0.00004047	     -0.20251312	     -0.06279372	      0.88281380	     -0.00024175	     -0.21777503	     -0.00046532	      0.00054918	     30.41366660
      1.14263963	     -0.06143818	     -0.00005311	     -0.20244026	     -0.06279434	      0.88281458	     -0.00024119	     -0.21776135	     -0.00041203	      0.00056504	     30.56514847
      1.14403754	     -0.06136571	     -0.00006578	     -0.20236800	     -0.06279488	      0.88281538	     -0.00024064	     -0.21774742	     -0.00035949	      0.00057987	     30.71484422
      1.14543544	     -0.06129410	     -0.00007848	     -0.20229659	     -0.06279534	      0.88281620	     -0.00024011	     -0.21773327	     -0.00030786	      0.00059328	     30.85949803
      1.14727076	     -0.06120135	     -0.00009519	     -0.20220407	     -0.06279585	      0.88281730	     -0.00023943	     -0.21771441	     -0.00024131	      0.00060910	     31.04610759
      1.14872252	     -0.06112926	     -0.00010848	     -0.20213216	     -0.06279616	      0.88281819	     -0.00023891	     -0.21769929	     -0.00018977	      0.00061989	     31.18677145
      1.15017427	     -0.06105840	     -0.00012179	     -0.20206146	     -0.06279640	      0.88281910	     -0.00023841	     -0.21768403	     -0.00013902	      0.00062952	     31.32654607
      1.15162602	     -0.06098897	     -0.00013513	     -0.20199219	     -0.06279656	      0.88282002	     -0.00023793	     -0.21766866	     -0.00008927	      0.00063767	     31.45805504
      1.15345330	     -0.06090360	     -0.00015197	     -0.20190699	     -0.06279667	      0.88282119	     -0.00023735	     -0.21764919	     -0.00002780	      0.00064625	     31.62302176
      1.15490219	     -0.06083796	     -0.00016541	     -0.20184147	     -0.06279668	      0.88282213	     -0.00023692	     -0.21763370	      0.00001980	      0.00065148	     31.73998193
      1.15635109	     -0.06077383	     -0.00017886	     -0.20177745	     -0.06279661	      0.88282308	     -0.00023651	     -0.21761817	      0.00006674	      0.00065568	     31.86250904
      1.15779998	     -0.06071163	     -0.00019238	     -0.20171535	     -0.06279648	      0.88282403	     -0.00023612	     -0.21760264	      0.00011266	      0.00065867	     31.97055124
      1.15972317	     -0.06063125	     -0.00021022	     -0.20163508	     -0.06279621	      0.88282530	     -0.00023565	     -0.21758203	      0.00017248	      0.00066116	     32.12406142
      1.16117934	     -0.06057308	     -0.00022392	     -0.20157699	     -0.06279593	      0.88282626	     -0.00023533	     -0.21756646	      0.00021652	      0.00066185	     32.20815852
      1.16263550	     -0.06051545	     -0.00023727	     -0.20151942	     -0.06279558	      0.88282723	     -0.00023503	     -0.21755092	      0.00025990	      0.00066181	     32.32780436
      1.16409166	     -0.06046034	     -0.00025092	     -0.20146437	     -0.06279517	      0.88282819	     -0.00023476	     -0.21753540	      0.00030209	      0.00066097	     32.40816718
      1.16606540	     -0.06038480	     -0.00026844	     -0.20138890	     -0.06279452	      0.88282949	     -0.00023444	     -0.21751444	      0.00035755	      0.00065891	     32.61394994
      1.16738166	     -0.06033999	     -0.00028133	     -0.20134411	     -0.06279402	      0.88283036	     -0.00023427	     -0.21750045	      0.00039311	      0.00065703	     32.59716573
      1.16869791	     -0.06029157	     -0.00029267	     -0.20129572	     -0.06279348	      0.88283122	     -0.00023412	     -0.21748650	      0.00042747	      0.00065483	     32.72805146
      1.17044752	     -0.06023305	     -0.00030882	     -0.20123723	     -0.06279270	      0.88283237	     -0.00023397	     -0.21746792	      0.00047122	      0.00065154	     32.75792992
      1.17186371	     -0.06018124	     -0.00031988	     -0.20118545	     -0.06279201	      0.88283329	     -0.00023388	     -0.21745292	      0.00050472	      0.00064855	     32.95932786
      1.17327990	     -0.06013708	     -0.00033276	     -0.20114129	     -0.06279127	      0.88283420	     -0.00023385	     -0.21743786	      0.00053680	      0.00064542	     32.93937935
      1.17469609	     -0.06008766	     -0.00034346	     -0.20109190	     -0.06279049	      0.88283512	     -0.00023385	     -0.21742282	      0.00056704	      0.00064206	     33.12357770
      1.17611228	     -0.06004460	     -0.00035563	     -0.20104884	     -0.06278966	      0.88283602	     -0.00023390	     -0.21740772	      0.00059583	      0.00063861	     33.12124360
      1.17752847	     -0.05999710	     -0.00036595	     -0.20100135	     -0.06278880	      0.88283692	     -0.00023400	     -0.21739263	      0.00062279	      0.00063498	     33.29653960
      1.17894466	     -0.05995498	     -0.00037750	     -0.20095922	     -0.06278790	      0.88283782	     -0.00023415	     -0.21737746	      0.00064827	      0.00063128	     33.31154224
      1.18036085	     -0.05990913	     -0.00038751	     -0.20091339	     -0.06278696	      0.88283871	     -0.00023435	     -0.21736228	      0.00067198	      0.00062745	     33.47803789
      1.18177704	     -0.05986805	     -0.00039861	     -0.20087229	     -0.06278600	      0.88283960	     -0.00023461	     -0.21734704	      0.00069425	      0.00062360	     33.50318835
      1.18350066	     -0.05981145	     -0.00041010	     -0.20081569	     -0.06278478	      0.88284067	     -0.00023499	     -0.21732847	      0.00071906	      0.00061882	     33.76303491
      1.18474921	     -0.05977904	     -0.00042074	     -0.20078323	     -0.06278387	      0.88284144	     -0.00023533	     -0.21731499	      0.00073585	      0.00061546	     33.66740963
      1.18599776	     -0.05974164	     -0.00042947	     -0.20074581	     -0.06278294	      0.88284221	     -0.00023571	     -0.21730161	      0.00075133	      0.00061208	     33.79782434
      1.18769622	     -0.05969730	     -0.00044254	     -0.20070142	     -0.06278165	      0.88284324	     -0.00023630	     -0.21728357	      0.00077079	      0.00060759	     33.81386341
      1.18920528	     -0.05965475	     -0.00045215	     -0.20065884	     -0.06278047	      0.88284415	     -0.00023690	     -0.21726778	      0.00078635	      0.00060355	     34.03538785
      1.19071433	     -0.05962158	     -0.00046388	     -0.20062561	     -0.06277928	      0.88284506	     -0.00023757	     -0.21725213	      0.00080075	      0.00059953	     33.91781727
      1.19201375	     -0.05958559	     -0.00047090	     -0.20058961	     -0.06277823	      0.88284584	     -0.00023820	     -0.21723886	      0.00081178	      0.00059590	     34.15604211
      1.19331317	     -0.05955818	     -0.00047968	     -0.20056215	     -0.06277717	      0.88284661	     -0.00023888	     -0.21722570	      0.00082211	      0.00059220	     34.09793864
      1.19488488	     -0.05952232	     -0.00048810	     -0.20052626	     -0.06277587	      0.88284754	     -0.00023978	     -0.21721007	      0.00083332	      0.00058740	     34.25676459
      1.19645659	     -0.05949585	     -0.00049806	     -0.20049974	     -0.06277455	      0.88284846	     -0.00024074	     -0.21719471	      0.00084367	      0.00058232	     34.10930066
      1.19773853	     -0.05946786	     -0.00050325	     -0.20047175	     -0.06277346	      0.88284920	     -0.00024158	     -0.21718249	      0.00085108	      0.00057780	     34.33274899
      1.19902047	     -0.05944875	     -0.00051016	     -0.20045262	     -0.06277237	      0.88284994	     -0.00024247	     -0.21717046	      0.00085800	      0.00057307	     34.24639536
      1.20062696	     -0.05942608	     -0.00051689	     -0.20042994	     -0.06277098	      0.88285085	     -0.00024365	     -0.21715588	      0.00086556	      0.00056660	     34.34966925
      1.20223346	     -0.05941944	     -0.00052554	     -0.20042325	     -0.06276959	      0.88285176	     -0.00024491	     -0.21714195	      0.00087237	      0.00055944	     34.09954754
      1.20347488	     -0.05941318	     -0.00052948	     -0.20041699	     -0.06276850	      0.88285245	     -0.00024592	     -0.21713188	      0.00087682	      0.00055309	     34.27378352
      1.20471631	     -0.05941958	     -0.00053513	     -0.20042336	     -0.06276741	      0.88285313	     -0.00024698	     -0.21712245	      0.00088111	      0.00054598	     34.13817672
      1.20638896	     -0.05943379	     -0.00054094	     -0.20043757	     -0.06276593	      0.88285404	     -0.00024847	     -0.21711101	      0.00088630	      0.00053485	     34.17108591
      1.20806161	     -0.05946356	     -0.00054799	     -0.20046733	     -0.06276444	      0.88285492	     -0.00025003	     -0.21710105	      0.00089130	      0.00052186	     33.84803978
      1.20926307	     -0.05948178	     -0.00054989	     -0.20048559	     -0.06276337	      0.88285554	     -0.00025119	     -0.21709493	      0.00089441	      0.00051118	     34.02161270
      1.21046453	     -0.05951110	     -0.00055318	     -0.20051493	     -0.06276229	      0.88285615	     -0.00025238	     -0.21708959	      0.00089758	      0.00049944	     33.85959735
      1.21222934	     -0.05955996	     -0.00055595	     -0.20056388	     -0.06276071	      0.88285701	     -0.00025419	     -0.21708339	      0.00090202	      0.00048006	     33.81352497
      1.21372661	     -0.05961234	     -0.00055852	     -0.20061632	     -0.06275935	      0.88285772	     -0.00025578	     -0.21707964	      0.00090595	      0.00046166	     33.53793474
      1.21522388	     -0.05966264	     -0.00055809	     -0.20066676	     -0.06275799	      0.88285839	     -0.00025741	     -0.21707730	      0.00090972	      0.00044144	     33.62169836
      1.21672115	     -0.05972588	     -0.00055917	     -0.20073012	     -0.06275663	      0.88285904	     -0.00025909	     -0.21707620	      0.00091393	      0.00041965	     33.19777120
      1.21821842	     -0.05978376	     -0.00055606	     -0.20078820	     -0.06275526	      0.88285965	     -0.00026080	     -0.21707645	      0.00091798	      0.00039619	     33.39400169
      1.21949263	     -0.05984645	     -0.00055576	     -0.20085104	     -0.06275408	      0.88286014	     -0.00026230	     -0.21707759	      0.00092203	      0.00037519	     32.95157866
      1.22076684	     -0.05990500	     -0.00055272	     -0.20090978	     -0.06275291	      0.88286061	     -0.00026382	     -0.21707966	      0.00092604	      0.00035318	     32.92023763
      1.22240332	     -0.05998744	     -0.00054898	     -0.20099249	     -0.06275139	      0.88286116	     -0.00026581	     -0.21708348	      0.00093169	      0.00032384	     32.61762960
      1.22403979	     -0.06006547	     -0.00054213	     -0.20107085	     -0.06274986	      0.88286167	     -0.00026785	     -0.21708855	      0.00093739	      0.00029353	     32.65370022
      1.22533535	     -0.06013710	     -0.00053853	     -0.20114273	     -0.06274864	      0.88286203	     -0.00026949	     -0.21709329	      0.00094246	      0.00026913	     32.24828867
      1.22663090	     -0.06020451	     -0.00053253	     -0.20121044	     -0.06274742	      0.88286236	     -0.00027115	     -0.21709872	      0.00094733	      0.00024445	     32.19007167
      1.22827036	     -0.06029579	     -0.00052576	     -0.20130208	     -0.06274586	      0.88286274	     -0.00027329	     -0.21710641	      0.00095403	      0.00021310	     31.90613878
      1.22968853	     -0.06037187	     -0.00051836	     -0.20137852	     -0.06274450	      0.88286302	     -0.00027518	     -0.21711378	      0.00095957	      0.00018601	     31.87441576
      1.23110669	     -0.06045312	     -0.00051208	     -0.20146012	     -0.06274314	      0.88286327	     -0.00027709	     -0.21712167	      0.00096577	      0.00015918	     31.63870533
      1.23252486	     -0.06053193	     -0.00050455	     -0.20153930	     -0.06274176	      0.88286347	     -0.00027902	     -0.21713008	      0.00097129	      0.00013269	     31.58632221
      1.23376821	     -0.06060357	     -0.00049856	     -0.20161126	     -0.06274055	      0.88286362	     -0.00028074	     -0.21713780	      0.00097686	      0.00010991	     31.47649614
      1.23501156	     -0.06067357	     -0.00049211	     -0.20168160	     -0.06273933	      0.88286375	     -0.00028247	     -0.21714579	      0.00098171	      0.00008763	     31.45082531
      1.23652531	     -0.06075857	     -0.00048426	     -0.20176702	     -0.06273784	      0.88286386	     -0.00028461	     -0.21715578	      0.00098745	      0.00006133	     31.40113346
      1.23803907	     -0.06084367	     -0.00047603	     -0.20185253	     -0.06273634	      0.88286393	     -0.00028677	     -0.21716603	      0.00099201	      0.00003603	     31.36965052
      1.23920950	     -0.06091094	     -0.00046969	     -0.20192013	     -0.06273518	      0.88286396	     -0.00028846	     -0.21717412	      0.00099599	      0.00001716	     31.35059913
      1.24037993	     -0.06097860	     -0.00046323	     -0.20198812	     -0.06273401	      0.88286397	     -0.00029016	     -0.21718237	      0.00099936	     -0.00000113	     31.35456163
      1.24202638	     -0.06107397	     -0.00045395	     -0.20208398	     -0.06273236	      0.88286395	     -0.00029257	     -0.21719420	      0.00100443	     -0.00002582	     31.36456518
      1.24341471	     -0.06115484	     -0.00044598	     -0.20216526	     -0.06273097	      0.88286390	     -0.00029462	     -0.21720436	      0.00100869	     -0.00004571	     31.37993754
      1.24480304	     -0.06123531	     -0.00043795	     -0.20224616	     -0.06272956	      0.88286382	     -0.00029669	     -0.21721468	      0.00101396	     -0.00006467	     31.41599043
      1.24619136	     -0.06131527	     -0.00042990	     -0.20232655	     -0.06272815	      0.88286372	     -0.00029876	     -0.21722515	      0.00101909	     -0.00008267	     31.48771277
      1.24757969	     -0.06139308	     -0.00042136	     -0.20240481	     -0.06272673	      0.88286359	     -0.00030085	     -0.21723575	      0.00102521	     -0.00009957	     31.60059823
      1.24896802	     -0.06146839	     -0.00041224	     -0.20248058	     -0.06272530	      0.88286345	     -0.00030295	     -0.21724638	      0.00103045	     -0.00011536	     31.72313206
      1.25017925	     -0.06153224	     -0.00040384	     -0.20254485	     -0.06272405	      0.88286330	     -0.00030478	     -0.21725565	      0.00103564	     -0.00012818	     31.84074536
      1.25139048	     -0.06159438	     -0.00039501	     -0.20260742	     -0.06272280	      0.88286313	     -0.00030662	     -0.21726486	      0.00104014	     -0.00014022	     31.98871020
      1.25295110	     -0.06167177	     -0.00038297	     -0.20268536	     -0.06272117	      0.88286290	     -0.00030900	     -0.21727663	      0.00104596	     -0.00015467	     32.22544578
      1.25434026	     -0.06173814	     -0.00037167	     -0.20275223	     -0.06271971	      0.88286268	     -0.00031111	     -0.21728698	      0.00105033	     -0.00016675	     32.48079420
      1.25572942	     -0.06180165	     -0.00035980	     -0.20281626	     -0.06271825	      0.88286244	     -0.00031323	     -0.21729719	      0.00105480	     -0.00017821	     32.77778478
      1.25711858	     -0.06186113	     -0.00034763	     -0.20287624	     -0.06271678	      0.88286219	     -0.00031534	     -0.21730722	      0.00105820	     -0.00018926	     33.11614683
      1.25850775	     -0.06191823	     -0.00033514	     -0.20293385	     -0.06271531	      0.88286192	     -0.00031746	     -0.21731707	      0.00106194	     -0.00019990	     33.48139251
      1.25989691	     -0.06197323	     -0.00032234	     -0.20298936	     -0.06271383	      0.88286163	     -0.00031956	     -0.21732676	      0.00106464	     -0.00021037	     33.88309946
      1.26113189	     -0.06202041	     -0.00031068	     -0.20303699	     -0.06271252	      0.88286137	     -0.00032143	     -0.21733525	      0.00106772	     -0.00021951	     34.26321838
      1.26236687	     -0.06206667	     -0.00029883	     -0.20308370	     -0.06271120	      0.88286109	     -0.00032329	     -0.21734363	      0.00107038	     -0.00022864	     34.65999243
      1.26391094	     -0.06212346	     -0.00028376	     -0.20314106	     -0.06270954	      0.88286073	     -0.00032561	     -0.21735401	      0.00107441	     -0.00024005	     35.17863433
      1.26545501	     -0.06217864	     -0.00026843	     -0.20319680	     -0.06270788	      0.88286035	     -0.00032792	     -0.21736432	      0.00107859	     -0.00025164	     35.72531899
      1.26664355	     -0.06221944	     -0.00025650	     -0.20323804	     -0.06270659	      0.88286004	     -0.00032968	     -0.21737221	      0.00108315	     -0.00026058	     36.16550153
      1.26783209	     -0.06225879	     -0.00024451	     -0.20327783	     -0.06270530	      0.88285973	     -0.00033143	     -0.21738005	      0.00108792	     -0.00026963	     36.61472735
      1.26949868	     -0.06231115	     -0.00022755	     -0.20333082	     -0.06270348	      0.88285927	     -0.00033387	     -0.21739095	      0.00109626	     -0.00028232	     37.25866753
      1.27091727	     -0.06235270	     -0.00021310	     -0.20337290	     -0.06270192	      0.88285886	     -0.00033592	     -0.21740010	      0.00110446	     -0.00029309	     37.81768086
      1.27233585	     -0.06239170	     -0.00019859	     -0.20341245	     -0.06270035	      0.88285844	     -0.00033795	     -0.21740910	      0.00111471	     -0.00030362	     38.37527494
      1.27375444	     -0.06242889	     -0.00018417	     -0.20345019	     -0.06269876	      0.88285800	     -0.00033996	     -0.21741796	      0.00112596	     -0.00031389	     38.93326077
      1.27517302	     -0.06246386	     -0.00016979	     -0.20348571	     -0.06269715	      0.88285755	     -0.00034195	     -0.21742667	      0.00113972	     -0.00032362	     39.48607727
      1.27644180	     -0.06249292	     -0.00015698	     -0.20351528	     -0.06269570	      0.88285713	     -0.00034370	     -0.21743431	      0.00115297	     -0.00033191	     39.97392971
      1.27771057	     -0.06251985	     -0.00014424	     -0.20354272	     -0.06269423	      0.88285670	     -0.00034543	     -0.21744178	      0.00116832	     -0.00033957	     40.45252900
      1.27897935	     -0.06254446	     -0.00013160	     -0.20356785	     -0.06269273	      0.88285627	     -0.00034714	     -0.21744908	      0.00118503	     -0.00034658	     40.91646808
      1.28071210	     -0.06257343	     -0.00011443	     -0.20359755	     -0.06269066	      0.88285566	     -0.00034944	     -0.21745867	      0.00121101	     -0.00035481	     41.52187756
      1.28202485	     -0.06259179	     -0.00010149	     -0.20361647	     -0.06268905	      0.88285519	     -0.00035115	     -0.21746559	      0.00123255	     -0.00035993	     41.94779425
      1.28333761	     -0.06260691	     -0.00008860	     -0.20363216	     -0.06268742	      0.88285472	     -0.00035283	     -0.21747216	      0.00125651	     -0.00036392	     42.34814487
      1.28465036	     -0.06261852	     -0.00007572	     -0.20364436	     -0.06268575	      0.88285424	     -0.00035448	     -0.21747835	      0.00128219	     -0.00036681	     42.72232295
      1.28636439	     -0.06262917	     -0.00005920	     -0.20365579	     -0.06268353	      0.88285361	     -0.00035659	     -0.21748580	      0.00131919	     -0.00036863	     43.16052900
      1.28766052	     -0.06263405	     -0.00004694	     -0.20366128	     -0.06268180	      0.88285313	     -0.00035815	     -0.21749092	      0.00134910	     -0.00036856	     43.44808113
      1.28895665	     -0.06263649	     -0.00003504	     -0.20366431	     -0.06268003	      0.88285265	     -0.00035968	     -0.21749560	      0.00138142	     -0.00036712	     43.69960760
      1.29051766	     -0.06263603	     -0.00002130	     -0.20366459	     -0.06267784	      0.88285208	     -0.00036147	     -0.21750060	      0.00142248	     -0.00036374	     43.96075058
      1.29207867	     -0.06263142	     -0.00000823	     -0.20366072	     -0.06267558	      0.88285152	     -0.00036322	     -0.21750488	      0.00146665	     -0.00035845	     44.17790483
      1.29335935	     -0.06262488	      0.00000175	     -0.20365478	     -0.06267368	      0.88285106	     -0.00036461	     -0.21750781	      0.00150416	     -0.00035287	     44.31643175
      1.29464002	     -0.06261564	      0.00001105	     -0.20364613	     -0.06267173	      0.88285061	     -0.00036597	     -0.21751019	      0.00154363	     -0.00034605	     44.41907445
      1.29620029	     -0.06260090	      0.00002153	     -0.20363211	     -0.06266928	      0.88285008	     -0.00036758	     -0.21751231	      0.00159318	     -0.00033632	     44.49710829
      1.29776057	     -0.06258227	      0.00003101	     -0.20361419	     -0.06266676	      0.88284956	     -0.00036913	     -0.21751354	      0.00164502	     -0.00032505	     44.52796446
      1.29912380	     -0.06256285	      0.00003842	     -0.20359537	     -0.06266448	      0.88284913	     -0.00037044	     -0.21751386	      0.00169121	     -0.00031424	     44.51495589
      1.30048703	     -0.06254040	      0.00004499	     -0.20357352	     -0.06266215	      0.88284871	     -0.00037170	     -0.21751344	      0.00173917	     -0.00030256	     44.47143405
      1.30185026	     -0.06251504	      0.00005061	     -0.20354873	     -0.06265974	      0.88284830	     -0.00037292	     -0.21751228	      0.00178796	     -0.00029033	     44.40002035
      1.30351469	     -0.06247979	      0.00005611	     -0.20351415	     -0.06265671	      0.88284783	     -0.00037434	     -0.21750982	      0.00184950	     -0.00027472	     44.27948873
      1.30489343	     -0.06244695	      0.00005951	     -0.20348185	     -0.06265413	      0.88284746	     -0.00037546	     -0.21750688	      0.00190124	     -0.00026148	     44.14277173
      1.30627217	     -0.06241069	      0.00006187	     -0.20344611	     -0.06265147	      0.88284711	     -0.00037653	     -0.21750312	      0.00195438	     -0.00024791	     43.98284040
      1.30765090	     -0.06237116	      0.00006309	     -0.20340707	     -0.06264874	      0.88284678	     -0.00037755	     -0.21749852	      0.00200791	     -0.00023420	     43.79652788
      1.30935910	     -0.06231747	      0.00006321	     -0.20335395	     -0.06264525	      0.88284640	     -0.00037874	     -0.21749163	      0.00207536	     -0.00021689	     43.53042448
      1.31075014	     -0.06227021	      0.00006219	     -0.20330714	     -0.06264233	      0.88284610	     -0.00037964	     -0.21748506	      0.00213022	     -0.00020263	     43.28481514
      1.31214117	     -0.06221991	      0.00005995	     -0.20325723	     -0.06263933	      0.88284583	     -0.00038050	     -0.21747763	      0.00218572	     -0.00018806	     43.02079882
      1.31353221	     -0.06216697	      0.00005651	     -0.20320467	     -0.06263625	      0.88284558	     -0.00038130	     -0.21746935	      0.00224091	     -0.00017333	     42.73479306
      1.31531140	     -0.06209545	      0.00005062	     -0.20313358	     -0.06263220	      0.88284529	     -0.00038224	     -0.21745758	      0.00231178	     -0.00015414	     42.34968704
      1.31673188	     -0.06203515	      0.00004493	     -0.20307358	     -0.06262887	      0.88284508	     -0.00038293	     -0.21744726	      0.00236768	     -0.00013871	     42.05819761
      1.31815235	     -0.06197203	      0.00003854	     -0.20301075	     -0.06262547	      0.88284490	     -0.00038356	     -0.21743612	      0.00242367	     -0.00012296	     41.71933089
      1.31957282	     -0.06190665	      0.00003111	     -0.20294561	     -0.06262199	      0.88284473	     -0.00038415	     -0.21742421	      0.00247885	     -0.00010714	     41.39607592
      1.32141346	     -0.06181913	      0.00002025	     -0.20285836	     -0.06261736	      0.88284455	     -0.00038482	     -0.21740767	      0.00254998	     -0.00008647	     40.95607713
      1.32286903	     -0.06174788	      0.00001044	     -0.20278729	     -0.06261361	      0.88284444	     -0.00038530	     -0.21739377	      0.00260512	     -0.00007024	     40.64461803
      1.32432459	     -0.06167463	     -0.00000011	     -0.20271418	     -0.06260978	      0.88284435	     -0.00038572	     -0.21737918	      0.00266001	     -0.00005397	     40.31052908
      1.32578016	     -0.06159977	     -0.00001167	     -0.20263941	     -0.06260587	      0.88284428	     -0.00038608	     -0.21736394	      0.00271377	     -0.00003782	     40.00563103
      1.32768367	     -0.06149944	     -0.00002769	     -0.20253918	     -0.06260063	      0.88284423	     -0.00038648	     -0.21734307	      0.00278303	     -0.00001669	     39.58792723
      1.32917409	     -0.06141915	     -0.00004151	     -0.20245890	     -0.06259645	      0.88284422	     -0.00038673	     -0.21732602	      0.00283560	     -0.00000027	     39.33485599
      1.33066451	     -0.06133685	     -0.00005535	     -0.20237660	     -0.06259218	      0.88284423	     -0.00038692	     -0.21730838	      0.00288745	      0.00001626	     39.02122757
      1.33215493	     -0.06125359	     -0.00007033	     -0.20229330	     -0.06258784	      0.88284427	     -0.00038705	     -0.21729016	      0.00293769	      0.00003276	     38.78414753
      1.33407313	     -0.06114585	     -0.00008887	     -0.20218549	     -0.06258214	      0.88284435	     -0.00038714	     -0.21726597	      0.00300097	      0.00005410	     38.33968273
      1.33544713	     -0.06106852	     -0.00010410	     -0.20210804	     -0.06257799	      0.88284443	     -0.00038714	     -0.21724817	      0.00304462	      0.00006921	     38.24224508
      1.33682113	     -0.06098990	     -0.00011792	     -0.20202932	     -0.06257378	      0.88284454	     -0.00038708	     -0.21723002	      0.00308766	      0.00008438	     37.96701102
      1.33857337	     -0.06088809	     -0.00013741	     -0.20192732	     -0.06256832	      0.88284470	     -0.00038694	     -0.21720634	      0.00314074	      0.00010366	     37.81971182
      1.34007431	     -0.06079896	     -0.00015246	     -0.20183804	     -0.06256357	      0.88284487	     -0.00038674	     -0.21718557	      0.00318506	      0.00012032	     37.51661073
      1.34157525	     -0.06070826	     -0.00017004	     -0.20174712	     -0.06255876	      0.88284507	     -0.00038648	     -0.21716436	      0.00322763	      0.00013710	     37.47820174
      1.34307620	     -0.06061562	     -0.00018525	     -0.20165428	     -0.06255388	      0.88284528	     -0.00038616	     -0.21714268	      0.00326903	      0.00015426	     37.22514013
      1.34457714	     -0.06052239	     -0.00020279	     -0.20156078	     -0.06254895	      0.88284553	     -0.00038576	     -0.21712055	      0.00330854	      0.00017169	     37.20323927
      1.34607808	     -0.06042795	     -0.00021773	     -0.20146610	     -0.06254395	      0.88284580	     -0.00038530	     -0.21709801	      0.00334677	      0.00018954	     37.00379601
      1.34757902	     -0.06033291	     -0.00023485	     -0.20137076	     -0.06253890	      0.88284610	     -0.00038477	     -0.21707506	      0.00338299	      0.00020764	     37.02830050
      1.34907997	     -0.06023701	     -0.00024920	     -0.20127459	     -0.06253380	      0.88284642	     -0.00038417	     -0.21705173	      0.00341785	      0.00022605	     36.87655344
      1.35058091	     -0.06014199	     -0.00026556	     -0.20117924	     -0.06252864	      0.88284678	     -0.00038350	     -0.21702805	      0.00345074	      0.00024454	     36.91859678
      1.35208185	     -0.06004646	     -0.00027911	     -0.20108339	     -0.06252344	      0.88284716	     -0.00038276	     -0.21700408	      0.00348234	      0.00026318	     36.84670784
      1.35358280	     -0.05995114	     -0.00029470	     -0.20098771	     -0.06251819	      0.88284757	     -0.00038195	     -0.21697983	      0.00351186	      0.00028166	     36.97756465
      1.35508374	     -0.05985508	     -0.00030747	     -0.20089131	     -0.06251290	      0.88284800	     -0.00038106	     -0.21695532	      0.00353992	      0.00030002	     36.97139777
      1.35658468	     -0.05975958	     -0.00032227	     -0.20079541	     -0.06250757	      0.88284847	     -0.00038011	     -0.21693056	      0.00356565	      0.00031795	     37.12461944
      1.35808562	     -0.05966507	     -0.00033429	     -0.20070053	     -0.06250220	      0.88284896	     -0.00037909	     -0.21690562	      0.00359008	      0.00033543	     37.16836073
      1.35958657	     -0.05957209	     -0.00034837	     -0.20060711	     -0.06249679	      0.88284947	     -0.00037799	     -0.21688054	      0.00361257	      0.00035214	     37.36251101
      1.36108751	     -0.05948029	     -0.00035970	     -0.20051491	     -0.06249135	      0.88285001	     -0.00037683	     -0.21685539	      0.00363405	      0.00036809	     37.41928706
      1.36258845	     -0.05939068	     -0.00037316	     -0.20042483	     -0.06248588	      0.88285058	     -0.00037560	     -0.21683022	      0.00365409	      0.00038303	     37.61833294
      1.36408939	     -0.05930171	     -0.00038394	     -0.20033544	     -0.06248038	      0.88285116	     -0.00037430	     -0.21680505	      0.00367343	      0.00039706	     37.70179688
      1.36559034	     -0.05921487	     -0.00039696	     -0.20024812	     -0.06247486	      0.88285177	     -0.00037293	     -0.21677992	      0.00369159	      0.00041001	     37.90422283
      1.36709128	     -0.05912785	     -0.00040753	     -0.20016065	     -0.06246930	      0.88285239	     -0.00037149	     -0.21675486	      0.00370917	      0.00042203	     37.98798775
      1.36859222	     -0.05904343	     -0.00042082	     -0.20007572	     -0.06246372	      0.88285304	     -0.00036999	     -0.21672991	      0.00372564	      0.00043306	     38.19382244
      1.37009317	     -0.05895966	     -0.00043139	     -0.19999147	     -0.06245812	      0.88285369	     -0.00036842	     -0.21670513	      0.00374148	      0.00044328	     38.29117986
      1.37159411	     -0.05887872	     -0.00044449	     -0.19991000	     -0.06245249	      0.88285437	     -0.00036680	     -0.21668049	      0.00375623	      0.00045258	     38.48922337
      1.37309505	     -0.05879674	     -0.00045519	     -0.19982752	     -0.06244684	      0.88285505	     -0.00036510	     -0.21665604	      0.00377038	      0.00046114	     38.57901572
      1.37459599	     -0.05871987	     -0.00046877	     -0.19975009	     -0.06244117	      0.88285575	     -0.00036335	     -0.21663180	      0.00378357	      0.00046887	     38.74681859
      1.37609694	     -0.05864274	     -0.00047943	     -0.19967244	     -0.06243548	      0.88285646	     -0.00036154	     -0.21660784	      0.00379627	      0.00047586	     38.84002287
      1.37759788	     -0.05857017	     -0.00049312	     -0.19959929	     -0.06242978	      0.88285718	     -0.00035967	     -0.21658413	      0.00380808	      0.00048204	     39.00606851
      1.37909882	     -0.05849575	     -0.00050351	     -0.19952433	     -0.06242405	      0.88285791	     -0.00035775	     -0.21656069	      0.00381939	      0.00048757	     39.10416515
      1.38059976	     -0.05842730	     -0.00051751	     -0.19945528	     -0.06241831	      0.88285864	     -0.00035577	     -0.21653747	      0.00382983	      0.00049243	     39.24123509
      1.38210071	     -0.05835560	     -0.00052765	     -0.19938303	     -0.06241256	      0.88285938	     -0.00035373	     -0.21651454	      0.00383969	      0.00049673	     39.34745650
      1.38360165	     -0.05829218	     -0.00054208	     -0.19931898	     -0.06240679	      0.88286013	     -0.00035165	     -0.21649181	      0.00384869	      0.00050052	     39.42723283
      1.38510259	     -0.05822347	     -0.00055165	     -0.19924973	     -0.06240100	      0.88286089	     -0.00034951	     -0.21646942	      0.00385701	      0.00050392	     39.54621340
      1.38642239	     -0.05817270	     -0.00056426	     -0.19919840	     -0.06239591	      0.88286155	     -0.00034759	     -0.21644992	      0.00386368	      0.00050668	     39.54924645
      1.38774219	     -0.05811850	     -0.00057375	     -0.19914368	     -0.06239081	      0.88286222	     -0.00034564	     -0.21643072	      0.00386973	      0.00050933	     39.61849984
      1.38935398	     -0.05805971	     -0.00058744	     -0.19908422	     -0.06238456	      0.88286305	     -0.00034320	     -0.21640761	      0.00387632	      0.00051253	     39.60940141
      1.39096577	     -0.05799832	     -0.00059828	     -0.19902221	     -0.06237831	      0.88286388	     -0.00034071	     -0.21638497	      0.00388188	      0.00051579	     39.70994874
      1.39226197	     -0.05795847	     -0.00060997	     -0.19898180	     -0.06237328	      0.88286455	     -0.00033867	     -0.21636706	      0.00388575	      0.00051862	     39.59918917
      1.39355817	     -0.05791445	     -0.00061899	     -0.19893727	     -0.06236824	      0.88286522	     -0.00033660	     -0.21634950	      0.00388881	      0.00052164	     39.62194297
      1.39520269	     -0.05786514	     -0.00063185	     -0.19888727	     -0.06236184	      0.88286608	     -0.00033393	     -0.21632762	      0.00389164	      0.00052596	     39.53055947
      1.39684721	     -0.05781066	     -0.00064168	     -0.19883216	     -0.06235544	      0.88286695	     -0.00033122	     -0.21630624	      0.00389290	      0.00053080	     39.62092193
      1.39808093	     -0.05777839	     -0.00065168	     -0.19879936	     -0.06235064	      0.88286761	     -0.00032915	     -0.21629041	      0.00389297	      0.00053486	     39.45426517
      1.39931464	     -0.05774109	     -0.00065918	     -0.19876157	     -0.06234583	      0.88286827	     -0.00032706	     -0.21627482	      0.00389198	      0.00053919	     39.46556977
      1.40104291	     -0.05769342	     -0.00067049	     -0.19871320	     -0.06233911	      0.88286921	     -0.00032410	     -0.21625328	      0.00388902	      0.00054574	     39.39290651
      1.40277117	     -0.05763982	     -0.00067886	     -0.19865893	     -0.06233239	      0.88287016	     -0.00032109	     -0.21623210	      0.00388391	      0.00055263	     39.53800080
      1.40394080	     -0.05761213	     -0.00068697	     -0.19863074	     -0.06232785	      0.88287081	     -0.00031903	     -0.21621789	      0.00387949	      0.00055749	     39.39198018
      1.40511043	     -0.05757959	     -0.00069292	     -0.19859773	     -0.06232332	      0.88287146	     -0.00031695	     -0.21620384	      0.00387403	      0.00056229	     39.43691895
      1.40697001	     -0.05753242	     -0.00070306	     -0.19854980	     -0.06231612	      0.88287251	     -0.00031362	     -0.21618177	      0.00386362	      0.00056974	     39.45633672
      1.40847389	     -0.05749258	     -0.00070995	     -0.19850935	     -0.06231032	      0.88287337	     -0.00031090	     -0.21616420	      0.00385352	      0.00057533	     39.61138093
      1.40997778	     -0.05745960	     -0.00071855	     -0.19847573	     -0.06230453	      0.88287424	     -0.00030815	     -0.21614682	      0.00384199	      0.00058042	     39.65033360
      1.41148166	     -0.05742061	     -0.00072428	     -0.19843614	     -0.06229876	      0.88287512	     -0.00030539	     -0.21612973	      0.00382862	      0.00058474	     39.95728926
      1.41281343	     -0.05739545	     -0.00073192	     -0.19841039	     -0.06229367	      0.88287590	     -0.00030292	     -0.21611478	      0.00381536	      0.00058794	     40.06011039
      1.41414519	     -0.05736455	     -0.00073725	     -0.19837894	     -0.06228860	      0.88287669	     -0.00030044	     -0.21610007	      0.00380016	      0.00059029	     40.42652122
      1.41547696	     -0.05733878	     -0.00074388	     -0.19835256	     -0.06228355	      0.88287747	     -0.00029795	     -0.21608555	      0.00378302	      0.00059179	     40.74100449
      1.41720580	     -0.05730292	     -0.00075078	     -0.19831593	     -0.06227704	      0.88287850	     -0.00029471	     -0.21606704	      0.00375731	      0.00059218	     41.36430974
      1.41855501	     -0.05728340	     -0.00075786	     -0.19829577	     -0.06227198	      0.88287929	     -0.00029216	     -0.21605286	      0.00373489	      0.00059119	     41.73438524
      1.41990422	     -0.05726101	     -0.00076288	     -0.19827275	     -0.06226696	      0.88288009	     -0.00028961	     -0.21603904	      0.00371030	      0.00058883	     42.33601505
      1.42125343	     -0.05724583	     -0.00076908	     -0.19825690	     -0.06226197	      0.88288088	     -0.00028706	     -0.21602558	      0.00368403	      0.00058511	     42.87054490
      1.42297146	     -0.05722585	     -0.00077506	     -0.19823611	     -0.06225567	      0.88288188	     -0.00028379	     -0.21600911	      0.00364825	      0.00057820	     43.76652378
      1.42429476	     -0.05721977	     -0.00078132	     -0.19822936	     -0.06225086	      0.88288264	     -0.00028128	     -0.21599691	      0.00361948	      0.00057130	     44.31238165
      1.42561806	     -0.05721131	     -0.00078549	     -0.19822026	     -0.06224609	      0.88288339	     -0.00027877	     -0.21598526	      0.00358967	      0.00056293	     45.05686703
      1.42721126	     -0.05721202	     -0.00079199	     -0.19822019	     -0.06224040	      0.88288428	     -0.00027574	     -0.21597196	      0.00355315	      0.00055103	     45.81458576
      1.42880447	     -0.05721294	     -0.00079581	     -0.19822037	     -0.06223477	      0.88288515	     -0.00027271	     -0.21595967	      0.00351606	      0.00053700	     46.83355895
      1.43000902	     -0.05722767	     -0.00080130	     -0.19823450	     -0.06223055	      0.88288579	     -0.00027043	     -0.21595106	      0.00348837	      0.00052507	     47.30361836
      1.43121358	     -0.05724120	     -0.00080469	     -0.19824748	     -0.06222637	      0.88288641	     -0.00026815	     -0.21594319	      0.00346085	      0.00051187	     47.98159720
      1.43293707	     -0.05727182	     -0.00081027	     -0.19827730	     -0.06222043	      0.88288728	     -0.00026490	     -0.21593323	      0.00342260	      0.00049091	     48.81822727
      1.43442639	     -0.05730186	     -0.00081339	     -0.19830672	     -0.06221536	      0.88288799	     -0.00026210	     -0.21592596	      0.00339077	      0.00047082	     49.66050586
      1.43591570	     -0.05734549	     -0.00081811	     -0.19834972	     -0.06221033	      0.88288868	     -0.00025931	     -0.21591995	      0.00336066	      0.00044900	     50.23462626
      1.43740502	     -0.05738824	     -0.00081966	     -0.19839193	     -0.06220535	      0.88288933	     -0.00025652	     -0.21591535	      0.00333212	      0.00042536	     51.09731515
      1.43871778	     -0.05744014	     -0.00082320	     -0.19844333	     -0.06220099	      0.88288987	     -0.00025408	     -0.21591242	      0.00330886	      0.00040318	     51.46534675
      1.44003054	     -0.05749051	     -0.00082403	     -0.19849329	     -0.06219666	      0.88289039	     -0.00025165	     -0.21591065	      0.00328707	      0.00037965	     52.08690424
      1.44134330	     -0.05754904	     -0.00082546	     -0.19855141	     -0.06219236	      0.88289087	     -0.00024922	     -0.21591000	      0.00326711	      0.00035493	     52.50557267
      1.44312315	     -0.05762987	     -0.00082475	     -0.19863180	     -0.06218657	      0.88289147	     -0.00024595	     -0.21591092	      0.00324258	      0.00031962	     53.22621712
      1.44447426	     -0.05770065	     -0.00082505	     -0.19870225	     -0.06218220	      0.88289188	     -0.00024348	     -0.21591293	      0.00322608	      0.00029166	     53.45900031
      1.44582536	     -0.05776857	     -0.00082270	     -0.19876994	     -0.06217785	      0.88289226	     -0.00024101	     -0.21591609	      0.00321098	      0.00026273	     53.93394320
      1.44717647	     -0.05784361	     -0.00082100	     -0.19884474	     -0.06217352	      0.88289259	     -0.00023856	     -0.21592029	      0.00319743	      0.00023305	     54.16367915
      1.44892039	     -0.05793931	     -0.00081596	     -0.19894024	     -0.06216796	      0.88289297	     -0.00023541	     -0.21592727	      0.00318172	      0.00019370	     54.65845342
      1.45025320	     -0.05802110	     -0.00081275	     -0.19902188	     -0.06216372	      0.88289320	     -0.00023302	     -0.21593368	      0.00317120	      0.00016308	     54.68312022
      1.45158601	     -0.05809915	     -0.00080638	     -0.19909988	     -0.06215950	      0.88289340	     -0.00023064	     -0.21594105	      0.00316142	      0.00013210	     54.95287518
      1.45319618	     -0.05820140	     -0.00079929	     -0.19920208	     -0.06215442	      0.88289358	     -0.00022778	     -0.21595110	      0.00315082	      0.00009437	     54.97222237
      1.45480635	     -0.05829871	     -0.00078875	     -0.19929944	     -0.06214936	      0.88289370	     -0.00022494	     -0.21596242	      0.00314093	      0.00005632	     55.35341335
      1.45602880	     -0.05838243	     -0.00078300	     -0.19938317	     -0.06214552	      0.88289376	     -0.00022279	     -0.21597174	      0.00313419	      0.00002750	     55.15738456
      1.45725125	     -0.05846091	     -0.00077467	     -0.19946173	     -0.06214169	      0.88289377	     -0.00022066	     -0.21598173	      0.00312759	     -0.00000128	     55.25385394
      1.45899100	     -0.05857747	     -0.00076315	     -0.19957842	     -0.06213626	      0.88289373	     -0.00021766	     -0.21599691	      0.00311868	     -0.00004181	     55.17443729
      1.46050332	     -0.05867586	     -0.00075095	     -0.19967699	     -0.06213155	      0.88289364	     -0.00021508	     -0.21601103	      0.00311099	     -0.00007651	     55.25464615
      1.46201564	     -0.05878076	     -0.00074019	     -0.19978208	     -0.06212685	      0.88289350	     -0.00021253	     -0.21602584	      0.00310354	     -0.00011044	     55.02228722
      1.46352797	     -0.05887739	     -0.00072579	     -0.19987897	     -0.06212216	      0.88289331	     -0.00021002	     -0.21604137	      0.00309581	     -0.00014355	     55.13007322
      1.46486041	     -0.05897163	     -0.00071559	     -0.19997341	     -0.06211804	      0.88289310	     -0.00020783	     -0.21605549	      0.00308919	     -0.00017182	     54.82587894
      1.46619284	     -0.05906015	     -0.00070253	     -0.20006222	     -0.06211393	      0.88289285	     -0.00020567	     -0.21607010	      0.00308229	     -0.00019930	     54.78288004
      1.46752528	     -0.05915285	     -0.00069040	     -0.20015519	     -0.06210983	      0.88289257	     -0.00020355	     -0.21608512	      0.00307544	     -0.00022588	     54.57808579
      1.46934007	     -0.05927426	     -0.00067132	     -0.20027704	     -0.06210426	      0.88289213	     -0.00020072	     -0.21610622	      0.00306591	     -0.00026064	     54.44106685
      1.47071116	     -0.05937083	     -0.00065841	     -0.20037394	     -0.06210006	      0.88289175	     -0.00019862	     -0.21612253	      0.00305882	     -0.00028567	     54.14602158
      1.47208225	     -0.05946193	     -0.00064258	     -0.20046544	     -0.06209587	      0.88289135	     -0.00019657	     -0.21613918	      0.00305162	     -0.00030965	     54.00319458
      1.47345335	     -0.05955661	     -0.00062786	     -0.20056051	     -0.06209169	      0.88289091	     -0.00019456	     -0.21615608	      0.00304454	     -0.00033247	     53.75434336
      1.47521394	     -0.05967319	     -0.00060596	     -0.20067767	     -0.06208634	      0.88289030	     -0.00019204	     -0.21617817	      0.00303551	     -0.00036004	     53.50042679
      1.47653413	     -0.05976467	     -0.00059162	     -0.20076958	     -0.06208233	      0.88288981	     -0.00019020	     -0.21619493	      0.00302894	     -0.00037934	     53.24404185
      1.47785433	     -0.05985020	     -0.00057414	     -0.20085560	     -0.06207834	      0.88288929	     -0.00018841	     -0.21621187	      0.00302249	     -0.00039746	     53.00360218
      1.47947835	     -0.05995666	     -0.00055442	     -0.20096264	     -0.06207344	      0.88288863	     -0.00018626	     -0.21623281	      0.00301481	     -0.00041812	     52.74704846
      1.48089273	     -0.06004475	     -0.00053408	     -0.20105133	     -0.06206918	      0.88288803	     -0.00018445	     -0.21625114	      0.00300841	     -0.00043462	     52.40463529
      1.48230711	     -0.06013460	     -0.00051593	     -0.20114174	     -0.06206493	      0.88288740	     -0.00018269	     -0.21626947	      0.00300218	     -0.00044978	     52.22428125
      1.48372149	     -0.06022044	     -0.00049431	     -0.20122822	     -0.06206069	      0.88288676	     -0.00018098	     -0.21628782	      0.00299632	     -0.00046356	     51.81791012
      1.48513587	     -0.06030708	     -0.00047504	     -0.20131547	     -0.06205645	      0.88288609	     -0.00017934	     -0.21630612	      0.00299061	     -0.00047611	     51.66245602
      1.48655025	     -0.06039161	     -0.00045245	     -0.20140069	     -0.06205223	      0.88288541	     -0.00017774	     -0.21632442	      0.00298537	     -0.00048743	     51.19664169
      1.48796464	     -0.06047734	     -0.00043229	     -0.20148708	     -0.06204801	      0.88288471	     -0.00017621	     -0.21634272	      0.00298024	     -0.00049778	     51.05695578
      1.48937902	     -0.06056141	     -0.00040858	     -0.20157189	     -0.06204379	      0.88288400	     -0.00017473	     -0.21636104	      0.00297567	     -0.00050717	     50.53662213
      1.49079340	     -0.06064541	     -0.00038739	     -0.20165660	     -0.06203959	      0.88288328	     -0.00017331	     -0.21637938	      0.00297124	     -0.00051591	     50.42334511
      1.49220778	     -0.06072823	     -0.00036234	     -0.20174020	     -0.06203539	      0.88288254	     -0.00017195	     -0.21639774	      0.00296748	     -0.00052398	     49.84598452
      1.49362216	     -0.06081104	     -0.00033991	     -0.20182377	     -0.06203119	      0.88288180	     -0.00017065	     -0.21641611	      0.00296384	     -0.00053167	     49.75414168
      1.49503654	     -0.06089325	     -0.00031285	     -0.20190684	     -0.06202700	      0.88288104	     -0.00016940	     -0.21643449	      0.00296095	     -0.00053888	     49.09887349
      1.49629882	     -0.06096615	     -0.00029113	     -0.20198046	     -0.06202327	      0.88288036	     -0.00016835	     -0.21645092	      0.00295849	     -0.00054535	     48.98136675
      1.49756110	     -0.06103809	     -0.00026648	     -0.20205319	     -0.06201954	      0.88287966	     -0.00016734	     -0.21646735	      0.00295666	     -0.00055195	     48.51662739
      1.49910281	     -0.06112419	     -0.00023768	     -0.20214024	     -0.06201498	      0.88287881	     -0.00016618	     -0.21648747	      0.00295485	     -0.00056056	     48.20709488
      1.50064452	     -0.06121099	     -0.00020656	     -0.20222805	     -0.06201042	      0.88287793	     -0.00016510	     -0.21650771	      0.00295393	     -0.00057003	     47.54710992
      1.50193105	     -0.06128289	     -0.00018234	     -0.20230077	     -0.06200662	      0.88287720	     -0.00016425	     -0.21652470	      0.00295353	     -0.00057901	     47.41689338
      1.50321758	     -0.06135442	     -0.00015587	     -0.20237316	     -0.06200282	      0.88287644	     -0.00016346	     -0.21654177	      0.00295394	     -0.00058904	     46.91822291
      1.50476917	     -0.06143873	     -0.00012615	     -0.20245850	     -0.06199824	      0.88287552	     -0.00016258	     -0.21656244	      0.00295516	     -0.00060287	     46.63180619
      1.50632076	     -0.06152149	     -0.00009466	     -0.20254232	     -0.06199365	      0.88287457	     -0.00016178	     -0.21658320	      0.00295759	     -0.00061857	     45.90256050
      1.50757275	     -0.06158827	     -0.00007188	     -0.20260991	     -0.06198995	      0.88287379	     -0.00016120	     -0.21660003	      0.00296013	     -0.00063290	     45.80356434
      1.50882474	     -0.06165462	     -0.00004735	     -0.20267712	     -0.06198624	      0.88287299	     -0.00016067	     -0.21661690	      0.00296370	     -0.00064871	     45.31546434
      1.51043365	     -0.06173911	     -0.00001765	     -0.20276269	     -0.06198147	      0.88287193	     -0.00016007	     -0.21663862	      0.00296952	     -0.00067138	     44.98621933
      1.51204257	     -0.06182166	      0.00001362	     -0.20284637	     -0.06197668	      0.88287083	     -0.00015956	     -0.21666033	      0.00297721	     -0.00069662	     44.23199031
      1.51328057	     -0.06188336	      0.00003494	     -0.20290890	     -0.06197299	      0.88286995	     -0.00015923	     -0.21667696	      0.00298411	     -0.00071785	     44.15409536
      1.51451858	     -0.06194313	      0.00005797	     -0.20296954	     -0.06196929	      0.88286905	     -0.00015896	     -0.21669348	      0.00299230	     -0.00074044	     43.67430491
      1.51618158	     -0.06201920	      0.00008719	     -0.20304676	     -0.06196431	      0.88286779	     -0.00015867	     -0.21671535	      0.00300501	     -0.00077279	     43.31790110
      1.51784459	     -0.06208971	      0.00011768	     -0.20311846	     -0.06195930	      0.88286648	     -0.00015848	     -0.21673672	      0.00302007	     -0.00080701	     42.52878702
      1.51905419	     -0.06213725	      0.00013685	     -0.20316683	     -0.06195564	      0.88286548	     -0.00015840	     -0.21675184	      0.00303211	     -0.00083291	     42.46732273
      1.52026380	     -0.06218126	      0.00015748	     -0.20321169	     -0.06195196	      0.88286446	     -0.00015838	     -0.21676655	      0.00304548	     -0.00085933	     42.01737143
      1.52201032	     -0.06223898	      0.00018536	     -0.20327063	     -0.06194663	      0.88286293	     -0.00015843	     -0.21678693	      0.00306664	     -0.00089819	     41.61030671
      1.52351155	     -0.06228370	      0.00020963	     -0.20331640	     -0.06194201	      0.88286155	     -0.00015855	     -0.21680355	      0.00308681	     -0.00093183	     41.00035819
      1.52501278	     -0.06232453	      0.00023095	     -0.20335825	     -0.06193736	      0.88286013	     -0.00015876	     -0.21681930	      0.00310847	     -0.00096544	     40.79603353
      1.52651402	     -0.06236166	      0.00025368	     -0.20339644	     -0.06193267	      0.88285865	     -0.00015903	     -0.21683415	      0.00313205	     -0.00099859	     40.07957119
      1.52801525	     -0.06239535	      0.00027190	     -0.20343110	     -0.06192795	      0.88285713	     -0.00015939	     -0.21684808	      0.00315693	     -0.00103112	     40.02900424
      1.52929130	     -0.06242122	      0.00028941	     -0.20345784	     -0.06192391	      0.88285580	     -0.00015975	     -0.21685917	      0.00317967	     -0.00105787	     39.37294020
      1.53056735	     -0.06244474	      0.00030390	     -0.20348218	     -0.06191984	      0.88285443	     -0.00016016	     -0.21686958	      0.00320333	     -0.00108375	     39.13879121
      1.53221743	     -0.06247130	      0.00032276	     -0.20350981	     -0.06191453	      0.88285262	     -0.00016076	     -0.21688199	      0.00323572	     -0.00111551	     38.57489322
      1.53386751	     -0.06249330	      0.00033834	     -0.20353283	     -0.06190916	      0.88285075	     -0.00016146	     -0.21689320	      0.00326967	     -0.00114518	     38.37853078
      1.53518149	     -0.06250713	      0.00035200	     -0.20354750	     -0.06190484	      0.88284923	     -0.00016207	     -0.21690122	      0.00329822	     -0.00116698	     37.78867673
      1.53649547	     -0.06251769	      0.00036273	     -0.20355884	     -0.06190049	      0.88284768	     -0.00016274	     -0.21690843	      0.00332760	     -0.00118711	     37.57084671
      1.53815917	     -0.06252614	      0.00037629	     -0.20356830	     -0.06189492	      0.88284569	     -0.00016366	     -0.21691633	      0.00336639	     -0.00120979	     37.04465087
      1.53982287	     -0.06252887	      0.00038618	     -0.20357196	     -0.06188929	      0.88284366	     -0.00016466	     -0.21692283	      0.00340642	     -0.00122920	     36.92276494
      1.54110558	     -0.06252681	      0.00039533	     -0.20357065	     -0.06188490	      0.88284208	     -0.00016549	     -0.21692686	      0.00343850	     -0.00124168	     36.37739418
      1.54238828	     -0.06252124	      0.00040169	     -0.20356578	     -0.06188047	      0.88284048	     -0.00016636	     -0.21693002	      0.00347110	     -0.00125203	     36.19132356
      1.54412303	     -0.06250774	      0.00041024	     -0.20355323	     -0.06187441	      0.88283829	     -0.00016762	     -0.21693287	      0.00351641	     -0.00126235	     35.74115006
      1.54585777	     -0.06248706	      0.00041527	     -0.20353342	     -0.06186827	      0.88283610	     -0.00016896	     -0.21693405	      0.00356258	     -0.00126844	     35.67765614
      1.54711295	     -0.06246736	      0.00042056	     -0.20351438	     -0.06186377	      0.88283451	     -0.00016998	     -0.21693384	      0.00359689	     -0.00127005	     35.20208228
      1.54836813	     -0.06244388	      0.00042319	     -0.20349151	     -0.06185924	      0.88283291	     -0.00017104	     -0.21693271	      0.00363140	     -0.00126940	     35.07081382
      1.55019046	     -0.06240302	      0.00042651	     -0.20345151	     -0.06185257	      0.88283060	     -0.00017265	     -0.21692945	      0.00368232	     -0.00126429	     34.72783606
      1.55174806	     -0.06236199	      0.00042675	     -0.20341117	     -0.06184680	      0.88282864	     -0.00017409	     -0.21692512	      0.00372622	     -0.00125603	     34.66679606
      1.55330566	     -0.06231519	      0.00042781	     -0.20336506	     -0.06184096	      0.88282669	     -0.00017560	     -0.21691937	      0.00377079	     -0.00124418	     34.31949782
      1.55486326	     -0.06226292	      0.00042516	     -0.20331339	     -0.06183506	      0.88282477	     -0.00017716	     -0.21691220	      0.00381536	     -0.00122900	     34.41312067
      1.55642086	     -0.06220482	      0.00042484	     -0.20325594	     -0.06182908	      0.88282286	     -0.00017877	     -0.21690360	      0.00386059	     -0.00121047	     34.01464084
      1.55774447	     -0.06215162	      0.00042076	     -0.20320320	     -0.06182394	      0.88282127	     -0.00018019	     -0.21689519	      0.00389878	     -0.00119243	     34.15992257
      1.55906808	     -0.06209473	      0.00041841	     -0.20314680	     -0.06181876	      0.88281971	     -0.00018164	     -0.21688577	      0.00393732	     -0.00117226	     33.99434350
      1.56077312	     -0.06201668	      0.00041297	     -0.20306931	     -0.06181200	      0.88281773	     -0.00018357	     -0.21687219	      0.00398701	     -0.00114364	     34.03114775
      1.56247816	     -0.06193336	      0.00040808	     -0.20298656	     -0.06180516	      0.88281581	     -0.00018556	     -0.21685701	      0.00403735	     -0.00111232	     33.80854042
      1.56383251	     -0.06186428	      0.00040066	     -0.20291784	     -0.06179967	      0.88281432	     -0.00018718	     -0.21684385	      0.00407743	     -0.00108582	     33.99344469
      1.56518686	     -0.06179243	      0.00039486	     -0.20284639	     -0.06179412	      0.88281287	     -0.00018884	     -0.21682975	      0.00411813	     -0.00105788	     33.89542760
      1.56689937	     -0.06169886	      0.00038522	     -0.20275325	     -0.06178702	      0.88281109	     -0.00019098	     -0.21681063	      0.00416992	     -0.00102094	     33.98756256
      1.56861189	     -0.06160209	      0.00037663	     -0.20265692	     -0.06177983	      0.88280937	     -0.00019318	     -0.21679016	      0.00422263	     -0.00098265	     33.79876466
      1.56993693	     -0.06152626	      0.00036641	     -0.20258136	     -0.06177421	      0.88280809	     -0.00019492	     -0.21677345	      0.00426359	     -0.00095256	     34.00078990
      1.57126197	     -0.06144884	      0.00035719	     -0.20250422	     -0.06176853	      0.88280685	     -0.00019668	     -0.21675601	      0.00430528	     -0.00092220	     33.93158078
      1.57303368	     -0.06134431	      0.00034169	     -0.20239999	     -0.06176086	      0.88280525	     -0.00019909	     -0.21673164	      0.00436158	     -0.00088158	     34.03102701
      1.57480540	     -0.06123740	      0.00032684	     -0.20229338	     -0.06175308	      0.88280373	     -0.00020154	     -0.21670615	      0.00441904	     -0.00084124	     33.85362464
      1.57609440	     -0.06116005	      0.00031227	     -0.20221617	     -0.06174736	      0.88280266	     -0.00020336	     -0.21668694	      0.00446114	     -0.00081240	     34.04682141
      1.57738341	     -0.06108120	      0.00029917	     -0.20213748	     -0.06174158	      0.88280163	     -0.00020520	     -0.21666720	      0.00450397	     -0.00078403	     33.99596146
      1.57924069	     -0.06096780	      0.00027764	     -0.20202424	     -0.06173315	      0.88280021	     -0.00020788	     -0.21663790	      0.00456644	     -0.00074432	     34.06709198
      1.58082157	     -0.06086967	      0.00025971	     -0.20192625	     -0.06172589	      0.88279906	     -0.00021020	     -0.21661222	      0.00462057	     -0.00071174	     33.98424791
      1.58240245	     -0.06077354	      0.00023808	     -0.20183018	     -0.06171855	      0.88279796	     -0.00021254	     -0.21658589	      0.00467520	     -0.00068042	     34.10303236
      1.58398333	     -0.06067335	      0.00021884	     -0.20173008	     -0.06171111	      0.88279691	     -0.00021491	     -0.21655900	      0.00473064	     -0.00065026	     34.00099240
      1.58539184	     -0.06058837	      0.00019740	     -0.20164510	     -0.06170441	      0.88279601	     -0.00021703	     -0.21653454	      0.00478026	     -0.00062442	     34.08190673
      1.58680036	     -0.06049881	      0.00017867	     -0.20155557	     -0.06169764	      0.88279515	     -0.00021917	     -0.21650969	      0.00483025	     -0.00059952	     34.05083178
      1.58820887	     -0.06041257	      0.00015750	     -0.20146931	     -0.06169081	      0.88279432	     -0.00022133	     -0.21648443	      0.00488040	     -0.00057560	     34.05941776
      1.58997035	     -0.06029993	      0.00013312	     -0.20135666	     -0.06168215	      0.88279333	     -0.00022403	     -0.21645235	      0.00494324	     -0.00054708	     34.09312610
      1.59133448	     -0.06021842	      0.00011150	     -0.20127509	     -0.06167538	      0.88279260	     -0.00022614	     -0.21642709	      0.00499202	     -0.00052605	     34.05586094
      1.59269862	     -0.06013121	      0.00009247	     -0.20118785	     -0.06166853	      0.88279190	     -0.00022824	     -0.21640158	      0.00504070	     -0.00050596	     34.10074381
      1.59406276	     -0.06004803	      0.00007192	     -0.20110461	     -0.06166162	      0.88279122	     -0.00023036	     -0.21637576	      0.00508940	     -0.00048677	     34.08304615
      1.59588515	     -0.05993274	      0.00004634	     -0.20098924	     -0.06165229	      0.88279036	     -0.00023318	     -0.21634092	      0.00515422	     -0.00046259	     34.17739940
      1.59721530	     -0.05985521	      0.00002568	     -0.20091161	     -0.06164540	      0.88278975	     -0.00023523	     -0.21631520	      0.00520156	     -0.00044590	     34.10309424
      1.59854546	     -0.05977259	      0.00000716	     -0.20082892	     -0.06163845	      0.88278917	     -0.00023729	     -0.21628934	      0.00524861	     -0.00043010	     34.17193973
      1.60020644	     -0.05967558	     -0.00001742	     -0.20073179	     -0.06162969	      0.88278847	     -0.00023984	     -0.21625681	      0.00530724	     -0.00041141	     34.13715880
      1.60166604	     -0.05958554	     -0.00003681	     -0.20064166	     -0.06162190	      0.88278788	     -0.00024208	     -0.21622809	      0.00535826	     -0.00039598	     34.25459366
      1.60312565	     -0.05950403	     -0.00005834	     -0.20056001	     -0.06161404	      0.88278732	     -0.00024431	     -0.21619920	      0.00540912	     -0.00038128	     34.18226330
      1.60458525	     -0.05941564	     -0.00007703	     -0.20047152	     -0.06160611	      0.88278677	     -0.00024653	     -0.21617025	      0.00545932	     -0.00036737	     34.32030692
      1.60604486	     -0.05933705	     -0.00009814	     -0.20039278	     -0.06159811	      0.88278624	     -0.00024873	     -0.21614118	      0.00550927	     -0.00035401	     34.23582557
      1.60750446	     -0.05925065	     -0.00011598	     -0.20030626	     -0.06159003	      0.88278574	     -0.00025092	     -0.21611212	      0.00555835	     -0.00034128	     34.39430650
      1.60896407	     -0.05917577	     -0.00013671	     -0.20023120	     -0.06158188	      0.88278525	     -0.00025309	     -0.21608298	      0.00560708	     -0.00032891	     34.29199984
      1.61042367	     -0.05909152	     -0.00015366	     -0.20014683	     -0.06157366	      0.88278477	     -0.00025525	     -0.21605392	      0.00565472	     -0.00031698	     34.48033513
      1.61172733	     -0.05902743	     -0.00017166	     -0.20008257	     -0.06156626	      0.88278437	     -0.00025716	     -0.21602794	      0.00569685	     -0.00030642	     34.38318313
      1.61303099	     -0.05895768	     -0.00018720	     -0.20001269	     -0.06155881	      0.88278398	     -0.00025906	     -0.21600205	      0.00573801	     -0.00029603	     34.48092391
      1.61460437	     -0.05888031	     -0.00020731	     -0.19993511	     -0.06154974	      0.88278352	     -0.00026132	     -0.21597085	      0.00578677	     -0.00028341	     34.46796978
      1.61617775	     -0.05879750	     -0.00022560	     -0.19985211	     -0.06154060	      0.88278308	     -0.00026356	     -0.21593983	      0.00583400	     -0.00027062	     34.63737951
      1.61748615	     -0.05873761	     -0.00024339	     -0.19979201	     -0.06153294	      0.88278274	     -0.00026540	     -0.21591416	      0.00587242	     -0.00025962	     34.55550043
      1.61879454	     -0.05867373	     -0.00025910	     -0.19972794	     -0.06152523	      0.88278240	     -0.00026723	     -0.21588873	      0.00590961	     -0.00024839	     34.65661716
      1.62038184	     -0.05860369	     -0.00027958	     -0.19965764	     -0.06151582	      0.88278202	     -0.00026940	     -0.21585814	      0.00595345	     -0.00023429	     34.65100615
      1.62196914	     -0.05852874	     -0.00029753	     -0.19958245	     -0.06150634	      0.88278166	     -0.00027155	     -0.21582790	      0.00599550	     -0.00021980	     34.85075380
      1.62322207	     -0.05847910	     -0.00031405	     -0.19953258	     -0.06149880	      0.88278139	     -0.00027322	     -0.21580419	      0.00602780	     -0.00020796	     34.76691184
      1.62447499	     -0.05842462	     -0.00032843	     -0.19947790	     -0.06149123	      0.88278114	     -0.00027486	     -0.21578071	      0.00605892	     -0.00019592	     34.86444325
      1.62612710	     -0.05835927	     -0.00034854	     -0.19941224	     -0.06148119	      0.88278083	     -0.00027699	     -0.21575000	      0.00609856	     -0.00017962	     34.87514946
      1.62777921	     -0.05828974	     -0.00036632	     -0.19934244	     -0.06147108	      0.88278055	     -0.00027908	     -0.21571966	      0.00613629	     -0.00016302	     35.08705934
      1.62898037	     -0.05824880	     -0.00038169	     -0.19930126	     -0.06146369	      0.88278036	     -0.00028056	     -0.21569776	      0.00616292	     -0.00015069	     34.98558554
      1.63018153	     -0.05820335	     -0.00039512	     -0.19925558	     -0.06145628	      0.88278018	     -0.00028203	     -0.21567608	      0.00618853	     -0.00013833	     35.06658245
      1.63192164	     -0.05814355	     -0.00041562	     -0.19919543	     -0.06144548	      0.88277996	     -0.00028410	     -0.21564499	      0.00622431	     -0.00012030	     35.08109872
      1.63339403	     -0.05809131	     -0.00043165	     -0.19914292	     -0.06143629	      0.88277979	     -0.00028582	     -0.21561902	      0.00625321	     -0.00010509	     35.20483276
      1.63486643	     -0.05804736	     -0.00044954	     -0.19909865	     -0.06142706	      0.88277965	     -0.00028749	     -0.21559332	      0.00628119	     -0.00008992	     35.14277839
      1.63633883	     -0.05799812	     -0.00046489	     -0.19904914	     -0.06141779	      0.88277953	     -0.00028912	     -0.21556798	      0.00630789	     -0.00007491	     35.30497727
      1.63781122	     -0.05796072	     -0.00048332	     -0.19901140	     -0.06140849	      0.88277943	     -0.00029071	     -0.21554289	      0.00633387	     -0.00005994	     35.16172863
      1.63907167	     -0.05792107	     -0.00049611	     -0.19897151	     -0.06140049	      0.88277936	     -0.00029204	     -0.21552172	      0.00635507	     -0.00004735	     35.29745637
      1.64033211	     -0.05788941	     -0.00051098	     -0.19893957	     -0.06139247	      0.88277931	     -0.00029334	     -0.21550074	      0.00637578	     -0.00003485	     35.23203885
      1.64192159	     -0.05784689	     -0.00052827	     -0.19889672	     -0.06138231	      0.88277927	     -0.00029493	     -0.21547464	      0.00640082	     -0.00001942	     35.29362709
      1.64351108	     -0.05781302	     -0.00054738	     -0.19886249	     -0.06137212	      0.88277925	     -0.00029646	     -0.21544888	      0.00642501	     -0.00000423	     35.15295413
      1.64476935	     -0.05778011	     -0.00056034	     -0.19882932	     -0.06136402	      0.88277925	     -0.00029764	     -0.21542878	      0.00644319	      0.00000751	     35.26606137
      1.64602763	     -0.05775446	     -0.00057541	     -0.19880337	     -0.06135591	      0.88277927	     -0.00029878	     -0.21540887	      0.00646085	      0.00001919	     35.18442311
      1.64764438	     -0.05771850	     -0.00059355	     -0.19876706	     -0.06134544	      0.88277931	     -0.00030020	     -0.21538362	      0.00648234	      0.00003403	     35.22741100
      1.64926113	     -0.05769098	     -0.00061400	     -0.19873913	     -0.06133495	      0.88277938	     -0.00030157	     -0.21535865	      0.00650273	      0.00004884	     35.05439411
      1.65046274	     -0.05766374	     -0.00062669	     -0.19871163	     -0.06132712	      0.88277944	     -0.00030254	     -0.21534036	      0.00651677	      0.00005973	     35.15447150
      1.65166435	     -0.05764363	     -0.00064135	     -0.19869123	     -0.06131928	      0.88277952	     -0.00030348	     -0.21532220	      0.00653020	      0.00007061	     35.07949957
      1.65336676	     -0.05761416	     -0.00066109	     -0.19866134	     -0.06130815	      0.88277965	     -0.00030476	     -0.21529683	      0.00654779	      0.00008585	     35.09243862
      1.65482732	     -0.05759580	     -0.00067944	     -0.19864260	     -0.06129858	      0.88277979	     -0.00030580	     -0.21527538	      0.00656171	      0.00009878	     34.97676646
      1.65628789	     -0.05757436	     -0.00069593	     -0.19862082	     -0.06128898	      0.88277994	     -0.00030679	     -0.21525433	      0.00657427	      0.00011140	     35.05825730
      1.65774846	     -0.05756402	     -0.00071500	     -0.19861008	     -0.06127937	      0.88278011	     -0.00030773	     -0.21523364	      0.00658587	      0.00012380	     34.89086121
      1.65920902	     -0.05754862	     -0.00073114	     -0.19859433	     -0.06126975	      0.88278030	     -0.00030862	     -0.21521348	      0.00659602	      0.00013574	     35.04945238
      1.66046165	     -0.05754895	     -0.00074784	     -0.19859432	     -0.06126148	      0.88278048	     -0.00030934	     -0.21519659	      0.00660405	      0.00014569	     34.84808411
      1.66171429	     -0.05754727	     -0.00076215	     -0.19859233	     -0.06125320	      0.88278067	     -0.00031003	     -0.21518023	      0.00661103	      0.00015511	     34.87421094
      1.66329409	     -0.05755629	     -0.00078115	     -0.19860094	     -0.06124275	      0.88278092	     -0.00031083	     -0.21516039	      0.00661883	      0.00016606	     34.74278564
      1.66487389	     -0.05756607	     -0.00079728	     -0.19861037	     -0.06123229	      0.88278119	     -0.00031157	     -0.21514159	      0.00662534	      0.00017545	     34.85084117
      1.66613491	     -0.05758608	     -0.00081165	     -0.19863009	     -0.06122393	      0.88278142	     -0.00031212	     -0.21512733	      0.00663008	      0.00018168	     34.63577884
      1.66739593	     -0.05760442	     -0.00082351	     -0.19864817	     -0.06121557	      0.88278165	     -0.00031262	     -0.21511385	      0.00663415	      0.00018646	     34.67293501
      1.66899801	     -0.05763777	     -0.00083893	     -0.19868120	     -0.06120494	      0.88278195	     -0.00031320	     -0.21509783	      0.00663890	      0.00019028	     34.52818025
      1.67060009	     -0.05767046	     -0.00085090	     -0.19871365	     -0.06119430	      0.88278226	     -0.00031372	     -0.21508311	      0.00664296	      0.00019116	     34.68814177
      1.67181447	     -0.05770688	     -0.00086127	     -0.19874986	     -0.06118623	      0.88278249	     -0.00031406	     -0.21507277	      0.00664608	      0.00018981	     34.42378643
      1.67302886	     -0.05774107	     -0.00086877	     -0.19878392	     -0.06117816	      0.88278272	     -0.00031437	     -0.21506324	      0.00664892	      0.00018650	     34.44236530
      1.67470579	     -0.05779723	     -0.00087932	     -0.19883989	     -0.06116700	      0.88278303	     -0.00031473	     -0.21505133	      0.00665295	      0.00017870	     34.30509257
      1.67638273	     -0.05785156	     -0.00088651	     -0.19889410	     -0.06115584	      0.88278332	     -0.00031501	     -0.21504090	      0.00665698	      0.00016703	     34.49680227
      1.67755616	     -0.05790004	     -0.00089335	     -0.19894249	     -0.06114803	      0.88278351	     -0.00031517	     -0.21503438	      0.00666019	      0.00015670	     34.22325303
      1.67872959	     -0.05794492	     -0.00089777	     -0.19898732	     -0.06114021	      0.88278368	     -0.00031529	     -0.21502854	      0.00666338	      0.00014452	     34.24232016
      1.68051015	     -0.05801994	     -0.00090384	     -0.19906230	     -0.06112834	      0.88278392	     -0.00031541	     -0.21502088	      0.00666860	      0.00012282	     34.13332437
      1.68199414	     -0.05808166	     -0.00090623	     -0.19912404	     -0.06111844	      0.88278409	     -0.00031544	     -0.21501559	      0.00667315	      0.00010200	     34.18402110
      1.68347813	     -0.05815196	     -0.00090974	     -0.19919435	     -0.06110854	      0.88278422	     -0.00031542	     -0.21501118	      0.00667818	      0.00007890	     33.98585167
      1.68496212	     -0.05821662	     -0.00090997	     -0.19925910	     -0.06109862	      0.88278432	     -0.00031535	     -0.21500770	      0.00668338	      0.00005360	     34.16874238
      1.68629200	     -0.05828401	     -0.00091212	     -0.19932655	     -0.06108973	      0.88278438	     -0.00031524	     -0.21500523	      0.00668871	      0.00002940	     33.94261399
      1.68762189	     -0.05834542	     -0.00091137	     -0.19938808	     -0.06108083	      0.88278440	     -0.00031509	     -0.21500343	      0.00669420	      0.00000392	     34.05224394
      1.68895177	     -0.05841334	     -0.00091150	     -0.19945612	     -0.06107193	      0.88278439	     -0.00031490	     -0.21500220	      0.00670016	     -0.00002248	     33.95621958
      1.69065570	     -0.05849829	     -0.00090928	     -0.19954127	     -0.06106050	      0.88278432	     -0.00031459	     -0.21500154	      0.00670806	     -0.00005747	     34.08437661
      1.69201810	     -0.05857384	     -0.00090867	     -0.19961699	     -0.06105136	      0.88278422	     -0.00031430	     -0.21500167	      0.00671486	     -0.00008607	     33.92428124
      1.69338049	     -0.05864415	     -0.00090539	     -0.19968751	     -0.06104221	      0.88278408	     -0.00031397	     -0.21500242	      0.00672167	     -0.00011508	     34.06644367
      1.69474289	     -0.05871992	     -0.00090289	     -0.19976348	     -0.06103304	      0.88278391	     -0.00031360	     -0.21500370	      0.00672881	     -0.00014419	     34.00697969
      1.69642252	     -0.05880872	     -0.00089703	     -0.19985261	     -0.06102173	      0.88278364	     -0.00031309	     -0.21500602	      0.00673764	     -0.00018001	     34.20619658
      1.69776973	     -0.05888660	     -0.00089348	     -0.19993075	     -0.06101265	      0.88278337	     -0.00031264	     -0.21500838	      0.00674508	     -0.00020835	     34.08359533
      1.69911694	     -0.05895859	     -0.00088712	     -0.20000305	     -0.06100356	      0.88278307	     -0.00031215	     -0.21501122	      0.00675245	     -0.00023624	     34.25869429
      1.70046415	     -0.05903510	     -0.00088128	     -0.20007987	     -0.06099446	      0.88278274	     -0.00031163	     -0.21501447	      0.00676011	     -0.00026340	     34.24965436
      1.70220758	     -0.05912990	     -0.00087097	     -0.20017515	     -0.06098266	      0.88278225	     -0.00031089	     -0.21501931	      0.00677018	     -0.00029727	     34.48238001
      1.70355320	     -0.05920973	     -0.00086416	     -0.20025534	     -0.06097355	      0.88278183	     -0.00031029	     -0.21502349	      0.00677845	     -0.00032211	     34.38408723
      1.70489881	     -0.05928395	     -0.00085451	     -0.20032998	     -0.06096442	      0.88278138	     -0.00030965	     -0.21502812	      0.00678692	     -0.00034579	     34.57199741
      1.70624443	     -0.05936172	     -0.00084528	     -0.20040817	     -0.06095528	      0.88278090	     -0.00030898	     -0.21503312	      0.00679602	     -0.00036813	     34.57843552
      1.70803109	     -0.05945910	     -0.00082990	     -0.20050621	     -0.06094313	      0.88278022	     -0.00030804	     -0.21504034	      0.00680894	     -0.00039559	     34.81473419
      1.70937047	     -0.05953728	     -0.00081938	     -0.20058487	     -0.06093400	      0.88277968	     -0.00030730	     -0.21504609	      0.00681968	     -0.00041435	     34.70754856
      1.71070984	     -0.05960896	     -0.00080589	     -0.20065711	     -0.06092486	      0.88277911	     -0.00030653	     -0.21505217	      0.00683109	     -0.00043154	     34.87293145
      1.71233658	     -0.05969977	     -0.00079033	     -0.20074859	     -0.06091374	      0.88277839	     -0.00030555	     -0.21505988	      0.00684631	     -0.00045013	     34.82845882
      1.71378991	     -0.05977379	     -0.00077313	     -0.20082330	     -0.06090378	      0.88277773	     -0.00030465	     -0.21506709	      0.00686088	     -0.00046461	     35.03958820
      1.71524325	     -0.05985322	     -0.00075792	     -0.20090340	     -0.06089379	      0.88277704	     -0.00030371	     -0.21507446	      0.00687675	     -0.00047700	     34.92991156
      1.71669659	     -0.05992373	     -0.00073855	     -0.20097468	     -0.06088379	      0.88277634	     -0.00030275	     -0.21508205	      0.00689352	     -0.00048734	     35.11623295
      1.71814993	     -0.05999990	     -0.00072189	     -0.20105158	     -0.06087376	      0.88277563	     -0.00030175	     -0.21508971	      0.00691155	     -0.00049550	     35.00638288
      1.71960327	     -0.06006680	     -0.00070056	     -0.20111931	     -0.06086370	      0.88277490	     -0.00030073	     -0.21509749	      0.00693050	     -0.00050155	     35.14793753
      1.72105661	     -0.06013896	     -0.00068275	     -0.20119226	     -0.06085361	      0.88277417	     -0.00029969	     -0.21510525	      0.00695061	     -0.00050551	     35.06322929
      1.72236454	     -0.06019532	     -0.00066206	     -0.20124943	     -0.06084451	      0.88277351	     -0.00029873	     -0.21511224	      0.00696955	     -0.00050734	     35.11379215
      1.72367246	     -0.06025373	     -0.00064382	     -0.20130861	     -0.06083538	      0.88277284	     -0.00029775	     -0.21511914	      0.00698930	     -0.00050759	     35.09614390
      1.72498039	     -0.06030863	     -0.00062332	     -0.20136435	     -0.06082622	      0.88277218	     -0.00029675	     -0.21512595	      0.00700986	     -0.00050632	     35.07486407
      1.72669033	     -0.06038024	     -0.00059774	     -0.20143703	     -0.06081421	      0.88277132	     -0.00029543	     -0.21513467	      0.00703785	     -0.00050245	     35.08442392
      1.72799912	     -0.06043120	     -0.00057543	     -0.20148888	     -0.06080499	      0.88277066	     -0.00029440	     -0.21514119	      0.00706022	     -0.00049787	     35.00631841
      1.72930792	     -0.06048152	     -0.00055482	     -0.20154007	     -0.06079573	      0.88277002	     -0.00029336	     -0.21514753	      0.00708322	     -0.00049209	     35.01535795
      1.73061672	     -0.06052971	     -0.00053242	     -0.20158917	     -0.06078645	      0.88276938	     -0.00029231	     -0.21515368	      0.00710701	     -0.00048517	     34.94451290
      1.73233514	     -0.06059077	     -0.00050395	     -0.20165142	     -0.06077421	      0.88276855	     -0.00029091	     -0.21516144	      0.00713915	     -0.00047466	     34.96099978
      1.73361682	     -0.06063344	     -0.00048025	     -0.20169503	     -0.06076504	      0.88276795	     -0.00028985	     -0.21516696	      0.00716399	     -0.00046587	     34.81891096
      1.73489850	     -0.06067455	     -0.00045797	     -0.20173707	     -0.06075584	      0.88276736	     -0.00028879	     -0.21517222	      0.00718928	     -0.00045651	     34.81324715
      1.73647530	     -0.06072263	     -0.00042811	     -0.20178635	     -0.06074448	      0.88276665	     -0.00028747	     -0.21517832	      0.00722127	     -0.00044428	     34.67324634
      1.73787691	     -0.06076375	     -0.00040315	     -0.20182850	     -0.06073434	      0.88276603	     -0.00028629	     -0.21518339	      0.00725016	     -0.00043294	     34.68889068
      1.73927852	     -0.06080290	     -0.00037532	     -0.20186876	     -0.06072416	      0.88276543	     -0.00028511	     -0.21518813	      0.00727975	     -0.00042126	     34.49639450
      1.74068012	     -0.06083968	     -0.00034930	     -0.20190662	     -0.06071393	      0.88276485	     -0.00028392	     -0.21519253	      0.00730958	     -0.00040960	     34.51213193
      1.74208173	     -0.06087280	     -0.00031985	     -0.20194090	     -0.06070367	      0.88276428	     -0.00028273	     -0.21519654	      0.00734001	     -0.00039805	     34.27373189
      1.74348334	     -0.06090220	     -0.00029233	     -0.20197142	     -0.06069336	      0.88276373	     -0.00028154	     -0.21520011	      0.00737055	     -0.00038703	     34.28890046
      1.74488495	     -0.06092734	     -0.00026165	     -0.20199775	     -0.06068300	      0.88276320	     -0.00028035	     -0.21520317	      0.00740166	     -0.00037660	     34.00432198
      1.74628656	     -0.06094778	     -0.00023313	     -0.20201935	     -0.06067261	      0.88276268	     -0.00027917	     -0.21520568	      0.00743284	     -0.00036715	     34.03666006
      1.74768817	     -0.06096430	     -0.00020088	     -0.20203709	     -0.06066217	      0.88276217	     -0.00027800	     -0.21520762	      0.00746463	     -0.00035868	     33.70054319
      1.74908978	     -0.06097718	     -0.00017205	     -0.20205114	     -0.06065168	      0.88276167	     -0.00027684	     -0.21520894	      0.00749649	     -0.00035162	     33.76908252
      1.75049138	     -0.06098613	     -0.00013977	     -0.20206133	     -0.06064115	      0.88276118	     -0.00027569	     -0.21520963	      0.00752905	     -0.00034595	     33.38378945
      1.75174322	     -0.06099084	     -0.00011415	     -0.20206709	     -0.06063171	      0.88276075	     -0.00027469	     -0.21520967	      0.00755821	     -0.00034230	     33.43049460
      1.75299506	     -0.06099234	     -0.00008711	     -0.20206967	     -0.06062223	      0.88276033	     -0.00027369	     -0.21520919	      0.00758785	     -0.00033985	     33.19131296
      1.75453243	     -0.06099162	     -0.00005643	     -0.20207022	     -0.06061054	      0.88275980	     -0.00027250	     -0.21520789	      0.00762452	     -0.00033867	     33.11430967
      1.75606980	     -0.06098725	     -0.00002501	     -0.20206714	     -0.06059879	      0.88275928	     -0.00027135	     -0.21520578	      0.00766181	     -0.00033940	     32.76111186
      1.75735891	     -0.06098072	     -0.00000185	     -0.20206162	     -0.06058889	      0.88275885	     -0.00027040	     -0.21520338	      0.00769321	     -0.00034157	     32.79345965
      1.75864801	     -0.06097147	      0.00002244	     -0.20205342	     -0.06057895	      0.88275840	     -0.00026949	     -0.21520036	      0.00772510	     -0.00034500	     32.51765394
      1.75993712	     -0.06095957	      0.00004466	     -0.20204252	     -0.06056897	      0.88275796	     -0.00026860	     -0.21519672	      0.00775719	     -0.00034973	     32.42433114
      1.76169505	     -0.06093903	      0.00007475	     -0.20202335	     -0.06055530	      0.88275733	     -0.00026744	     -0.21519070	      0.00780155	     -0.00035804	     32.08373765
      1.76301005	     -0.06092004	      0.00009423	     -0.20200532	     -0.06054502	      0.88275686	     -0.00026661	     -0.21518538	      0.00783492	     -0.00036557	     32.08264749
      1.76432505	     -0.06089891	      0.00011423	     -0.20198516	     -0.06053469	      0.88275637	     -0.00026582	     -0.21517938	      0.00786869	     -0.00037395	     31.79276752
      1.76564004	     -0.06087568	      0.00013210	     -0.20196287	     -0.06052432	      0.88275587	     -0.00026506	     -0.21517271	      0.00790256	     -0.00038317	     31.68903488
      1.76738962	     -0.06084093	      0.00015599	     -0.20192936	     -0.06051046	      0.88275519	     -0.00026411	     -0.21516277	      0.00794811	     -0.00039647	     31.33441718
      1.76868836	     -0.06081225	      0.00017098	     -0.20190154	     -0.06050011	      0.88275467	     -0.00026344	     -0.21515458	      0.00798198	     -0.00040703	     31.32929857
      1.76998710	     -0.06078110	      0.00018695	     -0.20187128	     -0.06048972	      0.88275413	     -0.00026282	     -0.21514568	      0.00801619	     -0.00041792	     31.06373441
      1.77158466	     -0.06073950	      0.00020395	     -0.20183072	     -0.06047688	      0.88275346	     -0.00026210	     -0.21513376	      0.00805833	     -0.00043170	     30.97178124
      1.77301350	     -0.06069903	      0.00022008	     -0.20179119	     -0.06046534	      0.88275283	     -0.00026151	     -0.21512218	      0.00809636	     -0.00044409	     30.63189921
      1.77444234	     -0.06065547	      0.00023315	     -0.20174851	     -0.06045375	      0.88275219	     -0.00026096	     -0.21510972	      0.00813431	     -0.00045652	     30.61024039
      1.77587118	     -0.06060890	      0.00024791	     -0.20170285	     -0.06044210	      0.88275153	     -0.00026046	     -0.21509636	      0.00817267	     -0.00046870	     30.25781179
      1.77730002	     -0.06055947	      0.00025925	     -0.20165426	     -0.06043039	      0.88275085	     -0.00026000	     -0.21508212	      0.00821091	     -0.00048065	     30.25668143
      1.77872885	     -0.06050697	      0.00027270	     -0.20160264	     -0.06041863	      0.88275015	     -0.00025959	     -0.21506699	      0.00824957	     -0.00049206	     29.88566614
      1.78015769	     -0.06045156	      0.00028233	     -0.20154803	     -0.06040682	      0.88274944	     -0.00025923	     -0.21505098	      0.00828807	     -0.00050304	     29.90478055
      1.78158653	     -0.06039313	      0.00029425	     -0.20149043	     -0.06039495	      0.88274872	     -0.00025891	     -0.21503408	      0.00832704	     -0.00051327	     29.52675555
      1.78301537	     -0.06033182	      0.00030192	     -0.20142987	     -0.06038302	      0.88274797	     -0.00025865	     -0.21501630	      0.00836582	     -0.00052284	     29.56750290
      1.78444421	     -0.06026736	      0.00031216	     -0.20136620	     -0.06037104	      0.88274722	     -0.00025842	     -0.21499764	      0.00840508	     -0.00053142	     29.17646730
      1.78587304	     -0.06019977	      0.00031796	     -0.20129931	     -0.06035900	      0.88274646	     -0.00025825	     -0.21497810	      0.00844406	     -0.00053915	     29.22964005
      1.78730188	     -0.06012880	      0.00032656	     -0.20122908	     -0.06034691	      0.88274568	     -0.00025812	     -0.21495767	      0.00848350	     -0.00054574	     28.82926169
      1.78873072	     -0.06005479	      0.00033031	     -0.20115572	     -0.06033476	      0.88274490	     -0.00025804	     -0.21493635	      0.00852263	     -0.00055132	     28.89659937
      1.79015956	     -0.05997751	      0.00033694	     -0.20107912	     -0.06032255	      0.88274411	     -0.00025801	     -0.21491413	      0.00856220	     -0.00055558	     28.49091648
      1.79144475	     -0.05990574	      0.00033866	     -0.20100788	     -0.06031153	      0.88274339	     -0.00025801	     -0.21489340	      0.00859748	     -0.00055841	     28.51234124
      1.79272994	     -0.05983205	      0.00034161	     -0.20093473	     -0.06030045	      0.88274267	     -0.00025806	     -0.21487197	      0.00863299	     -0.00056006	     28.27233902
      1.79430513	     -0.05973984	      0.00034240	     -0.20084311	     -0.06028682	      0.88274179	     -0.00025816	     -0.21484480	      0.00867631	     -0.00056059	     28.17218520
      1.79588032	     -0.05964582	      0.00034365	     -0.20074968	     -0.06027312	      0.88274091	     -0.00025832	     -0.21481671	      0.00871973	     -0.00055938	     27.84110453
      1.79721097	     -0.05956539	      0.00034136	     -0.20066967	     -0.06026149	      0.88274016	     -0.00025850	     -0.21479230	      0.00875608	     -0.00055716	     27.83404511
      1.79854162	     -0.05948409	      0.00033997	     -0.20058878	     -0.06024982	      0.88273942	     -0.00025871	     -0.21476731	      0.00879255	     -0.00055374	     27.58237678
      1.79987228	     -0.05940213	      0.00033628	     -0.20050720	     -0.06023809	      0.88273869	     -0.00025896	     -0.21474179	      0.00882877	     -0.00054925	     27.49188230
      1.80165473	     -0.05929059	      0.00033131	     -0.20039614	     -0.06022231	      0.88273772	     -0.00025936	     -0.21470681	      0.00887729	     -0.00054149	     27.20772363
      1.80300699	     -0.05920427	      0.00032478	     -0.20031010	     -0.06021028	      0.88273699	     -0.00025970	     -0.21467969	      0.00891373	     -0.00053439	     27.19701065
      1.80435926	     -0.05911471	      0.00031937	     -0.20022085	     -0.06019821	      0.88273627	     -0.00026007	     -0.21465204	      0.00895019	     -0.00052612	     26.97736094
      1.80571153	     -0.05902001	      0.00031206	     -0.20012641	     -0.06018608	      0.88273557	     -0.00026049	     -0.21462380	      0.00898629	     -0.00051668	     26.90493651
      1.80748248	     -0.05888607	      0.00030407	     -0.19999281	     -0.06017012	      0.88273467	     -0.00026108	     -0.21458571	      0.00903326	     -0.00050216	     26.64479878
      1.80882285	     -0.05877800	      0.00029568	     -0.19988494	     -0.06015799	      0.88273400	     -0.00026156	     -0.21455595	      0.00906816	     -0.00048959	     26.64062251
      1.81016321	     -0.05866621	      0.00028828	     -0.19977335	     -0.06014581	      0.88273335	     -0.00026208	     -0.21452539	      0.00910282	     -0.00047551	     26.43830081
      1.81178806	     -0.05852604	      0.00027720	     -0.19963335	     -0.06013099	      0.88273260	     -0.00026275	     -0.21448729	      0.00914401	     -0.00045655	     26.38702287
      1.81324531	     -0.05839611	      0.00026844	     -0.19950358	     -0.06011764	      0.88273194	     -0.00026338	     -0.21445218	      0.00918053	     -0.00043768	     26.14925095
      1.81470257	     -0.05826486	      0.00025664	     -0.19937241	     -0.06010423	      0.88273132	     -0.00026405	     -0.21441628	      0.00921614	     -0.00041735	     26.14760644
      1.81615983	     -0.05813252	      0.00024671	     -0.19924016	     -0.06009078	      0.88273073	     -0.00026476	     -0.21437967	      0.00925137	     -0.00039563	     25.90370489
      1.81761709	     -0.05799986	      0.00023355	     -0.19910750	     -0.06007727	      0.88273017	     -0.00026549	     -0.21434244	      0.00928565	     -0.00037295	     25.91337362
      1.81907434	     -0.05786631	      0.00022255	     -0.19897396	     -0.06006371	      0.88272964	     -0.00026626	     -0.21430467	      0.00931962	     -0.00034941	     25.66972311
      1.82053160	     -0.05773212	      0.00020808	     -0.19883970	     -0.06005011	      0.88272915	     -0.00026706	     -0.21426639	      0.00935270	     -0.00032541	     25.69742318
      1.82198886	     -0.05759713	      0.00019594	     -0.19870464	     -0.06003646	      0.88272869	     -0.00026789	     -0.21422766	      0.00938557	     -0.00030096	     25.45322439
      1.82344612	     -0.05746193	      0.00018016	     -0.19856930	     -0.06002275	      0.88272827	     -0.00026874	     -0.21418851	      0.00941760	     -0.00027646	     25.48436012
      1.82490337	     -0.05732678	      0.00016691	     -0.19843402	     -0.06000901	      0.88272789	     -0.00026963	     -0.21414897	      0.00944948	     -0.00025190	     25.23286631
      1.82636063	     -0.05719360	      0.00014995	     -0.19830063	     -0.05999521	      0.88272754	     -0.00027054	     -0.21410912	      0.00948051	     -0.00022755	     25.26241834
      1.82781789	     -0.05706156	      0.00013542	     -0.19816839	     -0.05998138	      0.88272723	     -0.00027147	     -0.21406902	      0.00951142	     -0.00020328	     25.01448343
      1.82927515	     -0.05693364	      0.00011661	     -0.19804018	     -0.05996749	      0.88272695	     -0.00027244	     -0.21402877	      0.00954144	     -0.00017941	     25.04672063
      1.83073240	     -0.05680865	      0.00010058	     -0.19791492	     -0.05995357	      0.88272670	     -0.00027342	     -0.21398849	      0.00957122	     -0.00015584	     24.81079173
      1.83218966	     -0.05668871	      0.00007985	     -0.19779460	     -0.05993960	      0.88272649	     -0.00027443	     -0.21394823	      0.00960001	     -0.00013292	     24.83724158
      1.83364692	     -0.05657124	      0.00006215	     -0.19767678	     -0.05992559	      0.88272631	     -0.00027545	     -0.21390810	      0.00962853	     -0.00011065	     24.64146162
      1.83510418	     -0.05645963	      0.00003985	     -0.19756473	     -0.05991154	      0.88272617	     -0.00027650	     -0.21386813	      0.00965607	     -0.00008945	     24.66224877
      1.83656143	     -0.05634930	      0.00002125	     -0.19745400	     -0.05989745	      0.88272605	     -0.00027756	     -0.21382840	      0.00968334	     -0.00006933	     24.51299390
      1.83801869	     -0.05624698	     -0.00000201	     -0.19735118	     -0.05988332	      0.88272597	     -0.00027863	     -0.21378893	      0.00970969	     -0.00005062	     24.51899614
      1.83947595	     -0.05614528	     -0.00002085	     -0.19724904	     -0.05986915	      0.88272591	     -0.00027972	     -0.21374982	      0.00973577	     -0.00003326	     24.42065852
      1.84078530	     -0.05606112	     -0.00004206	     -0.19716439	     -0.05985638	      0.88272587	     -0.00028070	     -0.21371497	      0.00975853	     -0.00001904	     24.39875886
      1.84209466	     -0.05597712	     -0.00006031	     -0.19707995	     -0.05984359	      0.88272585	     -0.00028169	     -0.21368045	      0.00978104	     -0.00000612	     24.36251681
      1.84366806	     -0.05588379	     -0.00008449	     -0.19698603	     -0.05982818	      0.88272586	     -0.00028289	     -0.21363938	      0.00980751	      0.00000763	     24.32842208
      1.84524147	     -0.05578988	     -0.00010556	     -0.19689159	     -0.05981273	      0.88272588	     -0.00028409	     -0.21359882	      0.00983353	      0.00001942	     24.35287810
      1.84651160	     -0.05572232	     -0.00012587	     -0.19682352	     -0.05980023	      0.88272591	     -0.00028507	     -0.21356640	      0.00985412	      0.00002754	     24.30004553
      1.84778173	     -0.05565202	     -0.00014326	     -0.19675276	     -0.05978770	      0.88272595	     -0.00028604	     -0.21353432	      0.00987438	      0.00003442	     24.32452706
      1.84938057	     -0.05557087	     -0.00016691	     -0.19667099	     -0.05977189	      0.88272601	     -0.00028727	     -0.21349433	      0.00989938	      0.00004147	     24.29972135
      1.85097940	     -0.05548717	     -0.00018733	     -0.19658671	     -0.05975604	      0.88272608	     -0.00028849	     -0.21345488	      0.00992369	      0.00004676	     24.40496838
      1.85216441	     -0.05543493	     -0.00020549	     -0.19653399	     -0.05974427	      0.88272614	     -0.00028939	     -0.21342592	      0.00994136	      0.00004974	     24.32683663
      1.85334942	     -0.05537925	     -0.00022130	     -0.19647786	     -0.05973248	      0.88272620	     -0.00029029	     -0.21339727	      0.00995858	      0.00005193	     24.36478944
      1.85504809	     -0.05530660	     -0.00024483	     -0.19640453	     -0.05971555	      0.88272629	     -0.00029156	     -0.21335671	      0.00998260	      0.00005396	     24.36302974
      1.85649628	     -0.05524416	     -0.00026318	     -0.19634154	     -0.05970107	      0.88272637	     -0.00029264	     -0.21332264	      0.01000233	      0.00005473	     24.43883233
      1.85794446	     -0.05519081	     -0.00028328	     -0.19628760	     -0.05968658	      0.88272644	     -0.00029371	     -0.21328903	      0.01002152	      0.00005487	     24.40572901
      1.85939265	     -0.05513332	     -0.00030043	     -0.19622956	     -0.05967205	      0.88272652	     -0.00029476	     -0.21325598	      0.01003992	      0.00005438	     24.52021600
      1.86084084	     -0.05508815	     -0.00032108	     -0.19618377	     -0.05965750	      0.88272660	     -0.00029581	     -0.21322338	      0.01005789	      0.00005358	     24.48010645
      1.86207350	     -0.05504336	     -0.00033622	     -0.19613849	     -0.05964509	      0.88272667	     -0.00029669	     -0.21319609	      0.01007254	      0.00005277	     24.61442380
      1.86330617	     -0.05500697	     -0.00035430	     -0.19610156	     -0.05963266	      0.88272673	     -0.00029755	     -0.21316914	      0.01008681	      0.00005229	     24.64854450
      1.86487855	     -0.05495940	     -0.00037714	     -0.19605327	     -0.05961679	      0.88272681	     -0.00029864	     -0.21313533	      0.01010400	      0.00005256	     24.78650484
      1.86645093	     -0.05492091	     -0.00040334	     -0.19601401	     -0.05960089	      0.88272690	     -0.00029971	     -0.21310211	      0.01012004	      0.00005455	     24.82722610
      1.86768359	     -0.05488588	     -0.00042237	     -0.19597840	     -0.05958841	      0.88272697	     -0.00030054	     -0.21307654	      0.01013140	      0.00005760	     24.97828724
      1.86891626	     -0.05485840	     -0.00044397	     -0.19595028	     -0.05957591	      0.88272704	     -0.00030135	     -0.21305131	      0.01014179	      0.00006235	     25.02893575
      1.87051713	     -0.05482099	     -0.00047126	     -0.19591206	     -0.05955967	      0.88272715	     -0.00030239	     -0.21301911	      0.01015342	      0.00007120	     25.18000008
      1.87211799	     -0.05479245	     -0.00050149	     -0.19588264	     -0.05954341	      0.88272727	     -0.00030340	     -0.21298747	      0.01016305	      0.00008337	     25.24461500
      1.87329382	     -0.05476549	     -0.00052168	     -0.19585507	     -0.05953145	      0.88272738	     -0.00030413	     -0.21296465	      0.01016857	      0.00009443	     25.41317043
      1.87446965	     -0.05474526	     -0.00054408	     -0.19583418	     -0.05951949	      0.88272749	     -0.00030485	     -0.21294210	      0.01017297	      0.00010743	     25.49922345
      1.87616078	     -0.05471485	     -0.00057572	     -0.19580283	     -0.05950229	      0.88272769	     -0.00030586	     -0.21291021	      0.01017701	      0.00012940	     25.69976093
      1.87760244	     -0.05469421	     -0.00060423	     -0.19578136	     -0.05948761	      0.88272790	     -0.00030670	     -0.21288347	      0.01017845	      0.00015120	     25.81201081
      1.87904409	     -0.05466945	     -0.00063093	     -0.19575580	     -0.05947294	      0.88272813	     -0.00030752	     -0.21285719	      0.01017780	      0.00017565	     26.03473350
      1.88048575	     -0.05465356	     -0.00066026	     -0.19573906	     -0.05945827	      0.88272840	     -0.00030831	     -0.21283128	      0.01017535	      0.00020269	     26.13605348
      1.88192741	     -0.05462960	     -0.00068652	     -0.19571430	     -0.05944360	      0.88272872	     -0.00030909	     -0.21280583	      0.01017078	      0.00023191	     26.41349226
      1.88315226	     -0.05461892	     -0.00071178	     -0.19570288	     -0.05943115	      0.88272902	     -0.00030973	     -0.21278445	      0.01016558	      0.00025838	     26.48773023
      1.88437711	     -0.05460273	     -0.00073482	     -0.19568600	     -0.05941870	      0.88272935	     -0.00031035	     -0.21276337	      0.01015891	      0.00028602	     26.68321607
      1.88594622	     -0.05458732	     -0.00076512	     -0.19566967	     -0.05940277	      0.88272983	     -0.00031113	     -0.21273671	      0.01014850	      0.00032297	     26.87745740
      1.88751533	     -0.05456779	     -0.00079273	     -0.19564929	     -0.05938685	      0.88273036	     -0.00031188	     -0.21271049	      0.01013578	      0.00036119	     27.17080173
      1.88874335	     -0.05456031	     -0.00081604	     -0.19564110	     -0.05937441	      0.88273083	     -0.00031244	     -0.21269020	      0.01012447	      0.00039179	     27.28552040
      1.88997137	     -0.05454790	     -0.00083731	     -0.19562802	     -0.05936199	      0.88273133	     -0.00031299	     -0.21267016	      0.01011179	      0.00042256	     27.50794923
      1.89156644	     -0.05453698	     -0.00086639	     -0.19561620	     -0.05934587	      0.88273203	     -0.00031367	     -0.21264443	      0.01009367	      0.00046250	     27.75535991
      1.89316152	     -0.05452109	     -0.00089323	     -0.19559945	     -0.05932979	      0.88273280	     -0.00031432	     -0.21261906	      0.01007352	      0.00050190	     28.11394937
      1.89433228	     -0.05451773	     -0.00091549	     -0.19559541	     -0.05931800	      0.88273341	     -0.00031478	     -0.21260061	      0.01005769	      0.00053031	     28.25240190
      1.89550304	     -0.05450964	     -0.00093576	     -0.19558668	     -0.05930624	      0.88273404	     -0.00031522	     -0.21258236	      0.01004076	      0.00055803	     28.48452109
      1.89718877	     -0.05450274	     -0.00096599	     -0.19557883	     -0.05928933	      0.88273502	     -0.00031582	     -0.21255637	      0.01001473	      0.00059654	     28.78234443
      1.89862447	     -0.05449471	     -0.00099011	     -0.19557002	     -0.05927497	      0.88273590	     -0.00031631	     -0.21253454	      0.00999088	      0.00062771	     29.08469426
      1.90006017	     -0.05449350	     -0.00101607	     -0.19556801	     -0.05926065	      0.88273682	     -0.00031676	     -0.21251293	      0.00996565	      0.00065722	     29.32535750
      1.90149587	     -0.05448645	     -0.00103880	     -0.19556020	     -0.05924636	      0.88273778	     -0.00031718	     -0.21249164	      0.00993878	      0.00068475	     29.63822808
      1.90293158	     -0.05448972	     -0.00106484	     -0.19556265	     -0.05923211	      0.88273878	     -0.00031758	     -0.21247056	      0.00991057	      0.00071018	     29.87679760
      1.90413694	     -0.05448504	     -0.00108258	     -0.19555737	     -0.05922018	      0.88273965	     -0.00031788	     -0.21245313	      0.00988558	      0.00072968	     30.11850026
      1.90534231	     -0.05448673	     -0.00110247	     -0.19555842	     -0.05920828	      0.88274054	     -0.00031817	     -0.21243586	      0.00985957	      0.00074746	     30.34885791
      1.90689803	     -0.05448648	     -0.00112572	     -0.19555738	     -0.05919297	      0.88274172	     -0.00031849	     -0.21241388	      0.00982430	      0.00076773	     30.65782474
      1.90845376	     -0.05449190	     -0.00115155	     -0.19556196	     -0.05917771	      0.88274293	     -0.00031878	     -0.21239222	      0.00978711	      0.00078491	     31.03989805
      1.90955548	     -0.05449220	     -0.00116594	     -0.19556174	     -0.05916694	      0.88274380	     -0.00031896	     -0.21237712	      0.00975954	      0.00079520	     31.19988074
      1.91065719	     -0.05449622	     -0.00118250	     -0.19556520	     -0.05915621	      0.88274468	     -0.00031911	     -0.21236219	      0.00973091	      0.00080389	     31.44958753
      1.91229035	     -0.05450296	     -0.00120473	     -0.19557114	     -0.05914035	      0.88274600	     -0.00031929	     -0.21234045	      0.00968661	      0.00081395	     31.76605319
      1.91361271	     -0.05451073	     -0.00122335	     -0.19557826	     -0.05912757	      0.88274708	     -0.00031941	     -0.21232322	      0.00964899	      0.00081958	     32.10327825
      1.91493506	     -0.05451909	     -0.00123920	     -0.19558601	     -0.05911483	      0.88274817	     -0.00031948	     -0.21230634	      0.00960996	      0.00082293	     32.31420081
      1.91625741	     -0.05452927	     -0.00125652	     -0.19559556	     -0.05910215	      0.88274926	     -0.00031952	     -0.21228986	      0.00956942	      0.00082380	     32.67194197
      1.91757977	     -0.05454122	     -0.00127036	     -0.19560694	     -0.05908952	      0.88275035	     -0.00031953	     -0.21227383	      0.00952765	      0.00082220	     32.85096416
      1.91890212	     -0.05455592	     -0.00128619	     -0.19562104	     -0.05907695	      0.88275143	     -0.00031949	     -0.21225829	      0.00948456	      0.00081788	     33.25031026
      1.92008636	     -0.05457099	     -0.00129679	     -0.19563564	     -0.05906574	      0.88275240	     -0.00031943	     -0.21224484	      0.00944519	      0.00081181	     33.38082650
      1.92127060	     -0.05458818	     -0.00130872	     -0.19565232	     -0.05905458	      0.88275335	     -0.00031934	     -0.21223184	      0.00940497	      0.00080348	     33.67748222
      1.92245484	     -0.05460724	     -0.00131832	     -0.19567094	     -0.05904347	      0.88275430	     -0.00031921	     -0.21221933	      0.00936411	      0.00079312	     33.85956037
      1.92403119	     -0.05463609	     -0.00133096	     -0.19569919	     -0.05902875	      0.88275554	     -0.00031900	     -0.21220351	      0.00930878	      0.00077600	     34.21449625
      1.92523505	     -0.05466129	     -0.00133765	     -0.19572400	     -0.05901757	      0.88275646	     -0.00031880	     -0.21219209	      0.00926605	      0.00076038	     34.31295425
      1.92643891	     -0.05468957	     -0.00134513	     -0.19575188	     -0.05900644	      0.88275736	     -0.00031856	     -0.21218132	      0.00922292	      0.00074241	     34.55985435
      1.92764277	     -0.05472037	     -0.00135034	     -0.19578233	     -0.05899537	      0.88275825	     -0.00031830	     -0.21217121	      0.00917965	      0.00072219	     34.69073876
      1.92919788	     -0.05476271	     -0.00135736	     -0.19582422	     -0.05898113	      0.88275935	     -0.00031790	     -0.21215915	      0.00912360	      0.00069280	     34.99410970
      1.93037222	     -0.05479609	     -0.00135978	     -0.19585732	     -0.05897044	      0.88276015	     -0.00031757	     -0.21215079	      0.00908137	      0.00066847	     35.03691845
      1.93154657	     -0.05483022	     -0.00136299	     -0.19589117	     -0.05895980	      0.88276092	     -0.00031720	     -0.21214304	      0.00903913	      0.00064238	     35.23757807
      1.93298486	     -0.05487296	     -0.00136402	     -0.19593363	     -0.05894684	      0.88276182	     -0.00031671	     -0.21213435	      0.00898750	      0.00060842	     35.34170297
      1.93427184	     -0.05491198	     -0.00136545	     -0.19597240	     -0.05893530	      0.88276258	     -0.00031622	     -0.21212731	      0.00894114	      0.00057633	     35.58926396
      1.93555882	     -0.05495124	     -0.00136358	     -0.19601148	     -0.05892383	      0.88276330	     -0.00031571	     -0.21212091	      0.00889470	      0.00054304	     35.63164797
      1.93684580	     -0.05499086	     -0.00136319	     -0.19605090	     -0.05891241	      0.88276398	     -0.00031515	     -0.21211514	      0.00884787	      0.00050870	     35.89470815
      1.93813278	     -0.05503045	     -0.00135932	     -0.19609036	     -0.05890105	      0.88276461	     -0.00031456	     -0.21210994	      0.00880077	      0.00047381	     35.92319377
      1.93941976	     -0.05506965	     -0.00135717	     -0.19612940	     -0.05888976	      0.88276520	     -0.00031393	     -0.21210527	      0.00875312	      0.00043847	     36.21009960
      1.94070674	     -0.05510845	     -0.00135063	     -0.19616813	     -0.05887852	      0.88276574	     -0.00031327	     -0.21210109	      0.00870512	      0.00040306	     36.22616808
      1.94199372	     -0.05514695	     -0.00134642	     -0.19620652	     -0.05886735	      0.88276623	     -0.00031257	     -0.21209738	      0.00865652	      0.00036754	     36.54594292
      1.94313170	     -0.05518109	     -0.00133877	     -0.19624064	     -0.05885752	      0.88276663	     -0.00031193	     -0.21209447	      0.00861328	      0.00033636	     36.56275168
      1.94426968	     -0.05521530	     -0.00133236	     -0.19627481	     -0.05884775	      0.88276700	     -0.00031126	     -0.21209190	      0.00856963	      0.00030533	     36.77074294
      1.94567648	     -0.05525715	     -0.00132167	     -0.19631665	     -0.05883573	      0.88276740	     -0.00031039	     -0.21208917	      0.00851532	      0.00026744	     36.91599720
      1.94708329	     -0.05529777	     -0.00131125	     -0.19635728	     -0.05882379	      0.88276775	     -0.00030949	     -0.21208689	      0.00846054	      0.00023012	     37.23077256
      1.94823942	     -0.05533045	     -0.00129910	     -0.19639003	     -0.05881403	      0.88276800	     -0.00030873	     -0.21208531	      0.00841536	      0.00020014	     37.28463816
      1.94939555	     -0.05536284	     -0.00128799	     -0.19642248	     -0.05880433	      0.88276821	     -0.00030794	     -0.21208398	      0.00836993	      0.00017070	     37.51010351
      1.95081146	     -0.05540234	     -0.00127172	     -0.19646210	     -0.05879252	      0.88276843	     -0.00030694	     -0.21208267	      0.00831420	      0.00013554	     37.66649396
      1.95222736	     -0.05544117	     -0.00125628	     -0.19650104	     -0.05878079	      0.88276860	     -0.00030592	     -0.21208170	      0.00825833	      0.00010126	     38.01885865
      1.95334247	     -0.05547129	     -0.00124066	     -0.19653132	     -0.05877160	      0.88276870	     -0.00030509	     -0.21208115	      0.00821448	      0.00007509	     38.06707492
      1.95445757	     -0.05550107	     -0.00122620	     -0.19656124	     -0.05876247	      0.88276877	     -0.00030424	     -0.21208077	      0.00817065	      0.00004956	     38.28766491
      1.95593149	     -0.05553962	     -0.00120465	     -0.19660004	     -0.05875047	      0.88276882	     -0.00030309	     -0.21208052	      0.00811301	      0.00001692	     38.47002145
      1.95740540	     -0.05557660	     -0.00118356	     -0.19663726	     -0.05873855	      0.88276882	     -0.00030192	     -0.21208052	      0.00805568	     -0.00001451	     38.84295828
      1.95848881	     -0.05560250	     -0.00116482	     -0.19666340	     -0.05872984	      0.88276879	     -0.00030104	     -0.21208064	      0.00801397	     -0.00003672	     38.87035825
      1.95957221	     -0.05562741	     -0.00114725	     -0.19668853	     -0.05872118	      0.88276874	     -0.00030015	     -0.21208083	      0.00797249	     -0.00005827	     39.07648325
      1.96111562	     -0.05566137	     -0.00112016	     -0.19672286	     -0.05870893	      0.88276862	     -0.00029885	     -0.21208122	      0.00791409	     -0.00008765	     39.27307142
      1.96244042	     -0.05568912	     -0.00109737	     -0.19675093	     -0.05869847	      0.88276849	     -0.00029772	     -0.21208163	      0.00786459	     -0.00011164	     39.55652156
      1.96376523	     -0.05571550	     -0.00107203	     -0.19677767	     -0.05868809	      0.88276833	     -0.00029657	     -0.21208209	      0.00781585	     -0.00013433	     39.66386309
      1.96509003	     -0.05574079	     -0.00104847	     -0.19680331	     -0.05867776	      0.88276814	     -0.00029541	     -0.21208259	      0.00776773	     -0.00015579	     39.99299185
      1.96641484	     -0.05576537	     -0.00102133	     -0.19682831	     -0.05866750	      0.88276792	     -0.00029423	     -0.21208313	      0.00772051	     -0.00017580	     40.03014671
      1.96755701	     -0.05578606	     -0.00100029	     -0.19684933	     -0.05865871	      0.88276771	     -0.00029321	     -0.21208363	      0.00768030	     -0.00019202	     40.31086478
      1.96869917	     -0.05580613	     -0.00097683	     -0.19686978	     -0.05864996	      0.88276748	     -0.00029218	     -0.21208418	      0.00764080	     -0.00020713	     40.39925670
      1.97013253	     -0.05582963	     -0.00094807	     -0.19689375	     -0.05863904	      0.88276717	     -0.00029087	     -0.21208490	      0.00759207	     -0.00022457	     40.64762922
      1.97156589	     -0.05585124	     -0.00091660	     -0.19691590	     -0.05862820	      0.88276684	     -0.00028955	     -0.21208564	      0.00754448	     -0.00024015	     40.70376469
      1.97272160	     -0.05586755	     -0.00089294	     -0.19693261	     -0.05861950	      0.88276655	     -0.00028848	     -0.21208624	      0.00750676	     -0.00025144	     40.94652201
      1.97387732	     -0.05588317	     -0.00086694	     -0.19694869	     -0.05861084	      0.88276626	     -0.00028740	     -0.21208684	      0.00746984	     -0.00026149	     40.99808682
      1.97532886	     -0.05590046	     -0.00083520	     -0.19696655	     -0.05860003	      0.88276587	     -0.00028604	     -0.21208759	      0.00742439	     -0.00027243	     41.20695182
      1.97678040	     -0.05591383	     -0.00080034	     -0.19698056	     -0.05858929	      0.88276547	     -0.00028468	     -0.21208825	      0.00738017	     -0.00028134	     41.19776150
      1.97789667	     -0.05592187	     -0.00077531	     -0.19698907	     -0.05858107	      0.88276515	     -0.00028363	     -0.21208865	      0.00734679	     -0.00028691	     41.40510859
      1.97901293	     -0.05592823	     -0.00074791	     -0.19699595	     -0.05857289	      0.88276483	     -0.00028257	     -0.21208895	      0.00731411	     -0.00029127	     41.42638558
      1.98053098	     -0.05593352	     -0.00071095	     -0.19700196	     -0.05856182	      0.88276438	     -0.00028113	     -0.21208917	      0.00727059	     -0.00029541	     41.57200475
      1.98204904	     -0.05593421	     -0.00067090	     -0.19700343	     -0.05855081	      0.88276393	     -0.00027970	     -0.21208912	      0.00722824	     -0.00029740	     41.51319210
      1.98312994	     -0.05593165	     -0.00064406	     -0.19700140	     -0.05854302	      0.88276361	     -0.00027867	     -0.21208888	      0.00719858	     -0.00029764	     41.68390281
      1.98421083	     -0.05592705	     -0.00061492	     -0.19699737	     -0.05853525	      0.88276329	     -0.00027765	     -0.21208845	      0.00716948	     -0.00029680	     41.67507519
      1.98581367	     -0.05591763	     -0.00057192	     -0.19698880	     -0.05852379	      0.88276281	     -0.00027614	     -0.21208747	      0.00712705	     -0.00029379	     41.75621327
      1.98716373	     -0.05590916	     -0.00053400	     -0.19698110	     -0.05851419	      0.88276242	     -0.00027487	     -0.21208638	      0.00709204	     -0.00028972	     41.67912769
      1.98851379	     -0.05590020	     -0.00049736	     -0.19697287	     -0.05850464	      0.88276203	     -0.00027361	     -0.21208511	      0.00705750	     -0.00028456	     41.78773352
      1.98986385	     -0.05588937	     -0.00045811	     -0.19696282	     -0.05849514	      0.88276165	     -0.00027235	     -0.21208372	      0.00702364	     -0.00027834	     41.63314121
      1.99121391	     -0.05587619	     -0.00042081	     -0.19695040	     -0.05848568	      0.88276128	     -0.00027110	     -0.21208221	      0.00699010	     -0.00027132	     41.80030745
      1.99235637	     -0.05586389	     -0.00038568	     -0.19693880	     -0.05847771	      0.88276097	     -0.00027005	     -0.21208084	      0.00696220	     -0.00026475	     41.58600292
      1.99349882	     -0.05585086	     -0.00035201	     -0.19692646	     -0.05846977	      0.88276068	     -0.00026901	     -0.21207938	      0.00693447	     -0.00025793	     41.59561054
      1.99497584	     -0.05583158	     -0.00030632	     -0.19690809	     -0.05845955	      0.88276030	     -0.00026768	     -0.21207736	      0.00689914	     -0.00024899	     41.44573720
      1.99645285	     -0.05580853	     -0.00026187	     -0.19688594	     -0.05844939	      0.88275994	     -0.00026637	     -0.21207510	      0.00686429	     -0.00024041	     41.52461855
      1.99761457	     -0.05578787	     -0.00022434	     -0.19686603	     -0.05844143	      0.88275966	     -0.00026535	     -0.21207312	      0.00683742	     -0.00023397	     41.26754254
      1.99877629	     -0.05576588	     -0.00018857	     -0.19684477	     -0.05843350	      0.88275940	     -0.00026434	     -0.21207095	      0.00681084	     -0.00022810	     41.25753252
      2.00027251	     -0.05573356	     -0.00014112	     -0.19681340	     -0.05842334	      0.88275906	     -0.00026307	     -0.21206785	      0.00677735	     -0.00022154	     41.06727008
      2.00176874	     -0.05569639	     -0.00009600	     -0.19677714	     -0.05841322	      0.88275873	     -0.00026182	     -0.21206428	      0.00674458	     -0.00021637	     41.19327429
      2.00289650	     -0.05566577	     -0.00005998	     -0.19674723	     -0.05840563	      0.88275849	     -0.00026091	     -0.21206123	      0.00672055	     -0.00021337	     40.87979657
      2.00402427	     -0.05563263	     -0.00002616	     -0.19671477	     -0.05839806	      0.88275825	     -0.00026001	     -0.21205786	      0.00669686	     -0.00021129	     40.86399168
      2.00559220	     -0.05558116	      0.00002134	     -0.19666425	     -0.05838759	      0.88275792	     -0.00025879	     -0.21205255	      0.00666477	     -0.00020983	     40.65116157
      2.00716012	     -0.05552206	      0.00006602	     -0.19660604	     -0.05837716	      0.88275759	     -0.00025762	     -0.21204639	      0.00663341	     -0.00021006	     40.79755518
      2.00825674	     -0.05547597	      0.00009905	     -0.19656060	     -0.05836990	      0.88275736	     -0.00025682	     -0.21204149	      0.00661212	     -0.00021101	     40.44443102
      2.00935336	     -0.05542597	      0.00012985	     -0.19651121	     -0.05836266	      0.88275713	     -0.00025605	     -0.21203604	      0.00659107	     -0.00021261	     40.41872799
      2.01101653	     -0.05534147	      0.00017652	     -0.19642762	     -0.05835173	      0.88275677	     -0.00025492	     -0.21202664	      0.00655982	     -0.00021589	     40.21141105
      2.01240809	     -0.05526302	      0.00021341	     -0.19634987	     -0.05834262	      0.88275647	     -0.00025402	     -0.21201761	      0.00653404	     -0.00021916	     40.24390230
      2.01379965	     -0.05517818	      0.00025110	     -0.19626574	     -0.05833354	      0.88275616	     -0.00025316	     -0.21200744	      0.00650866	     -0.00022251	     39.95579681
      2.01519121	     -0.05508727	      0.00028534	     -0.19617547	     -0.05832450	      0.88275585	     -0.00025234	     -0.21199611	      0.00648325	     -0.00022580	     40.09805739
      2.01643503	     -0.05500076	      0.00031757	     -0.19608955	     -0.05831645	      0.88275557	     -0.00025165	     -0.21198496	      0.00646070	     -0.00022839	     39.78637030
      2.01767885	     -0.05490959	      0.00034694	     -0.19599889	     -0.05830843	      0.88275528	     -0.00025099	     -0.21197285	      0.00643794	     -0.00023062	     39.84296922
      2.01892267	     -0.05481500	      0.00037662	     -0.19590481	     -0.05830044	      0.88275499	     -0.00025036	     -0.21195977	      0.00641512	     -0.00023228	     39.68268340
      2.02053884	     -0.05468831	      0.00041230	     -0.19577871	     -0.05829009	      0.88275462	     -0.00024960	     -0.21194139	      0.00638504	     -0.00023360	     39.73345937
      2.02182072	     -0.05458535	      0.00044113	     -0.19567621	     -0.05828192	      0.88275432	     -0.00024904	     -0.21192577	      0.00636102	     -0.00023386	     39.50655815
      2.02310260	     -0.05448178	      0.00046694	     -0.19557303	     -0.05827378	      0.88275402	     -0.00024852	     -0.21190929	      0.00633657	     -0.00023356	     39.57846208
      2.02438448	     -0.05437873	      0.00049309	     -0.19547034	     -0.05826568	      0.88275372	     -0.00024804	     -0.21189208	      0.00631190	     -0.00023266	     39.44528754
      2.02596905	     -0.05425403	      0.00052204	     -0.19534602	     -0.05825570	      0.88275335	     -0.00024750	     -0.21186999	      0.00628080	     -0.00023098	     39.53597220
      2.02723834	     -0.05415561	      0.00054575	     -0.19524789	     -0.05824774	      0.88275306	     -0.00024711	     -0.21185176	      0.00625565	     -0.00022927	     39.34999567
      2.02850763	     -0.05405853	      0.00056636	     -0.19515104	     -0.05823982	      0.88275277	     -0.00024676	     -0.21183313	      0.00623006	     -0.00022746	     39.44444314
      2.02977692	     -0.05396325	      0.00058699	     -0.19505597	     -0.05823193	      0.88275248	     -0.00024645	     -0.21181419	      0.00620423	     -0.00022557	     39.37314998
      2.03142519	     -0.05384386	      0.00061021	     -0.19493676	     -0.05822173	      0.88275211	     -0.00024611	     -0.21178924	      0.00617007	     -0.00022336	     39.51578113
      2.03269740	     -0.05375541	      0.00062820	     -0.19484845	     -0.05821390	      0.88275183	     -0.00024590	     -0.21176981	      0.00614343	     -0.00022194	     39.39135787
      2.03396962	     -0.05367119	      0.00064264	     -0.19476427	     -0.05820610	      0.88275155	     -0.00024573	     -0.21175032	      0.00611630	     -0.00022095	     39.52859831
      2.03524184	     -0.05358866	      0.00065708	     -0.19468179	     -0.05819834	      0.88275127	     -0.00024560	     -0.21173079	      0.00608894	     -0.00022042	     39.53089981
      2.03692306	     -0.05348394	      0.00067247	     -0.19457704	     -0.05818813	      0.88275090	     -0.00024551	     -0.21170497	      0.00605222	     -0.00022064	     39.74641367
      2.03818705	     -0.05340783	      0.00068445	     -0.19450090	     -0.05818050	      0.88275062	     -0.00024549	     -0.21168560	      0.00602439	     -0.00022155	     39.69266712
      2.03945104	     -0.05333686	      0.00069290	     -0.19442983	     -0.05817290	      0.88275034	     -0.00024552	     -0.21166632	      0.00599621	     -0.00022328	     39.86118566
      2.04098310	     -0.05325440	      0.00070333	     -0.19434725	     -0.05816374	      0.88274999	     -0.00024562	     -0.21164315	      0.00596188	     -0.00022652	     39.89858744
      2.04233952	     -0.05318816	      0.00070860	     -0.19428082	     -0.05815567	      0.88274968	     -0.00024577	     -0.21162288	      0.00593125	     -0.00023058	     40.12378473
      2.04369594	     -0.05312260	      0.00071574	     -0.19421510	     -0.05814765	      0.88274937	     -0.00024597	     -0.21160289	      0.00590060	     -0.00023576	     40.15114443
      2.04505236	     -0.05306588	      0.00071816	     -0.19415812	     -0.05813967	      0.88274904	     -0.00024623	     -0.21158319	      0.00586986	     -0.00024215	     40.34836589
      2.04640878	     -0.05300709	      0.00072289	     -0.19409912	     -0.05813172	      0.88274871	     -0.00024654	     -0.21156386	      0.00583921	     -0.00024983	     40.42485341
      2.04776520	     -0.05295920	      0.00072209	     -0.19405092	     -0.05812382	      0.88274836	     -0.00024691	     -0.21154483	      0.00580872	     -0.00025877	     40.58763354
      2.04893290	     -0.05291213	      0.00072422	     -0.19400363	     -0.05811706	      0.88274806	     -0.00024728	     -0.21152875	      0.00578260	     -0.00026750	     40.69007102
      2.05010059	     -0.05287224	      0.00072293	     -0.19396346	     -0.05811032	      0.88274774	     -0.00024768	     -0.21151286	      0.00575672	     -0.00027708	     40.78646881
      2.05155409	     -0.05282017	      0.00072196	     -0.19391105	     -0.05810198	      0.88274733	     -0.00024825	     -0.21149337	      0.00572474	     -0.00029019	     40.94234480
      2.05300760	     -0.05277597	      0.00071758	     -0.19386644	     -0.05809368	      0.88274689	     -0.00024888	     -0.21147413	      0.00569320	     -0.00030436	     41.02351298
      2.05415878	     -0.05273513	      0.00071583	     -0.19382532	     -0.05808714	      0.88274654	     -0.00024943	     -0.21145910	      0.00566840	     -0.00031635	     41.15954134
      2.05530997	     -0.05270079	      0.00071135	     -0.19379064	     -0.05808063	      0.88274617	     -0.00025002	     -0.21144417	      0.00564395	     -0.00032881	     41.21476714
      2.05679931	     -0.05265387	      0.00070625	     -0.19374331	     -0.05807224	      0.88274566	     -0.00025084	     -0.21142507	      0.00561265	     -0.00034565	     41.34645691
      2.05828866	     -0.05261461	      0.00069819	     -0.19370357	     -0.05806391	      0.88274514	     -0.00025173	     -0.21140612	      0.00558190	     -0.00036298	     41.36666185
      2.05939328	     -0.05257933	      0.00069400	     -0.19366798	     -0.05805776	      0.88274473	     -0.00025243	     -0.21139221	      0.00555928	     -0.00037625	     41.47703224
      2.06049790	     -0.05255049	      0.00068726	     -0.19363877	     -0.05805163	      0.88274430	     -0.00025317	     -0.21137838	      0.00553701	     -0.00038969	     41.50004187
      2.06206481	     -0.05250793	      0.00067765	     -0.19359569	     -0.05804298	      0.88274368	     -0.00025429	     -0.21135894	      0.00550585	     -0.00040910	     41.58759300
      2.06340984	     -0.05247663	      0.00066704	     -0.19356390	     -0.05803559	      0.88274312	     -0.00025530	     -0.21134239	      0.00547959	     -0.00042589	     41.58502209
      2.06475488	     -0.05244107	      0.00065733	     -0.19352786	     -0.05802823	      0.88274253	     -0.00025637	     -0.21132601	      0.00545362	     -0.00044279	     41.67997896
      2.06609991	     -0.05241396	      0.00064421	     -0.19350022	     -0.05802092	      0.88274193	     -0.00025749	     -0.21130974	      0.00542812	     -0.00045958	     41.63175743
      2.06744494	     -0.05237943	      0.00063317	     -0.19346518	     -0.05801363	      0.88274130	     -0.00025867	     -0.21129367	      0.00540282	     -0.00047636	     41.74603522
      2.06860087	     -0.05235954	      0.00062004	     -0.19344479	     -0.05800740	      0.88274074	     -0.00025972	     -0.21127993	      0.00538149	     -0.00049058	     41.65835132
      2.06975680	     -0.05233488	      0.00060825	     -0.19341966	     -0.05800119	      0.88274016	     -0.00026081	     -0.21126635	      0.00536033	     -0.00050475	     41.68936604
      2.07121068	     -0.05230970	      0.00059100	     -0.19339383	     -0.05799342	      0.88273942	     -0.00026224	     -0.21124942	      0.00533417	     -0.00052232	     41.64523021
      2.07266456	     -0.05228056	      0.00057453	     -0.19336406	     -0.05798568	      0.88273864	     -0.00026373	     -0.21123272	      0.00530838	     -0.00053970	     41.71003330
      2.07382744	     -0.05226513	      0.00055802	     -0.19334806	     -0.05797952	      0.88273801	     -0.00026496	     -0.21121946	      0.00528821	     -0.00055330	     41.60948502
      2.07499032	     -0.05224508	      0.00054235	     -0.19332746	     -0.05797338	      0.88273736	     -0.00026622	     -0.21120636	      0.00526824	     -0.00056665	     41.61644136
      2.07646474	     -0.05222514	      0.00052012	     -0.19330676	     -0.05796563	      0.88273651	     -0.00026788	     -0.21118989	      0.00524342	     -0.00058301	     41.54112961
      2.07793915	     -0.05220053	      0.00049888	     -0.19328143	     -0.05795792	      0.88273564	     -0.00026959	     -0.21117363	      0.00521899	     -0.00059878	     41.59071946
      2.07905713	     -0.05219035	      0.00047925	     -0.19327062	     -0.05795209	      0.88273496	     -0.00027092	     -0.21116140	      0.00520090	     -0.00061014	     41.45233669
      2.08017511	     -0.05217592	      0.00046077	     -0.19325559	     -0.05794629	      0.88273427	     -0.00027229	     -0.21114931	      0.00518298	     -0.00062104	     41.42513879
      2.08171958	     -0.05216153	      0.00043312	     -0.19324032	     -0.05793830	      0.88273330	     -0.00027422	     -0.21113281	      0.00515869	     -0.00063515	     41.31399421
      2.08326405	     -0.05214359	      0.00040640	     -0.19322152	     -0.05793036	      0.88273231	     -0.00027621	     -0.21111661	      0.00513479	     -0.00064818	     41.33600303
      2.08433697	     -0.05213976	      0.00038473	     -0.19321703	     -0.05792485	      0.88273161	     -0.00027762	     -0.21110547	      0.00511858	     -0.00065643	     41.16999921
      2.08540988	     -0.05213175	      0.00036435	     -0.19320839	     -0.05791937	      0.88273090	     -0.00027906	     -0.21109451	      0.00510248	     -0.00066407	     41.12977750
      2.08705453	     -0.05212453	      0.00033111	     -0.19320016	     -0.05791100	      0.88272980	     -0.00028131	     -0.21107795	      0.00507818	     -0.00067432	     41.01489859
      2.08841541	     -0.05211734	      0.00030358	     -0.19319213	     -0.05790410	      0.88272888	     -0.00028321	     -0.21106453	      0.00505828	     -0.00068138	     41.00313582
      2.08977629	     -0.05211736	      0.00027280	     -0.19319125	     -0.05789723	      0.88272795	     -0.00028514	     -0.21105131	      0.00503866	     -0.00068683	     40.90906886
      2.09113717	     -0.05211256	      0.00024273	     -0.19318555	     -0.05789039	      0.88272701	     -0.00028710	     -0.21103838	      0.00501903	     -0.00069041	     40.98022788
      2.09235105	     -0.05211774	      0.00021198	     -0.19318986	     -0.05788431	      0.88272617	     -0.00028888	     -0.21102702	      0.00500158	     -0.00069156	     40.89481407
      2.09356493	     -0.05211890	      0.00018207	     -0.19319017	     -0.05787825	      0.88272533	     -0.00029068	     -0.21101593	      0.00498384	     -0.00069066	     40.94751481
      2.09477882	     -0.05212641	      0.00014972	     -0.19319678	     -0.05787221	      0.88272450	     -0.00029249	     -0.21100505	      0.00496583	     -0.00068737	     40.92621681
      2.09634479	     -0.05213539	      0.00010803	     -0.19320459	     -0.05786445	      0.88272343	     -0.00029486	     -0.21099143	      0.00494184	     -0.00067945	     41.00500289
      2.09758338	     -0.05215067	      0.00007240	     -0.19321890	     -0.05785834	      0.88272259	     -0.00029676	     -0.21098098	      0.00492227	     -0.00067000	     40.96202631
      2.09882196	     -0.05216288	      0.00003817	     -0.19323017	     -0.05785226	      0.88272177	     -0.00029867	     -0.21097086	      0.00490191	     -0.00065781	     41.03277830
      2.10006055	     -0.05218111	      0.00000231	     -0.19324743	     -0.05784620	      0.88272096	     -0.00030060	     -0.21096104	      0.00488087	     -0.00064284	     41.02636573
      2.10160929	     -0.05220120	     -0.00004092	     -0.19326635	     -0.05783866	      0.88271998	     -0.00030302	     -0.21094922	      0.00485336	     -0.00062043	     41.13008884
      2.10283139	     -0.05222369	     -0.00007683	     -0.19328788	     -0.05783274	      0.88271924	     -0.00030495	     -0.21094017	      0.00483089	     -0.00059993	     41.09989096
      2.10405348	     -0.05224139	     -0.00011096	     -0.19330465	     -0.05782685	      0.88271852	     -0.00030688	     -0.21093139	      0.00480753	     -0.00057722	     41.18651301
      2.10527558	     -0.05226316	     -0.00014593	     -0.19332548	     -0.05782099	      0.88271783	     -0.00030882	     -0.21092280	      0.00478346	     -0.00055242	     41.20733616
      2.10688714	     -0.05228803	     -0.00018996	     -0.19334916	     -0.05781331	      0.88271697	     -0.00031139	     -0.21091177	      0.00475047	     -0.00051707	     41.34253323
      2.10810544	     -0.05231226	     -0.00022454	     -0.19337247	     -0.05780754	      0.88271635	     -0.00031334	     -0.21090357	      0.00472476	     -0.00048861	     41.34025388
      2.10932374	     -0.05233135	     -0.00025703	     -0.19339068	     -0.05780180	      0.88271578	     -0.00031529	     -0.21089553	      0.00469827	     -0.00045908	     41.46241508
      2.11079330	     -0.05235925	     -0.00029750	     -0.19341750	     -0.05779492	      0.88271513	     -0.00031765	     -0.21088594	      0.00466549	     -0.00042230	     41.54032671
      2.11211399	     -0.05237884	     -0.00033178	     -0.19343615	     -0.05778878	      0.88271459	     -0.00031977	     -0.21087744	      0.00463508	     -0.00038861	     41.75334159
      2.11343468	     -0.05240472	     -0.00036800	     -0.19346106	     -0.05778267	      0.88271410	     -0.00032190	     -0.21086896	      0.00460387	     -0.00035457	     41.85510570
      2.11475537	     -0.05242318	     -0.00040152	     -0.19347860	     -0.05777662	      0.88271366	     -0.00032402	     -0.21086055	      0.00457149	     -0.00032068	     42.14171909
      2.11607606	     -0.05244864	     -0.00043725	     -0.19350309	     -0.05777060	      0.88271325	     -0.00032614	     -0.21085211	      0.00453811	     -0.00028713	     42.30576932
      2.11739675	     -0.05246637	     -0.00047015	     -0.19351990	     -0.05776463	      0.88271290	     -0.00032826	     -0.21084370	      0.00450341	     -0.00025442	     42.67340921
      2.11871744	     -0.05249169	     -0.00050527	     -0.19354426	     -0.05775871	      0.88271258	     -0.00033037	     -0.21083523	      0.00446765	     -0.00022274	     42.89999903
      2.12003813	     -0.05250932	     -0.00053724	     -0.19356097	     -0.05775283	      0.88271231	     -0.00033248	     -0.21082682	      0.00443055	     -0.00019254	     43.33979159
      2.12135881	     -0.05253569	     -0.00057166	     -0.19358638	     -0.05774700	      0.88271207	     -0.00033457	     -0.21081838	      0.00439250	     -0.00016401	     43.62159244
      2.12267950	     -0.05255402	     -0.00060284	     -0.19360381	     -0.05774123	      0.88271187	     -0.00033667	     -0.21081000	      0.00435331	     -0.00013764	     44.13207353
      2.12400019	     -0.05258143	     -0.00063661	     -0.19363026	     -0.05773550	      0.88271171	     -0.00033875	     -0.21080162	      0.00431346	     -0.00011353	     44.46570172
      2.12532088	     -0.05260031	     -0.00066698	     -0.19364824	     -0.05772983	      0.88271157	     -0.00034082	     -0.21079333	      0.00427280	     -0.00009206	     45.03135066
      2.12664157	     -0.05262870	     -0.00070014	     -0.19367568	     -0.05772422	      0.88271146	     -0.00034287	     -0.21078506	      0.00423180	     -0.00007320	     45.39549404
      2.12796226	     -0.05264893	     -0.00072995	     -0.19369503	     -0.05771866	      0.88271138	     -0.00034492	     -0.21077693	      0.00419031	     -0.00005728	     45.99577619
      2.12928295	     -0.05267873	     -0.00076242	     -0.19372389	     -0.05771315	      0.88271131	     -0.00034695	     -0.21076885	      0.00414884	     -0.00004423	     46.37429193
      2.13060364	     -0.05270017	     -0.00079139	     -0.19374446	     -0.05770770	      0.88271126	     -0.00034896	     -0.21076093	      0.00410722	     -0.00003431	     46.98785098
      2.13192433	     -0.05273112	     -0.00082289	     -0.19377451	     -0.05770230	      0.88271122	     -0.00035095	     -0.21075307	      0.00406595	     -0.00002741	     47.35704923
      2.13324502	     -0.05275380	     -0.00085084	     -0.19379635	     -0.05769696	      0.88271119	     -0.00035293	     -0.21074539	      0.00402485	     -0.00002375	     47.96650265
      2.13456571	     -0.05278582	     -0.00088147	     -0.19382750	     -0.05769167	      0.88271116	     -0.00035489	     -0.21073779	      0.00398443	     -0.00002313	     48.32822648
      2.13588639	     -0.05280989	     -0.00090885	     -0.19385075	     -0.05768643	      0.88271112	     -0.00035682	     -0.21073039	      0.00394450	     -0.00002562	     48.92725738
      2.13720708	     -0.05284302	     -0.00093880	     -0.19388304	     -0.05768125	      0.88271109	     -0.00035873	     -0.21072309	      0.00390546	     -0.00003092	     49.26140918
      2.13852777	     -0.05286841	     -0.00096530	     -0.19390766	     -0.05767612	      0.88271104	     -0.00036061	     -0.21071599	      0.00386708	     -0.00003910	     49.81916136
      2.13984846	     -0.05290226	     -0.00099399	     -0.19394071	     -0.05767104	      0.88271098	     -0.00036248	     -0.21070902	      0.00382974	     -0.00004983	     50.11171666
      2.14116915	     -0.05292888	     -0.00101934	     -0.19396661	     -0.05766600	      0.88271091	     -0.00036431	     -0.21070226	      0.00379320	     -0.00006308	     50.61762085
      2.14248984	     -0.05296364	     -0.00104701	     -0.19400061	     -0.05766102	      0.88271081	     -0.00036611	     -0.21069564	      0.00375782	     -0.00007861	     50.87023115
      2.14381053	     -0.05299155	     -0.00107131	     -0.19402785	     -0.05765608	      0.88271070	     -0.00036789	     -0.21068925	      0.00372332	     -0.00009640	     51.32365457
      2.14513122	     -0.05302663	     -0.00109760	     -0.19406223	     -0.05765118	      0.88271056	     -0.00036964	     -0.21068300	      0.00368995	     -0.00011619	     51.53528927
      2.14645191	     -0.05305569	     -0.00112034	     -0.19409066	     -0.05764633	      0.88271039	     -0.00037135	     -0.21067699	      0.00365742	     -0.00013788	     51.91942652
      2.14777260	     -0.05309156	     -0.00114553	     -0.19412589	     -0.05764152	      0.88271019	     -0.00037303	     -0.21067114	      0.00362591	     -0.00016123	     52.10052067
      2.14909329	     -0.05312129	     -0.00116716	     -0.19415504	     -0.05763675	      0.88270997	     -0.00037468	     -0.21066551	      0.00359516	     -0.00018608	     52.42906795
      2.15041397	     -0.05315736	     -0.00119156	     -0.19419049	     -0.05763202	      0.88270970	     -0.00037629	     -0.21066005	      0.00356527	     -0.00021216	     52.58071511
      2.15173466	     -0.05318824	     -0.00121199	     -0.19422084	     -0.05762733	      0.88270940	     -0.00037787	     -0.21065483	      0.00353604	     -0.00023930	     52.83840784
      2.15305535	     -0.05322433	     -0.00123556	     -0.19425635	     -0.05762268	      0.88270907	     -0.00037941	     -0.21064977	      0.00350750	     -0.00026726	     52.97924903
      2.15437604	     -0.05325592	     -0.00125404	     -0.19428747	     -0.05761807	      0.88270870	     -0.00038091	     -0.21064495	      0.00347950	     -0.00029574	     53.15730334
      2.15550597	     -0.05328687	     -0.00127335	     -0.19431796	     -0.05761415	      0.88270835	     -0.00038217	     -0.21064098	      0.00345592	     -0.00032044	     53.25989643
      2.15663589	     -0.05331588	     -0.00128965	     -0.19434657	     -0.05761026	      0.88270797	     -0.00038340	     -0.21063716	      0.00343264	     -0.00034523	     53.34866695
      2.15806437	     -0.05335364	     -0.00131135	     -0.19438381	     -0.05760538	      0.88270746	     -0.00038491	     -0.21063253	      0.00340347	     -0.00037662	     53.46982997
      2.15949285	     -0.05339078	     -0.00133018	     -0.19442050	     -0.05760053	      0.88270690	     -0.00038637	     -0.21062812	      0.00337455	     -0.00040778	     53.52859979
      2.16060235	     -0.05342049	     -0.00134703	     -0.19444982	     -0.05759680	      0.88270643	     -0.00038748	     -0.21062484	      0.00335212	     -0.00043178	     53.61938492
      2.16171185	     -0.05344984	     -0.00136157	     -0.19447883	     -0.05759310	      0.88270594	     -0.00038855	     -0.21062168	      0.00332975	     -0.00045535	     53.64863276
      2.16317828	     -0.05348896	     -0.00138150	     -0.19451749	     -0.05758824	      0.88270525	     -0.00038992	     -0.21061769	      0.00330011	     -0.00048582	     53.71320240
      2.16464471	     -0.05352799	     -0.00139843	     -0.19455613	     -0.05758342	      0.88270452	     -0.00039124	     -0.21061391	      0.00327040	     -0.00051526	     53.69063555
      2.16569830	     -0.05355623	     -0.00141265	     -0.19458407	     -0.05757998	      0.88270396	     -0.00039216	     -0.21061131	      0.00324889	     -0.00053582	     53.73365897
      2.16675189	     -0.05358438	     -0.00142457	     -0.19461195	     -0.05757657	      0.88270339	     -0.00039305	     -0.21060882	      0.00322737	     -0.00055572	     53.70971461
      2.16830882	     -0.05362592	     -0.00144232	     -0.19465310	     -0.05757157	      0.88270250	     -0.00039431	     -0.21060531	      0.00319539	     -0.00058400	     53.70130405
      2.16961680	     -0.05366064	     -0.00145516	     -0.19468755	     -0.05756741	      0.88270172	     -0.00039532	     -0.21060251	      0.00316844	     -0.00060667	     53.63536899
      2.17092479	     -0.05369515	     -0.00146903	     -0.19472177	     -0.05756328	      0.88270091	     -0.00039629	     -0.21059985	      0.00314135	     -0.00062844	     53.63947325
      2.17223277	     -0.05372943	     -0.00147984	     -0.19475583	     -0.05755919	      0.88270008	     -0.00039722	     -0.21059731	      0.00311428	     -0.00064921	     53.54055837
      2.17354075	     -0.05376311	     -0.00149286	     -0.19478924	     -0.05755514	      0.88269921	     -0.00039810	     -0.21059487	      0.00308703	     -0.00066910	     53.56580966
      2.17464238	     -0.05379128	     -0.00150039	     -0.19481727	     -0.05755175	      0.88269847	     -0.00039881	     -0.21059288	      0.00306412	     -0.00068503	     53.44080303
      2.17574400	     -0.05381869	     -0.00150926	     -0.19484451	     -0.05754839	      0.88269771	     -0.00039949	     -0.21059094	      0.00304107	     -0.00070033	     53.40741359
      2.17717295	     -0.05385302	     -0.00151832	     -0.19487867	     -0.05754406	      0.88269669	     -0.00040033	     -0.21058846	      0.00301111	     -0.00071915	     53.30464695
      2.17860190	     -0.05388587	     -0.00152796	     -0.19491135	     -0.05753978	      0.88269565	     -0.00040111	     -0.21058602	      0.00298097	     -0.00073700	     53.28036381
      2.17970502	     -0.05391015	     -0.00153215	     -0.19493556	     -0.05753650	      0.88269483	     -0.00040168	     -0.21058414	      0.00295768	     -0.00075006	     53.14063960
      2.18080814	     -0.05393350	     -0.00153728	     -0.19495883	     -0.05753325	      0.88269400	     -0.00040222	     -0.21058226	      0.00293427	     -0.00076266	     53.08240212
      2.18226517	     -0.05396287	     -0.00154117	     -0.19498816	     -0.05752900	      0.88269287	     -0.00040288	     -0.21057978	      0.00290329	     -0.00077852	     52.94864170
      2.18372220	     -0.05399026	     -0.00154536	     -0.19501549	     -0.05752479	      0.88269173	     -0.00040348	     -0.21057727	      0.00287218	     -0.00079372	     52.90717522
      2.18477567	     -0.05400908	     -0.00154493	     -0.19503435	     -0.05752178	      0.88269089	     -0.00040388	     -0.21057544	      0.00284975	     -0.00080424	     52.74075357
      2.18582914	     -0.05402689	     -0.00154546	     -0.19505218	     -0.05751879	      0.88269003	     -0.00040425	     -0.21057361	      0.00282728	     -0.00081456	     52.66585772
      2.18737453	     -0.05405115	     -0.00154368	     -0.19507652	     -0.05751445	      0.88268876	     -0.00040474	     -0.21057087	      0.00279445	     -0.00082925	     52.51510489
      2.18868432	     -0.05406994	     -0.00154192	     -0.19509539	     -0.05751080	      0.88268767	     -0.00040510	     -0.21056851	      0.00276673	     -0.00084144	     52.43682912
      2.18999412	     -0.05408704	     -0.00153703	     -0.19511264	     -0.05750720	      0.88268656	     -0.00040541	     -0.21056610	      0.00273927	     -0.00085339	     52.28105042
      2.19130391	     -0.05410247	     -0.00153326	     -0.19512819	     -0.05750363	      0.88268543	     -0.00040568	     -0.21056364	      0.00271195	     -0.00086526	     52.23199808
      2.19248171	     -0.05411494	     -0.00152631	     -0.19514084	     -0.05750045	      0.88268441	     -0.00040587	     -0.21056137	      0.00268771	     -0.00087579	     52.07346567
      2.19365952	     -0.05412611	     -0.00152052	     -0.19515217	     -0.05749730	      0.88268337	     -0.00040603	     -0.21055906	      0.00266365	     -0.00088632	     52.01466506
      2.19483732	     -0.05413600	     -0.00151242	     -0.19516226	     -0.05749417	      0.88268232	     -0.00040614	     -0.21055670	      0.00263994	     -0.00089676	     51.90251112
      2.19633806	     -0.05414673	     -0.00150234	     -0.19517326	     -0.05749023	      0.88268096	     -0.00040623	     -0.21055363	      0.00261010	     -0.00090997	     51.83801608
      2.19754300	     -0.05415380	     -0.00149150	     -0.19518059	     -0.05748710	      0.88267986	     -0.00040625	     -0.21055110	      0.00258657	     -0.00092038	     51.70595325
      2.19874793	     -0.05415958	     -0.00148171	     -0.19518662	     -0.05748400	      0.88267875	     -0.00040623	     -0.21054852	      0.00256330	     -0.00093066	     51.66347580
      2.19995287	     -0.05416409	     -0.00146967	     -0.19519142	     -0.05748093	      0.88267762	     -0.00040617	     -0.21054589	      0.00254039	     -0.00094065	     51.56062099
      2.20143302	     -0.05416799	     -0.00145543	     -0.19519567	     -0.05747719	      0.88267622	     -0.00040604	     -0.21054259	      0.00251258	     -0.00095250	     51.52601702
      2.20262375	     -0.05416991	     -0.00144122	     -0.19519792	     -0.05747421	      0.88267508	     -0.00040589	     -0.21053989	      0.00249054	     -0.00096151	     51.41179869
      2.20381447	     -0.05417099	     -0.00142816	     -0.19519932	     -0.05747126	      0.88267393	     -0.00040569	     -0.21053715	      0.00246859	     -0.00097012	     51.39666942
      2.20500519	     -0.05417159	     -0.00141311	     -0.19520027	     -0.05746833	      0.88267277	     -0.00040545	     -0.21053440	      0.00244683	     -0.00097820	     51.33392892
      2.20654200	     -0.05417213	     -0.00139416	     -0.19520124	     -0.05746459	      0.88267126	     -0.00040509	     -0.21053084	      0.00241881	     -0.00098795	     51.35430498
      2.20773023	     -0.05417260	     -0.00137683	     -0.19520210	     -0.05746173	      0.88267008	     -0.00040475	     -0.21052814	      0.00239732	     -0.00099488	     51.29252926
      2.20891847	     -0.05417344	     -0.00136059	     -0.19520330	     -0.05745889	      0.88266889	     -0.00040438	     -0.21052549	      0.00237583	     -0.00100140	     51.33807015
      2.21010671	     -0.05417489	     -0.00134251	     -0.19520515	     -0.05745608	      0.88266770	     -0.00040397	     -0.21052294	      0.00235448	     -0.00100743	     51.34171161
      2.21168199	     -0.05417813	     -0.00131899	     -0.19520891	     -0.05745240	      0.88266611	     -0.00040336	     -0.21051976	      0.00232630	     -0.00101485	     51.45442221
      2.21286312	     -0.05418150	     -0.00129884	     -0.19521270	     -0.05744966	      0.88266491	     -0.00040286	     -0.21051757	      0.00230544	     -0.00101995	     51.45725807
      2.21404425	     -0.05418547	     -0.00127974	     -0.19521709	     -0.05744695	      0.88266370	     -0.00040231	     -0.21051557	      0.00228471	     -0.00102481	     51.57171741
      2.21548005	     -0.05419102	     -0.00125396	     -0.19522319	     -0.05744369	      0.88266222	     -0.00040160	     -0.21051341	      0.00225993	     -0.00103034	     51.64901110
      2.21676708	     -0.05419670	     -0.00123175	     -0.19522935	     -0.05744079	      0.88266089	     -0.00040091	     -0.21051175	      0.00223803	     -0.00103507	     51.83216287
      2.21805411	     -0.05420295	     -0.00120645	     -0.19523613	     -0.05743793	      0.88265956	     -0.00040018	     -0.21051037	      0.00221665	     -0.00103952	     51.89698003
      2.21934114	     -0.05420948	     -0.00118266	     -0.19524317	     -0.05743509	      0.88265822	     -0.00039940	     -0.21050926	      0.00219564	     -0.00104382	     52.11250807
      2.22062817	     -0.05421584	     -0.00115552	     -0.19525011	     -0.05743227	      0.88265687	     -0.00039858	     -0.21050841	      0.00217528	     -0.00104784	     52.18529502
      2.22191519	     -0.05422198	     -0.00113014	     -0.19525679	     -0.05742949	      0.88265552	     -0.00039772	     -0.21050781	      0.00215538	     -0.00105169	     52.42551183
      2.22320222	     -0.05422767	     -0.00110121	     -0.19526310	     -0.05742673	      0.88265416	     -0.00039681	     -0.21050745	      0.00213623	     -0.00105518	     52.49659270
      2.22448925	     -0.05423322	     -0.00107427	     -0.19526924	     -0.05742399	      0.88265280	     -0.00039586	     -0.21050730	      0.00211760	     -0.00105844	     52.75389298
      2.22577628	     -0.05423924	     -0.00104362	     -0.19527592	     -0.05742128	      0.88265144	     -0.00039486	     -0.21050737	      0.00209981	     -0.00106124	     52.81488385
      2.22706331	     -0.05424533	     -0.00101504	     -0.19528263	     -0.05741858	      0.88265007	     -0.00039383	     -0.21050767	      0.00208262	     -0.00106370	     53.08569722
      2.22835034	     -0.05425084	     -0.00098268	     -0.19528884	     -0.05741591	      0.88264870	     -0.00039276	     -0.21050818	      0.00206638	     -0.00106555	     53.13961905
      2.22963737	     -0.05425555	     -0.00095280	     -0.19529421	     -0.05741326	      0.88264733	     -0.00039165	     -0.21050888	      0.00205080	     -0.00106692	     53.42235296
      2.23092439	     -0.05425886	     -0.00091937	     -0.19529825	     -0.05741063	      0.88264596	     -0.00039050	     -0.21050972	      0.00203626	     -0.00106757	     53.46636563
      2.23221142	     -0.05426049	     -0.00088850	     -0.19530057	     -0.05740802	      0.88264458	     -0.00038932	     -0.21051066	      0.00202242	     -0.00106762	     53.75415184
      2.23349845	     -0.05426062	     -0.00085380	     -0.19530146	     -0.05740543	      0.88264321	     -0.00038810	     -0.21051165	      0.00200964	     -0.00106684	     53.78502233
      2.23478548	     -0.05425952	     -0.00082187	     -0.19530107	     -0.05740285	      0.88264184	     -0.00038684	     -0.21051268	      0.00199758	     -0.00106540	     54.07588863
      2.23607251	     -0.05425672	     -0.00078614	     -0.19529907	     -0.05740029	      0.88264047	     -0.00038555	     -0.21051371	      0.00198661	     -0.00106307	     54.09419260
      2.23735954	     -0.05425224	     -0.00075318	     -0.19529534	     -0.05739774	      0.88263910	     -0.00038423	     -0.21051471	      0.00197635	     -0.00106003	     54.38149306
      2.23864656	     -0.05424550	     -0.00071642	     -0.19528943	     -0.05739520	      0.88263774	     -0.00038288	     -0.21051566	      0.00196717	     -0.00105607	     54.38577215
      2.23993359	     -0.05423516	     -0.00068226	     -0.19527987	     -0.05739267	      0.88263638	     -0.00038150	     -0.21051648	      0.00195867	     -0.00105134	     54.67650116
      2.24122062	     -0.05422053	     -0.00064426	     -0.19526609	     -0.05739016	      0.88263503	     -0.00038009	     -0.21051710	      0.00195119	     -0.00104557	     54.67555854
      2.24250765	     -0.05420225	     -0.00060885	     -0.19524862	     -0.05738765	      0.88263369	     -0.00037865	     -0.21051746	      0.00194432	     -0.00103889	     54.95591152
      2.24379468	     -0.05418096	     -0.00056987	     -0.19522821	     -0.05738515	      0.88263236	     -0.00037718	     -0.21051751	      0.00193834	     -0.00103110	     54.92565209
      2.24508171	     -0.05415766	     -0.00053347	     -0.19520574	     -0.05738266	      0.88263104	     -0.00037569	     -0.21051726	      0.00193287	     -0.00102246	     55.16698634
      2.24636873	     -0.05413255	     -0.00049372	     -0.19518153	     -0.05738018	      0.88262973	     -0.00037417	     -0.21051672	      0.00192823	     -0.00101289	     55.09210016
      2.24765576	     -0.05410593	     -0.00045648	     -0.19515576	     -0.05737770	      0.88262843	     -0.00037263	     -0.21051592	      0.00192413	     -0.00100272	     55.29847186
      2.24894279	     -0.05407732	     -0.00041619	     -0.19512805	     -0.05737522	      0.88262715	     -0.00037107	     -0.21051486	      0.00192095	     -0.00099193	     55.19048488
      2.25022982	     -0.05404685	     -0.00037820	     -0.19509844	     -0.05737275	      0.88262588	     -0.00036949	     -0.21051356	      0.00191841	     -0.00098077	     55.36589702
      2.25151685	     -0.05401475	     -0.00033775	     -0.19506724	     -0.05737028	      0.88262462	     -0.00036788	     -0.21051204	      0.00191689	     -0.00096922	     55.22653155
      2.25280388	     -0.05398050	     -0.00029998	     -0.19503383	     -0.05736782	      0.88262338	     -0.00036626	     -0.21051028	      0.00191612	     -0.00095748	     55.38164185
      2.25409091	     -0.05394346	     -0.00025999	     -0.19499769	     -0.05736535	      0.88262216	     -0.00036463	     -0.21050827	      0.00191638	     -0.00094544	     55.22984958
      2.25537793	     -0.05390385	     -0.00022228	     -0.19495892	     -0.05736288	      0.88262095	     -0.00036297	     -0.21050599	      0.00191738	     -0.00093326	     55.35658765
      2.25666496	     -0.05386286	     -0.00018272	     -0.19491881	     -0.05736041	      0.88261976	     -0.00036131	     -0.21050343	      0.00191933	     -0.00092082	     55.18423623
      2.25795199	     -0.05382130	     -0.00014527	     -0.19487807	     -0.05735794	      0.88261858	     -0.00035963	     -0.21050063	      0.00192195	     -0.00090824	     55.26159499
      2.25923902	     -0.05377968	     -0.00010649	     -0.19483730	     -0.05735547	      0.88261742	     -0.00035794	     -0.21049763	      0.00192544	     -0.00089542	     55.07353269
      2.26052605	     -0.05373880	     -0.00006989	     -0.19479723	     -0.05735299	      0.88261627	     -0.00035624	     -0.21049449	      0.00192957	     -0.00088252	     55.10259005
      2.26181308	     -0.05369889	     -0.00003255	     -0.19475814	     -0.05735050	      0.88261515	     -0.00035453	     -0.21049127	      0.00193454	     -0.00086953	     54.90083253
      2.26310010	     -0.05366081	      0.00000242	     -0.19472082	     -0.05734801	      0.88261404	     -0.00035282	     -0.21048802	      0.00194014	     -0.00085659	     54.88528900
      2.26466429	     -0.05361709	      0.00004530	     -0.19467803	     -0.05734497	      0.88261271	     -0.00035072	     -0.21048409	      0.00194807	     -0.00084078	     54.57150291
      2.26583712	     -0.05358631	      0.00007473	     -0.19464789	     -0.05734268	      0.88261173	     -0.00034914	     -0.21048121	      0.00195457	     -0.00082905	     54.62791286
      2.26700995	     -0.05355658	      0.00010533	     -0.19461881	     -0.05734038	      0.88261076	     -0.00034756	     -0.21047843	      0.00196182	     -0.00081736	     54.40306527
      2.26853495	     -0.05351816	      0.00014289	     -0.19458121	     -0.05733738	      0.88260953	     -0.00034549	     -0.21047496	      0.00197207	     -0.00080237	     54.33014371
      2.27005996	     -0.05348020	      0.00018174	     -0.19454409	     -0.05733437	      0.88260832	     -0.00034341	     -0.21047162	      0.00198355	     -0.00078743	     53.91215790
      2.27116035	     -0.05345346	      0.00020661	     -0.19451789	     -0.05733218	      0.88260746	     -0.00034191	     -0.21046929	      0.00199227	     -0.00077678	     53.97171507
      2.27226075	     -0.05342802	      0.00023264	     -0.19449302	     -0.05732998	      0.88260661	     -0.00034041	     -0.21046703	      0.00200164	     -0.00076609	     53.75002925
      2.27390166	     -0.05339290	      0.00026965	     -0.19445870	     -0.05732668	      0.88260536	     -0.00033816	     -0.21046386	      0.00201647	     -0.00075025	     53.56913784
      2.27529218	     -0.05336576	      0.00030135	     -0.19443225	     -0.05732387	      0.88260433	     -0.00033625	     -0.21046141	      0.00202999	     -0.00073680	     53.23333919
      2.27668270	     -0.05333973	      0.00033033	     -0.19440685	     -0.05732104	      0.88260331	     -0.00033434	     -0.21045917	      0.00204418	     -0.00072344	     53.17984500
      2.27807322	     -0.05331376	      0.00036108	     -0.19438156	     -0.05731819	      0.88260232	     -0.00033243	     -0.21045709	      0.00205938	     -0.00071000	     52.75292170
      2.27928824	     -0.05329162	      0.00038465	     -0.19435994	     -0.05731567	      0.88260146	     -0.00033076	     -0.21045535	      0.00207312	     -0.00069830	     52.73935043
      2.28050326	     -0.05326997	      0.00040964	     -0.19433884	     -0.05731315	      0.88260062	     -0.00032908	     -0.21045367	      0.00208758	     -0.00068651	     52.43129848
      2.28171828	     -0.05324872	      0.00043305	     -0.19431811	     -0.05731060	      0.88259979	     -0.00032741	     -0.21045204	      0.00210249	     -0.00067471	     52.29056965
      2.28339830	     -0.05321952	      0.00046502	     -0.19428962	     -0.05730705	      0.88259867	     -0.00032511	     -0.21044985	      0.00212405	     -0.00065824	     51.92235925
      2.28465142	     -0.05319904	      0.00048607	     -0.19426962	     -0.05730438	      0.88259786	     -0.00032339	     -0.21044827	      0.00214061	     -0.00064590	     51.86674453
      2.28590455	     -0.05317902	      0.00050800	     -0.19425009	     -0.05730169	      0.88259705	     -0.00032168	     -0.21044673	      0.00215779	     -0.00063349	     51.57149827
      2.28715767	     -0.05315944	      0.00052786	     -0.19423097	     -0.05729897	      0.88259627	     -0.00031997	     -0.21044519	      0.00217535	     -0.00062114	     51.45442569
      2.28879579	     -0.05313468	      0.00055396	     -0.19420680	     -0.05729539	      0.88259526	     -0.00031775	     -0.21044317	      0.00219914	     -0.00060511	     51.09706706
      2.29002771	     -0.05311667	      0.00057074	     -0.19418918	     -0.05729267	      0.88259453	     -0.00031609	     -0.21044162	      0.00221742	     -0.00059334	     51.08943502
      2.29125963	     -0.05309904	      0.00058826	     -0.19417196	     -0.05728992	      0.88259380	     -0.00031443	     -0.21044003	      0.00223632	     -0.00058180	     50.83419721
      2.29276545	     -0.05307785	      0.00060669	     -0.19415120	     -0.05728654	      0.88259294	     -0.00031242	     -0.21043801	      0.00225992	     -0.00056820	     50.77510714
      2.29411735	     -0.05305964	      0.00062349	     -0.19413339	     -0.05728347	      0.88259218	     -0.00031062	     -0.21043612	      0.00228185	     -0.00055640	     50.45101339
      2.29546925	     -0.05304216	      0.00063657	     -0.19411622	     -0.05728037	      0.88259143	     -0.00030884	     -0.21043413	      0.00230412	     -0.00054509	     50.49376468
      2.29682114	     -0.05302483	      0.00065073	     -0.19409923	     -0.05727724	      0.88259070	     -0.00030708	     -0.21043204	      0.00232709	     -0.00053416	     50.15191799
      2.29817304	     -0.05300739	      0.00066088	     -0.19408205	     -0.05727408	      0.88258999	     -0.00030533	     -0.21042982	      0.00235028	     -0.00052375	     50.24383041
      2.29952494	     -0.05298963	      0.00067247	     -0.19406458	     -0.05727088	      0.88258929	     -0.00030359	     -0.21042746	      0.00237410	     -0.00051367	     49.87427892
      2.30087683	     -0.05297182	      0.00067954	     -0.19404697	     -0.05726766	      0.88258860	     -0.00030188	     -0.21042492	      0.00239800	     -0.00050410	     50.01337478
      2.30222873	     -0.05295381	      0.00068842	     -0.19402919	     -0.05726440	      0.88258792	     -0.00030018	     -0.21042218	      0.00242247	     -0.00049487	     49.62055429
      2.30358063	     -0.05293578	      0.00069254	     -0.19401130	     -0.05726111	      0.88258726	     -0.00029851	     -0.21041924	      0.00244690	     -0.00048614	     49.80953067
      2.30493252	     -0.05291774	      0.00069876	     -0.19399344	     -0.05725778	      0.88258661	     -0.00029687	     -0.21041610	      0.00247185	     -0.00047770	     49.38984493
      2.30614107	     -0.05290204	      0.00069990	     -0.19397780	     -0.05725478	      0.88258604	     -0.00029542	     -0.21041311	      0.00249407	     -0.00047058	     49.53308280
      2.30734963	     -0.05288666	      0.00070192	     -0.19396251	     -0.05725176	      0.88258547	     -0.00029399	     -0.21040996	      0.00251661	     -0.00046369	     49.32480159
      2.30883104	     -0.05286843	      0.00070122	     -0.19394433	     -0.05724801	      0.88258479	     -0.00029227	     -0.21040589	      0.00254429	     -0.00045569	     49.33995261
      2.31031246	     -0.05285083	      0.00070070	     -0.19392678	     -0.05724422	      0.88258412	     -0.00029058	     -0.21040160	      0.00257231	     -0.00044806	     49.04522714
      2.31155382	     -0.05283690	      0.00069669	     -0.19391280	     -0.05724101	      0.88258357	     -0.00028921	     -0.21039785	      0.00259573	     -0.00044206	     49.17202301
      2.31279518	     -0.05282351	      0.00069356	     -0.19389940	     -0.05723777	      0.88258302	     -0.00028785	     -0.21039397	      0.00261944	     -0.00043628	     48.96923170
      2.31403654	     -0.05281077	      0.00068819	     -0.19388659	     -0.05723451	      0.88258249	     -0.00028653	     -0.21038997	      0.00264316	     -0.00043083	     48.96731129
      2.31573231	     -0.05279443	      0.00068051	     -0.19387016	     -0.05723000	      0.88258176	     -0.00028477	     -0.21038432	      0.00267590	     -0.00042382	     48.74859242
      2.31699620	     -0.05278320	      0.00067181	     -0.19385881	     -0.05722660	      0.88258123	     -0.00028349	     -0.21038000	      0.00270032	     -0.00041896	     48.85381183
      2.31826010	     -0.05277275	      0.00066361	     -0.19384823	     -0.05722317	      0.88258070	     -0.00028225	     -0.21037558	      0.00272502	     -0.00041428	     48.67113330
      2.31952399	     -0.05276331	      0.00065344	     -0.19383864	     -0.05721971	      0.88258018	     -0.00028104	     -0.21037111	      0.00274974	     -0.00040985	     48.67120680
      2.32121220	     -0.05275258	      0.00063992	     -0.19382770	     -0.05721504	      0.88257949	     -0.00027947	     -0.21036506	      0.00278310	     -0.00040431	     48.45268449
      2.32245762	     -0.05274608	      0.00062712	     -0.19382098	     -0.05721156	      0.88257899	     -0.00027835	     -0.21036057	      0.00280775	     -0.00040060	     48.56172055
      2.32370303	     -0.05274050	      0.00061525	     -0.19381521	     -0.05720805	      0.88257850	     -0.00027726	     -0.21035608	      0.00283274	     -0.00039712	     48.40887523
      2.32524236	     -0.05273539	      0.00059822	     -0.19380981	     -0.05720366	      0.88257789	     -0.00027596	     -0.21035054	      0.00286375	     -0.00039319	     48.46622611
      2.32661481	     -0.05273237	      0.00058395	     -0.19380655	     -0.05719971	      0.88257735	     -0.00027485	     -0.21034564	      0.00289176	     -0.00038986	     48.23979711
      2.32798726	     -0.05273121	      0.00056629	     -0.19380509	     -0.05719572	      0.88257682	     -0.00027377	     -0.21034079	      0.00291976	     -0.00038679	     48.35652987
      2.32935971	     -0.05273126	      0.00055009	     -0.19380487	     -0.05719170	      0.88257629	     -0.00027274	     -0.21033602	      0.00294814	     -0.00038377	     48.11980745
      2.33073216	     -0.05273342	      0.00053019	     -0.19380669	     -0.05718763	      0.88257576	     -0.00027174	     -0.21033133	      0.00297646	     -0.00038089	     48.25971665
      2.33210461	     -0.05273703	      0.00051242	     -0.19380999	     -0.05718353	      0.88257524	     -0.00027078	     -0.21032676	      0.00300518	     -0.00037790	     48.01158403
      2.33347705	     -0.05274314	      0.00049057	     -0.19381571	     -0.05717938	      0.88257473	     -0.00026987	     -0.21032232	      0.00303381	     -0.00037493	     48.17741573
      2.33484950	     -0.05275029	      0.00047164	     -0.19382254	     -0.05717520	      0.88257421	     -0.00026899	     -0.21031803	      0.00306284	     -0.00037173	     47.91743194
      2.33622195	     -0.05275983	      0.00044819	     -0.19383166	     -0.05717098	      0.88257371	     -0.00026815	     -0.21031389	      0.00309171	     -0.00036841	     48.10271959
      2.33743856	     -0.05276879	      0.00043034	     -0.19384031	     -0.05716720	      0.88257326	     -0.00026744	     -0.21031036	      0.00311762	     -0.00036516	     47.88913452
      2.33865517	     -0.05277957	      0.00040986	     -0.19385073	     -0.05716339	      0.88257282	     -0.00026676	     -0.21030695	      0.00314343	     -0.00036170	     47.93153632
      2.34016185	     -0.05279385	      0.00038571	     -0.19386459	     -0.05715863	      0.88257228	     -0.00026596	     -0.21030290	      0.00317559	     -0.00035696	     47.83200752
      2.34166854	     -0.05281038	      0.00035893	     -0.19388065	     -0.05715382	      0.88257174	     -0.00026520	     -0.21029904	      0.00320767	     -0.00035169	     47.93781583
      2.34290913	     -0.05282412	      0.00033888	     -0.19389404	     -0.05714983	      0.88257131	     -0.00026462	     -0.21029599	      0.00323424	     -0.00034675	     47.80908749
      2.34414972	     -0.05283958	      0.00031596	     -0.19390911	     -0.05714580	      0.88257088	     -0.00026406	     -0.21029306	      0.00326063	     -0.00034121	     47.88602187
      2.34566201	     -0.05285858	      0.00028897	     -0.19392763	     -0.05714084	      0.88257037	     -0.00026343	     -0.21028962	      0.00329270	     -0.00033327	     47.85913056
      2.34717431	     -0.05287976	      0.00025852	     -0.19394828	     -0.05713584	      0.88256987	     -0.00026284	     -0.21028631	      0.00332422	     -0.00032380	     48.02618071
      2.34836105	     -0.05289544	      0.00023699	     -0.19396359	     -0.05713188	      0.88256950	     -0.00026240	     -0.21028380	      0.00334869	     -0.00031500	     47.95106554
      2.34954778	     -0.05291298	      0.00021263	     -0.19398071	     -0.05712789	      0.88256913	     -0.00026200	     -0.21028135	      0.00337258	     -0.00030491	     48.03609311
      2.35112416	     -0.05293615	      0.00018118	     -0.19400334	     -0.05712255	      0.88256866	     -0.00026150	     -0.21027818	      0.00340354	     -0.00028921	     48.06718749
      2.35270053	     -0.05296192	      0.00014676	     -0.19402851	     -0.05711716	      0.88256822	     -0.00026105	     -0.21027508	      0.00343323	     -0.00027084	     48.23448728
      2.35383224	     -0.05297857	      0.00012508	     -0.19404480	     -0.05711326	      0.88256792	     -0.00026076	     -0.21027291	      0.00345392	     -0.00025592	     48.18114756
      2.35496396	     -0.05299733	      0.00010108	     -0.19406315	     -0.05710934	      0.88256764	     -0.00026049	     -0.21027075	      0.00347387	     -0.00023969	     48.24738687
      2.35663032	     -0.05302465	      0.00006707	     -0.19408989	     -0.05710353	      0.88256726	     -0.00026013	     -0.21026763	      0.00350210	     -0.00021344	     48.29605569
      2.35802427	     -0.05304936	      0.00003717	     -0.19411410	     -0.05709863	      0.88256698	     -0.00025987	     -0.21026504	      0.00352461	     -0.00018958	     48.39339220
      2.35941822	     -0.05307238	      0.00000989	     -0.19413667	     -0.05709370	      0.88256673	     -0.00025964	     -0.21026247	      0.00354625	     -0.00016421	     48.39903740
      2.36081217	     -0.05309847	     -0.00002009	     -0.19416226	     -0.05708875	      0.88256652	     -0.00025945	     -0.21025990	      0.00356692	     -0.00013772	     48.51361185
      2.36220613	     -0.05312134	     -0.00004566	     -0.19418472	     -0.05708376	      0.88256635	     -0.00025929	     -0.21025733	      0.00358690	     -0.00011033	     48.47866809
      2.36339395	     -0.05314441	     -0.00007103	     -0.19420736	     -0.05707949	      0.88256623	     -0.00025919	     -0.21025511	      0.00360322	     -0.00008660	     48.57596903
      2.36458177	     -0.05316511	     -0.00009354	     -0.19422771	     -0.05707520	      0.88256614	     -0.00025910	     -0.21025289	      0.00361912	     -0.00006265	     48.57651883
      2.36608595	     -0.05319321	     -0.00012374	     -0.19425532	     -0.05706974	      0.88256607	     -0.00025902	     -0.21025001	      0.00363854	     -0.00003240	     48.65705740
      2.36759014	     -0.05321920	     -0.00015143	     -0.19428086	     -0.05706426	      0.88256605	     -0.00025899	     -0.21024710	      0.00365731	     -0.00000253	     48.63372989
      2.36876845	     -0.05324234	     -0.00017600	     -0.19430361	     -0.05705994	      0.88256606	     -0.00025898	     -0.21024476	      0.00367144	      0.00002031	     48.72939889
      2.36994676	     -0.05326342	     -0.00019795	     -0.19432435	     -0.05705560	      0.88256609	     -0.00025900	     -0.21024238	      0.00368523	      0.00004252	     48.71951308
      2.37148143	     -0.05329274	     -0.00022822	     -0.19435318	     -0.05704993	      0.88256618	     -0.00025905	     -0.21023921	      0.00370253	      0.00007018	     48.79946062
      2.37301610	     -0.05332014	     -0.00025576	     -0.19438016	     -0.05704424	      0.88256631	     -0.00025914	     -0.21023596	      0.00371926	      0.00009622	     48.75354898
      2.37413221	     -0.05334269	     -0.00027906	     -0.19440233	     -0.05704008	      0.88256643	     -0.00025923	     -0.21023354	      0.00373094	      0.00011397	     48.87500837
      2.37524831	     -0.05336359	     -0.00030013	     -0.19442290	     -0.05703591	      0.88256656	     -0.00025933	     -0.21023108	      0.00374236	      0.00013072	     48.88633129
      2.37687495	     -0.05339566	     -0.00033220	     -0.19445446	     -0.05702981	      0.88256679	     -0.00025951	     -0.21022741	      0.00375834	      0.00015323	     48.98357757
      2.37824686	     -0.05342213	     -0.00035740	     -0.19448054	     -0.05702465	      0.88256702	     -0.00025969	     -0.21022425	      0.00377124	      0.00017053	     48.95915252
      2.37961877	     -0.05345029	     -0.00038464	     -0.19450827	     -0.05701946	      0.88256726	     -0.00025990	     -0.21022103	      0.00378348	      0.00018609	     49.08616484
      2.38099068	     -0.05347693	     -0.00040882	     -0.19453455	     -0.05701426	      0.88256753	     -0.00026013	     -0.21021777	      0.00379528	      0.00019995	     49.02715869
      2.38236259	     -0.05350597	     -0.00043652	     -0.19456315	     -0.05700905	      0.88256781	     -0.00026038	     -0.21021444	      0.00380643	      0.00021189	     49.22547313
      2.38352782	     -0.05352920	     -0.00045656	     -0.19458607	     -0.05700461	      0.88256806	     -0.00026062	     -0.21021160	      0.00381563	      0.00022063	     49.14484966
      2.38469305	     -0.05355399	     -0.00047899	     -0.19461052	     -0.05700016	      0.88256832	     -0.00026086	     -0.21020872	      0.00382441	      0.00022795	     49.24996197
      2.38617928	     -0.05358552	     -0.00050588	     -0.19464164	     -0.05699447	      0.88256867	     -0.00026120	     -0.21020504	      0.00383520	      0.00023537	     49.26749446
      2.38766550	     -0.05361857	     -0.00053498	     -0.19467424	     -0.05698876	      0.88256902	     -0.00026157	     -0.21020134	      0.00384539	      0.00024062	     49.46028312
      2.38882046	     -0.05364381	     -0.00055485	     -0.19469918	     -0.05698431	      0.88256930	     -0.00026186	     -0.21019848	      0.00385310	      0.00024335	     49.39108804
      2.38997542	     -0.05367017	     -0.00057666	     -0.19472522	     -0.05697986	      0.88256958	     -0.00026217	     -0.21019562	      0.00386046	      0.00024482	     49.49292563
      2.39149491	     -0.05370513	     -0.00060366	     -0.19475978	     -0.05697399	      0.88256995	     -0.00026260	     -0.21019189	      0.00386984	      0.00024500	     49.51180246
      2.39301440	     -0.05374140	     -0.00063260	     -0.19479562	     -0.05696810	      0.88257033	     -0.00026305	     -0.21018820	      0.00387875	      0.00024315	     49.72710215
      2.39410768	     -0.05376735	     -0.00065051	     -0.19482132	     -0.05696385	      0.88257059	     -0.00026339	     -0.21018558	      0.00388507	      0.00024072	     49.62886470
      2.39520097	     -0.05379404	     -0.00067019	     -0.19484773	     -0.05695960	      0.88257085	     -0.00026374	     -0.21018299	      0.00389114	      0.00023731	     49.70700701
      2.39681613	     -0.05383390	     -0.00069789	     -0.19488720	     -0.05695331	      0.88257123	     -0.00026426	     -0.21017923	      0.00389990	      0.00023071	     49.73106727
      2.39817210	     -0.05386805	     -0.00072211	     -0.19492102	     -0.05694802	      0.88257154	     -0.00026472	     -0.21017613	      0.00390698	      0.00022382	     49.85069416
      2.39952808	     -0.05390239	     -0.00074413	     -0.19495507	     -0.05694272	      0.88257184	     -0.00026520	     -0.21017310	      0.00391393	      0.00021593	     49.79769529
      2.40088405	     -0.05393729	     -0.00076824	     -0.19498964	     -0.05693740	      0.88257212	     -0.00026568	     -0.21017014	      0.00392058	      0.00020704	     49.94977656
      2.40210374	     -0.05396858	     -0.00078708	     -0.19502070	     -0.05693262	      0.88257237	     -0.00026613	     -0.21016753	      0.00392652	      0.00019840	     49.85257095
      2.40332343	     -0.05399982	     -0.00080804	     -0.19505168	     -0.05692783	      0.88257261	     -0.00026659	     -0.21016497	      0.00393223	      0.00018916	     49.94509499
      2.40454312	     -0.05403146	     -0.00082711	     -0.19508309	     -0.05692303	      0.88257283	     -0.00026705	     -0.21016248	      0.00393788	      0.00017949	     49.90109687
      2.40607326	     -0.05407143	     -0.00085202	     -0.19512276	     -0.05691700	      0.88257310	     -0.00026765	     -0.21015945	      0.00394472	      0.00016677	     49.98339513
      2.40730432	     -0.05410350	     -0.00086970	     -0.19515464	     -0.05691214	      0.88257330	     -0.00026813	     -0.21015708	      0.00395020	      0.00015617	     49.87622015
      2.40853538	     -0.05413563	     -0.00088891	     -0.19518656	     -0.05690727	      0.88257348	     -0.00026863	     -0.21015476	      0.00395554	      0.00014518	     49.94041982
      2.40976644	     -0.05416753	     -0.00090618	     -0.19521830	     -0.05690240	      0.88257365	     -0.00026913	     -0.21015248	      0.00396092	      0.00013395	     49.87796498
      2.41129119	     -0.05420719	     -0.00092823	     -0.19525774	     -0.05689635	      0.88257385	     -0.00026976	     -0.21014972	      0.00396749	      0.00011980	     49.94064795
      2.41249938	     -0.05423855	     -0.00094332	     -0.19528898	     -0.05689156	      0.88257398	     -0.00027027	     -0.21014757	      0.00397278	      0.00010854	     49.81069107
      2.41370756	     -0.05426977	     -0.00095983	     -0.19532006	     -0.05688675	      0.88257411	     -0.00027079	     -0.21014545	      0.00397803	      0.00009712	     49.84577419
      2.41491574	     -0.05430104	     -0.00097471	     -0.19535123	     -0.05688194	      0.88257422	     -0.00027131	     -0.21014335	      0.00398341	      0.00008566	     49.76523748
      2.41650029	     -0.05434159	     -0.00099484	     -0.19539164	     -0.05687563	      0.88257434	     -0.00027200	     -0.21014060	      0.00399051	      0.00007049	     49.78105949
      2.41769528	     -0.05437122	     -0.00100746	     -0.19542121	     -0.05687085	      0.88257442	     -0.00027252	     -0.21013849	      0.00399606	      0.00005899	     49.62363939
      2.41889026	     -0.05440017	     -0.00102131	     -0.19545010	     -0.05686608	      0.88257448	     -0.00027306	     -0.21013635	      0.00400168	      0.00004736	     49.61574467
      2.42033906	     -0.05443409	     -0.00103568	     -0.19548399	     -0.05686027	      0.88257454	     -0.00027371	     -0.21013366	      0.00400877	      0.00003318	     49.45802142
      2.42163354	     -0.05446346	     -0.00104954	     -0.19551332	     -0.05685508	      0.88257458	     -0.00027429	     -0.21013118	      0.00401525	      0.00002033	     49.46395150
      2.42292802	     -0.05449114	     -0.00106022	     -0.19554103	     -0.05684988	      0.88257459	     -0.00027488	     -0.21012859	      0.00402208	      0.00000741	     49.27496355
      2.42422250	     -0.05451673	     -0.00107232	     -0.19556663	     -0.05684467	      0.88257460	     -0.00027548	     -0.21012589	      0.00402909	     -0.00000566	     49.28551020
      2.42551697	     -0.05453854	     -0.00108085	     -0.19558852	     -0.05683945	      0.88257458	     -0.00027607	     -0.21012299	      0.00403647	     -0.00001863	     49.08747692
      2.42681145	     -0.05455603	     -0.00109079	     -0.19560607	     -0.05683422	      0.88257455	     -0.00027667	     -0.21011982	      0.00404399	     -0.00003149	     49.09924704
      2.42810593	     -0.05456922	     -0.00109706	     -0.19561938	     -0.05682898	      0.88257450	     -0.00027728	     -0.21011629	      0.00405183	     -0.00004399	     48.87391080
      2.42940041	     -0.05457853	     -0.00110531	     -0.19562879	     -0.05682373	      0.88257443	     -0.00027788	     -0.21011235	      0.00405973	     -0.00005619	     48.87647281
      2.43069489	     -0.05458483	     -0.00110967	     -0.19563527	     -0.05681847	      0.88257435	     -0.00027849	     -0.21010799	      0.00406788	     -0.00006787	     48.61951207
      2.43198937	     -0.05458846	     -0.00111619	     -0.19563903	     -0.05681319	      0.88257426	     -0.00027910	     -0.21010321	      0.00407603	     -0.00007919	     48.61723135
      2.43328385	     -0.05458857	     -0.00111845	     -0.19563935	     -0.05680791	      0.88257415	     -0.00027971	     -0.21009799	      0.00408444	     -0.00008997	     48.34531059
      2.43457833	     -0.05458552	     -0.00112313	     -0.19563646	     -0.05680262	      0.88257403	     -0.00028032	     -0.21009231	      0.00409283	     -0.00010039	     48.35271034
      2.43587280	     -0.05457955	     -0.00112325	     -0.19563075	     -0.05679732	      0.88257389	     -0.00028092	     -0.21008618	      0.00410147	     -0.00011023	     48.06515007
      2.43703345	     -0.05457143	     -0.00112554	     -0.19562280	     -0.05679255	      0.88257376	     -0.00028147	     -0.21008029	      0.00410917	     -0.00011876	     48.04967457
      2.43819409	     -0.05456105	     -0.00112492	     -0.19561265	     -0.05678778	      0.88257361	     -0.00028201	     -0.21007402	      0.00411701	     -0.00012688	     47.87107481
      2.43960901	     -0.05454445	     -0.00112441	     -0.19559632	     -0.05678195	      0.88257343	     -0.00028267	     -0.21006588	      0.00412660	     -0.00013638	     47.79755807
      2.44102393	     -0.05452403	     -0.00112066	     -0.19557624	     -0.05677610	      0.88257323	     -0.00028333	     -0.21005715	      0.00413636	     -0.00014535	     47.57780705
      2.44221239	     -0.05450492	     -0.00111889	     -0.19555737	     -0.05677118	      0.88257305	     -0.00028388	     -0.21004939	      0.00414450	     -0.00015265	     47.57362398
      2.44340085	     -0.05448387	     -0.00111433	     -0.19553661	     -0.05676625	      0.88257287	     -0.00028442	     -0.21004126	      0.00415280	     -0.00015966	     47.42378811
      2.44458932	     -0.05446085	     -0.00111009	     -0.19551387	     -0.05676131	      0.88257267	     -0.00028496	     -0.21003278	      0.00416112	     -0.00016652	     47.37944636
      2.44620902	     -0.05442555	     -0.00110153	     -0.19547899	     -0.05675456	      0.88257239	     -0.00028569	     -0.21002066	      0.00417265	     -0.00017555	     47.23466994
      2.44741857	     -0.05439689	     -0.00109580	     -0.19545063	     -0.05674951	      0.88257218	     -0.00028623	     -0.21001120	      0.00418131	     -0.00018216	     47.25909965
      2.44862812	     -0.05436668	     -0.00108754	     -0.19542076	     -0.05674444	      0.88257195	     -0.00028676	     -0.21000141	      0.00419012	     -0.00018856	     47.15269641
      2.44983767	     -0.05433505	     -0.00107966	     -0.19538946	     -0.05673937	      0.88257172	     -0.00028729	     -0.20999132	      0.00419897	     -0.00019485	     47.15159467
      2.45144944	     -0.05429162	     -0.00106662	     -0.19534650	     -0.05673259	      0.88257140	     -0.00028798	     -0.20997746	      0.00421096	     -0.00020294	     47.04795758
      2.45264211	     -0.05425815	     -0.00105786	     -0.19531335	     -0.05672757	      0.88257116	     -0.00028848	     -0.20996695	      0.00421985	     -0.00020882	     47.12032280
      2.45383479	     -0.05422342	     -0.00104662	     -0.19527900	     -0.05672253	      0.88257090	     -0.00028898	     -0.20995623	      0.00422889	     -0.00021449	     47.05828154
      2.45530560	     -0.05417928	     -0.00103344	     -0.19523529	     -0.05671630	      0.88257058	     -0.00028959	     -0.20994275	      0.00424008	     -0.00022130	     47.11979378
      2.45661768	     -0.05413869	     -0.00101908	     -0.19519512	     -0.05671073	      0.88257029	     -0.00029012	     -0.20993051	      0.00425026	     -0.00022707	     47.03135670
      2.45792975	     -0.05409733	     -0.00100610	     -0.19515415	     -0.05670515	      0.88256999	     -0.00029064	     -0.20991809	      0.00426048	     -0.00023267	     47.13245661
      2.45924183	     -0.05405523	     -0.00098983	     -0.19511250	     -0.05669955	      0.88256968	     -0.00029116	     -0.20990552	      0.00427099	     -0.00023799	     47.03800789
      2.46055390	     -0.05401272	     -0.00097540	     -0.19507040	     -0.05669394	      0.88256936	     -0.00029167	     -0.20989283	      0.00428155	     -0.00024314	     47.16084225
      2.46186597	     -0.05397033	     -0.00095741	     -0.19502848	     -0.05668831	      0.88256904	     -0.00029217	     -0.20988006	      0.00429241	     -0.00024795	     47.04933329
      2.46317805	     -0.05392770	     -0.00094163	     -0.19498628	     -0.05668267	      0.88256871	     -0.00029266	     -0.20986722	      0.00430328	     -0.00025262	     47.19053718
      2.46449012	     -0.05388335	     -0.00092175	     -0.19494242	     -0.05667702	      0.88256838	     -0.00029314	     -0.20985433	      0.00431445	     -0.00025692	     47.07439845
      2.46580220	     -0.05383729	     -0.00090436	     -0.19489682	     -0.05667135	      0.88256804	     -0.00029362	     -0.20984135	      0.00432558	     -0.00026100	     47.24263542
      2.46711427	     -0.05379013	     -0.00088259	     -0.19485018	     -0.05666567	      0.88256769	     -0.00029409	     -0.20982826	      0.00433694	     -0.00026462	     47.10857497
      2.46828514	     -0.05374799	     -0.00086562	     -0.19480846	     -0.05666059	      0.88256738	     -0.00029450	     -0.20981650	      0.00434692	     -0.00026764	     47.23023136
      2.46945602	     -0.05370581	     -0.00084601	     -0.19476675	     -0.05665549	      0.88256707	     -0.00029490	     -0.20980471	      0.00435699	     -0.00027035	     47.18332107
      2.47089471	     -0.05365345	     -0.00082262	     -0.19471495	     -0.05664921	      0.88256668	     -0.00029538	     -0.20979016	      0.00436922	     -0.00027338	     47.26386153
      2.47233340	     -0.05359973	     -0.00079645	     -0.19466183	     -0.05664292	      0.88256628	     -0.00029586	     -0.20977557	      0.00438146	     -0.00027602	     47.19443702
      2.47353418	     -0.05355365	     -0.00077610	     -0.19461622	     -0.05663765	      0.88256595	     -0.00029624	     -0.20976333	      0.00439147	     -0.00027800	     47.32165455
      2.47473495	     -0.05350566	     -0.00075297	     -0.19456875	     -0.05663237	      0.88256561	     -0.00029661	     -0.20975103	      0.00440149	     -0.00027965	     47.28789502
      2.47593573	     -0.05345546	     -0.00073046	     -0.19451906	     -0.05662708	      0.88256528	     -0.00029697	     -0.20973861	      0.00441133	     -0.00028100	     47.35843774
      2.47758668	     -0.05338260	     -0.00069720	     -0.19444694	     -0.05661979	      0.88256481	     -0.00029745	     -0.20972130	      0.00442467	     -0.00028217	     47.33822955
      2.47880957	     -0.05332779	     -0.00067364	     -0.19439265	     -0.05661437	      0.88256447	     -0.00029780	     -0.20970831	      0.00443422	     -0.00028258	     47.45139620
      2.48003245	     -0.05327226	     -0.00064778	     -0.19433768	     -0.05660894	      0.88256412	     -0.00029813	     -0.20969520	      0.00444365	     -0.00028256	     47.41363067
      2.48150231	     -0.05320493	     -0.00061766	     -0.19427099	     -0.05660240	      0.88256370	     -0.00029851	     -0.20967933	      0.00445460	     -0.00028211	     47.52134083
      2.48280845	     -0.05314348	     -0.00058835	     -0.19421016	     -0.05659658	      0.88256334	     -0.00029883	     -0.20966511	      0.00446417	     -0.00028128	     47.45134639
      2.48411459	     -0.05307991	     -0.00056061	     -0.19414717	     -0.05659074	      0.88256297	     -0.00029914	     -0.20965076	      0.00447341	     -0.00028014	     47.58555745
      2.48542072	     -0.05301381	     -0.00053044	     -0.19408170	     -0.05658489	      0.88256261	     -0.00029943	     -0.20963624	      0.00448250	     -0.00027853	     47.51709663
      2.48672686	     -0.05294605	     -0.00050179	     -0.19401453	     -0.05657903	      0.88256224	     -0.00029971	     -0.20962152	      0.00449121	     -0.00027655	     47.64110135
      2.48803300	     -0.05287756	     -0.00047057	     -0.19394668	     -0.05657316	      0.88256188	     -0.00029997	     -0.20960664	      0.00449974	     -0.00027414	     47.56184415
      2.48933914	     -0.05280918	     -0.00044095	     -0.19387891	     -0.05656728	      0.88256153	     -0.00030022	     -0.20959161	      0.00450790	     -0.00027150	     47.67168648
      2.49064528	     -0.05274002	     -0.00040875	     -0.19381038	     -0.05656138	      0.88256117	     -0.00030045	     -0.20957646	      0.00451592	     -0.00026850	     47.59093239
      2.49195142	     -0.05266999	     -0.00037813	     -0.19374096	     -0.05655548	      0.88256083	     -0.00030066	     -0.20956121	      0.00452362	     -0.00026531	     47.69529263
      2.49325756	     -0.05259841	     -0.00034510	     -0.19367003	     -0.05654957	      0.88256048	     -0.00030086	     -0.20954584	      0.00453124	     -0.00026184	     47.61337654
      2.49456370	     -0.05252517	     -0.00031354	     -0.19359739	     -0.05654364	      0.88256014	     -0.00030104	     -0.20953033	      0.00453855	     -0.00025819	     47.70795718
      2.49586984	     -0.05244957	     -0.00027967	     -0.19352245	     -0.05653771	      0.88255981	     -0.00030121	     -0.20951465	      0.00454578	     -0.00025429	     47.62488867
      2.49717598	     -0.05237364	     -0.00024733	     -0.19344712	     -0.05653177	      0.88255948	     -0.00030136	     -0.20949880	      0.00455269	     -0.00025025	     47.69573626
      2.49848212	     -0.05229709	     -0.00021300	     -0.19337121	     -0.05652582	      0.88255915	     -0.00030149	     -0.20948281	      0.00455947	     -0.00024607	     47.60316409
      2.49978826	     -0.05222069	     -0.00018018	     -0.19329541	     -0.05651986	      0.88255883	     -0.00030161	     -0.20946671	      0.00456595	     -0.00024188	     47.65661421
      2.50109439	     -0.05214468	     -0.00014562	     -0.19322003	     -0.05651389	      0.88255852	     -0.00030172	     -0.20945052	      0.00457230	     -0.00023768	     47.55653818
      2.50240053	     -0.05206996	     -0.00011262	     -0.19314590	     -0.05650791	      0.88255821	     -0.00030181	     -0.20943430	      0.00457835	     -0.00023362	     47.58773517
      2.50370667	     -0.05199565	     -0.00007801	     -0.19307220	     -0.05650193	      0.88255791	     -0.00030188	     -0.20941809	      0.00458429	     -0.00022972	     47.48610187
      2.50501281	     -0.05192319	     -0.00004496	     -0.19300031	     -0.05649594	      0.88255761	     -0.00030194	     -0.20940192	      0.00458996	     -0.00022614	     47.49874423
      2.50631895	     -0.05185126	     -0.00001045	     -0.19292896	     -0.05648994	      0.88255732	     -0.00030199	     -0.20938582	      0.00459554	     -0.00022291	     47.39885190
      2.50762509	     -0.05178204	      0.00002244	     -0.19286030	     -0.05648393	      0.88255703	     -0.00030202	     -0.20936984	      0.00460089	     -0.00022018	     47.39103051
      2.50893123	     -0.05171404	      0.00005661	     -0.19279286	     -0.05647792	      0.88255674	     -0.00030204	     -0.20935402	      0.00460613	     -0.00021799	     47.28859267
      2.51050598	     -0.05163814	      0.00009498	     -0.19271758	     -0.05647066	      0.88255640	     -0.00030204	     -0.20933522	      0.00461218	     -0.00021626	     47.28486935
      2.51164773	     -0.05158495	      0.00012511	     -0.19266488	     -0.05646539	      0.88255616	     -0.00030204	     -0.20932188	      0.00461651	     -0.00021569	     47.12883741
      2.51278948	     -0.05153805	      0.00015263	     -0.19261841	     -0.05646012	      0.88255591	     -0.00030202	     -0.20930885	      0.00462071	     -0.00021587	     47.06598571
      2.51434821	     -0.05147881	      0.00019137	     -0.19255977	     -0.05645291	      0.88255557	     -0.00030198	     -0.20929168	      0.00462641	     -0.00021747	     46.93472932
      2.51571499	     -0.05143571	      0.00022257	     -0.19251715	     -0.05644659	      0.88255527	     -0.00030194	     -0.20927729	      0.00463142	     -0.00022034	     46.83696277
      2.51708178	     -0.05139183	      0.00025672	     -0.19247379	     -0.05644025	      0.88255497	     -0.00030188	     -0.20926358	      0.00463657	     -0.00022464	     46.74716343
      2.51827095	     -0.05136215	      0.00028268	     -0.19244450	     -0.05643474	      0.88255470	     -0.00030183	     -0.20925217	      0.00464119	     -0.00022953	     46.61151479
      2.51946011	     -0.05133033	      0.00031095	     -0.19241310	     -0.05642922	      0.88255442	     -0.00030176	     -0.20924129	      0.00464595	     -0.00023554	     46.53740051
      2.52064927	     -0.05130414	      0.00033732	     -0.19238730	     -0.05642369	      0.88255414	     -0.00030169	     -0.20923090	      0.00465090	     -0.00024262	     46.40495458
      2.52224687	     -0.05126998	      0.00037378	     -0.19235369	     -0.05641625	      0.88255374	     -0.00030158	     -0.20921776	      0.00465783	     -0.00025377	     46.32094113
      2.52344401	     -0.05125304	      0.00039828	     -0.19233710	     -0.05641067	      0.88255343	     -0.00030149	     -0.20920850	      0.00466332	     -0.00026326	     46.10561854
      2.52464115	     -0.05123468	      0.00042441	     -0.19231912	     -0.05640509	      0.88255311	     -0.00030139	     -0.20919981	      0.00466897	     -0.00027376	     46.03011626
      2.52583829	     -0.05122207	      0.00044841	     -0.19230686	     -0.05639949	      0.88255278	     -0.00030129	     -0.20919169	      0.00467489	     -0.00028520	     45.84717076
      2.52743996	     -0.05120650	      0.00048120	     -0.19229177	     -0.05639200	      0.88255231	     -0.00030115	     -0.20918176	      0.00468314	     -0.00030198	     45.74527247
      2.52861913	     -0.05120311	      0.00050275	     -0.19228868	     -0.05638647	      0.88255194	     -0.00030103	     -0.20917510	      0.00468958	     -0.00031527	     45.47927158
      2.52979831	     -0.05119728	      0.00052567	     -0.19228318	     -0.05638094	      0.88255156	     -0.00030092	     -0.20916903	      0.00469621	     -0.00032936	     45.39352212
      2.53125741	     -0.05119800	      0.00055155	     -0.19228426	     -0.05637408	      0.88255107	     -0.00030077	     -0.20916225	      0.00470484	     -0.00034766	     45.12023535
      2.53255603	     -0.05119649	      0.00057560	     -0.19228310	     -0.05636797	      0.88255061	     -0.00030063	     -0.20915691	      0.00471279	     -0.00036472	     45.06280638
      2.53385466	     -0.05120383	      0.00059656	     -0.19229073	     -0.05636184	      0.88255012	     -0.00030049	     -0.20915216	      0.00472119	     -0.00038229	     44.76767055
      2.53515328	     -0.05120625	      0.00061938	     -0.19229349	     -0.05635570	      0.88254961	     -0.00030035	     -0.20914802	      0.00472983	     -0.00040033	     44.72872891
      2.53645190	     -0.05121861	      0.00063858	     -0.19230612	     -0.05634956	      0.88254908	     -0.00030020	     -0.20914438	      0.00473893	     -0.00041856	     44.42157006
      2.53775052	     -0.05122524	      0.00065966	     -0.19231306	     -0.05634340	      0.88254853	     -0.00030005	     -0.20914132	      0.00474825	     -0.00043701	     44.39574506
      2.53904914	     -0.05124198	      0.00067670	     -0.19233003	     -0.05633722	      0.88254795	     -0.00029990	     -0.20913869	      0.00475807	     -0.00045534	     44.09296692
      2.54034777	     -0.05125081	      0.00069592	     -0.19233914	     -0.05633104	      0.88254734	     -0.00029975	     -0.20913654	      0.00476812	     -0.00047356	     44.08629389
      2.54164639	     -0.05127024	      0.00071076	     -0.19235878	     -0.05632484	      0.88254672	     -0.00029960	     -0.20913471	      0.00477868	     -0.00049133	     43.78930582
      2.54294501	     -0.05128045	      0.00072801	     -0.19236925	     -0.05631863	      0.88254607	     -0.00029944	     -0.20913325	      0.00478946	     -0.00050869	     43.78989542
      2.54424363	     -0.05130182	      0.00074046	     -0.19239079	     -0.05631240	      0.88254540	     -0.00029929	     -0.20913200	      0.00480077	     -0.00052529	     43.50587023
      2.54540745	     -0.05131288	      0.00075362	     -0.19240203	     -0.05630681	      0.88254478	     -0.00029916	     -0.20913112	      0.00481108	     -0.00053957	     43.47368444
      2.54657127	     -0.05133028	      0.00076352	     -0.19241957	     -0.05630120	      0.88254414	     -0.00029902	     -0.20913035	      0.00482179	     -0.00055300	     43.31064402
      2.54799589	     -0.05134717	      0.00077551	     -0.19243663	     -0.05629432	      0.88254334	     -0.00029886	     -0.20912956	      0.00483523	     -0.00056820	     43.22816346
      2.54942050	     -0.05136943	      0.00078376	     -0.19245900	     -0.05628742	      0.88254252	     -0.00029870	     -0.20912883	      0.00484911	     -0.00058164	     43.04467490
      2.55061780	     -0.05138175	      0.00079152	     -0.19247142	     -0.05628161	      0.88254182	     -0.00029857	     -0.20912827	      0.00486087	     -0.00059150	     43.00404562
      2.55181511	     -0.05140036	      0.00079583	     -0.19249008	     -0.05627578	      0.88254111	     -0.00029844	     -0.20912768	      0.00487285	     -0.00059983	     42.87148721
      2.55301241	     -0.05141641	      0.00079967	     -0.19250617	     -0.05626994	      0.88254039	     -0.00029832	     -0.20912708	      0.00488486	     -0.00060657	     42.80960972
      2.55463738	     -0.05144342	      0.00080101	     -0.19253315	     -0.05626199	      0.88253939	     -0.00029815	     -0.20912621	      0.00490132	     -0.00061292	     42.68194393
      2.55585550	     -0.05145982	      0.00080191	     -0.19254954	     -0.05625601	      0.88253865	     -0.00029803	     -0.20912555	      0.00491358	     -0.00061558	     42.65281437
      2.55707362	     -0.05148218	      0.00079968	     -0.19257183	     -0.05625002	      0.88253789	     -0.00029791	     -0.20912483	      0.00492589	     -0.00061638	     42.55562179
      2.55829175	     -0.05150212	      0.00079727	     -0.19259169	     -0.05624401	      0.88253714	     -0.00029780	     -0.20912410	      0.00493809	     -0.00061545	     42.51149628
      2.55990983	     -0.05153437	      0.00079039	     -0.19262379	     -0.05623601	      0.88253615	     -0.00029765	     -0.20912307	      0.00495431	     -0.00061157	     42.41802181
      2.56111180	     -0.05155438	      0.00078530	     -0.19264368	     -0.05623005	      0.88253542	     -0.00029754	     -0.20912229	      0.00496624	     -0.00060686	     42.41323704
      2.56231376	     -0.05158037	      0.00077700	     -0.19266950	     -0.05622407	      0.88253469	     -0.00029744	     -0.20912147	      0.00497824	     -0.00060054	     42.35368769
      2.56379155	     -0.05160874	      0.00076636	     -0.19269765	     -0.05621670	      0.88253381	     -0.00029732	     -0.20912044	      0.00499290	     -0.00059071	     42.35336720
      2.56511121	     -0.05163973	      0.00075310	     -0.19272838	     -0.05621011	      0.88253304	     -0.00029721	     -0.20911946	      0.00500602	     -0.00057992	     42.29251650
      2.56643086	     -0.05166484	      0.00074045	     -0.19275325	     -0.05620349	      0.88253228	     -0.00029711	     -0.20911849	      0.00501895	     -0.00056738	     42.31107789
      2.56775051	     -0.05169725	      0.00072416	     -0.19278535	     -0.05619686	      0.88253154	     -0.00029701	     -0.20911744	      0.00503187	     -0.00055305	     42.22901231
      2.56907016	     -0.05172217	      0.00070944	     -0.19280999	     -0.05619021	      0.88253082	     -0.00029692	     -0.20911636	      0.00504455	     -0.00053730	     42.25214382
      2.57038981	     -0.05175504	      0.00069092	     -0.19284251	     -0.05618355	      0.88253013	     -0.00029682	     -0.20911517	      0.00505730	     -0.00052016	     42.16917602
      2.57170947	     -0.05177902	      0.00067426	     -0.19286620	     -0.05617686	      0.88252945	     -0.00029673	     -0.20911391	      0.00506988	     -0.00050195	     42.22097547
      2.57302912	     -0.05181154	      0.00065330	     -0.19289834	     -0.05617016	      0.88252880	     -0.00029664	     -0.20911249	      0.00508260	     -0.00048261	     42.14269121
      2.57434877	     -0.05183399	      0.00063442	     -0.19292045	     -0.05616345	      0.88252818	     -0.00029655	     -0.20911097	      0.00509514	     -0.00046240	     42.22205302
      2.57566842	     -0.05186564	      0.00061088	     -0.19295168	     -0.05615672	      0.88252758	     -0.00029646	     -0.20910924	      0.00510777	     -0.00044116	     42.14620758
      2.57698807	     -0.05188647	      0.00058992	     -0.19297214	     -0.05614997	      0.88252701	     -0.00029637	     -0.20910741	      0.00512009	     -0.00041920	     42.24465749
      2.57830773	     -0.05191756	      0.00056425	     -0.19300277	     -0.05614320	      0.88252648	     -0.00029627	     -0.20910534	      0.00513241	     -0.00039640	     42.16545426
      2.57948722	     -0.05193588	      0.00054374	     -0.19302075	     -0.05613714	      0.88252602	     -0.00029619	     -0.20910339	      0.00514308	     -0.00037560	     42.24330153
      2.58066671	     -0.05196010	      0.00052035	     -0.19304455	     -0.05613107	      0.88252559	     -0.00029610	     -0.20910127	      0.00515365	     -0.00035434	     42.22726408
      2.58211843	     -0.05198514	      0.00049225	     -0.19306910	     -0.05612358	      0.88252509	     -0.00029599	     -0.20909848	      0.00516627	     -0.00032778	     42.29332596
      2.58357016	     -0.05201509	      0.00046118	     -0.19309851	     -0.05611607	      0.88252464	     -0.00029588	     -0.20909545	      0.00517858	     -0.00030082	     42.27303349
      2.58478166	     -0.05203353	      0.00043701	     -0.19311653	     -0.05610979	      0.88252429	     -0.00029578	     -0.20909281	      0.00518842	     -0.00027825	     42.36266656
      2.58599316	     -0.05205763	      0.00041007	     -0.19314016	     -0.05610350	      0.88252396	     -0.00029567	     -0.20909002	      0.00519801	     -0.00025563	     42.35617144
      2.58720467	     -0.05207829	      0.00038340	     -0.19316036	     -0.05609720	      0.88252367	     -0.00029556	     -0.20908711	      0.00520722	     -0.00023308	     42.41718408
      2.58887113	     -0.05211058	      0.00034452	     -0.19319196	     -0.05608851	      0.88252331	     -0.00029540	     -0.20908289	      0.00521939	     -0.00020229	     42.43938796
      2.59010330	     -0.05212960	      0.00031712	     -0.19321052	     -0.05608207	      0.88252307	     -0.00029526	     -0.20907965	      0.00522790	     -0.00017994	     42.53923702
      2.59133547	     -0.05215370	      0.00028738	     -0.19323409	     -0.05607563	      0.88252286	     -0.00029512	     -0.20907626	      0.00523615	     -0.00015800	     42.55432902
      2.59281864	     -0.05217793	      0.00025294	     -0.19325773	     -0.05606785	      0.88252265	     -0.00029494	     -0.20907207	      0.00524557	     -0.00013239	     42.66657361
      2.59413239	     -0.05220473	      0.00021960	     -0.19328395	     -0.05606096	      0.88252249	     -0.00029477	     -0.20906820	      0.00525358	     -0.00011047	     42.68100085
      2.59544614	     -0.05222533	      0.00018833	     -0.19330400	     -0.05605405	      0.88252236	     -0.00029458	     -0.20906425	      0.00526112	     -0.00008940	     42.78372996
      2.59675989	     -0.05225203	      0.00015404	     -0.19333011	     -0.05604713	      0.88252225	     -0.00029439	     -0.20906017	      0.00526834	     -0.00006923	     42.81314873
      2.59807364	     -0.05227297	      0.00012223	     -0.19335050	     -0.05604021	      0.88252217	     -0.00029417	     -0.20905602	      0.00527515	     -0.00005011	     42.91669780
      2.59938739	     -0.05229964	      0.00008702	     -0.19337656	     -0.05603327	      0.88252212	     -0.00029394	     -0.20905176	      0.00528165	     -0.00003201	     42.98247274
      2.60070114	     -0.05232100	      0.00005479	     -0.19339736	     -0.05602633	      0.88252209	     -0.00029370	     -0.20904744	      0.00528776	     -0.00001501	     43.06648780
      2.60201489	     -0.05234765	      0.00001914	     -0.19342339	     -0.05601938	      0.88252208	     -0.00029343	     -0.20904302	      0.00529349	      0.00000092	     43.16600843
      2.60332864	     -0.05236944	     -0.00001273	     -0.19344465	     -0.05601242	      0.88252209	     -0.00029315	     -0.20903857	      0.00529884	      0.00001582	     43.22239159
      2.60449863	     -0.05239278	     -0.00004471	     -0.19346743	     -0.05600622	      0.88252212	     -0.00029288	     -0.20903453	      0.00530321	      0.00002820	     43.33950035
      2.60566862	     -0.05241361	     -0.00007405	     -0.19348776	     -0.05600001	      0.88252216	     -0.00029260	     -0.20903047	      0.00530725	      0.00003981	     43.38829355
      2.60683861	     -0.05243519	     -0.00010492	     -0.19350882	     -0.05599380	      0.88252221	     -0.00029230	     -0.20902635	      0.00531086	      0.00005062	     43.49485639
      2.60839452	     -0.05246223	     -0.00014427	     -0.19353519	     -0.05598553	      0.88252230	     -0.00029188	     -0.20902078	      0.00531505	      0.00006387	     43.57884296
      2.60957075	     -0.05248236	     -0.00017587	     -0.19355478	     -0.05597928	      0.88252238	     -0.00029154	     -0.20901649	      0.00531761	      0.00007303	     43.72874897
      2.61074698	     -0.05250102	     -0.00020546	     -0.19357294	     -0.05597302	      0.88252247	     -0.00029119	     -0.20901211	      0.00531975	      0.00008161	     43.78761606
      2.61192321	     -0.05251885	     -0.00023637	     -0.19359026	     -0.05596677	      0.88252257	     -0.00029082	     -0.20900762	      0.00532129	      0.00008960	     43.91025070
      2.61347575	     -0.05254031	     -0.00027526	     -0.19361107	     -0.05595850	      0.88252272	     -0.00029030	     -0.20900152	      0.00532248	      0.00009943	     43.99308763
      2.61462359	     -0.05255464	     -0.00030541	     -0.19362489	     -0.05595239	      0.88252284	     -0.00028990	     -0.20899684	      0.00532259	      0.00010611	     44.13566455
      2.61577144	     -0.05256582	     -0.00033324	     -0.19363562	     -0.05594628	      0.88252296	     -0.00028949	     -0.20899198	      0.00532219	      0.00011241	     44.20481861
      2.61719426	     -0.05257303	     -0.00036823	     -0.19364225	     -0.05593871	      0.88252313	     -0.00028896	     -0.20898559	      0.00532083	      0.00011967	     44.38713426
      2.61845343	     -0.05257229	     -0.00039657	     -0.19364105	     -0.05593201	      0.88252328	     -0.00028847	     -0.20897946	      0.00531896	      0.00012586	     44.48366408
      2.61971261	     -0.05256487	     -0.00042636	     -0.19363315	     -0.05592532	      0.88252344	     -0.00028796	     -0.20897275	      0.00531623	      0.00013195	     44.67484881
      2.62097178	     -0.05255171	     -0.00045307	     -0.19361957	     -0.05591863	      0.88252361	     -0.00028743	     -0.20896540	      0.00531274	      0.00013825	     44.76459763
      2.62223096	     -0.05253366	     -0.00048168	     -0.19360105	     -0.05591194	      0.88252379	     -0.00028689	     -0.20895738	      0.00530821	      0.00014473	     44.95662905
      2.62349013	     -0.05251046	     -0.00050671	     -0.19357744	     -0.05590526	      0.88252398	     -0.00028634	     -0.20894867	      0.00530284	      0.00015163	     45.04830593
      2.62474931	     -0.05248190	     -0.00053396	     -0.19354843	     -0.05589859	      0.88252417	     -0.00028576	     -0.20893924	      0.00529635	      0.00015884	     45.24947385
      2.62600848	     -0.05244826	     -0.00055696	     -0.19351442	     -0.05589192	      0.88252438	     -0.00028518	     -0.20892906	      0.00528898	      0.00016659	     45.34262936
      2.62711970	     -0.05241479	     -0.00057961	     -0.19348056	     -0.05588605	      0.88252457	     -0.00028465	     -0.20891945	      0.00528151	      0.00017372	     45.50854478
      2.62823091	     -0.05237829	     -0.00059975	     -0.19344372	     -0.05588018	      0.88252476	     -0.00028410	     -0.20890926	      0.00527332	      0.00018129	     45.62696460
      2.62960357	     -0.05233018	     -0.00062551	     -0.19339515	     -0.05587295	      0.88252502	     -0.00028342	     -0.20889590	      0.00526201	      0.00019111	     45.81281888
      2.63097623	     -0.05228044	     -0.00064888	     -0.19334499	     -0.05586574	      0.88252529	     -0.00028272	     -0.20888178	      0.00524949	      0.00020146	     45.94895715
      2.63209710	     -0.05224037	     -0.00066979	     -0.19330453	     -0.05585986	      0.88252552	     -0.00028214	     -0.20886978	      0.00523825	      0.00021007	     46.08324131
      2.63321798	     -0.05220143	     -0.00068835	     -0.19326523	     -0.05585400	      0.88252576	     -0.00028154	     -0.20885745	      0.00522627	      0.00021877	     46.17484747
      2.63460182	     -0.05215472	     -0.00071211	     -0.19321807	     -0.05584677	      0.88252607	     -0.00028079	     -0.20884187	      0.00521041	      0.00022925	     46.31678264
      2.63598567	     -0.05210882	     -0.00073303	     -0.19317174	     -0.05583957	      0.88252639	     -0.00028003	     -0.20882600	      0.00519363	      0.00023919	     46.42615927
      2.63706055	     -0.05207387	     -0.00075096	     -0.19313642	     -0.05583400	      0.88252666	     -0.00027943	     -0.20881353	      0.00517992	      0.00024625	     46.52695371
      2.63813543	     -0.05203911	     -0.00076651	     -0.19310135	     -0.05582844	      0.88252692	     -0.00027882	     -0.20880096	      0.00516584	      0.00025270	     46.61068407
      2.63957997	     -0.05199137	     -0.00078776	     -0.19305316	     -0.05582099	      0.88252729	     -0.00027799	     -0.20878390	      0.00514631	      0.00026010	     46.75546532
      2.64102451	     -0.05194245	     -0.00080606	     -0.19300385	     -0.05581357	      0.88252767	     -0.00027714	     -0.20876663	      0.00512629	      0.00026596	     46.88157990
      2.64205906	     -0.05190712	     -0.00082105	     -0.19296819	     -0.05580828	      0.88252795	     -0.00027652	     -0.20875412	      0.00511157	      0.00026903	     46.97011695
      2.64309362	     -0.05187099	     -0.00083377	     -0.19293178	     -0.05580300	      0.88252823	     -0.00027590	     -0.20874150	      0.00509667	      0.00027124	     47.04912609
      2.64461863	     -0.05181616	     -0.00085263	     -0.19287652	     -0.05579524	      0.88252865	     -0.00027497	     -0.20872266	      0.00507427	      0.00027280	     47.17292729
      2.64590305	     -0.05176988	     -0.00086663	     -0.19282991	     -0.05578873	      0.88252900	     -0.00027417	     -0.20870659	      0.00505508	      0.00027257	     47.24510095
      2.64718747	     -0.05172425	     -0.00088183	     -0.19278393	     -0.05578225	      0.88252935	     -0.00027337	     -0.20869036	      0.00503549	      0.00027080	     47.32855484
      2.64847189	     -0.05167878	     -0.00089391	     -0.19273815	     -0.05577580	      0.88252969	     -0.00027255	     -0.20867401	      0.00501568	      0.00026757	     47.37837693
      2.64975631	     -0.05163307	     -0.00090832	     -0.19269210	     -0.05576937	      0.88253003	     -0.00027172	     -0.20865756	      0.00499551	      0.00026276	     47.46088290
      2.65084480	     -0.05159340	     -0.00091692	     -0.19265220	     -0.05576394	      0.88253032	     -0.00027101	     -0.20864353	      0.00497831	      0.00025763	     47.47102630
      2.65193329	     -0.05155301	     -0.00092698	     -0.19261155	     -0.05575853	      0.88253059	     -0.00027030	     -0.20862941	      0.00496088	      0.00025146	     47.51089036
      2.65333330	     -0.05150107	     -0.00093791	     -0.19255930	     -0.05575160	      0.88253094	     -0.00026937	     -0.20861111	      0.00493824	      0.00024216	     47.53468550
      2.65473331	     -0.05144967	     -0.00095001	     -0.19250757	     -0.05574471	      0.88253127	     -0.00026843	     -0.20859270	      0.00491525	      0.00023126	     47.58157700
      2.65582867	     -0.05141012	     -0.00095676	     -0.19246781	     -0.05573933	      0.88253152	     -0.00026768	     -0.20857824	      0.00489714	      0.00022176	     47.55559193
      2.65692404	     -0.05137044	     -0.00096487	     -0.19242790	     -0.05573398	      0.88253176	     -0.00026694	     -0.20856376	      0.00487883	      0.00021130	     47.56531987
      2.65834752	     -0.05131841	     -0.00097334	     -0.19237560	     -0.05572705	      0.88253205	     -0.00026595	     -0.20854488	      0.00485487	      0.00019650	     47.55153686
      2.65977101	     -0.05126645	     -0.00098312	     -0.19232334	     -0.05572016	      0.88253231	     -0.00026496	     -0.20852594	      0.00483061	      0.00018029	     47.57808626
      2.66082086	     -0.05122869	     -0.00098747	     -0.19228541	     -0.05571509	      0.88253250	     -0.00026422	     -0.20851194	      0.00481265	      0.00016760	     47.51460340
      2.66187071	     -0.05119157	     -0.00099323	     -0.19224808	     -0.05571005	      0.88253267	     -0.00026348	     -0.20849794	      0.00479450	      0.00015421	     47.49560724
      2.66337211	     -0.05113850	     -0.00099962	     -0.19219476	     -0.05570287	      0.88253288	     -0.00026240	     -0.20847793	      0.00476838	      0.00013404	     47.44584113
      2.66465958	     -0.05109290	     -0.00100564	     -0.19214892	     -0.05569675	      0.88253304	     -0.00026147	     -0.20846076	      0.00474577	      0.00011581	     47.42333787
      2.66594705	     -0.05104764	     -0.00100921	     -0.19210347	     -0.05569065	      0.88253318	     -0.00026054	     -0.20844359	      0.00472307	      0.00009689	     47.35178033
      2.66723452	     -0.05100309	     -0.00101468	     -0.19205869	     -0.05568459	      0.88253329	     -0.00025959	     -0.20842643	      0.00470013	      0.00007722	     47.33439362
      2.66852199	     -0.05095926	     -0.00101657	     -0.19201470	     -0.05567855	      0.88253338	     -0.00025864	     -0.20840932	      0.00467716	      0.00005703	     47.23758267
      2.66961886	     -0.05092217	     -0.00102045	     -0.19197741	     -0.05567343	      0.88253343	     -0.00025783	     -0.20839478	      0.00465741	      0.00003932	     47.20874859
      2.67071572	     -0.05088572	     -0.00102192	     -0.19194083	     -0.05566833	      0.88253347	     -0.00025700	     -0.20838028	      0.00463764	      0.00002135	     47.13165091
      2.67211834	     -0.05083945	     -0.00102461	     -0.19189434	     -0.05566184	      0.88253348	     -0.00025595	     -0.20836183	      0.00461225	     -0.00000209	     47.07981456
      2.67352096	     -0.05079218	     -0.00102488	     -0.19184692	     -0.05565539	      0.88253346	     -0.00025488	     -0.20834345	      0.00458687	     -0.00002582	     46.98166796
      2.67462917	     -0.05075405	     -0.00102709	     -0.19180862	     -0.05565032	      0.88253342	     -0.00025404	     -0.20832897	      0.00456670	     -0.00004475	     46.95368428
      2.67573737	     -0.05071596	     -0.00102703	     -0.19177040	     -0.05564527	      0.88253336	     -0.00025319	     -0.20831453	      0.00454657	     -0.00006365	     46.87521661
      2.67716042	     -0.05066658	     -0.00102770	     -0.19172084	     -0.05563882	      0.88253325	     -0.00025209	     -0.20829603	      0.00452067	     -0.00008794	     46.82661146
      2.67858346	     -0.05061639	     -0.00102557	     -0.19167051	     -0.05563241	      0.88253311	     -0.00025098	     -0.20827756	      0.00449485	     -0.00011201	     46.72286509
      2.67965003	     -0.05057802	     -0.00102590	     -0.19163201	     -0.05562762	      0.88253298	     -0.00025015	     -0.20826371	      0.00447545	     -0.00012996	     46.70198416
      2.68071659	     -0.05053900	     -0.00102398	     -0.19159288	     -0.05562286	      0.88253283	     -0.00024931	     -0.20824984	      0.00445614	     -0.00014763	     46.63270824
      2.68221149	     -0.05048416	     -0.00102179	     -0.19153789	     -0.05561622	      0.88253259	     -0.00024813	     -0.20823035	      0.00442909	     -0.00017199	     46.57397745
      2.68370639	     -0.05042877	     -0.00101680	     -0.19148240	     -0.05560962	      0.88253232	     -0.00024695	     -0.20821084	      0.00440220	     -0.00019568	     46.46743244
      2.68473161	     -0.05039069	     -0.00101538	     -0.19144421	     -0.05560511	      0.88253211	     -0.00024613	     -0.20819744	      0.00438375	     -0.00021161	     46.44460389
      2.68575683	     -0.05035248	     -0.00101180	     -0.19140592	     -0.05560063	      0.88253189	     -0.00024531	     -0.20818403	      0.00436543	     -0.00022714	     46.37858368
      2.68735419	     -0.05029197	     -0.00100630	     -0.19134530	     -0.05559368	      0.88253150	     -0.00024402	     -0.20816311	      0.00433702	     -0.00025059	     46.31831718
      2.68866769	     -0.05024098	     -0.00099985	     -0.19129424	     -0.05558800	      0.88253116	     -0.00024296	     -0.20814588	      0.00431389	     -0.00026909	     46.22811905
      2.68998120	     -0.05018867	     -0.00099434	     -0.19124184	     -0.05558234	      0.88253080	     -0.00024189	     -0.20812859	      0.00429087	     -0.00028689	     46.21030175
      2.69129470	     -0.05013545	     -0.00098568	     -0.19118859	     -0.05557672	      0.88253041	     -0.00024081	     -0.20811125	      0.00426815	     -0.00030384	     46.09788076
      2.69246042	     -0.05008830	     -0.00097991	     -0.19114137	     -0.05557176	      0.88253005	     -0.00023986	     -0.20809583	      0.00424805	     -0.00031828	     46.08453663
      2.69362614	     -0.05004188	     -0.00097158	     -0.19109492	     -0.05556682	      0.88252967	     -0.00023889	     -0.20808040	      0.00422821	     -0.00033207	     45.98858321
      2.69479185	     -0.04999563	     -0.00096398	     -0.19104864	     -0.05556190	      0.88252927	     -0.00023793	     -0.20806499	      0.00420853	     -0.00034535	     45.95363514
      2.69631855	     -0.04993426	     -0.00095161	     -0.19098725	     -0.05555550	      0.88252873	     -0.00023665	     -0.20804487	      0.00418316	     -0.00036189	     45.86427152
      2.69751335	     -0.04988623	     -0.00094288	     -0.19093918	     -0.05555051	      0.88252829	     -0.00023565	     -0.20802915	      0.00416351	     -0.00037426	     45.86314867
      2.69870814	     -0.04983913	     -0.00093181	     -0.19089210	     -0.05554555	      0.88252784	     -0.00023465	     -0.20801348	      0.00414416	     -0.00038604	     45.78570831
      2.69990294	     -0.04979458	     -0.00092178	     -0.19084753	     -0.05554061	      0.88252737	     -0.00023363	     -0.20799792	      0.00412497	     -0.00039741	     45.77510695
      2.70140534	     -0.04974294	     -0.00090723	     -0.19079590	     -0.05553443	      0.88252676	     -0.00023235	     -0.20797862	      0.00410111	     -0.00041116	     45.71637565
      2.70258407	     -0.04970539	     -0.00089735	     -0.19075831	     -0.05552960	      0.88252627	     -0.00023134	     -0.20796377	      0.00408243	     -0.00042177	     45.77012998
      2.70376279	     -0.04966978	     -0.00088528	     -0.19072271	     -0.05552480	      0.88252577	     -0.00023033	     -0.20794919	      0.00406388	     -0.00043218	     45.75850448
      2.70494152	     -0.04963572	     -0.00087402	     -0.19068864	     -0.05552002	      0.88252525	     -0.00022930	     -0.20793491	      0.00404532	     -0.00044256	     45.82620992
      2.70650676	     -0.04959227	     -0.00085696	     -0.19064520	     -0.05551371	      0.88252455	     -0.00022794	     -0.20791639	      0.00402076	     -0.00045625	     45.88223997
      2.70768304	     -0.04956094	     -0.00084536	     -0.19061386	     -0.05550899	      0.88252401	     -0.00022690	     -0.20790280	      0.00400226	     -0.00046660	     46.02374406
      2.70885931	     -0.04953071	     -0.00083158	     -0.19058365	     -0.05550430	      0.88252345	     -0.00022586	     -0.20788948	      0.00398390	     -0.00047694	     46.09311192
      2.71028265	     -0.04949577	     -0.00081594	     -0.19054871	     -0.05549864	      0.88252276	     -0.00022459	     -0.20787374	      0.00396174	     -0.00048959	     46.28655389
      2.71155877	     -0.04946602	     -0.00079960	     -0.19051900	     -0.05549360	      0.88252213	     -0.00022345	     -0.20785996	      0.00394216	     -0.00050098	     46.37185278
      2.71283490	     -0.04943789	     -0.00078505	     -0.19049087	     -0.05548858	      0.88252149	     -0.00022230	     -0.20784652	      0.00392277	     -0.00051255	     46.59093726
      2.71411103	     -0.04941116	     -0.00076766	     -0.19046420	     -0.05548359	      0.88252082	     -0.00022114	     -0.20783342	      0.00390387	     -0.00052415	     46.68131666
      2.71538716	     -0.04938592	     -0.00075220	     -0.19043898	     -0.05547862	      0.88252015	     -0.00021997	     -0.20782066	      0.00388538	     -0.00053592	     46.91455914
      2.71666329	     -0.04936196	     -0.00073342	     -0.19041511	     -0.05547367	      0.88251946	     -0.00021879	     -0.20780824	      0.00386763	     -0.00054763	     46.99535125
      2.71793942	     -0.04933940	     -0.00071676	     -0.19039259	     -0.05546874	      0.88251875	     -0.00021761	     -0.20779616	      0.00385052	     -0.00055930	     47.23420161
      2.71921555	     -0.04931788	     -0.00069699	     -0.19037118	     -0.05546384	      0.88251803	     -0.00021642	     -0.20778441	      0.00383437	     -0.00057077	     47.30422980
      2.72049168	     -0.04929742	     -0.00067955	     -0.19035079	     -0.05545896	      0.88251729	     -0.00021521	     -0.20777301	      0.00381901	     -0.00058219	     47.55017855
      2.72176781	     -0.04927753	     -0.00065888	     -0.19033103	     -0.05545409	      0.88251654	     -0.00021400	     -0.20776192	      0.00380475	     -0.00059337	     47.60558037
      2.72304393	     -0.04925838	     -0.00064062	     -0.19031197	     -0.05544925	      0.88251578	     -0.00021279	     -0.20775113	      0.00379135	     -0.00060444	     47.84841555
      2.72432006	     -0.04923965	     -0.00061908	     -0.19029341	     -0.05544442	      0.88251500	     -0.00021156	     -0.20774065	      0.00377912	     -0.00061522	     47.88071191
      2.72559619	     -0.04922182	     -0.00060004	     -0.19027569	     -0.05543960	      0.88251421	     -0.00021032	     -0.20773045	      0.00376780	     -0.00062586	     48.11054731
      2.72687232	     -0.04920458	     -0.00057780	     -0.19025864	     -0.05543480	      0.88251340	     -0.00020908	     -0.20772054	      0.00375769	     -0.00063616	     48.11258121
      2.72814845	     -0.04918829	     -0.00055830	     -0.19024248	     -0.05543001	      0.88251258	     -0.00020782	     -0.20771091	      0.00374847	     -0.00064626	     48.32349122
      2.72942458	     -0.04917219	     -0.00053551	     -0.19022659	     -0.05542523	      0.88251175	     -0.00020656	     -0.20770156	      0.00374045	     -0.00065599	     48.29940564
      2.73070071	     -0.04915687	     -0.00051527	     -0.19021142	     -0.05542046	      0.88251091	     -0.00020529	     -0.20769248	      0.00373330	     -0.00066547	     48.49250175
      2.73197684	     -0.04914181	     -0.00049185	     -0.19019659	     -0.05541570	      0.88251006	     -0.00020401	     -0.20768367	      0.00372729	     -0.00067455	     48.44531109
      2.73325297	     -0.04912781	     -0.00047096	     -0.19018277	     -0.05541095	      0.88250919	     -0.00020272	     -0.20767512	      0.00372208	     -0.00068337	     48.61517647
      2.73452909	     -0.04911415	     -0.00044700	     -0.19016935	     -0.05540620	      0.88250831	     -0.00020142	     -0.20766683	      0.00371792	     -0.00069177	     48.54569266
      2.73580522	     -0.04910163	     -0.00042549	     -0.19015703	     -0.05540146	      0.88250742	     -0.00020011	     -0.20765882	      0.00371449	     -0.00069988	     48.68991744
      2.73708135	     -0.04908938	     -0.00040103	     -0.19014503	     -0.05539672	      0.88250653	     -0.00019879	     -0.20765107	      0.00371203	     -0.00070758	     48.60016107
      2.73835748	     -0.04907839	     -0.00037894	     -0.19013426	     -0.05539199	      0.88250562	     -0.00019747	     -0.20764359	      0.00371024	     -0.00071497	     48.71708388
      2.73963361	     -0.04906757	     -0.00035406	     -0.19012372	     -0.05538725	      0.88250470	     -0.00019613	     -0.20763638	      0.00370934	     -0.00072195	     48.61352312
      2.74090974	     -0.04905840	     -0.00033152	     -0.19011476	     -0.05538252	      0.88250378	     -0.00019479	     -0.20762943	      0.00370907	     -0.00072864	     48.70498873
      2.74218587	     -0.04904933	     -0.00030640	     -0.19010598	     -0.05537779	      0.88250284	     -0.00019344	     -0.20762276	      0.00370965	     -0.00073491	     48.59446514
      2.74346200	     -0.04904194	     -0.00028348	     -0.19009882	     -0.05537305	      0.88250190	     -0.00019208	     -0.20761635	      0.00371082	     -0.00074088	     48.66274874
      2.74473813	     -0.04903501	     -0.00025819	     -0.19009218	     -0.05536831	      0.88250095	     -0.00019070	     -0.20761022	      0.00371279	     -0.00074646	     48.54680259
      2.74601426	     -0.04903109	     -0.00023509	     -0.19008850	     -0.05536357	      0.88249999	     -0.00018933	     -0.20760439	      0.00371532	     -0.00075181	     48.58731042
      2.74729038	     -0.04902880	     -0.00020993	     -0.19008649	     -0.05535883	      0.88249903	     -0.00018794	     -0.20759890	      0.00371861	     -0.00075689	     48.46755524
      2.74856651	     -0.04903078	     -0.00018694	     -0.19008872	     -0.05535408	      0.88249806	     -0.00018654	     -0.20759380	      0.00372247	     -0.00076186	     48.47998654
      2.74984264	     -0.04903482	     -0.00016204	     -0.19009304	     -0.05534933	      0.88249709	     -0.00018514	     -0.20758915	      0.00372707	     -0.00076671	     48.35778570
      2.75111877	     -0.04904360	     -0.00013905	     -0.19010207	     -0.05534457	      0.88249611	     -0.00018373	     -0.20758497	      0.00373226	     -0.00077158	     48.34426224
      2.75239490	     -0.04905426	     -0.00011435	     -0.19011301	     -0.05533980	      0.88249512	     -0.00018231	     -0.20758133	      0.00373819	     -0.00077644	     48.22408274
      2.75367103	     -0.04906965	     -0.00009160	     -0.19012865	     -0.05533503	      0.88249412	     -0.00018088	     -0.20757824	      0.00374474	     -0.00078136	     48.18628788
      2.75494716	     -0.04908631	     -0.00006689	     -0.19014559	     -0.05533025	      0.88249312	     -0.00017945	     -0.20757573	      0.00375203	     -0.00078630	     48.07083225
      2.75622329	     -0.04910820	     -0.00004400	     -0.19016774	     -0.05532545	      0.88249212	     -0.00017801	     -0.20757382	      0.00375997	     -0.00079137	     48.00785546
      2.75749942	     -0.04913157	     -0.00001936	     -0.19019141	     -0.05532065	      0.88249110	     -0.00017656	     -0.20757253	      0.00376866	     -0.00079661	     47.89919963
      2.75877554	     -0.04916104	      0.00000352	     -0.19022115	     -0.05531583	      0.88249008	     -0.00017510	     -0.20757190	      0.00377804	     -0.00080211	     47.81153143
      2.76005167	     -0.04919189	      0.00002813	     -0.19025230	     -0.05531101	      0.88248906	     -0.00017364	     -0.20757197	      0.00378818	     -0.00080794	     47.70934585
      2.76132780	     -0.04922851	      0.00005111	     -0.19028920	     -0.05530617	      0.88248802	     -0.00017217	     -0.20757273	      0.00379904	     -0.00081414	     47.60251289
      2.76260393	     -0.04926523	      0.00007592	     -0.19032624	     -0.05530131	      0.88248698	     -0.00017069	     -0.20757421	      0.00381067	     -0.00082075	     47.51123184
      2.76388006	     -0.04930787	      0.00009915	     -0.19036918	     -0.05529644	      0.88248593	     -0.00016920	     -0.20757638	      0.00382306	     -0.00082776	     47.38001683
      2.76515619	     -0.04935068	      0.00012381	     -0.19041233	     -0.05529155	      0.88248487	     -0.00016771	     -0.20757926	      0.00383617	     -0.00083520	     47.29235606
      2.76643232	     -0.04939966	      0.00014676	     -0.19046162	     -0.05528665	      0.88248380	     -0.00016621	     -0.20758284	      0.00385004	     -0.00084299	     47.14349768
      2.76770845	     -0.04944804	      0.00017126	     -0.19051036	     -0.05528173	      0.88248271	     -0.00016471	     -0.20758713	      0.00386465	     -0.00085114	     47.07761978
      2.76898458	     -0.04950246	      0.00019374	     -0.19056510	     -0.05527678	      0.88248162	     -0.00016320	     -0.20759210	      0.00388003	     -0.00085946	     46.93973092
      2.77026071	     -0.04955631	      0.00021751	     -0.19061930	     -0.05527182	      0.88248052	     -0.00016169	     -0.20759775	      0.00389608	     -0.00086782	     46.88379790
      2.77153683	     -0.04961727	      0.00023924	     -0.19068058	     -0.05526684	      0.88247941	     -0.00016017	     -0.20760407	      0.00391280	     -0.00087607	     46.72492929
      2.77281296	     -0.04967788	      0.00026226	     -0.19074155	     -0.05526184	      0.88247828	     -0.00015865	     -0.20761110	      0.00393006	     -0.00088417	     46.66354465
      2.77408909	     -0.04974590	      0.00028321	     -0.19080990	     -0.05525681	      0.88247715	     -0.00015712	     -0.20761881	      0.00394792	     -0.00089201	     46.49607557
      2.77536522	     -0.04981310	      0.00030543	     -0.19087747	     -0.05525176	      0.88247601	     -0.00015560	     -0.20762723	      0.00396628	     -0.00089961	     46.43767107
      2.77664135	     -0.04988651	      0.00032573	     -0.19095121	     -0.05524669	      0.88247486	     -0.00015407	     -0.20763632	      0.00398521	     -0.00090680	     46.28748049
      2.77791748	     -0.04995768	      0.00034715	     -0.19102276	     -0.05524159	      0.88247369	     -0.00015254	     -0.20764605	      0.00400459	     -0.00091346	     46.23448046
      2.77919361	     -0.05003449	      0.00036644	     -0.19109992	     -0.05523647	      0.88247252	     -0.00015102	     -0.20765634	      0.00402447	     -0.00091941	     46.08128523
      2.78046974	     -0.05010905	      0.00038680	     -0.19117485	     -0.05523132	      0.88247135	     -0.00014949	     -0.20766719	      0.00404469	     -0.00092466	     46.01233932
      2.78174587	     -0.05018895	      0.00040515	     -0.19125511	     -0.05522614	      0.88247016	     -0.00014797	     -0.20767852	      0.00406533	     -0.00092912	     45.85182001
      2.78302199	     -0.05026669	      0.00042437	     -0.19133323	     -0.05522094	      0.88246898	     -0.00014646	     -0.20769034	      0.00408627	     -0.00093285	     45.76816208
      2.78429812	     -0.05034876	      0.00044149	     -0.19141565	     -0.05521571	      0.88246778	     -0.00014495	     -0.20770255	      0.00410762	     -0.00093578	     45.62102436
      2.78557425	     -0.05042607	      0.00045892	     -0.19149334	     -0.05521046	      0.88246659	     -0.00014345	     -0.20771514	      0.00412929	     -0.00093786	     45.54024434
      2.78711297	     -0.05052433	      0.00047632	     -0.19159199	     -0.05520408	      0.88246514	     -0.00014165	     -0.20773072	      0.00415588	     -0.00093893	     45.35519943
      2.78824623	     -0.05059059	      0.00049106	     -0.19165859	     -0.05519936	      0.88246408	     -0.00014034	     -0.20774248	      0.00417562	     -0.00093878	     45.27343948
      2.78937949	     -0.05066165	      0.00050340	     -0.19172995	     -0.05519462	      0.88246302	     -0.00013904	     -0.20775439	      0.00419562	     -0.00093777	     45.13376967
      2.79089983	     -0.05075268	      0.00052038	     -0.19182141	     -0.05518822	      0.88246159	     -0.00013730	     -0.20777058	      0.00422275	     -0.00093526	     44.99358279
      2.79226689	     -0.05083783	      0.00053286	     -0.19190691	     -0.05518243	      0.88246032	     -0.00013576	     -0.20778524	      0.00424755	     -0.00093185	     44.84261562
      2.79363396	     -0.05091503	      0.00054696	     -0.19198450	     -0.05517661	      0.88245905	     -0.00013424	     -0.20779997	      0.00427263	     -0.00092748	     44.73115144
      2.79481388	     -0.05098811	      0.00055518	     -0.19205785	     -0.05517155	      0.88245795	     -0.00013294	     -0.20781262	      0.00429463	     -0.00092282	     44.59689544
      2.79599380	     -0.05105462	      0.00056483	     -0.19212467	     -0.05516647	      0.88245687	     -0.00013166	     -0.20782524	      0.00431677	     -0.00091744	     44.47470989
      2.79742205	     -0.05113729	      0.00057369	     -0.19220767	     -0.05516029	      0.88245556	     -0.00013013	     -0.20784035	      0.00434385	     -0.00090990	     44.35084580
      2.79885029	     -0.05121180	      0.00058382	     -0.19228255	     -0.05515406	      0.88245427	     -0.00012862	     -0.20785526	      0.00437108	     -0.00090126	     44.20454325
      2.80002605	     -0.05127779	      0.00058834	     -0.19234878	     -0.05514891	      0.88245321	     -0.00012741	     -0.20786727	      0.00439367	     -0.00089326	     44.13289694
      2.80120180	     -0.05133693	      0.00059427	     -0.19240819	     -0.05514373	      0.88245217	     -0.00012621	     -0.20787906	      0.00441628	     -0.00088457	     44.02110982
      2.80265594	     -0.05141221	      0.00059847	     -0.19248375	     -0.05513729	      0.88245089	     -0.00012475	     -0.20789324	      0.00444433	     -0.00087279	     43.95391952
      2.80411007	     -0.05147985	      0.00060411	     -0.19255172	     -0.05513081	      0.88244963	     -0.00012333	     -0.20790701	      0.00447231	     -0.00086003	     43.79221944
      2.80524890	     -0.05153816	      0.00060470	     -0.19261021	     -0.05512570	      0.88244866	     -0.00012224	     -0.20791743	      0.00449422	     -0.00084936	     43.78587816
      2.80638773	     -0.05159061	      0.00060706	     -0.19266289	     -0.05512057	      0.88244770	     -0.00012116	     -0.20792757	      0.00451606	     -0.00083824	     43.68346566
      2.80789415	     -0.05166197	      0.00060727	     -0.19273449	     -0.05511374	      0.88244645	     -0.00011978	     -0.20794049	      0.00454488	     -0.00082287	     43.66196596
      2.80940056	     -0.05172717	      0.00060905	     -0.19279998	     -0.05510688	      0.88244522	     -0.00011842	     -0.20795293	      0.00457358	     -0.00080696	     43.48001374
      2.81048303	     -0.05177857	      0.00060612	     -0.19285152	     -0.05510191	      0.88244435	     -0.00011748	     -0.20796151	      0.00459414	     -0.00079526	     43.57045522
      2.81156550	     -0.05182514	      0.00060498	     -0.19289826	     -0.05509693	      0.88244350	     -0.00011655	     -0.20796985	      0.00461466	     -0.00078339	     43.50438846
      2.81315514	     -0.05189371	      0.00060077	     -0.19296704	     -0.05508957	      0.88244227	     -0.00011522	     -0.20798160	      0.00464464	     -0.00076572	     43.54266754
      2.81447746	     -0.05194717	      0.00059787	     -0.19302070	     -0.05508341	      0.88244126	     -0.00011415	     -0.20799094	      0.00466946	     -0.00075087	     43.44549072
      2.81579978	     -0.05200094	      0.00059141	     -0.19307460	     -0.05507722	      0.88244028	     -0.00011311	     -0.20799985	      0.00469404	     -0.00073593	     43.61253821
      2.81712210	     -0.05205032	      0.00058685	     -0.19312416	     -0.05507100	      0.88243932	     -0.00011210	     -0.20800836	      0.00471841	     -0.00072083	     43.47547514
      2.81844442	     -0.05210076	      0.00057783	     -0.19317469	     -0.05506474	      0.88243837	     -0.00011113	     -0.20801644	      0.00474227	     -0.00070566	     43.76446415
      2.81958347	     -0.05214043	      0.00057291	     -0.19321450	     -0.05505933	      0.88243758	     -0.00011031	     -0.20802307	      0.00476257	     -0.00069249	     43.61437811
      2.82072252	     -0.05218020	      0.00056493	     -0.19325435	     -0.05505389	      0.88243680	     -0.00010952	     -0.20802937	      0.00478241	     -0.00067934	     43.78246124
      2.82213439	     -0.05222680	      0.00055591	     -0.19330107	     -0.05504713	      0.88243585	     -0.00010857	     -0.20803672	      0.00480650	     -0.00066298	     43.79365182
      2.82354626	     -0.05227231	      0.00054368	     -0.19334665	     -0.05504032	      0.88243492	     -0.00010766	     -0.20804355	      0.00482985	     -0.00064668	     44.13211261
      2.82467276	     -0.05230605	      0.00053582	     -0.19338047	     -0.05503487	      0.88243420	     -0.00010696	     -0.20804864	      0.00484813	     -0.00063364	     44.04338849
      2.82579925	     -0.05233907	      0.00052526	     -0.19341353	     -0.05502940	      0.88243350	     -0.00010628	     -0.20805340	      0.00486590	     -0.00062067	     44.26302393
      2.82724043	     -0.05237917	      0.00051223	     -0.19345369	     -0.05502237	      0.88243261	     -0.00010546	     -0.20805901	      0.00488810	     -0.00060407	     44.35666998
      2.82868161	     -0.05241763	      0.00049609	     -0.19349215	     -0.05501531	      0.88243175	     -0.00010467	     -0.20806408	      0.00490952	     -0.00058752	     44.78442420
      2.82975753	     -0.05244478	      0.00048600	     -0.19351933	     -0.05501002	      0.88243113	     -0.00010411	     -0.20806752	      0.00492519	     -0.00057512	     44.71195258
      2.83083344	     -0.05247123	      0.00047370	     -0.19354578	     -0.05500471	      0.88243052	     -0.00010358	     -0.20807065	      0.00494040	     -0.00056274	     44.93657600
      2.83234963	     -0.05250658	      0.00045676	     -0.19358114	     -0.05499721	      0.88242968	     -0.00010286	     -0.20807456	      0.00496133	     -0.00054524	     45.09620743
      2.83365083	     -0.05253540	      0.00044029	     -0.19360993	     -0.05499074	      0.88242898	     -0.00010229	     -0.20807745	      0.00497874	     -0.00053031	     45.43140250
      2.83495203	     -0.05256270	      0.00042504	     -0.19363722	     -0.05498425	      0.88242830	     -0.00010175	     -0.20807990	      0.00499586	     -0.00051546	     45.50170075
      2.83625323	     -0.05258870	      0.00040674	     -0.19366316	     -0.05497774	      0.88242764	     -0.00010125	     -0.20808194	      0.00501253	     -0.00050084	     45.93381062
      2.83755442	     -0.05261244	      0.00039082	     -0.19368688	     -0.05497121	      0.88242699	     -0.00010078	     -0.20808355	      0.00502904	     -0.00048629	     45.93749917
      2.83868028	     -0.05263016	      0.00037406	     -0.19370453	     -0.05496554	      0.88242645	     -0.00010041	     -0.20808457	      0.00504295	     -0.00047386	     46.33763451
      2.83980613	     -0.05264399	      0.00035923	     -0.19371835	     -0.05495985	      0.88242593	     -0.00010006	     -0.20808520	      0.00505676	     -0.00046141	     46.46103946
      2.84120321	     -0.05265409	      0.00033947	     -0.19372839	     -0.05495277	      0.88242529	     -0.00009967	     -0.20808531	      0.00507354	     -0.00044594	     46.84700392
      2.84260029	     -0.05265411	      0.00032195	     -0.19372840	     -0.05494567	      0.88242468	     -0.00009932	     -0.20808453	      0.00509011	     -0.00043017	     46.97926726
      2.84372478	     -0.05264653	      0.00030594	     -0.19372078	     -0.05493994	      0.88242420	     -0.00009907	     -0.20808311	      0.00510307	     -0.00041720	     47.39334166
      2.84484928	     -0.05263253	      0.00029221	     -0.19370678	     -0.05493420	      0.88242374	     -0.00009885	     -0.20808092	      0.00511585	     -0.00040373	     47.55064315
      2.84626821	     -0.05260645	      0.00027377	     -0.19368068	     -0.05492693	      0.88242318	     -0.00009861	     -0.20807698	      0.00513145	     -0.00038596	     47.95177120
      2.84768714	     -0.05257118	      0.00025768	     -0.19364543	     -0.05491964	      0.88242265	     -0.00009842	     -0.20807168	      0.00514659	     -0.00036704	     48.07366717
      2.84876695	     -0.05253848	      0.00024327	     -0.19361270	     -0.05491407	      0.88242226	     -0.00009830	     -0.20806670	      0.00515758	     -0.00035188	     48.46582709
      2.84984675	     -0.05250089	      0.00023083	     -0.19357512	     -0.05490850	      0.88242189	     -0.00009821	     -0.20806090	      0.00516825	     -0.00033591	     48.62398401
      2.85133160	     -0.05244093	      0.00021287	     -0.19351514	     -0.05490081	      0.88242141	     -0.00009812	     -0.20805156	      0.00518215	     -0.00031267	     49.00872418
      2.85281645	     -0.05237154	      0.00019709	     -0.19344575	     -0.05489311	      0.88242096	     -0.00009809	     -0.20804064	      0.00519521	     -0.00028774	     49.14679126
      2.85384891	     -0.05231868	      0.00018382	     -0.19339284	     -0.05488774	      0.88242067	     -0.00009809	     -0.20803213	      0.00520354	     -0.00026948	     49.52254017
      2.85488136	     -0.05226219	      0.00017237	     -0.19333633	     -0.05488236	      0.88242040	     -0.00009812	     -0.20802287	      0.00521139	     -0.00025036	     49.69122455
      2.85646439	     -0.05216856	      0.00015408	     -0.19324264	     -0.05487410	      0.88242003	     -0.00009821	     -0.20800726	      0.00522223	     -0.00021956	     50.07715009
      2.85777150	     -0.05208482	      0.00014027	     -0.19315886	     -0.05486727	      0.88241976	     -0.00009833	     -0.20799310	      0.00523013	     -0.00019280	     50.26814135
      2.85907861	     -0.05199606	      0.00012492	     -0.19307001	     -0.05486043	      0.88241953	     -0.00009848	     -0.20797782	      0.00523690	     -0.00016497	     50.67069269
      2.86038572	     -0.05190206	      0.00011230	     -0.19297596	     -0.05485358	      0.88241933	     -0.00009868	     -0.20796144	      0.00524267	     -0.00013609	     50.79540609
      2.86155526	     -0.05181332	      0.00009885	     -0.19288712	     -0.05484745	      0.88241919	     -0.00009888	     -0.20794587	      0.00524678	     -0.00010945	     51.18537776
      2.86272480	     -0.05172171	      0.00008751	     -0.19279543	     -0.05484131	      0.88241908	     -0.00009912	     -0.20792949	      0.00525005	     -0.00008204	     51.31985283
      2.86389434	     -0.05162744	      0.00007498	     -0.19270104	     -0.05483517	      0.88241900	     -0.00009939	     -0.20791234	      0.00525234	     -0.00005411	     51.61467786
      2.86538489	     -0.05150329	      0.00006071	     -0.19257676	     -0.05482734	      0.88241894	     -0.00009977	     -0.20788943	      0.00525400	     -0.00001792	     51.82575498
      2.86657369	     -0.05140105	      0.00004777	     -0.19247436	     -0.05482109	      0.88241894	     -0.00010011	     -0.20787033	      0.00525422	      0.00001119	     52.18435041
      2.86776250	     -0.05129644	      0.00003681	     -0.19236962	     -0.05481485	      0.88241897	     -0.00010049	     -0.20785054	      0.00525362	      0.00004045	     52.32500476
      2.86895130	     -0.05119007	      0.00002459	     -0.19226307	     -0.05480860	      0.88241904	     -0.00010090	     -0.20783008	      0.00525206	      0.00006962	     52.61270412
      2.87043072	     -0.05105603	      0.00001103	     -0.19212882	     -0.05480083	      0.88241916	     -0.00010145	     -0.20780376	      0.00524895	      0.00010565	     52.79165214
      2.87160289	     -0.05094894	     -0.00000156	     -0.19202152	     -0.05479468	      0.88241931	     -0.00010192	     -0.20778230	      0.00524547	      0.00013371	     53.12392992
      2.87277506	     -0.05084120	     -0.00001234	     -0.19191358	     -0.05478854	      0.88241948	     -0.00010242	     -0.20776035	      0.00524124	      0.00016130	     53.25586274
      2.87394723	     -0.05073364	     -0.00002442	     -0.19180579	     -0.05478240	      0.88241968	     -0.00010295	     -0.20773795	      0.00523615	      0.00018821	     53.51038715
      2.87548413	     -0.05059449	     -0.00003878	     -0.19166633	     -0.05477436	      0.88242000	     -0.00010370	     -0.20770803	      0.00522832	      0.00022236	     53.68612537
      2.87664851	     -0.05049101	     -0.00005160	     -0.19156255	     -0.05476827	      0.88242027	     -0.00010430	     -0.20768503	      0.00522140	      0.00024714	     53.97359618
      2.87781288	     -0.05038993	     -0.00006300	     -0.19146120	     -0.05476220	      0.88242057	     -0.00010493	     -0.20766183	      0.00521378	      0.00027094	     54.08043530
      2.87921982	     -0.05027072	     -0.00007842	     -0.19134160	     -0.05475487	      0.88242097	     -0.00010573	     -0.20763364	      0.00520349	      0.00029807	     54.35637509
      2.88048217	     -0.05016588	     -0.00009039	     -0.19123645	     -0.05474831	      0.88242137	     -0.00010648	     -0.20760825	      0.00519343	      0.00032084	     54.43716013
      2.88174452	     -0.05006280	     -0.00010441	     -0.19113299	     -0.05474176	      0.88242178	     -0.00010727	     -0.20758281	      0.00518248	      0.00034188	     54.70099735
      2.88300686	     -0.04996102	     -0.00011586	     -0.19103087	     -0.05473522	      0.88242223	     -0.00010809	     -0.20755734	      0.00517083	      0.00036120	     54.77018577
      2.88426921	     -0.04986153	     -0.00012947	     -0.19093099	     -0.05472870	      0.88242269	     -0.00010894	     -0.20753187	      0.00515832	      0.00037860	     55.01243970
      2.88553155	     -0.04976372	     -0.00014076	     -0.19083281	     -0.05472220	      0.88242318	     -0.00010983	     -0.20750645	      0.00514511	      0.00039417	     55.05006643
      2.88679390	     -0.04967052	     -0.00015468	     -0.19073920	     -0.05471571	      0.88242369	     -0.00011075	     -0.20748119	      0.00513105	      0.00040772	     55.25114881
      2.88805624	     -0.04958073	     -0.00016562	     -0.19064903	     -0.05470924	      0.88242421	     -0.00011170	     -0.20745616	      0.00511636	      0.00041925	     55.26345777
      2.88931859	     -0.04949450	     -0.00017919	     -0.19056235	     -0.05470280	      0.88242475	     -0.00011269	     -0.20743137	      0.00510091	      0.00042852	     55.45073616
      2.89058094	     -0.04941167	     -0.00018950	     -0.19047914	     -0.05469637	      0.88242529	     -0.00011371	     -0.20740687	      0.00508495	      0.00043561	     55.44109051
      2.89184328	     -0.04933255	     -0.00020266	     -0.19039957	     -0.05468996	      0.88242585	     -0.00011476	     -0.20738267	      0.00506831	      0.00044030	     55.60273869
      2.89310563	     -0.04925629	     -0.00021226	     -0.19032292	     -0.05468357	      0.88242640	     -0.00011584	     -0.20735881	      0.00505125	      0.00044274	     55.57083025
      2.89436797	     -0.04918283	     -0.00022483	     -0.19024900	     -0.05467721	      0.88242696	     -0.00011695	     -0.20733526	      0.00503361	      0.00044277	     55.71270287
      2.89563032	     -0.04911163	     -0.00023356	     -0.19017742	     -0.05467086	      0.88242752	     -0.00011809	     -0.20731203	      0.00501564	      0.00044059	     55.66169379
      2.89689267	     -0.04904438	     -0.00024555	     -0.19010971	     -0.05466454	      0.88242807	     -0.00011926	     -0.20728913	      0.00499714	      0.00043607	     55.77620744
      2.89815501	     -0.04897971	     -0.00025353	     -0.19004466	     -0.05465825	      0.88242862	     -0.00012047	     -0.20726658	      0.00497837	      0.00042946	     55.70208929
      2.89941736	     -0.04891899	     -0.00026512	     -0.18998347	     -0.05465197	      0.88242916	     -0.00012170	     -0.20724438	      0.00495914	      0.00042063	     55.78938200
      2.90055065	     -0.04886616	     -0.00027201	     -0.18993030	     -0.05464636	      0.88242963	     -0.00012283	     -0.20722477	      0.00494169	      0.00041105	     55.70649262
      2.90168394	     -0.04881658	     -0.00028097	     -0.18988032	     -0.05464077	      0.88243009	     -0.00012399	     -0.20720545	      0.00492392	      0.00039986	     55.70907702
      2.90306966	     -0.04875818	     -0.00028984	     -0.18982148	     -0.05463397	      0.88243063	     -0.00012544	     -0.20718226	      0.00490192	      0.00038420	     55.65098330
      2.90445539	     -0.04870440	     -0.00030053	     -0.18976721	     -0.05462719	      0.88243115	     -0.00012692	     -0.20715953	      0.00487956	      0.00036646	     55.63919522
      2.90560887	     -0.04866083	     -0.00030643	     -0.18972328	     -0.05462157	      0.88243156	     -0.00012818	     -0.20714097	      0.00486077	      0.00035029	     55.54482883
      2.90676235	     -0.04862192	     -0.00031457	     -0.18968398	     -0.05461598	      0.88243196	     -0.00012946	     -0.20712275	      0.00484177	      0.00033287	     55.48432446
      2.90791583	     -0.04858408	     -0.00032100	     -0.18964577	     -0.05461040	      0.88243233	     -0.00013077	     -0.20710489	      0.00482261	      0.00031437	     55.40734569
      2.90949241	     -0.04853808	     -0.00033130	     -0.18959923	     -0.05460282	      0.88243281	     -0.00013259	     -0.20708104	      0.00479622	      0.00028750	     55.28774286
      2.91062370	     -0.04850413	     -0.00033606	     -0.18956494	     -0.05459740	      0.88243312	     -0.00013393	     -0.20706433	      0.00477715	      0.00026727	     55.22024338
      2.91175498	     -0.04847557	     -0.00034290	     -0.18953601	     -0.05459201	      0.88243341	     -0.00013529	     -0.20704794	      0.00475800	      0.00024636	     55.09867807
      2.91315905	     -0.04843874	     -0.00034891	     -0.18949875	     -0.05458535	      0.88243374	     -0.00013700	     -0.20702804	      0.00473411	      0.00021964	     55.02607846
      2.91435834	     -0.04841366	     -0.00035588	     -0.18947328	     -0.05457968	      0.88243399	     -0.00013850	     -0.20701140	      0.00471367	      0.00019638	     54.84427866
      2.91555763	     -0.04838413	     -0.00035989	     -0.18944341	     -0.05457404	      0.88243421	     -0.00014001	     -0.20699510	      0.00469313	      0.00017283	     54.80471328
      2.91675693	     -0.04836099	     -0.00036591	     -0.18941989	     -0.05456842	      0.88243440	     -0.00014155	     -0.20697907	      0.00467259	      0.00014926	     54.60606557
      2.91795622	     -0.04833368	     -0.00036941	     -0.18939225	     -0.05456283	      0.88243457	     -0.00014312	     -0.20696333	      0.00465196	      0.00012573	     54.55873281
      2.91915551	     -0.04831241	     -0.00037459	     -0.18937060	     -0.05455727	      0.88243470	     -0.00014471	     -0.20694784	      0.00463135	      0.00010247	     54.34896988
      2.92035480	     -0.04828709	     -0.00037753	     -0.18934496	     -0.05455172	      0.88243481	     -0.00014632	     -0.20693261	      0.00461065	      0.00007956	     54.29484214
      2.92155410	     -0.04826747	     -0.00038196	     -0.18932497	     -0.05454621	      0.88243490	     -0.00014796	     -0.20691760	      0.00459000	      0.00005720	     54.07770692
      2.92275339	     -0.04824408	     -0.00038432	     -0.18930127	     -0.05454071	      0.88243495	     -0.00014962	     -0.20690283	      0.00456928	      0.00003544	     54.01377182
      2.92395268	     -0.04822619	     -0.00038793	     -0.18928303	     -0.05453525	      0.88243498	     -0.00015130	     -0.20688827	      0.00454862	      0.00001446	     53.79089454
      2.92515197	     -0.04820517	     -0.00038969	     -0.18926171	     -0.05452980	      0.88243499	     -0.00015301	     -0.20687395	      0.00452792	     -0.00000572	     53.71765266
      2.92635126	     -0.04818974	     -0.00039275	     -0.18924594	     -0.05452439	      0.88243497	     -0.00015474	     -0.20685986	      0.00450730	     -0.00002494	     53.48880086
      2.92755056	     -0.04817150	     -0.00039405	     -0.18922740	     -0.05451899	      0.88243493	     -0.00015648	     -0.20684601	      0.00448667	     -0.00004324	     53.40578463
      2.92874985	     -0.04815899	     -0.00039659	     -0.18921456	     -0.05451362	      0.88243486	     -0.00015825	     -0.20683239	      0.00446615	     -0.00006046	     53.16951443
      2.92994914	     -0.04814418	     -0.00039756	     -0.18919945	     -0.05450828	      0.88243478	     -0.00016004	     -0.20681904	      0.00444564	     -0.00007667	     53.07384716
      2.93114843	     -0.04813504	     -0.00039979	     -0.18918999	     -0.05450296	      0.88243468	     -0.00016185	     -0.20680594	      0.00442528	     -0.00009175	     52.83089694
      2.93234773	     -0.04812386	     -0.00040058	     -0.18917851	     -0.05449767	      0.88243456	     -0.00016368	     -0.20679312	      0.00440498	     -0.00010574	     52.72305848
      2.93354702	     -0.04811810	     -0.00040257	     -0.18917243	     -0.05449240	      0.88243443	     -0.00016553	     -0.20678056	      0.00438486	     -0.00011857	     52.47397230
      2.93474631	     -0.04811047	     -0.00040318	     -0.18916450	     -0.05448715	      0.88243428	     -0.00016740	     -0.20676830	      0.00436484	     -0.00013029	     52.35385637
      2.93594560	     -0.04810816	     -0.00040492	     -0.18916187	     -0.05448193	      0.88243412	     -0.00016929	     -0.20675630	      0.00434506	     -0.00014087	     52.10198264
      2.93714490	     -0.04810426	     -0.00040537	     -0.18915768	     -0.05447673	      0.88243394	     -0.00017120	     -0.20674462	      0.00432542	     -0.00015040	     51.97469520
      2.93858488	     -0.04810732	     -0.00040764	     -0.18916036	     -0.05447052	      0.88243372	     -0.00017351	     -0.20673096	      0.00430224	     -0.00016039	     51.62991971
      2.93964024	     -0.04810542	     -0.00040716	     -0.18915822	     -0.05446598	      0.88243354	     -0.00017522	     -0.20672125	      0.00428538	     -0.00016684	     51.57614900
      2.94069560	     -0.04810971	     -0.00040820	     -0.18916224	     -0.05446147	      0.88243337	     -0.00017694	     -0.20671176	      0.00426882	     -0.00017248	     51.34377933
      2.94212605	     -0.04811449	     -0.00040815	     -0.18916669	     -0.05445538	      0.88243311	     -0.00017929	     -0.20669932	      0.00424666	     -0.00017895	     51.16001882
      2.94340685	     -0.04812524	     -0.00040948	     -0.18917712	     -0.05444995	      0.88243288	     -0.00018142	     -0.20668855	      0.00422725	     -0.00018354	     50.82548120
      2.94468765	     -0.04813110	     -0.00040826	     -0.18918271	     -0.05444455	      0.88243264	     -0.00018356	     -0.20667820	      0.00420810	     -0.00018717	     50.76141682
      2.94578491	     -0.04814475	     -0.00040961	     -0.18919609	     -0.05443994	      0.88243244	     -0.00018541	     -0.20666960	      0.00419211	     -0.00018942	     50.40286469
      2.94688218	     -0.04815420	     -0.00040878	     -0.18920530	     -0.05443535	      0.88243223	     -0.00018727	     -0.20666130	      0.00417632	     -0.00019102	     50.27175797
      2.94822372	     -0.04817182	     -0.00040910	     -0.18922262	     -0.05442976	      0.88243197	     -0.00018955	     -0.20665151	      0.00415751	     -0.00019201	     49.94329367
      2.94956526	     -0.04818588	     -0.00040732	     -0.18923642	     -0.05442420	      0.88243171	     -0.00019185	     -0.20664216	      0.00413910	     -0.00019207	     49.84353524
      2.95065903	     -0.04820517	     -0.00040803	     -0.18925546	     -0.05441968	      0.88243150	     -0.00019374	     -0.20663480	      0.00412456	     -0.00019139	     49.47520794
      2.95175279	     -0.04822027	     -0.00040674	     -0.18927034	     -0.05441517	      0.88243130	     -0.00019563	     -0.20662774	      0.00411027	     -0.00019018	     49.33340576
      2.95312088	     -0.04824469	     -0.00040638	     -0.18929449	     -0.05440956	      0.88243104	     -0.00019801	     -0.20661926	      0.00409297	     -0.00018787	     48.98975029
      2.95448897	     -0.04826504	     -0.00040400	     -0.18931459	     -0.05440397	      0.88243078	     -0.00020040	     -0.20661121	      0.00407615	     -0.00018479	     48.90518785
      2.95555496	     -0.04828855	     -0.00040457	     -0.18933788	     -0.05439964	      0.88243059	     -0.00020227	     -0.20660518	      0.00406356	     -0.00018173	     48.53568132
      2.95662095	     -0.04830758	     -0.00040323	     -0.18935671	     -0.05439531	      0.88243039	     -0.00020414	     -0.20659941	      0.00405123	     -0.00017814	     48.39582415
      2.95804169	     -0.04833772	     -0.00040230	     -0.18938659	     -0.05438957	      0.88243015	     -0.00020665	     -0.20659208	      0.00403532	     -0.00017237	     48.05492379
      2.95946243	     -0.04836387	     -0.00039943	     -0.18941251	     -0.05438384	      0.88242990	     -0.00020916	     -0.20658520	      0.00401984	     -0.00016556	     47.97089315
      2.96049915	     -0.04839022	     -0.00039969	     -0.18943866	     -0.05437968	      0.88242974	     -0.00021100	     -0.20658040	      0.00400898	     -0.00015982	     47.60063918
      2.96153587	     -0.04841196	     -0.00039804	     -0.18946024	     -0.05437553	      0.88242957	     -0.00021284	     -0.20657582	      0.00399830	     -0.00015349	     47.45944584
      2.96302519	     -0.04844681	     -0.00039652	     -0.18949484	     -0.05436959	      0.88242935	     -0.00021548	     -0.20656957	      0.00398341	     -0.00014326	     47.12634371
      2.96430012	     -0.04847372	     -0.00039375	     -0.18952157	     -0.05436452	      0.88242918	     -0.00021775	     -0.20656453	      0.00397096	     -0.00013354	     46.98543151
      2.96557505	     -0.04850624	     -0.00039255	     -0.18955390	     -0.05435946	      0.88242901	     -0.00022002	     -0.20655972	      0.00395891	     -0.00012293	     46.62269838
      2.96684998	     -0.04853235	     -0.00038874	     -0.18957986	     -0.05435442	      0.88242886	     -0.00022230	     -0.20655518	      0.00394707	     -0.00011158	     46.55968529
      2.96812491	     -0.04856720	     -0.00038782	     -0.18961451	     -0.05434940	      0.88242873	     -0.00022457	     -0.20655082	      0.00393569	     -0.00009938	     46.13828786
      2.96921824	     -0.04858906	     -0.00038410	     -0.18963626	     -0.05434510	      0.88242863	     -0.00022651	     -0.20654729	      0.00392604	     -0.00008840	     46.10480158
      2.97031157	     -0.04861648	     -0.00038221	     -0.18966354	     -0.05434081	      0.88242854	     -0.00022846	     -0.20654388	      0.00391668	     -0.00007684	     45.84113467
      2.97169644	     -0.04864708	     -0.00037815	     -0.18969401	     -0.05433540	      0.88242844	     -0.00023092	     -0.20653975	      0.00390504	     -0.00006153	     45.67949906
      2.97308130	     -0.04868262	     -0.00037523	     -0.18972940	     -0.05433000	      0.88242837	     -0.00023338	     -0.20653579	      0.00389374	     -0.00004547	     45.30312207
      2.97419206	     -0.04870453	     -0.00037039	     -0.18975124	     -0.05432568	      0.88242832	     -0.00023534	     -0.20653277	      0.00388477	     -0.00003216	     45.26115231
      2.97530282	     -0.04873139	     -0.00036725	     -0.18977800	     -0.05432137	      0.88242829	     -0.00023731	     -0.20652982	      0.00387608	     -0.00001840	     45.00810501
[truncated: 289,477 more chars]
