# Supplementary material for: A Neural Controller Model Considering the Vestibulospinal Tract in Human Postural Control
Source: Front Comput Neurosci. 2022 Feb 25;16:785099. doi: 10.3389/fncom.2022.785099 (PMC8913724; doi:10.3389/fncom.2022.785099)
Supplement: Supplementary file 8 [file Data_Sheet_3.zip › SimulationResults/VST+/3.550/opt_3/jiang_CoPpositon_pos.sto]

CoP
version=1
nRows=3685
nColumns=11
inDegrees=no

This file contains CoP trajectory (of origin) and orientations.

Units are S.I. units (seconds, meters, Newtons, ...)
Angles are in degrees.

endheader
time	cop-x	cop-z	cop-x-calcn-r	com-x	com-y	com-z	com-x-calcn-r	com-x-vel	com-y-vel	s_torques
      0.00050956	     -0.05889584	     -0.00032746	     -0.19988574	     -0.06311975	      0.88306779	     -0.00041561	     -0.21706737	      0.00000427	      0.00008594	     19.47532175
      0.00101911	     -0.05828033	     -0.00026132	     -0.19927126	     -0.06311975	      0.88306785	     -0.00041559	     -0.21705121	     -0.00000656	      0.00017381	     22.82905294
      0.00184916	     -0.05763880	     -0.00020322	     -0.19863031	     -0.06311977	      0.88306806	     -0.00041556	     -0.21701331	     -0.00004716	      0.00031724	     20.98709210
      0.00286036	     -0.05727421	     -0.00017867	     -0.19826524	     -0.06311985	      0.88306846	     -0.00041550	     -0.21696065	     -0.00012298	      0.00048352	     19.13479532
      0.00461318	     -0.05722279	     -0.00018817	     -0.19821157	     -0.06312021	      0.88306953	     -0.00041536	     -0.21687897	     -0.00028736	      0.00072483	     16.83192008
      0.00648959	     -0.05743597	     -0.00021212	     -0.19842204	     -0.06312092	      0.88307107	     -0.00041516	     -0.21681865	     -0.00047096	      0.00089768	     13.48954591
      0.00784106	     -0.05757518	     -0.00022203	     -0.19855955	     -0.06312164	      0.88307233	     -0.00041498	     -0.21679025	     -0.00059727	      0.00096728	     11.08795662
      0.00919253	     -0.05767407	     -0.00022496	     -0.19865696	     -0.06312253	      0.88307366	     -0.00041479	     -0.21677004	     -0.00071656	      0.00099638	      9.63852317
      0.01054400	     -0.05772747	     -0.00022312	     -0.19870907	     -0.06312358	      0.88307501	     -0.00041457	     -0.21675488	     -0.00083023	      0.00099092	      8.70321427
      0.01222376	     -0.05775627	     -0.00021828	     -0.19873641	     -0.06312509	      0.88307664	     -0.00041428	     -0.21673995	     -0.00096526	      0.00094522	      8.07080346
      0.01354600	     -0.05775677	     -0.00021399	     -0.19873581	     -0.06312643	      0.88307785	     -0.00041403	     -0.21673000	     -0.00106849	      0.00088490	      8.01321093
      0.01486824	     -0.05775306	     -0.00021064	     -0.19873100	     -0.06312791	      0.88307897	     -0.00041377	     -0.21672109	     -0.00116940	      0.00080786	      7.85609103
      0.01619048	     -0.05774363	     -0.00020871	     -0.19872046	     -0.06312952	      0.88307998	     -0.00041350	     -0.21671313	     -0.00126888	      0.00071754	      7.93749049
      0.01797171	     -0.05773212	     -0.00020783	     -0.19870746	     -0.06313190	      0.88308114	     -0.00041312	     -0.21670386	     -0.00140054	      0.00057996	      7.78412455
      0.01928731	     -0.05772067	     -0.00020947	     -0.19869489	     -0.06313381	      0.88308183	     -0.00041283	     -0.21669815	     -0.00149655	      0.00046937	      7.98418998
      0.02060291	     -0.05771332	     -0.00021172	     -0.19868641	     -0.06313584	      0.88308237	     -0.00041253	     -0.21669339	     -0.00159101	      0.00035318	      7.80401641
      0.02221706	     -0.05770353	     -0.00021614	     -0.19867523	     -0.06313850	      0.88308283	     -0.00041216	     -0.21668891	     -0.00170518	      0.00020465	      7.85691471
      0.02365914	     -0.05770049	     -0.00022061	     -0.19867096	     -0.06314103	      0.88308302	     -0.00041182	     -0.21668613	     -0.00180486	      0.00006801	      7.56661662
      0.02510121	     -0.05769685	     -0.00022651	     -0.19866609	     -0.06314370	      0.88308302	     -0.00041148	     -0.21668454	     -0.00190253	     -0.00007130	      7.63849610
      0.02654329	     -0.05770154	     -0.00023218	     -0.19866959	     -0.06314652	      0.88308282	     -0.00041113	     -0.21668405	     -0.00199714	     -0.00021208	      7.39555467
      0.02798536	     -0.05770658	     -0.00023892	     -0.19867344	     -0.06314946	      0.88308241	     -0.00041078	     -0.21668471	     -0.00208886	     -0.00035362	      7.48199329
      0.02942744	     -0.05772183	     -0.00024491	     -0.19868757	     -0.06315254	      0.88308180	     -0.00041042	     -0.21668643	     -0.00217642	     -0.00049478	      7.37880715
      0.03086952	     -0.05773773	     -0.00025177	     -0.19870237	     -0.06315574	      0.88308098	     -0.00041006	     -0.21668928	     -0.00225998	     -0.00063485	      7.53661058
      0.03231159	     -0.05776504	     -0.00025743	     -0.19872866	     -0.06315905	      0.88307997	     -0.00040969	     -0.21669317	     -0.00233810	     -0.00077260	      7.64414891
      0.03375367	     -0.05779230	     -0.00026384	     -0.19875494	     -0.06316248	      0.88307876	     -0.00040932	     -0.21669816	     -0.00241106	     -0.00090725	      7.93904028
      0.03504217	     -0.05782638	     -0.00026830	     -0.19878821	     -0.06316563	      0.88307751	     -0.00040897	     -0.21670346	     -0.00247062	     -0.00102380	      8.24773828
      0.03633067	     -0.05786090	     -0.00027304	     -0.19882198	     -0.06316884	      0.88307612	     -0.00040863	     -0.21670960	     -0.00252515	     -0.00113616	      8.67495606
      0.03790089	     -0.05791024	     -0.00027779	     -0.19887050	     -0.06317286	      0.88307423	     -0.00040820	     -0.21671810	     -0.00258378	     -0.00126602	      9.33398978
      0.03947112	     -0.05796030	     -0.00028251	     -0.19891983	     -0.06317695	      0.88307215	     -0.00040775	     -0.21672772	     -0.00263398	     -0.00138687	     10.16064194
      0.04078584	     -0.05800814	     -0.00028528	     -0.19896714	     -0.06318044	      0.88307026	     -0.00040738	     -0.21673652	     -0.00266886	     -0.00147992	     10.93346896
      0.04210056	     -0.05805317	     -0.00028826	     -0.19901172	     -0.06318397	      0.88306826	     -0.00040699	     -0.21674598	     -0.00269778	     -0.00156485	     11.82033778
      0.04341528	     -0.05809977	     -0.00029048	     -0.19905794	     -0.06318753	      0.88306615	     -0.00040660	     -0.21675597	     -0.00272045	     -0.00164083	     12.74619837
      0.04521628	     -0.05815982	     -0.00029339	     -0.19911758	     -0.06319245	      0.88306311	     -0.00040605	     -0.21677041	     -0.00274226	     -0.00172938	     14.15329171
      0.04654877	     -0.05820435	     -0.00029460	     -0.19916190	     -0.06319611	      0.88306077	     -0.00040563	     -0.21678149	     -0.00275165	     -0.00178256	     15.10790689
      0.04788126	     -0.05824254	     -0.00029598	     -0.19919994	     -0.06319978	      0.88305837	     -0.00040521	     -0.21679283	     -0.00275623	     -0.00182492	     16.17621152
      0.04948671	     -0.05828674	     -0.00029675	     -0.19924402	     -0.06320421	      0.88305541	     -0.00040468	     -0.21680662	     -0.00275562	     -0.00186108	     17.22582750
      0.05090738	     -0.05831833	     -0.00029783	     -0.19927557	     -0.06320812	      0.88305275	     -0.00040421	     -0.21681889	     -0.00275082	     -0.00187956	     18.27820036
      0.05232805	     -0.05834925	     -0.00029818	     -0.19930650	     -0.06321202	      0.88305007	     -0.00040373	     -0.21683107	     -0.00274226	     -0.00188531	     18.91748360
      0.05374872	     -0.05837155	     -0.00029917	     -0.19932884	     -0.06321591	      0.88304740	     -0.00040324	     -0.21684310	     -0.00273138	     -0.00187885	     19.76340771
      0.05516939	     -0.05839237	     -0.00029942	     -0.19934973	     -0.06321978	      0.88304474	     -0.00040274	     -0.21685485	     -0.00271833	     -0.00186046	     20.11561878
      0.05659006	     -0.05840433	     -0.00030020	     -0.19936178	     -0.06322363	      0.88304212	     -0.00040224	     -0.21686627	     -0.00270449	     -0.00183097	     20.70600189
      0.05801072	     -0.05841479	     -0.00030024	     -0.19937235	     -0.06322747	      0.88303954	     -0.00040172	     -0.21687723	     -0.00268994	     -0.00179093	     20.76881916
      0.05943139	     -0.05841665	     -0.00030078	     -0.19937432	     -0.06323128	      0.88303703	     -0.00040120	     -0.21688769	     -0.00267596	     -0.00174133	     21.10780507
      0.06085206	     -0.05841758	     -0.00030060	     -0.19937537	     -0.06323507	      0.88303460	     -0.00040068	     -0.21689755	     -0.00266252	     -0.00168293	     20.91857835
      0.06227273	     -0.05841070	     -0.00030098	     -0.19936859	     -0.06323884	      0.88303225	     -0.00040014	     -0.21690682	     -0.00265076	     -0.00161692	     21.04970588
      0.06369340	     -0.05840342	     -0.00030056	     -0.19936141	     -0.06324260	      0.88303001	     -0.00039960	     -0.21691542	     -0.00264049	     -0.00154416	     20.67556835
      0.06511407	     -0.05838855	     -0.00030061	     -0.19934662	     -0.06324635	      0.88302787	     -0.00039905	     -0.21692334	     -0.00263273	     -0.00146593	     20.65708640
      0.06653474	     -0.05837431	     -0.00030000	     -0.19933244	     -0.06325008	      0.88302584	     -0.00039850	     -0.21693053	     -0.00262712	     -0.00138314	     20.16660153
      0.06795541	     -0.05835353	     -0.00030003	     -0.19931169	     -0.06325381	      0.88302394	     -0.00039794	     -0.21693703	     -0.00262456	     -0.00129708	     20.06147996
      0.06937608	     -0.05833510	     -0.00029955	     -0.19929328	     -0.06325754	      0.88302216	     -0.00039737	     -0.21694281	     -0.00262453	     -0.00120867	     19.51627597
      0.07079675	     -0.05831087	     -0.00029974	     -0.19926903	     -0.06326127	      0.88302051	     -0.00039680	     -0.21694793	     -0.00262783	     -0.00111918	     19.37756831
      0.07221742	     -0.05828990	     -0.00029924	     -0.19924802	     -0.06326501	      0.88301898	     -0.00039622	     -0.21695237	     -0.00263378	     -0.00102948	     18.82311809
      0.07363809	     -0.05826358	     -0.00029935	     -0.19922162	     -0.06326876	      0.88301758	     -0.00039563	     -0.21695621	     -0.00264312	     -0.00094076	     18.68355615
      0.07505876	     -0.05824153	     -0.00029883	     -0.19919947	     -0.06327252	      0.88301631	     -0.00039504	     -0.21695944	     -0.00265504	     -0.00085371	     18.14467386
      0.07647943	     -0.05821389	     -0.00029894	     -0.19917169	     -0.06327630	      0.88301515	     -0.00039445	     -0.21696215	     -0.00267028	     -0.00076943	     18.02686165
      0.07790010	     -0.05819118	     -0.00029828	     -0.19914882	     -0.06328011	      0.88301412	     -0.00039385	     -0.21696432	     -0.00268793	     -0.00068846	     17.52286532
      0.07932077	     -0.05816257	     -0.00029817	     -0.19912003	     -0.06328394	      0.88301320	     -0.00039324	     -0.21696605	     -0.00270874	     -0.00061173	     17.43806357
      0.08074144	     -0.05814062	     -0.00029739	     -0.19909787	     -0.06328781	      0.88301238	     -0.00039263	     -0.21696729	     -0.00273192	     -0.00053957	     17.15147582
      0.08216211	     -0.05813050	     -0.00029908	     -0.19908744	     -0.06329171	      0.88301166	     -0.00039202	     -0.21696841	     -0.00276086	     -0.00047293	     17.36937769
      0.08358278	     -0.05818191	     -0.00030361	     -0.19913839	     -0.06329566	      0.88301103	     -0.00039139	     -0.21697063	     -0.00280028	     -0.00041372	     17.07687279
      0.08500345	     -0.05831399	     -0.00031109	     -0.19926984	     -0.06329967	      0.88301048	     -0.00039076	     -0.21697652	     -0.00285134	     -0.00036650	     17.22740518
      0.08642412	     -0.05853530	     -0.00031695	     -0.19949048	     -0.06330376	      0.88300998	     -0.00039012	     -0.21698850	     -0.00290850	     -0.00033606	     16.87782737
      0.08784479	     -0.05880197	     -0.00032009	     -0.19975656	     -0.06330793	      0.88300951	     -0.00038948	     -0.21700808	     -0.00296691	     -0.00032651	     17.68316751
      0.08926546	     -0.05909037	     -0.00031764	     -0.20004450	     -0.06331219	      0.88300904	     -0.00038882	     -0.21703507	     -0.00302153	     -0.00033897	     17.69884051
      0.09068612	     -0.05935953	     -0.00031202	     -0.20031335	     -0.06331652	      0.88300854	     -0.00038816	     -0.21706841	     -0.00307218	     -0.00037282	     19.15523339
      0.09210679	     -0.05960703	     -0.00030234	     -0.20056065	     -0.06332092	      0.88300798	     -0.00038749	     -0.21710636	     -0.00311822	     -0.00042531	     19.17077419
      0.09352746	     -0.05982026	     -0.00029256	     -0.20077372	     -0.06332538	      0.88300733	     -0.00038684	     -0.21714747	     -0.00316163	     -0.00049355	     20.37920385
      0.09494813	     -0.06001201	     -0.00028206	     -0.20096534	     -0.06332990	      0.88300657	     -0.00038619	     -0.21719047	     -0.00320251	     -0.00057405	     20.01938828
      0.09636880	     -0.06017973	     -0.00027408	     -0.20113291	     -0.06333448	      0.88300569	     -0.00038555	     -0.21723459	     -0.00324218	     -0.00066389	     20.51557792
      0.09778947	     -0.06033346	     -0.00026756	     -0.20128645	     -0.06333911	      0.88300468	     -0.00038494	     -0.21727919	     -0.00328012	     -0.00076012	     19.83978525
      0.09921014	     -0.06047220	     -0.00026476	     -0.20142495	     -0.06334380	      0.88300353	     -0.00038435	     -0.21732392	     -0.00331668	     -0.00086045	     19.73964459
      0.10063081	     -0.06060249	     -0.00026439	     -0.20155497	     -0.06334853	      0.88300223	     -0.00038379	     -0.21736845	     -0.00335104	     -0.00096266	     19.05700634
      0.10240705	     -0.06075220	     -0.00026937	     -0.20170428	     -0.06335452	      0.88300041	     -0.00038313	     -0.21742352	     -0.00339077	     -0.00109037	     18.88652466
      0.10376985	     -0.06086269	     -0.00027484	     -0.20181445	     -0.06335916	      0.88299886	     -0.00038266	     -0.21746503	     -0.00341787	     -0.00118613	     18.34152723
      0.10513264	     -0.06096690	     -0.00028354	     -0.20191831	     -0.06336383	      0.88299718	     -0.00038221	     -0.21750573	     -0.00344227	     -0.00127876	     18.44056478
      0.10681824	     -0.06109493	     -0.00029591	     -0.20204592	     -0.06336966	      0.88299493	     -0.00038171	     -0.21755478	     -0.00346780	     -0.00138738	     18.56494393
      0.10850383	     -0.06121925	     -0.00031204	     -0.20216980	     -0.06337552	      0.88299251	     -0.00038125	     -0.21760232	     -0.00348865	     -0.00148786	     19.10117935
      0.10979663	     -0.06131985	     -0.00032440	     -0.20227010	     -0.06338004	      0.88299054	     -0.00038092	     -0.21763777	     -0.00350072	     -0.00155796	     19.50116217
      0.11108943	     -0.06142319	     -0.00033742	     -0.20237316	     -0.06338457	      0.88298848	     -0.00038061	     -0.21767249	     -0.00351007	     -0.00162146	     19.95167716
      0.11287381	     -0.06157210	     -0.00035404	     -0.20252177	     -0.06339084	      0.88298552	     -0.00038023	     -0.21771930	     -0.00351738	     -0.00169812	     20.62012534
      0.11465819	     -0.06172693	     -0.00037044	     -0.20267636	     -0.06339712	      0.88298243	     -0.00037987	     -0.21776517	     -0.00351849	     -0.00176224	     20.97552446
      0.11593110	     -0.06184742	     -0.00037937	     -0.20279677	     -0.06340160	      0.88298016	     -0.00037964	     -0.21779751	     -0.00351461	     -0.00180035	     21.38241375
      0.11720402	     -0.06197009	     -0.00038817	     -0.20291940	     -0.06340607	      0.88297785	     -0.00037942	     -0.21782966	     -0.00350748	     -0.00183252	     21.48410023
      0.11907297	     -0.06215722	     -0.00039846	     -0.20310659	     -0.06341261	      0.88297439	     -0.00037912	     -0.21787658	     -0.00349027	     -0.00186927	     21.61134405
      0.12066754	     -0.06231921	     -0.00040567	     -0.20326871	     -0.06341816	      0.88297139	     -0.00037888	     -0.21791644	     -0.00346978	     -0.00189138	     21.47533555
      0.12226211	     -0.06248445	     -0.00040950	     -0.20343421	     -0.06342367	      0.88296836	     -0.00037865	     -0.21795617	     -0.00344358	     -0.00190544	     21.43251691
      0.12385669	     -0.06264657	     -0.00041302	     -0.20359664	     -0.06342914	      0.88296531	     -0.00037844	     -0.21799586	     -0.00341272	     -0.00191220	     21.22836521
      0.12527218	     -0.06279209	     -0.00041302	     -0.20374253	     -0.06343395	      0.88296261	     -0.00037826	     -0.21803103	     -0.00338078	     -0.00191229	     21.10132731
      0.12668768	     -0.06293232	     -0.00041317	     -0.20388317	     -0.06343871	      0.88295990	     -0.00037809	     -0.21806621	     -0.00334564	     -0.00190733	     21.00981960
      0.12810317	     -0.06306924	     -0.00041158	     -0.20402056	     -0.06344342	      0.88295721	     -0.00037794	     -0.21810131	     -0.00330686	     -0.00189741	     20.89083577
      0.12999535	     -0.06324193	     -0.00040935	     -0.20419391	     -0.06344962	      0.88295364	     -0.00037776	     -0.21814806	     -0.00325048	     -0.00187704	     20.88461395
      0.13146647	     -0.06336908	     -0.00040585	     -0.20432165	     -0.06345437	      0.88295089	     -0.00037763	     -0.21818412	     -0.00320287	     -0.00185574	     20.66889593
      0.13293759	     -0.06348544	     -0.00040343	     -0.20443861	     -0.06345904	      0.88294818	     -0.00037752	     -0.21821983	     -0.00315296	     -0.00182998	     20.71761612
      0.13440870	     -0.06359381	     -0.00040007	     -0.20454761	     -0.06346364	      0.88294551	     -0.00037743	     -0.21825502	     -0.00310041	     -0.00179973	     20.51727030
      0.13624661	     -0.06371441	     -0.00039748	     -0.20466900	     -0.06346928	      0.88294224	     -0.00037734	     -0.21829806	     -0.00303231	     -0.00175581	     20.54471757
      0.13770198	     -0.06380124	     -0.00039448	     -0.20475649	     -0.06347365	      0.88293971	     -0.00037730	     -0.21833125	     -0.00297621	     -0.00171613	     20.14104204
      0.13915735	     -0.06387722	     -0.00039334	     -0.20483311	     -0.06347794	      0.88293725	     -0.00037728	     -0.21836353	     -0.00291928	     -0.00167234	     20.09757857
      0.14061271	     -0.06394577	     -0.00039177	     -0.20490232	     -0.06348215	      0.88293485	     -0.00037729	     -0.21839475	     -0.00286114	     -0.00162438	     19.77683235
      0.14252943	     -0.06402253	     -0.00039164	     -0.20497991	     -0.06348756	      0.88293180	     -0.00037733	     -0.21843412	     -0.00278387	     -0.00155524	     19.63917697
      0.14398571	     -0.06407474	     -0.00039078	     -0.20503278	     -0.06349157	      0.88292957	     -0.00037740	     -0.21846257	     -0.00272426	     -0.00149828	     19.18376332
      0.14544198	     -0.06412009	     -0.00039180	     -0.20507875	     -0.06349549	      0.88292744	     -0.00037749	     -0.21848974	     -0.00266482	     -0.00143800	     19.05982785
      0.14689825	     -0.06416257	     -0.00039235	     -0.20512186	     -0.06349933	      0.88292539	     -0.00037761	     -0.21851562	     -0.00260500	     -0.00137464	     18.75013201
      0.14885820	     -0.06421400	     -0.00039479	     -0.20517412	     -0.06350436	      0.88292278	     -0.00037782	     -0.21854844	     -0.00252471	     -0.00128552	     18.56836874
      0.15030396	     -0.06425134	     -0.00039553	     -0.20521208	     -0.06350796	      0.88292097	     -0.00037800	     -0.21857122	     -0.00246503	     -0.00121752	     18.21443180
      0.15174972	     -0.06428585	     -0.00039784	     -0.20524720	     -0.06351148	      0.88291926	     -0.00037821	     -0.21859285	     -0.00240565	     -0.00114840	     18.08524900
      0.15352733	     -0.06432820	     -0.00039948	     -0.20529030	     -0.06351570	      0.88291730	     -0.00037851	     -0.21861792	     -0.00233206	     -0.00106255	     17.77626894
      0.15511114	     -0.06436343	     -0.00040243	     -0.20532619	     -0.06351934	      0.88291567	     -0.00037882	     -0.21863891	     -0.00226660	     -0.00098615	     17.67015362
      0.15669495	     -0.06439990	     -0.00040345	     -0.20536334	     -0.06352288	      0.88291417	     -0.00037915	     -0.21865868	     -0.00220027	     -0.00091037	     17.37210077
      0.15827876	     -0.06443388	     -0.00040635	     -0.20539798	     -0.06352631	      0.88291279	     -0.00037952	     -0.21867734	     -0.00213398	     -0.00083615	     17.26812818
      0.15986257	     -0.06446915	     -0.00040689	     -0.20543395	     -0.06352963	      0.88291152	     -0.00037992	     -0.21869491	     -0.00206654	     -0.00076395	     16.97274510
      0.16144638	     -0.06450151	     -0.00040947	     -0.20546699	     -0.06353285	      0.88291037	     -0.00038036	     -0.21871151	     -0.00199898	     -0.00069456	     16.87833506
      0.16303019	     -0.06453481	     -0.00040935	     -0.20550102	     -0.06353597	      0.88290932	     -0.00038082	     -0.21872717	     -0.00193009	     -0.00062831	     16.59089237
      0.16461400	     -0.06456453	     -0.00041147	     -0.20553144	     -0.06353897	      0.88290837	     -0.00038131	     -0.21874196	     -0.00186094	     -0.00056574	     16.50823369
      0.16619781	     -0.06459201	     -0.00041048	     -0.20555967	     -0.06354186	      0.88290753	     -0.00038184	     -0.21875588	     -0.00179059	     -0.00050714	     16.27469511
      0.16778161	     -0.06461029	     -0.00041186	     -0.20557868	     -0.06354464	      0.88290677	     -0.00038240	     -0.21876883	     -0.00172008	     -0.00045253	     16.26437152
      0.16936542	     -0.06461582	     -0.00040970	     -0.20558498	     -0.06354731	      0.88290609	     -0.00038298	     -0.21878051	     -0.00164930	     -0.00040179	     16.17660538
      0.17094923	     -0.06460091	     -0.00041020	     -0.20557078	     -0.06354986	      0.88290549	     -0.00038360	     -0.21879048	     -0.00158057	     -0.00035465	     16.40611275
      0.17253304	     -0.06456444	     -0.00040715	     -0.20553506	     -0.06355232	      0.88290497	     -0.00038425	     -0.21879819	     -0.00151443	     -0.00031033	     16.47831886
      0.17411685	     -0.06450417	     -0.00040746	     -0.20547543	     -0.06355466	      0.88290451	     -0.00038494	     -0.21880317	     -0.00145347	     -0.00026835	     16.87563232
      0.17570066	     -0.06442502	     -0.00040460	     -0.20539691	     -0.06355692	      0.88290411	     -0.00038565	     -0.21880512	     -0.00139743	     -0.00022800	     17.17167562
      0.17728447	     -0.06433182	     -0.00040617	     -0.20530420	     -0.06355909	      0.88290378	     -0.00038640	     -0.21880397	     -0.00134778	     -0.00018912	     17.71370159
      0.17886828	     -0.06423137	     -0.00040470	     -0.20520423	     -0.06356119	      0.88290351	     -0.00038717	     -0.21879994	     -0.00130296	     -0.00015130	     18.16257916
      0.18028952	     -0.06413795	     -0.00040719	     -0.20511113	     -0.06356302	      0.88290332	     -0.00038790	     -0.21879413	     -0.00126726	     -0.00011849	     18.64698824
      0.18171077	     -0.06404387	     -0.00040764	     -0.20501737	     -0.06356480	      0.88290318	     -0.00038864	     -0.21878655	     -0.00123414	     -0.00008679	     19.10876709
      0.18343665	     -0.06393002	     -0.00041007	     -0.20490385	     -0.06356689	      0.88290306	     -0.00038958	     -0.21877532	     -0.00119664	     -0.00005011	     19.65953433
      0.18516253	     -0.06381670	     -0.00041023	     -0.20479089	     -0.06356893	      0.88290300	     -0.00039055	     -0.21876226	     -0.00116002	     -0.00001560	     20.24343032
      0.18658167	     -0.06372449	     -0.00041285	     -0.20469892	     -0.06357055	      0.88290300	     -0.00039137	     -0.21875036	     -0.00112987	      0.00001119	     20.65639078
      0.18800080	     -0.06363154	     -0.00041306	     -0.20460627	     -0.06357213	      0.88290303	     -0.00039221	     -0.21873754	     -0.00109870	      0.00003644	     21.12595321
      0.18974721	     -0.06351663	     -0.00041486	     -0.20449172	     -0.06357402	      0.88290312	     -0.00039327	     -0.21872064	     -0.00105894	      0.00006552	     21.72644284
      0.19149361	     -0.06339938	     -0.00041356	     -0.20437489	     -0.06357583	      0.88290326	     -0.00039436	     -0.21870259	     -0.00101693	      0.00009259	     22.34795957
      0.19283680	     -0.06330899	     -0.00041517	     -0.20428479	     -0.06357718	      0.88290340	     -0.00039521	     -0.21868797	     -0.00098348	      0.00011217	     22.81381750
      0.19418000	     -0.06321712	     -0.00041422	     -0.20419327	     -0.06357847	      0.88290356	     -0.00039608	     -0.21867279	     -0.00094862	      0.00013066	     23.28647404
      0.19601111	     -0.06309122	     -0.00041391	     -0.20406785	     -0.06358017	      0.88290382	     -0.00039729	     -0.21865123	     -0.00089940	      0.00015412	     23.96673115
      0.19784222	     -0.06296300	     -0.00041052	     -0.20394017	     -0.06358177	      0.88290413	     -0.00039852	     -0.21862880	     -0.00084807	      0.00017565	     24.58878539
      0.19911415	     -0.06287428	     -0.00041089	     -0.20385180	     -0.06358282	      0.88290436	     -0.00039939	     -0.21861274	     -0.00081173	      0.00018946	     25.07384580
      0.20038608	     -0.06278418	     -0.00040886	     -0.20376209	     -0.06358383	      0.88290461	     -0.00040027	     -0.21859634	     -0.00077455	      0.00020232	     25.49978056
      0.20233846	     -0.06264542	     -0.00040652	     -0.20362392	     -0.06358529	      0.88290502	     -0.00040164	     -0.21857052	     -0.00071659	      0.00022018	     26.17933120
      0.20393998	     -0.06253022	     -0.00040294	     -0.20350924	     -0.06358639	      0.88290538	     -0.00040277	     -0.21854884	     -0.00066836	      0.00023319	     26.64291421
      0.20554151	     -0.06241538	     -0.00040134	     -0.20339489	     -0.06358743	      0.88290577	     -0.00040392	     -0.21852674	     -0.00062004	      0.00024472	     27.18974317
      0.20714303	     -0.06229875	     -0.00039669	     -0.20327880	     -0.06358838	      0.88290617	     -0.00040508	     -0.21850427	     -0.00057149	      0.00025492	     27.53656289
      0.20856778	     -0.06219604	     -0.00039550	     -0.20317653	     -0.06358916	      0.88290654	     -0.00040612	     -0.21848397	     -0.00052874	      0.00026288	     27.98849656
      0.20999253	     -0.06209197	     -0.00039165	     -0.20307292	     -0.06358989	      0.88290692	     -0.00040716	     -0.21846344	     -0.00048615	      0.00026990	     28.24888962
      0.21141727	     -0.06198854	     -0.00038943	     -0.20296993	     -0.06359055	      0.88290730	     -0.00040821	     -0.21844266	     -0.00044423	      0.00027597	     28.59197190
      0.21323583	     -0.06185571	     -0.00038468	     -0.20283767	     -0.06359131	      0.88290781	     -0.00040955	     -0.21841585	     -0.00039153	      0.00028247	     28.85391003
      0.21466463	     -0.06175247	     -0.00038315	     -0.20273484	     -0.06359184	      0.88290822	     -0.00041060	     -0.21839455	     -0.00035125	      0.00028659	     29.18384647
      0.21609343	     -0.06164873	     -0.00037940	     -0.20263154	     -0.06359231	      0.88290863	     -0.00041166	     -0.21837309	     -0.00031173	      0.00028994	     29.30973091
      0.21752222	     -0.06154646	     -0.00037729	     -0.20252966	     -0.06359273	      0.88290905	     -0.00041272	     -0.21835148	     -0.00027338	      0.00029246	     29.53496900
      0.21934201	     -0.06141700	     -0.00037280	     -0.20240072	     -0.06359319	      0.88290958	     -0.00041407	     -0.21832379	     -0.00022600	      0.00029452	     29.63521781
      0.22073304	     -0.06132036	     -0.00037164	     -0.20230442	     -0.06359348	      0.88290999	     -0.00041509	     -0.21830254	     -0.00019130	      0.00029510	     29.86291895
      0.22212408	     -0.06122421	     -0.00036837	     -0.20220863	     -0.06359372	      0.88291040	     -0.00041612	     -0.21828125	     -0.00015758	      0.00029491	     29.89027889
      0.22381110	     -0.06111038	     -0.00036643	     -0.20209518	     -0.06359395	      0.88291090	     -0.00041735	     -0.21825540	     -0.00011851	      0.00029347	     30.07138521
      0.22531866	     -0.06100993	     -0.00036260	     -0.20199510	     -0.06359410	      0.88291134	     -0.00041845	     -0.21823231	     -0.00008494	      0.00029113	     30.02266139
      0.22682621	     -0.06091260	     -0.00036153	     -0.20189806	     -0.06359421	      0.88291178	     -0.00041954	     -0.21820927	     -0.00005309	      0.00028762	     30.19072818
      0.22833376	     -0.06081649	     -0.00035764	     -0.20180228	     -0.06359426	      0.88291221	     -0.00042061	     -0.21818632	     -0.00002245	      0.00028309	     30.09309787
      0.22984132	     -0.06072378	     -0.00035683	     -0.20170984	     -0.06359428	      0.88291263	     -0.00042168	     -0.21816347	      0.00000642	      0.00027735	     30.24716458
      0.23134887	     -0.06063237	     -0.00035274	     -0.20161872	     -0.06359425	      0.88291304	     -0.00042273	     -0.21814077	      0.00003415	      0.00027058	     30.09948470
      0.23285643	     -0.06054473	     -0.00035225	     -0.20153132	     -0.06359417	      0.88291344	     -0.00042377	     -0.21811823	      0.00006010	      0.00026260	     30.25336913
      0.23436398	     -0.06045838	     -0.00034791	     -0.20144524	     -0.06359407	      0.88291383	     -0.00042479	     -0.21809590	      0.00008503	      0.00025363	     30.04995275
      0.23569570	     -0.06038531	     -0.00034752	     -0.20137234	     -0.06359394	      0.88291417	     -0.00042568	     -0.21807636	      0.00010558	      0.00024472	     30.15264575
      0.23702743	     -0.06031362	     -0.00034454	     -0.20130085	     -0.06359378	      0.88291448	     -0.00042656	     -0.21805701	      0.00012533	      0.00023509	     30.04286027
      0.23866350	     -0.06022849	     -0.00034261	     -0.20121593	     -0.06359356	      0.88291486	     -0.00042761	     -0.21803351	      0.00014808	      0.00022217	     30.05978392
      0.24029957	     -0.06014527	     -0.00033839	     -0.20113294	     -0.06359330	      0.88291521	     -0.00042864	     -0.21801033	      0.00016964	      0.00020820	     29.87572370
      0.24163237	     -0.06008020	     -0.00033757	     -0.20106800	     -0.06359306	      0.88291548	     -0.00042946	     -0.21799167	      0.00018598	      0.00019592	     29.94394182
      0.24296517	     -0.06001624	     -0.00033453	     -0.20100421	     -0.06359280	      0.88291573	     -0.00043026	     -0.21797323	      0.00020171	      0.00018295	     29.81818040
      0.24461927	     -0.05993972	     -0.00033245	     -0.20092785	     -0.06359246	      0.88291602	     -0.00043123	     -0.21795066	      0.00021999	      0.00016575	     29.81843475
      0.24627337	     -0.05986515	     -0.00032791	     -0.20085347	     -0.06359208	      0.88291628	     -0.00043216	     -0.21792845	      0.00023741	      0.00014745	     29.60283553
      0.24754218	     -0.05981044	     -0.00032724	     -0.20079885	     -0.06359177	      0.88291646	     -0.00043285	     -0.21791165	      0.00024980	      0.00013256	     29.66907666
      0.24881099	     -0.05975669	     -0.00032447	     -0.20074522	     -0.06359144	      0.88291662	     -0.00043352	     -0.21789507	      0.00026181	      0.00011709	     29.54951449
      0.25054370	     -0.05968608	     -0.00032206	     -0.20067474	     -0.06359098	      0.88291680	     -0.00043441	     -0.21787278	      0.00027719	      0.00009496	     29.51148159
      0.25227641	     -0.05961801	     -0.00031733	     -0.20060682	     -0.06359048	      0.88291695	     -0.00043525	     -0.21785090	      0.00029182	      0.00007199	     29.26529364
      0.25348320	     -0.05957286	     -0.00031683	     -0.20056173	     -0.06359013	      0.88291702	     -0.00043581	     -0.21783591	      0.00030117	      0.00005545	     29.32130967
      0.25469000	     -0.05952856	     -0.00031434	     -0.20051752	     -0.06358976	      0.88291708	     -0.00043635	     -0.21782113	      0.00031028	      0.00003864	     29.20099434
      0.25653760	     -0.05946339	     -0.00031166	     -0.20045246	     -0.06358917	      0.88291713	     -0.00043713	     -0.21779891	      0.00032323	      0.00001235	     29.11929288
      0.25805866	     -0.05941021	     -0.00030867	     -0.20039936	     -0.06358867	      0.88291713	     -0.00043773	     -0.21778101	      0.00033317	     -0.00000958	     28.93303018
      0.25957972	     -0.05936107	     -0.00030786	     -0.20035026	     -0.06358816	      0.88291710	     -0.00043830	     -0.21776350	      0.00034209	     -0.00003170	     28.92520615
      0.26110078	     -0.05931510	     -0.00030464	     -0.20030436	     -0.06358763	      0.88291703	     -0.00043883	     -0.21774646	      0.00035041	     -0.00005391	     28.67657841
      0.26246520	     -0.05927746	     -0.00030471	     -0.20026673	     -0.06358715	      0.88291695	     -0.00043927	     -0.21773159	      0.00035687	     -0.00007408	     28.71064493
      0.26382962	     -0.05924418	     -0.00030281	     -0.20023348	     -0.06358666	      0.88291683	     -0.00043968	     -0.21771724	      0.00036284	     -0.00009435	     28.51994064
      0.26519405	     -0.05921924	     -0.00030264	     -0.20020854	     -0.06358616	      0.88291669	     -0.00044005	     -0.21770351	      0.00036794	     -0.00011497	     28.47384143
      0.26690895	     -0.05920320	     -0.00030126	     -0.20019251	     -0.06358552	      0.88291647	     -0.00044048	     -0.21768747	      0.00037360	     -0.00014166	     28.24356847
      0.26828553	     -0.05920585	     -0.00030252	     -0.20019512	     -0.06358501	      0.88291626	     -0.00044078	     -0.21767591	      0.00037734	     -0.00016428	     28.24324129
      0.26966212	     -0.05922305	     -0.00030195	     -0.20021230	     -0.06358448	      0.88291601	     -0.00044105	     -0.21766582	      0.00038097	     -0.00018837	     28.04134825
      0.27103870	     -0.05925558	     -0.00030258	     -0.20024480	     -0.06358396	      0.88291574	     -0.00044128	     -0.21765746	      0.00038437	     -0.00021452	     27.98733746
      0.27274606	     -0.05931551	     -0.00030039	     -0.20030475	     -0.06358330	      0.88291534	     -0.00044151	     -0.21764981	      0.00038895	     -0.00025048	     27.73355277
      0.27410373	     -0.05937752	     -0.00029968	     -0.20036676	     -0.06358277	      0.88291498	     -0.00044166	     -0.21764603	      0.00039294	     -0.00028265	     27.75202907
      0.27546141	     -0.05945057	     -0.00029585	     -0.20043989	     -0.06358223	      0.88291457	     -0.00044176	     -0.21764438	      0.00039799	     -0.00031844	     27.54839226
      0.27681909	     -0.05953357	     -0.00029190	     -0.20052298	     -0.06358169	      0.88291411	     -0.00044183	     -0.21764489	      0.00040404	     -0.00035831	     27.51354390
      0.27858727	     -0.05965457	     -0.00028394	     -0.20064418	     -0.06358096	      0.88291343	     -0.00044186	     -0.21764877	      0.00041425	     -0.00041679	     27.27460055
      0.27993955	     -0.05975545	     -0.00027884	     -0.20074522	     -0.06358040	      0.88291283	     -0.00044184	     -0.21765413	      0.00042372	     -0.00046681	     27.37547276
      0.28129184	     -0.05986279	     -0.00027132	     -0.20085278	     -0.06357982	      0.88291216	     -0.00044178	     -0.21766149	      0.00043510	     -0.00052129	     27.17756834
      0.28264412	     -0.05997528	     -0.00026471	     -0.20096550	     -0.06357922	      0.88291142	     -0.00044169	     -0.21767078	      0.00044815	     -0.00058025	     27.18408917
      0.28446881	     -0.06013301	     -0.00025403	     -0.20112359	     -0.06357838	      0.88291028	     -0.00044152	     -0.21768611	      0.00046889	     -0.00066641	     26.91976832
      0.28581988	     -0.06025323	     -0.00024792	     -0.20124408	     -0.06357774	      0.88290934	     -0.00044134	     -0.21769936	      0.00048628	     -0.00073477	     27.04893855
      0.28717096	     -0.06037554	     -0.00024015	     -0.20136672	     -0.06357707	      0.88290830	     -0.00044114	     -0.21771406	      0.00050583	     -0.00080644	     26.82541121
      0.28882422	     -0.06052849	     -0.00023284	     -0.20152005	     -0.06357621	      0.88290689	     -0.00044085	     -0.21773383	      0.00053227	     -0.00089805	     26.87525378
      0.29030929	     -0.06066765	     -0.00022514	     -0.20165959	     -0.06357540	      0.88290549	     -0.00044055	     -0.21775310	      0.00055880	     -0.00098310	     26.54662838
      0.29179435	     -0.06080932	     -0.00022083	     -0.20180161	     -0.06357455	      0.88290397	     -0.00044022	     -0.21777371	      0.00058746	     -0.00106996	     26.68378987
      0.29327941	     -0.06095337	     -0.00021481	     -0.20194607	     -0.06357365	      0.88290231	     -0.00043985	     -0.21779556	      0.00061889	     -0.00115764	     26.32782500
      0.29476448	     -0.06109942	     -0.00021215	     -0.20209249	     -0.06357271	      0.88290053	     -0.00043945	     -0.21781849	      0.00065245	     -0.00124541	     26.49299569
      0.29624954	     -0.06124647	     -0.00020731	     -0.20223998	     -0.06357171	      0.88289862	     -0.00043901	     -0.21784237	      0.00068885	     -0.00133224	     26.14163775
      0.29773461	     -0.06139327	     -0.00020615	     -0.20238718	     -0.06357066	      0.88289657	     -0.00043854	     -0.21786705	      0.00072742	     -0.00141748	     26.32598991
      0.29921967	     -0.06154031	     -0.00020313	     -0.20253468	     -0.06356955	      0.88289441	     -0.00043805	     -0.21789244	      0.00076888	     -0.00150009	     26.01415635
      0.30070474	     -0.06168928	     -0.00020379	     -0.20268407	     -0.06356838	      0.88289212	     -0.00043752	     -0.21791846	      0.00081249	     -0.00157954	     26.19975310
      0.30218980	     -0.06183907	     -0.00020193	     -0.20283436	     -0.06356714	      0.88288972	     -0.00043695	     -0.21794505	      0.00085903	     -0.00165501	     25.93826150
      0.30367487	     -0.06198988	     -0.00020282	     -0.20298564	     -0.06356583	      0.88288721	     -0.00043636	     -0.21797209	      0.00090773	     -0.00172602	     26.11784760
      0.30515993	     -0.06214117	     -0.00020115	     -0.20313747	     -0.06356444	      0.88288459	     -0.00043574	     -0.21799954	      0.00095935	     -0.00179191	     25.90169444
      0.30664500	     -0.06229287	     -0.00020237	     -0.20328968	     -0.06356298	      0.88288189	     -0.00043508	     -0.21802732	      0.00101320	     -0.00185246	     26.07099614
      0.30813006	     -0.06244422	     -0.00020115	     -0.20344162	     -0.06356143	      0.88287909	     -0.00043439	     -0.21805538	      0.00107001	     -0.00190721	     25.90296924
      0.30961513	     -0.06259559	     -0.00020222	     -0.20359357	     -0.06355980	      0.88287622	     -0.00043366	     -0.21808366	      0.00112913	     -0.00195595	     26.05422597
      0.31110019	     -0.06274550	     -0.00020095	     -0.20374412	     -0.06355807	      0.88287329	     -0.00043291	     -0.21811211	      0.00119120	     -0.00199829	     25.91827545
      0.31258525	     -0.06289372	     -0.00020166	     -0.20389298	     -0.06355626	      0.88287029	     -0.00043211	     -0.21814066	      0.00125563	     -0.00203423	     26.05218723
      0.31407032	     -0.06303991	     -0.00020040	     -0.20403986	     -0.06355434	      0.88286725	     -0.00043129	     -0.21816926	      0.00132297	     -0.00206358	     25.94257701
      0.31555538	     -0.06318385	     -0.00020062	     -0.20418451	     -0.06355233	      0.88286417	     -0.00043043	     -0.21819788	      0.00139270	     -0.00208648	     26.05793030
      0.31704045	     -0.06332471	     -0.00019924	     -0.20432612	     -0.06355021	      0.88286105	     -0.00042953	     -0.21822647	      0.00146529	     -0.00210290	     25.97711086
      0.31852551	     -0.06346238	     -0.00019906	     -0.20446455	     -0.06354797	      0.88285792	     -0.00042860	     -0.21825496	      0.00154028	     -0.00211298	     26.07826352
      0.32036750	     -0.06362801	     -0.00019684	     -0.20463119	     -0.06354505	      0.88285403	     -0.00042740	     -0.21829011	      0.00163710	     -0.00211673	     25.92486004
      0.32172498	     -0.06374623	     -0.00019729	     -0.20475014	     -0.06354278	      0.88285115	     -0.00042648	     -0.21831582	      0.00171052	     -0.00211354	     26.12111308
      0.32308246	     -0.06386096	     -0.00019584	     -0.20486566	     -0.06354040	      0.88284829	     -0.00042553	     -0.21834133	      0.00178620	     -0.00210537	     26.02414029
      0.32486641	     -0.06400685	     -0.00019523	     -0.20501258	     -0.06353713	      0.88284455	     -0.00042425	     -0.21837450	      0.00188829	     -0.00208752	     26.12615867
      0.32665036	     -0.06414677	     -0.00019224	     -0.20515361	     -0.06353366	      0.88284085	     -0.00042291	     -0.21840719	      0.00199389	     -0.00206190	     25.83635421
      0.32792768	     -0.06424371	     -0.00019308	     -0.20525132	     -0.06353107	      0.88283823	     -0.00042194	     -0.21843027	      0.00207089	     -0.00203923	     26.06852210
      0.32920500	     -0.06433789	     -0.00019211	     -0.20534630	     -0.06352837	      0.88283564	     -0.00042094	     -0.21845307	      0.00214968	     -0.00201308	     25.96636693
      0.33112697	     -0.06447481	     -0.00019208	     -0.20548444	     -0.06352413	      0.88283181	     -0.00041939	     -0.21848683	      0.00227070	     -0.00196794	     25.99874568
      0.33275596	     -0.06458576	     -0.00019090	     -0.20559647	     -0.06352034	      0.88282864	     -0.00041806	     -0.21851490	      0.00237588	     -0.00192480	     25.79874203
      0.33438495	     -0.06469277	     -0.00019167	     -0.20570454	     -0.06351638	      0.88282554	     -0.00041670	     -0.21854247	      0.00248281	     -0.00187784	     25.96124050
      0.33601394	     -0.06479649	     -0.00019005	     -0.20580939	     -0.06351225	      0.88282253	     -0.00041531	     -0.21856955	      0.00259227	     -0.00182746	     25.59470264
      0.33742797	     -0.06488347	     -0.00019174	     -0.20589731	     -0.06350852	      0.88281997	     -0.00041409	     -0.21859264	      0.00268842	     -0.00178161	     25.79020764
      0.33884199	     -0.06496693	     -0.00019137	     -0.20598177	     -0.06350465	      0.88281749	     -0.00041286	     -0.21861531	      0.00278650	     -0.00173401	     25.57138986
      0.34055302	     -0.06506380	     -0.00019295	     -0.20607982	     -0.06349978	      0.88281457	     -0.00041136	     -0.21864210	      0.00290690	     -0.00167472	     25.61594787
      0.34226406	     -0.06515638	     -0.00019273	     -0.20617364	     -0.06349470	      0.88281176	     -0.00040984	     -0.21866816	      0.00302986	     -0.00161397	     25.26435015
      0.34369271	     -0.06523064	     -0.00019536	     -0.20624892	     -0.06349029	      0.88280949	     -0.00040857	     -0.21868933	      0.00313372	     -0.00156267	     25.40824707
      0.34512137	     -0.06530204	     -0.00019597	     -0.20632138	     -0.06348574	      0.88280729	     -0.00040729	     -0.21870996	      0.00323940	     -0.00151103	     25.16161861
      0.34685410	     -0.06538481	     -0.00019851	     -0.20640542	     -0.06348002	      0.88280473	     -0.00040574	     -0.21873422	      0.00336911	     -0.00144859	     25.16464805
      0.34858684	     -0.06546156	     -0.00019863	     -0.20648350	     -0.06347407	      0.88280227	     -0.00040418	     -0.21875758	      0.00350120	     -0.00138670	     24.77054762
      0.34999374	     -0.06551840	     -0.00020113	     -0.20654139	     -0.06346906	      0.88280036	     -0.00040292	     -0.21877579	      0.00360937	     -0.00133733	     24.89301696
      0.35140065	     -0.06556915	     -0.00020141	     -0.20659326	     -0.06346391	      0.88279851	     -0.00040166	     -0.21879323	      0.00371915	     -0.00128879	     24.66283660
      0.35318382	     -0.06562299	     -0.00020326	     -0.20664850	     -0.06345715	      0.88279626	     -0.00040007	     -0.21881402	      0.00385969	     -0.00122878	     24.64984497
      0.35496700	     -0.06566429	     -0.00020300	     -0.20669124	     -0.06345014	      0.88279413	     -0.00039850	     -0.21883307	      0.00400232	     -0.00117031	     24.27195298
      0.35635226	     -0.06568850	     -0.00020587	     -0.20671654	     -0.06344452	      0.88279254	     -0.00039729	     -0.21884653	      0.00411363	     -0.00112603	     24.39821539
      0.35773752	     -0.06570612	     -0.00020720	     -0.20673527	     -0.06343874	      0.88279101	     -0.00039608	     -0.21885873	      0.00422602	     -0.00108254	     24.19920439
      0.35958134	     -0.06572082	     -0.00021166	     -0.20675141	     -0.06343081	      0.88278906	     -0.00039450	     -0.21887297	      0.00437617	     -0.00102586	     24.17750049
      0.36142516	     -0.06572517	     -0.00021528	     -0.20675722	     -0.06342261	      0.88278722	     -0.00039295	     -0.21888485	      0.00452734	     -0.00097005	     23.84295389
      0.36276989	     -0.06572232	     -0.00022147	     -0.20675538	     -0.06341644	      0.88278594	     -0.00039183	     -0.21889197	      0.00463724	     -0.00092979	     23.97189232
      0.36411462	     -0.06571413	     -0.00022609	     -0.20674821	     -0.06341013	      0.88278472	     -0.00039072	     -0.21889775	      0.00474745	     -0.00088954	     23.83583568
      0.36605032	     -0.06569350	     -0.00023475	     -0.20672903	     -0.06340079	      0.88278306	     -0.00038916	     -0.21890367	      0.00490552	     -0.00083153	     23.81386171
      0.36770092	     -0.06566747	     -0.00024124	     -0.20670423	     -0.06339258	      0.88278172	     -0.00038786	     -0.21890642	      0.00503998	     -0.00078164	     23.64799742
      0.36935152	     -0.06563414	     -0.00025022	     -0.20667209	     -0.06338415	      0.88278048	     -0.00038658	     -0.21890703	      0.00517333	     -0.00073128	     23.71647544
      0.37100212	     -0.06559285	     -0.00025660	     -0.20663201	     -0.06337551	      0.88277931	     -0.00038532	     -0.21890546	      0.00530624	     -0.00068010	     23.53390770
      0.37265272	     -0.06554487	     -0.00026661	     -0.20658518	     -0.06336664	      0.88277823	     -0.00038409	     -0.21890168	      0.00543747	     -0.00062816	     23.66600534
      0.37406084	     -0.06549803	     -0.00027181	     -0.20653936	     -0.06335890	      0.88277738	     -0.00038305	     -0.21889672	      0.00554898	     -0.00058294	     23.50115331
      0.37546895	     -0.06544672	     -0.00027928	     -0.20648902	     -0.06335101	      0.88277659	     -0.00038204	     -0.21889019	      0.00565908	     -0.00053697	     23.52301836
      0.37725952	     -0.06537458	     -0.00028693	     -0.20641812	     -0.06334075	      0.88277568	     -0.00038077	     -0.21887964	      0.00579771	     -0.00047719	     23.44791648
      0.37905009	     -0.06529572	     -0.00029629	     -0.20634045	     -0.06333025	      0.88277488	     -0.00037952	     -0.21886665	      0.00593396	     -0.00041593	     23.50792401
      0.38045723	     -0.06522865	     -0.00030069	     -0.20627434	     -0.06332183	      0.88277433	     -0.00037856	     -0.21885479	      0.00603994	     -0.00036653	     23.38675388
      0.38186436	     -0.06515823	     -0.00030707	     -0.20620484	     -0.06331325	      0.88277385	     -0.00037762	     -0.21884153	      0.00614410	     -0.00031616	     23.38592983
      0.38368606	     -0.06506156	     -0.00031334	     -0.20610936	     -0.06330194	      0.88277334	     -0.00037642	     -0.21882238	      0.00627690	     -0.00024938	     23.30921665
      0.38550776	     -0.06495986	     -0.00032174	     -0.20600878	     -0.06329039	      0.88277294	     -0.00037524	     -0.21880111	      0.00640658	     -0.00018104	     23.36118015
      0.38684110	     -0.06488151	     -0.00032464	     -0.20593128	     -0.06328178	      0.88277274	     -0.00037439	     -0.21878427	      0.00650014	     -0.00012998	     23.23912447
      0.38817444	     -0.06480093	     -0.00032940	     -0.20585151	     -0.06327305	      0.88277260	     -0.00037355	     -0.21876642	      0.00659179	     -0.00007826	     23.23113453
      0.39010340	     -0.06467965	     -0.00033455	     -0.20573138	     -0.06326021	      0.88277252	     -0.00037236	     -0.21873888	      0.00672169	     -0.00000231	     23.16594010
      0.39173628	     -0.06457331	     -0.00033998	     -0.20562598	     -0.06324915	      0.88277257	     -0.00037137	     -0.21871408	      0.00682873	      0.00006275	     23.18514774
      0.39336916	     -0.06446285	     -0.00034291	     -0.20551646	     -0.06323791	      0.88277272	     -0.00037039	     -0.21868799	      0.00693357	      0.00012839	     23.10179321
      0.39500204	     -0.06434962	     -0.00034844	     -0.20540411	     -0.06322651	      0.88277299	     -0.00036943	     -0.21866068	      0.00703547	      0.00019422	     23.17458836
      0.39663491	     -0.06423231	     -0.00035017	     -0.20528770	     -0.06321494	      0.88277336	     -0.00036849	     -0.21863220	      0.00713528	      0.00026021	     23.06350902
      0.39801853	     -0.06413138	     -0.00035499	     -0.20518746	     -0.06320501	      0.88277376	     -0.00036771	     -0.21860718	      0.00721736	      0.00031588	     23.14814133
      0.39940214	     -0.06402781	     -0.00035733	     -0.20508460	     -0.06319497	      0.88277423	     -0.00036694	     -0.21858140	      0.00729788	      0.00037136	     23.11382600
      0.40117295	     -0.06389273	     -0.00036193	     -0.20495037	     -0.06318195	      0.88277495	     -0.00036597	     -0.21854730	      0.00739793	      0.00044178	     23.17719917
      0.40294376	     -0.06375360	     -0.00036431	     -0.20481208	     -0.06316877	      0.88277580	     -0.00036502	     -0.21851201	      0.00749510	      0.00051149	     23.12478935
      0.40431089	     -0.06364509	     -0.00036894	     -0.20470416	     -0.06315847	      0.88277653	     -0.00036430	     -0.21848395	      0.00756760	      0.00056458	     23.22811193
      0.40567803	     -0.06353465	     -0.00037142	     -0.20459432	     -0.06314808	      0.88277734	     -0.00036359	     -0.21845523	      0.00763844	      0.00061705	     23.21871632
      0.40748812	     -0.06338787	     -0.00037640	     -0.20444827	     -0.06313417	      0.88277852	     -0.00036267	     -0.21841625	      0.00772908	      0.00068526	     23.30123954
      0.40929821	     -0.06323984	     -0.00037898	     -0.20430096	     -0.06312010	      0.88277982	     -0.00036177	     -0.21837628	      0.00781660	      0.00075193	     23.26435485
      0.41058073	     -0.06313627	     -0.00038395	     -0.20419784	     -0.06311003	      0.88278081	     -0.00036114	     -0.21834741	      0.00787626	      0.00079798	     23.37080977
      0.41186325	     -0.06303228	     -0.00038679	     -0.20409431	     -0.06309990	      0.88278187	     -0.00036053	     -0.21831815	      0.00793446	      0.00084308	     23.38201742
      0.41379571	     -0.06287720	     -0.00039229	     -0.20393986	     -0.06308448	      0.88278356	     -0.00035961	     -0.21827340	      0.00801893	      0.00090889	     23.46049632
      0.41538855	     -0.06275013	     -0.00039535	     -0.20381332	     -0.06307165	      0.88278505	     -0.00035887	     -0.21823601	      0.00808584	      0.00096105	     23.46335881
      0.41698138	     -0.06262535	     -0.00040027	     -0.20368900	     -0.06305872	      0.88278662	     -0.00035815	     -0.21819822	      0.00815018	      0.00101107	     23.55332478
      0.41857422	     -0.06250086	     -0.00040228	     -0.20356500	     -0.06304569	      0.88278827	     -0.00035743	     -0.21816011	      0.00821214	      0.00105890	     23.53202426
      0.41997061	     -0.06239422	     -0.00040643	     -0.20345872	     -0.06303419	      0.88278978	     -0.00035682	     -0.21812647	      0.00826456	      0.00109887	     23.60969597
      0.42136701	     -0.06228775	     -0.00040832	     -0.20335262	     -0.06302261	      0.88279134	     -0.00035621	     -0.21809266	      0.00831507	      0.00113695	     23.60990289
      0.42276341	     -0.06218282	     -0.00041111	     -0.20324805	     -0.06301097	      0.88279295	     -0.00035560	     -0.21805870	      0.00836392	      0.00117305	     23.65503648
      0.42451112	     -0.06205210	     -0.00041328	     -0.20311775	     -0.06299630	      0.88279504	     -0.00035486	     -0.21801602	      0.00842228	      0.00121532	     23.67467585
      0.42586613	     -0.06195174	     -0.00041560	     -0.20301770	     -0.06298485	      0.88279671	     -0.00035428	     -0.21798280	      0.00846594	      0.00124589	     23.72457869
      0.42722114	     -0.06185143	     -0.00041698	     -0.20291769	     -0.06297335	      0.88279841	     -0.00035372	     -0.21794947	      0.00850754	      0.00127444	     23.74580395
      0.42857615	     -0.06175169	     -0.00041857	     -0.20281822	     -0.06296180	      0.88280016	     -0.00035315	     -0.21791603	      0.00854768	      0.00130107	     23.78385508
      0.43032976	     -0.06162304	     -0.00042018	     -0.20268991	     -0.06294677	      0.88280247	     -0.00035243	     -0.21787262	      0.00859677	      0.00133260	     23.82440885
      0.43168955	     -0.06152378	     -0.00042157	     -0.20259088	     -0.06293505	      0.88280430	     -0.00035187	     -0.21783884	      0.00863329	      0.00135492	     23.87224603
      0.43304934	     -0.06142494	     -0.00042271	     -0.20249226	     -0.06292329	      0.88280615	     -0.00035132	     -0.21780498	      0.00866767	      0.00137530	     23.91170493
      0.43440912	     -0.06132664	     -0.00042392	     -0.20239417	     -0.06291148	      0.88280803	     -0.00035077	     -0.21777105	      0.00870061	      0.00139392	     23.96171654
      0.43610498	     -0.06120495	     -0.00042534	     -0.20227270	     -0.06289669	      0.88281042	     -0.00035008	     -0.21772863	      0.00873886	      0.00141463	     24.02252523
      0.43747138	     -0.06110778	     -0.00042655	     -0.20217569	     -0.06288473	      0.88281236	     -0.00034953	     -0.21769440	      0.00876810	      0.00142950	     24.08230523
      0.43883778	     -0.06101169	     -0.00042774	     -0.20207974	     -0.06287273	      0.88281432	     -0.00034898	     -0.21766014	      0.00879504	      0.00144267	     24.13895523
      0.44020419	     -0.06091673	     -0.00042902	     -0.20198491	     -0.06286070	      0.88281630	     -0.00034842	     -0.21762588	      0.00882042	      0.00145438	     24.20365354
      0.44186600	     -0.06080284	     -0.00043060	     -0.20187114	     -0.06284601	      0.88281873	     -0.00034775	     -0.21758423	      0.00884833	      0.00146664	     24.28197524
      0.44324191	     -0.06070971	     -0.00043195	     -0.20177808	     -0.06283382	      0.88282075	     -0.00034720	     -0.21754978	      0.00886978	      0.00147542	     24.35548681
      0.44461783	     -0.06061781	     -0.00043329	     -0.20168624	     -0.06282161	      0.88282279	     -0.00034664	     -0.21751538	      0.00888883	      0.00148291	     24.42539010
      0.44599375	     -0.06052699	     -0.00043463	     -0.20159547	     -0.06280936	      0.88282483	     -0.00034608	     -0.21748104	      0.00890630	      0.00148937	     24.50225809
      0.44736966	     -0.06043743	     -0.00043593	     -0.20150594	     -0.06279710	      0.88282689	     -0.00034553	     -0.21744677	      0.00892157	      0.00149478	     24.57811937
      0.44914730	     -0.06032353	     -0.00043756	     -0.20139204	     -0.06278122	      0.88282955	     -0.00034480	     -0.21740262	      0.00893885	      0.00150056	     24.68432271
      0.45043622	     -0.06024260	     -0.00043875	     -0.20131111	     -0.06276970	      0.88283149	     -0.00034428	     -0.21737072	      0.00894898	      0.00150387	     24.75845590
      0.45172514	     -0.06016295	     -0.00043994	     -0.20123143	     -0.06275816	      0.88283343	     -0.00034375	     -0.21733893	      0.00895788	      0.00150667	     24.84071045
      0.45338229	     -0.06006267	     -0.00044144	     -0.20113110	     -0.06274330	      0.88283592	     -0.00034308	     -0.21729825	      0.00896660	      0.00150948	     24.94556002
      0.45503943	     -0.05996467	     -0.00044286	     -0.20103303	     -0.06272844	      0.88283843	     -0.00034240	     -0.21725780	      0.00897308	      0.00151171	     25.06064902
      0.45633019	     -0.05989008	     -0.00044391	     -0.20095836	     -0.06271686	      0.88284038	     -0.00034188	     -0.21722647	      0.00897582	      0.00151294	     25.14641467
      0.45762094	     -0.05981666	     -0.00044488	     -0.20088487	     -0.06270527	      0.88284233	     -0.00034135	     -0.21719531	      0.00897742	      0.00151396	     25.24189516
      0.45927757	     -0.05972435	     -0.00044598	     -0.20079243	     -0.06269040	      0.88284484	     -0.00034068	     -0.21715557	      0.00897689	      0.00151483	     25.36444817
      0.46093420	     -0.05963415	     -0.00044676	     -0.20070208	     -0.06267553	      0.88284735	     -0.00034001	     -0.21711612	      0.00897427	      0.00151542	     25.49749774
      0.46231345	     -0.05956107	     -0.00044724	     -0.20062888	     -0.06266315	      0.88284944	     -0.00033945	     -0.21708350	      0.00896976	      0.00151557	     25.60379076
      0.46369270	     -0.05948958	     -0.00044758	     -0.20055725	     -0.06265078	      0.88285153	     -0.00033889	     -0.21705110	      0.00896404	      0.00151562	     25.72149092
      0.46507195	     -0.05941993	     -0.00044783	     -0.20048745	     -0.06263843	      0.88285362	     -0.00033834	     -0.21701893	      0.00895640	      0.00151536	     25.83715454
      0.46692963	     -0.05932840	     -0.00044792	     -0.20039569	     -0.06262180	      0.88285644	     -0.00033759	     -0.21697599	      0.00894389	      0.00151470	     26.00713902
      0.46835596	     -0.05926023	     -0.00044788	     -0.20032734	     -0.06260905	      0.88285860	     -0.00033701	     -0.21694332	      0.00893200	      0.00151378	     26.13185966
      0.46978229	     -0.05919344	     -0.00044767	     -0.20026037	     -0.06259632	      0.88286076	     -0.00033644	     -0.21691093	      0.00891890	      0.00151269	     26.26967206
      0.47120861	     -0.05912796	     -0.00044753	     -0.20019468	     -0.06258361	      0.88286291	     -0.00033586	     -0.21687880	      0.00890392	      0.00151127	     26.39839830
      0.47309416	     -0.05904338	     -0.00044769	     -0.20010982	     -0.06256684	      0.88286576	     -0.00033508	     -0.21683685	      0.00888200	      0.00150913	     26.58962184
      0.47454412	     -0.05898083	     -0.00044804	     -0.20004702	     -0.06255398	      0.88286795	     -0.00033447	     -0.21680503	      0.00886304	      0.00150714	     26.70431232
      0.47599408	     -0.05891927	     -0.00044832	     -0.19998522	     -0.06254114	      0.88287013	     -0.00033386	     -0.21677363	      0.00884294	      0.00150504	     26.86114722
      0.47744404	     -0.05886053	     -0.00044865	     -0.19992622	     -0.06252833	      0.88287231	     -0.00033323	     -0.21674264	      0.00882123	      0.00150263	     26.98776506
      0.47939596	     -0.05878144	     -0.00044855	     -0.19984678	     -0.06251114	      0.88287524	     -0.00033237	     -0.21670155	      0.00879007	      0.00149905	     27.26056643
      0.48075312	     -0.05873129	     -0.00044891	     -0.19979637	     -0.06249923	      0.88287727	     -0.00033176	     -0.21667334	      0.00876693	      0.00149635	     27.30634598
      0.48211027	     -0.05867797	     -0.00044847	     -0.19974280	     -0.06248735	      0.88287930	     -0.00033113	     -0.21664544	      0.00874270	      0.00149351	     27.51547566
      0.48381085	     -0.05861711	     -0.00044854	     -0.19968159	     -0.06247251	      0.88288184	     -0.00033033	     -0.21661083	      0.00871091	      0.00148977	     27.60403002
      0.48519063	     -0.05856380	     -0.00044761	     -0.19962801	     -0.06246051	      0.88288389	     -0.00032965	     -0.21658309	      0.00868373	      0.00148649	     27.88354389
      0.48657042	     -0.05851745	     -0.00044760	     -0.19958137	     -0.06244854	      0.88288594	     -0.00032896	     -0.21655559	      0.00865571	      0.00148310	     27.93290459
      0.48795021	     -0.05846785	     -0.00044681	     -0.19953148	     -0.06243662	      0.88288799	     -0.00032825	     -0.21652839	      0.00862648	      0.00147946	     28.16484329
      0.48933000	     -0.05842303	     -0.00044649	     -0.19948637	     -0.06242474	      0.88289002	     -0.00032752	     -0.21650145	      0.00859640	      0.00147572	     28.25220117
      0.49108999	     -0.05836283	     -0.00044469	     -0.19942580	     -0.06240964	      0.88289262	     -0.00032656	     -0.21646752	      0.00855645	      0.00147072	     28.58195007
      0.49236945	     -0.05832611	     -0.00044372	     -0.19938879	     -0.06239872	      0.88289450	     -0.00032584	     -0.21644311	      0.00852673	      0.00146712	     28.55008288
      0.49364891	     -0.05828580	     -0.00044174	     -0.19934821	     -0.06238783	      0.88289637	     -0.00032511	     -0.21641899	      0.00849599	      0.00146335	     28.74285362
      0.49531827	     -0.05823970	     -0.00043985	     -0.19930175	     -0.06237368	      0.88289881	     -0.00032412	     -0.21638790	      0.00845498	      0.00145823	     28.83127041
      0.49679246	     -0.05819693	     -0.00043745	     -0.19925865	     -0.06236124	      0.88290096	     -0.00032321	     -0.21636091	      0.00841764	      0.00145329	     29.10901449
      0.49826666	     -0.05816346	     -0.00043618	     -0.19922485	     -0.06234886	      0.88290309	     -0.00032229	     -0.21633431	      0.00837980	      0.00144804	     29.08668896
      0.49974085	     -0.05812422	     -0.00043356	     -0.19918527	     -0.06233653	      0.88290522	     -0.00032133	     -0.21630822	      0.00834082	      0.00144218	     29.43073608
      0.50104005	     -0.05809982	     -0.00043252	     -0.19916057	     -0.06232572	      0.88290709	     -0.00032047	     -0.21628558	      0.00830624	      0.00143669	     29.35616374
      0.50233925	     -0.05807135	     -0.00043046	     -0.19913180	     -0.06231495	      0.88290896	     -0.00031959	     -0.21626338	      0.00827085	      0.00143065	     29.55800869
      0.50390157	     -0.05804400	     -0.00042857	     -0.19910408	     -0.06230206	      0.88291119	     -0.00031850	     -0.21623719	      0.00822783	      0.00142281	     29.58421614
      0.50546389	     -0.05801329	     -0.00042560	     -0.19907302	     -0.06228924	      0.88291340	     -0.00031737	     -0.21621164	      0.00818384	      0.00141414	     29.88389801
      0.50676031	     -0.05799725	     -0.00042389	     -0.19905668	     -0.06227866	      0.88291523	     -0.00031642	     -0.21619086	      0.00814712	      0.00140644	     29.77874096
      0.50805672	     -0.05797824	     -0.00042103	     -0.19903739	     -0.06226812	      0.88291705	     -0.00031544	     -0.21617059	      0.00810970	      0.00139807	     29.95013212
      0.50963907	     -0.05796330	     -0.00041787	     -0.19902209	     -0.06225532	      0.88291925	     -0.00031422	     -0.21614651	      0.00806371	      0.00138707	     29.92998567
      0.51122141	     -0.05794597	     -0.00041351	     -0.19900443	     -0.06224260	      0.88292144	     -0.00031297	     -0.21612329	      0.00801691	      0.00137494	     30.23214932
      0.51247365	     -0.05794194	     -0.00041073	     -0.19900013	     -0.06223258	      0.88292315	     -0.00031196	     -0.21610546	      0.00797987	      0.00136465	     30.06875464
      0.51372589	     -0.05793557	     -0.00040703	     -0.19899350	     -0.06222262	      0.88292486	     -0.00031092	     -0.21608823	      0.00794231	      0.00135352	     30.20047673
      0.51536753	     -0.05793480	     -0.00040196	     -0.19899241	     -0.06220962	      0.88292707	     -0.00030953	     -0.21606652	      0.00789290	      0.00133784	     30.16090702
      0.51700917	     -0.05793334	     -0.00039562	     -0.19899063	     -0.06219670	      0.88292925	     -0.00030810	     -0.21604595	      0.00784285	      0.00132072	     30.46362590
      0.51821852	     -0.05794063	     -0.00039124	     -0.19899770	     -0.06218724	      0.88293084	     -0.00030703	     -0.21603146	      0.00780603	      0.00130731	     30.26187012
      0.51942786	     -0.05794469	     -0.00038598	     -0.19900155	     -0.06217782	      0.88293241	     -0.00030593	     -0.21601759	      0.00776868	      0.00129305	     30.37206538
      0.52114605	     -0.05795717	     -0.00037804	     -0.19901373	     -0.06216452	      0.88293461	     -0.00030434	     -0.21599886	      0.00771530	      0.00127148	     30.31748098
      0.52261658	     -0.05796864	     -0.00037038	     -0.19902498	     -0.06215321	      0.88293647	     -0.00030295	     -0.21598385	      0.00766908	      0.00125158	     30.50886837
      0.52408711	     -0.05798732	     -0.00036240	     -0.19904344	     -0.06214196	      0.88293829	     -0.00030153	     -0.21596973	      0.00762270	      0.00123042	     30.36923911
      0.52555764	     -0.05800281	     -0.00035363	     -0.19905871	     -0.06213079	      0.88294009	     -0.00030008	     -0.21595657	      0.00757540	      0.00120778	     30.66631215
      0.52702817	     -0.05802836	     -0.00034453	     -0.19908406	     -0.06211968	      0.88294184	     -0.00029860	     -0.21594430	      0.00752794	      0.00118386	     30.40750882
      0.52829477	     -0.05804608	     -0.00033623	     -0.19910160	     -0.06211018	      0.88294333	     -0.00029731	     -0.21593454	      0.00748620	      0.00116197	     30.71933486
      0.52956136	     -0.05806945	     -0.00032747	     -0.19912482	     -0.06210072	      0.88294479	     -0.00029599	     -0.21592544	      0.00744426	      0.00113909	     30.69015365
      0.53114544	     -0.05809614	     -0.00031613	     -0.19915130	     -0.06208897	      0.88294657	     -0.00029432	     -0.21591499	      0.00739061	      0.00110893	     30.95154059
      0.53272953	     -0.05812871	     -0.00030395	     -0.19918367	     -0.06207731	      0.88294830	     -0.00029262	     -0.21590549	      0.00733597	      0.00107717	     30.82441597
      0.53399671	     -0.05815317	     -0.00029443	     -0.19920798	     -0.06206804	      0.88294965	     -0.00029123	     -0.21589864	      0.00729138	      0.00105039	     31.15597002
      0.53526390	     -0.05818294	     -0.00028424	     -0.19923759	     -0.06205883	      0.88295096	     -0.00028984	     -0.21589244	      0.00724676	      0.00102251	     31.16817925
      0.53687112	     -0.05821999	     -0.00027179	     -0.19927444	     -0.06204723	      0.88295258	     -0.00028804	     -0.21588553	      0.00718957	      0.00098539	     31.50116147
      0.53847835	     -0.05826171	     -0.00025878	     -0.19931597	     -0.06203572	      0.88295413	     -0.00028622	     -0.21587961	      0.00713219	      0.00094662	     31.42706725
      0.53968996	     -0.05829159	     -0.00025032	     -0.19934568	     -0.06202710	      0.88295526	     -0.00028484	     -0.21587582	      0.00708855	      0.00091621	     31.81454619
      0.54090157	     -0.05832530	     -0.00024097	     -0.19937924	     -0.06201854	      0.88295635	     -0.00028344	     -0.21587258	      0.00704529	      0.00088497	     31.87295873
      0.54258840	     -0.05837190	     -0.00022886	     -0.19942562	     -0.06200671	      0.88295780	     -0.00028148	     -0.21586900	      0.00698534	      0.00084003	     32.23512648
      0.54427523	     -0.05842014	     -0.00021571	     -0.19947366	     -0.06199497	      0.88295918	     -0.00027951	     -0.21586636	      0.00692605	      0.00079380	     32.20895413
      0.54543077	     -0.05845236	     -0.00020860	     -0.19950572	     -0.06198699	      0.88296008	     -0.00027815	     -0.21586509	      0.00688546	      0.00076136	     32.61180333
      0.54658632	     -0.05848784	     -0.00020038	     -0.19954106	     -0.06197906	      0.88296094	     -0.00027678	     -0.21586425	      0.00684557	      0.00072843	     32.69668554
      0.54839533	     -0.05854475	     -0.00018867	     -0.19959774	     -0.06196673	      0.88296221	     -0.00027462	     -0.21586385	      0.00678425	      0.00067580	     33.04357042
      0.54988002	     -0.05859271	     -0.00017871	     -0.19964553	     -0.06195670	      0.88296318	     -0.00027285	     -0.21586429	      0.00673520	      0.00063189	     33.11866431
      0.55136470	     -0.05864083	     -0.00017067	     -0.19969346	     -0.06194673	      0.88296409	     -0.00027107	     -0.21586539	      0.00668714	      0.00058746	     33.51128084
      0.55284939	     -0.05869118	     -0.00016091	     -0.19974366	     -0.06193684	      0.88296493	     -0.00026928	     -0.21586712	      0.00664079	      0.00054284	     33.44998252
      0.55415288	     -0.05873544	     -0.00015490	     -0.19978776	     -0.06192821	      0.88296561	     -0.00026771	     -0.21586915	      0.00660103	      0.00050347	     33.83570348
      0.55545637	     -0.05878154	     -0.00014732	     -0.19983373	     -0.06191963	      0.88296624	     -0.00026614	     -0.21587164	      0.00656282	      0.00046420	     33.83329721
      0.55675986	     -0.05882781	     -0.00014097	     -0.19987987	     -0.06191110	      0.88296682	     -0.00026457	     -0.21587460	      0.00652590	      0.00042501	     34.04249569
      0.55851644	     -0.05889075	     -0.00013132	     -0.19994267	     -0.06189968	      0.88296752	     -0.00026245	     -0.21587927	      0.00647864	      0.00037262	     34.05292078
      0.55985393	     -0.05893850	     -0.00012571	     -0.19999031	     -0.06189103	      0.88296799	     -0.00026083	     -0.21588330	      0.00644439	      0.00033312	     34.33225574
      0.56119143	     -0.05898575	     -0.00011850	     -0.20003748	     -0.06188244	      0.88296841	     -0.00025922	     -0.21588771	      0.00641207	      0.00029420	     34.29250299
      0.56252892	     -0.05903150	     -0.00011258	     -0.20008315	     -0.06187388	      0.88296878	     -0.00025761	     -0.21589242	      0.00638132	      0.00025595	     34.44858718
      0.56425744	     -0.05908961	     -0.00010340	     -0.20014120	     -0.06186288	      0.88296918	     -0.00025553	     -0.21589889	      0.00634422	      0.00020788	     34.36739053
      0.56557564	     -0.05913279	     -0.00009788	     -0.20018433	     -0.06185454	      0.88296943	     -0.00025396	     -0.21590407	      0.00631754	      0.00017238	     34.57113389
      0.56689384	     -0.05917607	     -0.00009083	     -0.20022759	     -0.06184623	      0.88296963	     -0.00025238	     -0.21590947	      0.00629258	      0.00013811	     34.47007116
      0.56848744	     -0.05922736	     -0.00008415	     -0.20027885	     -0.06183622	      0.88296982	     -0.00025048	     -0.21591625	      0.00626419	      0.00009833	     34.59053762
      0.57008104	     -0.05927714	     -0.00007493	     -0.20032866	     -0.06182626	      0.88296995	     -0.00024859	     -0.21592327	      0.00623814	      0.00006065	     34.32877169
      0.57128644	     -0.05931359	     -0.00007042	     -0.20036510	     -0.06181875	      0.88297000	     -0.00024717	     -0.21592872	      0.00621948	      0.00003348	     34.48913503
      0.57249183	     -0.05934900	     -0.00006409	     -0.20040054	     -0.06181127	      0.88297003	     -0.00024575	     -0.21593424	      0.00620212	      0.00000766	     34.37180457
      0.57421643	     -0.05939696	     -0.00005609	     -0.20044854	     -0.06180059	      0.88297001	     -0.00024373	     -0.21594223	      0.00617905	     -0.00002704	     34.35439542
      0.57570990	     -0.05943625	     -0.00004798	     -0.20048790	     -0.06179138	      0.88296995	     -0.00024200	     -0.21594914	      0.00616092	     -0.00005479	     34.14584289
      0.57720337	     -0.05947430	     -0.00004198	     -0.20052599	     -0.06178219	      0.88296985	     -0.00024027	     -0.21595603	      0.00614411	     -0.00008049	     34.18795792
      0.57869684	     -0.05951128	     -0.00003375	     -0.20056307	     -0.06177302	      0.88296971	     -0.00023856	     -0.21596288	      0.00612901	     -0.00010395	     33.86234000
      0.58001206	     -0.05954318	     -0.00002919	     -0.20059501	     -0.06176497	      0.88296956	     -0.00023707	     -0.21596887	      0.00611659	     -0.00012289	     33.90528210
      0.58132728	     -0.05957355	     -0.00002268	     -0.20062545	     -0.06175693	      0.88296939	     -0.00023559	     -0.21597480	      0.00610540	     -0.00014008	     33.66941556
      0.58264250	     -0.05960227	     -0.00001747	     -0.20065424	     -0.06174891	      0.88296919	     -0.00023412	     -0.21598063	      0.00609501	     -0.00015566	     33.58619093
      0.58443103	     -0.05963798	     -0.00000908	     -0.20069007	     -0.06173802	      0.88296890	     -0.00023215	     -0.21598836	      0.00608230	     -0.00017426	     33.29060775
      0.58578606	     -0.05966250	     -0.00000451	     -0.20071465	     -0.06172979	      0.88296865	     -0.00023067	     -0.21599399	      0.00607328	     -0.00018651	     33.27078369
      0.58714110	     -0.05968395	      0.00000163	     -0.20073620	     -0.06172156	      0.88296839	     -0.00022922	     -0.21599941	      0.00606493	     -0.00019717	     33.01654971
      0.58849614	     -0.05970311	      0.00000623	     -0.20075544	     -0.06171335	      0.88296812	     -0.00022779	     -0.21600459	      0.00605677	     -0.00020632	     32.92570088
      0.59024242	     -0.05972391	      0.00001342	     -0.20077635	     -0.06170278	      0.88296775	     -0.00022599	     -0.21601087	      0.00604667	     -0.00021581	     32.62062604
      0.59157350	     -0.05973548	      0.00001650	     -0.20078796	     -0.06169474	      0.88296746	     -0.00022465	     -0.21601530	      0.00603881	     -0.00022145	     32.61794539
      0.59290458	     -0.05974413	      0.00002089	     -0.20079668	     -0.06168670	      0.88296716	     -0.00022334	     -0.21601939	      0.00603103	     -0.00022557	     32.38891092
      0.59452012	     -0.05975149	      0.00002407	     -0.20080408	     -0.06167697	      0.88296680	     -0.00022180	     -0.21602388	      0.00602111	     -0.00022873	     32.33181962
      0.59613566	     -0.05975493	      0.00002915	     -0.20080760	     -0.06166725	      0.88296642	     -0.00022032	     -0.21602779	      0.00601101	     -0.00022977	     32.00683821
      0.59735244	     -0.05975482	      0.00002991	     -0.20080748	     -0.06165994	      0.88296615	     -0.00021925	     -0.21603031	      0.00600277	     -0.00022934	     32.06881361
      0.59856922	     -0.05975218	      0.00003235	     -0.20080487	     -0.06165264	      0.88296587	     -0.00021822	     -0.21603244	      0.00599434	     -0.00022778	     31.92834751
      0.60031787	     -0.05974411	      0.00003431	     -0.20079681	     -0.06164217	      0.88296547	     -0.00021682	     -0.21603475	      0.00598129	     -0.00022380	     31.88343731
      0.60182758	     -0.05973268	      0.00003686	     -0.20078538	     -0.06163315	      0.88296514	     -0.00021568	     -0.21603598	      0.00596917	     -0.00021877	     31.73584980
      0.60333730	     -0.05971711	      0.00003704	     -0.20076978	     -0.06162415	      0.88296481	     -0.00021462	     -0.21603645	      0.00595574	     -0.00021250	     31.83331844
      0.60484701	     -0.05969715	      0.00003937	     -0.20074981	     -0.06161517	      0.88296450	     -0.00021363	     -0.21603611	      0.00594131	     -0.00020496	     31.68702773
      0.60617415	     -0.05967611	      0.00003838	     -0.20072869	     -0.06160729	      0.88296423	     -0.00021283	     -0.21603510	      0.00592719	     -0.00019751	     31.85885242
      0.60750129	     -0.05965173	      0.00003911	     -0.20070426	     -0.06159944	      0.88296397	     -0.00021209	     -0.21603340	      0.00591212	     -0.00018917	     31.84047665
      0.60882842	     -0.05962430	      0.00003823	     -0.20067675	     -0.06159160	      0.88296373	     -0.00021142	     -0.21603099	      0.00589567	     -0.00018014	     31.97412514
      0.61063793	     -0.05958173	      0.00003794	     -0.20063405	     -0.06158095	      0.88296341	     -0.00021061	     -0.21602652	      0.00587124	     -0.00016665	     32.06967123
      0.61200101	     -0.05954568	      0.00003570	     -0.20059786	     -0.06157296	      0.88296319	     -0.00021009	     -0.21602222	      0.00585090	     -0.00015571	     32.32652836
      0.61336408	     -0.05950627	      0.00003505	     -0.20055832	     -0.06156500	      0.88296299	     -0.00020964	     -0.21601710	      0.00582920	     -0.00014406	     32.44046039
      0.61472715	     -0.05946391	      0.00003300	     -0.20051581	     -0.06155707	      0.88296280	     -0.00020926	     -0.21601116	      0.00580582	     -0.00013182	     32.69399242
      0.61649688	     -0.05940453	      0.00003131	     -0.20045622	     -0.06154683	      0.88296258	     -0.00020888	     -0.21600222	      0.00577340	     -0.00011501	     32.93151831
      0.61783078	     -0.05935659	      0.00002775	     -0.20040806	     -0.06153914	      0.88296244	     -0.00020868	     -0.21599456	      0.00574721	     -0.00010182	     33.27993500
      0.61916467	     -0.05930594	      0.00002561	     -0.20035723	     -0.06153150	      0.88296231	     -0.00020854	     -0.21598612	      0.00571993	     -0.00008809	     33.50424773
      0.62079820	     -0.05924062	      0.00002078	     -0.20029162	     -0.06152218	      0.88296218	     -0.00020848	     -0.21597473	      0.00568478	     -0.00007069	     33.93212639
      0.62226056	     -0.05917845	      0.00001793	     -0.20022921	     -0.06151389	      0.88296209	     -0.00020851	     -0.21596354	      0.00565215	     -0.00005455	     34.20086021
      0.62372291	     -0.05911293	      0.00001238	     -0.20016340	     -0.06150565	      0.88296202	     -0.00020862	     -0.21595139	      0.00561818	     -0.00003803	     34.64914738
      0.62518527	     -0.05904376	      0.00000919	     -0.20009396	     -0.06149746	      0.88296198	     -0.00020881	     -0.21593827	      0.00558346	     -0.00002105	     34.93749939
      0.62664762	     -0.05897165	      0.00000294	     -0.20002153	     -0.06148932	      0.88296196	     -0.00020908	     -0.21592418	      0.00554761	     -0.00000379	     35.41280192
      0.62810998	     -0.05889681	     -0.00000061	     -0.19994640	     -0.06148123	      0.88296197	     -0.00020942	     -0.21590914	      0.00551130	      0.00001386	     35.70413509
      0.62957233	     -0.05882052	     -0.00000792	     -0.19986976	     -0.06147320	      0.88296200	     -0.00020985	     -0.21589319	      0.00547403	      0.00003169	     36.19067539
      0.63103469	     -0.05874268	     -0.00001176	     -0.19979162	     -0.06146522	      0.88296206	     -0.00021034	     -0.21587640	      0.00543656	      0.00004983	     36.46743075
      0.63233156	     -0.05867361	     -0.00001863	     -0.19972222	     -0.06145820	      0.88296214	     -0.00021084	     -0.21586086	      0.00540271	      0.00006592	     36.87094228
      0.63362843	     -0.05860381	     -0.00002338	     -0.19965212	     -0.06145121	      0.88296223	     -0.00021139	     -0.21584475	      0.00536881	      0.00008217	     37.15679825
      0.63522181	     -0.05851755	     -0.00003083	     -0.19956545	     -0.06144269	      0.88296238	     -0.00021213	     -0.21582426	      0.00532680	      0.00010211	     37.58165958
      0.63681519	     -0.05843022	     -0.00003612	     -0.19947776	     -0.06143424	      0.88296256	     -0.00021295	     -0.21580308	      0.00528480	      0.00012208	     37.89896891
      0.63812668	     -0.05835833	     -0.00004282	     -0.19940553	     -0.06142733	      0.88296273	     -0.00021368	     -0.21578517	      0.00524990	      0.00013837	     38.25095694
      0.63943817	     -0.05828591	     -0.00004728	     -0.19933279	     -0.06142047	      0.88296292	     -0.00021445	     -0.21576688	      0.00521506	      0.00015462	     38.49843892
      0.64104178	     -0.05819617	     -0.00005403	     -0.19924265	     -0.06141214	      0.88296318	     -0.00021545	     -0.21574405	      0.00517209	      0.00017425	     38.87227974
      0.64264539	     -0.05810203	     -0.00005778	     -0.19914815	     -0.06140388	      0.88296348	     -0.00021651	     -0.21572068	      0.00512899	      0.00019377	     39.14241557
      0.64389966	     -0.05802404	     -0.00006270	     -0.19906985	     -0.06139747	      0.88296373	     -0.00021739	     -0.21570193	      0.00509476	      0.00020893	     39.44931561
      0.64515393	     -0.05794115	     -0.00006497	     -0.19898668	     -0.06139110	      0.88296400	     -0.00021829	     -0.21568269	      0.00506033	      0.00022426	     39.66144185
      0.64682589	     -0.05782404	     -0.00006831	     -0.19886917	     -0.06138268	      0.88296440	     -0.00021955	     -0.21565619	      0.00501352	      0.00024498	     39.98528211
      0.64849784	     -0.05769813	     -0.00006802	     -0.19874292	     -0.06137433	      0.88296482	     -0.00022087	     -0.21562861	      0.00496570	      0.00026631	     40.19644184
      0.64969672	     -0.05760321	     -0.00006967	     -0.19864770	     -0.06136840	      0.88296515	     -0.00022184	     -0.21560812	      0.00493032	      0.00028195	     40.43326761
      0.65089560	     -0.05750402	     -0.00006875	     -0.19854825	     -0.06136251	      0.88296550	     -0.00022284	     -0.21558702	      0.00489425	      0.00029805	     40.57777146
      0.65266226	     -0.05735207	     -0.00006759	     -0.19839589	     -0.06135391	      0.88296605	     -0.00022437	     -0.21555479	      0.00483929	      0.00032259	     40.83124919
      0.65414306	     -0.05721910	     -0.00006461	     -0.19826258	     -0.06134678	      0.88296654	     -0.00022568	     -0.21552676	      0.00479158	      0.00034397	     40.95789047
      0.65562386	     -0.05708345	     -0.00006326	     -0.19812654	     -0.06133972	      0.88296707	     -0.00022704	     -0.21549786	      0.00474200	      0.00036595	     41.17870529
      0.65710466	     -0.05694688	     -0.00005948	     -0.19798959	     -0.06133274	      0.88296763	     -0.00022842	     -0.21546821	      0.00469080	      0.00038851	     41.23377485
      0.65858545	     -0.05681032	     -0.00005956	     -0.19785256	     -0.06132583	      0.88296822	     -0.00022985	     -0.21543794	      0.00463751	      0.00041137	     41.51715012
      0.65984042	     -0.05669217	     -0.00005703	     -0.19773403	     -0.06132004	      0.88296875	     -0.00023108	     -0.21541185	      0.00459111	      0.00043120	     41.54818872
      0.66109538	     -0.05657289	     -0.00005740	     -0.19761430	     -0.06131431	      0.88296930	     -0.00023233	     -0.21538537	      0.00454312	      0.00045143	     41.74193723
      0.66270003	     -0.05641773	     -0.00005723	     -0.19745854	     -0.06130707	      0.88297005	     -0.00023397	     -0.21535097	      0.00447959	      0.00047820	     41.88151597
      0.66430467	     -0.05625875	     -0.00006002	     -0.19729888	     -0.06129994	      0.88297084	     -0.00023564	     -0.21531593	      0.00441310	      0.00050613	     42.17665025
      0.66554177	     -0.05613488	     -0.00006055	     -0.19717449	     -0.06129451	      0.88297148	     -0.00023696	     -0.21528853	      0.00435992	      0.00052872	     42.18831880
      0.66677887	     -0.05601299	     -0.00006394	     -0.19705201	     -0.06128915	      0.88297214	     -0.00023830	     -0.21526089	      0.00430466	      0.00055211	     42.35411014
      0.66842099	     -0.05585128	     -0.00006857	     -0.19688947	     -0.06128214	      0.88297308	     -0.00024010	     -0.21522397	      0.00422829	      0.00058447	     42.48470980
      0.67006310	     -0.05569346	     -0.00007680	     -0.19673074	     -0.06127526	      0.88297406	     -0.00024194	     -0.21518694	      0.00414808	      0.00061809	     42.78515353
      0.67121783	     -0.05558323	     -0.00008009	     -0.19661987	     -0.06127051	      0.88297479	     -0.00024325	     -0.21516090	      0.00408957	      0.00064240	     42.77355648
      0.67237256	     -0.05547592	     -0.00008577	     -0.19651188	     -0.06126582	      0.88297555	     -0.00024458	     -0.21513489	      0.00402907	      0.00066697	     42.91986782
      0.67413341	     -0.05531694	     -0.00009412	     -0.19635182	     -0.06125881	      0.88297676	     -0.00024663	     -0.21509541	      0.00393330	      0.00070464	     43.08326306
      0.67558035	     -0.05519192	     -0.00010271	     -0.19622586	     -0.06125318	      0.88297780	     -0.00024835	     -0.21506323	      0.00385140	      0.00073537	     43.28590762
      0.67702729	     -0.05507191	     -0.00010976	     -0.19610491	     -0.06124767	      0.88297888	     -0.00025008	     -0.21503140	      0.00376689	      0.00076546	     43.36780037
      0.67847423	     -0.05495873	     -0.00011986	     -0.19599072	     -0.06124228	      0.88298001	     -0.00025183	     -0.21500003	      0.00367968	      0.00079444	     43.63001678
      0.67976619	     -0.05486154	     -0.00012588	     -0.19589265	     -0.06123757	      0.88298105	     -0.00025341	     -0.21497248	      0.00359990	      0.00081920	     43.65226365
      0.68105816	     -0.05477024	     -0.00013432	     -0.19580042	     -0.06123298	      0.88298213	     -0.00025500	     -0.21494541	      0.00351813	      0.00084246	     43.82692620
      0.68235012	     -0.05468359	     -0.00014118	     -0.19571285	     -0.06122848	      0.88298323	     -0.00025661	     -0.21491890	      0.00343474	      0.00086396	     43.89779032
      0.68397891	     -0.05458359	     -0.00015147	     -0.19561165	     -0.06122298	      0.88298466	     -0.00025864	     -0.21488634	      0.00332726	      0.00088808	     44.10843879
      0.68527082	     -0.05451022	     -0.00015771	     -0.19553733	     -0.06121874	      0.88298582	     -0.00026027	     -0.21486130	      0.00324051	      0.00090454	     44.11611690
      0.68656273	     -0.05444354	     -0.00016634	     -0.19546967	     -0.06121461	      0.88298699	     -0.00026190	     -0.21483698	      0.00315238	      0.00091828	     44.28141970
      0.68785464	     -0.05438066	     -0.00017343	     -0.19540582	     -0.06121059	      0.88298819	     -0.00026354	     -0.21481342	      0.00306318	      0.00092924	     44.33971794
      0.68948789	     -0.05430747	     -0.00018424	     -0.19533136	     -0.06120568	      0.88298971	     -0.00026562	     -0.21478467	      0.00294889	      0.00093880	     44.54489543
      0.69074640	     -0.05425375	     -0.00019032	     -0.19527668	     -0.06120203	      0.88299090	     -0.00026723	     -0.21476329	      0.00285993	      0.00094284	     44.54599345
      0.69200492	     -0.05420392	     -0.00019851	     -0.19522587	     -0.06119848	      0.88299209	     -0.00026883	     -0.21474254	      0.00277012	      0.00094384	     44.69047840
      0.69352299	     -0.05414629	     -0.00020638	     -0.19516707	     -0.06119436	      0.88299352	     -0.00027077	     -0.21471833	      0.00266093	      0.00094113	     44.73907452
      0.69488426	     -0.05409909	     -0.00021551	     -0.19511878	     -0.06119080	      0.88299479	     -0.00027251	     -0.21469736	      0.00256212	      0.00093498	     44.92157102
      0.69624552	     -0.05405434	     -0.00022187	     -0.19507298	     -0.06118738	      0.88299606	     -0.00027424	     -0.21467709	      0.00246276	      0.00092543	     44.92379164
      0.69760679	     -0.05401458	     -0.00023075	     -0.19503212	     -0.06118410	      0.88299731	     -0.00027597	     -0.21465749	      0.00236267	      0.00091237	     45.12131255
      0.69896805	     -0.05397745	     -0.00023626	     -0.19499394	     -0.06118095	      0.88299854	     -0.00027769	     -0.21463859	      0.00226214	      0.00089598	     45.12162692
      0.70032932	     -0.05394515	     -0.00024468	     -0.19496054	     -0.06117794	      0.88299975	     -0.00027940	     -0.21462035	      0.00216093	      0.00087615	     45.36466444
      0.70169058	     -0.05391540	     -0.00024944	     -0.19492974	     -0.06117507	      0.88300093	     -0.00028111	     -0.21460279	      0.00205939	      0.00085307	     45.36940770
      0.70305185	     -0.05389082	     -0.00025771	     -0.19490405	     -0.06117234	      0.88300207	     -0.00028280	     -0.21458590	      0.00195723	      0.00082663	     45.65278019
      0.70426979	     -0.05387126	     -0.00026167	     -0.19488354	     -0.06117001	      0.88300306	     -0.00028430	     -0.21457140	      0.00186570	      0.00080037	     45.66691186
      0.70548773	     -0.05385556	     -0.00026792	     -0.19486686	     -0.06116779	      0.88300402	     -0.00028579	     -0.21455746	      0.00177394	      0.00077157	     45.87095921
      0.70695378	     -0.05384012	     -0.00027356	     -0.19485025	     -0.06116527	      0.88300512	     -0.00028757	     -0.21454146	      0.00166355	      0.00073384	     45.99932235
      0.70841984	     -0.05382912	     -0.00028127	     -0.19483805	     -0.06116291	      0.88300617	     -0.00028933	     -0.21452629	      0.00155326	      0.00069291	     46.29908933
      0.70964602	     -0.05382215	     -0.00028515	     -0.19483013	     -0.06116106	      0.88300700	     -0.00029079	     -0.21451425	      0.00146143	      0.00065655	     46.34124130
      0.71087221	     -0.05381810	     -0.00029113	     -0.19482508	     -0.06115933	      0.88300778	     -0.00029223	     -0.21450279	      0.00136992	      0.00061838	     46.55056054
      0.71234921	     -0.05381601	     -0.00029651	     -0.19482183	     -0.06115739	      0.88300866	     -0.00029393	     -0.21448976	      0.00126048	      0.00057046	     46.65555903
      0.71382620	     -0.05381760	     -0.00030410	     -0.19482221	     -0.06115561	      0.88300946	     -0.00029562	     -0.21447755	      0.00115185	      0.00052073	     46.94609575
      0.71500600	     -0.05382060	     -0.00030745	     -0.19482431	     -0.06115430	      0.88301005	     -0.00029694	     -0.21446839	      0.00106597	      0.00048014	     46.93140028
      0.71618580	     -0.05382570	     -0.00031272	     -0.19482847	     -0.06115309	      0.88301060	     -0.00029825	     -0.21445975	      0.00098070	      0.00043890	     47.08707046
      0.71771857	     -0.05383458	     -0.00031790	     -0.19483618	     -0.06115167	      0.88301123	     -0.00029991	     -0.21444928	      0.00087106	      0.00038486	     47.15465905
      0.71925135	     -0.05384636	     -0.00032494	     -0.19484675	     -0.06115042	      0.88301178	     -0.00030154	     -0.21443966	      0.00076256	      0.00033061	     47.40647957
      0.72038994	     -0.05385641	     -0.00032741	     -0.19485596	     -0.06114960	      0.88301213	     -0.00030272	     -0.21443305	      0.00068292	      0.00029056	     47.32889899
      0.72152853	     -0.05386799	     -0.00033162	     -0.19486667	     -0.06114886	      0.88301244	     -0.00030389	     -0.21442689	      0.00060387	      0.00025079	     47.42551930
      0.72313301	     -0.05388627	     -0.00033604	     -0.19488376	     -0.06114798	      0.88301280	     -0.00030549	     -0.21441895	      0.00049373	      0.00019566	     47.43931097
      0.72451153	     -0.05390396	     -0.00034093	     -0.19490042	     -0.06114737	      0.88301303	     -0.00030683	     -0.21441282	      0.00040015	      0.00014939	     47.55874351
      0.72589005	     -0.05392313	     -0.00034368	     -0.19491860	     -0.06114688	      0.88301321	     -0.00030813	     -0.21440732	      0.00030771	      0.00010451	     47.47619161
      0.72726856	     -0.05394407	     -0.00034857	     -0.19493852	     -0.06114652	      0.88301332	     -0.00030940	     -0.21440241	      0.00021617	      0.00006111	     47.61574733
      0.72864708	     -0.05396636	     -0.00035006	     -0.19495985	     -0.06114628	      0.88301338	     -0.00031063	     -0.21439811	      0.00012582	      0.00001954	     47.44299265
      0.72984262	     -0.05398691	     -0.00035390	     -0.19497954	     -0.06114618	      0.88301338	     -0.00031166	     -0.21439485	      0.00004808	     -0.00001508	     47.55509426
      0.73103817	     -0.05400839	     -0.00035531	     -0.19500019	     -0.06114617	      0.88301334	     -0.00031267	     -0.21439204	     -0.00002887	     -0.00004811	     47.45722453
      0.73251840	     -0.05403669	     -0.00035833	     -0.19502747	     -0.06114628	      0.88301324	     -0.00031386	     -0.21438916	     -0.00012338	     -0.00008681	     47.48583792
      0.73399864	     -0.05406639	     -0.00035912	     -0.19505618	     -0.06114653	      0.88301309	     -0.00031500	     -0.21438692	     -0.00021693	     -0.00012284	     47.30974659
      0.73520010	     -0.05409183	     -0.00036209	     -0.19508079	     -0.06114684	      0.88301292	     -0.00031588	     -0.21438558	     -0.00029244	     -0.00015014	     47.38730418
      0.73640156	     -0.05411862	     -0.00036328	     -0.19510678	     -0.06114723	      0.88301273	     -0.00031673	     -0.21438463	     -0.00036737	     -0.00017544	     47.26096724
      0.73790209	     -0.05415344	     -0.00036618	     -0.19514060	     -0.06114786	      0.88301244	     -0.00031772	     -0.21438399	     -0.00046048	     -0.00020420	     47.25577640
      0.73940262	     -0.05418958	     -0.00036685	     -0.19517578	     -0.06114862	      0.88301211	     -0.00031863	     -0.21438394	     -0.00055289	     -0.00022961	     47.01892330
      0.74056186	     -0.05421854	     -0.00036980	     -0.19520396	     -0.06114930	      0.88301184	     -0.00031928	     -0.21438430	     -0.00062408	     -0.00024703	     47.07180507
      0.74172110	     -0.05424826	     -0.00037082	     -0.19523294	     -0.06115006	      0.88301154	     -0.00031989	     -0.21438499	     -0.00069488	     -0.00026238	     46.92264848
      0.74328612	     -0.05428975	     -0.00037348	     -0.19527341	     -0.06115123	      0.88301112	     -0.00032062	     -0.21438645	     -0.00079014	     -0.00027995	     46.85167159
      0.74485115	     -0.05433264	     -0.00037418	     -0.19531533	     -0.06115254	      0.88301067	     -0.00032125	     -0.21438850	     -0.00088484	     -0.00029378	     46.55457508
      0.74596928	     -0.05436425	     -0.00037714	     -0.19534621	     -0.06115356	      0.88301034	     -0.00032164	     -0.21439031	     -0.00095241	     -0.00030152	     46.57871350
      0.74708742	     -0.05439654	     -0.00037826	     -0.19537782	     -0.06115467	      0.88300999	     -0.00032197	     -0.21439242	     -0.00101967	     -0.00030740	     46.40689184
      0.74873987	     -0.05444598	     -0.00038094	     -0.19542623	     -0.06115643	      0.88300948	     -0.00032236	     -0.21439606	     -0.00111880	     -0.00031294	     46.25728837
      0.75013130	     -0.05448957	     -0.00038204	     -0.19546897	     -0.06115805	      0.88300904	     -0.00032259	     -0.21439962	     -0.00120187	     -0.00031476	     45.98234897
      0.75152272	     -0.05453607	     -0.00038509	     -0.19551461	     -0.06115978	      0.88300861	     -0.00032273	     -0.21440367	     -0.00128478	     -0.00031428	     45.90063396
      0.75291415	     -0.05458667	     -0.00038588	     -0.19556440	     -0.06116162	      0.88300817	     -0.00032278	     -0.21440828	     -0.00136724	     -0.00031160	     45.53092257
      0.75430557	     -0.05464240	     -0.00038998	     -0.19561927	     -0.06116358	      0.88300774	     -0.00032273	     -0.21441354	     -0.00144961	     -0.00030720	     45.50586002
      0.75548482	     -0.05469393	     -0.00039068	     -0.19567013	     -0.06116533	      0.88300738	     -0.00032262	     -0.21441858	     -0.00151898	     -0.00030221	     45.12583539
      0.75666406	     -0.05474953	     -0.00039367	     -0.19572502	     -0.06116716	      0.88300703	     -0.00032244	     -0.21442422	     -0.00158822	     -0.00029643	     44.98222845
      0.75818059	     -0.05482633	     -0.00039600	     -0.19580095	     -0.06116964	      0.88300658	     -0.00032210	     -0.21443242	     -0.00167671	     -0.00028806	     44.63991430
      0.75969712	     -0.05490871	     -0.00039993	     -0.19588245	     -0.06117225	      0.88300615	     -0.00032164	     -0.21444174	     -0.00176473	     -0.00027917	     44.51673757
      0.76088906	     -0.05497670	     -0.00040041	     -0.19594981	     -0.06117439	      0.88300583	     -0.00032120	     -0.21444988	     -0.00183326	     -0.00027198	     44.14124874
      0.76208100	     -0.05504684	     -0.00040239	     -0.19601931	     -0.06117662	      0.88300551	     -0.00032069	     -0.21445874	     -0.00190145	     -0.00026492	     43.98933259
      0.76361966	     -0.05514021	     -0.00040290	     -0.19611190	     -0.06117961	      0.88300511	     -0.00031991	     -0.21447119	     -0.00198866	     -0.00025613	     43.63951089
      0.76515833	     -0.05523722	     -0.00040497	     -0.19620812	     -0.06118274	      0.88300472	     -0.00031901	     -0.21448478	     -0.00207515	     -0.00024806	     43.53796243
      0.76630390	     -0.05531034	     -0.00040344	     -0.19628073	     -0.06118515	      0.88300444	     -0.00031826	     -0.21449561	     -0.00213881	     -0.00024250	     43.16578716
      0.76744947	     -0.05538399	     -0.00040321	     -0.19635386	     -0.06118764	      0.88300416	     -0.00031744	     -0.21450699	     -0.00220207	     -0.00023752	     43.01508798
      0.76906850	     -0.05548798	     -0.00040052	     -0.19645717	     -0.06119128	      0.88300378	     -0.00031616	     -0.21452399	     -0.00229053	     -0.00023146	     42.68409103
      0.77046594	     -0.05557791	     -0.00039851	     -0.19654654	     -0.06119453	      0.88300346	     -0.00031494	     -0.21453944	     -0.00236616	     -0.00022729	     42.53524334
      0.77186338	     -0.05566756	     -0.00039373	     -0.19663569	     -0.06119789	      0.88300315	     -0.00031362	     -0.21455557	     -0.00244096	     -0.00022409	     42.17769794
      0.77326082	     -0.05575693	     -0.00039064	     -0.19672455	     -0.06120135	      0.88300284	     -0.00031220	     -0.21457232	     -0.00251529	     -0.00022204	     42.09415086
      0.77465825	     -0.05584535	     -0.00038372	     -0.19681254	     -0.06120492	      0.88300253	     -0.00031067	     -0.21458963	     -0.00258878	     -0.00022098	     41.67085632
      0.77585544	     -0.05592068	     -0.00038011	     -0.19688748	     -0.06120806	      0.88300226	     -0.00030929	     -0.21460486	     -0.00265144	     -0.00022102	     41.61236395
      0.77705264	     -0.05599542	     -0.00037384	     -0.19696190	     -0.06121127	      0.88300200	     -0.00030783	     -0.21462044	     -0.00271351	     -0.00022185	     41.33057864
      0.77857120	     -0.05608959	     -0.00036646	     -0.19705566	     -0.06121545	      0.88300166	     -0.00030588	     -0.21464066	     -0.00279170	     -0.00022426	     41.13269120
      0.78008976	     -0.05618310	     -0.00035636	     -0.19714883	     -0.06121975	      0.88300131	     -0.00030381	     -0.21466135	     -0.00286899	     -0.00022823	     40.72437642
      0.78130387	     -0.05625776	     -0.00035011	     -0.19722320	     -0.06122327	      0.88300103	     -0.00030208	     -0.21467822	     -0.00293033	     -0.00023274	     40.64918558
      0.78251799	     -0.05633252	     -0.00034159	     -0.19729772	     -0.06122686	      0.88300075	     -0.00030028	     -0.21469538	     -0.00299096	     -0.00023841	     40.35541955
      0.78405584	     -0.05642802	     -0.00033195	     -0.19739291	     -0.06123152	      0.88300038	     -0.00029790	     -0.21471754	     -0.00306692	     -0.00024750	     40.16742258
      0.78559368	     -0.05652405	     -0.00032016	     -0.19748870	     -0.06123629	      0.88299999	     -0.00029542	     -0.21474017	     -0.00314157	     -0.00025873	     39.72912419
      0.78677108	     -0.05659772	     -0.00031390	     -0.19756214	     -0.06124002	      0.88299968	     -0.00029346	     -0.21475783	     -0.00319806	     -0.00026891	     39.69569136
      0.78794848	     -0.05667136	     -0.00030581	     -0.19763560	     -0.06124382	      0.88299935	     -0.00029143	     -0.21477576	     -0.00325362	     -0.00028034	     39.42697495
      0.78955456	     -0.05677174	     -0.00029615	     -0.19773573	     -0.06124911	      0.88299889	     -0.00028858	     -0.21480065	     -0.00332819	     -0.00029805	     39.23957454
      0.79116063	     -0.05687170	     -0.00028468	     -0.19783549	     -0.06125451	      0.88299839	     -0.00028564	     -0.21482600	     -0.00340100	     -0.00031804	     38.77817435
      0.79230713	     -0.05694299	     -0.00027912	     -0.19790660	     -0.06125844	      0.88299802	     -0.00028347	     -0.21484439	     -0.00345216	     -0.00033375	     38.78349538
      0.79345363	     -0.05701386	     -0.00027226	     -0.19797733	     -0.06126243	      0.88299763	     -0.00028126	     -0.21486299	     -0.00350232	     -0.00035044	     38.54111268
      0.79515178	     -0.05711792	     -0.00026348	     -0.19808117	     -0.06126844	      0.88299701	     -0.00027791	     -0.21489095	     -0.00357512	     -0.00037685	     38.33715304
      0.79658325	     -0.05720534	     -0.00025509	     -0.19816845	     -0.06127360	      0.88299645	     -0.00027500	     -0.21491487	     -0.00363494	     -0.00040044	     37.98796439
      0.79801471	     -0.05729230	     -0.00024869	     -0.19825525	     -0.06127884	      0.88299586	     -0.00027203	     -0.21493911	     -0.00369352	     -0.00042518	     37.92547625
      0.79944618	     -0.05737850	     -0.00023997	     -0.19834134	     -0.06128417	      0.88299524	     -0.00026900	     -0.21496368	     -0.00375053	     -0.00045076	     37.50168917
      0.80087765	     -0.05746407	     -0.00023445	     -0.19842677	     -0.06128958	      0.88299457	     -0.00026591	     -0.21498855	     -0.00380639	     -0.00047716	     37.55505849
      0.80209930	     -0.05753606	     -0.00022679	     -0.19849870	     -0.06129426	      0.88299398	     -0.00026322	     -0.21501001	     -0.00385275	     -0.00050002	     37.14863282
      0.80332095	     -0.05760733	     -0.00022109	     -0.19856990	     -0.06129899	      0.88299335	     -0.00026049	     -0.21503166	     -0.00389827	     -0.00052321	     37.06032502
      0.80488042	     -0.05769714	     -0.00021237	     -0.19865965	     -0.06130512	      0.88299251	     -0.00025694	     -0.21505958	     -0.00395486	     -0.00055290	     36.75092140
      0.80643990	     -0.05778642	     -0.00020559	     -0.19874885	     -0.06131133	      0.88299163	     -0.00025334	     -0.21508782	     -0.00401004	     -0.00058255	     36.71657547
      0.80768443	     -0.05785660	     -0.00019778	     -0.19881903	     -0.06131635	      0.88299089	     -0.00025041	     -0.21511060	     -0.00405280	     -0.00060591	     36.35690046
      0.80892896	     -0.05792571	     -0.00019178	     -0.19888812	     -0.06132142	      0.88299012	     -0.00024745	     -0.21513355	     -0.00409473	     -0.00062901	     36.27400410
      0.81050716	     -0.05801103	     -0.00018227	     -0.19897347	     -0.06132792	      0.88298910	     -0.00024364	     -0.21516288	     -0.00414640	     -0.00065754	     35.98282674
      0.81208536	     -0.05809339	     -0.00017423	     -0.19905584	     -0.06133450	      0.88298804	     -0.00023978	     -0.21519237	     -0.00419670	     -0.00068506	     35.97618631
      0.81329292	     -0.05815426	     -0.00016542	     -0.19911679	     -0.06133959	      0.88298720	     -0.00023679	     -0.21521501	     -0.00423395	     -0.00070517	     35.63342347
      0.81450048	     -0.05821400	     -0.00015844	     -0.19917658	     -0.06134473	      0.88298634	     -0.00023377	     -0.21523768	     -0.00427041	     -0.00072451	     35.54185477
      0.81614893	     -0.05829500	     -0.00014781	     -0.19925769	     -0.06135181	      0.88298513	     -0.00022959	     -0.21526871	     -0.00431852	     -0.00074940	     35.26301125
      0.81779737	     -0.05837609	     -0.00013943	     -0.19933886	     -0.06135896	      0.88298387	     -0.00022537	     -0.21529985	     -0.00436493	     -0.00077255	     35.24175752
      0.81897050	     -0.05843333	     -0.00013106	     -0.19939620	     -0.06136410	      0.88298296	     -0.00022234	     -0.21532211	     -0.00439661	     -0.00078780	     34.90353325
      0.82014363	     -0.05849031	     -0.00012451	     -0.19945327	     -0.06136928	      0.88298202	     -0.00021929	     -0.21534445	     -0.00442748	     -0.00080215	     34.79342452
      0.82188419	     -0.05857481	     -0.00011366	     -0.19953794	     -0.06137702	      0.88298061	     -0.00021472	     -0.21537772	     -0.00447143	     -0.00082163	     34.50559512
      0.82335551	     -0.05864565	     -0.00010574	     -0.19960892	     -0.06138363	      0.88297939	     -0.00021082	     -0.21540597	     -0.00450703	     -0.00083644	     34.40367642
      0.82482683	     -0.05871592	     -0.00009582	     -0.19967938	     -0.06139029	      0.88297815	     -0.00020690	     -0.21543430	     -0.00454088	     -0.00084969	     34.08293167
      0.82629815	     -0.05878578	     -0.00008847	     -0.19974939	     -0.06139699	      0.88297689	     -0.00020295	     -0.21546271	     -0.00457336	     -0.00086154	     34.03968687
      0.82761206	     -0.05884690	     -0.00007936	     -0.19981070	     -0.06140302	      0.88297575	     -0.00019941	     -0.21548812	     -0.00460073	     -0.00087088	     33.70313733
      0.82892597	     -0.05890763	     -0.00007253	     -0.19987159	     -0.06140908	      0.88297460	     -0.00019585	     -0.21551355	     -0.00462693	     -0.00087926	     33.60054457
      0.83023988	     -0.05896764	     -0.00006448	     -0.19993179	     -0.06141518	      0.88297344	     -0.00019228	     -0.21553900	     -0.00465160	     -0.00088667	     33.34833579
      0.83195274	     -0.05904488	     -0.00005575	     -0.20000927	     -0.06142317	      0.88297192	     -0.00018762	     -0.21557218	     -0.00468168	     -0.00089509	     33.18475861
      0.83330482	     -0.05910438	     -0.00004715	     -0.20006900	     -0.06142952	      0.88297070	     -0.00018392	     -0.21559836	     -0.00470345	     -0.00090078	     32.84927123
      0.83465691	     -0.05916212	     -0.00004056	     -0.20012695	     -0.06143589	      0.88296948	     -0.00018022	     -0.21562447	     -0.00472379	     -0.00090578	     32.72266234
      0.83600899	     -0.05921712	     -0.00003267	     -0.20018219	     -0.06144229	      0.88296825	     -0.00017651	     -0.21565046	     -0.00474229	     -0.00091010	     32.44524471
      0.83768908	     -0.05928195	     -0.00002483	     -0.20024730	     -0.06145027	      0.88296672	     -0.00017191	     -0.21568249	     -0.00476314	     -0.00091459	     32.28276897
      0.83902317	     -0.05932996	     -0.00001683	     -0.20029557	     -0.06145664	      0.88296550	     -0.00016825	     -0.21570766	     -0.00477759	     -0.00091746	     31.94072369
      0.84035725	     -0.05937477	     -0.00001087	     -0.20034062	     -0.06146302	      0.88296427	     -0.00016460	     -0.21573250	     -0.00479083	     -0.00091979	     31.80240694
      0.84169133	     -0.05941524	     -0.00000380	     -0.20038135	     -0.06146942	      0.88296304	     -0.00016095	     -0.21575695	     -0.00480225	     -0.00092160	     31.54507666
      0.84341830	     -0.05946090	      0.00000369	     -0.20042735	     -0.06147772	      0.88296145	     -0.00015623	     -0.21578785	     -0.00481546	     -0.00092308	     31.36687848
      0.84467245	     -0.05948920	      0.00001032	     -0.20045592	     -0.06148377	      0.88296029	     -0.00015282	     -0.21580968	     -0.00482289	     -0.00092376	     31.09184743
      0.84592661	     -0.05951415	      0.00001534	     -0.20048110	     -0.06148982	      0.88295913	     -0.00014942	     -0.21583092	     -0.00483003	     -0.00092386	     30.94196342
      0.84748144	     -0.05954089	      0.00002143	     -0.20050814	     -0.06149734	      0.88295770	     -0.00014522	     -0.21585641	     -0.00483662	     -0.00092363	     30.69380460
      0.84879571	     -0.05956041	      0.00002566	     -0.20052791	     -0.06150370	      0.88295648	     -0.00014169	     -0.21587720	     -0.00484200	     -0.00092277	     30.54128047
      0.85010998	     -0.05957715	      0.00002970	     -0.20054488	     -0.06151006	      0.88295527	     -0.00013818	     -0.21589727	     -0.00484520	     -0.00092192	     30.35436188
      0.85142425	     -0.05959043	      0.00003251	     -0.20055838	     -0.06151643	      0.88295406	     -0.00013469	     -0.21591664	     -0.00484837	     -0.00092061	     30.20526038
      0.85273851	     -0.05960164	      0.00003461	     -0.20056979	     -0.06152281	      0.88295285	     -0.00013122	     -0.21593531	     -0.00484970	     -0.00091938	     30.03605827
      0.85405278	     -0.05960965	      0.00003568	     -0.20057798	     -0.06152918	      0.88295164	     -0.00012778	     -0.21595331	     -0.00485078	     -0.00091793	     29.89520046
      0.85564514	     -0.05961705	      0.00003585	     -0.20058559	     -0.06153691	      0.88295018	     -0.00012364	     -0.21597423	     -0.00484979	     -0.00091650	     29.71099810
      0.85689829	     -0.05962064	      0.00003531	     -0.20058932	     -0.06154298	      0.88294904	     -0.00012041	     -0.21599002	     -0.00484907	     -0.00091525	     29.59724999
      0.85815144	     -0.05962233	      0.00003411	     -0.20059115	     -0.06154906	      0.88294789	     -0.00011722	     -0.21600518	     -0.00484640	     -0.00091456	     29.47368970
      0.85970282	     -0.05962126	      0.00003183	     -0.20059023	     -0.06155657	      0.88294647	     -0.00011330	     -0.21602306	     -0.00484264	     -0.00091395	     29.34945746
      0.86125419	     -0.05961672	      0.00002836	     -0.20058581	     -0.06156408	      0.88294505	     -0.00010943	     -0.21603992	     -0.00483628	     -0.00091430	     29.23215557
      0.86246971	     -0.05961056	      0.00002485	     -0.20057974	     -0.06156996	      0.88294394	     -0.00010643	     -0.21605240	     -0.00483184	     -0.00091455	     29.18953422
      0.86368522	     -0.05960227	      0.00002063	     -0.20057152	     -0.06157583	      0.88294283	     -0.00010347	     -0.21606422	     -0.00482575	     -0.00091546	     29.14782929
      0.86535277	     -0.05958723	      0.00001378	     -0.20055654	     -0.06158387	      0.88294130	     -0.00009946	     -0.21607934	     -0.00481739	     -0.00091709	     29.14305781
      0.86702033	     -0.05956814	      0.00000567	     -0.20053748	     -0.06159189	      0.88293977	     -0.00009551	     -0.21609318	     -0.00480763	     -0.00091964	     29.16868445
      0.86826908	     -0.05955111	     -0.00000105	     -0.20052045	     -0.06159789	      0.88293862	     -0.00009261	     -0.21610270	     -0.00480165	     -0.00092147	     29.25940417
      0.86951783	     -0.05953246	     -0.00000846	     -0.20050177	     -0.06160388	      0.88293747	     -0.00008974	     -0.21611153	     -0.00479497	     -0.00092378	     29.35926095
      0.87127799	     -0.05950324	     -0.00001956	     -0.20047249	     -0.06161232	      0.88293584	     -0.00008577	     -0.21612281	     -0.00478714	     -0.00092686	     29.58093692
      0.87285668	     -0.05947456	     -0.00002956	     -0.20044373	     -0.06161987	      0.88293438	     -0.00008229	     -0.21613181	     -0.00478075	     -0.00092963	     29.79797998
      0.87443538	     -0.05944339	     -0.00003935	     -0.20041246	     -0.06162741	      0.88293291	     -0.00007889	     -0.21613981	     -0.00477713	     -0.00093165	     30.11741160
      0.87601407	     -0.05941022	     -0.00004916	     -0.20037918	     -0.06163495	      0.88293143	     -0.00007558	     -0.21614684	     -0.00477384	     -0.00093365	     30.43090394
      0.87759277	     -0.05937441	     -0.00005888	     -0.20034324	     -0.06164249	      0.88292996	     -0.00007237	     -0.21615295	     -0.00477396	     -0.00093455	     30.86568202
      0.87917146	     -0.05933676	     -0.00006841	     -0.20030545	     -0.06165003	      0.88292848	     -0.00006926	     -0.21615818	     -0.00477421	     -0.00093524	     31.26298592
      0.88075015	     -0.05929560	     -0.00007758	     -0.20026413	     -0.06165756	      0.88292701	     -0.00006626	     -0.21616257	     -0.00477764	     -0.00093456	     31.78547625
      0.88232885	     -0.05925343	     -0.00008640	     -0.20022180	     -0.06166511	      0.88292553	     -0.00006337	     -0.21616611	     -0.00478150	     -0.00093322	     32.24653418
      0.88390754	     -0.05920603	     -0.00009451	     -0.20017426	     -0.06167266	      0.88292406	     -0.00006060	     -0.21616885	     -0.00478754	     -0.00093047	     32.84074418
      0.88548624	     -0.05916079	     -0.00010255	     -0.20012885	     -0.06168023	      0.88292259	     -0.00005796	     -0.21617077	     -0.00479424	     -0.00092655	     33.30986028
      0.88683063	     -0.05911436	     -0.00010822	     -0.20008229	     -0.06168668	      0.88292135	     -0.00005581	     -0.21617183	     -0.00480088	     -0.00092213	     33.87497539
      0.88817503	     -0.05907141	     -0.00011430	     -0.20003922	     -0.06169313	      0.88292012	     -0.00005375	     -0.21617229	     -0.00480782	     -0.00091655	     34.30518206
      0.88951942	     -0.05902334	     -0.00011941	     -0.19999103	     -0.06169960	      0.88291889	     -0.00005179	     -0.21617221	     -0.00481510	     -0.00090978	     34.82858576
      0.89130022	     -0.05896211	     -0.00012654	     -0.19992964	     -0.06170819	      0.88291728	     -0.00004934	     -0.21617124	     -0.00482471	     -0.00089879	     35.39996516
      0.89263195	     -0.05890969	     -0.00013039	     -0.19987712	     -0.06171462	      0.88291609	     -0.00004763	     -0.21616997	     -0.00483192	     -0.00088915	     35.95738790
      0.89396369	     -0.05886188	     -0.00013528	     -0.19982920	     -0.06172106	      0.88291491	     -0.00004601	     -0.21616817	     -0.00483867	     -0.00087813	     36.35110961
      0.89558082	     -0.05879759	     -0.00013990	     -0.19976480	     -0.06172889	      0.88291350	     -0.00004418	     -0.21616540	     -0.00484642	     -0.00086305	     36.96375758
      0.89701586	     -0.05874542	     -0.00014522	     -0.19971252	     -0.06173585	      0.88291227	     -0.00004268	     -0.21616236	     -0.00485240	     -0.00084799	     37.31010732
      0.89845090	     -0.05868516	     -0.00014842	     -0.19965219	     -0.06174281	      0.88291107	     -0.00004130	     -0.21615888	     -0.00485781	     -0.00083160	     37.85765328
      0.89988594	     -0.05863124	     -0.00015338	     -0.19959818	     -0.06174979	      0.88290989	     -0.00004003	     -0.21615488	     -0.00486218	     -0.00081377	     38.16145935
      0.90132099	     -0.05856870	     -0.00015606	     -0.19953558	     -0.06175677	      0.88290873	     -0.00003888	     -0.21615046	     -0.00486600	     -0.00079475	     38.67921758
      0.90275603	     -0.05851296	     -0.00016079	     -0.19947976	     -0.06176375	      0.88290761	     -0.00003785	     -0.21614553	     -0.00486890	     -0.00077445	     38.92443803
      0.90419107	     -0.05844811	     -0.00016303	     -0.19941487	     -0.06177074	      0.88290651	     -0.00003694	     -0.21614021	     -0.00487143	     -0.00075315	     39.40692080
      0.90562611	     -0.05839070	     -0.00016758	     -0.19935737	     -0.06177773	      0.88290545	     -0.00003614	     -0.21613439	     -0.00487321	     -0.00073078	     39.58885698
      0.90706115	     -0.05832370	     -0.00016938	     -0.19929034	     -0.06178473	      0.88290441	     -0.00003546	     -0.21612821	     -0.00487484	     -0.00070767	     40.03446131
      0.90849620	     -0.05826491	     -0.00017379	     -0.19923147	     -0.06179173	      0.88290342	     -0.00003490	     -0.21612155	     -0.00487591	     -0.00068375	     40.15323120
      0.90993124	     -0.05819581	     -0.00017517	     -0.19916233	     -0.06179872	      0.88290245	     -0.00003445	     -0.21611454	     -0.00487705	     -0.00065939	     40.56796573
      0.91136628	     -0.05813590	     -0.00017950	     -0.19910233	     -0.06180572	      0.88290152	     -0.00003411	     -0.21610707	     -0.00487781	     -0.00063452	     40.62451840
      0.91280132	     -0.05806485	     -0.00018049	     -0.19903125	     -0.06181272	      0.88290063	     -0.00003389	     -0.21609929	     -0.00487885	     -0.00060950	     41.01240725
      0.91423636	     -0.05800429	     -0.00018483	     -0.19897059	     -0.06181973	      0.88289977	     -0.00003378	     -0.21609107	     -0.00487969	     -0.00058422	     41.00465431
      0.91567141	     -0.05793184	     -0.00018545	     -0.19889809	     -0.06182673	      0.88289895	     -0.00003378	     -0.21608257	     -0.00488106	     -0.00055907	     41.36558152
      0.91695097	     -0.05787704	     -0.00018897	     -0.19884320	     -0.06183297	      0.88289825	     -0.00003387	     -0.21607465	     -0.00488227	     -0.00053664	     41.32196791
      0.91823054	     -0.05781538	     -0.00019017	     -0.19878148	     -0.06183922	      0.88289758	     -0.00003405	     -0.21606653	     -0.00488399	     -0.00051444	     41.49799269
      0.91979986	     -0.05774456	     -0.00019303	     -0.19871054	     -0.06184689	      0.88289679	     -0.00003438	     -0.21605623	     -0.00488649	     -0.00048754	     41.53065722
      0.92136919	     -0.05766767	     -0.00019374	     -0.19863356	     -0.06185456	      0.88289605	     -0.00003484	     -0.21604564	     -0.00488980	     -0.00046133	     41.74783945
      0.92266929	     -0.05761140	     -0.00019653	     -0.19857718	     -0.06186092	      0.88289546	     -0.00003531	     -0.21603660	     -0.00489292	     -0.00044016	     41.65722126
      0.92396938	     -0.05754923	     -0.00019727	     -0.19851492	     -0.06186728	      0.88289491	     -0.00003587	     -0.21602741	     -0.00489673	     -0.00041975	     41.76364130
      0.92554564	     -0.05747942	     -0.00019989	     -0.19844495	     -0.06187501	      0.88289426	     -0.00003665	     -0.21601601	     -0.00490197	     -0.00039599	     41.71424147
      0.92712191	     -0.05740315	     -0.00020041	     -0.19836855	     -0.06188274	      0.88289366	     -0.00003755	     -0.21600447	     -0.00490828	     -0.00037352	     41.87276232
      0.92836992	     -0.05735176	     -0.00020357	     -0.19831699	     -0.06188887	      0.88289320	     -0.00003835	     -0.21599519	     -0.00491375	     -0.00035651	     41.71114301
      0.92961794	     -0.05729546	     -0.00020480	     -0.19826055	     -0.06189500	      0.88289277	     -0.00003922	     -0.21598593	     -0.00491996	     -0.00034041	     41.74403859
      0.93125930	     -0.05722687	     -0.00020781	     -0.19819174	     -0.06190309	      0.88289222	     -0.00004046	     -0.21597370	     -0.00492897	     -0.00032063	     41.64986826
      0.93290067	     -0.05715301	     -0.00020876	     -0.19811768	     -0.06191118	      0.88289171	     -0.00004183	     -0.21596151	     -0.00493927	     -0.00030261	     41.75239933
      0.93410473	     -0.05710744	     -0.00021199	     -0.19807190	     -0.06191714	      0.88289136	     -0.00004291	     -0.21595252	     -0.00494739	     -0.00029044	     41.55477072
      0.93530880	     -0.05705684	     -0.00021339	     -0.19802112	     -0.06192310	      0.88289101	     -0.00004405	     -0.21594359	     -0.00495631	     -0.00027930	     41.53988502
      0.93703123	     -0.05698967	     -0.00021665	     -0.19795366	     -0.06193165	      0.88289054	     -0.00004578	     -0.21593084	     -0.00497012	     -0.00026505	     41.40138389
      0.93850045	     -0.05693003	     -0.00021826	     -0.19789377	     -0.06193896	      0.88289016	     -0.00004736	     -0.21592006	     -0.00498303	     -0.00025454	     41.39135317
      0.93996967	     -0.05687775	     -0.00022195	     -0.19784120	     -0.06194629	      0.88288980	     -0.00004903	     -0.21590934	     -0.00499675	     -0.00024544	     41.19798265
      0.94143889	     -0.05681939	     -0.00022327	     -0.19778258	     -0.06195364	      0.88288944	     -0.00005078	     -0.21589878	     -0.00501158	     -0.00023783	     41.21613406
      0.94290811	     -0.05677236	     -0.00022785	     -0.19773522	     -0.06196102	      0.88288910	     -0.00005261	     -0.21588829	     -0.00502708	     -0.00023151	     40.94688247
      0.94417145	     -0.05672417	     -0.00022883	     -0.19768679	     -0.06196738	      0.88288881	     -0.00005426	     -0.21587945	     -0.00504130	     -0.00022722	     40.95674245
      0.94543479	     -0.05668347	     -0.00023190	     -0.19764580	     -0.06197375	      0.88288852	     -0.00005596	     -0.21587072	     -0.00505598	     -0.00022378	     40.78409662
      0.94701988	     -0.05662975	     -0.00023415	     -0.19759174	     -0.06198178	      0.88288817	     -0.00005818	     -0.21585999	     -0.00507534	     -0.00022069	     40.69257052
      0.94860496	     -0.05658438	     -0.00023838	     -0.19754598	     -0.06198984	      0.88288782	     -0.00006049	     -0.21584948	     -0.00509545	     -0.00021867	     40.42293216
      0.94986892	     -0.05654249	     -0.00023935	     -0.19750382	     -0.06199630	      0.88288755	     -0.00006239	     -0.21584135	     -0.00511221	     -0.00021788	     40.39066744
      0.95113288	     -0.05650795	     -0.00024230	     -0.19746896	     -0.06200277	      0.88288727	     -0.00006435	     -0.21583337	     -0.00512930	     -0.00021761	     40.19051644
      0.95274503	     -0.05646149	     -0.00024458	     -0.19742211	     -0.06201105	      0.88288692	     -0.00006692	     -0.21582351	     -0.00515175	     -0.00021803	     40.04762046
      0.95435718	     -0.05642424	     -0.00024898	     -0.19738443	     -0.06201938	      0.88288657	     -0.00006957	     -0.21581397	     -0.00517455	     -0.00021904	     39.71580103
      0.95556925	     -0.05639027	     -0.00024968	     -0.19735017	     -0.06202566	      0.88288630	     -0.00007162	     -0.21580711	     -0.00519215	     -0.00022022	     39.64747328
      0.95678132	     -0.05636363	     -0.00025226	     -0.19732322	     -0.06203197	      0.88288603	     -0.00007371	     -0.21580044	     -0.00520984	     -0.00022155	     39.41780040
      0.95847333	     -0.05632594	     -0.00025439	     -0.19728510	     -0.06204080	      0.88288566	     -0.00007670	     -0.21579157	     -0.00523495	     -0.00022362	     39.18277517
      0.96016534	     -0.05629803	     -0.00025852	     -0.19725671	     -0.06204968	      0.88288528	     -0.00007977	     -0.21578318	     -0.00526028	     -0.00022557	     38.76345325
      0.96132022	     -0.05627316	     -0.00025865	     -0.19723156	     -0.06205577	      0.88288502	     -0.00008190	     -0.21577783	     -0.00527791	     -0.00022689	     38.64856666
      0.96247511	     -0.05625552	     -0.00026058	     -0.19721360	     -0.06206187	      0.88288475	     -0.00008407	     -0.21577270	     -0.00529549	     -0.00022802	     38.38825299
      0.96429251	     -0.05622811	     -0.00026240	     -0.19718571	     -0.06207152	      0.88288434	     -0.00008755	     -0.21576523	     -0.00532331	     -0.00022946	     38.05211984
      0.96577377	     -0.05621120	     -0.00026470	     -0.19716838	     -0.06207942	      0.88288400	     -0.00009044	     -0.21575962	     -0.00534592	     -0.00023013	     37.67393191
      0.96725503	     -0.05619079	     -0.00026465	     -0.19714759	     -0.06208736	      0.88288366	     -0.00009337	     -0.21575449	     -0.00536856	     -0.00023034	     37.44763092
      0.96873630	     -0.05617990	     -0.00026671	     -0.19713628	     -0.06209533	      0.88288331	     -0.00009634	     -0.21574975	     -0.00539110	     -0.00022984	     36.99910437
      0.97004072	     -0.05616495	     -0.00026587	     -0.19712100	     -0.06210237	      0.88288301	     -0.00009900	     -0.21574600	     -0.00541076	     -0.00022912	     36.82784481
      0.97134515	     -0.05615963	     -0.00026722	     -0.19711531	     -0.06210944	      0.88288272	     -0.00010167	     -0.21574260	     -0.00543048	     -0.00022795	     36.47225400
      0.97264958	     -0.05615534	     -0.00026745	     -0.19711066	     -0.06211654	      0.88288242	     -0.00010438	     -0.21573968	     -0.00544969	     -0.00022677	     36.23928738
      0.97423999	     -0.05616108	     -0.00026902	     -0.19711593	     -0.06212522	      0.88288206	     -0.00010771	     -0.21573687	     -0.00547360	     -0.00022514	     35.84075719
      0.97532600	     -0.05616814	     -0.00026938	     -0.19712269	     -0.06213118	      0.88288182	     -0.00011000	     -0.21573555	     -0.00548872	     -0.00022453	     35.67332310
      0.97641202	     -0.05618165	     -0.00027028	     -0.19713589	     -0.06213715	      0.88288157	     -0.00011230	     -0.21573476	     -0.00550446	     -0.00022402	     35.43861432
      0.97794468	     -0.05620938	     -0.00027143	     -0.19716316	     -0.06214560	      0.88288123	     -0.00011557	     -0.21573471	     -0.00552560	     -0.00022433	     35.14471957
      0.97926489	     -0.05624162	     -0.00027231	     -0.19719502	     -0.06215291	      0.88288093	     -0.00011840	     -0.21573578	     -0.00554407	     -0.00022549	     34.87299254
      0.98058511	     -0.05628070	     -0.00027269	     -0.19723373	     -0.06216024	      0.88288063	     -0.00012124	     -0.21573797	     -0.00556066	     -0.00022820	     34.65122766
      0.98174097	     -0.05632090	     -0.00027276	     -0.19727362	     -0.06216667	      0.88288037	     -0.00012374	     -0.21574086	     -0.00557593	     -0.00023138	     34.42013984
      0.98289683	     -0.05636647	     -0.00027246	     -0.19731888	     -0.06217313	      0.88288010	     -0.00012623	     -0.21574469	     -0.00558948	     -0.00023607	     34.22369721
      0.98405269	     -0.05641758	     -0.00027181	     -0.19736970	     -0.06217960	      0.88287982	     -0.00012874	     -0.21574951	     -0.00560296	     -0.00024193	     34.01119649
      0.98560985	     -0.05649429	     -0.00027031	     -0.19744605	     -0.06218833	      0.88287944	     -0.00013211	     -0.21575760	     -0.00561913	     -0.00025226	     33.74789280
      0.98678690	     -0.05655769	     -0.00026869	     -0.19750920	     -0.06219495	      0.88287914	     -0.00013466	     -0.21576496	     -0.00563125	     -0.00026157	     33.52977180
      0.98796396	     -0.05662508	     -0.00026651	     -0.19757635	     -0.06220159	      0.88287882	     -0.00013721	     -0.21577337	     -0.00564149	     -0.00027263	     33.33445790
      0.98914102	     -0.05669610	     -0.00026377	     -0.19764715	     -0.06220823	      0.88287849	     -0.00013975	     -0.21578282	     -0.00565139	     -0.00028499	     33.13036861
      0.99071144	     -0.05679571	     -0.00025926	     -0.19774651	     -0.06221712	      0.88287803	     -0.00014314	     -0.21579701	     -0.00566229	     -0.00030385	     32.87313016
      0.99188202	     -0.05687305	     -0.00025505	     -0.19782370	     -0.06222375	      0.88287767	     -0.00014566	     -0.21580872	     -0.00567024	     -0.00031911	     32.66798813
      0.99305260	     -0.05695271	     -0.00025035	     -0.19790321	     -0.06223039	      0.88287728	     -0.00014817	     -0.21582135	     -0.00567631	     -0.00033573	     32.47895172
      0.99450194	     -0.05705399	     -0.00024393	     -0.19800435	     -0.06223862	      0.88287678	     -0.00015126	     -0.21583820	     -0.00568332	     -0.00035744	     32.24319703
      0.99580617	     -0.05714729	     -0.00023761	     -0.19809755	     -0.06224604	      0.88287630	     -0.00015404	     -0.21585443	     -0.00568746	     -0.00037832	     32.04678549
      0.99711039	     -0.05724263	     -0.00023065	     -0.19819281	     -0.06225346	      0.88287579	     -0.00015680	     -0.21587162	     -0.00569168	     -0.00039964	     31.84729461
      0.99841462	     -0.05734056	     -0.00022342	     -0.19829068	     -0.06226089	      0.88287526	     -0.00015955	     -0.21588972	     -0.00569345	     -0.00042194	     31.66483194
      0.99971885	     -0.05744077	     -0.00021600	     -0.19839085	     -0.06226831	      0.88287469	     -0.00016228	     -0.21590869	     -0.00569548	     -0.00044428	     31.48827068
      1.00102308	     -0.05754315	     -0.00020841	     -0.19849320	     -0.06227574	      0.88287410	     -0.00016500	     -0.21592849	     -0.00569498	     -0.00046729	     31.32659232
      1.00232731	     -0.05764818	     -0.00020079	     -0.19859822	     -0.06228317	      0.88287347	     -0.00016770	     -0.21594907	     -0.00569468	     -0.00049001	     31.17319464
      1.00363154	     -0.05775572	     -0.00019313	     -0.19870575	     -0.06229059	      0.88287282	     -0.00017039	     -0.21597041	     -0.00569198	     -0.00051307	     31.03011875
      1.00493576	     -0.05786554	     -0.00018544	     -0.19881559	     -0.06229802	      0.88287214	     -0.00017306	     -0.21599248	     -0.00568919	     -0.00053564	     30.89790327
      1.00623999	     -0.05797701	     -0.00017768	     -0.19892710	     -0.06230543	      0.88287142	     -0.00017571	     -0.21601522	     -0.00568425	     -0.00055820	     30.77270157
      1.00754422	     -0.05809042	     -0.00016990	     -0.19904055	     -0.06231284	      0.88287068	     -0.00017834	     -0.21603859	     -0.00567880	     -0.00058013	     30.65818025
      1.00913692	     -0.05823148	     -0.00016041	     -0.19918170	     -0.06232188	      0.88286974	     -0.00018152	     -0.21606796	     -0.00566954	     -0.00060648	     30.52002541
      1.01046114	     -0.05835103	     -0.00015258	     -0.19930134	     -0.06232938	      0.88286892	     -0.00018415	     -0.21609303	     -0.00566136	     -0.00062741	     30.41858332
      1.01178536	     -0.05847225	     -0.00014466	     -0.19942266	     -0.06233687	      0.88286807	     -0.00018676	     -0.21611867	     -0.00565073	     -0.00064798	     30.30699125
      1.01310958	     -0.05859508	     -0.00013662	     -0.19954562	     -0.06234435	      0.88286720	     -0.00018934	     -0.21614486	     -0.00563935	     -0.00066764	     30.20211472
      1.01480359	     -0.05875479	     -0.00012632	     -0.19970552	     -0.06235389	      0.88286605	     -0.00019262	     -0.21617913	     -0.00562174	     -0.00069206	     30.05600496
      1.01621973	     -0.05889021	     -0.00011753	     -0.19984112	     -0.06236184	      0.88286506	     -0.00019532	     -0.21620841	     -0.00560590	     -0.00071137	     29.94501323
      1.01763586	     -0.05902722	     -0.00010857	     -0.19997834	     -0.06236976	      0.88286404	     -0.00019800	     -0.21623825	     -0.00558698	     -0.00073038	     29.81273405
      1.01905200	     -0.05916594	     -0.00009956	     -0.20011729	     -0.06237766	      0.88286299	     -0.00020066	     -0.21626866	     -0.00556674	     -0.00074856	     29.68863186
      1.02046814	     -0.05930656	     -0.00009057	     -0.20025818	     -0.06238553	      0.88286192	     -0.00020328	     -0.21629965	     -0.00554361	     -0.00076646	     29.54307488
      1.02234027	     -0.05949588	     -0.00007885	     -0.20044787	     -0.06239587	      0.88286046	     -0.00020671	     -0.21634154	     -0.00551016	     -0.00078924	     29.35166417
      1.02381957	     -0.05964777	     -0.00006956	     -0.20060010	     -0.06240400	      0.88285928	     -0.00020938	     -0.21637543	     -0.00547978	     -0.00080714	     29.15647073
      1.02529887	     -0.05980109	     -0.00006049	     -0.20075378	     -0.06241209	      0.88285807	     -0.00021201	     -0.21641001	     -0.00544781	     -0.00082436	     29.00861532
      1.02677817	     -0.05995473	     -0.00005115	     -0.20090781	     -0.06242012	      0.88285684	     -0.00021461	     -0.21644527	     -0.00541258	     -0.00084133	     28.78391947
      1.02871369	     -0.06015509	     -0.00003963	     -0.20110872	     -0.06243055	      0.88285519	     -0.00021795	     -0.21649233	     -0.00536363	     -0.00086236	     28.68371131
      1.02999226	     -0.06028375	     -0.00003058	     -0.20123780	     -0.06243738	      0.88285408	     -0.00022011	     -0.21652393	     -0.00532847	     -0.00087553	     28.28190544
      1.03127083	     -0.06041171	     -0.00002301	     -0.20136617	     -0.06244417	      0.88285295	     -0.00022223	     -0.21655589	     -0.00529230	     -0.00088777	     28.18997803
      1.03294621	     -0.06057715	     -0.00001147	     -0.20153221	     -0.06245300	      0.88285145	     -0.00022495	     -0.21659826	     -0.00524253	     -0.00090234	     27.76894729
      1.03434902	     -0.06071297	     -0.00000327	     -0.20166854	     -0.06246032	      0.88285018	     -0.00022717	     -0.21663409	     -0.00519927	     -0.00091315	     27.75533727
      1.03575182	     -0.06084527	      0.00000721	     -0.20180140	     -0.06246759	      0.88284889	     -0.00022934	     -0.21667015	     -0.00515428	     -0.00092243	     27.29364082
      1.03715462	     -0.06097516	      0.00001555	     -0.20193185	     -0.06247478	      0.88284759	     -0.00023144	     -0.21670643	     -0.00510818	     -0.00093013	     27.23799433
      1.03855743	     -0.06110396	      0.00002640	     -0.20206126	     -0.06248192	      0.88284628	     -0.00023348	     -0.21674294	     -0.00506059	     -0.00093605	     26.78576376
      1.03996023	     -0.06123082	      0.00003590	     -0.20218874	     -0.06248898	      0.88284497	     -0.00023546	     -0.21677961	     -0.00501197	     -0.00094027	     26.69123462
      1.04136303	     -0.06135546	      0.00004768	     -0.20231405	     -0.06249598	      0.88284365	     -0.00023736	     -0.21681642	     -0.00496192	     -0.00094273	     26.26634618
      1.04276584	     -0.06147831	      0.00005832	     -0.20243757	     -0.06250290	      0.88284232	     -0.00023920	     -0.21685332	     -0.00491080	     -0.00094360	     26.14409254
      1.04416864	     -0.06159953	      0.00007081	     -0.20255952	     -0.06250975	      0.88284100	     -0.00024097	     -0.21689028	     -0.00485826	     -0.00094286	     25.75183774
      1.04557144	     -0.06171910	      0.00008235	     -0.20267982	     -0.06251653	      0.88283968	     -0.00024267	     -0.21692729	     -0.00480464	     -0.00094064	     25.60106294
      1.04726149	     -0.06186099	      0.00009899	     -0.20282266	     -0.06252460	      0.88283809	     -0.00024461	     -0.21697191	     -0.00473817	     -0.00093596	     25.10474085
      1.04854899	     -0.06196649	      0.00010987	     -0.20292888	     -0.06253066	      0.88283689	     -0.00024602	     -0.21700588	     -0.00468664	     -0.00093104	     25.09140894
      1.04983650	     -0.06206918	      0.00012288	     -0.20303233	     -0.06253666	      0.88283570	     -0.00024737	     -0.21703976	     -0.00463394	     -0.00092486	     24.77239469
      1.05148729	     -0.06219555	      0.00013922	     -0.20315969	     -0.06254426	      0.88283418	     -0.00024900	     -0.21708302	     -0.00456537	     -0.00091515	     24.63873827
      1.05313808	     -0.06231699	      0.00015807	     -0.20328218	     -0.06255174	      0.88283268	     -0.00025053	     -0.21712600	     -0.00449559	     -0.00090324	     24.16936628
      1.05436342	     -0.06240256	      0.00016971	     -0.20336849	     -0.06255721	      0.88283157	     -0.00025160	     -0.21715764	     -0.00444391	     -0.00089312	     24.25962234
      1.05558875	     -0.06248453	      0.00018353	     -0.20345125	     -0.06256263	      0.88283049	     -0.00025261	     -0.21718897	     -0.00439209	     -0.00088173	     24.06640135
      1.05734480	     -0.06259448	      0.00020244	     -0.20356231	     -0.06257028	      0.88282895	     -0.00025397	     -0.21723318	     -0.00431863	     -0.00086332	     24.00258025
      1.05886607	     -0.06268396	      0.00022001	     -0.20365277	     -0.06257680	      0.88282765	     -0.00025505	     -0.21727074	     -0.00425560	     -0.00084549	     23.77408686
      1.06038733	     -0.06276778	      0.00023552	     -0.20373752	     -0.06258322	      0.88282638	     -0.00025604	     -0.21730756	     -0.00419355	     -0.00082618	     23.89025431
      1.06190860	     -0.06284548	      0.00025375	     -0.20381620	     -0.06258956	      0.88282514	     -0.00025696	     -0.21734357	     -0.00413188	     -0.00080549	     23.61088619
      1.06325822	     -0.06291025	      0.00026729	     -0.20388180	     -0.06259510	      0.88282407	     -0.00025770	     -0.21737480	     -0.00407775	     -0.00078625	     23.81302662
      1.06460785	     -0.06296941	      0.00028283	     -0.20394181	     -0.06260056	      0.88282302	     -0.00025839	     -0.21740528	     -0.00402369	     -0.00076611	     23.71055502
      1.06595747	     -0.06302353	      0.00029664	     -0.20399675	     -0.06260596	      0.88282200	     -0.00025901	     -0.21743496	     -0.00397020	     -0.00074528	     23.80856984
      1.06777177	     -0.06308986	      0.00031562	     -0.20406418	     -0.06261310	      0.88282067	     -0.00025977	     -0.21747355	     -0.00389851	     -0.00071626	     23.77453846
      1.06917101	     -0.06313536	      0.00032751	     -0.20411049	     -0.06261851	      0.88281969	     -0.00026028	     -0.21750225	     -0.00384388	     -0.00069326	     24.05523493
      1.07057024	     -0.06317651	      0.00034042	     -0.20415245	     -0.06262385	      0.88281873	     -0.00026074	     -0.21753000	     -0.00378944	     -0.00066974	     23.98835740
      1.07196948	     -0.06321469	      0.00035094	     -0.20419139	     -0.06262912	      0.88281781	     -0.00026115	     -0.21755681	     -0.00373528	     -0.00064595	     24.16898951
      1.07373911	     -0.06325872	      0.00036443	     -0.20423639	     -0.06263567	      0.88281670	     -0.00026159	     -0.21758940	     -0.00366618	     -0.00061558	     24.12162414
      1.07512622	     -0.06328933	      0.00037171	     -0.20426771	     -0.06264071	      0.88281586	     -0.00026187	     -0.21761393	     -0.00361175	     -0.00059179	     24.47021057
      1.07651332	     -0.06331573	      0.00037976	     -0.20429483	     -0.06264569	      0.88281506	     -0.00026212	     -0.21763754	     -0.00355663	     -0.00056791	     24.43592700
      1.07790043	     -0.06333879	      0.00038534	     -0.20431859	     -0.06265058	      0.88281428	     -0.00026232	     -0.21766020	     -0.00350106	     -0.00054410	     24.66015777
      1.07974591	     -0.06336396	      0.00039261	     -0.20434467	     -0.06265697	      0.88281331	     -0.00026251	     -0.21768885	     -0.00342590	     -0.00051247	     24.66559387
      1.08114274	     -0.06337929	      0.00039510	     -0.20436066	     -0.06266172	      0.88281261	     -0.00026262	     -0.21770940	     -0.00336832	     -0.00048867	     24.97683048
      1.08253956	     -0.06339136	      0.00039832	     -0.20437340	     -0.06266638	      0.88281194	     -0.00026268	     -0.21772896	     -0.00330954	     -0.00046496	     24.96063822
      1.08393638	     -0.06340049	      0.00039923	     -0.20438317	     -0.06267096	      0.88281131	     -0.00026270	     -0.21774753	     -0.00324973	     -0.00044150	     25.16232509
      1.08581938	     -0.06340751	      0.00040012	     -0.20439107	     -0.06267700	      0.88281051	     -0.00026268	     -0.21777101	     -0.00316693	     -0.00041018	     25.17129236
      1.08721361	     -0.06340928	      0.00039766	     -0.20439345	     -0.06268138	      0.88280995	     -0.00026262	     -0.21778723	     -0.00310426	     -0.00038739	     25.48162389
      1.08860784	     -0.06340791	      0.00039644	     -0.20439273	     -0.06268566	      0.88280943	     -0.00026252	     -0.21780246	     -0.00304002	     -0.00036480	     25.45525689
      1.09031427	     -0.06340297	      0.00039187	     -0.20438854	     -0.06269078	      0.88280883	     -0.00026237	     -0.21781978	     -0.00295971	     -0.00033763	     25.71127722
      1.09184822	     -0.06339532	      0.00038829	     -0.20438160	     -0.06269526	      0.88280833	     -0.00026218	     -0.21783416	     -0.00288533	     -0.00031366	     25.59748710
      1.09338216	     -0.06338471	      0.00038057	     -0.20437164	     -0.06269963	      0.88280787	     -0.00026197	     -0.21784741	     -0.00280939	     -0.00029025	     25.92481101
      1.09491611	     -0.06337056	      0.00037413	     -0.20435818	     -0.06270388	      0.88280744	     -0.00026171	     -0.21785957	     -0.00273133	     -0.00026718	     25.76652079
      1.09645005	     -0.06335326	      0.00036353	     -0.20434151	     -0.06270801	      0.88280705	     -0.00026143	     -0.21787063	     -0.00265197	     -0.00024457	     26.09909348
      1.09798400	     -0.06333199	      0.00035442	     -0.20432090	     -0.06271202	      0.88280669	     -0.00026111	     -0.21788061	     -0.00257074	     -0.00022214	     25.90704458
      1.09951794	     -0.06330720	      0.00034115	     -0.20429672	     -0.06271590	      0.88280637	     -0.00026076	     -0.21788949	     -0.00248847	     -0.00019995	     26.23012568
      1.10105189	     -0.06327847	      0.00032988	     -0.20426864	     -0.06271965	      0.88280608	     -0.00026038	     -0.21789730	     -0.00240479	     -0.00017772	     26.02665272
      1.10258584	     -0.06324654	      0.00031439	     -0.20423729	     -0.06272327	      0.88280582	     -0.00025997	     -0.21790402	     -0.00232029	     -0.00015548	     26.33182191
      1.10393887	     -0.06321507	      0.00030258	     -0.20420637	     -0.06272636	      0.88280562	     -0.00025958	     -0.21790907	     -0.00224513	     -0.00013562	     26.19515753
      1.10529190	     -0.06318107	      0.00028847	     -0.20417288	     -0.06272935	      0.88280545	     -0.00025917	     -0.21791330	     -0.00216946	     -0.00011546	     26.30561801
      1.10664493	     -0.06314422	      0.00027465	     -0.20413655	     -0.06273223	      0.88280531	     -0.00025874	     -0.21791671	     -0.00209366	     -0.00009483	     26.31250773
      1.10844811	     -0.06309092	      0.00025534	     -0.20408391	     -0.06273592	      0.88280517	     -0.00025813	     -0.21792001	     -0.00199224	     -0.00006643	     26.37988807
      1.10974697	     -0.06304925	      0.00024182	     -0.20404274	     -0.06273846	      0.88280509	     -0.00025767	     -0.21792149	     -0.00191957	     -0.00004525	     26.37719753
      1.11104583	     -0.06300485	      0.00022811	     -0.20399881	     -0.06274090	      0.88280505	     -0.00025718	     -0.21792222	     -0.00184677	     -0.00002338	     26.40666193
      1.11267803	     -0.06294460	      0.00021133	     -0.20393916	     -0.06274384	      0.88280503	     -0.00025655	     -0.21792207	     -0.00175606	      0.00000507	     26.43289324
      1.11431024	     -0.06287888	      0.00019487	     -0.20387405	     -0.06274663	      0.88280507	     -0.00025588	     -0.21792067	     -0.00166571	      0.00003470	     26.49037283
      1.11555532	     -0.06282449	      0.00018271	     -0.20382011	     -0.06274867	      0.88280512	     -0.00025536	     -0.21791872	     -0.00159809	      0.00005801	     26.54249584
      1.11680040	     -0.06276659	      0.00017072	     -0.20376265	     -0.06275061	      0.88280521	     -0.00025481	     -0.21791597	     -0.00153113	      0.00008201	     26.60831136
      1.11845322	     -0.06268514	      0.00015510	     -0.20368177	     -0.06275307	      0.88280537	     -0.00025407	     -0.21791107	     -0.00144453	      0.00011475	     26.71129943
      1.12002096	     -0.06260441	      0.00014047	     -0.20360155	     -0.06275528	      0.88280558	     -0.00025334	     -0.21790513	     -0.00136456	      0.00014663	     26.83073669
      1.12158870	     -0.06252173	      0.00012596	     -0.20351935	     -0.06275735	      0.88280583	     -0.00025260	     -0.21789800	     -0.00128754	      0.00017889	     26.97406238
      1.12287718	     -0.06245321	      0.00011422	     -0.20345120	     -0.06275897	      0.88280608	     -0.00025197	     -0.21789133	     -0.00122561	      0.00020567	     27.10974823
      1.12416565	     -0.06238462	      0.00010255	     -0.20338296	     -0.06276051	      0.88280636	     -0.00025134	     -0.21788400	     -0.00116566	      0.00023231	     27.26202201
      1.12585579	     -0.06229492	      0.00008728	     -0.20329369	     -0.06276242	      0.88280678	     -0.00025050	     -0.21787350	     -0.00108904	      0.00026696	     27.47954618
      1.12735569	     -0.06221571	      0.00007375	     -0.20321484	     -0.06276400	      0.88280721	     -0.00024974	     -0.21786343	     -0.00102306	      0.00029699	     27.68660492
      1.12885560	     -0.06213713	      0.00006021	     -0.20313660	     -0.06276549	      0.88280768	     -0.00024897	     -0.21785275	     -0.00095808	      0.00032639	     27.89362868
      1.13035550	     -0.06205909	      0.00004665	     -0.20305889	     -0.06276688	      0.88280819	     -0.00024821	     -0.21784153	     -0.00089443	      0.00035464	     28.10824384
      1.13185540	     -0.06198119	      0.00003307	     -0.20298130	     -0.06276817	      0.88280874	     -0.00024744	     -0.21782981	     -0.00083116	      0.00038208	     28.32370028
      1.13317959	     -0.06191226	      0.00002106	     -0.20291264	     -0.06276923	      0.88280926	     -0.00024676	     -0.21781908	     -0.00077605	      0.00040513	     28.51529638
      1.13450378	     -0.06184318	      0.00000901	     -0.20284382	     -0.06277023	      0.88280981	     -0.00024609	     -0.21780800	     -0.00072120	      0.00042745	     28.70161107
      1.13582797	     -0.06177404	     -0.00000309	     -0.20277493	     -0.06277114	      0.88281039	     -0.00024542	     -0.21779659	     -0.00066687	      0.00044873	     28.88292779
      1.13774247	     -0.06167391	     -0.00002066	     -0.20267514	     -0.06277235	      0.88281128	     -0.00024447	     -0.21777954	     -0.00058904	      0.00047792	     29.13495305
      1.13913408	     -0.06160110	     -0.00003348	     -0.20260258	     -0.06277313	      0.88281196	     -0.00024378	     -0.21776675	     -0.00053317	      0.00049768	     29.30985574
      1.14052570	     -0.06152843	     -0.00004634	     -0.20253014	     -0.06277383	      0.88281266	     -0.00024310	     -0.21775365	     -0.00047783	      0.00051649	     29.47751694
      1.14191732	     -0.06145616	     -0.00005925	     -0.20245809	     -0.06277446	      0.88281339	     -0.00024244	     -0.21774028	     -0.00042318	      0.00053401	     29.63756143
      1.14378933	     -0.06135976	     -0.00007673	     -0.20236197	     -0.06277518	      0.88281442	     -0.00024157	     -0.21772188	     -0.00035071	      0.00055586	     29.84438649
      1.14516637	     -0.06128972	     -0.00008972	     -0.20229212	     -0.06277563	      0.88281519	     -0.00024094	     -0.21770810	     -0.00029825	      0.00057035	     29.98818108
      1.14654342	     -0.06122051	     -0.00010283	     -0.20222309	     -0.06277600	      0.88281599	     -0.00024033	     -0.21769412	     -0.00024644	      0.00058383	     30.12763069
      1.14824204	     -0.06113651	     -0.00011909	     -0.20213929	     -0.06277637	      0.88281699	     -0.00023960	     -0.21767666	     -0.00018362	      0.00059865	     30.28909882
      1.14994066	     -0.06105417	     -0.00013549	     -0.20205713	     -0.06277663	      0.88281802	     -0.00023890	     -0.21765901	     -0.00012181	      0.00061186	     30.44733628
      1.15129102	     -0.06099006	     -0.00014862	     -0.20199315	     -0.06277676	      0.88281885	     -0.00023837	     -0.21764485	     -0.00007357	      0.00062083	     30.56343953
      1.15264137	     -0.06092709	     -0.00016180	     -0.20193031	     -0.06277683	      0.88281969	     -0.00023785	     -0.21763062	     -0.00002589	      0.00062884	     30.67949031
      1.15436237	     -0.06084869	     -0.00017869	     -0.20185204	     -0.06277682	      0.88282078	     -0.00023723	     -0.21761238	      0.00003371	      0.00063731	     30.81797536
      1.15608336	     -0.06077235	     -0.00019562	     -0.20177583	     -0.06277671	      0.88282189	     -0.00023664	     -0.21759406	      0.00009238	      0.00064418	     30.95407568
      1.15752998	     -0.06071003	     -0.00020989	     -0.20171359	     -0.06277654	      0.88282282	     -0.00023617	     -0.21757863	      0.00014055	      0.00064851	     31.05483747
      1.15897660	     -0.06064925	     -0.00022412	     -0.20165290	     -0.06277630	      0.88282376	     -0.00023573	     -0.21756318	      0.00018820	      0.00065189	     31.15859214
      1.16042322	     -0.06059023	     -0.00023839	     -0.20159395	     -0.06277600	      0.88282471	     -0.00023532	     -0.21754772	      0.00023477	      0.00065421	     31.25155007
      1.16232404	     -0.06051448	     -0.00025703	     -0.20151827	     -0.06277550	      0.88282595	     -0.00023482	     -0.21752742	      0.00029480	      0.00065605	     31.38040458
      1.16379924	     -0.06045765	     -0.00027157	     -0.20146148	     -0.06277503	      0.88282692	     -0.00023447	     -0.21751165	      0.00033986	      0.00065653	     31.45492025
      1.16527444	     -0.06040121	     -0.00028582	     -0.20140508	     -0.06277449	      0.88282789	     -0.00023416	     -0.21749589	      0.00038397	      0.00065650	     31.55774321
      1.16674964	     -0.06034688	     -0.00030022	     -0.20135079	     -0.06277390	      0.88282886	     -0.00023387	     -0.21748010	      0.00042641	      0.00065593	     31.62592244
      1.16867084	     -0.06027545	     -0.00031795	     -0.20127939	     -0.06277302	      0.88283012	     -0.00023356	     -0.21745954	      0.00047946	      0.00065473	     31.79612243
      1.17003386	     -0.06022978	     -0.00033142	     -0.20123372	     -0.06277235	      0.88283101	     -0.00023338	     -0.21744490	      0.00051518	      0.00065361	     31.78304127
      1.17139688	     -0.06018062	     -0.00034327	     -0.20118458	     -0.06277162	      0.88283190	     -0.00023324	     -0.21743028	      0.00054941	      0.00065237	     31.91734172
      1.17309660	     -0.06012558	     -0.00035920	     -0.20112953	     -0.06277065	      0.88283301	     -0.00023311	     -0.21741197	      0.00058991	      0.00065072	     31.92267384
      1.17447423	     -0.06007579	     -0.00036990	     -0.20107977	     -0.06276982	      0.88283390	     -0.00023306	     -0.21739714	      0.00062075	      0.00064925	     32.12365467
      1.17585186	     -0.06003332	     -0.00038232	     -0.20103728	     -0.06276894	      0.88283480	     -0.00023305	     -0.21738223	      0.00065014	      0.00064776	     32.10814206
      1.17722949	     -0.05998646	     -0.00039288	     -0.20099043	     -0.06276803	      0.88283569	     -0.00023309	     -0.21736732	      0.00067773	      0.00064615	     32.26697475
      1.17888671	     -0.05993679	     -0.00040706	     -0.20094073	     -0.06276688	      0.88283676	     -0.00023321	     -0.21734928	      0.00070896	      0.00064417	     32.26586500
      1.18023047	     -0.05989052	     -0.00041625	     -0.20089448	     -0.06276591	      0.88283762	     -0.00023336	     -0.21733465	      0.00073237	      0.00064242	     32.48726562
      1.18157424	     -0.05985127	     -0.00042721	     -0.20085520	     -0.06276491	      0.88283848	     -0.00023355	     -0.21731993	      0.00075450	      0.00064067	     32.48259365
      1.18291801	     -0.05980691	     -0.00043693	     -0.20081082	     -0.06276388	      0.88283934	     -0.00023380	     -0.21730521	      0.00077501	      0.00063885	     32.63332684
      1.18465932	     -0.05975670	     -0.00045102	     -0.20076056	     -0.06276251	      0.88284045	     -0.00023421	     -0.21728610	      0.00079963	      0.00063652	     32.63220503
      1.18598640	     -0.05971257	     -0.00045990	     -0.20071642	     -0.06276144	      0.88284130	     -0.00023457	     -0.21727163	      0.00081659	      0.00063467	     32.85117105
      1.18731348	     -0.05967667	     -0.00047047	     -0.20068046	     -0.06276034	      0.88284214	     -0.00023500	     -0.21725721	      0.00083247	      0.00063285	     32.82952222
      1.18891349	     -0.05962968	     -0.00048112	     -0.20063344	     -0.06275900	      0.88284315	     -0.00023558	     -0.21724002	      0.00084982	      0.00063048	     33.03127354
      1.19034938	     -0.05959512	     -0.00049222	     -0.20059881	     -0.06275777	      0.88284405	     -0.00023616	     -0.21722470	      0.00086419	      0.00062827	     32.95702974
      1.19178527	     -0.05955438	     -0.00050056	     -0.20055804	     -0.06275652	      0.88284495	     -0.00023682	     -0.21720958	      0.00087705	      0.00062582	     33.18946431
      1.19322115	     -0.05952354	     -0.00051099	     -0.20052714	     -0.06275525	      0.88284585	     -0.00023753	     -0.21719458	      0.00088900	      0.00062323	     33.07696484
      1.19465704	     -0.05948603	     -0.00051839	     -0.20048961	     -0.06275397	      0.88284674	     -0.00023831	     -0.21717984	      0.00089957	      0.00062029	     33.32863960
      1.19609293	     -0.05945885	     -0.00052814	     -0.20046236	     -0.06275267	      0.88284763	     -0.00023916	     -0.21716525	      0.00090934	      0.00061716	     33.18265005
      1.19752881	     -0.05942501	     -0.00053459	     -0.20042850	     -0.06275135	      0.88284851	     -0.00024006	     -0.21715096	      0.00091773	      0.00061359	     33.43301539
      1.19896470	     -0.05940644	     -0.00054376	     -0.20040987	     -0.06275003	      0.88284939	     -0.00024103	     -0.21713694	      0.00092548	      0.00060966	     33.21000715
      1.20040059	     -0.05938422	     -0.00054938	     -0.20038763	     -0.06274870	      0.88285026	     -0.00024206	     -0.21712349	      0.00093205	      0.00060501	     33.45681285
      1.20183647	     -0.05938004	     -0.00055816	     -0.20038338	     -0.06274735	      0.88285113	     -0.00024314	     -0.21711061	      0.00093828	      0.00059964	     33.16711577
      1.20327236	     -0.05937102	     -0.00056291	     -0.20037436	     -0.06274600	      0.88285199	     -0.00024429	     -0.21709860	      0.00094353	      0.00059318	     33.43776678
      1.20456287	     -0.05937908	     -0.00056996	     -0.20038236	     -0.06274478	      0.88285275	     -0.00024537	     -0.21708850	      0.00094813	      0.00058651	     33.15230197
      1.20585337	     -0.05938611	     -0.00057440	     -0.20038939	     -0.06274356	      0.88285350	     -0.00024649	     -0.21707924	      0.00095212	      0.00057875	     33.22181553
      1.20741650	     -0.05940799	     -0.00058078	     -0.20041125	     -0.06274206	      0.88285440	     -0.00024791	     -0.21706918	      0.00095672	      0.00056788	     33.02298232
      1.20897964	     -0.05943119	     -0.00058433	     -0.20043447	     -0.06274057	      0.88285527	     -0.00024938	     -0.21706053	      0.00096076	      0.00055516	     33.16560787
      1.21030561	     -0.05946424	     -0.00058900	     -0.20046753	     -0.06273929	      0.88285600	     -0.00025068	     -0.21705425	      0.00096423	      0.00054297	     32.84340899
      1.21163159	     -0.05949539	     -0.00059088	     -0.20049874	     -0.06273801	      0.88285671	     -0.00025202	     -0.21704904	      0.00096730	      0.00052935	     32.89365132
      1.21295756	     -0.05953515	     -0.00059328	     -0.20053855	     -0.06273672	      0.88285740	     -0.00025339	     -0.21704483	      0.00097041	      0.00051436	     32.70223207
      1.21473357	     -0.05959007	     -0.00059377	     -0.20059359	     -0.06273500	      0.88285830	     -0.00025530	     -0.21704083	      0.00097435	      0.00049206	     32.71870549
      1.21609067	     -0.05964341	     -0.00059505	     -0.20064702	     -0.06273367	      0.88285895	     -0.00025679	     -0.21703895	      0.00097761	      0.00047343	     32.37212086
      1.21744778	     -0.05969582	     -0.00059374	     -0.20069957	     -0.06273234	      0.88285958	     -0.00025832	     -0.21703820	      0.00098075	      0.00045335	     32.37622240
      1.21880488	     -0.05975612	     -0.00059296	     -0.20076001	     -0.06273101	      0.88286018	     -0.00025989	     -0.21703849	      0.00098423	      0.00043200	     32.13554043
      1.22056007	     -0.05983290	     -0.00058920	     -0.20083704	     -0.06272928	      0.88286092	     -0.00026196	     -0.21704039	      0.00098885	      0.00040260	     32.12336911
      1.22190948	     -0.05990153	     -0.00058745	     -0.20090585	     -0.06272794	      0.88286144	     -0.00026359	     -0.21704288	      0.00099288	      0.00037889	     31.74638564
      1.22325889	     -0.05996701	     -0.00058322	     -0.20097156	     -0.06272660	      0.88286194	     -0.00026525	     -0.21704632	      0.00099687	      0.00035426	     31.72207171
      1.22460830	     -0.06003871	     -0.00057966	     -0.20104349	     -0.06272525	      0.88286240	     -0.00026694	     -0.21705057	      0.00100123	      0.00032895	     31.48140657
      1.22642625	     -0.06013283	     -0.00057206	     -0.20113799	     -0.06272343	      0.88286297	     -0.00026926	     -0.21705756	      0.00100716	      0.00029403	     31.43653658
      1.22777428	     -0.06020974	     -0.00056756	     -0.20121517	     -0.06272206	      0.88286334	     -0.00027101	     -0.21706351	      0.00101209	      0.00026785	     31.07682144
      1.22912232	     -0.06028167	     -0.00056078	     -0.20128742	     -0.06272070	      0.88286369	     -0.00027279	     -0.21707010	      0.00101690	      0.00024150	     31.04179809
      1.23075800	     -0.06037514	     -0.00055358	     -0.20138127	     -0.06271903	      0.88286406	     -0.00027498	     -0.21707877	      0.00102331	      0.00020967	     30.78158144
      1.23214680	     -0.06044927	     -0.00054567	     -0.20145577	     -0.06271760	      0.88286433	     -0.00027687	     -0.21708668	      0.00102833	      0.00018286	     30.81722386
      1.23353560	     -0.06052805	     -0.00053910	     -0.20153489	     -0.06271617	      0.88286457	     -0.00027878	     -0.21709493	      0.00103370	      0.00015652	     30.62841996
      1.23492439	     -0.06060443	     -0.00053134	     -0.20161164	     -0.06271473	      0.88286476	     -0.00028071	     -0.21710353	      0.00103835	      0.00013069	     30.60460614
      1.23631319	     -0.06068351	     -0.00052415	     -0.20169109	     -0.06271329	      0.88286493	     -0.00028267	     -0.21711241	      0.00104349	      0.00010556	     30.53810535
      1.23770199	     -0.06075983	     -0.00051636	     -0.20176779	     -0.06271184	      0.88286506	     -0.00028465	     -0.21712155	      0.00104760	      0.00008121	     30.58148765
      1.23909078	     -0.06083559	     -0.00050880	     -0.20184393	     -0.06271038	      0.88286515	     -0.00028665	     -0.21713081	      0.00105180	      0.00005784	     30.58841443
      1.24047958	     -0.06091019	     -0.00050089	     -0.20191891	     -0.06270891	      0.88286522	     -0.00028867	     -0.21714015	      0.00105460	      0.00003547	     30.62016557
      1.24169304	     -0.06097626	     -0.00049399	     -0.20198532	     -0.06270763	      0.88286525	     -0.00029044	     -0.21714836	      0.00105750	      0.00001684	     30.64517424
      1.24290651	     -0.06104272	     -0.00048696	     -0.20205212	     -0.06270635	      0.88286526	     -0.00029223	     -0.21715666	      0.00105979	     -0.00000097	     30.70517389
      1.24446281	     -0.06112836	     -0.00047780	     -0.20213821	     -0.06270470	      0.88286524	     -0.00029454	     -0.21716741	      0.00106303	     -0.00002252	     30.77835980
      1.24584913	     -0.06120468	     -0.00046923	     -0.20221494	     -0.06270322	      0.88286520	     -0.00029662	     -0.21717711	      0.00106577	     -0.00004049	     30.85615354
      1.24723544	     -0.06127989	     -0.00046049	     -0.20229057	     -0.06270174	      0.88286513	     -0.00029870	     -0.21718694	      0.00106931	     -0.00005718	     30.98677447
      1.24862176	     -0.06135379	     -0.00045148	     -0.20236491	     -0.06270026	      0.88286504	     -0.00030079	     -0.21719689	      0.00107226	     -0.00007257	     31.16368265
      1.25000807	     -0.06142457	     -0.00044197	     -0.20243613	     -0.06269877	      0.88286493	     -0.00030289	     -0.21720688	      0.00107560	     -0.00008657	     31.38944459
      1.25139439	     -0.06149212	     -0.00043186	     -0.20250413	     -0.06269728	      0.88286480	     -0.00030500	     -0.21721679	      0.00107748	     -0.00009922	     31.63911021
      1.25262624	     -0.06155017	     -0.00042237	     -0.20256259	     -0.06269595	      0.88286467	     -0.00030687	     -0.21722551	      0.00107927	     -0.00010928	     31.87658676
      1.25385809	     -0.06160653	     -0.00041236	     -0.20261937	     -0.06269462	      0.88286453	     -0.00030874	     -0.21723413	      0.00107997	     -0.00011843	     32.15280556
      1.25539627	     -0.06167424	     -0.00039909	     -0.20268760	     -0.06269296	      0.88286434	     -0.00031108	     -0.21724473	      0.00108047	     -0.00012867	     32.54647730
      1.25693444	     -0.06173868	     -0.00038495	     -0.20275257	     -0.06269129	      0.88286414	     -0.00031342	     -0.21725515	      0.00107968	     -0.00013787	     32.98945795
      1.25811635	     -0.06178665	     -0.00037349	     -0.20280096	     -0.06269002	      0.88286397	     -0.00031521	     -0.21726302	      0.00107934	     -0.00014433	     33.35231851
      1.25929827	     -0.06183316	     -0.00036182	     -0.20284788	     -0.06268874	      0.88286380	     -0.00031700	     -0.21727080	      0.00107821	     -0.00015047	     33.73271123
      1.26095982	     -0.06189819	     -0.00034478	     -0.20291350	     -0.06268695	      0.88286354	     -0.00031951	     -0.21728168	      0.00107671	     -0.00015878	     34.29345964
      1.26236888	     -0.06195210	     -0.00032970	     -0.20296793	     -0.06268544	      0.88286331	     -0.00032162	     -0.21729090	      0.00107531	     -0.00016586	     34.79479027
      1.26377794	     -0.06200462	     -0.00031412	     -0.20302096	     -0.06268392	      0.88286307	     -0.00032372	     -0.21730012	      0.00107502	     -0.00017309	     35.31090822
      1.26518700	     -0.06205618	     -0.00029819	     -0.20307305	     -0.06268241	      0.88286282	     -0.00032581	     -0.21730936	      0.00107501	     -0.00018070	     35.83508642
      1.26659606	     -0.06210667	     -0.00028200	     -0.20312408	     -0.06268089	      0.88286256	     -0.00032789	     -0.21731863	      0.00107693	     -0.00018864	     36.36644459
      1.26786265	     -0.06215115	     -0.00026736	     -0.20316905	     -0.06267953	      0.88286232	     -0.00032974	     -0.21732701	      0.00107923	     -0.00019624	     36.84928192
      1.26912925	     -0.06219437	     -0.00025263	     -0.20321276	     -0.06267816	      0.88286206	     -0.00033158	     -0.21733542	      0.00108333	     -0.00020413	     37.33204982
      1.27039584	     -0.06223585	     -0.00023784	     -0.20325475	     -0.06267678	      0.88286180	     -0.00033340	     -0.21734386	      0.00108854	     -0.00021238	     37.81506617
      1.27209341	     -0.06228774	     -0.00021793	     -0.20330733	     -0.06267493	      0.88286143	     -0.00033582	     -0.21735514	      0.00109822	     -0.00022379	     38.45781000
      1.27339789	     -0.06232424	     -0.00020259	     -0.20334438	     -0.06267349	      0.88286113	     -0.00033765	     -0.21736372	      0.00110719	     -0.00023276	     38.94245312
      1.27470238	     -0.06235750	     -0.00018721	     -0.20337819	     -0.06267204	      0.88286082	     -0.00033947	     -0.21737217	      0.00111830	     -0.00024168	     39.41967265
      1.27600686	     -0.06238790	     -0.00017195	     -0.20340916	     -0.06267057	      0.88286050	     -0.00034127	     -0.21738044	      0.00113081	     -0.00025050	     39.88596057
      1.27769366	     -0.06242356	     -0.00015250	     -0.20344555	     -0.06266865	      0.88286007	     -0.00034356	     -0.21739081	      0.00114991	     -0.00026149	     40.46005857
      1.27898198	     -0.06244818	     -0.00013781	     -0.20347074	     -0.06266715	      0.88285973	     -0.00034528	     -0.21739846	      0.00116607	     -0.00026953	     40.87685314
      1.28027030	     -0.06247052	     -0.00012326	     -0.20349366	     -0.06266564	      0.88285938	     -0.00034697	     -0.21740587	      0.00118442	     -0.00027709	     41.27194902
      1.28155862	     -0.06249033	     -0.00010885	     -0.20351406	     -0.06266410	      0.88285901	     -0.00034865	     -0.21741301	      0.00120430	     -0.00028420	     41.64356158
      1.28333837	     -0.06251287	     -0.00008922	     -0.20353742	     -0.06266193	      0.88285850	     -0.00035091	     -0.21742236	      0.00123512	     -0.00029303	     42.11551286
      1.28462812	     -0.06252539	     -0.00007529	     -0.20355055	     -0.06266032	      0.88285812	     -0.00035252	     -0.21742871	      0.00125932	     -0.00029864	     42.42363261
      1.28591787	     -0.06253447	     -0.00006145	     -0.20356023	     -0.06265868	      0.88285773	     -0.00035410	     -0.21743464	      0.00128582	     -0.00030337	     42.69844062
      1.28749931	     -0.06254183	     -0.00004481	     -0.20356836	     -0.06265662	      0.88285725	     -0.00035600	     -0.21744131	      0.00132048	     -0.00030790	     42.98891980
      1.28908075	     -0.06254523	     -0.00002863	     -0.20357253	     -0.06265450	      0.88285676	     -0.00035785	     -0.21744730	      0.00135834	     -0.00031078	     43.23319369
      1.29032760	     -0.06254542	     -0.00001643	     -0.20357333	     -0.06265279	      0.88285637	     -0.00035927	     -0.21745152	      0.00138944	     -0.00031197	     43.38828687
      1.29157446	     -0.06254282	     -0.00000457	     -0.20357134	     -0.06265104	      0.88285598	     -0.00036067	     -0.21745526	      0.00142246	     -0.00031206	     43.51519354
      1.29317328	     -0.06253598	      0.00000989	     -0.20356528	     -0.06264873	      0.88285548	     -0.00036241	     -0.21745935	      0.00146645	     -0.00031070	     43.63268136
      1.29477211	     -0.06252500	      0.00002349	     -0.20355507	     -0.06264635	      0.88285499	     -0.00036409	     -0.21746259	      0.00151288	     -0.00030762	     43.70244998
      1.29610609	     -0.06251271	      0.00003409	     -0.20354342	     -0.06264430	      0.88285458	     -0.00036545	     -0.21746460	      0.00155256	     -0.00030395	     43.72630080
      1.29744007	     -0.06249747	      0.00004396	     -0.20352880	     -0.06264220	      0.88285418	     -0.00036678	     -0.21746596	      0.00159391	     -0.00029920	     43.72173238
      1.29877405	     -0.06247936	      0.00005302	     -0.20351131	     -0.06264005	      0.88285378	     -0.00036806	     -0.21746664	      0.00163608	     -0.00029357	     43.68948213
      1.30053453	     -0.06245116	      0.00006369	     -0.20348389	     -0.06263712	      0.88285327	     -0.00036968	     -0.21746647	      0.00169374	     -0.00028487	     43.60759638
      1.30188662	     -0.06242642	      0.00007091	     -0.20345974	     -0.06263480	      0.88285289	     -0.00037087	     -0.21746550	      0.00173886	     -0.00027748	     43.50661037
      1.30323871	     -0.06239875	      0.00007723	     -0.20343264	     -0.06263242	      0.88285252	     -0.00037202	     -0.21746380	      0.00178544	     -0.00026946	     43.38418158
      1.30459080	     -0.06236814	      0.00008255	     -0.20340257	     -0.06262997	      0.88285216	     -0.00037312	     -0.21746133	      0.00183269	     -0.00026104	     43.24205087
      1.30639557	     -0.06232252	      0.00008799	     -0.20335765	     -0.06262661	      0.88285170	     -0.00037451	     -0.21745686	      0.00189744	     -0.00024913	     43.02318673
      1.30774758	     -0.06228488	      0.00009078	     -0.20332051	     -0.06262401	      0.88285137	     -0.00037550	     -0.21745259	      0.00194636	     -0.00023986	     42.83285432
      1.30909958	     -0.06224413	      0.00009248	     -0.20328022	     -0.06262134	      0.88285106	     -0.00037643	     -0.21744755	      0.00199622	     -0.00023016	     42.62664587
      1.31073306	     -0.06219108	      0.00009295	     -0.20322769	     -0.06261803	      0.88285069	     -0.00037749	     -0.21744040	      0.00205652	     -0.00021805	     42.35439536
      1.31236653	     -0.06213374	      0.00009184	     -0.20317084	     -0.06261462	      0.88285034	     -0.00037847	     -0.21743212	      0.00211755	     -0.00020532	     42.05640227
      1.31371481	     -0.06208369	      0.00008969	     -0.20312114	     -0.06261173	      0.88285007	     -0.00037922	     -0.21742444	      0.00216744	     -0.00019453	     41.80135484
      1.31506309	     -0.06203101	      0.00008659	     -0.20306880	     -0.06260878	      0.88284982	     -0.00037993	     -0.21741602	      0.00221773	     -0.00018330	     41.53194732
      1.31670713	     -0.06196374	      0.00008161	     -0.20300190	     -0.06260508	      0.88284953	     -0.00038072	     -0.21740478	      0.00227842	     -0.00016913	     41.19193332
      1.31835118	     -0.06189320	      0.00007531	     -0.20293168	     -0.06260129	      0.88284926	     -0.00038144	     -0.21739251	      0.00233912	     -0.00015429	     40.82052293
      1.31999522	     -0.06181983	      0.00006757	     -0.20285859	     -0.06259739	      0.88284902	     -0.00038208	     -0.21737926	      0.00239866	     -0.00013910	     40.48370727
      1.32133339	     -0.06175780	      0.00006060	     -0.20279676	     -0.06259415	      0.88284884	     -0.00038256	     -0.21736777	      0.00244739	     -0.00012629	     40.17881260
      1.32267156	     -0.06169410	      0.00005312	     -0.20273323	     -0.06259084	      0.88284868	     -0.00038299	     -0.21735569	      0.00249506	     -0.00011332	     39.89199923
      1.32450470	     -0.06160471	      0.00004208	     -0.20264404	     -0.06258621	      0.88284849	     -0.00038350	     -0.21733821	      0.00255964	     -0.00009519	     39.46688999
      1.32633785	     -0.06151347	      0.00002918	     -0.20255294	     -0.06258146	      0.88284833	     -0.00038393	     -0.21731975	      0.00262247	     -0.00007704	     39.13337325
      1.32769890	     -0.06144410	      0.00001943	     -0.20248365	     -0.06257786	      0.88284824	     -0.00038419	     -0.21730545	      0.00266901	     -0.00006337	     38.79078903
      1.32905996	     -0.06137385	      0.00000832	     -0.20241343	     -0.06257419	      0.88284816	     -0.00038440	     -0.21729068	      0.00271423	     -0.00004983	     38.55049716
      1.33093103	     -0.06127553	     -0.00000729	     -0.20231513	     -0.06256906	      0.88284809	     -0.00038462	     -0.21726964	      0.00277541	     -0.00003115	     38.12718960
      1.33252477	     -0.06119069	     -0.00002277	     -0.20223024	     -0.06256459	      0.88284805	     -0.00038473	     -0.21725110	      0.00282592	     -0.00001533	     37.95746198
      1.33411850	     -0.06110404	     -0.00003660	     -0.20214354	     -0.06256005	      0.88284804	     -0.00038477	     -0.21723200	      0.00287574	      0.00000060	     37.48923440
      1.33551021	     -0.06102806	     -0.00005161	     -0.20206745	     -0.06255602	      0.88284805	     -0.00038475	     -0.21721488	      0.00291773	      0.00001431	     37.40996000
      1.33690193	     -0.06095124	     -0.00006475	     -0.20199055	     -0.06255193	      0.88284808	     -0.00038468	     -0.21719740	      0.00295922	      0.00002795	     37.06749279
      1.33829364	     -0.06087346	     -0.00007974	     -0.20191262	     -0.06254778	      0.88284813	     -0.00038456	     -0.21717956	      0.00299961	      0.00004138	     36.93477546
      1.34010979	     -0.06076972	     -0.00009835	     -0.20180869	     -0.06254229	      0.88284822	     -0.00038431	     -0.21715572	      0.00305115	      0.00005879	     36.59045718
      1.34152622	     -0.06068778	     -0.00011521	     -0.20172653	     -0.06253794	      0.88284831	     -0.00038405	     -0.21713668	      0.00308994	      0.00007224	     36.54669503
      1.34294265	     -0.06060435	     -0.00013026	     -0.20164289	     -0.06253353	      0.88284842	     -0.00038374	     -0.21711727	      0.00312800	      0.00008574	     36.29617317
      1.34435908	     -0.06051984	     -0.00014700	     -0.20155813	     -0.06252908	      0.88284855	     -0.00038336	     -0.21709748	      0.00316481	      0.00009924	     36.22432266
      1.34616458	     -0.06041040	     -0.00016696	     -0.20144837	     -0.06252332	      0.88284875	     -0.00038280	     -0.21707171	      0.00321036	      0.00011672	     35.99115900
      1.34756485	     -0.06032521	     -0.00018464	     -0.20136287	     -0.06251880	      0.88284892	     -0.00038229	     -0.21705132	      0.00324411	      0.00013044	     36.00909426
      1.34896512	     -0.06023927	     -0.00020026	     -0.20127664	     -0.06251424	      0.88284911	     -0.00038172	     -0.21703061	      0.00327693	      0.00014450	     35.86490556
      1.35036540	     -0.06015325	     -0.00021700	     -0.20119029	     -0.06250963	      0.88284933	     -0.00038110	     -0.21700959	      0.00330828	      0.00015883	     35.85160778
      1.35223979	     -0.06003781	     -0.00023737	     -0.20107441	     -0.06250339	      0.88284964	     -0.00038016	     -0.21698101	      0.00334847	      0.00017850	     35.72119106
      1.35363199	     -0.05995266	     -0.00025410	     -0.20098889	     -0.06249871	      0.88284990	     -0.00037940	     -0.21695950	      0.00337661	      0.00019330	     35.79591786
      1.35502419	     -0.05986706	     -0.00026849	     -0.20090294	     -0.06249399	      0.88285018	     -0.00037857	     -0.21693778	      0.00340375	      0.00020828	     35.76487801
      1.35672520	     -0.05976259	     -0.00028739	     -0.20079799	     -0.06248817	      0.88285055	     -0.00037748	     -0.21691096	      0.00343470	      0.00022659	     35.86224375
      1.35824033	     -0.05967006	     -0.00030165	     -0.20070506	     -0.06248295	      0.88285090	     -0.00037642	     -0.21688684	      0.00346088	      0.00024286	     35.82786895
      1.35975546	     -0.05957895	     -0.00031800	     -0.20061349	     -0.06247768	      0.88285129	     -0.00037530	     -0.21686256	      0.00348529	      0.00025879	     35.96467909
      1.36127058	     -0.05948820	     -0.00033115	     -0.20052231	     -0.06247239	      0.88285169	     -0.00037410	     -0.21683817	      0.00350873	      0.00027441	     35.97955678
      1.36278571	     -0.05939934	     -0.00034677	     -0.20043297	     -0.06246705	      0.88285212	     -0.00037283	     -0.21681369	      0.00353060	      0.00028943	     36.13748870
      1.36430083	     -0.05931095	     -0.00035894	     -0.20034414	     -0.06246169	      0.88285257	     -0.00037149	     -0.21678917	      0.00355171	      0.00030392	     36.16304013
      1.36581596	     -0.05922498	     -0.00037402	     -0.20025767	     -0.06245629	      0.88285304	     -0.00037008	     -0.21676463	      0.00357147	      0.00031763	     36.34765119
      1.36733109	     -0.05913837	     -0.00038536	     -0.20017060	     -0.06245086	      0.88285353	     -0.00036860	     -0.21674011	      0.00359058	      0.00033069	     36.39897346
      1.36884621	     -0.05905357	     -0.00040052	     -0.20008526	     -0.06244541	      0.88285404	     -0.00036705	     -0.21671561	      0.00360834	      0.00034296	     36.57856825
      1.37036134	     -0.05896968	     -0.00041163	     -0.20000089	     -0.06243993	      0.88285457	     -0.00036543	     -0.21669125	      0.00362563	      0.00035461	     36.61102990
      1.37187647	     -0.05889095	     -0.00042676	     -0.19992160	     -0.06243443	      0.88285511	     -0.00036375	     -0.21666703	      0.00364180	      0.00036542	     36.79008509
      1.37339159	     -0.05880987	     -0.00043730	     -0.19984003	     -0.06242890	      0.88285567	     -0.00036200	     -0.21664302	      0.00365771	      0.00037560	     36.84016543
      1.37475253	     -0.05874164	     -0.00045107	     -0.19977126	     -0.06242391	      0.88285619	     -0.00036037	     -0.21662161	      0.00367107	      0.00038410	     36.97512879
      1.37611346	     -0.05867271	     -0.00046193	     -0.19970185	     -0.06241890	      0.88285672	     -0.00035869	     -0.21660041	      0.00368409	      0.00039212	     37.04373681
      1.37774992	     -0.05859436	     -0.00047724	     -0.19962287	     -0.06241286	      0.88285737	     -0.00035662	     -0.21657518	      0.00369889	      0.00040099	     37.16632581
      1.37938639	     -0.05851434	     -0.00048946	     -0.19954225	     -0.06240680	      0.88285803	     -0.00035447	     -0.21655026	      0.00371306	      0.00040912	     37.26645591
      1.38073143	     -0.05845490	     -0.00050297	     -0.19948227	     -0.06240180	      0.88285859	     -0.00035265	     -0.21652996	      0.00372399	      0.00041526	     37.32997495
      1.38207648	     -0.05839300	     -0.00051354	     -0.19941985	     -0.06239678	      0.88285915	     -0.00035079	     -0.21650990	      0.00373450	      0.00042097	     37.40496411
      1.38372680	     -0.05832317	     -0.00052885	     -0.19934935	     -0.06239061	      0.88285985	     -0.00034845	     -0.21648554	      0.00374663	      0.00042745	     37.45893569
      1.38537712	     -0.05825009	     -0.00054101	     -0.19927564	     -0.06238441	      0.88286056	     -0.00034605	     -0.21646157	      0.00375793	      0.00043345	     37.59620077
      1.38662416	     -0.05820423	     -0.00055387	     -0.19922923	     -0.06237972	      0.88286110	     -0.00034420	     -0.21644365	      0.00376595	      0.00043776	     37.54477113
      1.38787120	     -0.05815514	     -0.00056409	     -0.19917964	     -0.06237502	      0.88286165	     -0.00034231	     -0.21642600	      0.00377346	      0.00044191	     37.59238232
      1.38961623	     -0.05809335	     -0.00057984	     -0.19911712	     -0.06236843	      0.88286243	     -0.00033961	     -0.21640170	      0.00378324	      0.00044764	     37.56736103
      1.39117867	     -0.05803658	     -0.00059201	     -0.19905972	     -0.06236251	      0.88286313	     -0.00033715	     -0.21638041	      0.00379110	      0.00045278	     37.64043509
      1.39274110	     -0.05799053	     -0.00060727	     -0.19901298	     -0.06235658	      0.88286384	     -0.00033463	     -0.21635948	      0.00379829	      0.00045818	     37.50309762
      1.39399921	     -0.05794610	     -0.00061617	     -0.19896805	     -0.06235180	      0.88286442	     -0.00033258	     -0.21634298	      0.00380315	      0.00046273	     37.58722953
      1.39525732	     -0.05790902	     -0.00062719	     -0.19893043	     -0.06234701	      0.88286501	     -0.00033049	     -0.21632669	      0.00380740	      0.00046764	     37.50710682
      1.39693445	     -0.05785710	     -0.00064008	     -0.19887782	     -0.06234062	      0.88286580	     -0.00032767	     -0.21630536	      0.00381170	      0.00047472	     37.51531949
      1.39861159	     -0.05781285	     -0.00065466	     -0.19883284	     -0.06233423	      0.88286660	     -0.00032480	     -0.21628437	      0.00381456	      0.00048254	     37.36727747
      1.39983806	     -0.05777341	     -0.00066233	     -0.19879291	     -0.06232955	      0.88286719	     -0.00032267	     -0.21626930	      0.00381538	      0.00048861	     37.45139274
      1.40106454	     -0.05774045	     -0.00067167	     -0.19875943	     -0.06232487	      0.88286780	     -0.00032053	     -0.21625435	      0.00381538	      0.00049501	     37.38108808
      1.40281023	     -0.05769134	     -0.00068314	     -0.19870961	     -0.06231821	      0.88286867	     -0.00031743	     -0.21623338	      0.00381368	      0.00050450	     37.41609623
      1.40429399	     -0.05765397	     -0.00069377	     -0.19867161	     -0.06231255	      0.88286942	     -0.00031476	     -0.21621575	      0.00381080	      0.00051286	     37.35990833
      1.40577774	     -0.05761077	     -0.00070191	     -0.19862781	     -0.06230690	      0.88287019	     -0.00031207	     -0.21619833	      0.00380630	      0.00052129	     37.49520254
      1.40726150	     -0.05757607	     -0.00071213	     -0.19859247	     -0.06230126	      0.88287097	     -0.00030935	     -0.21618103	      0.00380051	      0.00052972	     37.42207823
      1.40874525	     -0.05753389	     -0.00071905	     -0.19854970	     -0.06229562	      0.88287176	     -0.00030661	     -0.21616396	      0.00379308	      0.00053779	     37.66823758
      1.41004464	     -0.05750639	     -0.00072786	     -0.19852163	     -0.06229070	      0.88287247	     -0.00030419	     -0.21614912	      0.00378553	      0.00054457	     37.69417852
      1.41134402	     -0.05747236	     -0.00073440	     -0.19848706	     -0.06228579	      0.88287318	     -0.00030175	     -0.21613443	      0.00377624	      0.00055084	     37.97679703
      1.41292071	     -0.05743627	     -0.00074385	     -0.19845026	     -0.06227984	      0.88287405	     -0.00029877	     -0.21611672	      0.00376249	      0.00055774	     38.25463185
      1.41449739	     -0.05739493	     -0.00075084	     -0.19840824	     -0.06227393	      0.88287494	     -0.00029578	     -0.21609919	      0.00374535	      0.00056355	     38.78711290
      1.41578941	     -0.05737057	     -0.00075893	     -0.19838326	     -0.06226910	      0.88287567	     -0.00029331	     -0.21608494	      0.00372903	      0.00056747	     39.07907183
      1.41708143	     -0.05734222	     -0.00076493	     -0.19835431	     -0.06226429	      0.88287640	     -0.00029083	     -0.21607092	      0.00371027	      0.00057032	     39.60028896
      1.41868389	     -0.05731532	     -0.00077379	     -0.19832662	     -0.06225837	      0.88287732	     -0.00028775	     -0.21605383	      0.00368421	      0.00057229	     40.19388646
      1.42028634	     -0.05728578	     -0.00078026	     -0.19829630	     -0.06225248	      0.88287824	     -0.00028466	     -0.21603725	      0.00365504	      0.00057219	     41.05808185
      1.42152841	     -0.05727355	     -0.00078764	     -0.19828342	     -0.06224796	      0.88287895	     -0.00028225	     -0.21602472	      0.00363092	      0.00057071	     41.53739434
      1.42277048	     -0.05725797	     -0.00079294	     -0.19826722	     -0.06224347	      0.88287965	     -0.00027984	     -0.21601259	      0.00360538	      0.00056785	     42.22386562
      1.42444072	     -0.05724533	     -0.00080112	     -0.19825371	     -0.06223747	      0.88288060	     -0.00027660	     -0.21599688	      0.00356964	      0.00056192	     43.07591597
      1.42611096	     -0.05723129	     -0.00080691	     -0.19823886	     -0.06223154	      0.88288153	     -0.00027336	     -0.21598202	      0.00353255	      0.00055354	     44.16424192
      1.42730224	     -0.05723254	     -0.00081341	     -0.19823948	     -0.06222735	      0.88288218	     -0.00027105	     -0.21597189	      0.00350597	      0.00054620	     44.69116558
      1.42849353	     -0.05723149	     -0.00081794	     -0.19823784	     -0.06222319	      0.88288283	     -0.00026874	     -0.21596229	      0.00347920	      0.00053765	     45.40732410
      1.43026075	     -0.05724023	     -0.00082550	     -0.19824571	     -0.06221707	      0.88288377	     -0.00026532	     -0.21594903	      0.00343998	      0.00052288	     46.36246399
      1.43174417	     -0.05725089	     -0.00083043	     -0.19825566	     -0.06221200	      0.88288453	     -0.00026246	     -0.21593894	      0.00340777	      0.00050852	     47.27158752
      1.43322759	     -0.05727531	     -0.00083709	     -0.19827938	     -0.06220696	      0.88288527	     -0.00025960	     -0.21592987	      0.00337684	      0.00049247	     47.95243908
      1.43471101	     -0.05730035	     -0.00084109	     -0.19830379	     -0.06220198	      0.88288599	     -0.00025675	     -0.21592204	      0.00334714	      0.00047458	     48.87733985
      1.43619443	     -0.05734326	     -0.00084803	     -0.19834603	     -0.06219703	      0.88288668	     -0.00025392	     -0.21591543	      0.00331946	      0.00045499	     49.39578922
      1.43744753	     -0.05737568	     -0.00085052	     -0.19837797	     -0.06219289	      0.88288724	     -0.00025153	     -0.21591097	      0.00329734	      0.00043699	     50.14607846
      1.43870062	     -0.05741891	     -0.00085463	     -0.19842072	     -0.06218877	      0.88288778	     -0.00024915	     -0.21590744	      0.00327693	      0.00041783	     50.61472150
      1.44032117	     -0.05747701	     -0.00085784	     -0.19847828	     -0.06218348	      0.88288843	     -0.00024609	     -0.21590437	      0.00325271	      0.00039130	     51.35509951
      1.44194171	     -0.05754793	     -0.00086205	     -0.19854868	     -0.06217822	      0.88288904	     -0.00024303	     -0.21590294	      0.00323124	      0.00036301	     51.77486420
      1.44320788	     -0.05760035	     -0.00086229	     -0.19860078	     -0.06217414	      0.88288949	     -0.00024066	     -0.21590302	      0.00321596	      0.00033965	     52.38126756
      1.44447404	     -0.05766154	     -0.00086363	     -0.19866165	     -0.06217008	      0.88288990	     -0.00023830	     -0.21590405	      0.00320226	      0.00031540	     52.67576248
      1.44612085	     -0.05774109	     -0.00086291	     -0.19874087	     -0.06216482	      0.88289040	     -0.00023523	     -0.21590688	      0.00318623	      0.00028252	     53.21435108
      1.44776766	     -0.05783210	     -0.00086308	     -0.19883156	     -0.06215958	      0.88289083	     -0.00023219	     -0.21591126	      0.00317236	      0.00024839	     53.35331515
      1.44898656	     -0.05789426	     -0.00085981	     -0.19889358	     -0.06215572	      0.88289112	     -0.00022994	     -0.21591555	      0.00316298	      0.00022228	     53.79594105
      1.45020546	     -0.05796450	     -0.00085775	     -0.19896368	     -0.06215187	      0.88289138	     -0.00022770	     -0.21592061	      0.00315464	      0.00019563	     53.91086187
      1.45193945	     -0.05806404	     -0.00085256	     -0.19906309	     -0.06214641	      0.88289168	     -0.00022454	     -0.21592918	      0.00314395	      0.00015678	     54.20958899
      1.45343547	     -0.05815661	     -0.00084838	     -0.19915558	     -0.06214171	      0.88289189	     -0.00022182	     -0.21593777	      0.00313584	      0.00012261	     54.20308505
      1.45493149	     -0.05824446	     -0.00084090	     -0.19924343	     -0.06213703	      0.88289205	     -0.00021912	     -0.21594745	      0.00312821	      0.00008796	     54.47624523
      1.45642751	     -0.05834136	     -0.00083437	     -0.19934034	     -0.06213235	      0.88289215	     -0.00021644	     -0.21595803	      0.00312123	      0.00005329	     54.28224682
      1.45792353	     -0.05842879	     -0.00082351	     -0.19942788	     -0.06212769	      0.88289221	     -0.00021379	     -0.21596956	      0.00311414	      0.00001860	     54.56932563
      1.45919238	     -0.05851379	     -0.00081692	     -0.19951295	     -0.06212374	      0.88289221	     -0.00021155	     -0.21597991	      0.00310849	     -0.00001053	     54.29715941
      1.46046123	     -0.05859335	     -0.00080769	     -0.19959264	     -0.06211980	      0.88289218	     -0.00020934	     -0.21599087	      0.00310265	     -0.00003946	     54.33671295
      1.46210087	     -0.05870177	     -0.00079651	     -0.19970123	     -0.06211472	      0.88289209	     -0.00020651	     -0.21600581	      0.00309519	     -0.00007626	     54.15048354
      1.46374052	     -0.05880545	     -0.00078253	     -0.19980517	     -0.06210965	      0.88289193	     -0.00020372	     -0.21602162	      0.00308742	     -0.00011236	     54.21290718
      1.46502911	     -0.05889527	     -0.00077351	     -0.19989516	     -0.06210568	      0.88289177	     -0.00020155	     -0.21603454	      0.00308143	     -0.00014003	     53.88639787
      1.46631770	     -0.05897986	     -0.00076197	     -0.19997999	     -0.06210171	      0.88289157	     -0.00019942	     -0.21604797	      0.00307514	     -0.00016711	     53.82137713
      1.46797973	     -0.05909402	     -0.00074795	     -0.20009447	     -0.06209661	      0.88289126	     -0.00019672	     -0.21606590	      0.00306700	     -0.00020096	     53.52999162
      1.46964176	     -0.05920082	     -0.00073063	     -0.20020166	     -0.06209152	      0.88289090	     -0.00019406	     -0.21608451	      0.00305852	     -0.00023355	     53.50571542
      1.47088376	     -0.05928817	     -0.00072000	     -0.20028928	     -0.06208772	      0.88289060	     -0.00019212	     -0.21609871	      0.00305237	     -0.00025690	     53.13457563
      1.47212576	     -0.05936935	     -0.00070667	     -0.20037079	     -0.06208393	      0.88289026	     -0.00019021	     -0.21611321	      0.00304601	     -0.00027945	     52.99461947
      1.47387219	     -0.05948670	     -0.00068843	     -0.20048862	     -0.06207862	      0.88288975	     -0.00018759	     -0.21613395	      0.00303717	     -0.00030958	     52.65681168
      1.47537866	     -0.05958334	     -0.00067034	     -0.20058573	     -0.06207405	      0.88288927	     -0.00018538	     -0.21615219	      0.00302949	     -0.00033410	     52.47440134
      1.47688512	     -0.05968543	     -0.00065421	     -0.20068829	     -0.06206949	      0.88288874	     -0.00018323	     -0.21617063	      0.00302203	     -0.00035713	     52.11639907
      1.47839159	     -0.05977928	     -0.00063404	     -0.20078268	     -0.06206495	      0.88288819	     -0.00018113	     -0.21618935	      0.00301454	     -0.00037867	     51.92105492
      1.47989805	     -0.05988125	     -0.00061765	     -0.20088515	     -0.06206041	      0.88288760	     -0.00017910	     -0.21620819	      0.00300739	     -0.00039868	     51.56429711
      1.48116012	     -0.05995822	     -0.00059925	     -0.20096264	     -0.06205662	      0.88288709	     -0.00017743	     -0.21622415	      0.00300144	     -0.00041435	     51.32920397
      1.48242218	     -0.06003981	     -0.00058330	     -0.20104471	     -0.06205284	      0.88288656	     -0.00017582	     -0.21624017	      0.00299572	     -0.00042899	     51.07885076
      1.48405549	     -0.06014097	     -0.00055992	     -0.20114657	     -0.06204795	      0.88288584	     -0.00017379	     -0.21626103	      0.00298862	     -0.00044635	     50.71618772
      1.48568880	     -0.06024359	     -0.00053852	     -0.20124987	     -0.06204307	      0.88288510	     -0.00017183	     -0.21628194	      0.00298183	     -0.00046203	     50.49219328
      1.48688771	     -0.06031457	     -0.00051900	     -0.20132142	     -0.06203950	      0.88288454	     -0.00017044	     -0.21629734	      0.00297718	     -0.00047248	     50.10498372
      1.48808663	     -0.06038686	     -0.00050145	     -0.20139427	     -0.06203593	      0.88288397	     -0.00016909	     -0.21631273	      0.00297267	     -0.00048216	     49.89005883
      1.48979466	     -0.06048820	     -0.00047442	     -0.20149646	     -0.06203086	      0.88288313	     -0.00016724	     -0.21633468	      0.00296671	     -0.00049467	     49.45202878
      1.49124230	     -0.06057386	     -0.00045235	     -0.20158283	     -0.06202657	      0.88288241	     -0.00016574	     -0.21635329	      0.00296194	     -0.00050429	     49.23900700
      1.49268995	     -0.06065791	     -0.00042758	     -0.20166766	     -0.06202229	      0.88288167	     -0.00016431	     -0.21637192	      0.00295766	     -0.00051306	     48.77533020
      1.49413759	     -0.06074206	     -0.00040457	     -0.20175257	     -0.06201801	      0.88288093	     -0.00016293	     -0.21639054	      0.00295354	     -0.00052115	     48.62636091
      1.49558523	     -0.06082560	     -0.00037773	     -0.20183696	     -0.06201373	      0.88288017	     -0.00016162	     -0.21640919	      0.00294996	     -0.00052846	     48.06791627
      1.49686715	     -0.06090036	     -0.00035640	     -0.20191243	     -0.06200995	      0.88287949	     -0.00016051	     -0.21642573	      0.00294681	     -0.00053453	     47.94945127
      1.49814907	     -0.06097497	     -0.00033216	     -0.20198781	     -0.06200618	      0.88287880	     -0.00015945	     -0.21644233	      0.00294407	     -0.00054030	     47.51300039
      1.49943099	     -0.06104972	     -0.00030808	     -0.20206334	     -0.06200241	      0.88287810	     -0.00015844	     -0.21645900	      0.00294142	     -0.00054610	     47.24598079
      1.50119843	     -0.06115258	     -0.00027276	     -0.20216733	     -0.06199721	      0.88287713	     -0.00015713	     -0.21648221	      0.00293823	     -0.00055450	     46.66650657
      1.50251643	     -0.06123007	     -0.00024785	     -0.20224564	     -0.06199334	      0.88287639	     -0.00015623	     -0.21649972	      0.00293607	     -0.00056150	     46.48147868
      1.50383443	     -0.06130685	     -0.00022042	     -0.20232332	     -0.06198947	      0.88287565	     -0.00015537	     -0.21651741	      0.00293446	     -0.00056927	     46.00739841
      1.50515243	     -0.06138334	     -0.00019383	     -0.20240068	     -0.06198560	      0.88287489	     -0.00015458	     -0.21653524	      0.00293326	     -0.00057818	     45.74648208
      1.50688496	     -0.06148238	     -0.00015725	     -0.20250093	     -0.06198052	      0.88287388	     -0.00015362	     -0.21655887	      0.00293281	     -0.00059192	     45.12748648
      1.50818139	     -0.06155599	     -0.00013239	     -0.20257540	     -0.06197672	      0.88287310	     -0.00015297	     -0.21657670	      0.00293311	     -0.00060396	     44.99691478
      1.50947783	     -0.06162958	     -0.00010592	     -0.20264989	     -0.06197292	      0.88287231	     -0.00015238	     -0.21659467	      0.00293440	     -0.00061752	     44.51342007
      1.51106783	     -0.06171877	     -0.00007513	     -0.20274017	     -0.06196825	      0.88287131	     -0.00015173	     -0.21661685	      0.00293712	     -0.00063658	     44.24762874
      1.51265784	     -0.06180627	     -0.00004217	     -0.20282882	     -0.06196358	      0.88287029	     -0.00015116	     -0.21663909	      0.00294168	     -0.00065830	     43.49473322
      1.51384965	     -0.06187094	     -0.00002049	     -0.20289431	     -0.06196007	      0.88286949	     -0.00015080	     -0.21665576	      0.00294598	     -0.00067648	     43.46196550
      1.51504147	     -0.06193448	      0.00000285	     -0.20295870	     -0.06195655	      0.88286867	     -0.00015048	     -0.21667240	      0.00295152	     -0.00069611	     43.03954476
      1.51676228	     -0.06202336	      0.00003514	     -0.20304881	     -0.06195147	      0.88286745	     -0.00015011	     -0.21669628	      0.00296133	     -0.00072701	     42.66029683
      1.51825594	     -0.06209623	      0.00006398	     -0.20312278	     -0.06194704	      0.88286634	     -0.00014988	     -0.21671673	      0.00297189	     -0.00075601	     42.06634876
      1.51974959	     -0.06216412	      0.00009038	     -0.20319172	     -0.06194259	      0.88286519	     -0.00014972	     -0.21673679	      0.00298412	     -0.00078690	     41.90205276
      1.52124325	     -0.06222644	      0.00011887	     -0.20325517	     -0.06193812	      0.88286399	     -0.00014963	     -0.21675630	      0.00299850	     -0.00081921	     41.15985809
      1.52254394	     -0.06227610	      0.00014022	     -0.20330575	     -0.06193421	      0.88286290	     -0.00014962	     -0.21677274	      0.00301227	     -0.00084835	     41.08463526
      1.52384462	     -0.06232153	      0.00016304	     -0.20335214	     -0.06193028	      0.88286178	     -0.00014967	     -0.21678858	      0.00302765	     -0.00087799	     40.56445366
      1.52541811	     -0.06237122	      0.00018818	     -0.20340296	     -0.06192550	      0.88286037	     -0.00014980	     -0.21680687	      0.00304789	     -0.00091430	     40.27485163
      1.52699159	     -0.06241563	      0.00021427	     -0.20344852	     -0.06192069	      0.88285891	     -0.00015001	     -0.21682410	      0.00307023	     -0.00095057	     39.57764979
      1.52831654	     -0.06244950	      0.00023294	     -0.20348332	     -0.06191661	      0.88285763	     -0.00015026	     -0.21683777	      0.00309024	     -0.00098095	     39.46181805
      1.52964150	     -0.06248026	      0.00025271	     -0.20351503	     -0.06191250	      0.88285631	     -0.00015056	     -0.21685065	      0.00311176	     -0.00101080	     38.94382373
      1.53096646	     -0.06250811	      0.00027038	     -0.20354379	     -0.06190836	      0.88285495	     -0.00015092	     -0.21686273	      0.00313443	     -0.00104000	     38.65978601
      1.53279718	     -0.06254171	      0.00029459	     -0.20357865	     -0.06190259	      0.88285301	     -0.00015151	     -0.21687808	      0.00316794	     -0.00107884	     38.01398008
      1.53416424	     -0.06256311	      0.00030971	     -0.20360096	     -0.06189825	      0.88285151	     -0.00015203	     -0.21688851	      0.00319429	     -0.00110648	     37.85146258
      1.53553130	     -0.06258123	      0.00032560	     -0.20362000	     -0.06189386	      0.88284998	     -0.00015260	     -0.21689803	      0.00322206	     -0.00113261	     37.35275342
      1.53689837	     -0.06259605	      0.00033924	     -0.20363570	     -0.06188944	      0.88284842	     -0.00015322	     -0.21690664	      0.00325087	     -0.00115714	     37.08602308
      1.53870033	     -0.06261003	      0.00035718	     -0.20365085	     -0.06188354	      0.88284631	     -0.00015414	     -0.21691655	      0.00329070	     -0.00118658	     36.48160383
      1.54005664	     -0.06261608	      0.00036771	     -0.20365772	     -0.06187906	      0.88284468	     -0.00015489	     -0.21692291	      0.00332166	     -0.00120646	     36.35196757
      1.54141295	     -0.06261793	      0.00037906	     -0.20366041	     -0.06187453	      0.88284303	     -0.00015570	     -0.21692829	      0.00335379	     -0.00122411	     35.92049687
      1.54306596	     -0.06261447	      0.00038976	     -0.20365792	     -0.06186895	      0.88284099	     -0.00015676	     -0.21693347	      0.00339396	     -0.00124248	     35.70516742
      1.54471896	     -0.06260441	      0.00040141	     -0.20364884	     -0.06186331	      0.88283893	     -0.00015789	     -0.21693712	      0.00343559	     -0.00125700	     35.10565749
      1.54596979	     -0.06259257	      0.00040652	     -0.20363768	     -0.06185899	      0.88283735	     -0.00015880	     -0.21693884	      0.00346746	     -0.00126545	     35.10699392
      1.54722062	     -0.06257691	      0.00041277	     -0.20362271	     -0.06185464	      0.88283576	     -0.00015975	     -0.21693965	      0.00350008	     -0.00127150	     34.81128562
      1.54900607	     -0.06254808	      0.00041918	     -0.20359482	     -0.06184834	      0.88283349	     -0.00016118	     -0.21693921	      0.00354731	     -0.00127606	     34.61190776
      1.55056254	     -0.06251640	      0.00042478	     -0.20356395	     -0.06184279	      0.88283150	     -0.00016249	     -0.21693729	      0.00358928	     -0.00127602	     34.27340812
      1.55211902	     -0.06247860	      0.00042720	     -0.20352689	     -0.06183717	      0.88282952	     -0.00016386	     -0.21693393	      0.00363148	     -0.00127232	     34.29657373
      1.55367550	     -0.06243461	      0.00043124	     -0.20348367	     -0.06183149	      0.88282754	     -0.00016530	     -0.21692909	      0.00367430	     -0.00126486	     33.92313349
      1.55503576	     -0.06239161	      0.00043104	     -0.20344126	     -0.06182646	      0.88282583	     -0.00016660	     -0.21692368	      0.00371150	     -0.00125547	     34.03941635
      1.55639602	     -0.06234428	      0.00043231	     -0.20339453	     -0.06182139	      0.88282413	     -0.00016794	     -0.21691715	      0.00374904	     -0.00124340	     33.84972159
      1.55803232	     -0.06228233	      0.00043113	     -0.20333324	     -0.06181522	      0.88282211	     -0.00016960	     -0.21690786	      0.00379411	     -0.00122568	     33.91014623
      1.55966862	     -0.06221506	      0.00043088	     -0.20326664	     -0.06180897	      0.88282012	     -0.00017133	     -0.21689704	      0.00383971	     -0.00120462	     33.68513541
      1.56104434	     -0.06215509	      0.00042730	     -0.20320716	     -0.06180366	      0.88281848	     -0.00017283	     -0.21688678	      0.00387806	     -0.00118467	     33.86398667
      1.56242005	     -0.06209173	      0.00042509	     -0.20314430	     -0.06179830	      0.88281686	     -0.00017436	     -0.21687551	      0.00391708	     -0.00116272	     33.74629256
      1.56407521	     -0.06201107	      0.00042000	     -0.20306418	     -0.06179178	      0.88281496	     -0.00017626	     -0.21686062	      0.00396445	     -0.00113398	     33.88106402
      1.56573037	     -0.06192531	      0.00041616	     -0.20297899	     -0.06178518	      0.88281311	     -0.00017821	     -0.21684431	      0.00401288	     -0.00110285	     33.68771849
      1.56707984	     -0.06185255	      0.00040945	     -0.20290661	     -0.06177973	      0.88281164	     -0.00017983	     -0.21682997	      0.00405260	     -0.00107607	     33.90555294
      1.56842930	     -0.06177728	      0.00040395	     -0.20283173	     -0.06177424	      0.88281020	     -0.00018149	     -0.21681473	      0.00409314	     -0.00104804	     33.82670515
      1.57013423	     -0.06167982	      0.00039437	     -0.20273472	     -0.06176722	      0.88280845	     -0.00018364	     -0.21679426	      0.00414498	     -0.00101123	     33.95693917
      1.57183915	     -0.06157976	      0.00038614	     -0.20263511	     -0.06176010	      0.88280676	     -0.00018583	     -0.21677251	      0.00419794	     -0.00097305	     33.77720482
      1.57316431	     -0.06150121	      0.00037619	     -0.20255684	     -0.06175451	      0.88280549	     -0.00018757	     -0.21675477	      0.00423943	     -0.00094290	     33.98773437
      1.57448947	     -0.06142141	      0.00036747	     -0.20247733	     -0.06174887	      0.88280426	     -0.00018933	     -0.21673636	      0.00428176	     -0.00091251	     33.92022298
      1.57625305	     -0.06131452	      0.00035246	     -0.20237076	     -0.06174127	      0.88280268	     -0.00019172	     -0.21671088	      0.00433888	     -0.00087219	     34.03355570
      1.57801662	     -0.06120606	      0.00033798	     -0.20226261	     -0.06173356	      0.88280118	     -0.00019416	     -0.21668437	      0.00439741	     -0.00083230	     33.82172520
      1.57929371	     -0.06112792	      0.00032357	     -0.20218462	     -0.06172792	      0.88280014	     -0.00019594	     -0.21666457	      0.00444015	     -0.00080407	     34.02545941
      1.58057079	     -0.06104859	      0.00031055	     -0.20210545	     -0.06172222	      0.88279913	     -0.00019775	     -0.21664430	      0.00448376	     -0.00077644	     33.96716167
      1.58243961	     -0.06093226	      0.00028886	     -0.20198931	     -0.06171378	      0.88279771	     -0.00020043	     -0.21661381	      0.00454849	     -0.00073745	     34.03164850
      1.58402608	     -0.06083201	      0.00027067	     -0.20188920	     -0.06170652	      0.88279657	     -0.00020273	     -0.21658721	      0.00460448	     -0.00070578	     33.92756399
      1.58561255	     -0.06073300	      0.00024882	     -0.20179025	     -0.06169917	      0.88279547	     -0.00020506	     -0.21655999	      0.00466101	     -0.00067555	     34.05675282
      1.58719902	     -0.06063085	      0.00022915	     -0.20168820	     -0.06169173	      0.88279442	     -0.00020740	     -0.21653220	      0.00471837	     -0.00064660	     33.91078047
      1.58860626	     -0.06054335	      0.00020734	     -0.20160068	     -0.06168506	      0.88279353	     -0.00020949	     -0.21650706	      0.00476938	     -0.00062200	     34.01414395
      1.59001350	     -0.06045230	      0.00018805	     -0.20150967	     -0.06167831	      0.88279267	     -0.00021160	     -0.21648155	      0.00482078	     -0.00059831	     33.94834034
      1.59142074	     -0.06036382	      0.00016647	     -0.20142117	     -0.06167149	      0.88279185	     -0.00021371	     -0.21645562	      0.00487225	     -0.00057557	     33.95902398
      1.59322834	     -0.06024646	      0.00014078	     -0.20130380	     -0.06166262	      0.88279083	     -0.00021643	     -0.21642183	      0.00493850	     -0.00054771	     33.94834518
      1.59459990	     -0.06016263	      0.00011848	     -0.20121989	     -0.06165581	      0.88279010	     -0.00021850	     -0.21639580	      0.00498881	     -0.00052760	     33.92512013
      1.59597146	     -0.06007394	      0.00009877	     -0.20113117	     -0.06164894	      0.88278939	     -0.00022057	     -0.21636952	      0.00503907	     -0.00050840	     33.94303253
      1.59762052	     -0.05997300	      0.00007292	     -0.20103013	     -0.06164058	      0.88278857	     -0.00022306	     -0.21633755	      0.00509950	     -0.00048644	     33.90244219
      1.59906549	     -0.05987901	      0.00005276	     -0.20093608	     -0.06163317	      0.88278788	     -0.00022523	     -0.21630930	      0.00515218	     -0.00046824	     33.98006675
      1.60051046	     -0.05979285	      0.00002993	     -0.20084981	     -0.06162569	      0.88278721	     -0.00022740	     -0.21628078	      0.00520483	     -0.00045088	     33.91148098
      1.60195543	     -0.05970058	      0.00000979	     -0.20075746	     -0.06161813	      0.88278657	     -0.00022956	     -0.21625210	      0.00525702	     -0.00043445	     34.00429938
      1.60340040	     -0.05961610	     -0.00001254	     -0.20067285	     -0.06161049	      0.88278596	     -0.00023171	     -0.21622321	      0.00530906	     -0.00041879	     33.93516415
      1.60484537	     -0.05952600	     -0.00003235	     -0.20058266	     -0.06160279	      0.88278536	     -0.00023385	     -0.21619423	      0.00536051	     -0.00040395	     34.03701180
      1.60629034	     -0.05944390	     -0.00005411	     -0.20050040	     -0.06159500	      0.88278479	     -0.00023598	     -0.21616510	      0.00541170	     -0.00038976	     33.96896870
      1.60773530	     -0.05935644	     -0.00007340	     -0.20041282	     -0.06158715	      0.88278423	     -0.00023809	     -0.21613595	      0.00546217	     -0.00037626	     34.07783494
      1.60918027	     -0.05927709	     -0.00009454	     -0.20033332	     -0.06157922	      0.88278370	     -0.00024019	     -0.21610671	      0.00551225	     -0.00036325	     34.01248419
      1.61062524	     -0.05919249	     -0.00011318	     -0.20024858	     -0.06157122	      0.88278318	     -0.00024227	     -0.21607750	      0.00556147	     -0.00035078	     34.13027689
      1.61207021	     -0.05911642	     -0.00013375	     -0.20017233	     -0.06156315	      0.88278269	     -0.00024433	     -0.21604827	      0.00561013	     -0.00033863	     34.06618098
      1.61351518	     -0.05903492	     -0.00015177	     -0.20009069	     -0.06155501	      0.88278221	     -0.00024637	     -0.21601912	      0.00565774	     -0.00032683	     34.19498236
      1.61496015	     -0.05896270	     -0.00017176	     -0.20001827	     -0.06154680	      0.88278174	     -0.00024839	     -0.21599000	      0.00570463	     -0.00031512	     34.12751471
      1.61640512	     -0.05888449	     -0.00018902	     -0.19993991	     -0.06153852	      0.88278130	     -0.00025038	     -0.21596101	      0.00575029	     -0.00030352	     34.26773503
      1.61785009	     -0.05881487	     -0.00020900	     -0.19987007	     -0.06153018	      0.88278086	     -0.00025235	     -0.21593210	      0.00579507	     -0.00029174	     34.19199446
      1.61929506	     -0.05873876	     -0.00022639	     -0.19979377	     -0.06152177	      0.88278045	     -0.00025429	     -0.21590344	      0.00583841	     -0.00027985	     34.34631501
      1.62074003	     -0.05867431	     -0.00024660	     -0.19972907	     -0.06151331	      0.88278006	     -0.00025621	     -0.21587497	      0.00588079	     -0.00026759	     34.25535327
      1.62218499	     -0.05860249	     -0.00026365	     -0.19965704	     -0.06150478	      0.88277968	     -0.00025809	     -0.21584685	      0.00592165	     -0.00025514	     34.44089133
      1.62362996	     -0.05854250	     -0.00028366	     -0.19959679	     -0.06149619	      0.88277932	     -0.00025994	     -0.21581892	      0.00596154	     -0.00024228	     34.34474607
      1.62507493	     -0.05847361	     -0.00029997	     -0.19952768	     -0.06148755	      0.88277898	     -0.00026175	     -0.21579132	      0.00599982	     -0.00022919	     34.55193998
      1.62651990	     -0.05841835	     -0.00031975	     -0.19947213	     -0.06147885	      0.88277866	     -0.00026353	     -0.21576390	      0.00603714	     -0.00021562	     34.42529878
      1.62779317	     -0.05836135	     -0.00033382	     -0.19941494	     -0.06147115	      0.88277839	     -0.00026507	     -0.21574002	      0.00606867	     -0.00020347	     34.58408978
      1.62906644	     -0.05831285	     -0.00034993	     -0.19936619	     -0.06146340	      0.88277814	     -0.00026657	     -0.21571631	      0.00609940	     -0.00019101	     34.55260088
      1.63065172	     -0.05825006	     -0.00036831	     -0.19930312	     -0.06145370	      0.88277785	     -0.00026841	     -0.21568712	      0.00613618	     -0.00017521	     34.65265272
      1.63223700	     -0.05819611	     -0.00038852	     -0.19924884	     -0.06144395	      0.88277758	     -0.00027019	     -0.21565824	      0.00617170	     -0.00015905	     34.57134055
      1.63352334	     -0.05814683	     -0.00040246	     -0.19919934	     -0.06143599	      0.88277739	     -0.00027161	     -0.21563514	      0.00619931	     -0.00014583	     34.70572737
      1.63480968	     -0.05810557	     -0.00041830	     -0.19915781	     -0.06142800	      0.88277721	     -0.00027299	     -0.21561224	      0.00622622	     -0.00013243	     34.65589196
      1.63640737	     -0.05805201	     -0.00043630	     -0.19910394	     -0.06141802	      0.88277701	     -0.00027465	     -0.21558419	      0.00625835	     -0.00011564	     34.73693004
      1.63800506	     -0.05800785	     -0.00045648	     -0.19905942	     -0.06140800	      0.88277684	     -0.00027626	     -0.21555649	      0.00628947	     -0.00009863	     34.60884610
      1.63923297	     -0.05796756	     -0.00046942	     -0.19901891	     -0.06140026	      0.88277673	     -0.00027747	     -0.21553552	      0.00631236	     -0.00008561	     34.72658672
      1.64046087	     -0.05793467	     -0.00048426	     -0.19898574	     -0.06139250	      0.88277663	     -0.00027864	     -0.21551476	      0.00633477	     -0.00007256	     34.66550694
      1.64213420	     -0.05788782	     -0.00050318	     -0.19893855	     -0.06138187	      0.88277652	     -0.00028018	     -0.21548686	      0.00636414	     -0.00005494	     34.70183576
      1.64380752	     -0.05784982	     -0.00052398	     -0.19890016	     -0.06137120	      0.88277645	     -0.00028166	     -0.21545933	      0.00639246	     -0.00003744	     34.53914820
      1.64498230	     -0.05781626	     -0.00053598	     -0.19886637	     -0.06136368	      0.88277641	     -0.00028266	     -0.21544029	      0.00641137	     -0.00002538	     34.64159038
      1.64615709	     -0.05778932	     -0.00054979	     -0.19883917	     -0.06135614	      0.88277639	     -0.00028363	     -0.21542139	      0.00642982	     -0.00001339	     34.57471773
      1.64793364	     -0.05774693	     -0.00056959	     -0.19879640	     -0.06134469	      0.88277638	     -0.00028503	     -0.21539316	      0.00645641	      0.00000437	     34.57271168
      1.64940722	     -0.05771697	     -0.00058715	     -0.19876609	     -0.06133516	      0.88277639	     -0.00028614	     -0.21537000	      0.00647744	      0.00001876	     34.45390095
      1.65088081	     -0.05768264	     -0.00060273	     -0.19873145	     -0.06132560	      0.88277643	     -0.00028720	     -0.21534713	      0.00649729	      0.00003265	     34.51742937
      1.65235440	     -0.05765747	     -0.00062057	     -0.19870593	     -0.06131601	      0.88277649	     -0.00028820	     -0.21532445	      0.00651637	      0.00004606	     34.34041224
      1.65382798	     -0.05762429	     -0.00063516	     -0.19867244	     -0.06130640	      0.88277657	     -0.00028916	     -0.21530209	      0.00653417	      0.00005874	     34.48890166
      1.65506456	     -0.05760759	     -0.00065048	     -0.19865543	     -0.06129831	      0.88277665	     -0.00028991	     -0.21528348	      0.00654864	      0.00006893	     34.29968325
      1.65630113	     -0.05758635	     -0.00066395	     -0.19863390	     -0.06129020	      0.88277674	     -0.00029063	     -0.21526513	      0.00656227	      0.00007857	     34.33656308
      1.65791225	     -0.05756607	     -0.00068327	     -0.19861322	     -0.06127961	      0.88277687	     -0.00029151	     -0.21524155	      0.00657916	      0.00009049	     34.25328722
      1.65952338	     -0.05754360	     -0.00070115	     -0.19859037	     -0.06126900	      0.88277703	     -0.00029233	     -0.21521847	      0.00659469	      0.00010168	     34.38631359
      1.66075956	     -0.05753722	     -0.00071745	     -0.19858365	     -0.06126084	      0.88277716	     -0.00029291	     -0.21520108	      0.00660597	      0.00010993	     34.21291232
      1.66199575	     -0.05752882	     -0.00073197	     -0.19857494	     -0.06125267	      0.88277730	     -0.00029345	     -0.21518410	      0.00661632	      0.00011781	     34.24577309
      1.66364026	     -0.05752881	     -0.00075269	     -0.19857449	     -0.06124178	      0.88277750	     -0.00029410	     -0.21516218	      0.00662898	      0.00012773	     34.13851833
      1.66528477	     -0.05753035	     -0.00077109	     -0.19857563	     -0.06123087	      0.88277772	     -0.00029469	     -0.21514128	      0.00664010	      0.00013662	     34.29558852
      1.66646337	     -0.05754439	     -0.00078628	     -0.19858935	     -0.06122304	      0.88277789	     -0.00029506	     -0.21512694	      0.00664754	      0.00014234	     34.07416700
      1.66764198	     -0.05755754	     -0.00079931	     -0.19860223	     -0.06121520	      0.88277806	     -0.00029540	     -0.21511327	      0.00665421	      0.00014726	     34.08782751
      1.66938818	     -0.05758841	     -0.00081895	     -0.19863269	     -0.06120357	      0.88277832	     -0.00029583	     -0.21509431	      0.00666324	      0.00015290	     33.98870727
      1.67086148	     -0.05761671	     -0.00083333	     -0.19866069	     -0.06119375	      0.88277855	     -0.00029613	     -0.21507958	      0.00667001	      0.00015582	     34.06713270
      1.67233478	     -0.05765552	     -0.00084822	     -0.19869920	     -0.06118392	      0.88277878	     -0.00029636	     -0.21506594	      0.00667640	      0.00015693	     33.88535336
      1.67380808	     -0.05769090	     -0.00085892	     -0.19873437	     -0.06117408	      0.88277901	     -0.00029654	     -0.21505351	      0.00668206	      0.00015591	     34.05683418
      1.67512448	     -0.05773496	     -0.00087005	     -0.19877822	     -0.06116528	      0.88277921	     -0.00029665	     -0.21504332	      0.00668706	      0.00015314	     33.82518771
      1.67644088	     -0.05777544	     -0.00087790	     -0.19881857	     -0.06115647	      0.88277941	     -0.00029671	     -0.21503410	      0.00669166	      0.00014830	     33.91924460
      1.67775728	     -0.05782276	     -0.00088602	     -0.19886574	     -0.06114766	      0.88277960	     -0.00029672	     -0.21502573	      0.00669633	      0.00014138	     33.81755907
      1.67946317	     -0.05788263	     -0.00089373	     -0.19892550	     -0.06113623	      0.88277983	     -0.00029667	     -0.21501617	      0.00670227	      0.00012915	     33.93185704
      1.68081141	     -0.05793809	     -0.00090064	     -0.19898087	     -0.06112719	      0.88278000	     -0.00029657	     -0.21500952	      0.00670729	      0.00011702	     33.75043690
      1.68215965	     -0.05798995	     -0.00090486	     -0.19903270	     -0.06111815	      0.88278015	     -0.00029643	     -0.21500372	      0.00671231	      0.00010269	     33.86535562
      1.68350789	     -0.05804891	     -0.00090966	     -0.19909163	     -0.06110909	      0.88278027	     -0.00029623	     -0.21499866	      0.00671768	      0.00008636	     33.77254628
      1.68518881	     -0.05812118	     -0.00091229	     -0.19916394	     -0.06109779	      0.88278040	     -0.00029593	     -0.21499348	      0.00672442	      0.00006338	     33.92390942
      1.68652057	     -0.05818723	     -0.00091553	     -0.19923002	     -0.06108883	      0.88278047	     -0.00029563	     -0.21499018	      0.00673014	      0.00004334	     33.74379951
      1.68785234	     -0.05824926	     -0.00091619	     -0.19929212	     -0.06107987	      0.88278051	     -0.00029530	     -0.21498764	      0.00673582	      0.00002168	     33.87601987
      1.68918410	     -0.05831709	     -0.00091743	     -0.19936003	     -0.06107089	      0.88278053	     -0.00029492	     -0.21498578	      0.00674181	     -0.00000133	     33.83004532
      1.69093601	     -0.05840393	     -0.00091660	     -0.19944702	     -0.06105908	      0.88278050	     -0.00029435	     -0.21498439	      0.00674980	     -0.00003346	     34.02004292
      1.69226704	     -0.05847682	     -0.00091709	     -0.19952003	     -0.06105009	      0.88278044	     -0.00029388	     -0.21498403	      0.00675627	     -0.00005894	     33.90317720
      1.69359808	     -0.05854473	     -0.00091507	     -0.19958811	     -0.06104109	      0.88278034	     -0.00029336	     -0.21498428	      0.00676274	     -0.00008512	     34.06818172
      1.69519685	     -0.05863352	     -0.00091357	     -0.19967710	     -0.06103027	      0.88278018	     -0.00029269	     -0.21498528	      0.00677092	     -0.00011709	     34.03072489
      1.69679562	     -0.05871659	     -0.00090861	     -0.19976044	     -0.06101944	      0.88277997	     -0.00029195	     -0.21498711	      0.00677912	     -0.00014949	     34.38188880
      1.69800884	     -0.05878958	     -0.00090703	     -0.19983361	     -0.06101121	      0.88277977	     -0.00029137	     -0.21498896	      0.00678586	     -0.00017406	     34.22816702
      1.69922206	     -0.05885727	     -0.00090287	     -0.19990154	     -0.06100297	      0.88277954	     -0.00029074	     -0.21499128	      0.00679263	     -0.00019861	     34.37587007
      1.70095482	     -0.05895907	     -0.00089709	     -0.20000369	     -0.06099120	      0.88277917	     -0.00028981	     -0.21499529	      0.00680291	     -0.00023325	     34.42562383
      1.70246049	     -0.05904465	     -0.00088970	     -0.20008965	     -0.06098095	      0.88277880	     -0.00028894	     -0.21499948	      0.00681232	     -0.00026279	     34.65561992
      1.70396615	     -0.05913727	     -0.00088333	     -0.20018263	     -0.06097068	      0.88277838	     -0.00028803	     -0.21500422	      0.00682265	     -0.00029147	     34.58659111
      1.70547182	     -0.05922187	     -0.00087303	     -0.20026770	     -0.06096040	      0.88277792	     -0.00028708	     -0.21500959	      0.00683358	     -0.00031918	     34.91218341
      1.70679278	     -0.05930442	     -0.00086604	     -0.20035063	     -0.06095137	      0.88277748	     -0.00028621	     -0.21501469	      0.00684430	     -0.00034238	     34.77414903
      1.70811373	     -0.05937937	     -0.00085594	     -0.20042604	     -0.06094232	      0.88277702	     -0.00028532	     -0.21502020	      0.00685567	     -0.00036446	     34.95902706
      1.70943469	     -0.05945713	     -0.00084628	     -0.20050427	     -0.06093325	      0.88277652	     -0.00028439	     -0.21502601	      0.00686806	     -0.00038518	     34.95759956
      1.71125830	     -0.05955843	     -0.00082995	     -0.20060629	     -0.06092071	      0.88277579	     -0.00028306	     -0.21503453	      0.00688651	     -0.00041144	     35.15605055
      1.71262157	     -0.05963825	     -0.00081866	     -0.20068667	     -0.06091131	      0.88277522	     -0.00028203	     -0.21504117	      0.00690160	     -0.00042909	     35.03812330
      1.71398484	     -0.05971128	     -0.00080435	     -0.20076031	     -0.06090189	      0.88277462	     -0.00028097	     -0.21504807	      0.00691748	     -0.00044503	     35.17871687
      1.71534812	     -0.05978705	     -0.00079072	     -0.20083671	     -0.06089245	      0.88277401	     -0.00027989	     -0.21505515	      0.00693443	     -0.00045916	     35.13502724
      1.71712126	     -0.05987850	     -0.00076968	     -0.20092904	     -0.06088014	      0.88277318	     -0.00027844	     -0.21506465	      0.00695778	     -0.00047486	     35.28285882
      1.71844904	     -0.05995070	     -0.00075544	     -0.20100191	     -0.06087089	      0.88277254	     -0.00027733	     -0.21507185	      0.00697645	     -0.00048458	     35.15012274
      1.71977682	     -0.06001611	     -0.00073787	     -0.20106805	     -0.06086161	      0.88277189	     -0.00027620	     -0.21507917	      0.00699587	     -0.00049260	     35.21931748
      1.72140496	     -0.06009785	     -0.00071758	     -0.20115069	     -0.06085020	      0.88277108	     -0.00027478	     -0.21508817	      0.00702096	     -0.00050006	     35.15526626
      1.72283188	     -0.06016233	     -0.00069641	     -0.20121603	     -0.06084016	      0.88277037	     -0.00027352	     -0.21509605	      0.00704395	     -0.00050450	     35.20399723
      1.72425880	     -0.06022955	     -0.00067775	     -0.20128409	     -0.06083010	      0.88276965	     -0.00027223	     -0.21510383	      0.00706790	     -0.00050702	     35.14335143
      1.72568572	     -0.06029064	     -0.00065513	     -0.20134610	     -0.06081999	      0.88276892	     -0.00027092	     -0.21511155	      0.00709275	     -0.00050767	     35.11692470
      1.72711264	     -0.06035287	     -0.00063522	     -0.20140921	     -0.06080985	      0.88276820	     -0.00026960	     -0.21511910	      0.00711844	     -0.00050663	     35.09830983
      1.72853956	     -0.06040955	     -0.00061095	     -0.20146687	     -0.06079968	      0.88276748	     -0.00026826	     -0.21512650	      0.00714507	     -0.00050387	     35.00117758
      1.72996648	     -0.06046645	     -0.00059002	     -0.20152470	     -0.06078946	      0.88276676	     -0.00026690	     -0.21513365	      0.00717235	     -0.00049954	     35.02866423
      1.73123328	     -0.06051292	     -0.00056756	     -0.20157207	     -0.06078036	      0.88276613	     -0.00026569	     -0.21513979	      0.00719737	     -0.00049434	     34.88419462
      1.73250008	     -0.06055887	     -0.00054713	     -0.20161890	     -0.06077123	      0.88276551	     -0.00026446	     -0.21514570	      0.00722283	     -0.00048809	     34.86781585
      1.73402884	     -0.06061174	     -0.00052019	     -0.20167288	     -0.06076016	      0.88276477	     -0.00026297	     -0.21515254	      0.00725436	     -0.00047919	     34.73466698
      1.73555759	     -0.06066310	     -0.00049481	     -0.20172533	     -0.06074905	      0.88276404	     -0.00026147	     -0.21515903	      0.00728646	     -0.00046908	     34.75372582
      1.73682694	     -0.06070391	     -0.00047083	     -0.20176711	     -0.06073978	      0.88276345	     -0.00026022	     -0.21516417	      0.00731378	     -0.00045982	     34.56179987
      1.73809629	     -0.06074395	     -0.00044839	     -0.20180810	     -0.06073048	      0.88276288	     -0.00025896	     -0.21516908	      0.00734134	     -0.00044999	     34.53337747
      1.73964220	     -0.06079063	     -0.00041876	     -0.20185598	     -0.06071910	      0.88276219	     -0.00025742	     -0.21517473	      0.00737548	     -0.00043727	     34.36488577
      1.74118811	     -0.06083506	     -0.00039095	     -0.20190159	     -0.06070768	      0.88276152	     -0.00025587	     -0.21518003	      0.00740986	     -0.00042404	     34.38692741
      1.74240921	     -0.06086784	     -0.00036598	     -0.20193537	     -0.06069861	      0.88276101	     -0.00025465	     -0.21518395	      0.00743744	     -0.00041324	     34.15940754
      1.74363031	     -0.06089844	     -0.00034242	     -0.20196694	     -0.06068951	      0.88276052	     -0.00025343	     -0.21518760	      0.00746502	     -0.00040239	     34.11032030
      1.74523946	     -0.06093459	     -0.00030912	     -0.20200442	     -0.06067747	      0.88275988	     -0.00025182	     -0.21519196	      0.00750165	     -0.00038809	     33.91751723
      1.74684861	     -0.06096511	     -0.00027663	     -0.20203627	     -0.06066537	      0.88275927	     -0.00025022	     -0.21519572	      0.00753825	     -0.00037418	     33.91479087
      1.74802676	     -0.06098332	     -0.00024963	     -0.20205553	     -0.06065647	      0.88275883	     -0.00024905	     -0.21519804	      0.00756531	     -0.00036426	     33.64021617
      1.74920491	     -0.06099896	     -0.00022405	     -0.20207218	     -0.06064754	      0.88275841	     -0.00024789	     -0.21519997	      0.00759225	     -0.00035481	     33.54730173
      1.75089533	     -0.06101647	     -0.00018563	     -0.20209119	     -0.06063468	      0.88275782	     -0.00024624	     -0.21520202	      0.00763111	     -0.00034227	     33.30232322
      1.75233703	     -0.06102658	     -0.00015365	     -0.20210256	     -0.06062365	      0.88275733	     -0.00024486	     -0.21520304	      0.00766432	     -0.00033291	     33.23041036
      1.75377873	     -0.06103192	     -0.00011981	     -0.20210920	     -0.06061258	      0.88275686	     -0.00024349	     -0.21520336	      0.00769788	     -0.00032490	     32.93187764
      1.75522044	     -0.06103452	     -0.00008888	     -0.20211304	     -0.06060146	      0.88275639	     -0.00024215	     -0.21520300	      0.00773146	     -0.00031856	     32.92933564
      1.75666214	     -0.06103376	     -0.00005559	     -0.20211357	     -0.06059028	      0.88275594	     -0.00024084	     -0.21520195	      0.00776560	     -0.00031394	     32.53498158
      1.75791413	     -0.06103038	     -0.00003021	     -0.20211125	     -0.06058054	      0.88275555	     -0.00023972	     -0.21520045	      0.00779527	     -0.00031156	     32.57050309
      1.75916612	     -0.06102440	     -0.00000350	     -0.20210635	     -0.06057076	      0.88275516	     -0.00023863	     -0.21519837	      0.00782541	     -0.00031063	     32.31714973
      1.76071563	     -0.06101367	      0.00002681	     -0.20209691	     -0.06055861	      0.88275468	     -0.00023733	     -0.21519498	      0.00786297	     -0.00031161	     32.23192547
      1.76226513	     -0.06099927	      0.00005755	     -0.20208379	     -0.06054640	      0.88275419	     -0.00023606	     -0.21519066	      0.00790114	     -0.00031478	     31.84821979
      1.76353561	     -0.06098396	      0.00007907	     -0.20206947	     -0.06053634	      0.88275379	     -0.00023506	     -0.21518641	      0.00793252	     -0.00031902	     31.88293126
      1.76480609	     -0.06096668	      0.00010138	     -0.20205320	     -0.06052624	      0.88275338	     -0.00023410	     -0.21518153	      0.00796431	     -0.00032449	     31.60054012
      1.76637142	     -0.06094238	      0.00012583	     -0.20203007	     -0.06051374	      0.88275287	     -0.00023296	     -0.21517465	      0.00800364	     -0.00033295	     31.50742243
      1.76793675	     -0.06091443	      0.00015077	     -0.20200331	     -0.06050118	      0.88275234	     -0.00023188	     -0.21516677	      0.00804349	     -0.00034302	     31.07627993
      1.76917503	     -0.06088980	      0.00016701	     -0.20197955	     -0.06049120	      0.88275191	     -0.00023107	     -0.21515981	      0.00807501	     -0.00035212	     31.11306259
      1.77041331	     -0.06086293	      0.00018422	     -0.20195357	     -0.06048119	      0.88275146	     -0.00023029	     -0.21515221	      0.00810691	     -0.00036196	     30.85132351
      1.77203539	     -0.06082458	      0.00020411	     -0.20191632	     -0.06046800	      0.88275087	     -0.00022933	     -0.21514126	      0.00814887	     -0.00037589	     30.72172193
      1.77365747	     -0.06078252	      0.00022467	     -0.20187538	     -0.06045475	      0.88275024	     -0.00022843	     -0.21512917	      0.00819134	     -0.00039066	     30.29308193
      1.77486586	     -0.06074893	      0.00023673	     -0.20184256	     -0.06044483	      0.88274977	     -0.00022780	     -0.21511943	      0.00822296	     -0.00040216	     30.31786728
      1.77607424	     -0.06071331	      0.00025000	     -0.20180774	     -0.06043488	      0.88274927	     -0.00022721	     -0.21510906	      0.00825493	     -0.00041384	     30.07807756
      1.77776784	     -0.06065979	      0.00026645	     -0.20175528	     -0.06042086	      0.88274856	     -0.00022645	     -0.21509346	      0.00829992	     -0.00043047	     29.91778404
      1.77946144	     -0.06060200	      0.00028371	     -0.20169856	     -0.06040676	      0.88274781	     -0.00022576	     -0.21507662	      0.00834545	     -0.00044705	     29.49898084
      1.78062322	     -0.06056008	      0.00029230	     -0.20165731	     -0.06039705	      0.88274729	     -0.00022533	     -0.21506434	      0.00837663	     -0.00045834	     29.52562278
      1.78178500	     -0.06051621	      0.00030217	     -0.20161414	     -0.06038730	      0.88274675	     -0.00022493	     -0.21505148	      0.00840813	     -0.00046930	     29.32318331
      1.78359708	     -0.06044388	      0.00031561	     -0.20154285	     -0.06037202	      0.88274588	     -0.00022437	     -0.21503025	      0.00845739	     -0.00048572	     29.13463993
      1.78508801	     -0.06038054	      0.00032684	     -0.20148035	     -0.06035938	      0.88274515	     -0.00022398	     -0.21501172	      0.00849821	     -0.00049837	     28.84711527
      1.78657894	     -0.06031374	      0.00033542	     -0.20141435	     -0.06034668	      0.88274440	     -0.00022364	     -0.21499222	      0.00853902	     -0.00051016	     28.78625893
      1.78806988	     -0.06024344	      0.00034556	     -0.20134486	     -0.06033391	      0.88274363	     -0.00022335	     -0.21497175	      0.00858022	     -0.00052083	     28.42834982
      1.78939511	     -0.06017817	      0.00035116	     -0.20128025	     -0.06032252	      0.88274293	     -0.00022314	     -0.21495274	      0.00861670	     -0.00052940	     28.42033711
      1.79072034	     -0.06011021	      0.00035804	     -0.20121295	     -0.06031108	      0.88274223	     -0.00022298	     -0.21493296	      0.00865348	     -0.00053685	     28.15758254
      1.79204558	     -0.06003964	      0.00036276	     -0.20114300	     -0.06029958	      0.88274151	     -0.00022286	     -0.21491243	      0.00869021	     -0.00054320	     28.06022286
      1.79377665	     -0.05994385	      0.00036916	     -0.20104801	     -0.06028450	      0.88274057	     -0.00022276	     -0.21488447	      0.00873838	     -0.00054959	     27.75899559
      1.79513585	     -0.05986637	      0.00037131	     -0.20097109	     -0.06027260	      0.88273982	     -0.00022273	     -0.21486164	      0.00877601	     -0.00055313	     27.72944279
      1.79649506	     -0.05978724	      0.00037427	     -0.20089252	     -0.06026064	      0.88273906	     -0.00022275	     -0.21483809	      0.00881379	     -0.00055518	     27.47149477
      1.79785427	     -0.05970685	      0.00037488	     -0.20081264	     -0.06024864	      0.88273831	     -0.00022281	     -0.21481385	      0.00885133	     -0.00055584	     27.37937471
      1.79955919	     -0.05960450	      0.00037595	     -0.20071091	     -0.06023351	      0.88273736	     -0.00022295	     -0.21478253	      0.00889843	     -0.00055464	     27.07350537
      1.80090122	     -0.05952313	      0.00037376	     -0.20062997	     -0.06022154	      0.88273662	     -0.00022310	     -0.21475723	      0.00893514	     -0.00055226	     27.05372649
      1.80224324	     -0.05944090	      0.00037246	     -0.20054816	     -0.06020952	      0.88273588	     -0.00022330	     -0.21473139	      0.00897191	     -0.00054856	     26.81069220
      1.80358527	     -0.05935678	      0.00036897	     -0.20046441	     -0.06019746	      0.88273515	     -0.00022353	     -0.21470504	      0.00900841	     -0.00054365	     26.72326050
      1.80535778	     -0.05923911	      0.00036517	     -0.20034723	     -0.06018145	      0.88273419	     -0.00022390	     -0.21466936	      0.00905657	     -0.00053515	     26.45621385
      1.80669783	     -0.05914422	      0.00036010	     -0.20025266	     -0.06016929	      0.88273348	     -0.00022422	     -0.21464160	      0.00909260	     -0.00052723	     26.45670159
      1.80803787	     -0.05904373	      0.00035659	     -0.20015250	     -0.06015708	      0.88273278	     -0.00022458	     -0.21461309	      0.00912858	     -0.00051790	     26.25276338
      1.80965346	     -0.05891433	      0.00035027	     -0.20002344	     -0.06014230	      0.88273195	     -0.00022507	     -0.21457760	      0.00917137	     -0.00050480	     26.21608962
      1.81126905	     -0.05877702	      0.00034527	     -0.19988647	     -0.06012745	      0.88273115	     -0.00022560	     -0.21454080	      0.00921383	     -0.00048929	     25.89827829
      1.81248886	     -0.05866922	      0.00033813	     -0.19977885	     -0.06011619	      0.88273056	     -0.00022604	     -0.21451215	      0.00924506	     -0.00047598	     25.93717957
      1.81370866	     -0.05855922	      0.00033242	     -0.19966903	     -0.06010489	      0.88272999	     -0.00022651	     -0.21448282	      0.00927602	     -0.00046122	     25.77745058
      1.81545869	     -0.05839686	      0.00032149	     -0.19950686	     -0.06008862	      0.88272920	     -0.00022723	     -0.21443963	      0.00931940	     -0.00043765	     25.68828196
      1.81696284	     -0.05825428	      0.00031274	     -0.19936442	     -0.06007457	      0.88272856	     -0.00022789	     -0.21440156	      0.00935596	     -0.00041510	     25.46908158
      1.81846700	     -0.05810788	      0.00030160	     -0.19921808	     -0.06006047	      0.88272795	     -0.00022859	     -0.21436263	      0.00939148	     -0.00039075	     25.47756217
      1.81997116	     -0.05795834	      0.00029254	     -0.19906863	     -0.06004632	      0.88272738	     -0.00022933	     -0.21432287	      0.00942651	     -0.00036471	     25.23009334
      1.82147532	     -0.05780808	      0.00027954	     -0.19891834	     -0.06003212	      0.88272686	     -0.00023011	     -0.21428235	      0.00946038	     -0.00033745	     25.30172717
      1.82276020	     -0.05767993	      0.00027089	     -0.19879019	     -0.06001994	      0.88272644	     -0.00023080	     -0.21424723	      0.00948905	     -0.00031330	     25.05017662
      1.82404508	     -0.05755342	      0.00025939	     -0.19866361	     -0.06000773	      0.88272605	     -0.00023152	     -0.21421173	      0.00951697	     -0.00028877	     25.01300604
      1.82568191	     -0.05739409	      0.00024527	     -0.19850416	     -0.05999213	      0.88272560	     -0.00023247	     -0.21416609	      0.00955207	     -0.00025721	     24.83686363
      1.82731875	     -0.05723586	      0.00022811	     -0.19834573	     -0.05997646	      0.88272521	     -0.00023346	     -0.21412007	      0.00958631	     -0.00022580	     24.86237346
      1.82861809	     -0.05710950	      0.00021638	     -0.19821922	     -0.05996399	      0.88272493	     -0.00023427	     -0.21408329	      0.00961329	     -0.00020105	     24.65309324
      1.82991744	     -0.05698508	      0.00020197	     -0.19809459	     -0.05995148	      0.88272469	     -0.00023511	     -0.21404630	      0.00963960	     -0.00017671	     24.62496219
      1.83157512	     -0.05683019	      0.00018417	     -0.19793940	     -0.05993547	      0.88272442	     -0.00023621	     -0.21399892	      0.00967253	     -0.00014623	     24.46732315
      1.83323281	     -0.05668189	      0.00016220	     -0.19779070	     -0.05991941	      0.88272420	     -0.00023735	     -0.21395149	      0.00970438	     -0.00011676	     24.49927194
      1.83448317	     -0.05657258	      0.00014781	     -0.19768110	     -0.05990727	      0.88272407	     -0.00023822	     -0.21391578	      0.00972807	     -0.00009520	     24.32107932
      1.83573353	     -0.05646685	      0.00013084	     -0.19757502	     -0.05989509	      0.88272396	     -0.00023912	     -0.21388015	      0.00975106	     -0.00007441	     24.29164431
      1.83747010	     -0.05632330	      0.00010797	     -0.19743098	     -0.05987813	      0.88272386	     -0.00024039	     -0.21383087	      0.00978228	     -0.00004699	     24.19553114
      1.83920667	     -0.05618775	      0.00008147	     -0.19729483	     -0.05986111	      0.88272380	     -0.00024168	     -0.21378188	      0.00981241	     -0.00002165	     24.23166877
      1.84038576	     -0.05609617	      0.00006644	     -0.19720289	     -0.05984953	      0.88272378	     -0.00024258	     -0.21374886	      0.00983262	     -0.00000572	     24.12347273
      1.84156485	     -0.05601010	      0.00004884	     -0.19711641	     -0.05983793	      0.88272378	     -0.00024348	     -0.21371603	      0.00985232	      0.00000905	     24.10571684
      1.84342588	     -0.05587829	      0.00002197	     -0.19698393	     -0.05981956	      0.88272382	     -0.00024493	     -0.21366470	      0.00988279	      0.00002998	     24.07962714
      1.84489701	     -0.05578222	     -0.00000118	     -0.19688728	     -0.05980501	      0.88272388	     -0.00024608	     -0.21362457	      0.00990629	      0.00004436	     24.05322935
      1.84636813	     -0.05568752	     -0.00002199	     -0.19679204	     -0.05979042	      0.88272395	     -0.00024724	     -0.21358494	      0.00992937	      0.00005678	     24.06990326
      1.84783925	     -0.05560292	     -0.00004593	     -0.19670682	     -0.05977579	      0.88272404	     -0.00024841	     -0.21354576	      0.00995204	      0.00006726	     24.02993043
      1.84931037	     -0.05551402	     -0.00006592	     -0.19661736	     -0.05976113	      0.88272415	     -0.00024959	     -0.21350714	      0.00997427	      0.00007576	     24.11704769
      1.85055102	     -0.05544966	     -0.00008634	     -0.19655247	     -0.05974875	      0.88272424	     -0.00025058	     -0.21347491	      0.00999277	      0.00008152	     24.05410840
      1.85179166	     -0.05538162	     -0.00010406	     -0.19648393	     -0.05973634	      0.88272435	     -0.00025157	     -0.21344305	      0.01001091	      0.00008597	     24.10317363
      1.85336733	     -0.05530279	     -0.00012807	     -0.19640443	     -0.05972055	      0.88272449	     -0.00025283	     -0.21340305	      0.01003356	      0.00008997	     24.09903494
      1.85494300	     -0.05522164	     -0.00014952	     -0.19632265	     -0.05970472	      0.88272463	     -0.00025409	     -0.21336363	      0.01005555	      0.00009222	     24.21930190
      1.85616201	     -0.05516824	     -0.00016859	     -0.19626871	     -0.05969245	      0.88272474	     -0.00025506	     -0.21333348	      0.01007228	      0.00009299	     24.16289287
      1.85738103	     -0.05511183	     -0.00018545	     -0.19621179	     -0.05968016	      0.88272486	     -0.00025602	     -0.21330370	      0.01008853	      0.00009294	     24.22236029
      1.85900135	     -0.05504450	     -0.00020917	     -0.19614376	     -0.05966380	      0.88272501	     -0.00025730	     -0.21326466	      0.01010958	      0.00009186	     24.23761092
      1.86062167	     -0.05497479	     -0.00023020	     -0.19607338	     -0.05964740	      0.88272515	     -0.00025856	     -0.21322630	      0.01012980	      0.00008977	     24.38334293
      1.86178132	     -0.05493484	     -0.00024771	     -0.19603290	     -0.05963565	      0.88272526	     -0.00025946	     -0.21319921	      0.01014396	      0.00008789	     24.33032358
      1.86294097	     -0.05489174	     -0.00026356	     -0.19598930	     -0.05962388	      0.88272536	     -0.00026035	     -0.21317249	      0.01015765	      0.00008574	     24.40586214
      1.86466243	     -0.05483547	     -0.00028932	     -0.19593223	     -0.05960637	      0.88272550	     -0.00026165	     -0.21313346	      0.01017731	      0.00008264	     24.48546712
      1.86610696	     -0.05478888	     -0.00031104	     -0.19588496	     -0.05959166	      0.88272562	     -0.00026273	     -0.21310137	      0.01019291	      0.00008066	     24.62417291
      1.86755149	     -0.05475144	     -0.00033572	     -0.19584678	     -0.05957693	      0.88272574	     -0.00026380	     -0.21306984	      0.01020764	      0.00007990	     24.66262200
      1.86899602	     -0.05470993	     -0.00035901	     -0.19580455	     -0.05956217	      0.88272585	     -0.00026485	     -0.21303897	      0.01022101	      0.00008072	     24.84353621
      1.87029399	     -0.05468289	     -0.00038340	     -0.19577679	     -0.05954890	      0.88272596	     -0.00026578	     -0.21301169	      0.01023200	      0.00008334	     24.86197909
      1.87159196	     -0.05465157	     -0.00040627	     -0.19574478	     -0.05953561	      0.88272607	     -0.00026670	     -0.21298493	      0.01024157	      0.00008792	     25.00247657
      1.87288993	     -0.05462642	     -0.00043102	     -0.19571891	     -0.05952231	      0.88272619	     -0.00026760	     -0.21295861	      0.01024982	      0.00009476	     25.06785559
      1.87453055	     -0.05459237	     -0.00046124	     -0.19568394	     -0.05950549	      0.88272635	     -0.00026872	     -0.21292600	      0.01025801	      0.00010676	     25.25013394
      1.87584627	     -0.05457229	     -0.00048761	     -0.19566309	     -0.05949199	      0.88272650	     -0.00026960	     -0.21290032	      0.01026290	      0.00011926	     25.29626994
      1.87716199	     -0.05454792	     -0.00051229	     -0.19563797	     -0.05947848	      0.88272667	     -0.00027046	     -0.21287510	      0.01026603	      0.00013421	     25.45673060
      1.87847771	     -0.05452911	     -0.00053852	     -0.19561839	     -0.05946497	      0.88272686	     -0.00027131	     -0.21285025	      0.01026761	      0.00015164	     25.54788289
      1.88010782	     -0.05450259	     -0.00056947	     -0.19559093	     -0.05944824	      0.88272712	     -0.00027234	     -0.21282003	      0.01026720	      0.00017636	     25.76949720
      1.88140113	     -0.05448850	     -0.00059604	     -0.19557606	     -0.05943496	      0.88272736	     -0.00027314	     -0.21279642	      0.01026524	      0.00019832	     25.84999762
      1.88269443	     -0.05446967	     -0.00062076	     -0.19555647	     -0.05942169	      0.88272764	     -0.00027392	     -0.21277318	      0.01026163	      0.00022205	     26.04307966
      1.88398774	     -0.05445560	     -0.00064674	     -0.19554162	     -0.05940842	      0.88272794	     -0.00027468	     -0.21275025	      0.01025661	      0.00024749	     26.18300604
      1.88568520	     -0.05443418	     -0.00067968	     -0.19551920	     -0.05939101	      0.88272839	     -0.00027566	     -0.21272066	      0.01024766	      0.00028305	     26.46886738
      1.88696708	     -0.05442431	     -0.00070638	     -0.19550853	     -0.05937788	      0.88272877	     -0.00027638	     -0.21269862	      0.01023933	      0.00031140	     26.59534576
      1.88824896	     -0.05440986	     -0.00073084	     -0.19549333	     -0.05936476	      0.88272919	     -0.00027707	     -0.21267689	      0.01022937	      0.00034076	     26.81098538
      1.88980006	     -0.05439811	     -0.00076101	     -0.19548064	     -0.05934891	      0.88272975	     -0.00027790	     -0.21265091	      0.01021541	      0.00037743	     27.01245320
      1.89118685	     -0.05438321	     -0.00078565	     -0.19546496	     -0.05933475	      0.88273029	     -0.00027861	     -0.21262803	      0.01020103	      0.00041086	     27.27544230
      1.89257364	     -0.05437641	     -0.00081251	     -0.19545733	     -0.05932061	      0.88273088	     -0.00027930	     -0.21260541	      0.01018518	      0.00044456	     27.45448622
      1.89396044	     -0.05436363	     -0.00083698	     -0.19544376	     -0.05930650	      0.88273152	     -0.00027996	     -0.21258312	      0.01016767	      0.00047805	     27.75368918
      1.89534723	     -0.05435931	     -0.00086392	     -0.19543860	     -0.05929241	      0.88273221	     -0.00028061	     -0.21256107	      0.01014887	      0.00051118	     27.95065229
      1.89673402	     -0.05434846	     -0.00088823	     -0.19542696	     -0.05927835	      0.88273294	     -0.00028122	     -0.21253932	      0.01012850	      0.00054354	     28.26488092
      1.89812081	     -0.05434668	     -0.00091517	     -0.19542434	     -0.05926432	      0.88273372	     -0.00028182	     -0.21251779	      0.01010689	      0.00057505	     28.47089514
      1.89950760	     -0.05433782	     -0.00093909	     -0.19541470	     -0.05925032	      0.88273454	     -0.00028239	     -0.21249656	      0.01008370	      0.00060531	     28.79467933
      1.90089439	     -0.05433900	     -0.00096570	     -0.19541504	     -0.05923635	      0.88273540	     -0.00028294	     -0.21247554	      0.01005927	      0.00063426	     28.99974815
      1.90228118	     -0.05433233	     -0.00098873	     -0.19540760	     -0.05922242	      0.88273629	     -0.00028345	     -0.21245484	      0.01003323	      0.00066150	     29.32497173
      1.90366798	     -0.05433640	     -0.00101485	     -0.19541085	     -0.05920853	      0.88273723	     -0.00028394	     -0.21243434	      0.01000598	      0.00068701	     29.53590579
      1.90505477	     -0.05433162	     -0.00103700	     -0.19540531	     -0.05919467	      0.88273820	     -0.00028440	     -0.21241418	      0.00997711	      0.00071047	     29.87361622
      1.90644156	     -0.05433834	     -0.00106274	     -0.19541121	     -0.05918086	      0.88273920	     -0.00028483	     -0.21239422	      0.00994699	      0.00073196	     30.09772406
      1.90768138	     -0.05433629	     -0.00108177	     -0.19540850	     -0.05916854	      0.88274012	     -0.00028519	     -0.21237666	      0.00991856	      0.00074932	     30.37838181
      1.90892120	     -0.05434132	     -0.00110296	     -0.19541284	     -0.05915626	      0.88274106	     -0.00028552	     -0.21235928	      0.00988894	      0.00076496	     30.61515948
      1.91042835	     -0.05434441	     -0.00112634	     -0.19541512	     -0.05914139	      0.88274222	     -0.00028588	     -0.21233849	      0.00985108	      0.00078150	     30.94852031
      1.91193550	     -0.05435450	     -0.00115210	     -0.19542435	     -0.05912657	      0.88274341	     -0.00028620	     -0.21231804	      0.00981133	      0.00079538	     31.28698573
      1.91313631	     -0.05435815	     -0.00116875	     -0.19542740	     -0.05911481	      0.88274437	     -0.00028642	     -0.21230206	      0.00977816	      0.00080460	     31.53453198
      1.91433713	     -0.05436745	     -0.00118766	     -0.19543605	     -0.05910309	      0.88274534	     -0.00028662	     -0.21228634	      0.00974374	      0.00081218	     31.81465035
      1.91584784	     -0.05437825	     -0.00120860	     -0.19544608	     -0.05908840	      0.88274658	     -0.00028682	     -0.21226700	      0.00969861	      0.00081937	     32.11268870
      1.91716363	     -0.05439202	     -0.00122844	     -0.19545915	     -0.05907566	      0.88274766	     -0.00028696	     -0.21225060	      0.00965766	      0.00082334	     32.45865465
      1.91847943	     -0.05440642	     -0.00124460	     -0.19547292	     -0.05906298	      0.88274874	     -0.00028707	     -0.21223469	      0.00961538	      0.00082513	     32.67291704
      1.91979522	     -0.05442523	     -0.00126288	     -0.19549105	     -0.05905036	      0.88274983	     -0.00028713	     -0.21221929	      0.00957174	      0.00082449	     33.05093329
      1.92111102	     -0.05444603	     -0.00127699	     -0.19551127	     -0.05903780	      0.88275091	     -0.00028716	     -0.21220449	      0.00952707	      0.00082147	     33.22150041
      1.92242681	     -0.05447094	     -0.00129371	     -0.19553554	     -0.05902529	      0.88275199	     -0.00028715	     -0.21219032	      0.00948125	      0.00081578	     33.63023165
      1.92356472	     -0.05449457	     -0.00130414	     -0.19555870	     -0.05901452	      0.88275291	     -0.00028710	     -0.21217861	      0.00944105	      0.00080891	     33.73200369
      1.92470262	     -0.05452076	     -0.00131584	     -0.19558440	     -0.05900381	      0.88275383	     -0.00028703	     -0.21216745	      0.00940021	      0.00080006	     33.99854738
      1.92613805	     -0.05455674	     -0.00132777	     -0.19561982	     -0.05899035	      0.88275497	     -0.00028690	     -0.21215418	      0.00934814	      0.00078611	     34.20886601
      1.92757348	     -0.05459554	     -0.00133991	     -0.19565807	     -0.05897697	      0.88275608	     -0.00028672	     -0.21214182	      0.00929545	      0.00076890	     34.57167185
      1.92870834	     -0.05462824	     -0.00134593	     -0.19569041	     -0.05896644	      0.88275695	     -0.00028654	     -0.21213273	      0.00925365	      0.00075310	     34.62135678
      1.92984320	     -0.05466274	     -0.00135288	     -0.19572454	     -0.05895597	      0.88275779	     -0.00028633	     -0.21212423	      0.00921162	      0.00073522	     34.83064308
      1.93130320	     -0.05470961	     -0.00135916	     -0.19577099	     -0.05894256	      0.88275885	     -0.00028602	     -0.21211419	      0.00915757	      0.00070944	     34.96989233
      1.93276319	     -0.05475828	     -0.00136595	     -0.19581925	     -0.05892923	      0.88275986	     -0.00028566	     -0.21210515	      0.00910346	      0.00068057	     35.30614701
      1.93384169	     -0.05479460	     -0.00136735	     -0.19585535	     -0.05891943	      0.88276058	     -0.00028536	     -0.21209908	      0.00906363	      0.00065753	     35.30303514
      1.93492019	     -0.05483099	     -0.00136975	     -0.19589149	     -0.05890967	      0.88276128	     -0.00028503	     -0.21209349	      0.00902369	      0.00063306	     35.47718184
      1.93646271	     -0.05488299	     -0.00137073	     -0.19594321	     -0.05889580	      0.88276223	     -0.00028452	     -0.21208630	      0.00896644	      0.00059600	     35.62528737
      1.93778061	     -0.05492742	     -0.00137159	     -0.19598741	     -0.05888402	      0.88276299	     -0.00028404	     -0.21208085	      0.00891718	      0.00056268	     35.86023586
      1.93909852	     -0.05497223	     -0.00136971	     -0.19603204	     -0.05887230	      0.88276371	     -0.00028352	     -0.21207601	      0.00886763	      0.00052824	     35.92773315
      1.94041642	     -0.05501748	     -0.00136931	     -0.19607708	     -0.05886064	      0.88276438	     -0.00028296	     -0.21207173	      0.00881756	      0.00049290	     36.20850307
      1.94173433	     -0.05506264	     -0.00136465	     -0.19612213	     -0.05884905	      0.88276501	     -0.00028236	     -0.21206799	      0.00876715	      0.00045706	     36.22945821
      1.94285707	     -0.05510108	     -0.00136264	     -0.19616044	     -0.05883924	      0.88276550	     -0.00028183	     -0.21206522	      0.00872372	      0.00042612	     36.47901173
      1.94397982	     -0.05513959	     -0.00135776	     -0.19619887	     -0.05882947	      0.88276597	     -0.00028126	     -0.21206280	      0.00868004	      0.00039506	     36.57020451
      1.94541042	     -0.05518846	     -0.00135171	     -0.19624765	     -0.05881709	      0.88276650	     -0.00028051	     -0.21206021	      0.00862387	      0.00035536	     36.81604792
      1.94684102	     -0.05523645	     -0.00134224	     -0.19629561	     -0.05880479	      0.88276698	     -0.00027972	     -0.21205814	      0.00856730	      0.00031583	     36.92150912
      1.94796574	     -0.05527323	     -0.00133597	     -0.19633236	     -0.05879518	      0.88276732	     -0.00027906	     -0.21205683	      0.00852243	      0.00028491	     37.17354174
      1.94909047	     -0.05530910	     -0.00132656	     -0.19636825	     -0.05878562	      0.88276762	     -0.00027839	     -0.21205577	      0.00847739	      0.00025439	     37.28469649
      1.95054522	     -0.05535446	     -0.00131421	     -0.19641366	     -0.05877333	      0.88276797	     -0.00027748	     -0.21205473	      0.00841877	      0.00021554	     37.54694954
      1.95199997	     -0.05539857	     -0.00129834	     -0.19645788	     -0.05876113	      0.88276825	     -0.00027654	     -0.21205401	      0.00835998	      0.00017767	     37.65975823
      1.95308018	     -0.05543062	     -0.00128807	     -0.19648999	     -0.05875212	      0.88276843	     -0.00027582	     -0.21205367	      0.00831615	      0.00015013	     37.92210089
      1.95416039	     -0.05546200	     -0.00127523	     -0.19652149	     -0.05874316	      0.88276858	     -0.00027508	     -0.21205348	      0.00827236	      0.00012325	     38.04923235
      1.95568949	     -0.05550517	     -0.00125695	     -0.19656481	     -0.05873056	      0.88276874	     -0.00027400	     -0.21205342	      0.00821038	      0.00008623	     38.33140558
      1.95700554	     -0.05554070	     -0.00123870	     -0.19660054	     -0.05871979	      0.88276883	     -0.00027304	     -0.21205355	      0.00815722	      0.00005545	     38.46888867
      1.95832159	     -0.05557472	     -0.00122106	     -0.19663476	     -0.05870909	      0.88276888	     -0.00027207	     -0.21205380	      0.00810420	      0.00002563	     38.76635478
      1.95963763	     -0.05560756	     -0.00119997	     -0.19666786	     -0.05869846	      0.88276890	     -0.00027107	     -0.21205415	      0.00805157	     -0.00000310	     38.85565930
      1.96095368	     -0.05563924	     -0.00118094	     -0.19669977	     -0.05868789	      0.88276887	     -0.00027005	     -0.21205460	      0.00799920	     -0.00003092	     39.21235625
      1.96208712	     -0.05566547	     -0.00116098	     -0.19672627	     -0.05867885	      0.88276883	     -0.00026915	     -0.21205504	      0.00795461	     -0.00005399	     39.25282233
      1.96322056	     -0.05569071	     -0.00114243	     -0.19675176	     -0.05866986	      0.88276875	     -0.00026824	     -0.21205553	      0.00791036	     -0.00007635	     39.48287697
      1.96464465	     -0.05572111	     -0.00111691	     -0.19678252	     -0.05865864	      0.88276862	     -0.00026709	     -0.21205619	      0.00785550	     -0.00010327	     39.64773559
      1.96606874	     -0.05575041	     -0.00109249	     -0.19681216	     -0.05864749	      0.88276846	     -0.00026591	     -0.21205690	      0.00780138	     -0.00012892	     39.98558296
      1.96721737	     -0.05577310	     -0.00106998	     -0.19683520	     -0.05863855	      0.88276830	     -0.00026495	     -0.21205751	      0.00775848	     -0.00014853	     40.03042364
      1.96836599	     -0.05579472	     -0.00104889	     -0.19685714	     -0.05862966	      0.88276812	     -0.00026397	     -0.21205813	      0.00771610	     -0.00016723	     40.25104147
      1.96980703	     -0.05582042	     -0.00102028	     -0.19688329	     -0.05861858	      0.88276786	     -0.00026274	     -0.21205893	      0.00766391	     -0.00018918	     40.38790630
      1.97124806	     -0.05584527	     -0.00099298	     -0.19690858	     -0.05860758	      0.88276757	     -0.00026149	     -0.21205976	      0.00761265	     -0.00020948	     40.71314310
      1.97236047	     -0.05586372	     -0.00096900	     -0.19692744	     -0.05859913	      0.88276733	     -0.00026052	     -0.21206043	      0.00757392	     -0.00022387	     40.70721778
      1.97347288	     -0.05588140	     -0.00094642	     -0.19694550	     -0.05859073	      0.88276708	     -0.00025954	     -0.21206111	      0.00753578	     -0.00023725	     40.87928134
      1.97497556	     -0.05590396	     -0.00091395	     -0.19696862	     -0.05857944	      0.88276671	     -0.00025821	     -0.21206205	      0.00748539	     -0.00025360	     40.98528278
      1.97647823	     -0.05592465	     -0.00088259	     -0.19698987	     -0.05856823	      0.88276631	     -0.00025687	     -0.21206299	      0.00743619	     -0.00026806	     41.28155588
      1.97755661	     -0.05593816	     -0.00085713	     -0.19700385	     -0.05856023	      0.88276602	     -0.00025590	     -0.21206366	      0.00740178	     -0.00027717	     41.22308135
      1.97863500	     -0.05595086	     -0.00083327	     -0.19701699	     -0.05855226	      0.88276572	     -0.00025493	     -0.21206430	      0.00736794	     -0.00028532	     41.34154758
      1.98021536	     -0.05596777	     -0.00079641	     -0.19703460	     -0.05854066	      0.88276526	     -0.00025351	     -0.21206521	      0.00731954	     -0.00029542	     41.39877585
      1.98155678	     -0.05597943	     -0.00076535	     -0.19704685	     -0.05853087	      0.88276486	     -0.00025230	     -0.21206591	      0.00727947	     -0.00030238	     41.55240549
      1.98289819	     -0.05598711	     -0.00073142	     -0.19705520	     -0.05852113	      0.88276445	     -0.00025108	     -0.21206650	      0.00724045	     -0.00030776	     41.51717733
      1.98423961	     -0.05599081	     -0.00069888	     -0.19705954	     -0.05851144	      0.88276403	     -0.00024986	     -0.21206689	      0.00720223	     -0.00031164	     41.70946220
      1.98544519	     -0.05599170	     -0.00066646	     -0.19706109	     -0.05850278	      0.88276365	     -0.00024877	     -0.21206704	      0.00716873	     -0.00031371	     41.60921755
      1.98665078	     -0.05599071	     -0.00063549	     -0.19706072	     -0.05849416	      0.88276328	     -0.00024768	     -0.21206700	      0.00713575	     -0.00031460	     41.71239851
      1.98785637	     -0.05598814	     -0.00060255	     -0.19705882	     -0.05848557	      0.88276290	     -0.00024659	     -0.21206678	      0.00710343	     -0.00031429	     41.66828363
      1.98939644	     -0.05598243	     -0.00056133	     -0.19705396	     -0.05847467	      0.88276241	     -0.00024521	     -0.21206625	      0.00706285	     -0.00031239	     41.76070654
      1.99062902	     -0.05597627	     -0.00052601	     -0.19704852	     -0.05846598	      0.88276203	     -0.00024410	     -0.21206567	      0.00703108	     -0.00030966	     41.63256078
      1.99186161	     -0.05596761	     -0.00049139	     -0.19704056	     -0.05845733	      0.88276165	     -0.00024300	     -0.21206494	      0.00699970	     -0.00030604	     41.69431702
      1.99309419	     -0.05595733	     -0.00045519	     -0.19703103	     -0.05844872	      0.88276128	     -0.00024191	     -0.21206408	      0.00696882	     -0.00030147	     41.60040322
      1.99461824	     -0.05594148	     -0.00041118	     -0.19701609	     -0.05843813	      0.88276082	     -0.00024056	     -0.21206279	      0.00693106	     -0.00029479	     41.65169753
      1.99583574	     -0.05592661	     -0.00037342	     -0.19700199	     -0.05842971	      0.88276047	     -0.00023950	     -0.21206157	      0.00690137	     -0.00028877	     41.46367857
      1.99705324	     -0.05591038	     -0.00033690	     -0.19698651	     -0.05842133	      0.88276012	     -0.00023845	     -0.21206016	      0.00687188	     -0.00028247	     41.46913377
      1.99827074	     -0.05589246	     -0.00029836	     -0.19696938	     -0.05841298	      0.88275978	     -0.00023741	     -0.21205857	      0.00684278	     -0.00027607	     41.32472632
      1.99985431	     -0.05586577	     -0.00024916	     -0.19694370	     -0.05840217	      0.88275935	     -0.00023607	     -0.21205622	      0.00680536	     -0.00026804	     41.32038565
      2.00107352	     -0.05584166	     -0.00020944	     -0.19692040	     -0.05839389	      0.88275903	     -0.00023506	     -0.21205415	      0.00677710	     -0.00026216	     41.08137286
      2.00229273	     -0.05581356	     -0.00017113	     -0.19689309	     -0.05838565	      0.88275871	     -0.00023406	     -0.21205177	      0.00674918	     -0.00025684	     41.08129646
      2.00351194	     -0.05578019	     -0.00013137	     -0.19686053	     -0.05837743	      0.88275840	     -0.00023308	     -0.21204900	      0.00672181	     -0.00025206	     40.92739339
      2.00513256	     -0.05572719	     -0.00007989	     -0.19680859	     -0.05836657	      0.88275799	     -0.00023182	     -0.21204453	      0.00668611	     -0.00024678	     40.94372299
      2.00635071	     -0.05568067	     -0.00003966	     -0.19676288	     -0.05835844	      0.88275770	     -0.00023089	     -0.21204047	      0.00665993	     -0.00024354	     40.68430758
      2.00756886	     -0.05562873	     -0.00000154	     -0.19671171	     -0.05835034	      0.88275740	     -0.00022998	     -0.21203571	      0.00663410	     -0.00024103	     40.69950257
      2.00904462	     -0.05555884	      0.00004556	     -0.19664276	     -0.05834058	      0.88275705	     -0.00022891	     -0.21202895	      0.00660347	     -0.00023875	     40.46467204
      2.01052038	     -0.05548054	      0.00008931	     -0.19656533	     -0.05833085	      0.88275670	     -0.00022789	     -0.21202099	      0.00657326	     -0.00023723	     40.65212999
      2.01163671	     -0.05541568	      0.00012430	     -0.19650116	     -0.05832353	      0.88275643	     -0.00022714	     -0.21201411	      0.00655087	     -0.00023631	     40.31493809
      2.01275304	     -0.05534694	      0.00015679	     -0.19643305	     -0.05831623	      0.88275617	     -0.00022641	     -0.21200646	      0.00652858	     -0.00023557	     40.31027073
      2.01435367	     -0.05524270	      0.00020312	     -0.19632969	     -0.05830580	      0.88275579	     -0.00022542	     -0.21199416	      0.00649687	     -0.00023452	     40.10899969
      2.01574752	     -0.05514573	      0.00024104	     -0.19623342	     -0.05829677	      0.88275547	     -0.00022459	     -0.21198216	      0.00646925	     -0.00023358	     40.15748929
      2.01714137	     -0.05504269	      0.00027976	     -0.19613108	     -0.05828777	      0.88275514	     -0.00022381	     -0.21196895	      0.00644176	     -0.00023237	     39.87798178
      2.01853521	     -0.05493463	      0.00031475	     -0.19602364	     -0.05827881	      0.88275482	     -0.00022307	     -0.21195451	      0.00641398	     -0.00023092	     40.05184676
      2.01974914	     -0.05483660	      0.00034687	     -0.19592617	     -0.05827104	      0.88275454	     -0.00022246	     -0.21194094	      0.00638982	     -0.00022928	     39.75642552
      2.02096306	     -0.05473579	      0.00037590	     -0.19582583	     -0.05826330	      0.88275426	     -0.00022189	     -0.21192647	      0.00636536	     -0.00022737	     39.81560540
      2.02243204	     -0.05461196	      0.00041102	     -0.19570257	     -0.05825397	      0.88275393	     -0.00022124	     -0.21190783	      0.00633557	     -0.00022452	     39.63974743
      2.02390103	     -0.05448737	      0.00044259	     -0.19557844	     -0.05824468	      0.88275360	     -0.00022065	     -0.21188805	      0.00630528	     -0.00022124	     39.78868321
      2.02513082	     -0.05438240	      0.00047030	     -0.19547387	     -0.05823694	      0.88275333	     -0.00022019	     -0.21187073	      0.00627977	     -0.00021811	     39.55086495
      2.02636061	     -0.05427786	      0.00049507	     -0.19536967	     -0.05822924	      0.88275307	     -0.00021976	     -0.21185280	      0.00625381	     -0.00021482	     39.62561474
      2.02784646	     -0.05415261	      0.00052506	     -0.19524479	     -0.05821997	      0.88275275	     -0.00021930	     -0.21183042	      0.00622212	     -0.00021064	     39.49836255
      2.02933231	     -0.05402952	      0.00055130	     -0.19512199	     -0.05821075	      0.88275244	     -0.00021889	     -0.21180741	      0.00618981	     -0.00020652	     39.68747579
      2.03054119	     -0.05393203	      0.00057367	     -0.19502475	     -0.05820328	      0.88275219	     -0.00021861	     -0.21178833	      0.00616331	     -0.00020325	     39.49734814
      2.03175008	     -0.05383709	      0.00059292	     -0.19492998	     -0.05819585	      0.88275195	     -0.00021835	     -0.21176902	      0.00613636	     -0.00020031	     39.59925603
      2.03328087	     -0.05371990	      0.00061716	     -0.19481298	     -0.05818648	      0.88275164	     -0.00021809	     -0.21174433	      0.00610184	     -0.00019715	     39.55478497
      2.03481167	     -0.05360764	      0.00063747	     -0.19470082	     -0.05817717	      0.88275134	     -0.00021789	     -0.21171946	      0.00606664	     -0.00019497	     39.80065228
      2.03600035	     -0.05352389	      0.00065424	     -0.19461715	     -0.05816997	      0.88275111	     -0.00021778	     -0.21170011	      0.00603910	     -0.00019403	     39.67312796
      2.03718902	     -0.05344287	      0.00066795	     -0.19453616	     -0.05816281	      0.88275088	     -0.00021771	     -0.21168075	      0.00601119	     -0.00019394	     39.81461089
      2.03877329	     -0.05333916	      0.00068575	     -0.19443245	     -0.05815331	      0.88275057	     -0.00021768	     -0.21165502	      0.00597372	     -0.00019518	     39.84834944
      2.04035755	     -0.05324252	      0.00069917	     -0.19433572	     -0.05814388	      0.88275026	     -0.00021772	     -0.21162946	      0.00593580	     -0.00019825	     40.16169139
      2.04150946	     -0.05317426	      0.00071036	     -0.19426742	     -0.05813706	      0.88275003	     -0.00021780	     -0.21161103	      0.00590825	     -0.00020165	     40.08009747
      2.04266138	     -0.05310981	      0.00071832	     -0.19420287	     -0.05813027	      0.88274980	     -0.00021791	     -0.21159276	      0.00588055	     -0.00020612	     40.23497939
      2.04432499	     -0.05302188	      0.00072908	     -0.19411475	     -0.05812052	      0.88274945	     -0.00021815	     -0.21156672	      0.00584056	     -0.00021440	     40.34032870
      2.04572311	     -0.05295495	      0.00073469	     -0.19404760	     -0.05811238	      0.88274914	     -0.00021842	     -0.21154519	      0.00580692	     -0.00022307	     40.54870175
      2.04712124	     -0.05288957	      0.00074153	     -0.19398202	     -0.05810428	      0.88274882	     -0.00021874	     -0.21152406	      0.00577342	     -0.00023323	     40.61120772
      2.04851937	     -0.05283285	      0.00074373	     -0.19392500	     -0.05809623	      0.88274849	     -0.00021913	     -0.21150331	      0.00574001	     -0.00024482	     40.81381351
      2.04973891	     -0.05278036	      0.00074809	     -0.19387231	     -0.05808925	      0.88274818	     -0.00021952	     -0.21148555	      0.00571104	     -0.00025608	     40.88477586
      2.05095846	     -0.05273514	      0.00074864	     -0.19382681	     -0.05808230	      0.88274787	     -0.00021995	     -0.21146806	      0.00568228	     -0.00026830	     41.00506229
      2.05217800	     -0.05268821	      0.00075002	     -0.19377961	     -0.05807539	      0.88274753	     -0.00022042	     -0.21145085	      0.00565373	     -0.00028145	     41.12642027
      2.05375524	     -0.05263386	      0.00074869	     -0.19372487	     -0.05806650	      0.88274707	     -0.00022111	     -0.21142892	      0.00561725	     -0.00029957	     41.25039419
      2.05496273	     -0.05258851	      0.00074879	     -0.19367923	     -0.05805974	      0.88274670	     -0.00022168	     -0.21141239	      0.00558958	     -0.00031425	     41.38779951
      2.05617022	     -0.05254977	      0.00074615	     -0.19364016	     -0.05805300	      0.88274631	     -0.00022231	     -0.21139601	      0.00556228	     -0.00032943	     41.45197968
      2.05737771	     -0.05250865	      0.00074397	     -0.19359872	     -0.05804630	      0.88274591	     -0.00022297	     -0.21137982	      0.00553522	     -0.00034508	     41.55929382
      2.05899600	     -0.05245960	      0.00073829	     -0.19354918	     -0.05803737	      0.88274533	     -0.00022393	     -0.21135833	      0.00549954	     -0.00036654	     41.62745912
      2.06018812	     -0.05241986	      0.00073500	     -0.19350911	     -0.05803083	      0.88274488	     -0.00022469	     -0.21134269	      0.00547356	     -0.00038270	     41.74597319
      2.06138024	     -0.05238641	      0.00072939	     -0.19347528	     -0.05802432	      0.88274442	     -0.00022549	     -0.21132716	      0.00544798	     -0.00039897	     41.77021385
      2.06285104	     -0.05234203	      0.00072323	     -0.19343044	     -0.05801633	      0.88274382	     -0.00022654	     -0.21130821	      0.00541677	     -0.00041920	     41.87505726
      2.06415559	     -0.05230916	      0.00071501	     -0.19339711	     -0.05800929	      0.88274326	     -0.00022753	     -0.21129153	      0.00538956	     -0.00043711	     41.86296108
      2.06546014	     -0.05227089	      0.00070815	     -0.19335840	     -0.05800227	      0.88274268	     -0.00022856	     -0.21127503	      0.00536262	     -0.00045501	     41.96679541
      2.06676469	     -0.05224083	      0.00069793	     -0.19332785	     -0.05799529	      0.88274207	     -0.00022965	     -0.21125864	      0.00533616	     -0.00047269	     41.92907245
      2.06806924	     -0.05220475	      0.00068933	     -0.19329130	     -0.05798835	      0.88274144	     -0.00023078	     -0.21124243	      0.00530993	     -0.00049023	     42.01953250
      2.06937380	     -0.05217810	      0.00067710	     -0.19326411	     -0.05798144	      0.88274079	     -0.00023196	     -0.21122633	      0.00528417	     -0.00050745	     41.95050669
      2.07067835	     -0.05214470	      0.00066665	     -0.19323021	     -0.05797456	      0.88274012	     -0.00023319	     -0.21121043	      0.00525863	     -0.00052447	     42.03526797
      2.07198290	     -0.05212154	      0.00065217	     -0.19320647	     -0.05796772	      0.88273942	     -0.00023447	     -0.21119465	      0.00523360	     -0.00054104	     41.94268441
      2.07328745	     -0.05209039	      0.00063991	     -0.19317477	     -0.05796091	      0.88273871	     -0.00023580	     -0.21117908	      0.00520879	     -0.00055728	     42.02061359
      2.07459200	     -0.05207046	      0.00062335	     -0.19315421	     -0.05795413	      0.88273797	     -0.00023717	     -0.21116363	      0.00518449	     -0.00057296	     41.89865471
      2.07589655	     -0.05204138	      0.00060942	     -0.19312455	     -0.05794738	      0.88273721	     -0.00023859	     -0.21114839	      0.00516040	     -0.00058825	     41.97362390
      2.07706286	     -0.05202539	      0.00059314	     -0.19310797	     -0.05794137	      0.88273652	     -0.00023990	     -0.21113487	      0.00513932	     -0.00060140	     41.84766172
      2.07822917	     -0.05200429	      0.00057781	     -0.19308630	     -0.05793539	      0.88273581	     -0.00024124	     -0.21112151	      0.00511845	     -0.00061415	     41.84829274
      2.07965422	     -0.05198459	      0.00055639	     -0.19306584	     -0.05792812	      0.88273492	     -0.00024292	     -0.21110535	      0.00509344	     -0.00062894	     41.75174341
      2.08107927	     -0.05196101	      0.00053580	     -0.19304152	     -0.05792088	      0.88273402	     -0.00024466	     -0.21108943	      0.00506880	     -0.00064296	     41.76821694
      2.08227015	     -0.05194932	      0.00051551	     -0.19302914	     -0.05791485	      0.88273324	     -0.00024615	     -0.21107625	      0.00504867	     -0.00065393	     41.62744410
      2.08346102	     -0.05193318	      0.00049602	     -0.19301234	     -0.05790885	      0.88273246	     -0.00024767	     -0.21106326	      0.00502876	     -0.00066429	     41.60132377
      2.08465189	     -0.05192180	      0.00047472	     -0.19300026	     -0.05790287	      0.88273166	     -0.00024922	     -0.21105041	      0.00500920	     -0.00067388	     41.50071211
      2.08629148	     -0.05190452	      0.00044562	     -0.19298202	     -0.05789468	      0.88273055	     -0.00025141	     -0.21103303	      0.00498267	     -0.00068589	     41.45147621
      2.08750143	     -0.05189868	      0.00042159	     -0.19297541	     -0.05788867	      0.88272971	     -0.00025306	     -0.21102040	      0.00496350	     -0.00069373	     41.30471123
      2.08871137	     -0.05188973	      0.00039850	     -0.19296572	     -0.05788267	      0.88272887	     -0.00025473	     -0.21100799	      0.00494448	     -0.00070074	     41.26523391
      2.09017085	     -0.05188673	      0.00036780	     -0.19296175	     -0.05787547	      0.88272784	     -0.00025680	     -0.21099330	      0.00492192	     -0.00070788	     41.13336985
      2.09146491	     -0.05188125	      0.00034110	     -0.19295544	     -0.05786912	      0.88272692	     -0.00025865	     -0.21098059	      0.00490207	     -0.00071296	     41.14262402
      2.09275897	     -0.05188481	      0.00031068	     -0.19295809	     -0.05786278	      0.88272600	     -0.00026054	     -0.21096814	      0.00488252	     -0.00071653	     41.03982911
      2.09405302	     -0.05188477	      0.00028089	     -0.19295714	     -0.05785648	      0.88272507	     -0.00026245	     -0.21095603	      0.00486295	     -0.00071844	     41.07897070
      2.09534708	     -0.05189415	      0.00024751	     -0.19296555	     -0.05785020	      0.88272414	     -0.00026439	     -0.21094421	      0.00484343	     -0.00071829	     40.99459543
      2.09664114	     -0.05190044	      0.00021494	     -0.19297088	     -0.05784394	      0.88272321	     -0.00026635	     -0.21093279	      0.00482361	     -0.00071600	     41.04563479
      2.09793520	     -0.05191583	      0.00017919	     -0.19298526	     -0.05783771	      0.88272229	     -0.00026833	     -0.21092171	      0.00480358	     -0.00071122	     40.98452279
      2.09922926	     -0.05192824	      0.00014444	     -0.19299668	     -0.05783151	      0.88272137	     -0.00027032	     -0.21091105	      0.00478303	     -0.00070392	     41.04908185
      2.10052331	     -0.05194903	      0.00010698	     -0.19301642	     -0.05782534	      0.88272047	     -0.00027234	     -0.21090074	      0.00476204	     -0.00069386	     41.00143830
      2.10181737	     -0.05196619	      0.00007100	     -0.19303257	     -0.05781919	      0.88271958	     -0.00027437	     -0.21089085	      0.00474035	     -0.00068112	     41.07610596
      2.10311143	     -0.05199037	      0.00003282	     -0.19305570	     -0.05781307	      0.88271870	     -0.00027641	     -0.21088129	      0.00471807	     -0.00066560	     41.05126892
      2.10440549	     -0.05201043	     -0.00000382	     -0.19307475	     -0.05780698	      0.88271785	     -0.00027846	     -0.21087208	      0.00469499	     -0.00064741	     41.13947066
      2.10569955	     -0.05203636	     -0.00004215	     -0.19309963	     -0.05780092	      0.88271703	     -0.00028052	     -0.21086313	      0.00467119	     -0.00062652	     41.13280134
      2.10699360	     -0.05205805	     -0.00007883	     -0.19312032	     -0.05779489	      0.88271623	     -0.00028259	     -0.21085446	      0.00464648	     -0.00060319	     41.22694661
      2.10828766	     -0.05208478	     -0.00011703	     -0.19314601	     -0.05778889	      0.88271547	     -0.00028467	     -0.21084598	      0.00462094	     -0.00057750	     41.23680936
      2.10958172	     -0.05210741	     -0.00015334	     -0.19316765	     -0.05778293	      0.88271474	     -0.00028675	     -0.21083772	      0.00459442	     -0.00054984	     41.34180358
      2.11087578	     -0.05213432	     -0.00019069	     -0.19319354	     -0.05777700	      0.88271405	     -0.00028883	     -0.21082960	      0.00456709	     -0.00052042	     41.38552240
      2.11216984	     -0.05215739	     -0.00022639	     -0.19321563	     -0.05777111	      0.88271339	     -0.00029092	     -0.21082163	      0.00453880	     -0.00048965	     41.53563356
      2.11346389	     -0.05218385	     -0.00026291	     -0.19324110	     -0.05776525	      0.88271278	     -0.00029301	     -0.21081374	      0.00450961	     -0.00045779	     41.64149893
      2.11502953	     -0.05220985	     -0.00030469	     -0.19326594	     -0.05775822	      0.88271209	     -0.00029553	     -0.21080432	      0.00447276	     -0.00041839	     41.94006388
      2.11618361	     -0.05223483	     -0.00033727	     -0.19329002	     -0.05775308	      0.88271163	     -0.00029739	     -0.21079739	      0.00444462	     -0.00038901	     42.05130980
      2.11733768	     -0.05225445	     -0.00036784	     -0.19330879	     -0.05774796	      0.88271120	     -0.00029925	     -0.21079051	      0.00441544	     -0.00035972	     42.30682645
      2.11888052	     -0.05228452	     -0.00040966	     -0.19333770	     -0.05774118	      0.88271067	     -0.00030173	     -0.21078131	      0.00437499	     -0.00032103	     42.61744502
      2.12026473	     -0.05230693	     -0.00044526	     -0.19335908	     -0.05773515	      0.88271025	     -0.00030394	     -0.21077310	      0.00433719	     -0.00028725	     43.04224380
      2.12164894	     -0.05233683	     -0.00048287	     -0.19338792	     -0.05772918	      0.88270988	     -0.00030615	     -0.21076487	      0.00429826	     -0.00025460	     43.34181486
      2.12285367	     -0.05235566	     -0.00051285	     -0.19340587	     -0.05772402	      0.88270959	     -0.00030807	     -0.21075780	      0.00426329	     -0.00022749	     43.78556934
      2.12405840	     -0.05238104	     -0.00054488	     -0.19343034	     -0.05771890	      0.88270933	     -0.00030997	     -0.21075075	      0.00422766	     -0.00020166	     44.12152267
      2.12526313	     -0.05240360	     -0.00057550	     -0.19345200	     -0.05771383	      0.88270910	     -0.00031187	     -0.21074378	      0.00419131	     -0.00017739	     44.55352217
      2.12692780	     -0.05243956	     -0.00061847	     -0.19348672	     -0.05770690	      0.88270883	     -0.00031447	     -0.21073425	      0.00414031	     -0.00014671	     45.07552125
      2.12816824	     -0.05246213	     -0.00064827	     -0.19350840	     -0.05770179	      0.88270866	     -0.00031640	     -0.21072727	      0.00410177	     -0.00012639	     45.58839941
      2.12940867	     -0.05249038	     -0.00067938	     -0.19353575	     -0.05769672	      0.88270852	     -0.00031831	     -0.21072035	      0.00406315	     -0.00010836	     45.97956516
      2.13064910	     -0.05251557	     -0.00070871	     -0.19356007	     -0.05769171	      0.88270839	     -0.00032021	     -0.21071354	      0.00402444	     -0.00009286	     46.46544375
      2.13227661	     -0.05255374	     -0.00074810	     -0.19359709	     -0.05768520	      0.88270825	     -0.00032268	     -0.21070473	      0.00397398	     -0.00007643	     46.99513936
      2.13349533	     -0.05257755	     -0.00077540	     -0.19362007	     -0.05768038	      0.88270817	     -0.00032451	     -0.21069827	      0.00393646	     -0.00006722	     47.52417702
      2.13471405	     -0.05260708	     -0.00080420	     -0.19364877	     -0.05767560	      0.88270809	     -0.00032632	     -0.21069189	      0.00389947	     -0.00006061	     47.90984142
      2.13620964	     -0.05263924	     -0.00083748	     -0.19367995	     -0.05766980	      0.88270800	     -0.00032852	     -0.21068423	      0.00385473	     -0.00005618	     48.49991976
      2.13755003	     -0.05267401	     -0.00086865	     -0.19371383	     -0.05766466	      0.88270793	     -0.00033046	     -0.21067749	      0.00381553	     -0.00005555	     48.85439082
      2.13889042	     -0.05270268	     -0.00089684	     -0.19374168	     -0.05765957	      0.88270785	     -0.00033238	     -0.21067094	      0.00377708	     -0.00005821	     49.38426046
      2.14023080	     -0.05273930	     -0.00092717	     -0.19377745	     -0.05765454	      0.88270777	     -0.00033428	     -0.21066451	      0.00373974	     -0.00006397	     49.68070908
      2.14157119	     -0.05276864	     -0.00095413	     -0.19380601	     -0.05764955	      0.88270768	     -0.00033614	     -0.21065829	      0.00370331	     -0.00007289	     50.18499569
      2.14291158	     -0.05280712	     -0.00098385	     -0.19384368	     -0.05764461	      0.88270757	     -0.00033798	     -0.21065219	      0.00366813	     -0.00008467	     50.41126977
      2.14425196	     -0.05283709	     -0.00100938	     -0.19387293	     -0.05763972	      0.88270745	     -0.00033979	     -0.21064631	      0.00363388	     -0.00009925	     50.89023645
      2.14559235	     -0.05287728	     -0.00103836	     -0.19391235	     -0.05763487	      0.88270731	     -0.00034157	     -0.21064056	      0.00360086	     -0.00011620	     51.05673396
      2.14679371	     -0.05290483	     -0.00106010	     -0.19393930	     -0.05763056	      0.88270716	     -0.00034314	     -0.21063560	      0.00357197	     -0.00013332	     51.41784109
      2.14799506	     -0.05293870	     -0.00108423	     -0.19397254	     -0.05762628	      0.88270699	     -0.00034468	     -0.21063076	      0.00354390	     -0.00015199	     51.59441100
      2.14944205	     -0.05297592	     -0.00111084	     -0.19400905	     -0.05762118	      0.88270675	     -0.00034649	     -0.21062519	      0.00351092	     -0.00017640	     51.90908015
      2.15088904	     -0.05301866	     -0.00113962	     -0.19405106	     -0.05761612	      0.88270647	     -0.00034827	     -0.21061982	      0.00347890	     -0.00020261	     52.07297769
      2.15206867	     -0.05304817	     -0.00115929	     -0.19408005	     -0.05761203	      0.88270622	     -0.00034969	     -0.21061565	      0.00345331	     -0.00022516	     52.29629985
      2.15324829	     -0.05308211	     -0.00118120	     -0.19411344	     -0.05760798	      0.88270594	     -0.00035108	     -0.21061161	      0.00342825	     -0.00024864	     52.42234402
      2.15470152	     -0.05312094	     -0.00120485	     -0.19415166	     -0.05760302	      0.88270556	     -0.00035275	     -0.21060686	      0.00339798	     -0.00027859	     52.60697894
      2.15600536	     -0.05315884	     -0.00122783	     -0.19418899	     -0.05759860	      0.88270518	     -0.00035421	     -0.21060279	      0.00337134	     -0.00030620	     52.73563173
      2.15730920	     -0.05319454	     -0.00124732	     -0.19422421	     -0.05759422	      0.88270476	     -0.00035563	     -0.21059894	      0.00334512	     -0.00033424	     52.84529164
      2.15861304	     -0.05323274	     -0.00126956	     -0.19426188	     -0.05758988	      0.88270431	     -0.00035702	     -0.21059527	      0.00331917	     -0.00036263	     52.96680540
      2.15991689	     -0.05326920	     -0.00128732	     -0.19429789	     -0.05758557	      0.88270381	     -0.00035836	     -0.21059181	      0.00329350	     -0.00039111	     53.00345241
      2.16104088	     -0.05330212	     -0.00130554	     -0.19433039	     -0.05758188	      0.88270336	     -0.00035949	     -0.21058897	      0.00327140	     -0.00041574	     53.08755200
      2.16216488	     -0.05333444	     -0.00132116	     -0.19436233	     -0.05757821	      0.88270288	     -0.00036059	     -0.21058626	      0.00324943	     -0.00044019	     53.11485260
      2.16358338	     -0.05337571	     -0.00134200	     -0.19440312	     -0.05757362	      0.88270223	     -0.00036193	     -0.21058303	      0.00322172	     -0.00047069	     53.19439374
      2.16500188	     -0.05341689	     -0.00136030	     -0.19444387	     -0.05756907	      0.88270155	     -0.00036322	     -0.21058000	      0.00319402	     -0.00050044	     53.18706530
      2.16612505	     -0.05344985	     -0.00137667	     -0.19447646	     -0.05756550	      0.88270097	     -0.00036421	     -0.21057775	      0.00317193	     -0.00052345	     53.23773772
      2.16724821	     -0.05348276	     -0.00139064	     -0.19450905	     -0.05756195	      0.88270037	     -0.00036516	     -0.21057563	      0.00314980	     -0.00054577	     53.21037452
      2.16868965	     -0.05352518	     -0.00140929	     -0.19455106	     -0.05755743	      0.88269956	     -0.00036635	     -0.21057308	      0.00312123	     -0.00057348	     53.22695532
      2.17013108	     -0.05356762	     -0.00142496	     -0.19459315	     -0.05755295	      0.88269872	     -0.00036747	     -0.21057073	      0.00309259	     -0.00059995	     53.15284444
      2.17120044	     -0.05359904	     -0.00143843	     -0.19462428	     -0.05754966	      0.88269807	     -0.00036828	     -0.21056911	      0.00307117	     -0.00061887	     53.16265608
      2.17226979	     -0.05363015	     -0.00144949	     -0.19465516	     -0.05754638	      0.88269739	     -0.00036906	     -0.21056759	      0.00304973	     -0.00063708	     53.10466456
      2.17379014	     -0.05367391	     -0.00146544	     -0.19469858	     -0.05754177	      0.88269641	     -0.00037011	     -0.21056558	      0.00301910	     -0.00066185	     53.06908968
      2.17509241	     -0.05371067	     -0.00147698	     -0.19473511	     -0.05753785	      0.88269553	     -0.00037097	     -0.21056397	      0.00299277	     -0.00068192	     52.98111436
      2.17639468	     -0.05374685	     -0.00148961	     -0.19477103	     -0.05753397	      0.88269463	     -0.00037178	     -0.21056245	      0.00296625	     -0.00070100	     52.96929995
      2.17769695	     -0.05378229	     -0.00149905	     -0.19480629	     -0.05753013	      0.88269371	     -0.00037255	     -0.21056100	      0.00293967	     -0.00071894	     52.85550827
      2.17899921	     -0.05381668	     -0.00151053	     -0.19484046	     -0.05752632	      0.88269276	     -0.00037328	     -0.21055959	      0.00291282	     -0.00073592	     52.86619956
      2.18011496	     -0.05384519	     -0.00151668	     -0.19486886	     -0.05752308	      0.88269193	     -0.00037387	     -0.21055841	      0.00288980	     -0.00074958	     52.73426223
      2.18123071	     -0.05387274	     -0.00152403	     -0.19489628	     -0.05751987	      0.88269109	     -0.00037443	     -0.21055724	      0.00286659	     -0.00076260	     52.69305043
      2.18263993	     -0.05390612	     -0.00153050	     -0.19492955	     -0.05751585	      0.88269000	     -0.00037509	     -0.21055578	      0.00283720	     -0.00077809	     52.58313574
      2.18404914	     -0.05393787	     -0.00153725	     -0.19496120	     -0.05751187	      0.88268889	     -0.00037569	     -0.21055431	      0.00280759	     -0.00079268	     52.54907840
      2.18516933	     -0.05396164	     -0.00153912	     -0.19498496	     -0.05750874	      0.88268800	     -0.00037613	     -0.21055313	      0.00278406	     -0.00080363	     52.40789581
      2.18628952	     -0.05398442	     -0.00154190	     -0.19500772	     -0.05750564	      0.88268709	     -0.00037654	     -0.21055194	      0.00276044	     -0.00081418	     52.35035198
      2.18772161	     -0.05401189	     -0.00154266	     -0.19503521	     -0.05750170	      0.88268592	     -0.00037701	     -0.21055040	      0.00273030	     -0.00082707	     52.22375643
      2.18915370	     -0.05403731	     -0.00154388	     -0.19506065	     -0.05749782	      0.88268472	     -0.00037743	     -0.21054882	      0.00270018	     -0.00083952	     52.19260635
      2.19023159	     -0.05405506	     -0.00154128	     -0.19507849	     -0.05749492	      0.88268381	     -0.00037770	     -0.21054760	      0.00267769	     -0.00084857	     52.04025326
      2.19130949	     -0.05407165	     -0.00153958	     -0.19509516	     -0.05749204	      0.88268290	     -0.00037794	     -0.21054634	      0.00265525	     -0.00085751	     51.97743146
      2.19281226	     -0.05409284	     -0.00153450	     -0.19511651	     -0.05748808	      0.88268160	     -0.00037823	     -0.21054453	      0.00262426	     -0.00086978	     51.84411558
      2.19431503	     -0.05411181	     -0.00152964	     -0.19513564	     -0.05748416	      0.88268028	     -0.00037844	     -0.21054264	      0.00259355	     -0.00088203	     51.81489018
      2.19535227	     -0.05412363	     -0.00152287	     -0.19514764	     -0.05748148	      0.88267936	     -0.00037856	     -0.21054128	      0.00257268	     -0.00089039	     51.65894474
      2.19638951	     -0.05413447	     -0.00151709	     -0.19515864	     -0.05747882	      0.88267843	     -0.00037864	     -0.21053988	      0.00255196	     -0.00089879	     51.60023236
      2.19799248	     -0.05414917	     -0.00150586	     -0.19517363	     -0.05747475	      0.88267698	     -0.00037871	     -0.21053765	      0.00252042	     -0.00091167	     51.47536629
      2.19931688	     -0.05415942	     -0.00149646	     -0.19518414	     -0.05747143	      0.88267577	     -0.00037871	     -0.21053572	      0.00249474	     -0.00092219	     51.42352495
      2.20064128	     -0.05416811	     -0.00148423	     -0.19519313	     -0.05746815	      0.88267454	     -0.00037866	     -0.21053372	      0.00246949	     -0.00093247	     51.30141859
      2.20196568	     -0.05417590	     -0.00147340	     -0.19520120	     -0.05746489	      0.88267330	     -0.00037856	     -0.21053167	      0.00244449	     -0.00094256	     51.29808860
      2.20314243	     -0.05418256	     -0.00146048	     -0.19520818	     -0.05746203	      0.88267218	     -0.00037843	     -0.21052982	      0.00242262	     -0.00095121	     51.17994458
      2.20431917	     -0.05418928	     -0.00144890	     -0.19521518	     -0.05745919	      0.88267106	     -0.00037826	     -0.21052798	      0.00240087	     -0.00095969	     51.17172882
      2.20549592	     -0.05419599	     -0.00143527	     -0.19522223	     -0.05745638	      0.88266993	     -0.00037804	     -0.21052618	      0.00237936	     -0.00096791	     51.12001341
      2.20703538	     -0.05420446	     -0.00141771	     -0.19523112	     -0.05745274	      0.88266843	     -0.00037771	     -0.21052391	      0.00235143	     -0.00097839	     51.15162981
      2.20824113	     -0.05421096	     -0.00140132	     -0.19523799	     -0.05744991	      0.88266724	     -0.00037740	     -0.21052222	      0.00232984	     -0.00098629	     51.10448863
      2.20944688	     -0.05421761	     -0.00138597	     -0.19524500	     -0.05744712	      0.88266605	     -0.00037705	     -0.21052063	      0.00230835	     -0.00099403	     51.15981287
      2.21065262	     -0.05422450	     -0.00136843	     -0.19525230	     -0.05744435	      0.88266485	     -0.00037665	     -0.21051914	      0.00228710	     -0.00100150	     51.16543702
      2.21216894	     -0.05423379	     -0.00134675	     -0.19526209	     -0.05744090	      0.88266332	     -0.00037610	     -0.21051748	      0.00226057	     -0.00101058	     51.27880004
      2.21335832	     -0.05424140	     -0.00132704	     -0.19527014	     -0.05743822	      0.88266211	     -0.00037562	     -0.21051635	      0.00224008	     -0.00101737	     51.28185281
      2.21454770	     -0.05424911	     -0.00130838	     -0.19527827	     -0.05743557	      0.88266090	     -0.00037510	     -0.21051539	      0.00221976	     -0.00102395	     51.39433803
      2.21573708	     -0.05425714	     -0.00128779	     -0.19528675	     -0.05743294	      0.88265968	     -0.00037455	     -0.21051460	      0.00219977	     -0.00103022	     51.45649111
      2.21731725	     -0.05426893	     -0.00126082	     -0.19529915	     -0.05742949	      0.88265804	     -0.00037375	     -0.21051386	      0.00217363	     -0.00103818	     51.64133039
      2.21850375	     -0.05427838	     -0.00123803	     -0.19530910	     -0.05742692	      0.88265681	     -0.00037310	     -0.21051355	      0.00215451	     -0.00104379	     51.68577868
      2.21969025	     -0.05428796	     -0.00121627	     -0.19531917	     -0.05742437	      0.88265557	     -0.00037242	     -0.21051347	      0.00213572	     -0.00104918	     51.84388380
      2.22112725	     -0.05429951	     -0.00118735	     -0.19533136	     -0.05742132	      0.88265406	     -0.00037155	     -0.21051365	      0.00211365	     -0.00105528	     51.95794958
      2.22241555	     -0.05431013	     -0.00116240	     -0.19534253	     -0.05741861	      0.88265269	     -0.00037072	     -0.21051407	      0.00209441	     -0.00106045	     52.17490320
      2.22370384	     -0.05432101	     -0.00113444	     -0.19535403	     -0.05741592	      0.88265132	     -0.00036986	     -0.21051474	      0.00207594	     -0.00106521	     52.25798829
      2.22499214	     -0.05433168	     -0.00110805	     -0.19536529	     -0.05741326	      0.88264995	     -0.00036895	     -0.21051565	      0.00205805	     -0.00106969	     52.49871111
      2.22628044	     -0.05434168	     -0.00107845	     -0.19537595	     -0.05741062	      0.88264857	     -0.00036800	     -0.21051679	      0.00204106	     -0.00107372	     52.58336855
      2.22756873	     -0.05435095	     -0.00105061	     -0.19538585	     -0.05740800	      0.88264718	     -0.00036702	     -0.21051812	      0.00202475	     -0.00107741	     52.84094354
      2.22885703	     -0.05435948	     -0.00101930	     -0.19539509	     -0.05740540	      0.88264579	     -0.00036600	     -0.21051961	      0.00200942	     -0.00108055	     52.91805942
      2.23014532	     -0.05436765	     -0.00099004	     -0.19540392	     -0.05740282	      0.88264440	     -0.00036494	     -0.21052125	      0.00199482	     -0.00108323	     53.18111321
      2.23143362	     -0.05437547	     -0.00095719	     -0.19541248	     -0.05740026	      0.88264300	     -0.00036385	     -0.21052303	      0.00198125	     -0.00108519	     53.24083268
      2.23272191	     -0.05438237	     -0.00092687	     -0.19542008	     -0.05739772	      0.88264160	     -0.00036272	     -0.21052494	      0.00196844	     -0.00108651	     53.50876971
      2.23401021	     -0.05438795	     -0.00089307	     -0.19542644	     -0.05739519	      0.88264020	     -0.00036156	     -0.21052692	      0.00195671	     -0.00108695	     53.55407756
      2.23529851	     -0.05439212	     -0.00086162	     -0.19543134	     -0.05739268	      0.88263880	     -0.00036036	     -0.21052896	      0.00194576	     -0.00108666	     53.82491870
      2.23658680	     -0.05439476	     -0.00082673	     -0.19543479	     -0.05739018	      0.88263740	     -0.00035914	     -0.21053102	      0.00193590	     -0.00108543	     53.85733693
      2.23787510	     -0.05439580	     -0.00079429	     -0.19543659	     -0.05738769	      0.88263601	     -0.00035789	     -0.21053306	      0.00192681	     -0.00108340	     54.12354586
      2.23916339	     -0.05439397	     -0.00075833	     -0.19543561	     -0.05738521	      0.88263461	     -0.00035660	     -0.21053505	      0.00191880	     -0.00108034	     54.14569141
      2.24045169	     -0.05438748	     -0.00072456	     -0.19542992	     -0.05738274	      0.88263322	     -0.00035529	     -0.21053688	      0.00191154	     -0.00107635	     54.42125994
      2.24173999	     -0.05437642	     -0.00068720	     -0.19541974	     -0.05738029	      0.88263184	     -0.00035396	     -0.21053847	      0.00190530	     -0.00107115	     54.43463070
      2.24302828	     -0.05436111	     -0.00065210	     -0.19540526	     -0.05737784	      0.88263046	     -0.00035259	     -0.21053973	      0.00189967	     -0.00106485	     54.70179774
      2.24431658	     -0.05434225	     -0.00061362	     -0.19538730	     -0.05737539	      0.88262910	     -0.00035121	     -0.21054063	      0.00189492	     -0.00105723	     54.69286515
      2.24560487	     -0.05432136	     -0.00057753	     -0.19536727	     -0.05737295	      0.88262774	     -0.00034979	     -0.21054116	      0.00189065	     -0.00104848	     54.92286544
      2.24689317	     -0.05429906	     -0.00053828	     -0.19534588	     -0.05737052	      0.88262639	     -0.00034836	     -0.21054137	      0.00188719	     -0.00103857	     54.86710318
      2.24818147	     -0.05427430	     -0.00050119	     -0.19532200	     -0.05736809	      0.88262506	     -0.00034691	     -0.21054126	      0.00188424	     -0.00102779	     55.06590154
      2.24946976	     -0.05424611	     -0.00046086	     -0.19529475	     -0.05736566	      0.88262375	     -0.00034543	     -0.21054082	      0.00188218	     -0.00101613	     54.98189044
      2.25075806	     -0.05421597	     -0.00042270	     -0.19526551	     -0.05736324	      0.88262245	     -0.00034394	     -0.21054005	      0.00188074	     -0.00100384	     55.15297155
      2.25204635	     -0.05418471	     -0.00038203	     -0.19523518	     -0.05736082	      0.88262116	     -0.00034243	     -0.21053898	      0.00188024	     -0.00099090	     55.02900903
      2.25333465	     -0.05415252	     -0.00034385	     -0.19520388	     -0.05735840	      0.88261989	     -0.00034090	     -0.21053765	      0.00188045	     -0.00097760	     55.16994641
      2.25462295	     -0.05411903	     -0.00030372	     -0.19517132	     -0.05735597	      0.88261864	     -0.00033936	     -0.21053608	      0.00188164	     -0.00096392	     55.01919871
      2.25591124	     -0.05408449	     -0.00026581	     -0.19513766	     -0.05735355	      0.88261741	     -0.00033781	     -0.21053430	      0.00188357	     -0.00095010	     55.12686424
      2.25719954	     -0.05404809	     -0.00022607	     -0.19510217	     -0.05735112	      0.88261619	     -0.00033624	     -0.21053231	      0.00188649	     -0.00093614	     54.96665351
      2.25848783	     -0.05401008	     -0.00018841	     -0.19506504	     -0.05734869	      0.88261500	     -0.00033467	     -0.21053010	      0.00189016	     -0.00092221	     55.04673558
      2.25977613	     -0.05397078	     -0.00014924	     -0.19502664	     -0.05734625	      0.88261382	     -0.00033308	     -0.21052767	      0.00189478	     -0.00090826	     54.86868025
      2.26106443	     -0.05393024	     -0.00011193	     -0.19498695	     -0.05734380	      0.88261266	     -0.00033148	     -0.21052503	      0.00190010	     -0.00089439	     54.91199687
      2.26235272	     -0.05388939	     -0.00007338	     -0.19494698	     -0.05734135	      0.88261151	     -0.00032988	     -0.21052221	      0.00190629	     -0.00088048	     54.71857019
      2.26364102	     -0.05384913	     -0.00003671	     -0.19490755	     -0.05733889	      0.88261039	     -0.00032827	     -0.21051924	      0.00191312	     -0.00086663	     54.70770740
      2.26492931	     -0.05380990	      0.00000028	     -0.19486916	     -0.05733642	      0.88260928	     -0.00032665	     -0.21051618	      0.00192074	     -0.00085282	     54.49549567
      2.26651125	     -0.05376271	      0.00004259	     -0.19482294	     -0.05733338	      0.88260794	     -0.00032466	     -0.21051238	      0.00193092	     -0.00083604	     54.50665127
      2.26767396	     -0.05373003	      0.00007487	     -0.19479098	     -0.05733113	      0.88260698	     -0.00032320	     -0.21050959	      0.00193923	     -0.00082377	     54.16703121
      2.26883668	     -0.05369807	      0.00010492	     -0.19475970	     -0.05732887	      0.88260603	     -0.00032173	     -0.21050684	      0.00194800	     -0.00081169	     54.10737273
      2.27038113	     -0.05365627	      0.00014535	     -0.19471881	     -0.05732585	      0.88260479	     -0.00031977	     -0.21050325	      0.00196069	     -0.00079588	     53.81645145
      2.27176884	     -0.05362002	      0.00017923	     -0.19468332	     -0.05732312	      0.88260369	     -0.00031801	     -0.21050010	      0.00197289	     -0.00078200	     53.78867701
      2.27315655	     -0.05358484	      0.00021497	     -0.19464895	     -0.05732037	      0.88260262	     -0.00031625	     -0.21049704	      0.00198612	     -0.00076830	     53.37056522
      2.27437387	     -0.05355619	      0.00024318	     -0.19462093	     -0.05731795	      0.88260169	     -0.00031470	     -0.21049446	      0.00199821	     -0.00075649	     53.37028635
      2.27559120	     -0.05352974	      0.00027257	     -0.19459515	     -0.05731551	      0.88260078	     -0.00031315	     -0.21049203	      0.00201108	     -0.00074476	     53.05675244
      2.27680852	     -0.05350461	      0.00030004	     -0.19457064	     -0.05731305	      0.88259988	     -0.00031160	     -0.21048975	      0.00202451	     -0.00073320	     52.92234166
      2.27846185	     -0.05347126	      0.00033769	     -0.19453814	     -0.05730969	      0.88259868	     -0.00030950	     -0.21048685	      0.00204388	     -0.00071764	     52.53528228
      2.27971691	     -0.05344654	      0.00036379	     -0.19451402	     -0.05730711	      0.88259778	     -0.00030791	     -0.21048476	      0.00205925	     -0.00070599	     52.47723995
      2.28097197	     -0.05342202	      0.00039125	     -0.19449013	     -0.05730452	      0.88259690	     -0.00030632	     -0.21048273	      0.00207543	     -0.00069434	     52.16082757
      2.28222702	     -0.05339790	      0.00041647	     -0.19446659	     -0.05730190	      0.88259604	     -0.00030474	     -0.21048075	      0.00209216	     -0.00068276	     52.02649198
      2.28384105	     -0.05336814	      0.00044888	     -0.19443758	     -0.05729851	      0.88259495	     -0.00030271	     -0.21047829	      0.00211467	     -0.00066779	     51.63924616
      2.28507593	     -0.05334648	      0.00047091	     -0.19441644	     -0.05729589	      0.88259413	     -0.00030116	     -0.21047646	      0.00213239	     -0.00065642	     51.59461835
      2.28631080	     -0.05332505	      0.00049391	     -0.19439555	     -0.05729324	      0.88259333	     -0.00029961	     -0.21047465	      0.00215080	     -0.00064508	     51.31044755
      2.28780382	     -0.05329943	      0.00051898	     -0.19437053	     -0.05729001	      0.88259238	     -0.00029776	     -0.21047246	      0.00217366	     -0.00063156	     51.21086617
      2.28929683	     -0.05327400	      0.00054515	     -0.19434572	     -0.05728675	      0.88259144	     -0.00029591	     -0.21047021	      0.00219745	     -0.00061815	     50.79093197
      2.29042866	     -0.05325502	      0.00056148	     -0.19432713	     -0.05728425	      0.88259075	     -0.00029452	     -0.21046845	      0.00221573	     -0.00060819	     50.82239330
      2.29156050	     -0.05323609	      0.00057892	     -0.19430862	     -0.05728173	      0.88259007	     -0.00029314	     -0.21046663	      0.00223454	     -0.00059828	     50.60355925
      2.29317197	     -0.05320904	      0.00060127	     -0.19428213	     -0.05727811	      0.88258911	     -0.00029119	     -0.21046390	      0.00226187	     -0.00058441	     50.46753107
      2.29457219	     -0.05318536	      0.00062061	     -0.19425892	     -0.05727493	      0.88258830	     -0.00028951	     -0.21046137	      0.00228630	     -0.00057259	     50.17375946
      2.29597241	     -0.05316166	      0.00063663	     -0.19423562	     -0.05727171	      0.88258751	     -0.00028785	     -0.21045866	      0.00231109	     -0.00056113	     50.18945014
      2.29737263	     -0.05313792	      0.00065380	     -0.19421231	     -0.05726845	      0.88258673	     -0.00028620	     -0.21045578	      0.00233659	     -0.00054994	     49.81755789
      2.29859903	     -0.05311733	      0.00066482	     -0.19419202	     -0.05726557	      0.88258606	     -0.00028477	     -0.21045310	      0.00235907	     -0.00054049	     49.89899013
      2.29982543	     -0.05309617	      0.00067678	     -0.19417117	     -0.05726267	      0.88258541	     -0.00028336	     -0.21045025	      0.00238201	     -0.00053120	     49.66315191
      2.30105183	     -0.05307493	      0.00068641	     -0.19415019	     -0.05725973	      0.88258476	     -0.00028197	     -0.21044721	      0.00240510	     -0.00052216	     49.61760645
      2.30274880	     -0.05304551	      0.00069903	     -0.19412111	     -0.05725562	      0.88258388	     -0.00028007	     -0.21044269	      0.00243752	     -0.00051002	     49.35310925
      2.30401362	     -0.05302407	      0.00070511	     -0.19409987	     -0.05725253	      0.88258325	     -0.00027868	     -0.21043910	      0.00246178	     -0.00050131	     49.41970396
      2.30527843	     -0.05300292	      0.00071173	     -0.19407893	     -0.05724940	      0.88258262	     -0.00027731	     -0.21043531	      0.00248635	     -0.00049277	     49.19531345
      2.30654325	     -0.05298217	      0.00071577	     -0.19405832	     -0.05724624	      0.88258200	     -0.00027597	     -0.21043134	      0.00251095	     -0.00048449	     49.18056895
      2.30819999	     -0.05295368	      0.00072076	     -0.19403001	     -0.05724205	      0.88258120	     -0.00027425	     -0.21042585	      0.00254350	     -0.00047392	     48.92936069
      2.30944172	     -0.05293249	      0.00072124	     -0.19400889	     -0.05723888	      0.88258062	     -0.00027299	     -0.21042148	      0.00256786	     -0.00046623	     49.02575540
      2.31068346	     -0.05291194	      0.00072230	     -0.19398843	     -0.05723567	      0.88258005	     -0.00027176	     -0.21041692	      0.00259244	     -0.00045865	     48.82638103
      2.31220728	     -0.05288694	      0.00072052	     -0.19396346	     -0.05723170	      0.88257935	     -0.00027029	     -0.21041110	      0.00262254	     -0.00044962	     48.86523802
      2.31357311	     -0.05286324	      0.00071951	     -0.19393981	     -0.05722810	      0.88257875	     -0.00026901	     -0.21040563	      0.00264976	     -0.00044167	     48.60993782
      2.31493894	     -0.05284019	      0.00071480	     -0.19391673	     -0.05722446	      0.88257815	     -0.00026776	     -0.21039991	      0.00267688	     -0.00043393	     48.73160100
      2.31630478	     -0.05281873	      0.00071124	     -0.19389525	     -0.05722079	      0.88257756	     -0.00026655	     -0.21039399	      0.00270425	     -0.00042629	     48.43961155
      2.31767061	     -0.05279972	      0.00070361	     -0.19387616	     -0.05721707	      0.88257698	     -0.00026538	     -0.21038795	      0.00273147	     -0.00041897	     48.58817712
      2.31903644	     -0.05278233	      0.00069774	     -0.19385870	     -0.05721332	      0.88257642	     -0.00026425	     -0.21038185	      0.00275904	     -0.00041189	     48.27553606
      2.32040227	     -0.05276721	      0.00068739	     -0.19384343	     -0.05720954	      0.88257586	     -0.00026316	     -0.21037571	      0.00278650	     -0.00040530	     48.46405273
      2.32176810	     -0.05275296	      0.00067932	     -0.19382907	     -0.05720571	      0.88257531	     -0.00026211	     -0.21036957	      0.00281444	     -0.00039908	     48.13811187
      2.32313394	     -0.05274090	      0.00066613	     -0.19381680	     -0.05720185	      0.88257477	     -0.00026110	     -0.21036343	      0.00284228	     -0.00039341	     48.36147852
      2.32435496	     -0.05273078	      0.00065670	     -0.19380654	     -0.05719836	      0.88257429	     -0.00026022	     -0.21035797	      0.00286761	     -0.00038864	     48.08503388
      2.32557599	     -0.05272256	      0.00064415	     -0.19379812	     -0.05719485	      0.88257382	     -0.00025939	     -0.21035253	      0.00289292	     -0.00038429	     48.13534306
      2.32706835	     -0.05271411	      0.00062972	     -0.19378944	     -0.05719050	      0.88257325	     -0.00025840	     -0.21034595	      0.00292419	     -0.00037937	     47.97712833
      2.32856072	     -0.05270836	      0.00061233	     -0.19378340	     -0.05718612	      0.88257269	     -0.00025747	     -0.21033947	      0.00295550	     -0.00037492	     48.07902317
      2.32981024	     -0.05270423	      0.00059944	     -0.19377906	     -0.05718241	      0.88257222	     -0.00025673	     -0.21033414	      0.00298203	     -0.00037144	     47.84661203
      2.33105977	     -0.05270238	      0.00058352	     -0.19377694	     -0.05717867	      0.88257176	     -0.00025602	     -0.21032890	      0.00300855	     -0.00036821	     47.88961251
      2.33230929	     -0.05270170	      0.00056792	     -0.19377600	     -0.05717489	      0.88257130	     -0.00025534	     -0.21032376	      0.00303528	     -0.00036509	     47.78099981
      2.33402376	     -0.05270420	      0.00054354	     -0.19377807	     -0.05716965	      0.88257068	     -0.00025447	     -0.21031691	      0.00307199	     -0.00036091	     47.81276229
      2.33529426	     -0.05270707	      0.00052660	     -0.19378065	     -0.05716573	      0.88257022	     -0.00025386	     -0.21031200	      0.00309942	     -0.00035777	     47.62857992
      2.33656475	     -0.05271253	      0.00050702	     -0.19378577	     -0.05716178	      0.88256977	     -0.00025329	     -0.21030723	      0.00312680	     -0.00035462	     47.65742288
      2.33809174	     -0.05271985	      0.00048485	     -0.19379272	     -0.05715698	      0.88256923	     -0.00025264	     -0.21030170	      0.00315994	     -0.00035071	     47.51882636
      2.33944543	     -0.05272936	      0.00046234	     -0.19380183	     -0.05715268	      0.88256876	     -0.00025211	     -0.21029697	      0.00318931	     -0.00034717	     47.58818750
      2.34079913	     -0.05273837	      0.00044210	     -0.19381050	     -0.05714834	      0.88256829	     -0.00025162	     -0.21029241	      0.00321893	     -0.00034341	     47.44783577
      2.34215282	     -0.05275107	      0.00041861	     -0.19382279	     -0.05714397	      0.88256783	     -0.00025117	     -0.21028800	      0.00324852	     -0.00033948	     47.51080292
      2.34350652	     -0.05276299	      0.00039744	     -0.19383434	     -0.05713955	      0.88256737	     -0.00025075	     -0.21028377	      0.00327831	     -0.00033524	     47.40166301
      2.34486021	     -0.05277899	      0.00037283	     -0.19384991	     -0.05713509	      0.88256692	     -0.00025037	     -0.21027968	      0.00330802	     -0.00033066	     47.46903532
      2.34621391	     -0.05279335	      0.00035028	     -0.19386389	     -0.05713059	      0.88256648	     -0.00025003	     -0.21027578	      0.00333779	     -0.00032548	     47.41118154
      2.34756760	     -0.05281182	      0.00032401	     -0.19388189	     -0.05712605	      0.88256604	     -0.00024972	     -0.21027200	      0.00336732	     -0.00031952	     47.49352771
      2.34892130	     -0.05282766	      0.00029984	     -0.19389732	     -0.05712148	      0.88256561	     -0.00024946	     -0.21026837	      0.00339667	     -0.00031246	     47.48024032
      2.35027499	     -0.05284810	      0.00027186	     -0.19391728	     -0.05711686	      0.88256519	     -0.00024922	     -0.21026484	      0.00342551	     -0.00030403	     47.55982925
      2.35162869	     -0.05286515	      0.00024629	     -0.19393389	     -0.05711220	      0.88256479	     -0.00024903	     -0.21026143	      0.00345384	     -0.00029397	     47.57092988
      2.35298238	     -0.05288750	      0.00021685	     -0.19395573	     -0.05710751	      0.88256440	     -0.00024887	     -0.21025808	      0.00348142	     -0.00028208	     47.64558572
      2.35433608	     -0.05290550	      0.00019024	     -0.19397328	     -0.05710278	      0.88256403	     -0.00024874	     -0.21025484	      0.00350825	     -0.00026821	     47.67964022
      2.35568977	     -0.05292969	      0.00015979	     -0.19399694	     -0.05709801	      0.88256367	     -0.00024864	     -0.21025164	      0.00353418	     -0.00025228	     47.74243530
      2.35704347	     -0.05294843	      0.00013292	     -0.19401524	     -0.05709321	      0.88256334	     -0.00024858	     -0.21024853	      0.00355921	     -0.00023433	     47.78519304
      2.35839716	     -0.05297426	      0.00010213	     -0.19404053	     -0.05708837	      0.88256304	     -0.00024856	     -0.21024543	      0.00358329	     -0.00021438	     47.83576095
      2.35975086	     -0.05299332	      0.00007573	     -0.19405915	     -0.05708351	      0.88256276	     -0.00024856	     -0.21024242	      0.00360643	     -0.00019265	     47.87848449
      2.36110455	     -0.05302084	      0.00004497	     -0.19408616	     -0.05707861	      0.88256252	     -0.00024860	     -0.21023939	      0.00362869	     -0.00016932	     47.92174974
      2.36245825	     -0.05304003	      0.00001924	     -0.19410492	     -0.05707368	      0.88256231	     -0.00024866	     -0.21023644	      0.00365009	     -0.00014469	     47.97425789
      2.36365720	     -0.05306499	     -0.00000757	     -0.19412944	     -0.05706930	      0.88256215	     -0.00024875	     -0.21023379	      0.00366840	     -0.00012196	     47.99574600
      2.36485616	     -0.05308493	     -0.00003124	     -0.19414899	     -0.05706489	      0.88256201	     -0.00024885	     -0.21023118	      0.00368611	     -0.00009860	     48.03410607
      2.36633528	     -0.05311339	     -0.00006219	     -0.19417694	     -0.05705942	      0.88256189	     -0.00024902	     -0.21022792	      0.00370720	     -0.00006916	     48.07879382
      2.36781441	     -0.05313711	     -0.00009029	     -0.19420022	     -0.05705392	      0.88256181	     -0.00024922	     -0.21022467	      0.00372744	     -0.00003944	     48.13436775
      2.36903091	     -0.05316260	     -0.00011637	     -0.19422528	     -0.05704938	      0.88256178	     -0.00024940	     -0.21022194	      0.00374354	     -0.00001502	     48.16181753
      2.37024741	     -0.05318342	     -0.00013962	     -0.19424573	     -0.05704481	      0.88256177	     -0.00024962	     -0.21021920	      0.00375908	      0.00000911	     48.19009595
      2.37173481	     -0.05321306	     -0.00017023	     -0.19427488	     -0.05703921	      0.88256181	     -0.00024990	     -0.21021578	      0.00377742	      0.00003795	     48.23445781
      2.37322221	     -0.05323750	     -0.00019762	     -0.19429889	     -0.05703358	      0.88256189	     -0.00025022	     -0.21021234	      0.00379504	      0.00006568	     48.27388367
      2.37438749	     -0.05326294	     -0.00022248	     -0.19432393	     -0.05702915	      0.88256197	     -0.00025049	     -0.21020957	      0.00380840	      0.00008644	     48.30981482
      2.37555277	     -0.05328390	     -0.00024466	     -0.19434453	     -0.05702470	      0.88256209	     -0.00025078	     -0.21020678	      0.00382138	      0.00010618	     48.34294755
      2.37710456	     -0.05331519	     -0.00027599	     -0.19437532	     -0.05701876	      0.88256227	     -0.00025120	     -0.21020299	      0.00383811	      0.00013072	     48.41431250
      2.37865634	     -0.05334231	     -0.00030444	     -0.19440201	     -0.05701279	      0.88256249	     -0.00025164	     -0.21019914	      0.00385421	      0.00015306	     48.46162976
      2.37977442	     -0.05336782	     -0.00032823	     -0.19442713	     -0.05700847	      0.88256267	     -0.00025198	     -0.21019630	      0.00386543	      0.00016773	     48.51741912
      2.38089250	     -0.05338945	     -0.00034926	     -0.19444843	     -0.05700415	      0.88256287	     -0.00025233	     -0.21019345	      0.00387633	      0.00018118	     48.55324609
      2.38252705	     -0.05342374	     -0.00038155	     -0.19448221	     -0.05699780	      0.88256318	     -0.00025288	     -0.21018920	      0.00389173	      0.00019864	     48.65126507
      2.38390052	     -0.05345072	     -0.00040693	     -0.19450880	     -0.05699244	      0.88256346	     -0.00025336	     -0.21018561	      0.00390417	      0.00021127	     48.68234177
      2.38527398	     -0.05348158	     -0.00043478	     -0.19453921	     -0.05698707	      0.88256376	     -0.00025386	     -0.21018196	      0.00391612	      0.00022199	     48.79414851
      2.38664745	     -0.05350889	     -0.00045919	     -0.19456616	     -0.05698169	      0.88256407	     -0.00025439	     -0.21017831	      0.00392765	      0.00023080	     48.79789741
      2.38802091	     -0.05354163	     -0.00048779	     -0.19459845	     -0.05697628	      0.88256439	     -0.00025493	     -0.21017463	      0.00393870	      0.00023769	     48.95917484
      2.38919170	     -0.05356570	     -0.00050830	     -0.19462221	     -0.05697167	      0.88256467	     -0.00025540	     -0.21017152	      0.00394786	      0.00024220	     48.93245462
      2.39036249	     -0.05359306	     -0.00053146	     -0.19464921	     -0.05696704	      0.88256496	     -0.00025589	     -0.21016840	      0.00395669	      0.00024546	     49.02348253
      2.39184303	     -0.05362649	     -0.00055862	     -0.19468222	     -0.05696117	      0.88256532	     -0.00025653	     -0.21016448	      0.00396750	      0.00024790	     49.05163188
      2.39332357	     -0.05366266	     -0.00058808	     -0.19471795	     -0.05695529	      0.88256569	     -0.00025718	     -0.21016058	      0.00397784	      0.00024848	     49.21953042
      2.39447818	     -0.05368908	     -0.00060781	     -0.19474409	     -0.05695069	      0.88256598	     -0.00025770	     -0.21015758	      0.00398570	      0.00024775	     49.16062119
      2.39563279	     -0.05371759	     -0.00062969	     -0.19477228	     -0.05694609	      0.88256626	     -0.00025823	     -0.21015460	      0.00399329	      0.00024595	     49.24559783
      2.39714738	     -0.05375454	     -0.00065650	     -0.19480885	     -0.05694003	      0.88256663	     -0.00025894	     -0.21015075	      0.00400299	      0.00024213	     49.26108832
      2.39866196	     -0.05379330	     -0.00068541	     -0.19484718	     -0.05693396	      0.88256699	     -0.00025967	     -0.21014696	      0.00401230	      0.00023671	     49.44293861
      2.39975291	     -0.05382019	     -0.00070307	     -0.19487384	     -0.05692958	      0.88256725	     -0.00026020	     -0.21014428	      0.00401891	      0.00023198	     49.34456417
      2.40084385	     -0.05384826	     -0.00072266	     -0.19490164	     -0.05692519	      0.88256750	     -0.00026074	     -0.21014164	      0.00402531	      0.00022652	     49.40802553
      2.40245420	     -0.05388946	     -0.00075017	     -0.19494248	     -0.05691870	      0.88256786	     -0.00026154	     -0.21013781	      0.00403459	      0.00021737	     49.41354931
      2.40380532	     -0.05392460	     -0.00077427	     -0.19497730	     -0.05691325	      0.88256814	     -0.00026223	     -0.21013468	      0.00404211	      0.00020876	     49.50061846
      2.40515645	     -0.05395983	     -0.00079584	     -0.19501226	     -0.05690778	      0.88256842	     -0.00026293	     -0.21013164	      0.00404950	      0.00019943	     49.41723320
      2.40650758	     -0.05399575	     -0.00081943	     -0.19504788	     -0.05690231	      0.88256868	     -0.00026364	     -0.21012869	      0.00405666	      0.00018929	     49.54299200
      2.40785870	     -0.05403115	     -0.00083930	     -0.19508306	     -0.05689682	      0.88256893	     -0.00026435	     -0.21012582	      0.00406385	      0.00017856	     49.40604314
      2.40899665	     -0.05406141	     -0.00085870	     -0.19511309	     -0.05689219	      0.88256913	     -0.00026496	     -0.21012345	      0.00406974	      0.00016902	     49.51599827
      2.41013459	     -0.05409121	     -0.00087549	     -0.19514271	     -0.05688756	      0.88256932	     -0.00026557	     -0.21012113	      0.00407567	      0.00015922	     49.45744858
      2.41160782	     -0.05413007	     -0.00089806	     -0.19518133	     -0.05688155	      0.88256954	     -0.00026637	     -0.21011819	      0.00408320	      0.00014612	     49.48932924
      2.41308105	     -0.05416867	     -0.00091789	     -0.19521976	     -0.05687553	      0.88256975	     -0.00026717	     -0.21011531	      0.00409075	      0.00013273	     49.34782650
      2.41421396	     -0.05419842	     -0.00093478	     -0.19524935	     -0.05687089	      0.88256989	     -0.00026780	     -0.21011314	      0.00409643	      0.00012218	     49.41578214
      2.41534687	     -0.05422795	     -0.00094932	     -0.19527876	     -0.05686624	      0.88257002	     -0.00026843	     -0.21011099	      0.00410220	      0.00011156	     49.32471749
      2.41685165	     -0.05426732	     -0.00096922	     -0.19531797	     -0.05686007	      0.88257018	     -0.00026927	     -0.21010816	      0.00410985	      0.00009720	     49.30835537
      2.41835643	     -0.05430654	     -0.00098617	     -0.19535710	     -0.05685388	      0.88257032	     -0.00027012	     -0.21010534	      0.00411770	      0.00008263	     49.11420931
      2.41943019	     -0.05433406	     -0.00100019	     -0.19538452	     -0.05684945	      0.88257040	     -0.00027073	     -0.21010332	      0.00412332	      0.00007199	     49.16099696
      2.42050394	     -0.05436108	     -0.00101207	     -0.19541149	     -0.05684502	      0.88257047	     -0.00027134	     -0.21010128	      0.00412914	      0.00006125	     49.06260713
      2.42210739	     -0.05440047	     -0.00102995	     -0.19545080	     -0.05683839	      0.88257056	     -0.00027225	     -0.21009819	      0.00413806	      0.00004496	     48.99745911
      2.42345023	     -0.05443210	     -0.00104264	     -0.19548243	     -0.05683283	      0.88257061	     -0.00027302	     -0.21009554	      0.00414584	      0.00003118	     48.83634477
      2.42479307	     -0.05446309	     -0.00105642	     -0.19551339	     -0.05682726	      0.88257064	     -0.00027379	     -0.21009283	      0.00415382	      0.00001722	     48.82311912
      2.42613592	     -0.05449311	     -0.00106685	     -0.19554346	     -0.05682167	      0.88257065	     -0.00027457	     -0.21009003	      0.00416217	      0.00000328	     48.59975193
      2.42733838	     -0.05451872	     -0.00107802	     -0.19556908	     -0.05681667	      0.88257065	     -0.00027526	     -0.21008744	      0.00416979	     -0.00000930	     48.59771749
      2.42854085	     -0.05454109	     -0.00108638	     -0.19559152	     -0.05681165	      0.88257063	     -0.00027596	     -0.21008472	      0.00417776	     -0.00002179	     48.42789274
      2.42974331	     -0.05455970	     -0.00109528	     -0.19561019	     -0.05680662	      0.88257060	     -0.00027665	     -0.21008180	      0.00418592	     -0.00003417	     48.37187291
      2.43127848	     -0.05457869	     -0.00110389	     -0.19562932	     -0.05680018	      0.88257053	     -0.00027754	     -0.21007769	      0.00419672	     -0.00004959	     48.16596169
      2.43250011	     -0.05458996	     -0.00111149	     -0.19564069	     -0.05679505	      0.88257046	     -0.00027825	     -0.21007406	      0.00420548	     -0.00006155	     48.13607703
      2.43372174	     -0.05459749	     -0.00111626	     -0.19564837	     -0.05678991	      0.88257038	     -0.00027896	     -0.21007005	      0.00421450	     -0.00007307	     47.94909857
      2.43494337	     -0.05460131	     -0.00112143	     -0.19565234	     -0.05678475	      0.88257029	     -0.00027966	     -0.21006565	      0.00422362	     -0.00008419	     47.87426684
      2.43646618	     -0.05460111	     -0.00112489	     -0.19565239	     -0.05677831	      0.88257015	     -0.00028054	     -0.21005954	      0.00423523	     -0.00009734	     47.65126977
      2.43766873	     -0.05459747	     -0.00112841	     -0.19564892	     -0.05677322	      0.88257003	     -0.00028123	     -0.21005422	      0.00424439	     -0.00010723	     47.61478994
      2.43887128	     -0.05459113	     -0.00112918	     -0.19564280	     -0.05676811	      0.88256989	     -0.00028192	     -0.21004847	      0.00425367	     -0.00011658	     47.42999976
      2.44007383	     -0.05458186	     -0.00113012	     -0.19563375	     -0.05676298	      0.88256974	     -0.00028260	     -0.21004229	      0.00426293	     -0.00012551	     47.35292691
      2.44166123	     -0.05456441	     -0.00112829	     -0.19561664	     -0.05675621	      0.88256954	     -0.00028350	     -0.21003347	      0.00427524	     -0.00013655	     47.15250076
      2.44285652	     -0.05454806	     -0.00112757	     -0.19560052	     -0.05675109	      0.88256937	     -0.00028417	     -0.21002632	      0.00428446	     -0.00014441	     47.13873182
      2.44405181	     -0.05452929	     -0.00112416	     -0.19558203	     -0.05674597	      0.88256919	     -0.00028484	     -0.21001874	      0.00429375	     -0.00015184	     46.99198336
      2.44550001	     -0.05450377	     -0.00112042	     -0.19555684	     -0.05673974	      0.88256897	     -0.00028564	     -0.21000903	      0.00430494	     -0.00016044	     46.95935184
      2.44679865	     -0.05447835	     -0.00111413	     -0.19553177	     -0.05673414	      0.88256875	     -0.00028635	     -0.20999985	      0.00431507	     -0.00016774	     46.79320320
      2.44809729	     -0.05444948	     -0.00110893	     -0.19550321	     -0.05672853	      0.88256853	     -0.00028705	     -0.20999024	      0.00432515	     -0.00017479	     46.82673607
      2.44939593	     -0.05441739	     -0.00110026	     -0.19547150	     -0.05672291	      0.88256830	     -0.00028775	     -0.20998018	      0.00433539	     -0.00018146	     46.67896089
      2.45069456	     -0.05438434	     -0.00109322	     -0.19543878	     -0.05671727	      0.88256806	     -0.00028843	     -0.20996971	      0.00434556	     -0.00018788	     46.73362995
      2.45199320	     -0.05435031	     -0.00108279	     -0.19540513	     -0.05671162	      0.88256781	     -0.00028911	     -0.20995890	      0.00435586	     -0.00019395	     46.59557623
      2.45329184	     -0.05431487	     -0.00107416	     -0.19537005	     -0.05670596	      0.88256756	     -0.00028978	     -0.20994779	      0.00436608	     -0.00019984	     46.68654279
      2.45459048	     -0.05427765	     -0.00106188	     -0.19533323	     -0.05670028	      0.88256729	     -0.00029045	     -0.20993639	      0.00437647	     -0.00020539	     46.56562474
      2.45588912	     -0.05423862	     -0.00105151	     -0.19529457	     -0.05669459	      0.88256702	     -0.00029110	     -0.20992473	      0.00438680	     -0.00021073	     46.68290740
      2.45718776	     -0.05419866	     -0.00103757	     -0.19525504	     -0.05668889	      0.88256674	     -0.00029174	     -0.20991282	      0.00439734	     -0.00021570	     46.56528574
      2.45848639	     -0.05415831	     -0.00102583	     -0.19521507	     -0.05668317	      0.88256646	     -0.00029238	     -0.20990070	      0.00440784	     -0.00022047	     46.68851970
      2.45978503	     -0.05411693	     -0.00101021	     -0.19517413	     -0.05667744	      0.88256617	     -0.00029301	     -0.20988841	      0.00441863	     -0.00022489	     46.57639859
      2.46108367	     -0.05407446	     -0.00099680	     -0.19513206	     -0.05667169	      0.88256588	     -0.00029363	     -0.20987596	      0.00442944	     -0.00022912	     46.71838264
      2.46238231	     -0.05403042	     -0.00097943	     -0.19508849	     -0.05666593	      0.88256558	     -0.00029424	     -0.20986335	      0.00444056	     -0.00023295	     46.61291230
      2.46368095	     -0.05398498	     -0.00096432	     -0.19504347	     -0.05666016	      0.88256527	     -0.00029484	     -0.20985058	      0.00445167	     -0.00023653	     46.76382373
      2.46497959	     -0.05393911	     -0.00094532	     -0.19499809	     -0.05665437	      0.88256496	     -0.00029544	     -0.20983766	      0.00446304	     -0.00023965	     46.65205227
      2.46627822	     -0.05389303	     -0.00092873	     -0.19495245	     -0.05664857	      0.88256465	     -0.00029603	     -0.20982463	      0.00447433	     -0.00024252	     46.80249474
      2.46757686	     -0.05384607	     -0.00090822	     -0.19490600	     -0.05664275	      0.88256433	     -0.00029660	     -0.20981151	      0.00448584	     -0.00024498	     46.69690358
      2.46887550	     -0.05379804	     -0.00089003	     -0.19485843	     -0.05663692	      0.88256401	     -0.00029717	     -0.20979829	      0.00449722	     -0.00024721	     46.85371946
      2.47017414	     -0.05374894	     -0.00086794	     -0.19480986	     -0.05663107	      0.88256369	     -0.00029773	     -0.20978498	      0.00450873	     -0.00024902	     46.75117492
      2.47147278	     -0.05369810	     -0.00084804	     -0.19475950	     -0.05662521	      0.88256337	     -0.00029828	     -0.20977157	      0.00452003	     -0.00025058	     46.91112216
      2.47277142	     -0.05364554	     -0.00082430	     -0.19470750	     -0.05661933	      0.88256304	     -0.00029882	     -0.20975802	      0.00453138	     -0.00025171	     46.81558984
      2.47407005	     -0.05359179	     -0.00080272	     -0.19465426	     -0.05661344	      0.88256271	     -0.00029935	     -0.20974435	      0.00454243	     -0.00025259	     46.97134079
      2.47536869	     -0.05353705	     -0.00077747	     -0.19460009	     -0.05660753	      0.88256239	     -0.00029986	     -0.20973056	      0.00455347	     -0.00025305	     46.88017125
      2.47666733	     -0.05348082	     -0.00075415	     -0.19454439	     -0.05660161	      0.88256206	     -0.00030037	     -0.20971665	      0.00456418	     -0.00025328	     47.03730239
      2.47796597	     -0.05342260	     -0.00072763	     -0.19448676	     -0.05659568	      0.88256173	     -0.00030086	     -0.20970260	      0.00457484	     -0.00025308	     46.95618545
      2.47926461	     -0.05336248	     -0.00070318	     -0.19442719	     -0.05658973	      0.88256140	     -0.00030134	     -0.20968842	      0.00458512	     -0.00025255	     47.10313346
      2.48056325	     -0.05330032	     -0.00067537	     -0.19436564	     -0.05658377	      0.88256107	     -0.00030180	     -0.20967410	      0.00459527	     -0.00025155	     47.02734830
      2.48186188	     -0.05323672	     -0.00064931	     -0.19430260	     -0.05657780	      0.88256075	     -0.00030225	     -0.20965961	      0.00460503	     -0.00025022	     47.16805098
      2.48316052	     -0.05317210	     -0.00062026	     -0.19423861	     -0.05657181	      0.88256042	     -0.00030269	     -0.20964498	      0.00461464	     -0.00024846	     47.09155894
      2.48445916	     -0.05310690	     -0.00059292	     -0.19417398	     -0.05656581	      0.88256010	     -0.00030311	     -0.20963022	      0.00462382	     -0.00024643	     47.21941958
      2.48575780	     -0.05304115	     -0.00056286	     -0.19410886	     -0.05655980	      0.88255978	     -0.00030351	     -0.20961534	      0.00463283	     -0.00024407	     47.14241669
      2.48705644	     -0.05297497	     -0.00053478	     -0.19404326	     -0.05655378	      0.88255947	     -0.00030390	     -0.20960038	      0.00464142	     -0.00024151	     47.25412038
      2.48835508	     -0.05290704	     -0.00050412	     -0.19397595	     -0.05654774	      0.88255916	     -0.00030428	     -0.20958531	      0.00464984	     -0.00023864	     47.17754660
      2.48965371	     -0.05283727	     -0.00047474	     -0.19390678	     -0.05654170	      0.88255885	     -0.00030464	     -0.20957013	      0.00465789	     -0.00023557	     47.27766496
      2.49095235	     -0.05276522	     -0.00044294	     -0.19383536	     -0.05653565	      0.88255854	     -0.00030498	     -0.20955479	      0.00466578	     -0.00023222	     47.20990595
      2.49225099	     -0.05269148	     -0.00041209	     -0.19376223	     -0.05652958	      0.88255824	     -0.00030531	     -0.20953928	      0.00467333	     -0.00022866	     47.29607217
      2.49354963	     -0.05261655	     -0.00037915	     -0.19368795	     -0.05652351	      0.88255795	     -0.00030563	     -0.20952360	      0.00468071	     -0.00022479	     47.22623774
      2.49484827	     -0.05254043	     -0.00034730	     -0.19361244	     -0.05651743	      0.88255766	     -0.00030592	     -0.20950775	      0.00468776	     -0.00022074	     47.29823608
      2.49614691	     -0.05246346	     -0.00031365	     -0.19353611	     -0.05651133	      0.88255738	     -0.00030621	     -0.20949174	      0.00469467	     -0.00021648	     47.22947194
      2.49744554	     -0.05238555	     -0.00028098	     -0.19345883	     -0.05650523	      0.88255710	     -0.00030647	     -0.20947558	      0.00470129	     -0.00021215	     47.28548609
      2.49874418	     -0.05230742	     -0.00024678	     -0.19338133	     -0.05649912	      0.88255683	     -0.00030673	     -0.20945929	      0.00470776	     -0.00020774	     47.21413970
      2.50031350	     -0.05221431	     -0.00020721	     -0.19328894	     -0.05649173	      0.88255650	     -0.00030701	     -0.20943948	      0.00471517	     -0.00020250	     47.30315289
      2.50147143	     -0.05214513	     -0.00017561	     -0.19322033	     -0.05648627	      0.88255627	     -0.00030721	     -0.20942482	      0.00472056	     -0.00019870	     47.16279392
      2.50262936	     -0.05207568	     -0.00014567	     -0.19315142	     -0.05648080	      0.88255604	     -0.00030739	     -0.20941011	      0.00472572	     -0.00019508	     47.19000472
      2.50417540	     -0.05198104	     -0.00010395	     -0.19305751	     -0.05647349	      0.88255575	     -0.00030762	     -0.20939038	      0.00473246	     -0.00019046	     47.11699101
      2.50556019	     -0.05189595	     -0.00006808	     -0.19297304	     -0.05646693	      0.88255548	     -0.00030781	     -0.20937260	      0.00473816	     -0.00018660	     47.17898729
      2.50694499	     -0.05180964	     -0.00002933	     -0.19288740	     -0.05646036	      0.88255523	     -0.00030798	     -0.20935473	      0.00474374	     -0.00018297	     47.03595559
      2.50815205	     -0.05173699	      0.00000141	     -0.19281526	     -0.05645463	      0.88255501	     -0.00030813	     -0.20933911	      0.00474825	     -0.00018013	     47.09069453
      2.50935911	     -0.05166487	      0.00003438	     -0.19274368	     -0.05644890	      0.88255479	     -0.00030825	     -0.20932351	      0.00475264	     -0.00017757	     46.98937115
      2.51056618	     -0.05159586	      0.00006568	     -0.19267518	     -0.05644316	      0.88255458	     -0.00030838	     -0.20930798	      0.00475677	     -0.00017544	     46.96531489
      2.51221648	     -0.05150326	      0.00010984	     -0.19258328	     -0.05643531	      0.88255429	     -0.00030852	     -0.20928696	      0.00476213	     -0.00017327	     46.85645061
      2.51344185	     -0.05143998	      0.00014006	     -0.19252046	     -0.05642947	      0.88255408	     -0.00030862	     -0.20927155	      0.00476583	     -0.00017233	     46.83402108
      2.51466722	     -0.05137872	      0.00017213	     -0.19245969	     -0.05642363	      0.88255387	     -0.00030871	     -0.20925642	      0.00476940	     -0.00017206	     46.73027958
      2.51589260	     -0.05132422	      0.00020240	     -0.19240564	     -0.05641778	      0.88255366	     -0.00030880	     -0.20924164	      0.00477280	     -0.00017262	     46.64857436
      2.51750652	     -0.05125802	      0.00024351	     -0.19234005	     -0.05641007	      0.88255338	     -0.00030889	     -0.20922289	      0.00477717	     -0.00017477	     46.53800217
      2.51867750	     -0.05121884	      0.00027033	     -0.19230125	     -0.05640448	      0.88255317	     -0.00030896	     -0.20920984	      0.00478035	     -0.00017749	     46.42342016
      2.51984848	     -0.05117957	      0.00029904	     -0.19226238	     -0.05639888	      0.88255296	     -0.00030901	     -0.20919733	      0.00478360	     -0.00018131	     46.35214671
      2.52132994	     -0.05113912	      0.00033266	     -0.19222240	     -0.05639179	      0.88255269	     -0.00030907	     -0.20918226	      0.00478792	     -0.00018782	     46.19222053
      2.52262091	     -0.05110373	      0.00036335	     -0.19218745	     -0.05638561	      0.88255244	     -0.00030912	     -0.20916987	      0.00479187	     -0.00019509	     46.15500279
      2.52391189	     -0.05107809	      0.00039082	     -0.19216218	     -0.05637942	      0.88255219	     -0.00030916	     -0.20915813	      0.00479612	     -0.00020372	     45.95154806
      2.52520286	     -0.05104902	      0.00042054	     -0.19213352	     -0.05637322	      0.88255192	     -0.00030920	     -0.20914709	      0.00480058	     -0.00021371	     45.94812297
      2.52649383	     -0.05103033	      0.00044669	     -0.19211518	     -0.05636702	      0.88255163	     -0.00030922	     -0.20913665	      0.00480541	     -0.00022489	     45.69716736
      2.52778481	     -0.05100709	      0.00047537	     -0.19209233	     -0.05636081	      0.88255134	     -0.00030925	     -0.20912690	      0.00481041	     -0.00023731	     45.71124666
      2.52907578	     -0.05099470	      0.00050002	     -0.19208027	     -0.05635460	      0.88255102	     -0.00030927	     -0.20911774	      0.00481580	     -0.00025074	     45.41118417
      2.53036675	     -0.05097675	      0.00052729	     -0.19206268	     -0.05634838	      0.88255069	     -0.00030928	     -0.20910928	      0.00482130	     -0.00026522	     45.44119578
      2.53165772	     -0.05097184	      0.00055023	     -0.19205806	     -0.05634215	      0.88255033	     -0.00030930	     -0.20910142	      0.00482721	     -0.00028052	     45.09828442
      2.53280935	     -0.05096105	      0.00057332	     -0.19204759	     -0.05633659	      0.88255000	     -0.00030931	     -0.20909499	      0.00483257	     -0.00029492	     45.10456170
      2.53396098	     -0.05095834	      0.00059380	     -0.19204514	     -0.05633102	      0.88254966	     -0.00030931	     -0.20908901	      0.00483824	     -0.00030980	     44.88882777
      2.53537065	     -0.05095408	      0.00061946	     -0.19204122	     -0.05632420	      0.88254921	     -0.00030932	     -0.20908237	      0.00484540	     -0.00032865	     44.79090463
      2.53678032	     -0.05095856	      0.00064213	     -0.19204599	     -0.05631736	      0.88254873	     -0.00030932	     -0.20907640	      0.00485298	     -0.00034797	     44.50514398
      2.53795831	     -0.05095765	      0.00066255	     -0.19204535	     -0.05631164	      0.88254831	     -0.00030933	     -0.20907196	      0.00485946	     -0.00036446	     44.48699641
      2.53913630	     -0.05096354	      0.00068029	     -0.19205146	     -0.05630591	      0.88254787	     -0.00030933	     -0.20906790	      0.00486628	     -0.00038104	     44.27967948
      2.54055074	     -0.05096744	      0.00070216	     -0.19205564	     -0.05629902	      0.88254732	     -0.00030933	     -0.20906354	      0.00487472	     -0.00040100	     44.19364490
      2.54196518	     -0.05097902	      0.00072060	     -0.19206744	     -0.05629212	      0.88254674	     -0.00030933	     -0.20905962	      0.00488362	     -0.00042071	     43.92988592
      2.54310993	     -0.05098257	      0.00073695	     -0.19207120	     -0.05628653	      0.88254625	     -0.00030934	     -0.20905680	      0.00489097	     -0.00043643	     43.90954460
      2.54425468	     -0.05099275	      0.00075046	     -0.19208154	     -0.05628092	      0.88254574	     -0.00030934	     -0.20905419	      0.00489863	     -0.00045170	     43.73698203
      2.54571808	     -0.05100352	      0.00076773	     -0.19209252	     -0.05627375	      0.88254506	     -0.00030935	     -0.20905121	      0.00490868	     -0.00047054	     43.62995697
      2.54718147	     -0.05102145	      0.00078148	     -0.19211059	     -0.05626656	      0.88254436	     -0.00030936	     -0.20904852	      0.00491920	     -0.00048838	     43.39420274
      2.54830014	     -0.05102890	      0.00079328	     -0.19211818	     -0.05626105	      0.88254381	     -0.00030937	     -0.20904668	      0.00492740	     -0.00050136	     43.36114064
      2.54941882	     -0.05104225	      0.00080207	     -0.19213161	     -0.05625553	      0.88254324	     -0.00030939	     -0.20904494	      0.00493593	     -0.00051358	     43.23445112
      2.55093887	     -0.05105793	      0.00081306	     -0.19214740	     -0.05624802	      0.88254245	     -0.00030941	     -0.20904275	      0.00494786	     -0.00052881	     43.15440350
      2.55245893	     -0.05108057	      0.00081952	     -0.19217006	     -0.05624049	      0.88254163	     -0.00030944	     -0.20904067	      0.00496020	     -0.00054199	     42.99100128
      2.55353616	     -0.05109033	      0.00082512	     -0.19217986	     -0.05623514	      0.88254104	     -0.00030946	     -0.20903928	      0.00496897	     -0.00055002	     42.97179573
      2.55461338	     -0.05110609	      0.00082765	     -0.19219560	     -0.05622978	      0.88254045	     -0.00030949	     -0.20903791	      0.00497788	     -0.00055680	     42.88909974
      2.55622528	     -0.05112819	      0.00083018	     -0.19221765	     -0.05622175	      0.88253954	     -0.00030954	     -0.20903593	      0.00499123	     -0.00056457	     42.82158459
      2.55757755	     -0.05115117	      0.00082914	     -0.19224054	     -0.05621499	      0.88253878	     -0.00030958	     -0.20903429	      0.00500245	     -0.00056873	     42.72585103
      2.55892982	     -0.05117003	      0.00082804	     -0.19225930	     -0.05620822	      0.88253801	     -0.00030963	     -0.20903270	      0.00501352	     -0.00057077	     42.71082049
      2.56028209	     -0.05119707	      0.00082270	     -0.19228617	     -0.05620143	      0.88253723	     -0.00030969	     -0.20903109	      0.00502461	     -0.00057054	     42.60869810
      2.56149483	     -0.05121517	      0.00081887	     -0.19230414	     -0.05619533	      0.88253654	     -0.00030974	     -0.20902969	      0.00503433	     -0.00056855	     42.61267333
      2.56270757	     -0.05124047	      0.00081148	     -0.19232924	     -0.05618922	      0.88253586	     -0.00030980	     -0.20902827	      0.00504405	     -0.00056478	     42.54448659
      2.56392032	     -0.05126278	      0.00080409	     -0.19235135	     -0.05618310	      0.88253517	     -0.00030986	     -0.20902688	      0.00505360	     -0.00055937	     42.53260006
      2.56547174	     -0.05129682	      0.00079127	     -0.19238509	     -0.05617525	      0.88253431	     -0.00030995	     -0.20902508	      0.00506575	     -0.00055005	     42.47105535
      2.56671078	     -0.05131968	      0.00078144	     -0.19240772	     -0.05616897	      0.88253364	     -0.00031002	     -0.20902367	      0.00507525	     -0.00054087	     42.48046094
      2.56794981	     -0.05134858	      0.00076838	     -0.19243633	     -0.05616267	      0.88253297	     -0.00031009	     -0.20902222	      0.00508475	     -0.00053018	     42.42407815
      2.56918885	     -0.05137373	      0.00075548	     -0.19246119	     -0.05615637	      0.88253232	     -0.00031017	     -0.20902077	      0.00509411	     -0.00051815	     42.43047607
      2.57072162	     -0.05140956	      0.00073607	     -0.19249662	     -0.05614855	      0.88253154	     -0.00031028	     -0.20901890	      0.00510572	     -0.00050142	     42.39645363
      2.57194532	     -0.05143256	      0.00072105	     -0.19251931	     -0.05614230	      0.88253094	     -0.00031036	     -0.20901737	      0.00511482	     -0.00048675	     42.43784625
      2.57316901	     -0.05146110	      0.00070304	     -0.19254748	     -0.05613603	      0.88253035	     -0.00031045	     -0.20901576	      0.00512392	     -0.00047088	     42.40738051
      2.57439270	     -0.05148579	      0.00068528	     -0.19257181	     -0.05612976	      0.88252979	     -0.00031053	     -0.20901410	      0.00513283	     -0.00045398	     42.43403904
      2.57598453	     -0.05152186	      0.00065921	     -0.19260736	     -0.05612158	      0.88252908	     -0.00031065	     -0.20901177	      0.00514427	     -0.00043051	     42.41764579
      2.57720472	     -0.05154401	      0.00063994	     -0.19262914	     -0.05611529	      0.88252857	     -0.00031074	     -0.20900989	      0.00515274	     -0.00041155	     42.47948724
      2.57842491	     -0.05157117	      0.00061807	     -0.19265587	     -0.05610900	      0.88252808	     -0.00031083	     -0.20900787	      0.00516107	     -0.00039178	     42.45836746
      2.57964510	     -0.05159478	      0.00059667	     -0.19267906	     -0.05610270	      0.88252761	     -0.00031092	     -0.20900575	      0.00516910	     -0.00037141	     42.49676553
      2.58127759	     -0.05163044	      0.00056532	     -0.19271412	     -0.05609425	      0.88252703	     -0.00031104	     -0.20900270	      0.00517954	     -0.00034339	     42.49872236
      2.58248897	     -0.05165177	      0.00054295	     -0.19273503	     -0.05608797	      0.88252662	     -0.00031113	     -0.20900033	      0.00518693	     -0.00032224	     42.58162292
      2.58370036	     -0.05167811	      0.00051807	     -0.19276089	     -0.05608169	      0.88252625	     -0.00031122	     -0.20899782	      0.00519414	     -0.00030079	     42.58521861
      2.58518364	     -0.05170551	      0.00048845	     -0.19278773	     -0.05607398	      0.88252582	     -0.00031132	     -0.20899462	      0.00520253	     -0.00027440	     42.67473287
      2.58650650	     -0.05173509	      0.00045937	     -0.19281676	     -0.05606709	      0.88252547	     -0.00031140	     -0.20899161	      0.00520972	     -0.00025079	     42.67055122
      2.58782936	     -0.05175803	      0.00043184	     -0.19283918	     -0.05606019	      0.88252516	     -0.00031148	     -0.20898851	      0.00521646	     -0.00022736	     42.78542140
      2.58915223	     -0.05178785	      0.00040068	     -0.19286842	     -0.05605329	      0.88252487	     -0.00031155	     -0.20898525	      0.00522292	     -0.00020402	     42.78225257
      2.59047509	     -0.05181034	      0.00037178	     -0.19289036	     -0.05604637	      0.88252462	     -0.00031162	     -0.20898192	      0.00522889	     -0.00018102	     42.90882248
      2.59179795	     -0.05184044	      0.00033943	     -0.19291986	     -0.05603945	      0.88252439	     -0.00031167	     -0.20897844	      0.00523458	     -0.00015835	     42.91098056
      2.59312081	     -0.05186256	      0.00030988	     -0.19294143	     -0.05603252	      0.88252420	     -0.00031172	     -0.20897490	      0.00523978	     -0.00013631	     43.04559978
      2.59444368	     -0.05189313	      0.00027649	     -0.19297138	     -0.05602559	      0.88252403	     -0.00031175	     -0.20897121	      0.00524471	     -0.00011492	     43.05645318
      2.59576654	     -0.05191517	      0.00024642	     -0.19299286	     -0.05601865	      0.88252389	     -0.00031177	     -0.20896748	      0.00524919	     -0.00009442	     43.19366049
      2.59708940	     -0.05194629	      0.00021148	     -0.19302333	     -0.05601170	      0.88252378	     -0.00031178	     -0.20896363	      0.00525341	     -0.00007477	     43.21862288
      2.59841226	     -0.05196822	      0.00018079	     -0.19304470	     -0.05600475	      0.88252370	     -0.00031178	     -0.20895974	      0.00525719	     -0.00005618	     43.33412700
      2.59958265	     -0.05199536	      0.00014937	     -0.19307126	     -0.05599860	      0.88252364	     -0.00031176	     -0.20895621	      0.00526032	     -0.00004062	     43.37581156
      2.60075304	     -0.05201756	      0.00012054	     -0.19309294	     -0.05599244	      0.88252360	     -0.00031173	     -0.20895266	      0.00526320	     -0.00002600	     43.45113915
      2.60218171	     -0.05204806	      0.00008277	     -0.19312274	     -0.05598492	      0.88252357	     -0.00031168	     -0.20894824	      0.00526640	     -0.00000941	     43.57183541
      2.60361039	     -0.05207530	      0.00004767	     -0.19314934	     -0.05597739	      0.88252357	     -0.00031160	     -0.20894379	      0.00526926	      0.00000594	     43.64878742
      2.60472125	     -0.05210002	      0.00001686	     -0.19317350	     -0.05597153	      0.88252359	     -0.00031153	     -0.20894028	      0.00527113	      0.00001704	     43.77243313
      2.60583210	     -0.05212261	     -0.00001164	     -0.19319557	     -0.05596568	      0.88252361	     -0.00031144	     -0.20893676	      0.00527275	      0.00002751	     43.83184927
      2.60730378	     -0.05215378	     -0.00005109	     -0.19322603	     -0.05595792	      0.88252366	     -0.00031131	     -0.20893205	      0.00527431	      0.00004041	     43.98043036
      2.60877546	     -0.05218396	     -0.00008813	     -0.19325554	     -0.05595015	      0.88252373	     -0.00031115	     -0.20892733	      0.00527526	      0.00005233	     44.01756406
      2.60980850	     -0.05220600	     -0.00011690	     -0.19327706	     -0.05594470	      0.88252379	     -0.00031102	     -0.20892399	      0.00527540	      0.00006001	     44.15749232
      2.61084154	     -0.05222702	     -0.00014359	     -0.19329762	     -0.05593926	      0.88252385	     -0.00031088	     -0.20892062	      0.00527524	      0.00006721	     44.21090256
      2.61242586	     -0.05225843	     -0.00018528	     -0.19332828	     -0.05593090	      0.88252397	     -0.00031064	     -0.20891540	      0.00527423	      0.00007720	     44.35739395
      2.61373311	     -0.05228294	     -0.00021854	     -0.19335220	     -0.05592400	      0.88252407	     -0.00031042	     -0.20891101	      0.00527277	      0.00008456	     44.42003343
      2.61504037	     -0.05230624	     -0.00025349	     -0.19337488	     -0.05591711	      0.88252419	     -0.00031018	     -0.20890651	      0.00527061	      0.00009110	     44.58624556
      2.61634762	     -0.05232814	     -0.00028580	     -0.19339623	     -0.05591022	      0.88252431	     -0.00030993	     -0.20890188	      0.00526790	      0.00009700	     44.62734728
      2.61750254	     -0.05234649	     -0.00031659	     -0.19341403	     -0.05590414	      0.88252443	     -0.00030968	     -0.20889767	      0.00526486	      0.00010157	     44.78502739
      2.61865746	     -0.05236355	     -0.00034501	     -0.19343060	     -0.05589806	      0.88252455	     -0.00030942	     -0.20889334	      0.00526139	      0.00010571	     44.83753485
      2.61981238	     -0.05237884	     -0.00037426	     -0.19344539	     -0.05589199	      0.88252467	     -0.00030915	     -0.20888887	      0.00525734	      0.00010932	     44.95592870
      2.62132745	     -0.05239402	     -0.00041043	     -0.19345995	     -0.05588403	      0.88252484	     -0.00030877	     -0.20888270	      0.00525131	      0.00011345	     45.06951356
      2.62249667	     -0.05240074	     -0.00043931	     -0.19346618	     -0.05587789	      0.88252497	     -0.00030847	     -0.20887761	      0.00524601	      0.00011623	     45.23119802
      2.62366589	     -0.05240250	     -0.00046564	     -0.19346750	     -0.05587176	      0.88252511	     -0.00030814	     -0.20887215	      0.00524023	      0.00011887	     45.31999103
      2.62483510	     -0.05239924	     -0.00049241	     -0.19346379	     -0.05586564	      0.88252525	     -0.00030781	     -0.20886625	      0.00523383	      0.00012139	     45.45992470
      2.62633895	     -0.05238823	     -0.00052428	     -0.19345225	     -0.05585777	      0.88252544	     -0.00030736	     -0.20885790	      0.00522475	      0.00012469	     45.59675144
      2.62748185	     -0.05237507	     -0.00054954	     -0.19343866	     -0.05585181	      0.88252558	     -0.00030700	     -0.20885096	      0.00521707	      0.00012727	     45.75298123
      2.62862476	     -0.05235794	     -0.00057243	     -0.19342115	     -0.05584585	      0.88252573	     -0.00030663	     -0.20884347	      0.00520879	      0.00013008	     45.85453039
      2.63001480	     -0.05233200	     -0.00060105	     -0.19339472	     -0.05583862	      0.88252591	     -0.00030616	     -0.20883361	      0.00519775	      0.00013379	     46.03333241
      2.63126009	     -0.05230502	     -0.00062422	     -0.19336734	     -0.05583215	      0.88252608	     -0.00030573	     -0.20882409	      0.00518703	      0.00013751	     46.13562258
      2.63250538	     -0.05227569	     -0.00064896	     -0.19333758	     -0.05582570	      0.88252625	     -0.00030529	     -0.20881395	      0.00517536	      0.00014148	     46.28946174
      2.63375067	     -0.05224525	     -0.00067069	     -0.19330676	     -0.05581926	      0.88252643	     -0.00030483	     -0.20880325	      0.00516290	      0.00014575	     46.37036022
      2.63499595	     -0.05221366	     -0.00069412	     -0.19327474	     -0.05581284	      0.88252662	     -0.00030436	     -0.20879206	      0.00514951	      0.00015005	     46.51484607
      2.63624124	     -0.05217990	     -0.00071409	     -0.19324061	     -0.05580644	      0.88252680	     -0.00030388	     -0.20878041	      0.00513544	      0.00015443	     46.59483530
      2.63748653	     -0.05214501	     -0.00073629	     -0.19320531	     -0.05580005	      0.88252700	     -0.00030338	     -0.20876836	      0.00512052	      0.00015861	     46.72827101
      2.63873182	     -0.05211009	     -0.00075436	     -0.19317004	     -0.05579368	      0.88252720	     -0.00030287	     -0.20875594	      0.00510503	      0.00016266	     46.79063156
      2.63985073	     -0.05207889	     -0.00077294	     -0.19313848	     -0.05578798	      0.88252738	     -0.00030240	     -0.20874452	      0.00509049	      0.00016592	     46.88859377
      2.64096964	     -0.05204766	     -0.00078891	     -0.19310694	     -0.05578229	      0.88252757	     -0.00030193	     -0.20873289	      0.00507559	      0.00016882	     46.95647647
      2.64208855	     -0.05201627	     -0.00080549	     -0.19307521	     -0.05577662	      0.88252776	     -0.00030144	     -0.20872108	      0.00506029	      0.00017117	     47.04486937
      2.64365660	     -0.05197130	     -0.00082650	     -0.19302981	     -0.05576870	      0.88252803	     -0.00030074	     -0.20870422	      0.00503834	      0.00017347	     47.15437746
      2.64481509	     -0.05193658	     -0.00084284	     -0.19299475	     -0.05576288	      0.88252823	     -0.00030022	     -0.20869155	      0.00502171	      0.00017430	     47.24862176
      2.64597358	     -0.05190020	     -0.00085676	     -0.19295808	     -0.05575707	      0.88252844	     -0.00029968	     -0.20867866	      0.00500486	      0.00017445	     47.31594760
      2.64713206	     -0.05186274	     -0.00087123	     -0.19292031	     -0.05575128	      0.88252864	     -0.00029913	     -0.20866555	      0.00498771	      0.00017384	     47.39156479
      2.64864667	     -0.05181293	     -0.00088760	     -0.19287014	     -0.05574374	      0.88252890	     -0.00029841	     -0.20864811	      0.00496491	      0.00017196	     47.46652877
      2.64977784	     -0.05177579	     -0.00090099	     -0.19283270	     -0.05573814	      0.88252909	     -0.00029785	     -0.20863488	      0.00494753	      0.00016964	     47.52114470
      2.65090901	     -0.05173862	     -0.00091200	     -0.19279528	     -0.05573255	      0.88252928	     -0.00029729	     -0.20862151	      0.00492997	      0.00016662	     47.55100898
      2.65230426	     -0.05169236	     -0.00092638	     -0.19274868	     -0.05572569	      0.88252951	     -0.00029658	     -0.20860485	      0.00490796	      0.00016181	     47.60684955
      2.65355216	     -0.05165024	     -0.00093679	     -0.19270631	     -0.05571957	      0.88252971	     -0.00029594	     -0.20858978	      0.00488810	      0.00015657	     47.62553430
      2.65480007	     -0.05160756	     -0.00094879	     -0.19266334	     -0.05571349	      0.88252990	     -0.00029529	     -0.20857457	      0.00486794	      0.00015035	     47.66463684
      2.65604797	     -0.05156458	     -0.00095768	     -0.19262012	     -0.05570742	      0.88253009	     -0.00029463	     -0.20855922	      0.00484765	      0.00014328	     47.65790400
      2.65729588	     -0.05152222	     -0.00096870	     -0.19257748	     -0.05570139	      0.88253026	     -0.00029395	     -0.20854375	      0.00482706	      0.00013522	     47.67586984
      2.65854379	     -0.05148033	     -0.00097618	     -0.19253538	     -0.05569538	      0.88253042	     -0.00029327	     -0.20852820	      0.00480637	      0.00012629	     47.64141238
      2.65979169	     -0.05143884	     -0.00098629	     -0.19249361	     -0.05568939	      0.88253057	     -0.00029258	     -0.20851260	      0.00478542	      0.00011630	     47.65203990
      2.66103960	     -0.05139744	     -0.00099230	     -0.19245202	     -0.05568343	      0.88253071	     -0.00029188	     -0.20849695	      0.00476442	      0.00010547	     47.59639000
      2.66214358	     -0.05136087	     -0.00100012	     -0.19241523	     -0.05567818	      0.88253082	     -0.00029125	     -0.20848308	      0.00474565	      0.00009502	     47.58430397
      2.66324756	     -0.05132436	     -0.00100539	     -0.19237854	     -0.05567296	      0.88253092	     -0.00029062	     -0.20846917	      0.00472684	      0.00008397	     47.53606999
      2.66461672	     -0.05127855	     -0.00101269	     -0.19233249	     -0.05566650	      0.88253103	     -0.00028983	     -0.20845188	      0.00470334	      0.00006934	     47.50804131
      2.66598587	     -0.05123241	     -0.00101743	     -0.19228616	     -0.05566008	      0.88253111	     -0.00028902	     -0.20843454	      0.00467977	      0.00005386	     47.43500800
      2.66711526	     -0.05119446	     -0.00102296	     -0.19224802	     -0.05565480	      0.88253117	     -0.00028835	     -0.20842019	      0.00466015	      0.00004040	     47.40624878
      2.66824465	     -0.05115696	     -0.00102607	     -0.19221037	     -0.05564955	      0.88253120	     -0.00028766	     -0.20840584	      0.00464049	      0.00002648	     47.33155464
      2.66961898	     -0.05111132	     -0.00103079	     -0.19216452	     -0.05564319	      0.88253123	     -0.00028683	     -0.20838837	      0.00461640	      0.00000883	     47.28493598
      2.67099332	     -0.05106521	     -0.00103269	     -0.19211827	     -0.05563686	      0.88253123	     -0.00028598	     -0.20837088	      0.00459228	     -0.00000941	     47.18751892
      2.67208586	     -0.05102818	     -0.00103610	     -0.19208107	     -0.05563185	      0.88253121	     -0.00028530	     -0.20835697	      0.00457296	     -0.00002438	     47.15351245
      2.67317841	     -0.05099121	     -0.00103724	     -0.19204398	     -0.05562687	      0.88253117	     -0.00028461	     -0.20834304	      0.00455365	     -0.00003961	     47.07268018
      2.67460623	     -0.05094349	     -0.00103953	     -0.19199608	     -0.05562039	      0.88253110	     -0.00028370	     -0.20832481	      0.00452831	     -0.00005998	     47.00914960
      2.67603405	     -0.05089451	     -0.00103946	     -0.19194697	     -0.05561394	      0.88253100	     -0.00028279	     -0.20830660	      0.00450299	     -0.00008068	     46.90318650
      2.67709778	     -0.05085773	     -0.00104144	     -0.19191005	     -0.05560916	      0.88253091	     -0.00028210	     -0.20829304	      0.00448403	     -0.00009630	     46.86452171
      2.67816150	     -0.05082053	     -0.00104120	     -0.19187275	     -0.05560440	      0.88253080	     -0.00028140	     -0.20827948	      0.00446513	     -0.00011196	     46.78575474
      2.67965247	     -0.05076817	     -0.00104135	     -0.19182023	     -0.05559776	      0.88253061	     -0.00028042	     -0.20826047	      0.00443861	     -0.00013401	     46.71547655
      2.68114344	     -0.05071498	     -0.00103867	     -0.19176693	     -0.05559116	      0.88253040	     -0.00027942	     -0.20824144	      0.00441221	     -0.00015600	     46.60114111
      2.68216223	     -0.05067761	     -0.00103878	     -0.19172945	     -0.05558668	      0.88253023	     -0.00027874	     -0.20822840	      0.00439413	     -0.00017102	     46.57387942
      2.68318102	     -0.05063955	     -0.00103673	     -0.19169131	     -0.05558221	      0.88253005	     -0.00027805	     -0.20821533	      0.00437615	     -0.00018587	     46.50564048
      2.68477977	     -0.05057968	     -0.00103373	     -0.19163132	     -0.05557524	      0.88252973	     -0.00027696	     -0.20819472	      0.00434799	     -0.00020886	     46.42683148
      2.68609075	     -0.05053102	     -0.00102961	     -0.19158258	     -0.05556955	      0.88252945	     -0.00027605	     -0.20817778	      0.00432502	     -0.00022732	     46.32154080
      2.68740174	     -0.05048217	     -0.00102658	     -0.19153362	     -0.05556389	      0.88252914	     -0.00027514	     -0.20816083	      0.00430210	     -0.00024548	     46.28453143
      2.68871272	     -0.05043109	     -0.00102030	     -0.19148250	     -0.05555827	      0.88252880	     -0.00027422	     -0.20814384	      0.00427943	     -0.00026315	     46.17258190
      2.68987125	     -0.05038406	     -0.00101653	     -0.19143541	     -0.05555332	      0.88252849	     -0.00027340	     -0.20812874	      0.00425947	     -0.00027838	     46.15527170
      2.69102978	     -0.05033600	     -0.00101007	     -0.19138732	     -0.05554840	      0.88252816	     -0.00027258	     -0.20811356	      0.00423971	     -0.00029307	     46.05991118
      2.69218831	     -0.05028729	     -0.00100427	     -0.19133856	     -0.05554350	      0.88252781	     -0.00027175	     -0.20809830	      0.00422004	     -0.00030730	     46.01493471
      2.69372279	     -0.05022229	     -0.00099427	     -0.19127355	     -0.05553704	      0.88252733	     -0.00027065	     -0.20807798	      0.00419427	     -0.00032530	     45.90506267
      2.69491145	     -0.05017106	     -0.00098747	     -0.19122228	     -0.05553207	      0.88252693	     -0.00026978	     -0.20806218	      0.00417444	     -0.00033867	     45.89183578
      2.69610010	     -0.05011854	     -0.00097817	     -0.19116977	     -0.05552712	      0.88252652	     -0.00026891	     -0.20804632	      0.00415487	     -0.00035143	     45.81258581
      2.69728875	     -0.05006515	     -0.00096952	     -0.19111637	     -0.05552219	      0.88252610	     -0.00026804	     -0.20803038	      0.00413543	     -0.00036364	     45.79191826
      2.69879731	     -0.04999751	     -0.00095608	     -0.19104876	     -0.05551597	      0.88252554	     -0.00026692	     -0.20801008	      0.00411105	     -0.00037825	     45.71250964
      2.69996907	     -0.04994506	     -0.00094683	     -0.19099630	     -0.05551117	      0.88252509	     -0.00026604	     -0.20799430	      0.00409219	     -0.00038902	     45.74021381
      2.70114082	     -0.04989195	     -0.00093521	     -0.19094323	     -0.05550638	      0.88252462	     -0.00026516	     -0.20797850	      0.00407349	     -0.00039919	     45.71381087
      2.70231258	     -0.04983825	     -0.00092417	     -0.19088955	     -0.05550162	      0.88252415	     -0.00026427	     -0.20796269	      0.00405476	     -0.00040884	     45.75944082
      2.70388837	     -0.04976637	     -0.00090716	     -0.19081772	     -0.05549525	      0.88252350	     -0.00026306	     -0.20794143	      0.00402949	     -0.00042093	     45.78926730
      2.70505819	     -0.04971494	     -0.00089581	     -0.19076629	     -0.05549055	      0.88252300	     -0.00026216	     -0.20792570	      0.00401048	     -0.00042941	     45.89503015
      2.70622801	     -0.04966588	     -0.00088243	     -0.19071727	     -0.05548587	      0.88252249	     -0.00026125	     -0.20791007	      0.00399137	     -0.00043749	     45.93930252
      2.70765449	     -0.04960964	     -0.00086728	     -0.19066103	     -0.05548019	      0.88252186	     -0.00026013	     -0.20789126	      0.00396780	     -0.00044709	     46.09616325
      2.70892751	     -0.04956300	     -0.00085160	     -0.19061443	     -0.05547515	      0.88252129	     -0.00025912	     -0.20787477	      0.00394676	     -0.00045547	     46.16467838
      2.71020054	     -0.04951931	     -0.00083776	     -0.19057074	     -0.05547014	      0.88252070	     -0.00025810	     -0.20785863	      0.00392565	     -0.00046392	     46.35855620
      2.71147356	     -0.04947806	     -0.00082113	     -0.19052953	     -0.05546516	      0.88252011	     -0.00025707	     -0.20784286	      0.00390479	     -0.00047240	     46.44691728
      2.71274658	     -0.04943900	     -0.00080645	     -0.19049047	     -0.05546020	      0.88251950	     -0.00025603	     -0.20782748	      0.00388411	     -0.00048111	     46.66642405
      2.71401960	     -0.04940188	     -0.00078878	     -0.19045341	     -0.05545527	      0.88251888	     -0.00025498	     -0.20781249	      0.00386396	     -0.00048994	     46.75631301
      2.71529263	     -0.04936660	     -0.00077323	     -0.19041815	     -0.05545036	      0.88251825	     -0.00025393	     -0.20779790	      0.00384422	     -0.00049906	     46.98737022
      2.71656565	     -0.04933267	     -0.00075449	     -0.19038430	     -0.05544548	      0.88251761	     -0.00025286	     -0.20778369	      0.00382525	     -0.00050833	     47.06819143
      2.71783867	     -0.04930002	     -0.00073767	     -0.19035170	     -0.05544062	      0.88251696	     -0.00025178	     -0.20776986	      0.00380689	     -0.00051784	     47.30129621
      2.71911169	     -0.04926846	     -0.00071748	     -0.19032025	     -0.05543579	      0.88251629	     -0.00025069	     -0.20775639	      0.00378948	     -0.00052729	     47.36446034
      2.72038472	     -0.04923824	     -0.00069968	     -0.19029009	     -0.05543097	      0.88251562	     -0.00024960	     -0.20774328	      0.00377281	     -0.00053682	     47.59354492
      2.72165774	     -0.04920908	     -0.00067862	     -0.19026107	     -0.05542618	      0.88251493	     -0.00024849	     -0.20773051	      0.00375719	     -0.00054623	     47.63570220
      2.72293076	     -0.04918100	     -0.00066002	     -0.19023309	     -0.05542141	      0.88251422	     -0.00024737	     -0.20771808	      0.00374240	     -0.00055569	     47.85682075
      2.72420378	     -0.04915355	     -0.00063812	     -0.19020579	     -0.05541665	      0.88251351	     -0.00024624	     -0.20770598	      0.00372872	     -0.00056501	     47.87724929
      2.72547681	     -0.04912703	     -0.00061870	     -0.19017938	     -0.05541191	      0.88251279	     -0.00024510	     -0.20769420	      0.00371592	     -0.00057433	     48.08510834
      2.72674983	     -0.04910118	     -0.00059605	     -0.19015372	     -0.05540719	      0.88251205	     -0.00024395	     -0.20768272	      0.00370428	     -0.00058347	     48.08044584
      2.72802285	     -0.04907639	     -0.00057589	     -0.19012906	     -0.05540248	      0.88251130	     -0.00024279	     -0.20767155	      0.00369352	     -0.00059258	     48.27207318
      2.72929587	     -0.04905234	     -0.00055284	     -0.19010522	     -0.05539779	      0.88251054	     -0.00024162	     -0.20766067	      0.00368389	     -0.00060150	     48.24544069
      2.73056890	     -0.04902950	     -0.00053223	     -0.19008253	     -0.05539310	      0.88250977	     -0.00024044	     -0.20765010	      0.00367511	     -0.00061038	     48.41620187
      2.73184192	     -0.04900727	     -0.00050861	     -0.19006052	     -0.05538843	      0.88250899	     -0.00023925	     -0.20763983	      0.00366741	     -0.00061908	     48.37128455
      2.73311494	     -0.04898627	     -0.00048735	     -0.19003968	     -0.05538377	      0.88250819	     -0.00023805	     -0.20762985	      0.00366052	     -0.00062775	     48.52452493
      2.73438796	     -0.04896597	     -0.00046326	     -0.19001961	     -0.05537911	      0.88250739	     -0.00023684	     -0.20762018	      0.00365467	     -0.00063627	     48.46262632
      2.73566099	     -0.04894697	     -0.00044143	     -0.19000080	     -0.05537446	      0.88250657	     -0.00023562	     -0.20761080	      0.00364957	     -0.00064477	     48.59289493
      2.73693401	     -0.04892848	     -0.00041692	     -0.18998256	     -0.05536982	      0.88250575	     -0.00023438	     -0.20760172	      0.00364544	     -0.00065312	     48.51580839
      2.73820703	     -0.04891143	     -0.00039455	     -0.18996571	     -0.05536518	      0.88250491	     -0.00023314	     -0.20759294	      0.00364200	     -0.00066144	     48.62037714
      2.73948005	     -0.04889520	     -0.00036978	     -0.18994973	     -0.05536054	      0.88250406	     -0.00023189	     -0.20758447	      0.00363944	     -0.00066958	     48.52879223
      2.74075308	     -0.04888050	     -0.00034697	     -0.18993525	     -0.05535591	      0.88250321	     -0.00023063	     -0.20757629	      0.00363753	     -0.00067763	     48.60455621
      2.74202610	     -0.04886630	     -0.00032185	     -0.18992132	     -0.05535128	      0.88250234	     -0.00022936	     -0.20756841	      0.00363644	     -0.00068546	     48.50115204
      2.74329912	     -0.04885367	     -0.00029857	     -0.18990891	     -0.05534665	      0.88250146	     -0.00022807	     -0.20756084	      0.00363595	     -0.00069315	     48.54836311
      2.74457214	     -0.04884135	     -0.00027319	     -0.18989686	     -0.05534202	      0.88250057	     -0.00022678	     -0.20755357	      0.00363624	     -0.00070059	     48.43751399
      2.74584517	     -0.04883068	     -0.00024956	     -0.18988642	     -0.05533740	      0.88249968	     -0.00022548	     -0.20754660	      0.00363710	     -0.00070784	     48.45934546
      2.74711819	     -0.04882035	     -0.00022410	     -0.18987637	     -0.05533276	      0.88249877	     -0.00022417	     -0.20753993	      0.00363867	     -0.00071479	     48.34518273
      2.74839121	     -0.04881245	     -0.00020032	     -0.18986871	     -0.05532813	      0.88249786	     -0.00022285	     -0.20753356	      0.00364079	     -0.00072150	     48.33990609
      2.74966423	     -0.04880578	     -0.00017495	     -0.18986231	     -0.05532349	      0.88249693	     -0.00022152	     -0.20752752	      0.00364357	     -0.00072791	     48.21770318
      2.75093726	     -0.04880299	     -0.00015126	     -0.18985975	     -0.05531885	      0.88249600	     -0.00022018	     -0.20752185	      0.00364686	     -0.00073410	     48.17984073
      2.75221028	     -0.04880240	     -0.00012608	     -0.18985943	     -0.05531421	      0.88249506	     -0.00021883	     -0.20751661	      0.00365079	     -0.00074007	     48.05121136
      2.75375324	     -0.04880817	     -0.00009808	     -0.18986548	     -0.05530857	      0.88249392	     -0.00021718	     -0.20751087	      0.00365629	     -0.00074713	     48.01780478
      2.75487482	     -0.04881344	     -0.00007517	     -0.18987100	     -0.05530447	      0.88249308	     -0.00021598	     -0.20750719	      0.00366092	     -0.00075213	     47.84940392
      2.75599640	     -0.04882449	     -0.00005475	     -0.18988226	     -0.05530036	      0.88249223	     -0.00021477	     -0.20750395	      0.00366598	     -0.00075709	     47.77197644
      2.75751806	     -0.04884320	     -0.00002553	     -0.18990128	     -0.05529478	      0.88249107	     -0.00021311	     -0.20750036	      0.00367369	     -0.00076385	     47.62475564
      2.75886025	     -0.04886727	     -0.00000196	     -0.18992558	     -0.05528984	      0.88249004	     -0.00021165	     -0.20749800	      0.00368128	     -0.00076999	     47.52333758
      2.76020243	     -0.04889029	      0.00002498	     -0.18994891	     -0.05528489	      0.88248901	     -0.00021017	     -0.20749645	      0.00368971	     -0.00077638	     47.40774120
      2.76137640	     -0.04891870	      0.00004510	     -0.18997753	     -0.05528056	      0.88248809	     -0.00020887	     -0.20749571	      0.00369774	     -0.00078223	     47.27983058
      2.76255038	     -0.04894598	      0.00006804	     -0.19000508	     -0.05527621	      0.88248717	     -0.00020756	     -0.20749560	      0.00370639	     -0.00078836	     47.17778620
      2.76372436	     -0.04897953	      0.00008936	     -0.19003886	     -0.05527185	      0.88248624	     -0.00020625	     -0.20749613	      0.00371566	     -0.00079479	     47.03788619
      2.76529647	     -0.04902575	      0.00011985	     -0.19008545	     -0.05526600	      0.88248498	     -0.00020448	     -0.20749787	      0.00372903	     -0.00080398	     46.91809960
      2.76648696	     -0.04906821	      0.00014075	     -0.19012816	     -0.05526156	      0.88248402	     -0.00020313	     -0.20749994	      0.00373994	     -0.00081134	     46.73285349
      2.76767744	     -0.04910899	      0.00016355	     -0.19016923	     -0.05525710	      0.88248305	     -0.00020177	     -0.20750270	      0.00375149	     -0.00081903	     46.65597812
      2.76886792	     -0.04915578	      0.00018454	     -0.19021627	     -0.05525262	      0.88248207	     -0.00020041	     -0.20750611	      0.00376370	     -0.00082690	     46.50274971
      2.77043244	     -0.04921735	      0.00021346	     -0.19027823	     -0.05524672	      0.88248077	     -0.00019862	     -0.20751161	      0.00378065	     -0.00083742	     46.43037893
      2.77160360	     -0.04927128	      0.00023264	     -0.19033240	     -0.05524229	      0.88247978	     -0.00019727	     -0.20751643	      0.00379403	     -0.00084522	     46.22567292
      2.77277476	     -0.04932306	      0.00025360	     -0.19038447	     -0.05523784	      0.88247879	     -0.00019591	     -0.20752191	      0.00380786	     -0.00085289	     46.15938140
      2.77421147	     -0.04939431	      0.00027716	     -0.19045604	     -0.05523235	      0.88247756	     -0.00019424	     -0.20752944	      0.00382550	     -0.00086194	     45.95365321
      2.77550041	     -0.04945667	      0.00029995	     -0.19051874	     -0.05522741	      0.88247644	     -0.00019274	     -0.20753699	      0.00384182	     -0.00086970	     45.90632735
      2.77678936	     -0.04952834	      0.00031990	     -0.19059070	     -0.05522245	      0.88247532	     -0.00019124	     -0.20754522	      0.00385869	     -0.00087698	     45.66932195
      2.77807830	     -0.04959618	      0.00034226	     -0.19065889	     -0.05521746	      0.88247418	     -0.00018973	     -0.20755419	      0.00387595	     -0.00088386	     45.63485560
      2.77936725	     -0.04967453	      0.00036134	     -0.19073753	     -0.05521246	      0.88247304	     -0.00018822	     -0.20756380	      0.00389376	     -0.00089014	     45.38917786
      2.78065620	     -0.04974770	      0.00038287	     -0.19081106	     -0.05520743	      0.88247189	     -0.00018671	     -0.20757412	      0.00391192	     -0.00089594	     45.36999612
      2.78194514	     -0.04983174	      0.00040050	     -0.19089540	     -0.05520237	      0.88247073	     -0.00018521	     -0.20758504	      0.00393064	     -0.00090105	     45.12624572
      2.78323409	     -0.04990919	      0.00042093	     -0.19097320	     -0.05519729	      0.88246956	     -0.00018370	     -0.20759660	      0.00394967	     -0.00090562	     45.10176268
      2.78452303	     -0.04999837	      0.00043704	     -0.19106267	     -0.05519219	      0.88246839	     -0.00018220	     -0.20760868	      0.00396923	     -0.00090945	     44.85175841
      2.78581198	     -0.05007967	      0.00045611	     -0.19114434	     -0.05518706	      0.88246722	     -0.00018070	     -0.20762135	      0.00398907	     -0.00091269	     44.81915060
      2.78710092	     -0.05017279	      0.00047059	     -0.19123774	     -0.05518191	      0.88246604	     -0.00017921	     -0.20763447	      0.00400943	     -0.00091515	     44.56511113
      2.78838987	     -0.05025554	      0.00048794	     -0.19132085	     -0.05517672	      0.88246486	     -0.00017773	     -0.20764809	      0.00403003	     -0.00091702	     44.51388300
      2.78954593	     -0.05033948	      0.00049934	     -0.19140505	     -0.05517205	      0.88246380	     -0.00017641	     -0.20766065	      0.00404892	     -0.00091797	     44.28737224
      2.79070199	     -0.05041847	      0.00051255	     -0.19148433	     -0.05516736	      0.88246274	     -0.00017509	     -0.20767359	      0.00406801	     -0.00091835	     44.17096910
      2.79212327	     -0.05052020	      0.00052621	     -0.19158639	     -0.05516156	      0.88246143	     -0.00017349	     -0.20768989	      0.00409194	     -0.00091798	     43.98411108
      2.79354455	     -0.05061556	      0.00054087	     -0.19168212	     -0.05515573	      0.88246013	     -0.00017190	     -0.20770657	      0.00411629	     -0.00091676	     43.86815845
      2.79474446	     -0.05070062	      0.00055018	     -0.19176745	     -0.05515078	      0.88245903	     -0.00017057	     -0.20772078	      0.00413727	     -0.00091498	     43.69805304
      2.79594438	     -0.05077832	      0.00056100	     -0.19184545	     -0.05514580	      0.88245793	     -0.00016925	     -0.20773507	      0.00415848	     -0.00091264	     43.58587542
      2.79714429	     -0.05085733	      0.00056971	     -0.19192474	     -0.05514080	      0.88245684	     -0.00016795	     -0.20774932	      0.00418001	     -0.00090966	     43.46932414
      2.79874844	     -0.05095541	      0.00058156	     -0.19202320	     -0.05513407	      0.88245539	     -0.00016624	     -0.20776820	      0.00420916	     -0.00090466	     43.35367889
      2.79997026	     -0.05103212	      0.00058792	     -0.19210018	     -0.05512891	      0.88245428	     -0.00016495	     -0.20778235	      0.00423165	     -0.00089993	     43.26440602
      2.80119208	     -0.05110208	      0.00059537	     -0.19217042	     -0.05512373	      0.88245319	     -0.00016367	     -0.20779628	      0.00425422	     -0.00089444	     43.17355732
      2.80241390	     -0.05117371	      0.00060050	     -0.19224230	     -0.05511852	      0.88245210	     -0.00016242	     -0.20780992	      0.00427691	     -0.00088814	     43.10586823
      2.80400856	     -0.05126078	      0.00060763	     -0.19232972	     -0.05511167	      0.88245069	     -0.00016082	     -0.20782729	      0.00430657	     -0.00087883	     42.99581887
      2.80521240	     -0.05132994	      0.00060985	     -0.19239909	     -0.05510648	      0.88244964	     -0.00015963	     -0.20784001	      0.00432905	     -0.00087099	     42.96952594
      2.80641624	     -0.05139312	      0.00061331	     -0.19246251	     -0.05510125	      0.88244859	     -0.00015846	     -0.20785244	      0.00435151	     -0.00086260	     42.88887346
      2.80788093	     -0.05147293	      0.00061419	     -0.19254256	     -0.05509486	      0.88244734	     -0.00015706	     -0.20786708	      0.00437890	     -0.00085165	     42.89347831
      2.80919177	     -0.05153855	      0.00061615	     -0.19260843	     -0.05508910	      0.88244623	     -0.00015584	     -0.20787980	      0.00440340	     -0.00084126	     42.79471417
      2.81050261	     -0.05160888	      0.00061406	     -0.19267893	     -0.05508331	      0.88244513	     -0.00015464	     -0.20789208	      0.00442793	     -0.00083028	     42.86874228
      2.81181345	     -0.05167173	      0.00061415	     -0.19274201	     -0.05507749	      0.88244405	     -0.00015347	     -0.20790398	      0.00445240	     -0.00081880	     42.76431400
      2.81312429	     -0.05173908	      0.00060965	     -0.19280950	     -0.05507164	      0.88244299	     -0.00015233	     -0.20791544	      0.00447679	     -0.00080683	     42.90858175
      2.81443513	     -0.05179828	      0.00060818	     -0.19286891	     -0.05506576	      0.88244194	     -0.00015122	     -0.20792649	      0.00450102	     -0.00079444	     42.77750862
      2.81574597	     -0.05186219	      0.00060120	     -0.19293293	     -0.05505984	      0.88244090	     -0.00015013	     -0.20793707	      0.00452498	     -0.00078165	     43.02421586
      2.81690085	     -0.05191147	      0.00059812	     -0.19298237	     -0.05505460	      0.88244001	     -0.00014920	     -0.20794606	      0.00454588	     -0.00077006	     42.89417817
      2.81805574	     -0.05196293	      0.00059133	     -0.19303392	     -0.05504934	      0.88243912	     -0.00014829	     -0.20795470	      0.00456644	     -0.00075819	     43.04887337
      2.81946285	     -0.05202226	      0.00058404	     -0.19309339	     -0.05504290	      0.88243807	     -0.00014722	     -0.20796480	      0.00459111	     -0.00074338	     43.05366066
      2.82086996	     -0.05208182	      0.00057313	     -0.19315301	     -0.05503642	      0.88243703	     -0.00014618	     -0.20797442	      0.00461522	     -0.00072829	     43.37816068
      2.82200300	     -0.05212635	      0.00056647	     -0.19319764	     -0.05503118	      0.88243621	     -0.00014536	     -0.20798183	      0.00463435	     -0.00071588	     43.29143502
      2.82313604	     -0.05217117	      0.00055693	     -0.19324251	     -0.05502592	      0.88243541	     -0.00014457	     -0.20798893	      0.00465307	     -0.00070332	     43.50382995
      2.82457185	     -0.05222517	      0.00054560	     -0.19329659	     -0.05501922	      0.88243441	     -0.00014361	     -0.20799747	      0.00467635	     -0.00068713	     43.58197861
      2.82600766	     -0.05227769	      0.00053084	     -0.19334913	     -0.05501249	      0.88243344	     -0.00014268	     -0.20800550	      0.00469899	     -0.00067072	     44.01387740
      2.82708644	     -0.05231493	      0.00052174	     -0.19338641	     -0.05500741	      0.88243272	     -0.00014200	     -0.20801120	      0.00471578	     -0.00065816	     43.94848333
      2.82816521	     -0.05235137	      0.00051017	     -0.19342287	     -0.05500232	      0.88243202	     -0.00014135	     -0.20801660	      0.00473217	     -0.00064549	     44.18094023
      2.82967442	     -0.05240005	      0.00049429	     -0.19347157	     -0.05499516	      0.88243106	     -0.00014048	     -0.20802366	      0.00475468	     -0.00062753	     44.34586001
      2.83118362	     -0.05244653	      0.00047535	     -0.19351801	     -0.05498797	      0.88243012	     -0.00013965	     -0.20803012	      0.00477656	     -0.00060940	     44.84938037
      2.83220762	     -0.05247649	      0.00046449	     -0.19354799	     -0.05498307	      0.88242951	     -0.00013912	     -0.20803416	      0.00479125	     -0.00059692	     44.78866190
      2.83323161	     -0.05250556	      0.00045151	     -0.19357704	     -0.05497815	      0.88242890	     -0.00013860	     -0.20803793	      0.00480563	     -0.00058436	     45.02314229
      2.83485551	     -0.05254943	      0.00043074	     -0.19362088	     -0.05497033	      0.88242797	     -0.00013783	     -0.20804334	      0.00482808	     -0.00056411	     45.26902851
      2.83616970	     -0.05258373	      0.00041197	     -0.19365512	     -0.05496397	      0.88242724	     -0.00013724	     -0.20804722	      0.00484582	     -0.00054744	     45.62127866
      2.83748389	     -0.05261642	      0.00039431	     -0.19368778	     -0.05495759	      0.88242653	     -0.00013668	     -0.20805067	      0.00486334	     -0.00053050	     45.72483137
      2.83879809	     -0.05264759	      0.00037381	     -0.19371886	     -0.05495119	      0.88242584	     -0.00013617	     -0.20805368	      0.00488046	     -0.00051344	     46.17902283
      2.83996631	     -0.05267383	      0.00035758	     -0.19374507	     -0.05494548	      0.88242525	     -0.00013574	     -0.20805599	      0.00489560	     -0.00049814	     46.21469389
      2.84113453	     -0.05269843	      0.00033899	     -0.19376960	     -0.05493975	      0.88242468	     -0.00013534	     -0.20805795	      0.00491047	     -0.00048284	     46.55643995
      2.84230275	     -0.05271979	      0.00032169	     -0.19379091	     -0.05493401	      0.88242412	     -0.00013496	     -0.20805954	      0.00492526	     -0.00046750	     46.70911194
      2.84380355	     -0.05273932	      0.00029832	     -0.19381037	     -0.05492660	      0.88242344	     -0.00013452	     -0.20806091	      0.00494398	     -0.00044780	     47.14152692
      2.84498616	     -0.05274632	      0.00028211	     -0.19381736	     -0.05492075	      0.88242292	     -0.00013421	     -0.20806130	      0.00495869	     -0.00043212	     47.23628884
      2.84616877	     -0.05274541	      0.00026462	     -0.19381642	     -0.05491487	      0.88242242	     -0.00013393	     -0.20806094	      0.00497316	     -0.00041629	     47.58922610
      2.84735138	     -0.05273676	      0.00024902	     -0.19380778	     -0.05490898	      0.88242193	     -0.00013368	     -0.20805973	      0.00498751	     -0.00040007	     47.75879320
      2.84884460	     -0.05271391	      0.00022821	     -0.19378492	     -0.05490152	      0.88242135	     -0.00013340	     -0.20805684	      0.00500521	     -0.00037895	     48.20866585
      2.85000608	     -0.05268681	      0.00021423	     -0.19375785	     -0.05489570	      0.88242092	     -0.00013322	     -0.20805345	      0.00501874	     -0.00036172	     48.29321784
      2.85116755	     -0.05265208	      0.00019885	     -0.19372312	     -0.05488987	      0.88242051	     -0.00013306	     -0.20804900	      0.00503181	     -0.00034374	     48.61735248
      2.85232903	     -0.05261075	      0.00018489	     -0.19368182	     -0.05488401	      0.88242012	     -0.00013294	     -0.20804346	      0.00504447	     -0.00032485	     48.78109872
      2.85388625	     -0.05254586	      0.00016513	     -0.19361693	     -0.05487615	      0.88241964	     -0.00013282	     -0.20803433	      0.00506050	     -0.00029808	     49.19202318
      2.85503763	     -0.05249144	      0.00015241	     -0.19356254	     -0.05487031	      0.88241931	     -0.00013276	     -0.20802634	      0.00507170	     -0.00027713	     49.26212871
      2.85618902	     -0.05243156	      0.00013813	     -0.19350265	     -0.05486447	      0.88241900	     -0.00013273	     -0.20801732	      0.00508213	     -0.00025527	     49.55423706
      2.85760142	     -0.05235174	      0.00012239	     -0.19342283	     -0.05485728	      0.88241866	     -0.00013273	     -0.20800490	      0.00509395	     -0.00022713	     49.72022927
      2.85885524	     -0.05227452	      0.00010696	     -0.19334556	     -0.05485089	      0.88241839	     -0.00013277	     -0.20799264	      0.00510336	     -0.00020108	     50.08998576
      2.86010907	     -0.05219173	      0.00009395	     -0.19326277	     -0.05484448	      0.88241815	     -0.00013284	     -0.20797925	      0.00511188	     -0.00017395	     50.18562841
      2.86136290	     -0.05210394	      0.00007887	     -0.19317491	     -0.05483807	      0.88241795	     -0.00013295	     -0.20796475	      0.00511925	     -0.00014595	     50.56137519
      2.86261673	     -0.05201072	      0.00006676	     -0.19308167	     -0.05483165	      0.88241779	     -0.00013309	     -0.20794916	      0.00512564	     -0.00011699	     50.65143375
      2.86387056	     -0.05191264	      0.00005240	     -0.19298351	     -0.05482522	      0.88241766	     -0.00013326	     -0.20793251	      0.00513082	     -0.00008718	     51.03433718
      2.86512439	     -0.05181067	      0.00004063	     -0.19288148	     -0.05481878	      0.88241757	     -0.00013347	     -0.20791485	      0.00513495	     -0.00005647	     51.10176431
      2.86637822	     -0.05170582	      0.00002623	     -0.19277651	     -0.05481234	      0.88241752	     -0.00013371	     -0.20789626	      0.00513780	     -0.00002518	     51.48329548
      2.86763205	     -0.05159729	      0.00001502	     -0.19266791	     -0.05480590	      0.88241751	     -0.00013399	     -0.20787679	      0.00513961	      0.00000668	     51.54004710
      2.86888588	     -0.05148462	      0.00000118	     -0.19255509	     -0.05479945	      0.88241754	     -0.00013430	     -0.20785644	      0.00514015	      0.00003876	     51.93326264
      2.87013971	     -0.05136886	     -0.00000925	     -0.19243922	     -0.05479301	      0.88241761	     -0.00013465	     -0.20783523	      0.00513968	      0.00007108	     51.97535902
      2.87139354	     -0.05124996	     -0.00002274	     -0.19232014	     -0.05478656	      0.88241771	     -0.00013502	     -0.20781321	      0.00513793	      0.00010328	     52.37805613
      2.87264737	     -0.05112851	     -0.00003259	     -0.19219857	     -0.05478012	      0.88241786	     -0.00013544	     -0.20779039	      0.00513519	      0.00013540	     52.40929767
      2.87377575	     -0.05101799	     -0.00004434	     -0.19208785	     -0.05477433	      0.88241803	     -0.00013584	     -0.20776923	      0.00513162	      0.00016395	     52.73264421
      2.87490414	     -0.05090651	     -0.00005398	     -0.19197620	     -0.05476854	      0.88241823	     -0.00013626	     -0.20774752	      0.00512722	      0.00019216	     52.84959185
      2.87627105	     -0.05077057	     -0.00006714	     -0.19184002	     -0.05476154	      0.88241852	     -0.00013682	     -0.20772054	      0.00512061	      0.00022565	     53.14679892
      2.87763797	     -0.05063411	     -0.00007837	     -0.19170332	     -0.05475455	      0.88241885	     -0.00013741	     -0.20769290	      0.00511273	      0.00025838	     53.26476381
      2.87879185	     -0.05051993	     -0.00009009	     -0.19158887	     -0.05474865	      0.88241916	     -0.00013794	     -0.20766912	      0.00510495	      0.00028516	     53.54890133
      2.87994572	     -0.05040741	     -0.00009993	     -0.19147612	     -0.05474276	      0.88241951	     -0.00013850	     -0.20764501	      0.00509630	      0.00031111	     53.65228614
      2.88109959	     -0.05029679	     -0.00011093	     -0.19136521	     -0.05473689	      0.88241988	     -0.00013909	     -0.20762065	      0.00508669	      0.00033599	     53.85313835
      2.88265766	     -0.05015075	     -0.00012437	     -0.19121880	     -0.05472897	      0.88242043	     -0.00013993	     -0.20758747	      0.00507236	      0.00036771	     54.00423664
      2.88382936	     -0.05004402	     -0.00013609	     -0.19111174	     -0.05472304	      0.88242087	     -0.00014059	     -0.20756240	      0.00506051	      0.00038988	     54.23013186
      2.88500106	     -0.04994019	     -0.00014599	     -0.19100760	     -0.05471712	      0.88242134	     -0.00014129	     -0.20753729	      0.00504789	      0.00041051	     54.31136462
      2.88617275	     -0.04983902	     -0.00015704	     -0.19090608	     -0.05471121	      0.88242184	     -0.00014201	     -0.20751221	      0.00503443	      0.00042943	     54.46845628
      2.88772605	     -0.04971082	     -0.00017081	     -0.19077742	     -0.05470340	      0.88242252	     -0.00014301	     -0.20747918	      0.00501543	      0.00045183	     54.55363255
      2.88887903	     -0.04962088	     -0.00018273	     -0.19068708	     -0.05469763	      0.88242305	     -0.00014378	     -0.20745493	      0.00500045	      0.00046619	     54.71150757
      2.89003200	     -0.04953431	     -0.00019281	     -0.19060015	     -0.05469187	      0.88242359	     -0.00014458	     -0.20743096	      0.00498492	      0.00047857	     54.75683024
      2.89145241	     -0.04943220	     -0.00020655	     -0.19049756	     -0.05468481	      0.88242428	     -0.00014560	     -0.20740182	      0.00496499	      0.00049086	     54.90926664
      2.89271901	     -0.04934524	     -0.00021683	     -0.19041020	     -0.05467853	      0.88242491	     -0.00014654	     -0.20737624	      0.00494664	      0.00049905	     54.92047032
      2.89398561	     -0.04926145	     -0.00022903	     -0.19032595	     -0.05467228	      0.88242555	     -0.00014752	     -0.20735104	      0.00492767	      0.00050447	     55.06234643
      2.89525221	     -0.04918062	     -0.00023848	     -0.19024472	     -0.05466605	      0.88242619	     -0.00014853	     -0.20732621	      0.00490828	      0.00050724	     55.04617714
      2.89651881	     -0.04910316	     -0.00025021	     -0.19016680	     -0.05465984	      0.88242683	     -0.00014956	     -0.20730175	      0.00488835	      0.00050724	     55.16708661
      2.89778541	     -0.04902961	     -0.00025883	     -0.19009285	     -0.05465366	      0.88242747	     -0.00015063	     -0.20727768	      0.00486808	      0.00050466	     55.11213428
      2.89905201	     -0.04896018	     -0.00027020	     -0.19002296	     -0.05464751	      0.88242811	     -0.00015173	     -0.20725402	      0.00484730	      0.00049936	     55.20924292
      2.90031861	     -0.04889384	     -0.00027804	     -0.18995622	     -0.05464139	      0.88242874	     -0.00015286	     -0.20723079	      0.00482629	      0.00049156	     55.12767016
      2.90158521	     -0.04883075	     -0.00028898	     -0.18989266	     -0.05463529	      0.88242935	     -0.00015402	     -0.20720798	      0.00480487	      0.00048118	     55.21168631
      2.90285181	     -0.04876971	     -0.00029591	     -0.18983123	     -0.05462921	      0.88242995	     -0.00015521	     -0.20718558	      0.00478328	      0.00046852	     55.10740545
      2.90397797	     -0.04871850	     -0.00030496	     -0.18977962	     -0.05462384	      0.88243047	     -0.00015629	     -0.20716600	      0.00476378	      0.00045531	     55.13668176
      2.90510412	     -0.04866904	     -0.00031152	     -0.18972979	     -0.05461848	      0.88243098	     -0.00015740	     -0.20714675	      0.00474414	      0.00044048	     55.07077650
      2.90649529	     -0.04861119	     -0.00032083	     -0.18967146	     -0.05461190	      0.88243158	     -0.00015880	     -0.20712340	      0.00471960	      0.00041997	     55.04616065
      2.90788647	     -0.04855622	     -0.00032766	     -0.18961607	     -0.05460535	      0.88243215	     -0.00016023	     -0.20710054	      0.00469486	      0.00039737	     54.93601888
      2.90903567	     -0.04851483	     -0.00033560	     -0.18957427	     -0.05459997	      0.88243259	     -0.00016144	     -0.20708203	      0.00467418	      0.00037718	     54.89785943
      2.91018487	     -0.04847412	     -0.00034094	     -0.18953321	     -0.05459461	      0.88243301	     -0.00016268	     -0.20706386	      0.00465341	      0.00035584	     54.80155889
      2.91157817	     -0.04842924	     -0.00034900	     -0.18948786	     -0.05458814	      0.88243349	     -0.00016421	     -0.20704229	      0.00462804	      0.00032854	     54.70588540
      2.91297147	     -0.04838516	     -0.00035378	     -0.18944338	     -0.05458171	      0.88243393	     -0.00016577	     -0.20702123	      0.00460254	      0.00029994	     54.59570089
      2.91405037	     -0.04835683	     -0.00036048	     -0.18941467	     -0.05457676	      0.88243424	     -0.00016700	     -0.20700525	      0.00458271	      0.00027704	     54.47484774
      2.91512927	     -0.04832676	     -0.00036435	     -0.18938428	     -0.05457182	      0.88243452	     -0.00016826	     -0.20698958	      0.00456283	      0.00025366	     54.38109840
      2.91657774	     -0.04829078	     -0.00037085	     -0.18934784	     -0.05456523	      0.88243487	     -0.00016998	     -0.20696896	      0.00453610	      0.00022170	     54.21135055
      2.91785781	     -0.04825686	     -0.00037410	     -0.18931357	     -0.05455944	      0.88243513	     -0.00017152	     -0.20695114	      0.00451243	      0.00019313	     54.13582084
      2.91913788	     -0.04823047	     -0.00038012	     -0.18928677	     -0.05455368	      0.88243536	     -0.00017310	     -0.20693364	      0.00448880	      0.00016450	     53.90999248
      2.92024639	     -0.04820210	     -0.00038185	     -0.18925811	     -0.05454872	      0.88243553	     -0.00017449	     -0.20691878	      0.00446829	      0.00013973	     53.87334521
      2.92135489	     -0.04818004	     -0.00038577	     -0.18923571	     -0.05454378	      0.88243567	     -0.00017590	     -0.20690413	      0.00444786	      0.00011519	     53.68432777
      2.92246339	     -0.04815561	     -0.00038806	     -0.18921098	     -0.05453886	      0.88243579	     -0.00017733	     -0.20688972	      0.00442742	      0.00009096	     53.58757542
      2.92397939	     -0.04812676	     -0.00039203	     -0.18918170	     -0.05453217	      0.88243590	     -0.00017932	     -0.20687034	      0.00439955	      0.00005861	     53.33545885
      2.92510715	     -0.04810164	     -0.00039286	     -0.18915630	     -0.05452722	      0.88243595	     -0.00018082	     -0.20685618	      0.00437880	      0.00003522	     53.28160798
      2.92623490	     -0.04808215	     -0.00039525	     -0.18913649	     -0.05452229	      0.88243598	     -0.00018234	     -0.20684220	      0.00435816	      0.00001261	     53.06483494
      2.92736266	     -0.04806032	     -0.00039620	     -0.18911436	     -0.05451739	      0.88243598	     -0.00018389	     -0.20682844	      0.00433751	     -0.00000920	     52.95476936
      2.92886137	     -0.04803693	     -0.00039865	     -0.18909056	     -0.05451091	      0.88243595	     -0.00018597	     -0.20681043	      0.00431024	     -0.00003674	     52.66996620
      2.92996627	     -0.04801613	     -0.00039851	     -0.18906951	     -0.05450615	      0.88243590	     -0.00018753	     -0.20679739	      0.00429014	     -0.00005597	     52.61685695
      2.93107118	     -0.04800137	     -0.00039996	     -0.18905444	     -0.05450143	      0.88243582	     -0.00018911	     -0.20678453	      0.00427019	     -0.00007414	     52.39306864
      2.93244183	     -0.04798080	     -0.00040010	     -0.18903354	     -0.05449559	      0.88243571	     -0.00019109	     -0.20676887	      0.00424550	     -0.00009526	     52.27011264
      2.93365969	     -0.04796951	     -0.00040184	     -0.18902190	     -0.05449043	      0.88243558	     -0.00019287	     -0.20675522	      0.00422377	     -0.00011258	     51.97695111
      2.93487754	     -0.04795411	     -0.00040128	     -0.18900621	     -0.05448530	      0.88243543	     -0.00019467	     -0.20674189	      0.00420209	     -0.00012862	     51.90697948
      2.93609539	     -0.04794752	     -0.00040301	     -0.18899929	     -0.05448020	      0.88243527	     -0.00019650	     -0.20672882	      0.00418067	     -0.00014324	     51.58223405
      2.93731325	     -0.04793557	     -0.00040202	     -0.18898705	     -0.05447512	      0.88243509	     -0.00019834	     -0.20671610	      0.00415931	     -0.00015656	     51.52633263
      2.93853110	     -0.04793350	     -0.00040367	     -0.18898464	     -0.05447007	      0.88243489	     -0.00020021	     -0.20670366	      0.00413827	     -0.00016843	     51.16726593
      2.93974895	     -0.04792492	     -0.00040218	     -0.18897579	     -0.05446504	      0.88243468	     -0.00020209	     -0.20669159	      0.00411732	     -0.00017904	     51.12980039
      2.94096681	     -0.04792728	     -0.00040364	     -0.18897781	     -0.05446004	      0.88243445	     -0.00020399	     -0.20667981	      0.00409674	     -0.00018825	     50.73650678
      2.94218466	     -0.04792181	     -0.00040140	     -0.18897207	     -0.05445506	      0.88243422	     -0.00020591	     -0.20666843	      0.00407627	     -0.00019624	     50.72097534
      2.94326293	     -0.04792702	     -0.00040230	     -0.18897700	     -0.05445068	      0.88243400	     -0.00020762	     -0.20665861	      0.00405850	     -0.00020218	     50.36246666
      2.94434119	     -0.04792791	     -0.00040105	     -0.18897764	     -0.05444631	      0.88243378	     -0.00020935	     -0.20664909	      0.00404088	     -0.00020722	     50.23869162
      2.94568014	     -0.04793506	     -0.00040077	     -0.18898446	     -0.05444091	      0.88243350	     -0.00021151	     -0.20663764	      0.00401942	     -0.00021216	     49.92605415
      2.94701909	     -0.04793912	     -0.00039850	     -0.18898824	     -0.05443554	      0.88243322	     -0.00021369	     -0.20662665	      0.00399829	     -0.00021579	     49.82417924
      2.94812409	     -0.04795026	     -0.00039851	     -0.18899910	     -0.05443114	      0.88243298	     -0.00021550	     -0.20661787	      0.00398128	     -0.00021774	     49.46857764
      2.94922909	     -0.04795750	     -0.00039650	     -0.18900611	     -0.05442675	      0.88243273	     -0.00021732	     -0.20660941	      0.00396449	     -0.00021887	     49.33492293
      2.95057221	     -0.04797252	     -0.00039540	     -0.18902083	     -0.05442143	      0.88243244	     -0.00021955	     -0.20659950	      0.00394458	     -0.00021908	     48.99467324
      2.95191532	     -0.04798370	     -0.00039203	     -0.18903175	     -0.05441615	      0.88243215	     -0.00022179	     -0.20659005	      0.00392505	     -0.00021817	     48.90330056
      2.95298579	     -0.04800078	     -0.00039156	     -0.18904858	     -0.05441196	      0.88243191	     -0.00022358	     -0.20658280	      0.00390993	     -0.00021658	     48.52259398
      2.95405626	     -0.04801389	     -0.00038914	     -0.18906149	     -0.05440778	      0.88243168	     -0.00022539	     -0.20657585	      0.00389505	     -0.00021439	     48.37252366
      2.95545071	     -0.04803650	     -0.00038710	     -0.18908381	     -0.05440236	      0.88243139	     -0.00022775	     -0.20656720	      0.00387623	     -0.00021056	     48.02109816
      2.95684517	     -0.04805555	     -0.00038289	     -0.18910262	     -0.05439697	      0.88243110	     -0.00023012	     -0.20655903	      0.00385790	     -0.00020582	     47.91500139
      2.95789095	     -0.04807743	     -0.00038161	     -0.18912429	     -0.05439294	      0.88243088	     -0.00023191	     -0.20655318	      0.00384465	     -0.00020161	     47.52330650
      2.95893673	     -0.04809561	     -0.00037847	     -0.18914230	     -0.05438893	      0.88243067	     -0.00023370	     -0.20654762	      0.00383167	     -0.00019696	     47.36070514
      2.96038938	     -0.04812575	     -0.00037513	     -0.18917218	     -0.05438337	      0.88243039	     -0.00023620	     -0.20654033	      0.00381429	     -0.00018977	     47.00632405
      2.96184204	     -0.04815194	     -0.00036974	     -0.18919816	     -0.05437784	      0.88243012	     -0.00023870	     -0.20653355	      0.00379755	     -0.00018181	     46.93009427
      2.96284741	     -0.04817782	     -0.00036858	     -0.18922385	     -0.05437403	      0.88242994	     -0.00024044	     -0.20652911	      0.00378652	     -0.00017569	     46.55163226
      2.96385278	     -0.04819952	     -0.00036575	     -0.18924538	     -0.05437023	      0.88242977	     -0.00024218	     -0.20652490	      0.00377574	     -0.00016914	     46.40350035
      2.96540357	     -0.04823686	     -0.00036237	     -0.18928247	     -0.05436439	      0.88242952	     -0.00024487	     -0.20651883	      0.00375973	     -0.00015807	     46.06817616
      2.96668820	     -0.04826579	     -0.00035850	     -0.18931121	     -0.05435957	      0.88242932	     -0.00024710	     -0.20651417	      0.00374693	     -0.00014806	     45.91940360
      2.96797283	     -0.04830031	     -0.00035633	     -0.18934552	     -0.05435476	      0.88242914	     -0.00024934	     -0.20650981	      0.00373464	     -0.00013723	     45.56670850
      2.96925746	     -0.04832850	     -0.00035173	     -0.18937356	     -0.05434997	      0.88242897	     -0.00025157	     -0.20650577	      0.00372264	     -0.00012569	     45.50415044
      2.97039676	     -0.04836067	     -0.00034986	     -0.18940554	     -0.05434574	      0.88242883	     -0.00025355	     -0.20650238	      0.00371241	     -0.00011476	     45.14119901
      2.97153606	     -0.04838711	     -0.00034570	     -0.18943185	     -0.05434151	      0.88242871	     -0.00025553	     -0.20649921	      0.00370235	     -0.00010330	     45.02536943
      2.97267535	     -0.04841701	     -0.00034237	     -0.18946161	     -0.05433730	      0.88242860	     -0.00025751	     -0.20649620	      0.00369260	     -0.00009124	     44.76887352
      2.97417760	     -0.04845226	     -0.00033643	     -0.18949671	     -0.05433176	      0.88242847	     -0.00026012	     -0.20649249	      0.00368006	     -0.00007446	     44.61799012
[truncated: 289,477 more chars]
