# Supplementary material for: A Neural Controller Model Considering the Vestibulospinal Tract in Human Postural Control
Source: Front Comput Neurosci. 2022 Feb 25;16:785099. doi: 10.3389/fncom.2022.785099 (PMC8913724; doi:10.3389/fncom.2022.785099)
Supplement: Supplementary file 8 [file Data_Sheet_3.zip › SimulationResults/VST+/3.550/opt_4/jiang_CoPpositon_pos.sto]

CoP
version=1
nRows=3686
nColumns=11
inDegrees=no

This file contains CoP trajectory (of origin) and orientations.

Units are S.I. units (seconds, meters, Newtons, ...)
Angles are in degrees.

endheader
time	cop-x	cop-z	cop-x-calcn-r	com-x	com-y	com-z	com-x-calcn-r	com-x-vel	com-y-vel	s_torques
      0.00050955	     -0.05889584	     -0.00032745	     -0.19988574	     -0.06311975	      0.88306779	     -0.00041561	     -0.21706737	      0.00000427	      0.00008594	     19.47566656
      0.00101911	     -0.05828031	     -0.00026130	     -0.19927124	     -0.06311975	      0.88306785	     -0.00041559	     -0.21705120	     -0.00000656	      0.00017381	     22.83167630
      0.00184916	     -0.05763867	     -0.00020310	     -0.19863018	     -0.06311977	      0.88306806	     -0.00041556	     -0.21701330	     -0.00004716	      0.00031723	     20.99344476
      0.00286037	     -0.05727385	     -0.00017832	     -0.19826489	     -0.06311985	      0.88306846	     -0.00041550	     -0.21696065	     -0.00012298	      0.00048347	     19.13977528
      0.00461319	     -0.05722190	     -0.00018723	     -0.19821069	     -0.06312021	      0.88306953	     -0.00041536	     -0.21687893	     -0.00028731	      0.00072455	     16.82305050
      0.00648985	     -0.05743463	     -0.00021047	     -0.19842072	     -0.06312092	      0.88307107	     -0.00041516	     -0.21681855	     -0.00047068	      0.00089685	     13.46255043
      0.00784164	     -0.05757366	     -0.00021988	     -0.19855805	     -0.06312164	      0.88307233	     -0.00041498	     -0.21679010	     -0.00059668	      0.00096583	     11.05301672
      0.00919342	     -0.05767250	     -0.00022240	     -0.19865543	     -0.06312253	      0.88307366	     -0.00041479	     -0.21676984	     -0.00071551	      0.00099413	      9.59783459
      0.01054520	     -0.05772595	     -0.00022018	     -0.19870760	     -0.06312358	      0.88307500	     -0.00041457	     -0.21675465	     -0.00082856	      0.00098770	      8.66211631
      0.01222644	     -0.05775496	     -0.00021498	     -0.19873515	     -0.06312508	      0.88307663	     -0.00041427	     -0.21673968	     -0.00096272	      0.00094060	      8.02849206
      0.01354978	     -0.05775561	     -0.00021038	     -0.19873470	     -0.06312642	      0.88307783	     -0.00041403	     -0.21672971	     -0.00106514	      0.00087907	      7.97523159
      0.01487312	     -0.05775211	     -0.00020682	     -0.19873011	     -0.06312790	      0.88307895	     -0.00041376	     -0.21672080	     -0.00116514	      0.00080076	      7.81744433
      0.01619646	     -0.05774281	     -0.00020455	     -0.19871971	     -0.06312951	      0.88307995	     -0.00041349	     -0.21671286	     -0.00126361	      0.00070914	      7.90026785
      0.01797788	     -0.05773150	     -0.00020325	     -0.19870691	     -0.06313188	      0.88308109	     -0.00041310	     -0.21670364	     -0.00139372	      0.00056995	      7.74297403
      0.01929486	     -0.05772001	     -0.00020449	     -0.19869430	     -0.06313377	      0.88308177	     -0.00041281	     -0.21669797	     -0.00148862	      0.00045812	      7.94400154
      0.02061183	     -0.05771266	     -0.00020631	     -0.19868584	     -0.06313580	      0.88308229	     -0.00041251	     -0.21669326	     -0.00158192	      0.00034074	      7.75906253
      0.02222648	     -0.05770266	     -0.00021011	     -0.19867445	     -0.06313844	      0.88308272	     -0.00041213	     -0.21668887	     -0.00169455	      0.00019100	      7.81023164
      0.02366996	     -0.05769949	     -0.00021402	     -0.19867006	     -0.06314096	      0.88308290	     -0.00041178	     -0.21668616	     -0.00179289	      0.00005330	      7.51551640
      0.02511343	     -0.05769544	     -0.00021923	     -0.19866480	     -0.06314362	      0.88308288	     -0.00041143	     -0.21668465	     -0.00188922	     -0.00008693	      7.58771474
      0.02655690	     -0.05769991	     -0.00022432	     -0.19866808	     -0.06314641	      0.88308265	     -0.00041107	     -0.21668425	     -0.00198248	     -0.00022849	      7.34314421
      0.02800037	     -0.05770439	     -0.00023030	     -0.19867139	     -0.06314934	      0.88308222	     -0.00041071	     -0.21668499	     -0.00207289	     -0.00037065	      7.43118096
      0.02944385	     -0.05771939	     -0.00023570	     -0.19868527	     -0.06315239	      0.88308158	     -0.00041034	     -0.21668681	     -0.00215916	     -0.00051225	      7.32939919
      0.03088732	     -0.05773461	     -0.00024176	     -0.19869940	     -0.06315557	      0.88308074	     -0.00040996	     -0.21668974	     -0.00224149	     -0.00065262	      7.48815021
      0.03233079	     -0.05776170	     -0.00024686	     -0.19872547	     -0.06315886	      0.88307970	     -0.00040958	     -0.21669371	     -0.00231841	     -0.00079050	      7.59778161
      0.03377427	     -0.05778820	     -0.00025246	     -0.19875100	     -0.06316226	      0.88307846	     -0.00040919	     -0.21669878	     -0.00239026	     -0.00092512	      7.88976448
      0.03506177	     -0.05782202	     -0.00025644	     -0.19878401	     -0.06316538	      0.88307719	     -0.00040883	     -0.21670413	     -0.00244879	     -0.00104132	      8.19644851
      0.03634928	     -0.05785596	     -0.00026055	     -0.19881721	     -0.06316856	      0.88307578	     -0.00040847	     -0.21671031	     -0.00250237	     -0.00115323	      8.61617359
      0.03792339	     -0.05790501	     -0.00026472	     -0.19886543	     -0.06317255	      0.88307386	     -0.00040802	     -0.21671889	     -0.00256014	     -0.00128285	      9.26610786
      0.03949749	     -0.05795450	     -0.00026872	     -0.19891420	     -0.06317662	      0.88307174	     -0.00040756	     -0.21672857	     -0.00260956	     -0.00140330	     10.07762009
      0.04081138	     -0.05800220	     -0.00027114	     -0.19896137	     -0.06318007	      0.88306984	     -0.00040716	     -0.21673739	     -0.00264375	     -0.00149564	     10.83507126
      0.04212526	     -0.05804713	     -0.00027359	     -0.19900585	     -0.06318356	      0.88306782	     -0.00040676	     -0.21674687	     -0.00267207	     -0.00157984	     11.70367884
      0.04343915	     -0.05809423	     -0.00027544	     -0.19905257	     -0.06318709	      0.88306569	     -0.00040635	     -0.21675690	     -0.00269423	     -0.00165506	     12.61170891
      0.04524882	     -0.05815506	     -0.00027768	     -0.19911298	     -0.06319199	      0.88306261	     -0.00040578	     -0.21677148	     -0.00271555	     -0.00174303	     14.00094079
      0.04658105	     -0.05820076	     -0.00027863	     -0.19915846	     -0.06319561	      0.88306026	     -0.00040534	     -0.21678265	     -0.00272456	     -0.00179545	     14.93335234
      0.04791329	     -0.05824058	     -0.00027967	     -0.19919812	     -0.06319924	      0.88305784	     -0.00040490	     -0.21679410	     -0.00272882	     -0.00183711	     15.98126100
      0.04952344	     -0.05828740	     -0.00028043	     -0.19924481	     -0.06320364	      0.88305485	     -0.00040436	     -0.21680814	     -0.00272783	     -0.00187259	     17.02299483
      0.05094667	     -0.05832047	     -0.00028129	     -0.19927782	     -0.06320752	      0.88305217	     -0.00040387	     -0.21682063	     -0.00272268	     -0.00189042	     18.07390668
      0.05236991	     -0.05835304	     -0.00028167	     -0.19931040	     -0.06321139	      0.88304947	     -0.00040337	     -0.21683302	     -0.00271377	     -0.00189548	     18.70311667
      0.05379314	     -0.05837607	     -0.00028234	     -0.19933345	     -0.06321524	      0.88304678	     -0.00040286	     -0.21684526	     -0.00270254	     -0.00188826	     19.54186673
      0.05521638	     -0.05839816	     -0.00028262	     -0.19935561	     -0.06321908	      0.88304410	     -0.00040235	     -0.21685719	     -0.00268915	     -0.00186903	     19.88447701
      0.05663961	     -0.05841072	     -0.00028326	     -0.19936825	     -0.06322290	      0.88304146	     -0.00040182	     -0.21686877	     -0.00267497	     -0.00183858	     20.48261221
      0.05806285	     -0.05842244	     -0.00028362	     -0.19938007	     -0.06322669	      0.88303887	     -0.00040129	     -0.21687986	     -0.00266009	     -0.00179743	     20.53916937
      0.05948608	     -0.05842452	     -0.00028428	     -0.19938224	     -0.06323047	      0.88303635	     -0.00040076	     -0.21689046	     -0.00264582	     -0.00174656	     20.89432328
      0.06090932	     -0.05842601	     -0.00028453	     -0.19938384	     -0.06323422	      0.88303391	     -0.00040021	     -0.21690043	     -0.00263214	     -0.00168670	     20.69099441
      0.06233255	     -0.05841859	     -0.00028494	     -0.19937651	     -0.06323796	      0.88303155	     -0.00039967	     -0.21690979	     -0.00262026	     -0.00161906	     20.83746834
      0.06375579	     -0.05841212	     -0.00028493	     -0.19937014	     -0.06324168	      0.88302930	     -0.00039911	     -0.21691845	     -0.00260991	     -0.00154456	     20.44540759
      0.06517902	     -0.05839728	     -0.00028509	     -0.19935537	     -0.06324539	      0.88302716	     -0.00039855	     -0.21692646	     -0.00260214	     -0.00146454	     20.45859090
      0.06660226	     -0.05838438	     -0.00028497	     -0.19934252	     -0.06324909	      0.88302513	     -0.00039798	     -0.21693374	     -0.00259648	     -0.00137996	     19.95511501
      0.06802549	     -0.05836376	     -0.00028512	     -0.19932193	     -0.06325278	      0.88302323	     -0.00039741	     -0.21694037	     -0.00259392	     -0.00129219	     19.89550160
      0.06944873	     -0.05834634	     -0.00028503	     -0.19930451	     -0.06325647	      0.88302146	     -0.00039683	     -0.21694627	     -0.00259382	     -0.00120215	     19.33116070
      0.07087196	     -0.05832148	     -0.00028520	     -0.19927963	     -0.06326017	      0.88301981	     -0.00039624	     -0.21695153	     -0.00259709	     -0.00111116	     19.23787594
      0.07229520	     -0.05830127	     -0.00028511	     -0.19925937	     -0.06326387	      0.88301829	     -0.00039565	     -0.21695609	     -0.00260294	     -0.00102004	     18.66170567
      0.07371843	     -0.05827388	     -0.00028521	     -0.19923190	     -0.06326758	      0.88301691	     -0.00039506	     -0.21696005	     -0.00261223	     -0.00093002	     18.57111385
      0.07514167	     -0.05825210	     -0.00028499	     -0.19921002	     -0.06327131	      0.88301565	     -0.00039446	     -0.21696335	     -0.00262402	     -0.00084173	     18.00926361
      0.07656490	     -0.05822291	     -0.00028496	     -0.19918070	     -0.06327505	      0.88301451	     -0.00039386	     -0.21696611	     -0.00263921	     -0.00075627	     17.93524058
      0.07798814	     -0.05820068	     -0.00028475	     -0.19915831	     -0.06327882	      0.88301349	     -0.00039325	     -0.21696828	     -0.00265674	     -0.00067414	     17.39673481
      0.07941137	     -0.05817081	     -0.00028474	     -0.19912826	     -0.06328261	      0.88301259	     -0.00039263	     -0.21696999	     -0.00267756	     -0.00059633	     17.35396351
      0.08068420	     -0.05815166	     -0.00028463	     -0.19910891	     -0.06328603	      0.88301187	     -0.00039208	     -0.21697109	     -0.00269810	     -0.00053066	     17.06532106
      0.08195703	     -0.05814093	     -0.00028605	     -0.19909792	     -0.06328948	      0.88301124	     -0.00039153	     -0.21697205	     -0.00272291	     -0.00046942	     17.19394222
      0.08351667	     -0.05818867	     -0.00029168	     -0.19914516	     -0.06329376	      0.88301056	     -0.00039084	     -0.21697427	     -0.00276441	     -0.00040241	     17.02511716
      0.08507632	     -0.05833529	     -0.00030036	     -0.19929108	     -0.06329811	      0.88300997	     -0.00039015	     -0.21698073	     -0.00281963	     -0.00034961	     17.09622454
      0.08639043	     -0.05854175	     -0.00030692	     -0.19949692	     -0.06330185	      0.88300953	     -0.00038955	     -0.21699188	     -0.00287204	     -0.00032089	     16.85513504
      0.08770454	     -0.05878997	     -0.00031071	     -0.19974457	     -0.06330566	      0.88300912	     -0.00038895	     -0.21700954	     -0.00292551	     -0.00031003	     17.32766907
      0.08901865	     -0.05905692	     -0.00031048	     -0.20001107	     -0.06330954	      0.88300871	     -0.00038834	     -0.21703368	     -0.00297625	     -0.00031811	     17.72986854
      0.09079777	     -0.05939982	     -0.00030434	     -0.20035356	     -0.06331489	      0.88300811	     -0.00038751	     -0.21707513	     -0.00303914	     -0.00035827	     19.02013299
      0.09219390	     -0.05964254	     -0.00029569	     -0.20059608	     -0.06331917	      0.88300758	     -0.00038686	     -0.21711282	     -0.00308376	     -0.00041042	     19.23447216
      0.09359002	     -0.05985260	     -0.00028615	     -0.20080599	     -0.06332350	      0.88300696	     -0.00038621	     -0.21715347	     -0.00312584	     -0.00047759	     20.14606798
      0.09498615	     -0.06004000	     -0.00027634	     -0.20099326	     -0.06332790	      0.88300624	     -0.00038557	     -0.21719591	     -0.00316571	     -0.00055653	     20.05527785
      0.09666664	     -0.06023570	     -0.00026692	     -0.20118879	     -0.06333325	      0.88300522	     -0.00038482	     -0.21724827	     -0.00321207	     -0.00066312	     20.45891549
      0.09806849	     -0.06038457	     -0.00026089	     -0.20133748	     -0.06333778	      0.88300422	     -0.00038422	     -0.21729236	     -0.00324895	     -0.00075853	     19.60652872
      0.09947033	     -0.06051750	     -0.00025847	     -0.20147018	     -0.06334236	      0.88300309	     -0.00038364	     -0.21733646	     -0.00328458	     -0.00085754	     19.55285030
      0.10087217	     -0.06064246	     -0.00025845	     -0.20159486	     -0.06334699	      0.88300182	     -0.00038309	     -0.21738025	     -0.00331802	     -0.00095797	     18.86308353
      0.10260226	     -0.06078385	     -0.00026315	     -0.20173587	     -0.06335277	      0.88300005	     -0.00038244	     -0.21743356	     -0.00335631	     -0.00108131	     18.70111723
      0.10401863	     -0.06089575	     -0.00026897	     -0.20184744	     -0.06335754	      0.88299845	     -0.00038195	     -0.21747632	     -0.00338424	     -0.00117968	     18.21364489
      0.10543499	     -0.06100090	     -0.00027800	     -0.20195223	     -0.06336235	      0.88299671	     -0.00038150	     -0.21751815	     -0.00340935	     -0.00127449	     18.38118478
      0.10685136	     -0.06110616	     -0.00028841	     -0.20205714	     -0.06336720	      0.88299484	     -0.00038107	     -0.21755891	     -0.00343083	     -0.00136455	     18.51608083
      0.10861328	     -0.06123322	     -0.00030480	     -0.20218375	     -0.06337326	      0.88299235	     -0.00038058	     -0.21760808	     -0.00345294	     -0.00146843	     19.04645288
      0.11003662	     -0.06134174	     -0.00031866	     -0.20229194	     -0.06337818	      0.88299020	     -0.00038022	     -0.21764659	     -0.00346646	     -0.00154407	     19.54401723
      0.11145995	     -0.06145133	     -0.00033287	     -0.20240123	     -0.06338313	      0.88298795	     -0.00037989	     -0.21768413	     -0.00347665	     -0.00161168	     20.03587815
      0.11288329	     -0.06156444	     -0.00034611	     -0.20251409	     -0.06338808	      0.88298562	     -0.00037959	     -0.21772075	     -0.00348272	     -0.00167109	     20.59838668
      0.11467172	     -0.06171298	     -0.00036207	     -0.20266239	     -0.06339431	      0.88298257	     -0.00037923	     -0.21776579	     -0.00348485	     -0.00173423	     21.00166210
      0.11609959	     -0.06184187	     -0.00037238	     -0.20279119	     -0.06339929	      0.88298006	     -0.00037897	     -0.21780118	     -0.00348142	     -0.00177560	     21.43916410
      0.11752746	     -0.06197409	     -0.00038245	     -0.20292336	     -0.06340425	      0.88297750	     -0.00037873	     -0.21783626	     -0.00347393	     -0.00180948	     21.49712928
      0.11895534	     -0.06211213	     -0.00039056	     -0.20306143	     -0.06340920	      0.88297490	     -0.00037850	     -0.21787107	     -0.00346177	     -0.00183605	     21.62159438
      0.12078646	     -0.06229085	     -0.00039931	     -0.20324029	     -0.06341552	      0.88297151	     -0.00037823	     -0.21791545	     -0.00344010	     -0.00186018	     21.48412102
      0.12221598	     -0.06243444	     -0.00040321	     -0.20338408	     -0.06342043	      0.88296885	     -0.00037804	     -0.21794992	     -0.00341802	     -0.00187166	     21.45895227
      0.12364549	     -0.06257565	     -0.00040656	     -0.20352555	     -0.06342529	      0.88296617	     -0.00037785	     -0.21798434	     -0.00339226	     -0.00187733	     21.29136536
      0.12507501	     -0.06271788	     -0.00040788	     -0.20366811	     -0.06343012	      0.88296348	     -0.00037768	     -0.21801871	     -0.00336240	     -0.00187744	     21.16536738
      0.12695083	     -0.06289994	     -0.00040863	     -0.20385067	     -0.06343639	      0.88295996	     -0.00037747	     -0.21806386	     -0.00331800	     -0.00186990	     21.06746762
      0.12838589	     -0.06303680	     -0.00040708	     -0.20398799	     -0.06344112	      0.88295729	     -0.00037733	     -0.21809839	     -0.00327975	     -0.00185850	     20.90153943
      0.12982095	     -0.06316540	     -0.00040588	     -0.20411709	     -0.06344580	      0.88295463	     -0.00037720	     -0.21813289	     -0.00323873	     -0.00184265	     20.91377827
      0.13125600	     -0.06328832	     -0.00040343	     -0.20424054	     -0.06345042	      0.88295200	     -0.00037708	     -0.21816722	     -0.00319459	     -0.00182241	     20.79360086
      0.13317693	     -0.06343758	     -0.00040050	     -0.20439056	     -0.06345649	      0.88294853	     -0.00037696	     -0.21821274	     -0.00313182	     -0.00178886	     20.86530951
      0.13461594	     -0.06354032	     -0.00039706	     -0.20449390	     -0.06346097	      0.88294598	     -0.00037688	     -0.21824629	     -0.00308182	     -0.00175887	     20.56270657
      0.13605496	     -0.06363099	     -0.00039491	     -0.20458518	     -0.06346536	      0.88294347	     -0.00037683	     -0.21827922	     -0.00303032	     -0.00172492	     20.58617536
      0.13779816	     -0.06373023	     -0.00039176	     -0.20468518	     -0.06347059	      0.88294051	     -0.00037680	     -0.21831803	     -0.00296551	     -0.00167833	     20.22954924
      0.13936244	     -0.06380655	     -0.00039085	     -0.20476216	     -0.06347518	      0.88293792	     -0.00037679	     -0.21835174	     -0.00290625	     -0.00163164	     20.26442421
      0.14092672	     -0.06387645	     -0.00038908	     -0.20483275	     -0.06347968	      0.88293540	     -0.00037682	     -0.21838423	     -0.00284545	     -0.00158026	     19.78079669
      0.14249100	     -0.06393556	     -0.00038964	     -0.20489252	     -0.06348408	      0.88293297	     -0.00037688	     -0.21841545	     -0.00278441	     -0.00152460	     19.77548116
      0.14405528	     -0.06399032	     -0.00038915	     -0.20494796	     -0.06348839	      0.88293064	     -0.00037696	     -0.21844527	     -0.00272232	     -0.00146471	     19.27915099
      0.14561956	     -0.06403654	     -0.00039104	     -0.20499481	     -0.06349260	      0.88292839	     -0.00037708	     -0.21847370	     -0.00266047	     -0.00140118	     19.24962439
      0.14718384	     -0.06408138	     -0.00039160	     -0.20504032	     -0.06349671	      0.88292625	     -0.00037724	     -0.21850068	     -0.00259786	     -0.00133426	     18.79259084
      0.14874812	     -0.06412037	     -0.00039443	     -0.20507993	     -0.06350073	      0.88292422	     -0.00037742	     -0.21852628	     -0.00253572	     -0.00126479	     18.74574024
      0.15031240	     -0.06416009	     -0.00039561	     -0.20512031	     -0.06350465	      0.88292230	     -0.00037764	     -0.21855048	     -0.00247287	     -0.00119316	     18.34997725
      0.15187668	     -0.06419568	     -0.00039894	     -0.20515651	     -0.06350847	      0.88292049	     -0.00037790	     -0.21857338	     -0.00241048	     -0.00112033	     18.28899211
      0.15344096	     -0.06423312	     -0.00040034	     -0.20519461	     -0.06351219	      0.88291879	     -0.00037818	     -0.21859501	     -0.00234727	     -0.00104674	     17.94717191
      0.15500524	     -0.06426726	     -0.00040371	     -0.20522937	     -0.06351581	      0.88291721	     -0.00037850	     -0.21861546	     -0.00228437	     -0.00097334	     17.86971556
      0.15656952	     -0.06430366	     -0.00040504	     -0.20526643	     -0.06351933	      0.88291575	     -0.00037885	     -0.21863476	     -0.00222048	     -0.00090056	     17.55853806
      0.15813380	     -0.06433696	     -0.00040822	     -0.20530035	     -0.06352276	      0.88291440	     -0.00037924	     -0.21865302	     -0.00215667	     -0.00082930	     17.46851379
      0.15969808	     -0.06437212	     -0.00040917	     -0.20533618	     -0.06352608	      0.88291315	     -0.00037965	     -0.21867024	     -0.00209168	     -0.00075995	     17.17289263
      0.16126236	     -0.06440403	     -0.00041184	     -0.20536874	     -0.06352930	      0.88291202	     -0.00038010	     -0.21868654	     -0.00202659	     -0.00069329	     17.08198799
      0.16282664	     -0.06443747	     -0.00041233	     -0.20540287	     -0.06353242	      0.88291098	     -0.00038057	     -0.21870194	     -0.00196015	     -0.00062952	     16.79246314
      0.16439092	     -0.06446694	     -0.00041438	     -0.20543302	     -0.06353543	      0.88291004	     -0.00038108	     -0.21871652	     -0.00189350	     -0.00056933	     16.72555619
      0.16595520	     -0.06449501	     -0.00041420	     -0.20546180	     -0.06353834	      0.88290920	     -0.00038162	     -0.21873025	     -0.00182548	     -0.00051272	     16.45587295
      0.16751948	     -0.06451366	     -0.00041529	     -0.20548115	     -0.06354115	      0.88290844	     -0.00038219	     -0.21874307	     -0.00175748	     -0.00046024	     16.49628409
      0.16908376	     -0.06452227	     -0.00041416	     -0.20549050	     -0.06354384	      0.88290776	     -0.00038279	     -0.21875469	     -0.00168867	     -0.00041130	     16.33258792
      0.17064804	     -0.06451021	     -0.00041417	     -0.20547915	     -0.06354643	      0.88290715	     -0.00038342	     -0.21876473	     -0.00162186	     -0.00036606	     16.57241039
      0.17221232	     -0.06447926	     -0.00041233	     -0.20544890	     -0.06354892	      0.88290661	     -0.00038408	     -0.21877266	     -0.00155716	     -0.00032357	     16.61968561
      0.17377660	     -0.06442407	     -0.00041186	     -0.20539435	     -0.06355130	      0.88290614	     -0.00038478	     -0.21877806	     -0.00149735	     -0.00028365	     17.01648431
      0.17534088	     -0.06435164	     -0.00041031	     -0.20532252	     -0.06355360	      0.88290572	     -0.00038550	     -0.21878056	     -0.00144204	     -0.00024524	     17.26345805
      0.17690516	     -0.06426227	     -0.00041072	     -0.20523365	     -0.06355582	      0.88290537	     -0.00038626	     -0.21878011	     -0.00139302	     -0.00020839	     17.81037292
      0.17846944	     -0.06416656	     -0.00041076	     -0.20513840	     -0.06355796	      0.88290507	     -0.00038704	     -0.21877680	     -0.00134881	     -0.00017243	     18.22870711
      0.18003372	     -0.06406410	     -0.00041249	     -0.20503630	     -0.06356004	      0.88290483	     -0.00038786	     -0.21877097	     -0.00130999	     -0.00013772	     18.82508617
      0.18159800	     -0.06396250	     -0.00041349	     -0.20493504	     -0.06356206	      0.88290464	     -0.00038871	     -0.21876292	     -0.00127431	     -0.00010394	     19.28010574
      0.18316228	     -0.06385850	     -0.00041561	     -0.20483133	     -0.06356403	      0.88290450	     -0.00038958	     -0.21875305	     -0.00124173	     -0.00007174	     19.85748927
      0.18472656	     -0.06375769	     -0.00041665	     -0.20473081	     -0.06356595	      0.88290441	     -0.00039048	     -0.21874161	     -0.00120968	     -0.00004087	     20.30226260
      0.18629084	     -0.06365491	     -0.00041845	     -0.20462831	     -0.06356782	      0.88290437	     -0.00039141	     -0.21872889	     -0.00117814	     -0.00001181	     20.86823434
      0.18785512	     -0.06355474	     -0.00041905	     -0.20452844	     -0.06356963	      0.88290438	     -0.00039236	     -0.21871502	     -0.00114512	      0.00001587	     21.32300944
      0.18941940	     -0.06345104	     -0.00042035	     -0.20442505	     -0.06357140	      0.88290442	     -0.00039334	     -0.21870018	     -0.00111133	      0.00004179	     21.93458092
      0.19098368	     -0.06334918	     -0.00042035	     -0.20432353	     -0.06357311	      0.88290451	     -0.00039433	     -0.21868438	     -0.00107533	      0.00006648	     22.40410507
      0.19254796	     -0.06324319	     -0.00042092	     -0.20421788	     -0.06357476	      0.88290463	     -0.00039535	     -0.21866776	     -0.00103824	      0.00008959	     23.05606765
      0.19411224	     -0.06313943	     -0.00042010	     -0.20411451	     -0.06357636	      0.88290479	     -0.00039639	     -0.21865034	     -0.00099886	      0.00011160	     23.51975806
      0.19567652	     -0.06303116	     -0.00041987	     -0.20400663	     -0.06357789	      0.88290498	     -0.00039745	     -0.21863223	     -0.00095853	      0.00013209	     24.20938762
      0.19724080	     -0.06292563	     -0.00041814	     -0.20390154	     -0.06357935	      0.88290520	     -0.00039852	     -0.21861344	     -0.00091614	      0.00015149	     24.64007722
      0.19880508	     -0.06281519	     -0.00041718	     -0.20379152	     -0.06358075	      0.88290545	     -0.00039962	     -0.21859410	     -0.00087320	      0.00016932	     25.35823609
      0.20036936	     -0.06270834	     -0.00041462	     -0.20368514	     -0.06358208	      0.88290573	     -0.00040072	     -0.21857418	     -0.00082851	      0.00018601	     25.72392368
      0.20193364	     -0.06259593	     -0.00041319	     -0.20357318	     -0.06358334	      0.88290603	     -0.00040185	     -0.21855382	     -0.00078375	      0.00020104	     26.46738036
      0.20349792	     -0.06248818	     -0.00040993	     -0.20346593	     -0.06358453	      0.88290636	     -0.00040299	     -0.21853296	     -0.00073759	      0.00021491	     26.72576997
      0.20488825	     -0.06238709	     -0.00040833	     -0.20336526	     -0.06358553	      0.88290666	     -0.00040401	     -0.21851413	     -0.00069697	      0.00022587	     27.34921410
      0.20627858	     -0.06228883	     -0.00040555	     -0.20326743	     -0.06358647	      0.88290698	     -0.00040504	     -0.21849496	     -0.00065574	      0.00023593	     27.63628156
      0.20795553	     -0.06216729	     -0.00040286	     -0.20314641	     -0.06358753	      0.88290739	     -0.00040629	     -0.21847150	     -0.00060647	      0.00024663	     28.19175337
      0.20963248	     -0.06204863	     -0.00039901	     -0.20302827	     -0.06358851	      0.88290781	     -0.00040755	     -0.21844764	     -0.00055714	      0.00025606	     28.38915063
      0.21101373	     -0.06194725	     -0.00039704	     -0.20292731	     -0.06358925	      0.88290817	     -0.00040859	     -0.21842777	     -0.00051748	      0.00026266	     28.88537535
      0.21239497	     -0.06184884	     -0.00039400	     -0.20282932	     -0.06358994	      0.88290854	     -0.00040964	     -0.21840767	     -0.00047798	      0.00026848	     29.04189590
      0.21409223	     -0.06172602	     -0.00039111	     -0.20270699	     -0.06359071	      0.88290900	     -0.00041093	     -0.21838275	     -0.00043070	      0.00027432	     29.45048162
      0.21578949	     -0.06160683	     -0.00038699	     -0.20258831	     -0.06359140	      0.88290947	     -0.00041223	     -0.21835756	     -0.00038422	      0.00027893	     29.47709948
      0.21710077	     -0.06151198	     -0.00038526	     -0.20249381	     -0.06359188	      0.88290983	     -0.00041323	     -0.21833798	     -0.00034973	      0.00028145	     29.84989253
      0.21841205	     -0.06142034	     -0.00038246	     -0.20240252	     -0.06359232	      0.88291020	     -0.00041423	     -0.21831828	     -0.00031579	      0.00028327	     29.91206795
      0.22018648	     -0.06129621	     -0.00037948	     -0.20227885	     -0.06359284	      0.88291071	     -0.00041558	     -0.21829150	     -0.00027164	      0.00028442	     30.16230503
      0.22196092	     -0.06117652	     -0.00037527	     -0.20215962	     -0.06359328	      0.88291121	     -0.00041692	     -0.21826460	     -0.00022902	      0.00028424	     30.07544506
      0.22320103	     -0.06109131	     -0.00037398	     -0.20207468	     -0.06359355	      0.88291156	     -0.00041785	     -0.21824579	     -0.00020082	      0.00028315	     30.34392423
      0.22444114	     -0.06100941	     -0.00037155	     -0.20199307	     -0.06359378	      0.88291192	     -0.00041878	     -0.21822696	     -0.00017330	      0.00028145	     30.34424906
      0.22633349	     -0.06088615	     -0.00036858	     -0.20187021	     -0.06359407	      0.88291244	     -0.00042019	     -0.21819828	     -0.00013338	      0.00027745	     30.46671196
      0.22788923	     -0.06078877	     -0.00036544	     -0.20177315	     -0.06359425	      0.88291287	     -0.00042133	     -0.21817478	     -0.00010213	      0.00027296	     30.38812772
      0.22944496	     -0.06069238	     -0.00036365	     -0.20167704	     -0.06359439	      0.88291329	     -0.00042247	     -0.21815141	     -0.00007270	      0.00026720	     30.54716298
      0.23100070	     -0.06060084	     -0.00036020	     -0.20158579	     -0.06359448	      0.88291370	     -0.00042359	     -0.21812820	     -0.00004442	      0.00026033	     30.36879562
      0.23239903	     -0.06051868	     -0.00035900	     -0.20150385	     -0.06359452	      0.88291406	     -0.00042458	     -0.21810752	     -0.00002064	      0.00025299	     30.53149141
      0.23379736	     -0.06044051	     -0.00035625	     -0.20142591	     -0.06359454	      0.88291441	     -0.00042556	     -0.21808701	      0.00000229	      0.00024472	     30.39563001
      0.23519569	     -0.06036355	     -0.00035452	     -0.20134915	     -0.06359452	      0.88291475	     -0.00042653	     -0.21806670	      0.00002388	      0.00023539	     30.44852684
      0.23693388	     -0.06027207	     -0.00035101	     -0.20125792	     -0.06359445	      0.88291514	     -0.00042771	     -0.21804175	      0.00004943	      0.00022251	     30.29435176
      0.23833688	     -0.06019917	     -0.00034964	     -0.20118519	     -0.06359437	      0.88291545	     -0.00042864	     -0.21802188	      0.00006860	      0.00021099	     30.39753418
      0.23973988	     -0.06012953	     -0.00034668	     -0.20111573	     -0.06359426	      0.88291574	     -0.00042956	     -0.21800223	      0.00008704	      0.00019866	     30.24135214
      0.24114287	     -0.06006091	     -0.00034486	     -0.20104727	     -0.06359413	      0.88291601	     -0.00043045	     -0.21798283	      0.00010432	      0.00018541	     30.25949857
      0.24288397	     -0.05997938	     -0.00034118	     -0.20096594	     -0.06359393	      0.88291631	     -0.00043153	     -0.21795911	      0.00012471	      0.00016790	     30.06627427
      0.24425662	     -0.05991609	     -0.00033987	     -0.20090277	     -0.06359375	      0.88291653	     -0.00043237	     -0.21794069	      0.00013959	      0.00015316	     30.14070376
      0.24562927	     -0.05985556	     -0.00033693	     -0.20084238	     -0.06359354	      0.88291673	     -0.00043317	     -0.21792252	      0.00015393	      0.00013776	     29.97599522
      0.24700191	     -0.05979613	     -0.00033504	     -0.20078307	     -0.06359332	      0.88291691	     -0.00043396	     -0.21790461	      0.00016737	      0.00012160	     29.96058542
      0.24881661	     -0.05972084	     -0.00033118	     -0.20070794	     -0.06359301	      0.88291711	     -0.00043496	     -0.21788133	      0.00018426	      0.00009927	     29.75498238
      0.25017006	     -0.05966617	     -0.00032981	     -0.20065335	     -0.06359275	      0.88291723	     -0.00043568	     -0.21786427	      0.00019588	      0.00008186	     29.80878356
      0.25152350	     -0.05961382	     -0.00032683	     -0.20060112	     -0.06359248	      0.88291733	     -0.00043637	     -0.21784745	      0.00020711	      0.00006403	     29.64120969
      0.25317790	     -0.05955145	     -0.00032466	     -0.20053884	     -0.06359212	      0.88291742	     -0.00043718	     -0.21782725	      0.00021983	      0.00004161	     29.63126893
      0.25464542	     -0.05949881	     -0.00032109	     -0.20048631	     -0.06359179	      0.88291747	     -0.00043787	     -0.21780966	      0.00023065	      0.00002133	     29.39314786
      0.25611294	     -0.05944662	     -0.00031982	     -0.20043418	     -0.06359145	      0.88291748	     -0.00043852	     -0.21779237	      0.00024052	      0.00000063	     29.42704508
      0.25758046	     -0.05939698	     -0.00031669	     -0.20038463	     -0.06359109	      0.88291747	     -0.00043914	     -0.21777544	      0.00024998	     -0.00002020	     29.17161757
      0.25904798	     -0.05934967	     -0.00031602	     -0.20033736	     -0.06359071	      0.88291742	     -0.00043972	     -0.21775890	      0.00025838	     -0.00004127	     29.21301055
      0.26051550	     -0.05930628	     -0.00031302	     -0.20029403	     -0.06359033	      0.88291735	     -0.00044027	     -0.21774277	      0.00026633	     -0.00006237	     28.94193515
      0.26198302	     -0.05926541	     -0.00031306	     -0.20025317	     -0.06358993	      0.88291724	     -0.00044078	     -0.21772712	      0.00027312	     -0.00008369	     29.00246558
      0.26345054	     -0.05923170	     -0.00031056	     -0.20021950	     -0.06358953	      0.88291710	     -0.00044126	     -0.21771204	      0.00027944	     -0.00010506	     28.70556587
      0.26491806	     -0.05920610	     -0.00031139	     -0.20019388	     -0.06358911	      0.88291693	     -0.00044169	     -0.21769772	      0.00028456	     -0.00012685	     28.78303974
      0.26638558	     -0.05919393	     -0.00030938	     -0.20018172	     -0.06358869	      0.88291673	     -0.00044209	     -0.21768437	      0.00028934	     -0.00014916	     28.44928141
      0.26769652	     -0.05919584	     -0.00031088	     -0.20018358	     -0.06358831	      0.88291652	     -0.00044242	     -0.21767356	      0.00029272	     -0.00017013	     28.48797373
      0.26900746	     -0.05921192	     -0.00031052	     -0.20019964	     -0.06358792	      0.88291628	     -0.00044271	     -0.21766407	      0.00029604	     -0.00019236	     28.28567577
      0.27059693	     -0.05925016	     -0.00031144	     -0.20023784	     -0.06358745	      0.88291595	     -0.00044301	     -0.21765467	      0.00029974	     -0.00022179	     28.23056699
      0.27218640	     -0.05930802	     -0.00030922	     -0.20029571	     -0.06358697	      0.88291558	     -0.00044327	     -0.21764791	      0.00030387	     -0.00025456	     27.93885012
      0.27351331	     -0.05936994	     -0.00030880	     -0.20035763	     -0.06358656	      0.88291522	     -0.00044344	     -0.21764444	      0.00030756	     -0.00028527	     27.97754414
      0.27484021	     -0.05944332	     -0.00030528	     -0.20043108	     -0.06358615	      0.88291482	     -0.00044358	     -0.21764304	      0.00031227	     -0.00031942	     27.76986879
      0.27644099	     -0.05954487	     -0.00030091	     -0.20053273	     -0.06358565	      0.88291427	     -0.00044370	     -0.21764418	      0.00031922	     -0.00036585	     27.76570012
      0.27804177	     -0.05965858	     -0.00029301	     -0.20064663	     -0.06358513	      0.88291364	     -0.00044376	     -0.21764837	      0.00032842	     -0.00041844	     27.44508147
      0.27932911	     -0.05975674	     -0.00028799	     -0.20074494	     -0.06358470	      0.88291307	     -0.00044377	     -0.21765389	      0.00033717	     -0.00046552	     27.58691256
      0.28061646	     -0.05986065	     -0.00028057	     -0.20084907	     -0.06358426	      0.88291244	     -0.00044375	     -0.21766126	      0.00034772	     -0.00051677	     27.40990220
      0.28227618	     -0.06000029	     -0.00027189	     -0.20098900	     -0.06358367	      0.88291153	     -0.00044367	     -0.21767332	      0.00036361	     -0.00058904	     27.44462549
      0.28393590	     -0.06014447	     -0.00026085	     -0.20113354	     -0.06358305	      0.88291048	     -0.00044354	     -0.21768799	      0.00038261	     -0.00066777	     27.09063539
      0.28520625	     -0.06025775	     -0.00025493	     -0.20124707	     -0.06358256	      0.88290960	     -0.00044341	     -0.21770081	      0.00039883	     -0.00073210	     27.27339839
      0.28647661	     -0.06037369	     -0.00024740	     -0.20136332	     -0.06358204	      0.88290862	     -0.00044324	     -0.21771491	      0.00041701	     -0.00079944	     27.08094771
      0.28819437	     -0.06053445	     -0.00023919	     -0.20152448	     -0.06358130	      0.88290717	     -0.00044298	     -0.21773585	      0.00044425	     -0.00089468	     27.08033115
      0.28991213	     -0.06069766	     -0.00022991	     -0.20168815	     -0.06358051	      0.88290555	     -0.00044267	     -0.21775876	      0.00047499	     -0.00099349	     26.66893247
      0.29115476	     -0.06081807	     -0.00022659	     -0.20180884	     -0.06357990	      0.88290427	     -0.00044241	     -0.21777647	      0.00049894	     -0.00106653	     26.84862989
      0.29239739	     -0.06094016	     -0.00022198	     -0.20193126	     -0.06357927	      0.88290290	     -0.00044213	     -0.21779507	      0.00052484	     -0.00114020	     26.66827426
      0.29420088	     -0.06111942	     -0.00021716	     -0.20211100	     -0.06357829	      0.88290074	     -0.00044168	     -0.21782347	      0.00056538	     -0.00124735	     26.64384677
      0.29574487	     -0.06127419	     -0.00021252	     -0.20226623	     -0.06357738	      0.88289875	     -0.00044126	     -0.21784891	      0.00060321	     -0.00133821	     26.38590968
      0.29728887	     -0.06142944	     -0.00021090	     -0.20242190	     -0.06357642	      0.88289661	     -0.00044080	     -0.21787524	      0.00064353	     -0.00142744	     26.50940003
      0.29883287	     -0.06158670	     -0.00020789	     -0.20257964	     -0.06357540	      0.88289434	     -0.00044030	     -0.21790241	      0.00068691	     -0.00151398	     26.19785639
      0.30037686	     -0.06174584	     -0.00020890	     -0.20273923	     -0.06357430	      0.88289194	     -0.00043978	     -0.21793034	      0.00073268	     -0.00159726	     26.45496302
      0.30169684	     -0.06188220	     -0.00020689	     -0.20287604	     -0.06357331	      0.88288978	     -0.00043930	     -0.21795473	      0.00077448	     -0.00166511	     26.18168123
      0.30301682	     -0.06201874	     -0.00020687	     -0.20301301	     -0.06357225	      0.88288754	     -0.00043880	     -0.21797951	      0.00081806	     -0.00172951	     26.25239079
      0.30470484	     -0.06219301	     -0.00020558	     -0.20318789	     -0.06357082	      0.88288456	     -0.00043811	     -0.21801163	      0.00087702	     -0.00180608	     26.14378387
      0.30639285	     -0.06236713	     -0.00020650	     -0.20336262	     -0.06356929	      0.88288145	     -0.00043739	     -0.21804413	      0.00093914	     -0.00187569	     26.32505353
      0.30774721	     -0.06250626	     -0.00020495	     -0.20350231	     -0.06356798	      0.88287888	     -0.00043678	     -0.21807042	      0.00099181	     -0.00192601	     26.13346404
      0.30910157	     -0.06264520	     -0.00020537	     -0.20364180	     -0.06356660	      0.88287624	     -0.00043614	     -0.21809686	      0.00104641	     -0.00197122	     26.22357970
      0.31080474	     -0.06281795	     -0.00020443	     -0.20381529	     -0.06356476	      0.88287284	     -0.00043529	     -0.21813025	      0.00111844	     -0.00202031	     26.14590000
      0.31250791	     -0.06298757	     -0.00020563	     -0.20398565	     -0.06356279	      0.88286936	     -0.00043440	     -0.21816369	      0.00119365	     -0.00206058	     26.36801287
      0.31382802	     -0.06311672	     -0.00020383	     -0.20411544	     -0.06356118	      0.88286662	     -0.00043368	     -0.21818958	      0.00125469	     -0.00208552	     26.17756698
      0.31514813	     -0.06324420	     -0.00020391	     -0.20424356	     -0.06355948	      0.88286385	     -0.00043292	     -0.21821543	      0.00131747	     -0.00210512	     26.26183906
      0.31692357	     -0.06341283	     -0.00020259	     -0.20441310	     -0.06355706	      0.88286010	     -0.00043187	     -0.21825010	      0.00140527	     -0.00212301	     26.19843972
      0.31869900	     -0.06357748	     -0.00020318	     -0.20457866	     -0.06355449	      0.88285632	     -0.00043077	     -0.21828463	      0.00149636	     -0.00213152	     26.44428134
      0.31999147	     -0.06369358	     -0.00020085	     -0.20469550	     -0.06355251	      0.88285357	     -0.00042993	     -0.21830964	      0.00156530	     -0.00213184	     26.22473774
      0.32128393	     -0.06380691	     -0.00020043	     -0.20480955	     -0.06355044	      0.88285081	     -0.00042907	     -0.21833449	      0.00163578	     -0.00212751	     26.30264747
      0.32314777	     -0.06396513	     -0.00019854	     -0.20496886	     -0.06354730	      0.88284686	     -0.00042778	     -0.21836999	      0.00174074	     -0.00211329	     26.23002874
      0.32474405	     -0.06409627	     -0.00019808	     -0.20510094	     -0.06354444	      0.88284350	     -0.00042663	     -0.21840005	      0.00183324	     -0.00209406	     26.37542079
      0.32634032	     -0.06422338	     -0.00019569	     -0.20522905	     -0.06354144	      0.88284018	     -0.00042545	     -0.21842975	      0.00192857	     -0.00206865	     26.16901070
      0.32793660	     -0.06434660	     -0.00019606	     -0.20535325	     -0.06353828	      0.88283690	     -0.00042424	     -0.21845909	      0.00202587	     -0.00203774	     26.40804510
      0.32953287	     -0.06446529	     -0.00019324	     -0.20547300	     -0.06353497	      0.88283367	     -0.00042298	     -0.21848803	      0.00212606	     -0.00200164	     26.05336386
      0.33090683	     -0.06456406	     -0.00019412	     -0.20557265	     -0.06353199	      0.88283095	     -0.00042189	     -0.21851259	      0.00221356	     -0.00196701	     26.28570943
      0.33228078	     -0.06465847	     -0.00019247	     -0.20566798	     -0.06352889	      0.88282827	     -0.00042076	     -0.21853680	      0.00230305	     -0.00192924	     26.11912774
      0.33401399	     -0.06477306	     -0.00019215	     -0.20578375	     -0.06352480	      0.88282497	     -0.00041932	     -0.21856679	      0.00241787	     -0.00187770	     26.17892792
      0.33574719	     -0.06488180	     -0.00019016	     -0.20589370	     -0.06352050	      0.88282176	     -0.00041785	     -0.21859613	      0.00253541	     -0.00182230	     25.86783010
      0.33715381	     -0.06496638	     -0.00019138	     -0.20597925	     -0.06351687	      0.88281923	     -0.00041665	     -0.21861940	      0.00263208	     -0.00177509	     26.03995047
      0.33856043	     -0.06504748	     -0.00019073	     -0.20606136	     -0.06351310	      0.88281677	     -0.00041542	     -0.21864216	      0.00273060	     -0.00172613	     25.82638822
      0.34030735	     -0.06514439	     -0.00019192	     -0.20615951	     -0.06350822	      0.88281381	     -0.00041389	     -0.21866968	      0.00285470	     -0.00166367	     25.85704411
      0.34205426	     -0.06523770	     -0.00019126	     -0.20625412	     -0.06350312	      0.88281096	     -0.00041234	     -0.21869637	      0.00298145	     -0.00159992	     25.47221593
      0.34342664	     -0.06530903	     -0.00019378	     -0.20632643	     -0.06349896	      0.88280880	     -0.00041112	     -0.21871678	      0.00308212	     -0.00154953	     25.62362823
      0.34479901	     -0.06537749	     -0.00019436	     -0.20639592	     -0.06349466	      0.88280671	     -0.00040989	     -0.21873668	      0.00318450	     -0.00149904	     25.40837396
      0.34661444	     -0.06546357	     -0.00019679	     -0.20648336	     -0.06348876	      0.88280405	     -0.00040826	     -0.21876218	      0.00332169	     -0.00143276	     25.37392846
      0.34842987	     -0.06554193	     -0.00019693	     -0.20656313	     -0.06348260	      0.88280150	     -0.00040663	     -0.21878664	      0.00346147	     -0.00136742	     24.96608223
      0.34977486	     -0.06559385	     -0.00019948	     -0.20661609	     -0.06347788	      0.88279970	     -0.00040543	     -0.21880396	      0.00356590	     -0.00132002	     25.10157381
      0.35111986	     -0.06563969	     -0.00019991	     -0.20666299	     -0.06347301	      0.88279795	     -0.00040422	     -0.21882050	      0.00367178	     -0.00127348	     24.90298479
      0.35301497	     -0.06569310	     -0.00020175	     -0.20671791	     -0.06346591	      0.88279560	     -0.00040253	     -0.21884226	      0.00382245	     -0.00120968	     24.84260478
      0.35465418	     -0.06572871	     -0.00020216	     -0.20675486	     -0.06345953	      0.88279366	     -0.00040108	     -0.21885944	      0.00395449	     -0.00115613	     24.56194211
      0.35629339	     -0.06575544	     -0.00020530	     -0.20678289	     -0.06345294	      0.88279181	     -0.00039964	     -0.21887495	      0.00408728	     -0.00110418	     24.63496933
      0.35793261	     -0.06577321	     -0.00020658	     -0.20680199	     -0.06344613	      0.88279004	     -0.00039822	     -0.21888869	      0.00422147	     -0.00105353	     24.28205336
      0.35957182	     -0.06578296	     -0.00021247	     -0.20681300	     -0.06343910	      0.88278835	     -0.00039681	     -0.21890060	      0.00435572	     -0.00100410	     24.47041264
      0.36099397	     -0.06578453	     -0.00021527	     -0.20681571	     -0.06343282	      0.88278696	     -0.00039561	     -0.21890940	      0.00447310	     -0.00096176	     24.14185110
      0.36241613	     -0.06578046	     -0.00022114	     -0.20681272	     -0.06342638	      0.88278562	     -0.00039442	     -0.21891671	      0.00459018	     -0.00091988	     24.16548047
      0.36418373	     -0.06576698	     -0.00022758	     -0.20680060	     -0.06341814	      0.88278404	     -0.00039296	     -0.21892370	      0.00473589	     -0.00086796	     23.98183897
      0.36595134	     -0.06574494	     -0.00023687	     -0.20677987	     -0.06340964	      0.88278255	     -0.00039154	     -0.21892830	      0.00488081	     -0.00081610	     24.08700428
      0.36738839	     -0.06572030	     -0.00024214	     -0.20675631	     -0.06340254	      0.88278141	     -0.00039040	     -0.21893025	      0.00499865	     -0.00077366	     23.86865941
      0.36882544	     -0.06569028	     -0.00024986	     -0.20672734	     -0.06339527	      0.88278033	     -0.00038927	     -0.21893057	      0.00511556	     -0.00073099	     23.90595524
      0.37061260	     -0.06564490	     -0.00025791	     -0.20668327	     -0.06338600	      0.88277907	     -0.00038790	     -0.21892866	      0.00526032	     -0.00067721	     23.79746837
      0.37239975	     -0.06559132	     -0.00026848	     -0.20663095	     -0.06337647	      0.88277791	     -0.00038656	     -0.21892419	      0.00540339	     -0.00062254	     23.90976861
      0.37378237	     -0.06554383	     -0.00027378	     -0.20658447	     -0.06336892	      0.88277708	     -0.00038553	     -0.21891897	      0.00551355	     -0.00057931	     23.75581772
      0.37516499	     -0.06549206	     -0.00028119	     -0.20653366	     -0.06336123	      0.88277630	     -0.00038453	     -0.21891223	      0.00562233	     -0.00053534	     23.77669363
      0.37702936	     -0.06541508	     -0.00028944	     -0.20645798	     -0.06335061	      0.88277536	     -0.00038320	     -0.21890079	      0.00576751	     -0.00047452	     23.71188067
      0.37889372	     -0.06533100	     -0.00029955	     -0.20637514	     -0.06333972	      0.88277454	     -0.00038189	     -0.21888671	      0.00591004	     -0.00041192	     23.79205246
      0.38021638	     -0.06526639	     -0.00030353	     -0.20631145	     -0.06333184	      0.88277402	     -0.00038098	     -0.21887519	      0.00601014	     -0.00036620	     23.66458220
      0.38153903	     -0.06519858	     -0.00030934	     -0.20624451	     -0.06332382	      0.88277357	     -0.00038009	     -0.21886243	      0.00610857	     -0.00031953	     23.65907857
      0.38351464	     -0.06509087	     -0.00031633	     -0.20613810	     -0.06331161	      0.88277301	     -0.00037877	     -0.21884114	      0.00625317	     -0.00024787	     23.59103004
      0.38516007	     -0.06499618	     -0.00032305	     -0.20604444	     -0.06330123	      0.88277265	     -0.00037769	     -0.21882148	      0.00637089	     -0.00018656	     23.59468224
      0.38680550	     -0.06489678	     -0.00032734	     -0.20594609	     -0.06329065	      0.88277239	     -0.00037663	     -0.21880016	      0.00648656	     -0.00012378	     23.50482513
      0.38845093	     -0.06479398	     -0.00033404	     -0.20584428	     -0.06327988	      0.88277224	     -0.00037560	     -0.21877727	      0.00659936	     -0.00005987	     23.54772549
      0.39009636	     -0.06468673	     -0.00033679	     -0.20573804	     -0.06326893	      0.88277220	     -0.00037457	     -0.21875292	      0.00671018	      0.00000518	     23.42791299
      0.39147925	     -0.06459452	     -0.00034231	     -0.20564661	     -0.06325959	      0.88277224	     -0.00037373	     -0.21873138	      0.00680084	      0.00006037	     23.47971219
      0.39286213	     -0.06449933	     -0.00034527	     -0.20555222	     -0.06325012	      0.88277237	     -0.00037289	     -0.21870892	      0.00689003	      0.00011607	     23.43074993
      0.39465467	     -0.06437293	     -0.00035051	     -0.20542680	     -0.06323767	      0.88277264	     -0.00037183	     -0.21867848	      0.00700264	      0.00018864	     23.46192778
      0.39644720	     -0.06424225	     -0.00035327	     -0.20529710	     -0.06322502	      0.88277304	     -0.00037079	     -0.21864666	      0.00711240	      0.00026146	     23.38642716
      0.39781431	     -0.06414077	     -0.00035805	     -0.20519631	     -0.06321524	      0.88277344	     -0.00037001	     -0.21862149	      0.00719359	      0.00031686	     23.46885458
      0.39918141	     -0.06403663	     -0.00036056	     -0.20509287	     -0.06320535	      0.88277391	     -0.00036924	     -0.21859557	      0.00727319	      0.00037214	     23.44352931
      0.40101709	     -0.06389428	     -0.00036533	     -0.20495140	     -0.06319190	      0.88277466	     -0.00036823	     -0.21855962	      0.00737691	      0.00044582	     23.50913894
      0.40285277	     -0.06374763	     -0.00036765	     -0.20480563	     -0.06317827	      0.88277554	     -0.00036724	     -0.21852240	      0.00747751	      0.00051875	     23.45181541
      0.40413556	     -0.06364445	     -0.00037232	     -0.20470299	     -0.06316863	      0.88277624	     -0.00036656	     -0.21849565	      0.00754540	      0.00056902	     23.55702667
      0.40541834	     -0.06353971	     -0.00037488	     -0.20459881	     -0.06315891	      0.88277700	     -0.00036589	     -0.21846833	      0.00761184	      0.00061871	     23.55965806
      0.40738657	     -0.06337865	     -0.00038022	     -0.20443855	     -0.06314383	      0.88277830	     -0.00036488	     -0.21842538	      0.00771036	      0.00069346	     23.63846313
      0.40900121	     -0.06324603	     -0.00038351	     -0.20430656	     -0.06313132	      0.88277946	     -0.00036408	     -0.21838931	      0.00778834	      0.00075328	     23.63569872
      0.41061585	     -0.06311471	     -0.00038910	     -0.20417581	     -0.06311868	      0.88278073	     -0.00036329	     -0.21835256	      0.00786349	      0.00081147	     23.74715236
      0.41223050	     -0.06298310	     -0.00039194	     -0.20404479	     -0.06310593	      0.88278208	     -0.00036251	     -0.21831525	      0.00793619	      0.00086796	     23.72015950
      0.41365800	     -0.06286890	     -0.00039736	     -0.20393103	     -0.06309455	      0.88278336	     -0.00036184	     -0.21828183	      0.00799815	      0.00091624	     23.82835924
      0.41508551	     -0.06275468	     -0.00040026	     -0.20381727	     -0.06308309	      0.88278470	     -0.00036117	     -0.21824807	      0.00805816	      0.00096292	     23.82603692
      0.41651301	     -0.06264225	     -0.00040449	     -0.20370526	     -0.06307155	      0.88278611	     -0.00036052	     -0.21821401	      0.00811620	      0.00100784	     23.88744303
      0.41830693	     -0.06250203	     -0.00040797	     -0.20356557	     -0.06305693	      0.88278796	     -0.00035972	     -0.21817086	      0.00818625	      0.00106168	     23.90216778
      0.41967170	     -0.06239736	     -0.00041182	     -0.20346127	     -0.06304572	      0.88278944	     -0.00035911	     -0.21813782	      0.00823772	      0.00110059	     23.96562532
      0.42103646	     -0.06229316	     -0.00041416	     -0.20335743	     -0.06303444	      0.88279097	     -0.00035852	     -0.21810462	      0.00828722	      0.00113762	     23.97928525
      0.42267710	     -0.06216946	     -0.00041746	     -0.20323415	     -0.06302080	      0.88279287	     -0.00035781	     -0.21806453	      0.00834470	      0.00117960	     24.02865584
      0.42408664	     -0.06206366	     -0.00041938	     -0.20312870	     -0.06300900	      0.88279455	     -0.00035721	     -0.21802995	      0.00839174	      0.00121330	     24.04617797
      0.42549618	     -0.06195859	     -0.00042154	     -0.20302394	     -0.06299714	      0.88279629	     -0.00035662	     -0.21799525	      0.00843738	      0.00124489	     24.08781247
      0.42690573	     -0.06185376	     -0.00042313	     -0.20291943	     -0.06298522	      0.88279806	     -0.00035603	     -0.21796042	      0.00848077	      0.00127422	     24.11567059
      0.42831527	     -0.06174940	     -0.00042472	     -0.20281536	     -0.06297323	      0.88279988	     -0.00035545	     -0.21792548	      0.00852269	      0.00130141	     24.15641446
      0.42972481	     -0.06164549	     -0.00042605	     -0.20271172	     -0.06296119	      0.88280173	     -0.00035487	     -0.21789042	      0.00856242	      0.00132637	     24.19324364
      0.43113436	     -0.06154213	     -0.00042738	     -0.20260862	     -0.06294910	      0.88280362	     -0.00035429	     -0.21785525	      0.00860062	      0.00134923	     24.23880143
      0.43254390	     -0.06143939	     -0.00042859	     -0.20250612	     -0.06293695	      0.88280553	     -0.00035372	     -0.21781999	      0.00863670	      0.00136995	     24.28377068
      0.43426016	     -0.06131518	     -0.00043007	     -0.20238217	     -0.06292209	      0.88280790	     -0.00035302	     -0.21777695	      0.00867855	      0.00139252	     24.34925050
      0.43550591	     -0.06122579	     -0.00043111	     -0.20229295	     -0.06291126	      0.88280965	     -0.00035252	     -0.21774564	      0.00870675	      0.00140703	     24.39421638
      0.43675166	     -0.06113703	     -0.00043217	     -0.20220434	     -0.06290040	      0.88281141	     -0.00035202	     -0.21771431	      0.00873384	      0.00142017	     24.44605707
      0.43840369	     -0.06102059	     -0.00043361	     -0.20208808	     -0.06288594	      0.88281377	     -0.00035136	     -0.21767271	      0.00876708	      0.00143547	     24.51500028
      0.44005572	     -0.06090566	     -0.00043509	     -0.20197330	     -0.06287143	      0.88281615	     -0.00035069	     -0.21763112	      0.00879798	      0.00144863	     24.59282271
      0.44130209	     -0.06082006	     -0.00043625	     -0.20188780	     -0.06286045	      0.88281796	     -0.00035019	     -0.21759975	      0.00881897	      0.00145712	     24.64982244
      0.44254847	     -0.06073535	     -0.00043744	     -0.20180316	     -0.06284945	      0.88281978	     -0.00034969	     -0.21756841	      0.00883878	      0.00146464	     24.71346139
      0.44418509	     -0.06062563	     -0.00043902	     -0.20169352	     -0.06283496	      0.88282219	     -0.00034903	     -0.21752733	      0.00886205	      0.00147301	     24.79702813
      0.44582170	     -0.06051764	     -0.00044061	     -0.20158558	     -0.06282044	      0.88282460	     -0.00034837	     -0.21748635	      0.00888295	      0.00148003	     24.88854888
      0.44711430	     -0.06043369	     -0.00044187	     -0.20150166	     -0.06280895	      0.88282652	     -0.00034785	     -0.21745408	      0.00889703	      0.00148459	     24.95797162
      0.44840690	     -0.06035073	     -0.00044308	     -0.20141871	     -0.06279744	      0.88282844	     -0.00034733	     -0.21742189	      0.00890984	      0.00148857	     25.03412571
      0.45000445	     -0.06024995	     -0.00044451	     -0.20131792	     -0.06278320	      0.88283082	     -0.00034668	     -0.21738224	      0.00892297	      0.00149262	     25.12654949
      0.45160200	     -0.06015119	     -0.00044588	     -0.20121914	     -0.06276893	      0.88283321	     -0.00034603	     -0.21734277	      0.00893397	      0.00149603	     25.22844696
      0.45294704	     -0.06006982	     -0.00044701	     -0.20113772	     -0.06275691	      0.88283522	     -0.00034549	     -0.21730970	      0.00894078	      0.00149831	     25.31146660
      0.45429209	     -0.05998975	     -0.00044805	     -0.20105760	     -0.06274488	      0.88283724	     -0.00034494	     -0.21727679	      0.00894630	      0.00150032	     25.40405953
      0.45563714	     -0.05991118	     -0.00044902	     -0.20097896	     -0.06273285	      0.88283926	     -0.00034439	     -0.21724405	      0.00894978	      0.00150194	     25.49709275
      0.45743880	     -0.05980807	     -0.00045013	     -0.20087573	     -0.06271672	      0.88284197	     -0.00034366	     -0.21720046	      0.00895209	      0.00150372	     25.63139631
      0.45881896	     -0.05973096	     -0.00045089	     -0.20079852	     -0.06270436	      0.88284404	     -0.00034310	     -0.21716730	      0.00895148	      0.00150469	     25.73406367
      0.46019911	     -0.05965560	     -0.00045143	     -0.20072306	     -0.06269201	      0.88284612	     -0.00034254	     -0.21713434	      0.00894961	      0.00150553	     25.84481285
      0.46157927	     -0.05958209	     -0.00045184	     -0.20064942	     -0.06267966	      0.88284820	     -0.00034198	     -0.21710159	      0.00894579	      0.00150611	     25.95418317
      0.46340549	     -0.05948714	     -0.00045219	     -0.20055429	     -0.06266333	      0.88285095	     -0.00034124	     -0.21705861	      0.00893855	      0.00150666	     26.11115092
      0.46479209	     -0.05941712	     -0.00045236	     -0.20048412	     -0.06265094	      0.88285304	     -0.00034069	     -0.21702624	      0.00893080	      0.00150675	     26.22543642
      0.46617869	     -0.05934855	     -0.00045240	     -0.20041539	     -0.06263856	      0.88285513	     -0.00034013	     -0.21699412	      0.00892184	      0.00150673	     26.35093447
      0.46756529	     -0.05928170	     -0.00045236	     -0.20034836	     -0.06262620	      0.88285722	     -0.00033957	     -0.21696224	      0.00891106	      0.00150642	     26.47310338
      0.46948845	     -0.05919157	     -0.00045210	     -0.20025798	     -0.06260908	      0.88286011	     -0.00033879	     -0.21691845	      0.00889384	      0.00150570	     26.65315530
      0.47090295	     -0.05912614	     -0.00045233	     -0.20019235	     -0.06259651	      0.88286224	     -0.00033821	     -0.21688659	      0.00887897	      0.00150485	     26.77527573
      0.47231744	     -0.05906306	     -0.00045256	     -0.20012905	     -0.06258396	      0.88286437	     -0.00033763	     -0.21685507	      0.00886293	      0.00150390	     26.90860095
      0.47403823	     -0.05898785	     -0.00045313	     -0.20005356	     -0.06256873	      0.88286696	     -0.00033692	     -0.21681722	      0.00884106	      0.00150241	     27.06418157
      0.47575902	     -0.05891466	     -0.00045345	     -0.19998007	     -0.06255353	      0.88286954	     -0.00033619	     -0.21677996	      0.00881755	      0.00150077	     27.25046863
      0.47715186	     -0.05885861	     -0.00045402	     -0.19992378	     -0.06254127	      0.88287163	     -0.00033560	     -0.21675019	      0.00879664	      0.00149910	     27.34801128
      0.47854471	     -0.05880180	     -0.00045398	     -0.19986671	     -0.06252903	      0.88287372	     -0.00033499	     -0.21672077	      0.00877483	      0.00149732	     27.51920881
      0.48027721	     -0.05873561	     -0.00045432	     -0.19980020	     -0.06251385	      0.88287631	     -0.00033422	     -0.21668460	      0.00874586	      0.00149488	     27.63599426
      0.48178378	     -0.05867479	     -0.00045341	     -0.19973910	     -0.06250070	      0.88287856	     -0.00033353	     -0.21665354	      0.00871921	      0.00149256	     27.90048696
      0.48329036	     -0.05862210	     -0.00045396	     -0.19968610	     -0.06248758	      0.88288081	     -0.00033282	     -0.21662275	      0.00869133	      0.00149007	     27.91572088
      0.48479693	     -0.05856139	     -0.00045221	     -0.19962511	     -0.06247451	      0.88288305	     -0.00033210	     -0.21659234	      0.00866191	      0.00148726	     28.27106402
      0.48606900	     -0.05852008	     -0.00045273	     -0.19958353	     -0.06246351	      0.88288494	     -0.00033147	     -0.21656686	      0.00863638	      0.00148479	     28.23560318
      0.48734107	     -0.05847355	     -0.00045173	     -0.19953673	     -0.06245254	      0.88288683	     -0.00033083	     -0.21654164	      0.00860976	      0.00148205	     28.44014194
      0.48896637	     -0.05842040	     -0.00045136	     -0.19948323	     -0.06243857	      0.88288923	     -0.00032998	     -0.21650974	      0.00857466	      0.00147840	     28.54148584
      0.49059167	     -0.05836329	     -0.00044901	     -0.19942578	     -0.06242466	      0.88289163	     -0.00032911	     -0.21647827	      0.00853796	      0.00147447	     28.88009677
      0.49185186	     -0.05832800	     -0.00044840	     -0.19939021	     -0.06241392	      0.88289349	     -0.00032841	     -0.21645412	      0.00850886	      0.00147140	     28.83091369
      0.49311204	     -0.05828880	     -0.00044638	     -0.19935074	     -0.06240322	      0.88289534	     -0.00032770	     -0.21643028	      0.00847876	      0.00146812	     29.00928425
      0.49477571	     -0.05824427	     -0.00044465	     -0.19930584	     -0.06238915	      0.88289778	     -0.00032673	     -0.21639925	      0.00843812	      0.00146348	     29.09771521
      0.49643938	     -0.05819641	     -0.00044139	     -0.19925763	     -0.06237514	      0.88290021	     -0.00032572	     -0.21636884	      0.00839615	      0.00145821	     29.45162682
      0.49763520	     -0.05817169	     -0.00044084	     -0.19923262	     -0.06236512	      0.88290195	     -0.00032498	     -0.21634731	      0.00836567	      0.00145412	     29.37265510
      0.49883102	     -0.05814301	     -0.00043896	     -0.19920367	     -0.06235514	      0.88290369	     -0.00032422	     -0.21632614	      0.00833447	      0.00144960	     29.52587498
      0.50059909	     -0.05810690	     -0.00043685	     -0.19916715	     -0.06234044	      0.88290624	     -0.00032307	     -0.21629544	      0.00828760	      0.00144223	     29.61898587
      0.50208594	     -0.05807532	     -0.00043412	     -0.19913524	     -0.06232815	      0.88290838	     -0.00032207	     -0.21627024	      0.00824726	      0.00143525	     29.84109719
      0.50357280	     -0.05805176	     -0.00043251	     -0.19911133	     -0.06231592	      0.88291051	     -0.00032104	     -0.21624554	      0.00820646	      0.00142764	     29.81551959
      0.50505965	     -0.05802416	     -0.00042896	     -0.19908341	     -0.06230375	      0.88291263	     -0.00031998	     -0.21622146	      0.00816471	      0.00141916	     30.09817949
      0.50639421	     -0.05801009	     -0.00042712	     -0.19906902	     -0.06229288	      0.88291452	     -0.00031901	     -0.21620034	      0.00812700	      0.00141097	     29.99898039
      0.50772877	     -0.05799323	     -0.00042368	     -0.19905187	     -0.06228205	      0.88291639	     -0.00031801	     -0.21617982	      0.00808857	      0.00140200	     30.18134292
      0.50906333	     -0.05798456	     -0.00042103	     -0.19904290	     -0.06227129	      0.88291826	     -0.00031699	     -0.21615990	      0.00804990	      0.00139228	     30.16294887
      0.51075617	     -0.05797390	     -0.00041622	     -0.19903188	     -0.06225770	      0.88292060	     -0.00031566	     -0.21613565	      0.00800018	      0.00137863	     30.36475361
      0.51211046	     -0.05797471	     -0.00041323	     -0.19903240	     -0.06224689	      0.88292246	     -0.00031456	     -0.21611703	      0.00796030	      0.00136669	     30.24270840
      0.51346475	     -0.05797271	     -0.00040832	     -0.19903014	     -0.06223614	      0.88292430	     -0.00031345	     -0.21609921	      0.00791994	      0.00135365	     30.40803677
      0.51481904	     -0.05797785	     -0.00040391	     -0.19903502	     -0.06222544	      0.88292613	     -0.00031230	     -0.21608216	      0.00787952	      0.00133966	     30.36557835
      0.51649645	     -0.05798119	     -0.00039670	     -0.19903806	     -0.06221227	      0.88292836	     -0.00031085	     -0.21606213	      0.00782881	      0.00132092	     30.57966991
      0.51783088	     -0.05799194	     -0.00039147	     -0.19904857	     -0.06220185	      0.88293011	     -0.00030967	     -0.21604697	      0.00778835	      0.00130501	     30.40817687
      0.51916531	     -0.05799964	     -0.00038475	     -0.19905606	     -0.06219148	      0.88293184	     -0.00030846	     -0.21603256	      0.00774738	      0.00128807	     30.55582273
      0.52049973	     -0.05801354	     -0.00037826	     -0.19906974	     -0.06218117	      0.88293355	     -0.00030723	     -0.21601888	      0.00770631	      0.00127021	     30.52133194
      0.52224203	     -0.05802884	     -0.00036823	     -0.19908479	     -0.06216779	      0.88293574	     -0.00030558	     -0.21600213	      0.00765183	      0.00124535	     30.74724124
      0.52356931	     -0.05804740	     -0.00036091	     -0.19910314	     -0.06215766	      0.88293738	     -0.00030430	     -0.21599014	      0.00760987	      0.00122536	     30.58034812
      0.52489658	     -0.05806356	     -0.00035231	     -0.19911912	     -0.06214759	      0.88293899	     -0.00030299	     -0.21597888	      0.00756730	      0.00120429	     30.73743249
      0.52622386	     -0.05808552	     -0.00034382	     -0.19914091	     -0.06213757	      0.88294058	     -0.00030166	     -0.21596835	      0.00752457	      0.00118221	     30.72254409
      0.52800983	     -0.05811259	     -0.00033127	     -0.19916775	     -0.06212419	      0.88294266	     -0.00029983	     -0.21595536	      0.00746609	      0.00115082	     31.01551301
      0.52932145	     -0.05813816	     -0.00032219	     -0.19919315	     -0.06211442	      0.88294415	     -0.00029847	     -0.21594659	      0.00742252	      0.00112669	     30.88781912
      0.53063307	     -0.05816186	     -0.00031227	     -0.19921670	     -0.06210472	      0.88294562	     -0.00029708	     -0.21593851	      0.00737815	      0.00110146	     31.07519408
      0.53225041	     -0.05819836	     -0.00029992	     -0.19925300	     -0.06209283	      0.88294737	     -0.00029534	     -0.21592952	      0.00732314	      0.00106885	     31.05374926
      0.53368248	     -0.05822717	     -0.00028847	     -0.19928166	     -0.06208238	      0.88294888	     -0.00029378	     -0.21592247	      0.00727377	      0.00103845	     31.42613567
      0.53511456	     -0.05826197	     -0.00027704	     -0.19931629	     -0.06207200	      0.88295035	     -0.00029219	     -0.21591615	      0.00722417	      0.00100680	     31.33795792
      0.53654663	     -0.05829422	     -0.00026569	     -0.19934838	     -0.06206169	      0.88295176	     -0.00029059	     -0.21591062	      0.00717386	      0.00097368	     31.72506585
      0.53797871	     -0.05833510	     -0.00025443	     -0.19938908	     -0.06205145	      0.88295313	     -0.00028897	     -0.21590587	      0.00712387	      0.00093926	     31.61128923
      0.53941078	     -0.05837234	     -0.00024403	     -0.19942614	     -0.06204128	      0.88295445	     -0.00028733	     -0.21590197	      0.00707362	      0.00090336	     32.10609360
      0.54084286	     -0.05841549	     -0.00023309	     -0.19946912	     -0.06203119	      0.88295572	     -0.00028568	     -0.21589881	      0.00702385	      0.00086632	     31.97463460
      0.54227493	     -0.05845519	     -0.00022342	     -0.19950864	     -0.06202117	      0.88295693	     -0.00028401	     -0.21589642	      0.00697394	      0.00082793	     32.48620015
      0.54370701	     -0.05850187	     -0.00021270	     -0.19955515	     -0.06201121	      0.88295809	     -0.00028234	     -0.21589473	      0.00692516	      0.00078852	     32.29946030
      0.54498898	     -0.05854039	     -0.00020479	     -0.19959351	     -0.06200236	      0.88295908	     -0.00028083	     -0.21589386	      0.00688178	      0.00075225	     32.76924332
      0.54627095	     -0.05858180	     -0.00019607	     -0.19963477	     -0.06199357	      0.88296002	     -0.00027931	     -0.21589351	      0.00683929	      0.00071537	     32.80396576
      0.54782091	     -0.05863097	     -0.00018686	     -0.19968375	     -0.06198301	      0.88296109	     -0.00027747	     -0.21589377	      0.00678852	      0.00066999	     33.15648707
      0.54937087	     -0.05868373	     -0.00017685	     -0.19973634	     -0.06197252	      0.88296210	     -0.00027561	     -0.21589474	      0.00673913	      0.00062410	     33.11146938
      0.55067119	     -0.05872724	     -0.00017053	     -0.19977968	     -0.06196379	      0.88296288	     -0.00027405	     -0.21589611	      0.00669832	      0.00058522	     33.53880605
      0.55197151	     -0.05877286	     -0.00016300	     -0.19982516	     -0.06195510	      0.88296362	     -0.00027249	     -0.21589796	      0.00665862	      0.00054626	     33.57630117
      0.55327183	     -0.05881791	     -0.00015652	     -0.19987005	     -0.06194647	      0.88296430	     -0.00027092	     -0.21590028	      0.00661971	      0.00050722	     33.81992950
      0.55506115	     -0.05888051	     -0.00014660	     -0.19993249	     -0.06193467	      0.88296516	     -0.00026876	     -0.21590415	      0.00656811	      0.00045369	     33.88489190
      0.55638403	     -0.05892578	     -0.00014072	     -0.19997762	     -0.06192601	      0.88296574	     -0.00026716	     -0.21590749	      0.00653123	      0.00041432	     34.22062189
      0.55770692	     -0.05897259	     -0.00013341	     -0.20002433	     -0.06191739	      0.88296626	     -0.00026556	     -0.21591121	      0.00649605	      0.00037536	     34.20944963
      0.55930241	     -0.05902871	     -0.00012613	     -0.20008032	     -0.06190706	      0.88296682	     -0.00026363	     -0.21591620	      0.00645557	      0.00032890	     34.48835839
      0.56072224	     -0.05907867	     -0.00011807	     -0.20013022	     -0.06189792	      0.88296726	     -0.00026191	     -0.21592105	      0.00642179	      0.00028834	     34.40140018
      0.56214207	     -0.05912760	     -0.00011211	     -0.20017906	     -0.06188882	      0.88296764	     -0.00026020	     -0.21592627	      0.00638970	      0.00024858	     34.67506516
      0.56356190	     -0.05917643	     -0.00010410	     -0.20022786	     -0.06187977	      0.88296797	     -0.00025848	     -0.21593179	      0.00635976	      0.00021000	     34.55456087
      0.56498174	     -0.05922368	     -0.00009802	     -0.20027506	     -0.06187076	      0.88296824	     -0.00025677	     -0.21593760	      0.00633143	      0.00017266	     34.77918560
      0.56640157	     -0.05927054	     -0.00008988	     -0.20032192	     -0.06186179	      0.88296846	     -0.00025506	     -0.21594366	      0.00630513	      0.00013688	     34.62718906
      0.56782140	     -0.05931609	     -0.00008387	     -0.20036745	     -0.06185286	      0.88296863	     -0.00025336	     -0.21594995	      0.00628036	      0.00010257	     34.80412603
      0.56924124	     -0.05936023	     -0.00007561	     -0.20041162	     -0.06184396	      0.88296875	     -0.00025166	     -0.21595641	      0.00625750	      0.00007001	     34.63161320
      0.57066107	     -0.05940277	     -0.00006932	     -0.20045417	     -0.06183509	      0.88296883	     -0.00024996	     -0.21596301	      0.00623605	      0.00003917	     34.75648867
      0.57208090	     -0.05944379	     -0.00006096	     -0.20049525	     -0.06182625	      0.88296886	     -0.00024828	     -0.21596970	      0.00621638	      0.00001023	     34.55684985
      0.57350074	     -0.05948305	     -0.00005463	     -0.20053455	     -0.06181743	      0.88296886	     -0.00024660	     -0.21597643	      0.00619801	     -0.00001691	     34.63879841
      0.57492057	     -0.05952081	     -0.00004646	     -0.20057239	     -0.06180865	      0.88296881	     -0.00024493	     -0.21598317	      0.00618133	     -0.00004211	     34.42366941
      0.57634040	     -0.05955670	     -0.00004049	     -0.20060833	     -0.06179988	      0.88296874	     -0.00024327	     -0.21598987	      0.00616588	     -0.00006547	     34.46452103
      0.57776024	     -0.05959072	     -0.00003271	     -0.20064244	     -0.06179114	      0.88296863	     -0.00024162	     -0.21599650	      0.00615199	     -0.00008679	     34.23226636
      0.57918007	     -0.05962297	     -0.00002688	     -0.20067476	     -0.06178241	      0.88296849	     -0.00023999	     -0.21600301	      0.00613923	     -0.00010613	     34.22496277
      0.58059990	     -0.05965357	     -0.00001954	     -0.20070547	     -0.06177370	      0.88296833	     -0.00023836	     -0.21600938	      0.00612785	     -0.00012344	     33.97649913
      0.58201974	     -0.05968276	     -0.00001402	     -0.20073473	     -0.06176501	      0.88296814	     -0.00023676	     -0.21601560	      0.00611743	     -0.00013891	     33.93409891
      0.58343957	     -0.05971029	     -0.00000723	     -0.20076237	     -0.06175633	      0.88296793	     -0.00023517	     -0.21602164	      0.00610816	     -0.00015253	     33.68175485
      0.58485940	     -0.05973454	     -0.00000218	     -0.20078670	     -0.06174766	      0.88296771	     -0.00023360	     -0.21602748	      0.00609960	     -0.00016449	     33.61902610
      0.58627924	     -0.05975609	      0.00000385	     -0.20080835	     -0.06173901	      0.88296747	     -0.00023204	     -0.21603310	      0.00609183	     -0.00017471	     33.37375389
      0.58769907	     -0.05977428	      0.00000841	     -0.20082662	     -0.06173037	      0.88296721	     -0.00023052	     -0.21603843	      0.00608440	     -0.00018324	     33.29783611
      0.58941750	     -0.05979008	      0.00001512	     -0.20084254	     -0.06171992	      0.88296689	     -0.00022870	     -0.21604438	      0.00607595	     -0.00019120	     32.97389074
      0.59068492	     -0.05979840	      0.00001738	     -0.20085089	     -0.06171222	      0.88296665	     -0.00022740	     -0.21604838	      0.00606952	     -0.00019546	     32.98353004
      0.59195233	     -0.05980459	      0.00002114	     -0.20085715	     -0.06170453	      0.88296640	     -0.00022612	     -0.21605204	      0.00606314	     -0.00019826	     32.77852877
      0.59364421	     -0.05980930	      0.00002440	     -0.20086192	     -0.06169428	      0.88296606	     -0.00022446	     -0.21605636	      0.00605417	     -0.00019998	     32.68356725
      0.59516505	     -0.05980993	      0.00002853	     -0.20086261	     -0.06168508	      0.88296576	     -0.00022302	     -0.21605963	      0.00604582	     -0.00019962	     32.41612040
      0.59668589	     -0.05980713	      0.00002972	     -0.20085982	     -0.06167589	      0.88296545	     -0.00022164	     -0.21606229	      0.00603670	     -0.00019773	     32.46713813
      0.59800369	     -0.05980161	      0.00003308	     -0.20085434	     -0.06166794	      0.88296519	     -0.00022049	     -0.21606406	      0.00602857	     -0.00019483	     32.20180864
      0.59932149	     -0.05979332	      0.00003403	     -0.20084606	     -0.06166000	      0.88296494	     -0.00021939	     -0.21606531	      0.00601974	     -0.00019098	     32.19952075
      0.60090721	     -0.05977940	      0.00003642	     -0.20083215	     -0.06165047	      0.88296464	     -0.00021814	     -0.21606609	      0.00600846	     -0.00018508	     32.04104831
      0.60249292	     -0.05976105	      0.00003625	     -0.20081377	     -0.06164095	      0.88296435	     -0.00021696	     -0.21606601	      0.00599591	     -0.00017805	     32.14841473
      0.60380401	     -0.05974222	      0.00003812	     -0.20079493	     -0.06163309	      0.88296412	     -0.00021605	     -0.21606527	      0.00598480	     -0.00017136	     31.99038686
      0.60511511	     -0.05972033	      0.00003765	     -0.20077299	     -0.06162526	      0.88296390	     -0.00021520	     -0.21606388	      0.00597253	     -0.00016406	     32.07549785
      0.60673087	     -0.05968896	      0.00003808	     -0.20074156	     -0.06161562	      0.88296365	     -0.00021424	     -0.21606124	      0.00595604	     -0.00015414	     32.06134127
      0.60834664	     -0.05965291	      0.00003584	     -0.20070539	     -0.06160601	      0.88296341	     -0.00021337	     -0.21605753	      0.00593758	     -0.00014334	     32.30761237
      0.60962182	     -0.05962080	      0.00003638	     -0.20067321	     -0.06159845	      0.88296323	     -0.00021275	     -0.21605383	      0.00592183	     -0.00013407	     32.26796528
      0.61089700	     -0.05958587	      0.00003466	     -0.20063816	     -0.06159091	      0.88296307	     -0.00021220	     -0.21604941	      0.00590460	     -0.00012434	     32.44767797
      0.61256998	     -0.05953559	      0.00003371	     -0.20058773	     -0.06158105	      0.88296287	     -0.00021156	     -0.21604253	      0.00588004	     -0.00011078	     32.60849961
      0.61424296	     -0.05948092	      0.00003000	     -0.20053285	     -0.06157123	      0.88296270	     -0.00021104	     -0.21603440	      0.00585294	     -0.00009647	     32.98798222
      0.61547371	     -0.05943764	      0.00002936	     -0.20048944	     -0.06156404	      0.88296258	     -0.00021073	     -0.21602762	      0.00583173	     -0.00008543	     33.07230052
      0.61670447	     -0.05939187	      0.00002650	     -0.20044349	     -0.06155688	      0.88296249	     -0.00021047	     -0.21602016	      0.00580915	     -0.00007408	     33.33679454
      0.61845944	     -0.05932253	      0.00002313	     -0.20037389	     -0.06154672	      0.88296237	     -0.00021022	     -0.21600834	      0.00577502	     -0.00005719	     33.65909300
      0.61996225	     -0.05925969	      0.00001843	     -0.20031080	     -0.06153806	      0.88296230	     -0.00021009	     -0.21599714	      0.00574392	     -0.00004221	     34.05191484
      0.62146506	     -0.05919336	      0.00001532	     -0.20024422	     -0.06152945	      0.88296224	     -0.00021006	     -0.21598493	      0.00571152	     -0.00002670	     34.33075118
      0.62296787	     -0.05912398	      0.00000930	     -0.20017453	     -0.06152089	      0.88296221	     -0.00021011	     -0.21597171	      0.00567756	     -0.00001083	     34.79510085
      0.62447069	     -0.05905082	      0.00000626	     -0.20010110	     -0.06151239	      0.88296221	     -0.00021025	     -0.21595749	      0.00564270	      0.00000551	     35.07250116
      0.62575411	     -0.05898624	      0.00000037	     -0.20003623	     -0.06150517	      0.88296223	     -0.00021043	     -0.21594454	      0.00561184	      0.00001968	     35.48715785
      0.62703754	     -0.05891965	     -0.00000363	     -0.19996937	     -0.06149798	      0.88296226	     -0.00021068	     -0.21593087	      0.00558049	      0.00003415	     35.78591081
      0.62866651	     -0.05883340	     -0.00001069	     -0.19988275	     -0.06148893	      0.88296233	     -0.00021107	     -0.21591255	      0.00553969	      0.00005283	     36.25586116
      0.63029548	     -0.05874545	     -0.00001588	     -0.19979443	     -0.06147994	      0.88296243	     -0.00021156	     -0.21589320	      0.00549826	      0.00007188	     36.62014448
      0.63157836	     -0.05867610	     -0.00002268	     -0.19972475	     -0.06147290	      0.88296254	     -0.00021200	     -0.21587731	      0.00546495	      0.00008696	     37.01788986
      0.63286124	     -0.05860611	     -0.00002757	     -0.19965446	     -0.06146591	      0.88296266	     -0.00021250	     -0.21586089	      0.00543150	      0.00010223	     37.31607405
      0.63451975	     -0.05851527	     -0.00003532	     -0.19956320	     -0.06145694	      0.88296284	     -0.00021321	     -0.21583895	      0.00538777	      0.00012205	     37.76410723
      0.63617826	     -0.05842362	     -0.00004062	     -0.19947116	     -0.06144804	      0.88296306	     -0.00021401	     -0.21581630	      0.00534392	      0.00014198	     38.10203232
      0.63740000	     -0.05835633	     -0.00004704	     -0.19940354	     -0.06144153	      0.88296324	     -0.00021465	     -0.21579921	      0.00531123	      0.00015654	     38.43664597
      0.63862173	     -0.05828851	     -0.00005132	     -0.19933542	     -0.06143506	      0.88296344	     -0.00021532	     -0.21578182	      0.00527858	      0.00017109	     38.68852072
      0.64037213	     -0.05819019	     -0.00005825	     -0.19923666	     -0.06142587	      0.88296376	     -0.00021636	     -0.21575643	      0.00523144	      0.00019173	     39.09445200
      0.64186340	     -0.05810252	     -0.00006213	     -0.19914864	     -0.06141809	      0.88296406	     -0.00021730	     -0.21573432	      0.00519108	      0.00020923	     39.37628085
      0.64335468	     -0.05800945	     -0.00006715	     -0.19905521	     -0.06141038	      0.88296439	     -0.00021829	     -0.21571166	      0.00515015	      0.00022665	     39.73857974
      0.64484595	     -0.05790825	     -0.00006851	     -0.19895369	     -0.06140273	      0.88296474	     -0.00021933	     -0.21568833	      0.00510890	      0.00024433	     39.97852173
      0.64633723	     -0.05779876	     -0.00007195	     -0.19884384	     -0.06139515	      0.88296511	     -0.00022042	     -0.21566412	      0.00506663	      0.00026232	     40.35259692
      0.64760557	     -0.05769944	     -0.00007081	     -0.19874426	     -0.06138874	      0.88296546	     -0.00022138	     -0.21564278	      0.00503017	      0.00027820	     40.48836223
      0.64887391	     -0.05759661	     -0.00007129	     -0.19864114	     -0.06138239	      0.88296582	     -0.00022237	     -0.21562071	      0.00499268	      0.00029453	     40.71639843
      0.65049020	     -0.05746065	     -0.00006958	     -0.19850483	     -0.06137436	      0.88296631	     -0.00022368	     -0.21559160	      0.00494359	      0.00031614	     40.91491893
      0.65210649	     -0.05731992	     -0.00006919	     -0.19836371	     -0.06136641	      0.88296684	     -0.00022503	     -0.21556141	      0.00489259	      0.00033858	     41.21767336
      0.65336506	     -0.05720675	     -0.00006589	     -0.19825025	     -0.06136028	      0.88296728	     -0.00022612	     -0.21553720	      0.00485176	      0.00035672	     41.27978366
      0.65462362	     -0.05709173	     -0.00006441	     -0.19813490	     -0.06135420	      0.88296774	     -0.00022723	     -0.21551240	      0.00480956	      0.00037524	     41.45910935
      0.65627392	     -0.05693686	     -0.00006084	     -0.19797959	     -0.06134631	      0.88296838	     -0.00022873	     -0.21547905	      0.00475241	      0.00040018	     41.61012860
      0.65792422	     -0.05677941	     -0.00006009	     -0.19782162	     -0.06133851	      0.88296906	     -0.00023027	     -0.21544480	      0.00469283	      0.00042575	     41.93006495
      0.65911386	     -0.05666500	     -0.00005746	     -0.19770685	     -0.06133295	      0.88296958	     -0.00023141	     -0.21541962	      0.00464857	      0.00044474	     41.94478106
      0.66030350	     -0.05655128	     -0.00005758	     -0.19759270	     -0.06132745	      0.88297012	     -0.00023257	     -0.21539411	      0.00460282	      0.00046411	     42.11012192
      0.66205695	     -0.05638242	     -0.00005769	     -0.19742317	     -0.06131944	      0.88297096	     -0.00023431	     -0.21535598	      0.00453287	      0.00049360	     42.27895214
      0.66352489	     -0.05623917	     -0.00006038	     -0.19727929	     -0.06131283	      0.88297170	     -0.00023581	     -0.21532362	      0.00447165	      0.00051926	     42.51641156
      0.66499283	     -0.05609618	     -0.00006211	     -0.19713566	     -0.06130631	      0.88297249	     -0.00023734	     -0.21529096	      0.00440804	      0.00054602	     42.58138484
      0.66646077	     -0.05595451	     -0.00006771	     -0.19699324	     -0.06129989	      0.88297331	     -0.00023890	     -0.21525809	      0.00434158	      0.00057371	     42.84244152
      0.66792871	     -0.05581369	     -0.00007087	     -0.19685170	     -0.06129357	      0.88297417	     -0.00024049	     -0.21522514	      0.00427257	      0.00060245	     42.85218745
      0.66915799	     -0.05569854	     -0.00007743	     -0.19673585	     -0.06128835	      0.88297493	     -0.00024184	     -0.21519754	      0.00421239	      0.00062702	     43.08199416
      0.67038728	     -0.05558354	     -0.00008202	     -0.19662017	     -0.06128321	      0.88297571	     -0.00024321	     -0.21516995	      0.00415033	      0.00065206	     43.16787594
      0.67198589	     -0.05543723	     -0.00009017	     -0.19647289	     -0.06127665	      0.88297678	     -0.00024502	     -0.21513414	      0.00406647	      0.00068497	     43.38986299
      0.67358449	     -0.05529482	     -0.00009654	     -0.19632952	     -0.06127021	      0.88297790	     -0.00024685	     -0.21509850	      0.00397924	      0.00071800	     43.45213392
      0.67478528	     -0.05519354	     -0.00010449	     -0.19622745	     -0.06126548	      0.88297878	     -0.00024825	     -0.21507191	      0.00391129	      0.00074248	     43.65506066
      0.67598607	     -0.05509487	     -0.00011055	     -0.19612800	     -0.06126082	      0.88297968	     -0.00024966	     -0.21504557	      0.00384160	      0.00076647	     43.74000333
      0.67763333	     -0.05496710	     -0.00012085	     -0.19599910	     -0.06125457	      0.88298097	     -0.00025162	     -0.21500994	      0.00374307	      0.00079810	     43.95112111
      0.67910504	     -0.05485902	     -0.00012830	     -0.19589002	     -0.06124913	      0.88298217	     -0.00025340	     -0.21497871	      0.00365244	      0.00082480	     44.02484171
      0.68057675	     -0.05476190	     -0.00013911	     -0.19579182	     -0.06124382	      0.88298340	     -0.00025519	     -0.21494818	      0.00355929	      0.00084947	     44.24597522
      0.68179917	     -0.05468541	     -0.00014499	     -0.19571447	     -0.06123952	      0.88298445	     -0.00025668	     -0.21492348	      0.00348039	      0.00086810	     44.24400316
      0.68302159	     -0.05461532	     -0.00015324	     -0.19564347	     -0.06123532	      0.88298552	     -0.00025819	     -0.21489940	      0.00340003	      0.00088476	     44.38913565
      0.68457401	     -0.05453143	     -0.00016209	     -0.19555844	     -0.06123012	      0.88298691	     -0.00026012	     -0.21486976	      0.00329626	      0.00090291	     44.47444258
      0.68612643	     -0.05445606	     -0.00017359	     -0.19548188	     -0.06122508	      0.88298832	     -0.00026206	     -0.21484116	      0.00319056	      0.00091735	     44.71575637
      0.68730629	     -0.05440071	     -0.00017937	     -0.19542566	     -0.06122137	      0.88298941	     -0.00026354	     -0.21482012	      0.00310923	      0.00092581	     44.69895394
      0.68848614	     -0.05434996	     -0.00018744	     -0.19537399	     -0.06121775	      0.88299051	     -0.00026503	     -0.21479966	      0.00302692	      0.00093190	     44.82029682
      0.69009719	     -0.05428384	     -0.00019672	     -0.19530665	     -0.06121296	      0.88299201	     -0.00026706	     -0.21477265	      0.00291329	      0.00093636	     44.89881717
      0.69170824	     -0.05422380	     -0.00020847	     -0.19524532	     -0.06120836	      0.88299352	     -0.00026910	     -0.21474662	      0.00279820	      0.00093620	     45.14086598
      0.69281554	     -0.05418268	     -0.00021323	     -0.19520337	     -0.06120531	      0.88299456	     -0.00027049	     -0.21472930	      0.00271852	      0.00093347	     45.08705084
      0.69392284	     -0.05414538	     -0.00022011	     -0.19516521	     -0.06120234	      0.88299559	     -0.00027189	     -0.21471241	      0.00263823	      0.00092849	     45.17992720
      0.69565755	     -0.05409119	     -0.00022956	     -0.19510968	     -0.06119787	      0.88299719	     -0.00027408	     -0.21468687	      0.00251158	      0.00091621	     45.26366086
      0.69706894	     -0.05405250	     -0.00023818	     -0.19506986	     -0.06119440	      0.88299847	     -0.00027586	     -0.21466689	      0.00240776	      0.00090216	     45.41285291
      0.69848032	     -0.05401691	     -0.00024437	     -0.19503319	     -0.06119108	      0.88299973	     -0.00027763	     -0.21464764	      0.00230351	      0.00088455	     45.43461415
      0.69989171	     -0.05398658	     -0.00025304	     -0.19500173	     -0.06118790	      0.88300097	     -0.00027939	     -0.21462912	      0.00219861	      0.00086331	     45.65739098
      0.70114409	     -0.05396136	     -0.00025753	     -0.19497555	     -0.06118520	      0.88300204	     -0.00028095	     -0.21461329	      0.00210527	      0.00084153	     45.65871507
      0.70239646	     -0.05394043	     -0.00026433	     -0.19495363	     -0.06118263	      0.88300307	     -0.00028250	     -0.21459803	      0.00201146	      0.00081695	     45.84188015
      0.70364884	     -0.05392201	     -0.00026943	     -0.19493423	     -0.06118017	      0.88300408	     -0.00028403	     -0.21458335	      0.00191744	      0.00078973	     45.93137972
      0.70526324	     -0.05390330	     -0.00027764	     -0.19491422	     -0.06117717	      0.88300532	     -0.00028600	     -0.21456530	      0.00179591	      0.00075078	     46.20000694
      0.70652920	     -0.05389103	     -0.00028192	     -0.19490097	     -0.06117496	      0.88300625	     -0.00028752	     -0.21455183	      0.00170064	      0.00071748	     46.26177324
      0.70779516	     -0.05388208	     -0.00028827	     -0.19489100	     -0.06117286	      0.88300714	     -0.00028903	     -0.21453896	      0.00160534	      0.00068185	     46.48973611
      0.70906112	     -0.05387517	     -0.00029313	     -0.19488309	     -0.06117089	      0.88300798	     -0.00029053	     -0.21452668	      0.00151031	      0.00064422	     46.60973432
      0.71066831	     -0.05387042	     -0.00030101	     -0.19487705	     -0.06116856	      0.88300898	     -0.00029240	     -0.21451194	      0.00139006	      0.00059386	     46.90027981
      0.71190895	     -0.05386881	     -0.00030496	     -0.19487448	     -0.06116689	      0.88300969	     -0.00029383	     -0.21450121	      0.00129784	      0.00055343	     46.94484527
      0.71314959	     -0.05386990	     -0.00031079	     -0.19487457	     -0.06116534	      0.88301035	     -0.00029524	     -0.21449104	      0.00120609	      0.00051182	     47.14020958
      0.71464106	     -0.05387359	     -0.00031581	     -0.19487711	     -0.06116362	      0.88301107	     -0.00029691	     -0.21447956	      0.00109676	      0.00046074	     47.22018356
      0.71613253	     -0.05388063	     -0.00032320	     -0.19488296	     -0.06116207	      0.88301172	     -0.00029855	     -0.21446888	      0.00098838	      0.00040880	     47.51815057
      0.71726059	     -0.05388716	     -0.00032579	     -0.19488865	     -0.06116100	      0.88301216	     -0.00029976	     -0.21446133	      0.00090731	      0.00036936	     47.46401131
      0.71838866	     -0.05389546	     -0.00033026	     -0.19489608	     -0.06116002	      0.88301256	     -0.00030096	     -0.21445422	      0.00082682	      0.00032986	     47.58996657
      0.72000112	     -0.05390947	     -0.00033523	     -0.19490887	     -0.06115878	      0.88301304	     -0.00030264	     -0.21444484	      0.00071302	      0.00027378	     47.65261598
      0.72139235	     -0.05392379	     -0.00034052	     -0.19492213	     -0.06115786	      0.88301339	     -0.00030406	     -0.21443745	      0.00061591	      0.00022600	     47.80798557
      0.72278357	     -0.05393968	     -0.00034357	     -0.19493701	     -0.06115707	      0.88301367	     -0.00030544	     -0.21443071	      0.00051999	      0.00017918	     47.76393365
      0.72417480	     -0.05395759	     -0.00034909	     -0.19495387	     -0.06115641	      0.88301389	     -0.00030678	     -0.21442461	      0.00042500	      0.00013347	     47.95608869
      0.72540128	     -0.05397450	     -0.00035101	     -0.19496991	     -0.06115594	      0.88301403	     -0.00030794	     -0.21441975	      0.00034232	      0.00009441	     47.84565670
      0.72662777	     -0.05399288	     -0.00035485	     -0.19498740	     -0.06115557	      0.88301412	     -0.00030907	     -0.21441536	      0.00026037	      0.00005651	     47.93457110
      0.72785425	     -0.05401217	     -0.00035706	     -0.19500583	     -0.06115530	      0.88301417	     -0.00031017	     -0.21441144	      0.00017935	      0.00001999	     47.89085909
      0.72950791	     -0.05404027	     -0.00036100	     -0.19503276	     -0.06115509	      0.88301416	     -0.00031160	     -0.21440691	      0.00007135	     -0.00002695	     47.96457376
      0.73076318	     -0.05406300	     -0.00036201	     -0.19505464	     -0.06115505	      0.88301411	     -0.00031265	     -0.21440404	     -0.00000959	     -0.00006060	     47.82907520
      0.73201845	     -0.05408696	     -0.00036465	     -0.19507773	     -0.06115512	      0.88301401	     -0.00031367	     -0.21440164	     -0.00008990	     -0.00009256	     47.87488297
      0.73327372	     -0.05411212	     -0.00036599	     -0.19510205	     -0.06115528	      0.88301387	     -0.00031464	     -0.21439970	     -0.00016945	     -0.00012262	     47.78458440
      0.73489911	     -0.05414693	     -0.00036945	     -0.19513575	     -0.06115564	      0.88301365	     -0.00031585	     -0.21439785	     -0.00027166	     -0.00015856	     47.82905604
      0.73613062	     -0.05417429	     -0.00037011	     -0.19516231	     -0.06115602	      0.88301343	     -0.00031671	     -0.21439694	     -0.00034841	     -0.00018333	     47.64942544
      0.73736213	     -0.05420268	     -0.00037249	     -0.19518988	     -0.06115649	      0.88301319	     -0.00031753	     -0.21439643	     -0.00042480	     -0.00020602	     47.65564728
      0.73886210	     -0.05423848	     -0.00037366	     -0.19522471	     -0.06115720	      0.88301287	     -0.00031846	     -0.21439634	     -0.00051721	     -0.00023066	     47.48289601
      0.74021010	     -0.05427192	     -0.00037645	     -0.19525727	     -0.06115795	      0.88301254	     -0.00031923	     -0.21439675	     -0.00059991	     -0.00025004	     47.51093967
      0.74155809	     -0.05430638	     -0.00037693	     -0.19529088	     -0.06115882	      0.88301219	     -0.00031994	     -0.21439761	     -0.00068209	     -0.00026666	     47.27635200
      0.74290608	     -0.05434202	     -0.00037996	     -0.19532564	     -0.06115979	      0.88301182	     -0.00032057	     -0.21439892	     -0.00076407	     -0.00028065	     47.30498539
      0.74425408	     -0.05437860	     -0.00038024	     -0.19536140	     -0.06116088	      0.88301144	     -0.00032114	     -0.21440066	     -0.00084556	     -0.00029186	     47.02537940
      0.74560207	     -0.05441653	     -0.00038339	     -0.19539846	     -0.06116207	      0.88301104	     -0.00032162	     -0.21440282	     -0.00092693	     -0.00030052	     47.05462965
      0.74695007	     -0.05445579	     -0.00038342	     -0.19543692	     -0.06116338	      0.88301063	     -0.00032203	     -0.21440542	     -0.00100784	     -0.00030653	     46.72330956
      0.74829806	     -0.05449709	     -0.00038681	     -0.19547737	     -0.06116479	      0.88301021	     -0.00032236	     -0.21440845	     -0.00108867	     -0.00031022	     46.75161368
      0.74964606	     -0.05454179	     -0.00038675	     -0.19552128	     -0.06116631	      0.88300979	     -0.00032261	     -0.21441197	     -0.00116900	     -0.00031154	     46.35356973
      0.75084687	     -0.05458537	     -0.00038991	     -0.19556411	     -0.06116776	      0.88300942	     -0.00032276	     -0.21441559	     -0.00124051	     -0.00031112	     46.32083940
      0.75204769	     -0.05463239	     -0.00039103	     -0.19561042	     -0.06116929	      0.88300905	     -0.00032283	     -0.21441970	     -0.00131164	     -0.00030920	     46.04410684
      0.75352235	     -0.05469548	     -0.00039405	     -0.19567262	     -0.06117129	      0.88300859	     -0.00032284	     -0.21442553	     -0.00139870	     -0.00030523	     45.86917797
      0.75499701	     -0.05476499	     -0.00039552	     -0.19574129	     -0.06117342	      0.88300815	     -0.00032273	     -0.21443231	     -0.00148519	     -0.00029971	     45.46701149
      0.75622686	     -0.05482838	     -0.00039904	     -0.19580395	     -0.06117529	      0.88300778	     -0.00032257	     -0.21443877	     -0.00155710	     -0.00029432	     45.36829465
      0.75745670	     -0.05489601	     -0.00040043	     -0.19587089	     -0.06117725	      0.88300742	     -0.00032232	     -0.21444603	     -0.00162848	     -0.00028838	     45.04492193
      0.75893400	     -0.05498217	     -0.00040340	     -0.19595622	     -0.06117971	      0.88300700	     -0.00032193	     -0.21445583	     -0.00171373	     -0.00028096	     44.84665242
      0.76041130	     -0.05507241	     -0.00040363	     -0.19604570	     -0.06118231	      0.88300659	     -0.00032142	     -0.21446683	     -0.00179809	     -0.00027347	     44.40632963
      0.76160234	     -0.05514697	     -0.00040573	     -0.19611963	     -0.06118449	      0.88300627	     -0.00032092	     -0.21447654	     -0.00186567	     -0.00026770	     44.32178030
      0.76279337	     -0.05522259	     -0.00040541	     -0.19619467	     -0.06118675	      0.88300596	     -0.00032036	     -0.21448695	     -0.00193257	     -0.00026216	     44.02495067
      0.76432445	     -0.05532102	     -0.00040573	     -0.19629237	     -0.06118978	      0.88300556	     -0.00031952	     -0.21450130	     -0.00201782	     -0.00025560	     43.81093894
      0.76585553	     -0.05541927	     -0.00040295	     -0.19638997	     -0.06119293	      0.88300517	     -0.00031855	     -0.21451663	     -0.00210199	     -0.00024966	     43.38070196
      0.76701801	     -0.05549352	     -0.00040237	     -0.19646372	     -0.06119541	      0.88300489	     -0.00031774	     -0.21452886	     -0.00216544	     -0.00024575	     43.30857165
      0.76818050	     -0.05556744	     -0.00039935	     -0.19653719	     -0.06119796	      0.88300460	     -0.00031685	     -0.21454156	     -0.00222824	     -0.00024227	     43.03838471
      0.76977234	     -0.05566838	     -0.00039556	     -0.19663752	     -0.06120158	      0.88300422	     -0.00031552	     -0.21455966	     -0.00231347	     -0.00023841	     42.81291428
      0.77136418	     -0.05576934	     -0.00038879	     -0.19673797	     -0.06120533	      0.88300384	     -0.00031406	     -0.21457852	     -0.00239761	     -0.00023561	     42.37119260
      0.77248221	     -0.05584024	     -0.00038607	     -0.19680847	     -0.06120804	      0.88300358	     -0.00031295	     -0.21459220	     -0.00245634	     -0.00023443	     42.31476741
      0.77360024	     -0.05591063	     -0.00038106	     -0.19687852	     -0.06121082	      0.88300332	     -0.00031178	     -0.21460620	     -0.00251452	     -0.00023382	     42.07022277
      0.77529178	     -0.05601629	     -0.00037348	     -0.19698369	     -0.06121515	      0.88300292	     -0.00030988	     -0.21462795	     -0.00260182	     -0.00023418	     41.80911270
      0.77670434	     -0.05610359	     -0.00036511	     -0.19707063	     -0.06121888	      0.88300259	     -0.00030819	     -0.21464660	     -0.00267393	     -0.00023577	     41.45961574
      0.77811690	     -0.05618951	     -0.00035780	     -0.19715620	     -0.06122270	      0.88300226	     -0.00030639	     -0.21466563	     -0.00274547	     -0.00023873	     41.32640037
      0.77952945	     -0.05627446	     -0.00034748	     -0.19724086	     -0.06122663	      0.88300192	     -0.00030450	     -0.21468499	     -0.00281611	     -0.00024305	     40.90321690
      0.78079291	     -0.05635044	     -0.00034040	     -0.19731656	     -0.06123023	      0.88300161	     -0.00030273	     -0.21470258	     -0.00287881	     -0.00024827	     40.82418135
      0.78205636	     -0.05642625	     -0.00033103	     -0.19739215	     -0.06123391	      0.88300129	     -0.00030088	     -0.21472043	     -0.00294069	     -0.00025471	     40.48865759
      0.78331981	     -0.05650201	     -0.00032293	     -0.19746767	     -0.06123766	      0.88300096	     -0.00029896	     -0.21473853	     -0.00300193	     -0.00026252	     40.33095712
      0.78495052	     -0.05660017	     -0.00031139	     -0.19756556	     -0.06124262	      0.88300052	     -0.00029638	     -0.21476228	     -0.00307971	     -0.00027455	     39.93788367
      0.78624839	     -0.05667938	     -0.00030425	     -0.19764453	     -0.06124666	      0.88300016	     -0.00029424	     -0.21478152	     -0.00314078	     -0.00028579	     39.85439032
      0.78754626	     -0.05675939	     -0.00029543	     -0.19772435	     -0.06125077	      0.88299978	     -0.00029204	     -0.21480108	     -0.00320078	     -0.00029844	     39.51673532
      0.78884412	     -0.05684005	     -0.00028824	     -0.19780480	     -0.06125496	      0.88299939	     -0.00028977	     -0.21482098	     -0.00325990	     -0.00031259	     39.38279596
      0.79044678	     -0.05693996	     -0.00027793	     -0.19790450	     -0.06126025	      0.88299887	     -0.00028687	     -0.21484604	     -0.00333139	     -0.00033195	     38.98243520
      0.79173212	     -0.05702006	     -0.00027190	     -0.19798441	     -0.06126456	      0.88299843	     -0.00028448	     -0.21486652	     -0.00338771	     -0.00034901	     38.93652867
      0.79301745	     -0.05709948	     -0.00026422	     -0.19806367	     -0.06126895	      0.88299797	     -0.00028203	     -0.21488731	     -0.00344286	     -0.00036720	     38.60641616
      0.79430279	     -0.05717817	     -0.00025780	     -0.19814221	     -0.06127341	      0.88299749	     -0.00027952	     -0.21490840	     -0.00349705	     -0.00038650	     38.47135758
      0.79596987	     -0.05727911	     -0.00024795	     -0.19824299	     -0.06127930	      0.88299682	     -0.00027617	     -0.21493616	     -0.00356562	     -0.00041294	     38.07388674
      0.79725673	     -0.05735597	     -0.00024217	     -0.19831971	     -0.06128392	      0.88299628	     -0.00027353	     -0.21495789	     -0.00361742	     -0.00043437	     38.03697053
      0.79854360	     -0.05743177	     -0.00023460	     -0.19839542	     -0.06128861	      0.88299570	     -0.00027084	     -0.21497986	     -0.00366798	     -0.00045640	     37.72468216
      0.79983046	     -0.05750663	     -0.00022822	     -0.19847018	     -0.06129336	      0.88299510	     -0.00026809	     -0.21500205	     -0.00371753	     -0.00047898	     37.59586156
      0.80153761	     -0.05760441	     -0.00021820	     -0.19856789	     -0.06129976	      0.88299426	     -0.00026437	     -0.21503180	     -0.00378148	     -0.00050943	     37.21259235
      0.80282057	     -0.05767688	     -0.00021231	     -0.19864027	     -0.06130465	      0.88299359	     -0.00026152	     -0.21505440	     -0.00382845	     -0.00053256	     37.17592057
      0.80410353	     -0.05774862	     -0.00020465	     -0.19871198	     -0.06130959	      0.88299289	     -0.00025862	     -0.21507720	     -0.00387426	     -0.00055565	     36.88145377
      0.80566022	     -0.05783481	     -0.00019688	     -0.19879813	     -0.06131566	      0.88299200	     -0.00025504	     -0.21510513	     -0.00392859	     -0.00058354	     36.76892156
      0.80721692	     -0.05792016	     -0.00018657	     -0.19888349	     -0.06132182	      0.88299107	     -0.00025140	     -0.21513336	     -0.00398124	     -0.00061105	     36.32831571
      0.80839017	     -0.05798394	     -0.00018129	     -0.19894725	     -0.06132651	      0.88299035	     -0.00024862	     -0.21515483	     -0.00402014	     -0.00063154	     36.35206336
      0.80956343	     -0.05804669	     -0.00017391	     -0.19901003	     -0.06133125	      0.88298959	     -0.00024580	     -0.21517644	     -0.00405804	     -0.00065157	     36.13390038
      0.81125164	     -0.05813512	     -0.00016414	     -0.19909849	     -0.06133815	      0.88298847	     -0.00024169	     -0.21520777	     -0.00411116	     -0.00067951	     35.97995363
      0.81271828	     -0.05821026	     -0.00015440	     -0.19917371	     -0.06134421	      0.88298745	     -0.00023806	     -0.21523517	     -0.00415578	     -0.00070266	     35.68844786
      0.81418492	     -0.05828369	     -0.00014647	     -0.19924720	     -0.06135034	      0.88298641	     -0.00023440	     -0.21526270	     -0.00419921	     -0.00072473	     35.64930537
      0.81565156	     -0.05835529	     -0.00013577	     -0.19931893	     -0.06135653	      0.88298533	     -0.00023068	     -0.21529034	     -0.00424104	     -0.00074547	     35.27247563
      0.81692142	     -0.05841660	     -0.00012917	     -0.19938031	     -0.06136193	      0.88298437	     -0.00022744	     -0.21531433	     -0.00427631	     -0.00076242	     35.26169091
      0.81819128	     -0.05847747	     -0.00012055	     -0.19944129	     -0.06136739	      0.88298339	     -0.00022416	     -0.21533838	     -0.00431031	     -0.00077826	     35.00552924
      0.81973918	     -0.05855115	     -0.00011164	     -0.19951510	     -0.06137409	      0.88298218	     -0.00022013	     -0.21536779	     -0.00435036	     -0.00079615	     34.88667756
      0.82128709	     -0.05862394	     -0.00010074	     -0.19958807	     -0.06138085	      0.88298093	     -0.00021606	     -0.21539729	     -0.00438858	     -0.00081223	     34.53865695
      0.82256818	     -0.05868344	     -0.00009400	     -0.19964770	     -0.06138649	      0.88297988	     -0.00021267	     -0.21542174	     -0.00441917	     -0.00082428	     34.50628764
      0.82384928	     -0.05874244	     -0.00008518	     -0.19970687	     -0.06139217	      0.88297882	     -0.00020926	     -0.21544622	     -0.00444846	     -0.00083507	     34.24758176
      0.82541771	     -0.05881420	     -0.00007604	     -0.19977881	     -0.06139918	      0.88297750	     -0.00020505	     -0.21547622	     -0.00448290	     -0.00084681	     34.11034599
      0.82698615	     -0.05888491	     -0.00006493	     -0.19984976	     -0.06140624	      0.88297616	     -0.00020082	     -0.21550625	     -0.00451537	     -0.00085693	     33.74189243
      0.82824068	     -0.05894110	     -0.00005860	     -0.19990610	     -0.06141192	      0.88297508	     -0.00019741	     -0.21553028	     -0.00454021	     -0.00086409	     33.69882824
      0.82949522	     -0.05899650	     -0.00005047	     -0.19996169	     -0.06141763	      0.88297400	     -0.00019400	     -0.21555431	     -0.00456364	     -0.00087042	     33.44713598
      0.83111614	     -0.05906708	     -0.00004159	     -0.20003251	     -0.06142505	      0.88297258	     -0.00018957	     -0.21558534	     -0.00459210	     -0.00087756	     33.27764518
      0.83273706	     -0.05913612	     -0.00003087	     -0.20010184	     -0.06143251	      0.88297115	     -0.00018512	     -0.21561632	     -0.00461818	     -0.00088356	     32.87786609
      0.83396736	     -0.05918747	     -0.00002535	     -0.20015337	     -0.06143821	      0.88297006	     -0.00018174	     -0.21563977	     -0.00463662	     -0.00088757	     32.82508558
      0.83519766	     -0.05923731	     -0.00001810	     -0.20020343	     -0.06144392	      0.88296897	     -0.00017836	     -0.21566314	     -0.00465357	     -0.00089106	     32.57165208
      0.83688212	     -0.05930198	     -0.00000961	     -0.20026838	     -0.06145178	      0.88296746	     -0.00017372	     -0.21569493	     -0.00467460	     -0.00089523	     32.36697263
      0.83856658	     -0.05936049	      0.00000071	     -0.20032724	     -0.06145967	      0.88296595	     -0.00016908	     -0.21572633	     -0.00469291	     -0.00089859	     31.95720781
      0.83975713	     -0.05939788	      0.00000532	     -0.20036483	     -0.06146526	      0.88296488	     -0.00016581	     -0.21574818	     -0.00470441	     -0.00090060	     31.91220920
      0.84094767	     -0.05943127	      0.00001165	     -0.20039846	     -0.06147087	      0.88296381	     -0.00016253	     -0.21576966	     -0.00471464	     -0.00090214	     31.68710881
      0.84272898	     -0.05947423	      0.00001973	     -0.20044177	     -0.06147928	      0.88296220	     -0.00015764	     -0.21580096	     -0.00472777	     -0.00090375	     31.46298976
      0.84420016	     -0.05950391	      0.00002706	     -0.20047175	     -0.06148624	      0.88296087	     -0.00015362	     -0.21582594	     -0.00473701	     -0.00090433	     31.16841503
      0.84567133	     -0.05952947	      0.00003182	     -0.20049757	     -0.06149322	      0.88295954	     -0.00014961	     -0.21585008	     -0.00474438	     -0.00090455	     31.04024591
      0.84714250	     -0.05955096	      0.00003792	     -0.20051935	     -0.06150020	      0.88295821	     -0.00014562	     -0.21587334	     -0.00475120	     -0.00090394	     30.73534573
      0.84836416	     -0.05956624	      0.00004078	     -0.20053484	     -0.06150601	      0.88295710	     -0.00014232	     -0.21589196	     -0.00475483	     -0.00090350	     30.63413401
      0.84958582	     -0.05957821	      0.00004381	     -0.20054701	     -0.06151182	      0.88295600	     -0.00013903	     -0.21590995	     -0.00475845	     -0.00090257	     30.45978548
      0.85109476	     -0.05959059	      0.00004584	     -0.20055962	     -0.06151900	      0.88295464	     -0.00013500	     -0.21593133	     -0.00476099	     -0.00090139	     30.27810061
      0.85260369	     -0.05959866	      0.00004688	     -0.20056789	     -0.06152619	      0.88295328	     -0.00013100	     -0.21595180	     -0.00476341	     -0.00089976	     30.09514899
      0.85380736	     -0.05960364	      0.00004660	     -0.20057301	     -0.06153192	      0.88295220	     -0.00012783	     -0.21596750	     -0.00476315	     -0.00089881	     29.96163567
      0.85501104	     -0.05960660	      0.00004589	     -0.20057611	     -0.06153765	      0.88295112	     -0.00012469	     -0.21598262	     -0.00476312	     -0.00089762	     29.83986264
      0.85655730	     -0.05960757	      0.00004394	     -0.20057723	     -0.06154502	      0.88294973	     -0.00012068	     -0.21600117	     -0.00476113	     -0.00089652	     29.69216359
      0.85810357	     -0.05960526	      0.00004102	     -0.20057505	     -0.06155238	      0.88294834	     -0.00011671	     -0.21601872	     -0.00475878	     -0.00089542	     29.56972957
      0.85935232	     -0.05960125	      0.00003778	     -0.20057113	     -0.06155832	      0.88294723	     -0.00011354	     -0.21603214	     -0.00475465	     -0.00089515	     29.46308793
      0.86060108	     -0.05959516	      0.00003383	     -0.20056512	     -0.06156425	      0.88294611	     -0.00011040	     -0.21604488	     -0.00475072	     -0.00089479	     29.38306283
      0.86215567	     -0.05958491	      0.00002800	     -0.20055495	     -0.06157163	      0.88294472	     -0.00010654	     -0.21605980	     -0.00474392	     -0.00089490	     29.29618700
      0.86371026	     -0.05957140	      0.00002124	     -0.20054149	     -0.06157900	      0.88294333	     -0.00010272	     -0.21607365	     -0.00473715	     -0.00089509	     29.26533130
      0.86502376	     -0.05955734	      0.00001478	     -0.20052746	     -0.06158522	      0.88294215	     -0.00009954	     -0.21608451	     -0.00472965	     -0.00089592	     29.24508341
      0.86633726	     -0.05954072	      0.00000779	     -0.20051085	     -0.06159143	      0.88294097	     -0.00009640	     -0.21609462	     -0.00472297	     -0.00089663	     29.27898326
      0.86765075	     -0.05952196	      0.00000015	     -0.20049208	     -0.06159763	      0.88293979	     -0.00009330	     -0.21610396	     -0.00471560	     -0.00089771	     29.33206368
      0.86946920	     -0.05949232	     -0.00001119	     -0.20046239	     -0.06160619	      0.88293816	     -0.00008907	     -0.21611564	     -0.00470655	     -0.00089910	     29.48707734
      0.87089864	     -0.05946647	     -0.00002032	     -0.20043648	     -0.06161292	      0.88293687	     -0.00008581	     -0.21612382	     -0.00469933	     -0.00090037	     29.61862901
      0.87232807	     -0.05943831	     -0.00002901	     -0.20040826	     -0.06161963	      0.88293559	     -0.00008261	     -0.21613115	     -0.00469423	     -0.00090116	     29.83525915
      0.87375751	     -0.05940832	     -0.00003766	     -0.20037819	     -0.06162634	      0.88293430	     -0.00007947	     -0.21613766	     -0.00468957	     -0.00090202	     30.06407789
      0.87551334	     -0.05936858	     -0.00004816	     -0.20033833	     -0.06163457	      0.88293271	     -0.00007570	     -0.21614459	     -0.00468664	     -0.00090253	     30.44511063
      0.87705770	     -0.05933132	     -0.00005728	     -0.20030095	     -0.06164180	      0.88293132	     -0.00007248	     -0.21614973	     -0.00468486	     -0.00090298	     30.78748598
      0.87860205	     -0.05929097	     -0.00006600	     -0.20026047	     -0.06164904	      0.88292993	     -0.00006936	     -0.21615403	     -0.00468602	     -0.00090261	     31.22897413
      0.88014641	     -0.05924854	     -0.00007455	     -0.20021790	     -0.06165628	      0.88292853	     -0.00006633	     -0.21615749	     -0.00468794	     -0.00090199	     31.65640983
      0.88169076	     -0.05920255	     -0.00008239	     -0.20017177	     -0.06166352	      0.88292714	     -0.00006340	     -0.21616014	     -0.00469223	     -0.00090039	     32.16604339
      0.88363967	     -0.05914378	     -0.00009258	     -0.20011279	     -0.06167267	      0.88292539	     -0.00005987	     -0.21616233	     -0.00469917	     -0.00089728	     32.74882668
      0.88493453	     -0.05909790	     -0.00009746	     -0.20006680	     -0.06167876	      0.88292423	     -0.00005762	     -0.21616314	     -0.00470542	     -0.00089413	     33.28093502
      0.88622939	     -0.05905497	     -0.00010350	     -0.20002372	     -0.06168486	      0.88292307	     -0.00005546	     -0.21616338	     -0.00471218	     -0.00089021	     33.70198309
      0.88796168	     -0.05899127	     -0.00010981	     -0.19995986	     -0.06169303	      0.88292154	     -0.00005269	     -0.21616292	     -0.00472225	     -0.00088346	     34.38305366
      0.88939725	     -0.05894219	     -0.00011632	     -0.19991061	     -0.06169981	      0.88292027	     -0.00005053	     -0.21616183	     -0.00473107	     -0.00087637	     34.81654867
      0.89083283	     -0.05888537	     -0.00012039	     -0.19985367	     -0.06170661	      0.88291902	     -0.00004847	     -0.21616022	     -0.00474027	     -0.00086800	     35.42281745
      0.89226841	     -0.05883471	     -0.00012641	     -0.19980285	     -0.06171342	      0.88291778	     -0.00004652	     -0.21615804	     -0.00474934	     -0.00085821	     35.84155520
      0.89370399	     -0.05877628	     -0.00013004	     -0.19974431	     -0.06172025	      0.88291656	     -0.00004469	     -0.21615539	     -0.00475839	     -0.00084714	     36.44088627
      0.89513956	     -0.05872450	     -0.00013598	     -0.19969237	     -0.06172709	      0.88291535	     -0.00004297	     -0.21615223	     -0.00476686	     -0.00083463	     36.82657753
      0.89657514	     -0.05866466	     -0.00013925	     -0.19963243	     -0.06173393	      0.88291416	     -0.00004137	     -0.21614866	     -0.00477495	     -0.00082087	     37.40525443
      0.89801072	     -0.05861200	     -0.00014481	     -0.19957963	     -0.06174079	      0.88291299	     -0.00003988	     -0.21614461	     -0.00478210	     -0.00080578	     37.74562587
      0.89944630	     -0.05855056	     -0.00014759	     -0.19951811	     -0.06174766	      0.88291185	     -0.00003851	     -0.21614020	     -0.00478867	     -0.00078958	     38.30522169
      0.90088187	     -0.05849649	     -0.00015286	     -0.19946392	     -0.06175454	      0.88291073	     -0.00003725	     -0.21613532	     -0.00479423	     -0.00077214	     38.59334267
      0.90231745	     -0.05843272	     -0.00015515	     -0.19940008	     -0.06176143	      0.88290963	     -0.00003612	     -0.21613008	     -0.00479929	     -0.00075372	     39.12488966
      0.90375303	     -0.05837691	     -0.00016019	     -0.19934416	     -0.06176832	      0.88290856	     -0.00003510	     -0.21612438	     -0.00480347	     -0.00073420	     39.35049149
      0.90518861	     -0.05831076	     -0.00016205	     -0.19927795	     -0.06177522	      0.88290752	     -0.00003419	     -0.21611832	     -0.00480736	     -0.00071388	     39.85089533
      0.90662419	     -0.05825374	     -0.00016699	     -0.19922081	     -0.06178212	      0.88290651	     -0.00003341	     -0.21611181	     -0.00481056	     -0.00069265	     40.00765280
      0.90805976	     -0.05818565	     -0.00016845	     -0.19915267	     -0.06178903	      0.88290554	     -0.00003273	     -0.21610497	     -0.00481372	     -0.00067083	     40.47608779
      0.90949534	     -0.05812792	     -0.00017332	     -0.19909483	     -0.06179594	      0.88290459	     -0.00003218	     -0.21609769	     -0.00481638	     -0.00064830	     40.55906940
      0.91093092	     -0.05805811	     -0.00017432	     -0.19902497	     -0.06180286	      0.88290367	     -0.00003174	     -0.21609012	     -0.00481924	     -0.00062543	     40.99862093
      0.91221230	     -0.05800525	     -0.00017830	     -0.19897200	     -0.06180904	      0.88290289	     -0.00003144	     -0.21608302	     -0.00482154	     -0.00060462	     41.03237868
      0.91349368	     -0.05794520	     -0.00017999	     -0.19891188	     -0.06181522	      0.88290213	     -0.00003123	     -0.21607569	     -0.00482407	     -0.00058369	     41.28299602
      0.91506158	     -0.05787629	     -0.00018352	     -0.19884286	     -0.06182278	      0.88290123	     -0.00003110	     -0.21606635	     -0.00482722	     -0.00055792	     41.40488609
      0.91662949	     -0.05780109	     -0.00018477	     -0.19876757	     -0.06183036	      0.88290038	     -0.00003109	     -0.21605669	     -0.00483084	     -0.00053222	     41.70919811
      0.91793015	     -0.05774583	     -0.00018804	     -0.19871220	     -0.06183664	      0.88289970	     -0.00003119	     -0.21604837	     -0.00483397	     -0.00051097	     41.68495086
      0.91923081	     -0.05768413	     -0.00018910	     -0.19865042	     -0.06184293	      0.88289905	     -0.00003137	     -0.21603986	     -0.00483760	     -0.00049005	     41.85690632
      0.92080653	     -0.05761445	     -0.00019186	     -0.19858060	     -0.06185056	      0.88289829	     -0.00003171	     -0.21602923	     -0.00484242	     -0.00046517	     41.87955739
      0.92238225	     -0.05753811	     -0.00019221	     -0.19850415	     -0.06185819	      0.88289758	     -0.00003217	     -0.21601836	     -0.00484805	     -0.00044115	     42.11221264
      0.92363193	     -0.05748566	     -0.00019513	     -0.19845156	     -0.06186425	      0.88289704	     -0.00003263	     -0.21600950	     -0.00485283	     -0.00042269	     42.00637458
      0.92488160	     -0.05742734	     -0.00019613	     -0.19839313	     -0.06187032	      0.88289652	     -0.00003316	     -0.21600055	     -0.00485826	     -0.00040496	     42.09086670
      0.92652058	     -0.05735633	     -0.00019908	     -0.19832192	     -0.06187829	      0.88289588	     -0.00003397	     -0.21598865	     -0.00486608	     -0.00038270	     42.05071749
      0.92815956	     -0.05728080	     -0.00019997	     -0.19824622	     -0.06188627	      0.88289527	     -0.00003491	     -0.21597671	     -0.00487498	     -0.00036182	     42.20060164
      0.92936586	     -0.05723367	     -0.00020315	     -0.19819892	     -0.06189216	      0.88289484	     -0.00003568	     -0.21596785	     -0.00488197	     -0.00034731	     42.03888099
      0.93057216	     -0.05718134	     -0.00020445	     -0.19814643	     -0.06189805	      0.88289443	     -0.00003651	     -0.21595900	     -0.00488963	     -0.00033372	     42.06102598
      0.93229020	     -0.05711153	     -0.00020751	     -0.19807636	     -0.06190646	      0.88289387	     -0.00003782	     -0.21594636	     -0.00490143	     -0.00031588	     41.97037588
      0.93375843	     -0.05704891	     -0.00020887	     -0.19801353	     -0.06191367	      0.88289342	     -0.00003903	     -0.21593557	     -0.00491255	     -0.00030218	     42.00179248
      0.93522666	     -0.05699339	     -0.00021229	     -0.19795776	     -0.06192089	      0.88289298	     -0.00004034	     -0.21592475	     -0.00492445	     -0.00028983	     41.83853352
      0.93669489	     -0.05693168	     -0.00021334	     -0.19789582	     -0.06192813	      0.88289257	     -0.00004174	     -0.21591401	     -0.00493746	     -0.00027897	     41.89267421
      0.93816312	     -0.05688105	     -0.00021765	     -0.19784489	     -0.06193539	      0.88289216	     -0.00004324	     -0.21590327	     -0.00495117	     -0.00026945	     41.65436877
      0.93942897	     -0.05682950	     -0.00021851	     -0.19779312	     -0.06194166	      0.88289183	     -0.00004459	     -0.21589414	     -0.00496394	     -0.00026244	     41.69603229
      0.94069483	     -0.05678552	     -0.00022161	     -0.19774887	     -0.06194795	      0.88289150	     -0.00004602	     -0.21588504	     -0.00497723	     -0.00025637	     41.54431203
      0.94227597	     -0.05672768	     -0.00022403	     -0.19769072	     -0.06195584	      0.88289110	     -0.00004788	     -0.21587384	     -0.00499486	     -0.00025021	     41.48513615
      0.94385712	     -0.05667769	     -0.00022844	     -0.19764037	     -0.06196375	      0.88289071	     -0.00004985	     -0.21586277	     -0.00501334	     -0.00024543	     41.25029993
      0.94512619	     -0.05663177	     -0.00022954	     -0.19759419	     -0.06197012	      0.88289040	     -0.00005149	     -0.21585409	     -0.00502903	     -0.00024264	     41.24916638
      0.94639526	     -0.05659324	     -0.00023255	     -0.19755536	     -0.06197651	      0.88289009	     -0.00005319	     -0.21584552	     -0.00504518	     -0.00024056	     41.07805758
      0.94799996	     -0.05654172	     -0.00023488	     -0.19750347	     -0.06198463	      0.88288971	     -0.00005543	     -0.21583495	     -0.00506651	     -0.00023898	     40.98656265
      0.94960466	     -0.05649884	     -0.00023941	     -0.19746018	     -0.06199277	      0.88288932	     -0.00005777	     -0.21582460	     -0.00508854	     -0.00023834	     40.70869735
      0.95082097	     -0.05645992	     -0.00024024	     -0.19742097	     -0.06199897	      0.88288903	     -0.00005959	     -0.21581701	     -0.00510593	     -0.00023853	     40.68330711
      0.95203727	     -0.05642818	     -0.00024298	     -0.19738892	     -0.06200520	      0.88288874	     -0.00006147	     -0.21580955	     -0.00512357	     -0.00023912	     40.49503689
      0.95371985	     -0.05638305	     -0.00024546	     -0.19734337	     -0.06201384	      0.88288834	     -0.00006415	     -0.21579960	     -0.00514858	     -0.00024062	     40.32793159
      0.95540243	     -0.05634731	     -0.00024997	     -0.19730717	     -0.06202252	      0.88288793	     -0.00006691	     -0.21579002	     -0.00517393	     -0.00024265	     39.98205777
      0.95656574	     -0.05631673	     -0.00025033	     -0.19727631	     -0.06202855	      0.88288765	     -0.00006887	     -0.21578371	     -0.00519187	     -0.00024437	     39.91466005
      0.95772905	     -0.05629336	     -0.00025245	     -0.19725262	     -0.06203460	      0.88288736	     -0.00007088	     -0.21577760	     -0.00520987	     -0.00024610	     39.69333670
      0.95952513	     -0.05625739	     -0.00025459	     -0.19721618	     -0.06204398	      0.88288692	     -0.00007404	     -0.21576866	     -0.00523804	     -0.00024878	     39.41629005
      0.96100303	     -0.05623396	     -0.00025736	     -0.19719235	     -0.06205174	      0.88288655	     -0.00007672	     -0.21576175	     -0.00526138	     -0.00025080	     39.07390397
      0.96248093	     -0.05620778	     -0.00025808	     -0.19716578	     -0.06205953	      0.88288618	     -0.00007944	     -0.21575531	     -0.00528498	     -0.00025263	     38.86947451
      0.96395884	     -0.05619166	     -0.00026083	     -0.19714924	     -0.06206736	      0.88288580	     -0.00008223	     -0.21574929	     -0.00530853	     -0.00025396	     38.43911564
      0.96527823	     -0.05617135	     -0.00026015	     -0.19712860	     -0.06207438	      0.88288547	     -0.00008475	     -0.21574435	     -0.00532972	     -0.00025474	     38.25697461
      0.96659763	     -0.05615920	     -0.00026155	     -0.19711608	     -0.06208143	      0.88288513	     -0.00008732	     -0.21573974	     -0.00535082	     -0.00025497	     37.88842452
      0.96791703	     -0.05614457	     -0.00026144	     -0.19710111	     -0.06208850	      0.88288480	     -0.00008992	     -0.21573552	     -0.00537195	     -0.00025476	     37.64197202
      0.96960544	     -0.05613454	     -0.00026298	     -0.19709059	     -0.06209759	      0.88288437	     -0.00009329	     -0.21573065	     -0.00539892	     -0.00025373	     37.19070542
      0.97093666	     -0.05612606	     -0.00026246	     -0.19708177	     -0.06210479	      0.88288403	     -0.00009599	     -0.21572735	     -0.00541999	     -0.00025262	     36.98768160
      0.97226787	     -0.05612848	     -0.00026400	     -0.19708379	     -0.06211202	      0.88288369	     -0.00009872	     -0.21572458	     -0.00544107	     -0.00025119	     36.61833574
      0.97359909	     -0.05613327	     -0.00026433	     -0.19708820	     -0.06211928	      0.88288336	     -0.00010147	     -0.21572248	     -0.00546158	     -0.00024993	     36.38035957
      0.97493031	     -0.05614765	     -0.00026568	     -0.19710218	     -0.06212657	      0.88288303	     -0.00010424	     -0.21572114	     -0.00548228	     -0.00024879	     36.05313846
      0.97626152	     -0.05616768	     -0.00026643	     -0.19712182	     -0.06213388	      0.88288270	     -0.00010704	     -0.21572070	     -0.00550190	     -0.00024840	     35.81432956
      0.97759274	     -0.05619661	     -0.00026755	     -0.19715036	     -0.06214121	      0.88288237	     -0.00010986	     -0.21572125	     -0.00552204	     -0.00024859	     35.51248835
      0.97892396	     -0.05623214	     -0.00026806	     -0.19718550	     -0.06214858	      0.88288204	     -0.00011269	     -0.21572290	     -0.00554023	     -0.00025021	     35.29264890
      0.98004744	     -0.05626861	     -0.00026845	     -0.19722165	     -0.06215481	      0.88288175	     -0.00011509	     -0.21572520	     -0.00555650	     -0.00025222	     35.04997869
      0.98117093	     -0.05630995	     -0.00026849	     -0.19726268	     -0.06216106	      0.88288147	     -0.00011750	     -0.21572839	     -0.00557115	     -0.00025555	     34.85232158
      0.98259712	     -0.05636922	     -0.00026806	     -0.19732159	     -0.06216902	      0.88288110	     -0.00012057	     -0.21573375	     -0.00558963	     -0.00026125	     34.58385822
      0.98402332	     -0.05643626	     -0.00026715	     -0.19738827	     -0.06217700	      0.88288072	     -0.00012365	     -0.21574061	     -0.00560593	     -0.00026924	     34.34851271
      0.98510881	     -0.05649286	     -0.00026610	     -0.19744461	     -0.06218310	      0.88288043	     -0.00012599	     -0.21574687	     -0.00561885	     -0.00027640	     34.13183726
      0.98619430	     -0.05655377	     -0.00026463	     -0.19750529	     -0.06218920	      0.88288012	     -0.00012834	     -0.21575406	     -0.00563003	     -0.00028509	     33.94267142
      0.98770348	     -0.05664501	     -0.00026187	     -0.19759622	     -0.06219771	      0.88287968	     -0.00013160	     -0.21576560	     -0.00564487	     -0.00029916	     33.66909716
      0.98921267	     -0.05674259	     -0.00025819	     -0.19769353	     -0.06220624	      0.88287922	     -0.00013486	     -0.21577893	     -0.00565697	     -0.00031596	     33.42097049
      0.99024482	     -0.05681224	     -0.00025495	     -0.19776303	     -0.06221208	      0.88287888	     -0.00013709	     -0.21578903	     -0.00566565	     -0.00032841	     33.22538080
      0.99127696	     -0.05688393	     -0.00025126	     -0.19783457	     -0.06221793	      0.88287854	     -0.00013931	     -0.21579991	     -0.00567256	     -0.00034210	     33.04914094
      0.99294201	     -0.05700292	     -0.00024450	     -0.19795337	     -0.06222739	      0.88287795	     -0.00014289	     -0.21581902	     -0.00568251	     -0.00036594	     32.76175175
      0.99429746	     -0.05710257	     -0.00023832	     -0.19805289	     -0.06223509	      0.88287744	     -0.00014579	     -0.21583590	     -0.00568856	     -0.00038695	     32.53800431
      0.99565291	     -0.05720449	     -0.00023131	     -0.19815472	     -0.06224281	      0.88287690	     -0.00014868	     -0.21585387	     -0.00569421	     -0.00040877	     32.30878409
      0.99700836	     -0.05730922	     -0.00022395	     -0.19825938	     -0.06225053	      0.88287633	     -0.00015156	     -0.21587290	     -0.00569727	     -0.00043179	     32.09945744
      0.99821077	     -0.05740389	     -0.00021716	     -0.19835401	     -0.06225738	      0.88287580	     -0.00015410	     -0.21589060	     -0.00570023	     -0.00045239	     31.91601186
      0.99941319	     -0.05750025	     -0.00021017	     -0.19845035	     -0.06226424	      0.88287524	     -0.00015664	     -0.21590904	     -0.00570106	     -0.00047368	     31.74781010
      1.00061560	     -0.05759837	     -0.00020305	     -0.19854845	     -0.06227109	      0.88287466	     -0.00015916	     -0.21592816	     -0.00570149	     -0.00049504	     31.58641289
      1.00225866	     -0.05773539	     -0.00019318	     -0.19868547	     -0.06228046	      0.88287382	     -0.00016259	     -0.21595534	     -0.00569970	     -0.00052457	     31.37849304
      1.00353858	     -0.05784428	     -0.00018542	     -0.19879439	     -0.06228775	      0.88287314	     -0.00016525	     -0.21597730	     -0.00569786	     -0.00054728	     31.22719082
      1.00481850	     -0.05795471	     -0.00017755	     -0.19890486	     -0.06229504	      0.88287242	     -0.00016789	     -0.21599990	     -0.00569387	     -0.00057009	     31.08353058
      1.00609842	     -0.05806711	     -0.00016969	     -0.19901731	     -0.06230233	      0.88287168	     -0.00017051	     -0.21602310	     -0.00568938	     -0.00059240	     30.94977411
      1.00770735	     -0.05821115	     -0.00015983	     -0.19916144	     -0.06231148	      0.88287070	     -0.00017379	     -0.21605309	     -0.00568117	     -0.00062014	     30.78985448
      1.00902737	     -0.05833117	     -0.00015176	     -0.19928155	     -0.06231897	      0.88286987	     -0.00017646	     -0.21607834	     -0.00567392	     -0.00064204	     30.67213261
      1.01034739	     -0.05845240	     -0.00014361	     -0.19940289	     -0.06232645	      0.88286901	     -0.00017911	     -0.21610414	     -0.00566426	     -0.00066366	     30.55126507
      1.01166741	     -0.05857525	     -0.00013538	     -0.19952587	     -0.06233392	      0.88286812	     -0.00018174	     -0.21613046	     -0.00565389	     -0.00068443	     30.43582921
      1.01333508	     -0.05873339	     -0.00012509	     -0.19968419	     -0.06234334	      0.88286695	     -0.00018504	     -0.21616443	     -0.00563785	     -0.00071002	     30.28152026
      1.01473343	     -0.05886795	     -0.00011634	     -0.19981894	     -0.06235121	      0.88286595	     -0.00018778	     -0.21619351	     -0.00562344	     -0.00073041	     30.16184509
      1.01613179	     -0.05900433	     -0.00010741	     -0.19995553	     -0.06235907	      0.88286491	     -0.00019050	     -0.21622315	     -0.00560608	     -0.00075052	     30.02285400
      1.01753015	     -0.05914261	     -0.00009847	     -0.20009404	     -0.06236689	      0.88286385	     -0.00019320	     -0.21625334	     -0.00558754	     -0.00076986	     29.89580532
      1.01921345	     -0.05931112	     -0.00008772	     -0.20026285	     -0.06237628	      0.88286253	     -0.00019641	     -0.21629042	     -0.00556146	     -0.00079281	     29.71847584
      1.02071162	     -0.05946267	     -0.00007828	     -0.20041471	     -0.06238459	      0.88286133	     -0.00019924	     -0.21632411	     -0.00553647	     -0.00081240	     29.57692729
      1.02220979	     -0.05961474	     -0.00006868	     -0.20056710	     -0.06239286	      0.88286010	     -0.00020204	     -0.21635842	     -0.00550757	     -0.00083189	     29.38466952
      1.02370795	     -0.05976769	     -0.00005928	     -0.20072041	     -0.06240109	      0.88285884	     -0.00020481	     -0.21639334	     -0.00547689	     -0.00085058	     29.23143009
      1.02520612	     -0.05992108	     -0.00004962	     -0.20087419	     -0.06240927	      0.88285755	     -0.00020754	     -0.21642886	     -0.00544263	     -0.00086894	     28.99829517
      1.02702243	     -0.06010762	     -0.00003877	     -0.20106123	     -0.06241912	      0.88285595	     -0.00021081	     -0.21647271	     -0.00539849	     -0.00089000	     28.89491246
      1.02836463	     -0.06024351	     -0.00002938	     -0.20119754	     -0.06242634	      0.88285475	     -0.00021319	     -0.21650564	     -0.00536267	     -0.00090485	     28.50132587
      1.02970683	     -0.06037941	     -0.00002175	     -0.20133386	     -0.06243351	      0.88285352	     -0.00021554	     -0.21653902	     -0.00532565	     -0.00091864	     28.43519438
      1.03104902	     -0.06051407	     -0.00001269	     -0.20146898	     -0.06244063	      0.88285228	     -0.00021784	     -0.21657283	     -0.00528666	     -0.00093140	     28.11261611
      1.03276971	     -0.06068343	     -0.00000231	     -0.20163895	     -0.06244969	      0.88285067	     -0.00022074	     -0.21661671	     -0.00523448	     -0.00094606	     28.03908391
      1.03405660	     -0.06080724	      0.00000773	     -0.20176328	     -0.06245640	      0.88284944	     -0.00022285	     -0.21664983	     -0.00519359	     -0.00095554	     27.56956752
      1.03534350	     -0.06092775	      0.00001587	     -0.20188429	     -0.06246305	      0.88284821	     -0.00022492	     -0.21668315	     -0.00515164	     -0.00096371	     27.46249083
      1.03695661	     -0.06107706	      0.00002818	     -0.20203430	     -0.06247132	      0.88284665	     -0.00022745	     -0.21672523	     -0.00509721	     -0.00097186	     27.02442566
      1.03856972	     -0.06122324	      0.00003878	     -0.20218117	     -0.06247950	      0.88284507	     -0.00022990	     -0.21676754	     -0.00504124	     -0.00097765	     27.06587521
      1.03976350	     -0.06132940	      0.00004967	     -0.20228792	     -0.06248549	      0.88284391	     -0.00023165	     -0.21679895	     -0.00499838	     -0.00098023	     26.55004040
      1.04095728	     -0.06143397	      0.00005900	     -0.20239305	     -0.06249143	      0.88284273	     -0.00023336	     -0.21683043	     -0.00495483	     -0.00098150	     26.41263743
      1.04269929	     -0.06158409	      0.00007422	     -0.20254407	     -0.06250001	      0.88284102	     -0.00023577	     -0.21687642	     -0.00488952	     -0.00098092	     26.01689097
      1.04419981	     -0.06171201	      0.00008659	     -0.20267276	     -0.06250730	      0.88283955	     -0.00023775	     -0.21691609	     -0.00483189	     -0.00097825	     25.88833387
      1.04570032	     -0.06183954	      0.00010156	     -0.20280112	     -0.06251451	      0.88283809	     -0.00023966	     -0.21695582	     -0.00477262	     -0.00097359	     25.41854349
      1.04720084	     -0.06196554	      0.00011432	     -0.20292794	     -0.06252162	      0.88283663	     -0.00024148	     -0.21699562	     -0.00471225	     -0.00096718	     25.42362835
      1.04851601	     -0.06207351	      0.00012858	     -0.20303671	     -0.06252778	      0.88283537	     -0.00024301	     -0.21703051	     -0.00465786	     -0.00096004	     24.95982522
      1.04983119	     -0.06217759	      0.00014166	     -0.20314157	     -0.06253387	      0.88283411	     -0.00024448	     -0.21706536	     -0.00460272	     -0.00095163	     24.87590636
      1.05114637	     -0.06227853	      0.00015632	     -0.20324334	     -0.06253989	      0.88283286	     -0.00024587	     -0.21710010	     -0.00454655	     -0.00094180	     24.60370121
      1.05297401	     -0.06241240	      0.00017554	     -0.20337836	     -0.06254813	      0.88283116	     -0.00024771	     -0.21714807	     -0.00446755	     -0.00092592	     24.49367217
      1.05434436	     -0.06250752	      0.00019192	     -0.20347439	     -0.06255421	      0.88282990	     -0.00024901	     -0.21718367	     -0.00440763	     -0.00091221	     24.15131872
      1.05571470	     -0.06259725	      0.00020664	     -0.20356499	     -0.06256021	      0.88282866	     -0.00025023	     -0.21721885	     -0.00434790	     -0.00089700	     24.13636831
      1.05708504	     -0.06268132	      0.00022275	     -0.20364997	     -0.06256613	      0.88282744	     -0.00025139	     -0.21725349	     -0.00428827	     -0.00088030	     23.93827448
      1.05885479	     -0.06278076	      0.00024182	     -0.20375055	     -0.06257365	      0.88282590	     -0.00025279	     -0.21729729	     -0.00421216	     -0.00085680	     23.98593454
      1.06021325	     -0.06284991	      0.00025830	     -0.20382060	     -0.06257933	      0.88282475	     -0.00025378	     -0.21733006	     -0.00415435	     -0.00083731	     23.75471412
      1.06157172	     -0.06291433	      0.00027291	     -0.20388588	     -0.06258493	      0.88282363	     -0.00025471	     -0.21736204	     -0.00409733	     -0.00081677	     23.83683112
      1.06320466	     -0.06298468	      0.00029193	     -0.20395729	     -0.06259157	      0.88282232	     -0.00025575	     -0.21739937	     -0.00402943	     -0.00079068	     23.72093323
      1.06483761	     -0.06304871	      0.00030773	     -0.20402230	     -0.06259809	      0.88282105	     -0.00025671	     -0.21743541	     -0.00396290	     -0.00076339	     24.03676059
      1.06609221	     -0.06309431	      0.00032201	     -0.20406870	     -0.06260303	      0.88282010	     -0.00025738	     -0.21746226	     -0.00391184	     -0.00074163	     23.80657356
      1.06734682	     -0.06313626	      0.00033361	     -0.20411139	     -0.06260791	      0.88281919	     -0.00025801	     -0.21748835	     -0.00386149	     -0.00071943	     23.97328370
      1.06910460	     -0.06318901	      0.00034988	     -0.20416516	     -0.06261464	      0.88281795	     -0.00025881	     -0.21752361	     -0.00379158	     -0.00068761	     23.98133721
      1.07065146	     -0.06323156	      0.00036161	     -0.20420856	     -0.06262045	      0.88281691	     -0.00025945	     -0.21755340	     -0.00373062	     -0.00065925	     24.21871725
      1.07219832	     -0.06327063	      0.00037411	     -0.20424849	     -0.06262618	      0.88281591	     -0.00026002	     -0.21758207	     -0.00366913	     -0.00063068	     24.12710486
      1.07374519	     -0.06330464	      0.00038236	     -0.20428329	     -0.06263181	      0.88281496	     -0.00026053	     -0.21760961	     -0.00360775	     -0.00060216	     24.57327804
      1.07510688	     -0.06333012	      0.00039126	     -0.20430950	     -0.06263668	      0.88281415	     -0.00026093	     -0.21763287	     -0.00355315	     -0.00057697	     24.44824687
      1.07646858	     -0.06335188	      0.00039689	     -0.20433194	     -0.06264148	      0.88281338	     -0.00026128	     -0.21765519	     -0.00349861	     -0.00055189	     24.71541349
      1.07783027	     -0.06337046	      0.00040284	     -0.20435119	     -0.06264621	      0.88281265	     -0.00026160	     -0.21767654	     -0.00344351	     -0.00052690	     24.74096568
      1.07971491	     -0.06339225	      0.00040820	     -0.20437388	     -0.06265263	      0.88281169	     -0.00026197	     -0.21770456	     -0.00336614	     -0.00049263	     25.04943005
      1.08113870	     -0.06340457	      0.00041255	     -0.20438690	     -0.06265738	      0.88281101	     -0.00026219	     -0.21772456	     -0.00330631	     -0.00046703	     24.99870161
      1.08256249	     -0.06341332	      0.00041368	     -0.20439630	     -0.06266204	      0.88281036	     -0.00026238	     -0.21774352	     -0.00324564	     -0.00044184	     25.27701493
      1.08398628	     -0.06341847	      0.00041508	     -0.20440212	     -0.06266662	      0.88280975	     -0.00026253	     -0.21776143	     -0.00318362	     -0.00041695	     25.30260648
      1.08579264	     -0.06342049	      0.00041359	     -0.20440495	     -0.06267230	      0.88280902	     -0.00026267	     -0.21778266	     -0.00310325	     -0.00038597	     25.65313555
      1.08719900	     -0.06341817	      0.00041352	     -0.20440328	     -0.06267662	      0.88280850	     -0.00026273	     -0.21779802	     -0.00303898	     -0.00036216	     25.55542179
      1.08860535	     -0.06341320	      0.00041039	     -0.20439894	     -0.06268084	      0.88280800	     -0.00026276	     -0.21781237	     -0.00297360	     -0.00033880	     25.79905943
      1.09001171	     -0.06340553	      0.00040717	     -0.20439190	     -0.06268498	      0.88280754	     -0.00026276	     -0.21782573	     -0.00290652	     -0.00031583	     25.83019655
      1.09190252	     -0.06339066	      0.00039932	     -0.20437784	     -0.06269039	      0.88280698	     -0.00026271	     -0.21784217	     -0.00281415	     -0.00028564	     26.14864954
      1.09331864	     -0.06337593	      0.00039398	     -0.20436374	     -0.06269432	      0.88280659	     -0.00026264	     -0.21785334	     -0.00274296	     -0.00026344	     26.03541013
      1.09473477	     -0.06335869	      0.00038543	     -0.20434709	     -0.06269816	      0.88280623	     -0.00026254	     -0.21786355	     -0.00267058	     -0.00024170	     26.25996458
      1.09644379	     -0.06333402	      0.00037526	     -0.20432315	     -0.06270264	      0.88280584	     -0.00026238	     -0.21787463	     -0.00258118	     -0.00021580	     26.22331725
      1.09815281	     -0.06330510	      0.00036098	     -0.20429489	     -0.06270698	      0.88280549	     -0.00026217	     -0.21788435	     -0.00249034	     -0.00019032	     26.63478857
      1.09944575	     -0.06328010	      0.00035207	     -0.20427045	     -0.06271015	      0.88280526	     -0.00026200	     -0.21789082	     -0.00242019	     -0.00017108	     26.43022112
      1.10073869	     -0.06325289	      0.00034042	     -0.20424375	     -0.06271324	      0.88280505	     -0.00026179	     -0.21789652	     -0.00234952	     -0.00015191	     26.57069103
      1.10259337	     -0.06320930	      0.00032376	     -0.20420089	     -0.06271750	      0.88280479	     -0.00026147	     -0.21790340	     -0.00224688	     -0.00012422	     26.58379962
      1.10419969	     -0.06316750	      0.00030706	     -0.20415969	     -0.06272104	      0.88280461	     -0.00026115	     -0.21790810	     -0.00215733	     -0.00009988	     26.78352122
      1.10580601	     -0.06312167	      0.00029171	     -0.20411449	     -0.06272443	      0.88280447	     -0.00026080	     -0.21791168	     -0.00206716	     -0.00007487	     26.69041038
      1.10741233	     -0.06307222	      0.00027333	     -0.20406561	     -0.06272768	      0.88280437	     -0.00026042	     -0.21791411	     -0.00197695	     -0.00004910	     26.94191869
      1.10873277	     -0.06302811	      0.00026067	     -0.20402201	     -0.06273024	      0.88280432	     -0.00026008	     -0.21791527	     -0.00190285	     -0.00002718	     26.83427787
      1.11005320	     -0.06298131	      0.00024658	     -0.20397571	     -0.06273270	      0.88280430	     -0.00025972	     -0.21791564	     -0.00182889	     -0.00000459	     26.91318505
      1.11170167	     -0.06291859	      0.00023014	     -0.20391361	     -0.06273564	      0.88280432	     -0.00025924	     -0.21791502	     -0.00173720	      0.00002457	     26.92837659
      1.11335014	     -0.06285105	      0.00021349	     -0.20384667	     -0.06273843	      0.88280438	     -0.00025873	     -0.21791315	     -0.00164585	      0.00005482	     27.01762075
      1.11456999	     -0.06279747	      0.00020210	     -0.20379355	     -0.06274040	      0.88280446	     -0.00025833	     -0.21791094	     -0.00157930	      0.00007782	     27.04005201
      1.11578984	     -0.06274094	      0.00019061	     -0.20373747	     -0.06274228	      0.88280457	     -0.00025792	     -0.21790801	     -0.00151320	      0.00010141	     27.10624669
      1.11748041	     -0.06265799	      0.00017510	     -0.20365511	     -0.06274476	      0.88280477	     -0.00025731	     -0.21790273	     -0.00142357	      0.00013488	     27.20508296
      1.11907281	     -0.06257603	      0.00016067	     -0.20357369	     -0.06274697	      0.88280501	     -0.00025672	     -0.21789647	     -0.00134120	      0.00016718	     27.31973229
      1.12066522	     -0.06249156	      0.00014646	     -0.20348973	     -0.06274904	      0.88280530	     -0.00025611	     -0.21788901	     -0.00126189	      0.00019984	     27.45319671
      1.12192214	     -0.06242390	      0.00013531	     -0.20342245	     -0.06275059	      0.88280557	     -0.00025561	     -0.21788234	     -0.00120061	      0.00022588	     27.57867790
      1.12317907	     -0.06235578	      0.00012436	     -0.20335469	     -0.06275206	      0.88280587	     -0.00025510	     -0.21787502	     -0.00114143	      0.00025179	     27.71852268
      1.12492897	     -0.06226087	      0.00010917	     -0.20326024	     -0.06275398	      0.88280634	     -0.00025437	     -0.21786388	     -0.00106150	      0.00028760	     27.93488903
      1.12644554	     -0.06217886	      0.00009605	     -0.20317861	     -0.06275554	      0.88280680	     -0.00025373	     -0.21785343	     -0.00099470	      0.00031794	     28.13935328
      1.12796210	     -0.06209750	      0.00008289	     -0.20309761	     -0.06275700	      0.88280731	     -0.00025308	     -0.21784232	     -0.00092924	      0.00034763	     28.34892239
      1.12947867	     -0.06201690	      0.00006969	     -0.20301735	     -0.06275836	      0.88280786	     -0.00025243	     -0.21783065	     -0.00086558	      0.00037617	     28.56323173
      1.13079506	     -0.06194729	      0.00005819	     -0.20294801	     -0.06275947	      0.88280837	     -0.00025186	     -0.21782012	     -0.00081070	      0.00040023	     28.75215527
      1.13211144	     -0.06187768	      0.00004668	     -0.20287867	     -0.06276050	      0.88280891	     -0.00025129	     -0.21780924	     -0.00075673	      0.00042325	     28.94510353
      1.13378563	     -0.06178923	      0.00003190	     -0.20279055	     -0.06276171	      0.88280964	     -0.00025056	     -0.21779493	     -0.00068866	      0.00045129	     29.18792375
      1.13545983	     -0.06170061	      0.00001700	     -0.20270224	     -0.06276280	      0.88281042	     -0.00024984	     -0.21778011	     -0.00062155	      0.00047757	     29.42794918
      1.13674829	     -0.06163232	      0.00000544	     -0.20263419	     -0.06276357	      0.88281105	     -0.00024928	     -0.21776838	     -0.00057014	      0.00049693	     29.60488812
      1.13803675	     -0.06156413	     -0.00000619	     -0.20256622	     -0.06276427	      0.88281170	     -0.00024874	     -0.21775637	     -0.00051941	      0.00051514	     29.77622778
      1.13981747	     -0.06147013	     -0.00002238	     -0.20247252	     -0.06276514	      0.88281264	     -0.00024799	     -0.21773935	     -0.00045015	      0.00053881	     30.00354005
      1.14139263	     -0.06138747	     -0.00003681	     -0.20239009	     -0.06276580	      0.88281350	     -0.00024735	     -0.21772393	     -0.00038988	      0.00055800	     30.19485908
      1.14296779	     -0.06130555	     -0.00005138	     -0.20230841	     -0.06276636	      0.88281440	     -0.00024672	     -0.21770819	     -0.00033045	      0.00057592	     30.37910260
      1.14436991	     -0.06123368	     -0.00006448	     -0.20223672	     -0.06276679	      0.88281521	     -0.00024617	     -0.21769395	     -0.00027843	      0.00059030	     30.53503316
      1.14577204	     -0.06116290	     -0.00007771	     -0.20216612	     -0.06276715	      0.88281605	     -0.00024563	     -0.21767953	     -0.00022712	      0.00060366	     30.68680217
      1.14717416	     -0.06109322	     -0.00009103	     -0.20209660	     -0.06276743	      0.88281691	     -0.00024511	     -0.21766496	     -0.00017668	      0.00061562	     30.83274025
      1.14901688	     -0.06100334	     -0.00010866	     -0.20200691	     -0.06276769	      0.88281805	     -0.00024445	     -0.21764561	     -0.00011152	      0.00062957	     31.02125837
      1.15047251	     -0.06093379	     -0.00012268	     -0.20193750	     -0.06276782	      0.88281898	     -0.00024395	     -0.21763021	     -0.00006110	      0.00063886	     31.16247732
      1.15192813	     -0.06086562	     -0.00013682	     -0.20186945	     -0.06276787	      0.88281991	     -0.00024347	     -0.21761470	     -0.00001138	      0.00064700	     31.30150965
      1.15338375	     -0.06079889	     -0.00015097	     -0.20180284	     -0.06276785	      0.88282086	     -0.00024301	     -0.21759912	      0.00003737	      0.00065371	     31.43293674
      1.15521864	     -0.06071724	     -0.00016889	     -0.20172130	     -0.06276773	      0.88282207	     -0.00024247	     -0.21757942	      0.00009780	      0.00066051	     31.59317107
      1.15666966	     -0.06065453	     -0.00018308	     -0.20165869	     -0.06276755	      0.88282303	     -0.00024207	     -0.21756381	      0.00014443	      0.00066437	     31.71257568
      1.15812068	     -0.06059355	     -0.00019730	     -0.20159778	     -0.06276731	      0.88282399	     -0.00024169	     -0.21754820	      0.00019049	      0.00066726	     31.82810582
      1.15957169	     -0.06053421	     -0.00021149	     -0.20153851	     -0.06276700	      0.88282496	     -0.00024134	     -0.21753259	      0.00023550	      0.00066904	     31.93621472
      1.16150762	     -0.06045770	     -0.00023041	     -0.20146207	     -0.06276649	      0.88282626	     -0.00024091	     -0.21751180	      0.00029442	      0.00067010	     32.07369181
      1.16296898	     -0.06040154	     -0.00024454	     -0.20140595	     -0.06276603	      0.88282724	     -0.00024062	     -0.21749613	      0.00033747	      0.00066987	     32.17496381
      1.16443035	     -0.06034703	     -0.00025870	     -0.20135147	     -0.06276550	      0.88282822	     -0.00024036	     -0.21748048	      0.00037977	      0.00066911	     32.26737054
      1.16618538	     -0.06028270	     -0.00027536	     -0.20128717	     -0.06276479	      0.88282939	     -0.00024009	     -0.21746172	      0.00042855	      0.00066740	     32.38535849
      1.16794041	     -0.06022154	     -0.00029224	     -0.20122603	     -0.06276400	      0.88283056	     -0.00023986	     -0.21744296	      0.00047570	      0.00066525	     32.45986852
      1.16933277	     -0.06017175	     -0.00030457	     -0.20117626	     -0.06276331	      0.88283148	     -0.00023971	     -0.21742809	      0.00051098	      0.00066309	     32.58703025
      1.17072513	     -0.06012573	     -0.00031755	     -0.20113024	     -0.06276258	      0.88283241	     -0.00023961	     -0.21741321	      0.00054516	      0.00066083	     32.62891200
      1.17246720	     -0.06006543	     -0.00033212	     -0.20106995	     -0.06276159	      0.88283355	     -0.00023952	     -0.21739461	      0.00058537	      0.00065768	     32.81280283
      1.17387557	     -0.06002306	     -0.00034531	     -0.20102756	     -0.06276074	      0.88283448	     -0.00023950	     -0.21737952	      0.00061635	      0.00065504	     32.78351505
      1.17528394	     -0.05997494	     -0.00035614	     -0.20097946	     -0.06275986	      0.88283540	     -0.00023952	     -0.21736446	      0.00064537	      0.00065219	     32.97163388
      1.17669231	     -0.05993340	     -0.00036856	     -0.20093789	     -0.06275893	      0.88283632	     -0.00023959	     -0.21734934	      0.00067297	      0.00064929	     32.96893614
      1.17810068	     -0.05988740	     -0.00037911	     -0.20089189	     -0.06275796	      0.88283723	     -0.00023971	     -0.21733423	      0.00069877	      0.00064622	     33.14543907
      1.17950905	     -0.05984682	     -0.00039093	     -0.20085128	     -0.06275696	      0.88283814	     -0.00023988	     -0.21731906	      0.00072312	      0.00064309	     33.16232382
      1.18091742	     -0.05980270	     -0.00040120	     -0.20080714	     -0.06275593	      0.88283904	     -0.00024010	     -0.21730389	      0.00074578	      0.00063980	     33.32756681
      1.18262883	     -0.05975481	     -0.00041582	     -0.20075920	     -0.06275463	      0.88284013	     -0.00024044	     -0.21728540	      0.00077143	      0.00063579	     33.32016034
      1.18388993	     -0.05971422	     -0.00042440	     -0.20071859	     -0.06275364	      0.88284093	     -0.00024075	     -0.21727184	      0.00078870	      0.00063273	     33.52968080
      1.18515102	     -0.05967961	     -0.00043483	     -0.20068393	     -0.06275264	      0.88284173	     -0.00024110	     -0.21725831	      0.00080499	      0.00062967	     33.53773578
      1.18682694	     -0.05963190	     -0.00044712	     -0.20063618	     -0.06275127	      0.88284278	     -0.00024164	     -0.21724051	      0.00082479	      0.00062548	     33.71491126
      1.18832485	     -0.05959634	     -0.00045936	     -0.20060054	     -0.06275002	      0.88284371	     -0.00024220	     -0.21722475	      0.00084112	      0.00062168	     33.66638229
      1.18982277	     -0.05955409	     -0.00046859	     -0.20055826	     -0.06274875	      0.88284464	     -0.00024282	     -0.21720921	      0.00085580	      0.00061765	     33.94613339
      1.19113806	     -0.05952698	     -0.00047897	     -0.20053108	     -0.06274762	      0.88284545	     -0.00024342	     -0.21719567	      0.00086791	      0.00061404	     33.81614815
      1.19245335	     -0.05949462	     -0.00048681	     -0.20049869	     -0.06274647	      0.88284626	     -0.00024407	     -0.21718233	      0.00087887	      0.00061016	     33.97695181
      1.19376864	     -0.05946788	     -0.00049556	     -0.20047191	     -0.06274531	      0.88284706	     -0.00024478	     -0.21716915	      0.00088908	      0.00060612	     33.96450073
      1.19553304	     -0.05942906	     -0.00050519	     -0.20043305	     -0.06274373	      0.88284812	     -0.00024580	     -0.21715180	      0.00090122	      0.00060028	     34.15256121
      1.19687605	     -0.05940816	     -0.00051390	     -0.20041208	     -0.06274251	      0.88284892	     -0.00024665	     -0.21713881	      0.00090959	      0.00059557	     34.00790447
      1.19821906	     -0.05938588	     -0.00052039	     -0.20038978	     -0.06274129	      0.88284972	     -0.00024754	     -0.21712618	      0.00091694	      0.00059041	     34.12370282
      1.19956207	     -0.05937363	     -0.00052793	     -0.20037749	     -0.06274005	      0.88285051	     -0.00024849	     -0.21711395	      0.00092371	      0.00058482	     34.03042935
      1.20129762	     -0.05936273	     -0.00053577	     -0.20036655	     -0.06273844	      0.88285152	     -0.00024978	     -0.21709906	      0.00093136	      0.00057660	     34.14500329
      1.20261530	     -0.05936826	     -0.00054332	     -0.20037203	     -0.06273721	      0.88285227	     -0.00025082	     -0.21708855	      0.00093679	      0.00056949	     33.91010103
      1.20393298	     -0.05937434	     -0.00054866	     -0.20037809	     -0.06273597	      0.88285302	     -0.00025191	     -0.21707889	      0.00094161	      0.00056140	     33.96929895
      1.20553712	     -0.05939570	     -0.00055623	     -0.20039942	     -0.06273446	      0.88285391	     -0.00025329	     -0.21706833	      0.00094720	      0.00055017	     33.75342110
      1.20714125	     -0.05941779	     -0.00056051	     -0.20042153	     -0.06273293	      0.88285478	     -0.00025474	     -0.21705928	      0.00095210	      0.00053714	     33.97679977
      1.20834644	     -0.05944825	     -0.00056588	     -0.20045197	     -0.06273178	      0.88285542	     -0.00025587	     -0.21705341	      0.00095586	      0.00052624	     33.62301651
      1.20955163	     -0.05947555	     -0.00056866	     -0.20047931	     -0.06273063	      0.88285605	     -0.00025703	     -0.21704842	      0.00095923	      0.00051420	     33.63673265
      1.21129090	     -0.05952315	     -0.00057260	     -0.20052697	     -0.06272896	      0.88285693	     -0.00025876	     -0.21704260	      0.00096396	      0.00049500	     33.43995645
      1.21279281	     -0.05956614	     -0.00057370	     -0.20057005	     -0.06272751	      0.88285766	     -0.00026031	     -0.21703892	      0.00096771	      0.00047661	     33.47956070
      1.21429471	     -0.05962194	     -0.00057586	     -0.20062594	     -0.06272605	      0.88285836	     -0.00026191	     -0.21703644	      0.00097165	      0.00045659	     33.13687559
      1.21579662	     -0.05967419	     -0.00057439	     -0.20067835	     -0.06272459	      0.88285903	     -0.00026355	     -0.21703529	      0.00097539	      0.00043483	     33.30064103
      1.21712207	     -0.05973208	     -0.00057501	     -0.20073635	     -0.06272329	      0.88285959	     -0.00026503	     -0.21703523	      0.00097914	      0.00041444	     32.91539254
      1.21844753	     -0.05978629	     -0.00057279	     -0.20079075	     -0.06272199	      0.88286013	     -0.00026655	     -0.21703612	      0.00098279	      0.00039286	     32.92831024
      1.21977298	     -0.05984831	     -0.00057122	     -0.20085294	     -0.06272069	      0.88286063	     -0.00026810	     -0.21703787	      0.00098677	      0.00037029	     32.70120498
      1.22157668	     -0.05993294	     -0.00056669	     -0.20093786	     -0.06271890	      0.88286127	     -0.00027025	     -0.21704169	      0.00099242	      0.00033807	     32.66118988
      1.22295093	     -0.06000537	     -0.00056391	     -0.20101051	     -0.06271753	      0.88286172	     -0.00027192	     -0.21704558	      0.00099719	      0.00031269	     32.31450327
      1.22432518	     -0.06007315	     -0.00055854	     -0.20107856	     -0.06271616	      0.88286213	     -0.00027363	     -0.21705029	      0.00100197	      0.00028672	     32.29931257
      1.22569943	     -0.06014698	     -0.00055402	     -0.20115267	     -0.06271478	      0.88286251	     -0.00027536	     -0.21705569	      0.00100708	      0.00026044	     32.05106699
      1.22745722	     -0.06023845	     -0.00054575	     -0.20124454	     -0.06271300	      0.88286293	     -0.00027762	     -0.21706358	      0.00101374	      0.00022653	     32.02597778
      1.22881673	     -0.06031747	     -0.00054094	     -0.20132387	     -0.06271162	      0.88286322	     -0.00027940	     -0.21707032	      0.00101934	      0.00020038	     31.68955917
      1.23017624	     -0.06039183	     -0.00053405	     -0.20139857	     -0.06271023	      0.88286348	     -0.00028120	     -0.21707766	      0.00102492	      0.00017431	     31.67445926
      1.23153575	     -0.06047099	     -0.00052819	     -0.20147806	     -0.06270883	      0.88286370	     -0.00028303	     -0.21708546	      0.00103073	      0.00014855	     31.48190330
      1.23335440	     -0.06057267	     -0.00051860	     -0.20158023	     -0.06270695	      0.88286394	     -0.00028551	     -0.21709659	      0.00103872	      0.00011471	     31.47398798
      1.23463898	     -0.06065034	     -0.00051327	     -0.20165824	     -0.06270561	      0.88286407	     -0.00028729	     -0.21710481	      0.00104442	      0.00009145	     31.25336708
      1.23592356	     -0.06072456	     -0.00050654	     -0.20173282	     -0.06270427	      0.88286417	     -0.00028908	     -0.21711336	      0.00105026	      0.00006872	     31.25288848
      1.23751363	     -0.06081825	     -0.00049873	     -0.20182695	     -0.06270259	      0.88286426	     -0.00029133	     -0.21712427	      0.00105704	      0.00004152	     31.18780467
      1.23883374	     -0.06089313	     -0.00049151	     -0.20190221	     -0.06270119	      0.88286430	     -0.00029321	     -0.21713354	      0.00106271	      0.00001981	     31.21193097
      1.24015386	     -0.06096941	     -0.00048454	     -0.20197888	     -0.06269979	      0.88286431	     -0.00029512	     -0.21714293	      0.00106768	     -0.00000108	     31.18668176
      1.24147397	     -0.06104528	     -0.00047720	     -0.20205514	     -0.06269838	      0.88286430	     -0.00029703	     -0.21715245	      0.00107285	     -0.00002113	     31.22268802
      1.24279408	     -0.06112039	     -0.00046970	     -0.20213065	     -0.06269696	      0.88286426	     -0.00029896	     -0.21716207	      0.00107753	     -0.00004032	     31.26755789
      1.24411420	     -0.06119469	     -0.00046192	     -0.20220536	     -0.06269553	      0.88286419	     -0.00030090	     -0.21717174	      0.00108238	     -0.00005861	     31.30657844
      1.24571904	     -0.06128391	     -0.00045220	     -0.20229509	     -0.06269379	      0.88286408	     -0.00030328	     -0.21718357	      0.00108801	     -0.00007959	     31.35760513
      1.24696690	     -0.06135349	     -0.00044427	     -0.20236508	     -0.06269243	      0.88286397	     -0.00030514	     -0.21719287	      0.00109323	     -0.00009486	     31.41905070
      1.24821477	     -0.06142226	     -0.00043612	     -0.20243427	     -0.06269106	      0.88286385	     -0.00030700	     -0.21720227	      0.00109827	     -0.00010926	     31.54461889
      1.24975290	     -0.06150317	     -0.00042545	     -0.20251572	     -0.06268937	      0.88286366	     -0.00030931	     -0.21721389	      0.00110478	     -0.00012565	     31.73404555
      1.25110343	     -0.06157116	     -0.00041549	     -0.20258418	     -0.06268787	      0.88286349	     -0.00031134	     -0.21722403	      0.00110964	     -0.00013881	     31.90407270
      1.25245395	     -0.06163716	     -0.00040487	     -0.20265068	     -0.06268637	      0.88286329	     -0.00031337	     -0.21723408	      0.00111467	     -0.00015087	     32.09994633
      1.25380448	     -0.06170084	     -0.00039361	     -0.20271485	     -0.06268486	      0.88286308	     -0.00031541	     -0.21724402	      0.00111874	     -0.00016204	     32.33595198
      1.25515500	     -0.06176166	     -0.00038162	     -0.20277617	     -0.06268335	      0.88286285	     -0.00031744	     -0.21725381	      0.00112282	     -0.00017244	     32.61304103
      1.25650553	     -0.06181951	     -0.00036903	     -0.20283454	     -0.06268183	      0.88286261	     -0.00031948	     -0.21726343	      0.00112592	     -0.00018232	     32.93587310
      1.25785605	     -0.06187430	     -0.00035624	     -0.20288984	     -0.06268031	      0.88286236	     -0.00032151	     -0.21727287	      0.00112897	     -0.00019174	     33.28953348
      1.25920658	     -0.06192798	     -0.00034320	     -0.20294403	     -0.06267878	      0.88286210	     -0.00032353	     -0.21728217	      0.00113118	     -0.00020093	     33.67253701
      1.26055711	     -0.06198029	     -0.00032982	     -0.20299684	     -0.06267725	      0.88286182	     -0.00032555	     -0.21729136	      0.00113360	     -0.00021001	     34.08517404
      1.26190763	     -0.06203150	     -0.00031614	     -0.20304856	     -0.06267572	      0.88286153	     -0.00032756	     -0.21730046	      0.00113565	     -0.00021917	     34.52288757
      1.26325816	     -0.06208162	     -0.00030218	     -0.20309918	     -0.06267418	      0.88286123	     -0.00032957	     -0.21730951	      0.00113832	     -0.00022848	     34.98110461
      1.26460868	     -0.06213059	     -0.00028798	     -0.20314867	     -0.06267264	      0.88286091	     -0.00033156	     -0.21731852	      0.00114115	     -0.00023806	     35.45798343
      1.26595921	     -0.06217841	     -0.00027362	     -0.20319700	     -0.06267110	      0.88286058	     -0.00033354	     -0.21732750	      0.00114501	     -0.00024789	     35.95288986
      1.26730973	     -0.06222473	     -0.00025917	     -0.20324384	     -0.06266955	      0.88286024	     -0.00033550	     -0.21733647	      0.00114949	     -0.00025801	     36.46166995
      1.26894868	     -0.06227763	     -0.00024136	     -0.20329738	     -0.06266766	      0.88285981	     -0.00033787	     -0.21734731	      0.00115679	     -0.00027052	     37.09077787
      1.27016230	     -0.06231447	     -0.00022806	     -0.20333469	     -0.06266625	      0.88285947	     -0.00033960	     -0.21735526	      0.00116288	     -0.00027997	     37.56457388
      1.27137591	     -0.06234948	     -0.00021476	     -0.20337019	     -0.06266484	      0.88285913	     -0.00034132	     -0.21736312	      0.00117048	     -0.00028942	     38.04400390
      1.27294876	     -0.06239231	     -0.00019771	     -0.20341365	     -0.06266299	      0.88285866	     -0.00034352	     -0.21737318	      0.00118174	     -0.00030161	     38.66599390
      1.27452160	     -0.06243165	     -0.00018070	     -0.20345362	     -0.06266112	      0.88285818	     -0.00034570	     -0.21738304	      0.00119552	     -0.00031342	     39.28045539
      1.27576243	     -0.06245973	     -0.00016728	     -0.20348221	     -0.06265963	      0.88285779	     -0.00034739	     -0.21739065	      0.00120748	     -0.00032239	     39.76260702
      1.27700326	     -0.06248501	     -0.00015384	     -0.20350801	     -0.06265812	      0.88285738	     -0.00034907	     -0.21739806	      0.00122136	     -0.00033082	     40.23463263
      1.27854740	     -0.06251292	     -0.00013717	     -0.20353659	     -0.06265622	      0.88285686	     -0.00035112	     -0.21740695	      0.00124041	     -0.00034053	     40.80106210
      1.28009153	     -0.06253708	     -0.00012059	     -0.20356141	     -0.06265429	      0.88285633	     -0.00035314	     -0.21741545	      0.00126236	     -0.00034911	     41.34065266
      1.28138845	     -0.06255456	     -0.00010681	     -0.20357947	     -0.06265264	      0.88285587	     -0.00035480	     -0.21742224	      0.00128229	     -0.00035545	     41.76857549
      1.28268538	     -0.06256910	     -0.00009319	     -0.20359459	     -0.06265096	      0.88285541	     -0.00035644	     -0.21742870	      0.00130459	     -0.00036077	     42.17270740
      1.28398230	     -0.06258042	     -0.00007963	     -0.20360649	     -0.06264925	      0.88285494	     -0.00035806	     -0.21743477	      0.00132852	     -0.00036510	     42.55138538
      1.28570489	     -0.06259088	     -0.00006180	     -0.20361776	     -0.06264694	      0.88285430	     -0.00036015	     -0.21744221	      0.00136371	     -0.00036903	     43.00291088
      1.28702115	     -0.06259558	     -0.00004839	     -0.20362308	     -0.06264512	      0.88285382	     -0.00036172	     -0.21744738	      0.00139258	     -0.00037065	     43.30632935
      1.28833741	     -0.06259767	     -0.00003538	     -0.20362580	     -0.06264327	      0.88285333	     -0.00036325	     -0.21745208	      0.00142394	     -0.00037091	     43.57569065
      1.28965367	     -0.06259689	     -0.00002282	     -0.20362565	     -0.06264137	      0.88285284	     -0.00036475	     -0.21745628	      0.00145700	     -0.00036993	     43.81315213
      1.29140653	     -0.06259107	     -0.00000677	     -0.20362069	     -0.06263878	      0.88285220	     -0.00036669	     -0.21746104	      0.00150430	     -0.00036655	     44.07535174
      1.29271483	     -0.06258349	      0.00000448	     -0.20361373	     -0.06263679	      0.88285172	     -0.00036810	     -0.21746394	      0.00154123	     -0.00036263	     44.22902153
      1.29402313	     -0.06257298	      0.00001503	     -0.20360385	     -0.06263474	      0.88285125	     -0.00036947	     -0.21746623	      0.00158017	     -0.00035743	     44.34870729
      1.29560628	     -0.06255657	      0.00002682	     -0.20358818	     -0.06263220	      0.88285069	     -0.00037108	     -0.21746817	      0.00162885	     -0.00034966	     44.44365005
      1.29718943	     -0.06253615	      0.00003755	     -0.20356850	     -0.06262959	      0.88285014	     -0.00037263	     -0.21746916	      0.00167996	     -0.00034025	     44.49057378
      1.29847225	     -0.06251681	      0.00004536	     -0.20354974	     -0.06262740	      0.88284971	     -0.00037385	     -0.21746924	      0.00172215	     -0.00033168	     44.49187979
      1.29975507	     -0.06249482	      0.00005235	     -0.20352831	     -0.06262517	      0.88284929	     -0.00037503	     -0.21746866	      0.00176590	     -0.00032224	     44.46623109
      1.30134465	     -0.06246390	      0.00005987	     -0.20349808	     -0.06262232	      0.88284879	     -0.00037643	     -0.21746701	      0.00182122	     -0.00030968	     44.39160220
      1.30293424	     -0.06242868	      0.00006619	     -0.20346353	     -0.06261938	      0.88284831	     -0.00037777	     -0.21746430	      0.00187847	     -0.00029626	     44.27289452
      1.30430636	     -0.06239490	      0.00007055	     -0.20343030	     -0.06261676	      0.88284791	     -0.00037887	     -0.21746109	      0.00192854	     -0.00028429	     44.14266035
      1.30567847	     -0.06235791	      0.00007383	     -0.20339384	     -0.06261408	      0.88284753	     -0.00037992	     -0.21745706	      0.00198005	     -0.00027190	     43.98824956
      1.30705059	     -0.06231791	      0.00007599	     -0.20335434	     -0.06261133	      0.88284716	     -0.00038092	     -0.21745220	      0.00203199	     -0.00025931	     43.80827475
      1.30876248	     -0.06226366	      0.00007704	     -0.20330067	     -0.06260780	      0.88284673	     -0.00038210	     -0.21744499	      0.00209802	     -0.00024321	     43.55809772
      1.31016121	     -0.06221600	      0.00007652	     -0.20325347	     -0.06260482	      0.88284640	     -0.00038300	     -0.21743815	      0.00215204	     -0.00022988	     43.32586086
      1.31155995	     -0.06216528	      0.00007490	     -0.20320316	     -0.06260177	      0.88284609	     -0.00038384	     -0.21743047	      0.00220676	     -0.00021622	     43.07736467
      1.31295868	     -0.06211166	      0.00007234	     -0.20314993	     -0.06259865	      0.88284580	     -0.00038463	     -0.21742195	      0.00226118	     -0.00020236	     42.79822344
      1.31471427	     -0.06204042	      0.00006754	     -0.20307913	     -0.06259462	      0.88284546	     -0.00038554	     -0.21741010	      0.00232970	     -0.00018453	     42.43706550
      1.31613698	     -0.06197994	      0.00006246	     -0.20301897	     -0.06259127	      0.88284520	     -0.00038622	     -0.21739960	      0.00238456	     -0.00016993	     42.12849013
      1.31755969	     -0.06191731	      0.00005637	     -0.20295663	     -0.06258783	      0.88284497	     -0.00038684	     -0.21738832	      0.00243961	     -0.00015509	     41.80685520
      1.31898240	     -0.06185282	      0.00004969	     -0.20289240	     -0.06258433	      0.88284476	     -0.00038741	     -0.21737631	      0.00249401	     -0.00014021	     41.48579416
      1.32080548	     -0.06176724	      0.00003995	     -0.20280710	     -0.06257972	      0.88284452	     -0.00038805	     -0.21735990	      0.00256353	     -0.00012093	     41.04811837
      1.32226537	     -0.06169684	      0.00003100	     -0.20273690	     -0.06257593	      0.88284436	     -0.00038851	     -0.21734600	      0.00261822	     -0.00010554	     40.72377170
      1.32372525	     -0.06162470	      0.00002122	     -0.20266491	     -0.06257207	      0.88284422	     -0.00038891	     -0.21733144	      0.00267281	     -0.00009004	     40.38122403
      1.32518514	     -0.06155104	      0.00001054	     -0.20259138	     -0.06256813	      0.88284410	     -0.00038926	     -0.21731626	      0.00272637	     -0.00007464	     40.04676966
      1.32706557	     -0.06145343	     -0.00000441	     -0.20249388	     -0.06256294	      0.88284397	     -0.00038963	     -0.21729585	      0.00279452	     -0.00005476	     39.63539006
      1.32856693	     -0.06137345	     -0.00001742	     -0.20241393	     -0.06255870	      0.88284390	     -0.00038986	     -0.21727887	      0.00284743	     -0.00003895	     39.32114562
      1.33006830	     -0.06129186	     -0.00003089	     -0.20233236	     -0.06255439	      0.88284386	     -0.00039003	     -0.21726130	      0.00289967	     -0.00002298	     38.99681852
      1.33156967	     -0.06120907	     -0.00004513	     -0.20224954	     -0.06255000	      0.88284384	     -0.00039014	     -0.21724319	      0.00295043	     -0.00000706	     38.70674129
      1.33351051	     -0.06109994	     -0.00006383	     -0.20214035	     -0.06254421	      0.88284384	     -0.00039020	     -0.21721898	      0.00301463	      0.00001365	     38.30393681
      1.33502783	     -0.06101375	     -0.00007976	     -0.20205405	     -0.06253960	      0.88284387	     -0.00039017	     -0.21719948	      0.00306299	      0.00002973	     38.09420781
      1.33654515	     -0.06092590	     -0.00009494	     -0.20196609	     -0.06253491	      0.88284393	     -0.00039008	     -0.21717949	      0.00311057	      0.00004595	     37.78306181
      1.33806247	     -0.06083714	     -0.00011168	     -0.20187717	     -0.06253016	      0.88284401	     -0.00038992	     -0.21715902	      0.00315653	      0.00006212	     37.61612784
      1.33957979	     -0.06074636	     -0.00012738	     -0.20178622	     -0.06252533	      0.88284412	     -0.00038970	     -0.21713808	      0.00320145	      0.00007847	     37.34481501
      1.34109711	     -0.06065451	     -0.00014488	     -0.20169416	     -0.06252044	      0.88284425	     -0.00038941	     -0.21711666	      0.00324478	      0.00009497	     37.23808544
      1.34261443	     -0.06056092	     -0.00016102	     -0.20160035	     -0.06251549	      0.88284441	     -0.00038906	     -0.21709477	      0.00328691	      0.00011182	     37.00878309
      1.34413175	     -0.06046706	     -0.00017901	     -0.20150622	     -0.06251047	      0.88284459	     -0.00038863	     -0.21707243	      0.00332730	      0.00012899	     36.93927953
      1.34564907	     -0.06037202	     -0.00019506	     -0.20141091	     -0.06250539	      0.88284480	     -0.00038814	     -0.21704967	      0.00336635	      0.00014659	     36.74232475
      1.34716639	     -0.06027719	     -0.00021296	     -0.20131576	     -0.06250026	      0.88284504	     -0.00038757	     -0.21702653	      0.00340355	      0.00016451	     36.71199968
      1.34868371	     -0.06018177	     -0.00022838	     -0.20122005	     -0.06249506	      0.88284530	     -0.00038694	     -0.21700303	      0.00343937	      0.00018284	     36.55429133
      1.35020103	     -0.06008754	     -0.00024582	     -0.20112546	     -0.06248982	      0.88284559	     -0.00038623	     -0.21697922	      0.00347331	      0.00020142	     36.55980542
      1.35171835	     -0.05999220	     -0.00026032	     -0.20102980	     -0.06248452	      0.88284591	     -0.00038545	     -0.21695514	      0.00350592	      0.00022029	     36.47666012
      1.35323567	     -0.05989691	     -0.00027708	     -0.20093412	     -0.06247918	      0.88284626	     -0.00038459	     -0.21693078	      0.00353638	      0.00023918	     36.58391208
      1.35475299	     -0.05980005	     -0.00029046	     -0.20083691	     -0.06247379	      0.88284664	     -0.00038366	     -0.21690614	      0.00356525	      0.00025812	     36.54056072
      1.35627031	     -0.05970532	     -0.00030651	     -0.20074175	     -0.06246836	      0.88284704	     -0.00038266	     -0.21688125	      0.00359188	      0.00027674	     36.67031587
      1.35778763	     -0.05961027	     -0.00031873	     -0.20064632	     -0.06246289	      0.88284748	     -0.00038159	     -0.21685620	      0.00361725	      0.00029505	     36.68534088
      1.35930495	     -0.05951746	     -0.00033416	     -0.20055305	     -0.06245739	      0.88284794	     -0.00038044	     -0.21683100	      0.00364052	      0.00031270	     36.87998285
      1.36082227	     -0.05942341	     -0.00034523	     -0.20045860	     -0.06245185	      0.88284843	     -0.00037922	     -0.21680571	      0.00366262	      0.00032976	     36.93377982
      1.36233959	     -0.05933307	     -0.00036021	     -0.20036776	     -0.06244627	      0.88284894	     -0.00037793	     -0.21678032	      0.00368285	      0.00034591	     37.13225948
      1.36385691	     -0.05924142	     -0.00037022	     -0.20027569	     -0.06244067	      0.88284947	     -0.00037657	     -0.21675493	      0.00370233	      0.00036125	     37.19824602
      1.36520437	     -0.05916432	     -0.00038296	     -0.20019813	     -0.06243567	      0.88284997	     -0.00037530	     -0.21673238	      0.00371845	      0.00037400	     37.35742041
      1.36655182	     -0.05908553	     -0.00039292	     -0.20011892	     -0.06243065	      0.88285048	     -0.00037397	     -0.21670989	      0.00373412	      0.00038604	     37.45747763
      1.36821081	     -0.05899259	     -0.00040744	     -0.20002542	     -0.06242444	      0.88285113	     -0.00037227	     -0.21668233	      0.00375239	      0.00039987	     37.62387169
      1.36986981	     -0.05889919	     -0.00041902	     -0.19993148	     -0.06241820	      0.88285181	     -0.00037048	     -0.21665499	      0.00376987	      0.00041270	     37.78575686
      1.37122218	     -0.05882822	     -0.00043176	     -0.19986001	     -0.06241309	      0.88285237	     -0.00036897	     -0.21663282	      0.00378330	      0.00042239	     37.91049669
      1.37257456	     -0.05875445	     -0.00044193	     -0.19978577	     -0.06240797	      0.88285295	     -0.00036740	     -0.21661084	      0.00379630	      0.00043148	     38.02283509
      1.37424462	     -0.05866991	     -0.00045689	     -0.19970060	     -0.06240161	      0.88285368	     -0.00036540	     -0.21658394	      0.00381153	      0.00044183	     38.15588004
      1.37591468	     -0.05858249	     -0.00046852	     -0.19961260	     -0.06239524	      0.88285443	     -0.00036332	     -0.21655742	      0.00382607	      0.00045122	     38.34125033
      1.37717640	     -0.05852385	     -0.00048109	     -0.19955345	     -0.06239040	      0.88285500	     -0.00036171	     -0.21653754	      0.00383647	      0.00045770	     38.39564088
      1.37843812	     -0.05846175	     -0.00049088	     -0.19949087	     -0.06238556	      0.88285558	     -0.00036005	     -0.21651787	      0.00384643	      0.00046368	     38.50926599
      1.38019794	     -0.05838047	     -0.00050620	     -0.19940891	     -0.06237878	      0.88285640	     -0.00035767	     -0.21649069	      0.00385958	      0.00047125	     38.61314814
      1.38176736	     -0.05830586	     -0.00051789	     -0.19933369	     -0.06237271	      0.88285715	     -0.00035548	     -0.21646677	      0.00387048	      0.00047730	     38.78680561
      1.38333678	     -0.05824134	     -0.00053315	     -0.19926851	     -0.06236663	      0.88285790	     -0.00035324	     -0.21644307	      0.00388072	      0.00048282	     38.78055016
      1.38461171	     -0.05818294	     -0.00054209	     -0.19920963	     -0.06236167	      0.88285852	     -0.00035138	     -0.21642410	      0.00388834	      0.00048689	     38.93458540
      1.38588663	     -0.05813266	     -0.00055348	     -0.19915881	     -0.06235671	      0.88285914	     -0.00034948	     -0.21640530	      0.00389555	      0.00049076	     38.94505236
      1.38756052	     -0.05806564	     -0.00056682	     -0.19909111	     -0.06235018	      0.88285997	     -0.00034693	     -0.21638102	      0.00390411	      0.00049557	     39.04935724
      1.38923442	     -0.05800878	     -0.00058251	     -0.19903352	     -0.06234364	      0.88286080	     -0.00034432	     -0.21635714	      0.00391189	      0.00050030	     38.96622044
      1.39046939	     -0.05796162	     -0.00059123	     -0.19898588	     -0.06233881	      0.88286142	     -0.00034236	     -0.21633989	      0.00391686	      0.00050370	     39.08244646
      1.39170436	     -0.05792210	     -0.00060197	     -0.19894583	     -0.06233397	      0.88286205	     -0.00034038	     -0.21632288	      0.00392143	      0.00050721	     39.03923333
      1.39344968	     -0.05786517	     -0.00061563	     -0.19888817	     -0.06232712	      0.88286294	     -0.00033752	     -0.21629934	      0.00392678	      0.00051236	     39.06780898
      1.39500921	     -0.05782098	     -0.00062905	     -0.19884331	     -0.06232099	      0.88286374	     -0.00033491	     -0.21627873	      0.00393054	      0.00051733	     38.95191412
      1.39656874	     -0.05776959	     -0.00063916	     -0.19879130	     -0.06231486	      0.88286455	     -0.00033227	     -0.21625857	      0.00393281	      0.00052264	     39.08078104
      1.39781810	     -0.05773796	     -0.00064985	     -0.19875912	     -0.06230995	      0.88286521	     -0.00033012	     -0.21624262	      0.00393385	      0.00052729	     38.90117926
      1.39906747	     -0.05770105	     -0.00065806	     -0.19872171	     -0.06230503	      0.88286587	     -0.00032795	     -0.21622692	      0.00393378	      0.00053215	     38.92314610
      1.40074643	     -0.05765620	     -0.00066995	     -0.19867615	     -0.06229843	      0.88286677	     -0.00032499	     -0.21620609	      0.00393223	      0.00053912	     38.84979471
      1.40242539	     -0.05760559	     -0.00067921	     -0.19862487	     -0.06229183	      0.88286768	     -0.00032199	     -0.21618561	      0.00392864	      0.00054636	     38.98728481
      1.40364556	     -0.05757686	     -0.00068800	     -0.19859561	     -0.06228704	      0.88286835	     -0.00031979	     -0.21617084	      0.00392502	      0.00055181	     38.84893586
      1.40486572	     -0.05754325	     -0.00069470	     -0.19856151	     -0.06228225	      0.88286902	     -0.00031757	     -0.21615626	      0.00392027	      0.00055721	     38.90682204
      1.40661329	     -0.05750006	     -0.00070515	     -0.19851759	     -0.06227541	      0.88287000	     -0.00031436	     -0.21613559	      0.00391192	      0.00056483	     38.91412285
      1.40809550	     -0.05746089	     -0.00071248	     -0.19847781	     -0.06226961	      0.88287085	     -0.00031160	     -0.21611832	      0.00390321	      0.00057092	     39.07113934
      1.40957771	     -0.05742908	     -0.00072158	     -0.19844536	     -0.06226384	      0.88287170	     -0.00030883	     -0.21610123	      0.00389317	      0.00057659	     39.09189842
      1.41105993	     -0.05739113	     -0.00072794	     -0.19840682	     -0.06225807	      0.88287256	     -0.00030603	     -0.21608442	      0.00388139	      0.00058156	     39.39116945
      1.41254214	     -0.05736341	     -0.00073711	     -0.19837843	     -0.06225233	      0.88287342	     -0.00030322	     -0.21606778	      0.00386787	      0.00058587	     39.50984707
      1.41383222	     -0.05733144	     -0.00074213	     -0.19834592	     -0.06224735	      0.88287418	     -0.00030075	     -0.21605355	      0.00385401	      0.00058881	     39.91271725
      1.41512230	     -0.05730689	     -0.00074922	     -0.19832078	     -0.06224239	      0.88287494	     -0.00029828	     -0.21603945	      0.00383831	      0.00059103	     40.19355347
      1.41670356	     -0.05727407	     -0.00075619	     -0.19828725	     -0.06223634	      0.88287588	     -0.00029523	     -0.21602246	      0.00381609	      0.00059247	     40.74069941
      1.41828483	     -0.05725091	     -0.00076507	     -0.19826332	     -0.06223032	      0.88287681	     -0.00029217	     -0.21600577	      0.00379102	      0.00059238	     41.19762306
      1.41957016	     -0.05722747	     -0.00076975	     -0.19823928	     -0.06222546	      0.88287757	     -0.00028967	     -0.21599257	      0.00376839	      0.00059090	     41.82266248
      1.42085549	     -0.05721275	     -0.00077627	     -0.19822392	     -0.06222063	      0.88287833	     -0.00028717	     -0.21597966	      0.00374430	      0.00058820	     42.32349149
      1.42246223	     -0.05719340	     -0.00078267	     -0.19820379	     -0.06221464	      0.88287927	     -0.00028404	     -0.21596407	      0.00371204	      0.00058289	     43.14567726
      1.42406897	     -0.05718499	     -0.00079098	     -0.19819456	     -0.06220871	      0.88288020	     -0.00028090	     -0.21594909	      0.00367814	      0.00057551	     43.82900890
      1.42530361	     -0.05717381	     -0.00079463	     -0.19818280	     -0.06220418	      0.88288091	     -0.00027849	     -0.21593811	      0.00365094	      0.00056832	     44.58926357
      1.42653826	     -0.05717154	     -0.00080002	     -0.19817990	     -0.06219969	      0.88288161	     -0.00027608	     -0.21592755	      0.00362334	      0.00055997	     45.19641297
      1.42821660	     -0.05717044	     -0.00080585	     -0.19817799	     -0.06219364	      0.88288253	     -0.00027281	     -0.21591402	      0.00358525	      0.00054665	     46.15511052
      1.42989494	     -0.05718421	     -0.00081356	     -0.19819093	     -0.06218766	      0.88288344	     -0.00026954	     -0.21590153	      0.00354735	      0.00053120	     46.91372888
      1.43107794	     -0.05719211	     -0.00081636	     -0.19819829	     -0.06218348	      0.88288406	     -0.00026724	     -0.21589353	      0.00352073	      0.00051889	     47.67146431
      1.43226095	     -0.05721060	     -0.00082085	     -0.19821622	     -0.06217933	      0.88288467	     -0.00026495	     -0.21588619	      0.00349478	      0.00050552	     48.24314130
      1.43404315	     -0.05724444	     -0.00082622	     -0.19824928	     -0.06217313	      0.88288555	     -0.00026150	     -0.21587659	      0.00345695	      0.00048323	     49.19187861
      1.43553095	     -0.05728504	     -0.00083148	     -0.19828924	     -0.06216801	      0.88288625	     -0.00025863	     -0.21586998	      0.00342709	      0.00046271	     49.81152393
      1.43701875	     -0.05732725	     -0.00083442	     -0.19833087	     -0.06216293	      0.88288692	     -0.00025577	     -0.21586479	      0.00339882	      0.00044041	     50.62357211
      1.43850655	     -0.05738414	     -0.00083920	     -0.19838718	     -0.06215790	      0.88288756	     -0.00025293	     -0.21586097	      0.00337277	      0.00041650	     51.07244988
      1.43984048	     -0.05743268	     -0.00084026	     -0.19843530	     -0.06215341	      0.88288810	     -0.00025039	     -0.21585883	      0.00335100	      0.00039359	     51.77382993
      1.44117440	     -0.05749230	     -0.00084278	     -0.19849449	     -0.06214896	      0.88288861	     -0.00024785	     -0.21585782	      0.00333118	      0.00036949	     52.14241932
      1.44250832	     -0.05755096	     -0.00084302	     -0.19855279	     -0.06214452	      0.88288909	     -0.00024533	     -0.21585798	      0.00331296	      0.00034420	     52.67828686
      1.44421115	     -0.05763576	     -0.00084376	     -0.19863717	     -0.06213890	      0.88288965	     -0.00024212	     -0.21585977	      0.00329220	      0.00031045	     53.06816846
      1.44557466	     -0.05770200	     -0.00084159	     -0.19870316	     -0.06213442	      0.88289005	     -0.00023956	     -0.21586252	      0.00327719	      0.00028225	     53.60625247
      1.44693817	     -0.05777771	     -0.00084058	     -0.19877862	     -0.06212996	      0.88289041	     -0.00023701	     -0.21586635	      0.00326381	      0.00025322	     53.79296077
      1.44830168	     -0.05785164	     -0.00083732	     -0.19885237	     -0.06212552	      0.88289074	     -0.00023448	     -0.21587128	      0.00325164	      0.00022335	     54.16697913
      1.44998412	     -0.05795163	     -0.00083390	     -0.19895217	     -0.06212006	      0.88289108	     -0.00023136	     -0.21587875	      0.00323842	      0.00018563	     54.29408880
      1.45133221	     -0.05802794	     -0.00082794	     -0.19902840	     -0.06211570	      0.88289131	     -0.00022888	     -0.21588585	      0.00322878	      0.00015477	     54.66468436
      1.45268029	     -0.05811182	     -0.00082260	     -0.19911223	     -0.06211136	      0.88289150	     -0.00022641	     -0.21589380	      0.00322014	      0.00012367	     54.66283761
      1.45402838	     -0.05819308	     -0.00081508	     -0.19919350	     -0.06210702	      0.88289165	     -0.00022395	     -0.21590262	      0.00321204	      0.00009232	     54.84408154
      1.45577654	     -0.05830574	     -0.00080610	     -0.19930618	     -0.06210141	      0.88289177	     -0.00022079	     -0.21591520	      0.00320246	      0.00005156	     54.79209844
      1.45712462	     -0.05838799	     -0.00079659	     -0.19938852	     -0.06209710	      0.88289182	     -0.00021837	     -0.21592580	      0.00319536	      0.00002014	     55.00193565
      1.45847269	     -0.05847658	     -0.00078838	     -0.19947720	     -0.06209280	      0.88289183	     -0.00021596	     -0.21593703	      0.00318869	     -0.00001100	     54.88797233
      1.45982077	     -0.05856216	     -0.00077830	     -0.19956291	     -0.06208850	      0.88289179	     -0.00021358	     -0.21594891	      0.00318202	     -0.00004180	     54.92715136
      1.46160840	     -0.05868249	     -0.00076575	     -0.19968344	     -0.06208282	      0.88289168	     -0.00021046	     -0.21596554	      0.00317336	     -0.00008186	     54.71577794
      1.46295009	     -0.05876830	     -0.00075378	     -0.19976946	     -0.06207857	      0.88289155	     -0.00020815	     -0.21597872	      0.00316663	     -0.00011132	     54.78125301
      1.46429179	     -0.05886057	     -0.00074327	     -0.19986194	     -0.06207433	      0.88289138	     -0.00020586	     -0.21599238	      0.00316001	     -0.00014011	     54.57072708
      1.46592038	     -0.05896825	     -0.00072801	     -0.19996993	     -0.06206919	      0.88289113	     -0.00020313	     -0.21600966	      0.00315172	     -0.00017415	     54.51978688
      1.46738211	     -0.05907127	     -0.00071577	     -0.20007323	     -0.06206459	      0.88289085	     -0.00020072	     -0.21602570	      0.00314436	     -0.00020368	     54.20910783
      1.46884384	     -0.05916765	     -0.00070027	     -0.20016996	     -0.06206000	      0.88289053	     -0.00019835	     -0.21604229	      0.00313671	     -0.00023230	     54.16811909
      1.47030556	     -0.05927247	     -0.00068710	     -0.20027512	     -0.06205542	      0.88289017	     -0.00019603	     -0.21605930	      0.00312925	     -0.00025984	     53.82191256
      1.47176729	     -0.05936898	     -0.00067014	     -0.20037205	     -0.06205085	      0.88288977	     -0.00019375	     -0.21607681	      0.00312158	     -0.00028640	     53.75004565
      1.47322902	     -0.05947270	     -0.00065570	     -0.20047616	     -0.06204629	      0.88288933	     -0.00019152	     -0.21609462	      0.00311421	     -0.00031177	     53.40154597
      1.47469075	     -0.05956604	     -0.00063685	     -0.20056998	     -0.06204174	      0.88288886	     -0.00018934	     -0.21611275	      0.00310675	     -0.00033595	     53.28470551
      1.47615248	     -0.05966678	     -0.00062138	     -0.20067117	     -0.06203721	      0.88288835	     -0.00018721	     -0.21613103	      0.00309960	     -0.00035867	     52.94518152
      1.47761421	     -0.05975725	     -0.00060081	     -0.20076221	     -0.06203268	      0.88288781	     -0.00018513	     -0.21614952	      0.00309243	     -0.00037999	     52.75219222
      1.47907594	     -0.05985544	     -0.00058461	     -0.20086089	     -0.06202817	      0.88288724	     -0.00018311	     -0.21616807	      0.00308557	     -0.00039987	     52.46427113
      1.48035714	     -0.05993354	     -0.00056567	     -0.20093953	     -0.06202422	      0.88288672	     -0.00018138	     -0.21618444	      0.00307966	     -0.00041608	     52.19495754
      1.48163834	     -0.06001556	     -0.00054922	     -0.20102205	     -0.06202027	      0.88288618	     -0.00017970	     -0.21620085	      0.00307394	     -0.00043123	     51.97003183
      1.48321660	     -0.06011279	     -0.00052600	     -0.20111996	     -0.06201543	      0.88288548	     -0.00017768	     -0.21622113	      0.00306721	     -0.00044837	     51.60654665
      1.48479486	     -0.06021064	     -0.00050476	     -0.20121849	     -0.06201059	      0.88288476	     -0.00017574	     -0.21624142	      0.00306075	     -0.00046399	     51.42152008
      1.48603575	     -0.06028439	     -0.00048451	     -0.20129285	     -0.06200680	      0.88288418	     -0.00017426	     -0.21625740	      0.00305604	     -0.00047519	     51.00921066
      1.48727665	     -0.06035969	     -0.00046625	     -0.20136872	     -0.06200301	      0.88288358	     -0.00017282	     -0.21627337	      0.00305147	     -0.00048561	     50.80317722
      1.48889939	     -0.06045642	     -0.00044013	     -0.20146627	     -0.06199806	      0.88288279	     -0.00017101	     -0.21629430	      0.00304597	     -0.00049811	     50.36602240
      1.49052214	     -0.06055216	     -0.00041557	     -0.20156282	     -0.06199312	      0.88288197	     -0.00016927	     -0.21631523	      0.00304079	     -0.00050956	     50.22298929
      1.49170162	     -0.06062004	     -0.00039445	     -0.20163136	     -0.06198954	      0.88288136	     -0.00016806	     -0.21633045	      0.00303753	     -0.00051722	     49.73585946
      1.49288110	     -0.06068819	     -0.00037495	     -0.20170014	     -0.06198596	      0.88288075	     -0.00016688	     -0.21634565	      0.00303437	     -0.00052450	     49.51632067
      1.49460119	     -0.06078810	     -0.00034439	     -0.20180103	     -0.06198074	      0.88287984	     -0.00016525	     -0.21636785	      0.00303027	     -0.00053430	     49.02162873
      1.49605700	     -0.06087276	     -0.00031875	     -0.20188654	     -0.06197633	      0.88287905	     -0.00016394	     -0.21638669	      0.00302709	     -0.00054214	     48.76926883
      1.49751280	     -0.06095638	     -0.00029012	     -0.20197106	     -0.06197193	      0.88287826	     -0.00016269	     -0.21640558	      0.00302450	     -0.00054982	     48.21850647
      1.49896860	     -0.06103968	     -0.00026296	     -0.20205526	     -0.06196753	      0.88287745	     -0.00016150	     -0.21642453	      0.00302214	     -0.00055780	     48.04626174
      1.50042440	     -0.06112103	     -0.00023266	     -0.20213757	     -0.06196313	      0.88287663	     -0.00016039	     -0.21644358	      0.00302053	     -0.00056619	     47.35858862
      1.50166801	     -0.06119071	     -0.00020919	     -0.20220803	     -0.06195937	      0.88287593	     -0.00015949	     -0.21645993	      0.00301933	     -0.00057409	     47.25078799
      1.50291161	     -0.06126038	     -0.00018325	     -0.20227854	     -0.06195562	      0.88287521	     -0.00015864	     -0.21647638	      0.00301877	     -0.00058276	     46.79229450
      1.50449198	     -0.06134834	     -0.00015147	     -0.20236755	     -0.06195085	      0.88287428	     -0.00015764	     -0.21649741	      0.00301869	     -0.00059532	     46.48226115
      1.50607235	     -0.06143379	     -0.00011854	     -0.20245410	     -0.06194608	      0.88287332	     -0.00015672	     -0.21651853	      0.00301978	     -0.00060972	     45.81088924
      1.50733598	     -0.06150218	     -0.00009487	     -0.20252332	     -0.06194226	      0.88287254	     -0.00015604	     -0.21653550	      0.00302117	     -0.00062274	     45.69470377
      1.50859960	     -0.06157073	     -0.00006941	     -0.20259274	     -0.06193844	      0.88287175	     -0.00015543	     -0.21655256	      0.00302349	     -0.00063716	     45.20967163
      1.51019689	     -0.06165669	     -0.00003895	     -0.20267979	     -0.06193361	      0.88287072	     -0.00015472	     -0.21657423	      0.00302754	     -0.00065771	     44.90362956
      1.51179417	     -0.06174089	     -0.00000675	     -0.20276512	     -0.06192877	      0.88286965	     -0.00015411	     -0.21659594	      0.00303339	     -0.00068082	     44.16445221
      1.51302359	     -0.06180448	      0.00001523	     -0.20282954	     -0.06192503	      0.88286880	     -0.00015370	     -0.21661263	      0.00303883	     -0.00070047	     44.09739035
      1.51425301	     -0.06186676	      0.00003881	     -0.20289269	     -0.06192129	      0.88286792	     -0.00015334	     -0.21662926	      0.00304553	     -0.00072160	     43.63226715
      1.51591902	     -0.06194819	      0.00006914	     -0.20297529	     -0.06191621	      0.88286670	     -0.00015294	     -0.21665160	      0.00305631	     -0.00075252	     43.28184751
      1.51758503	     -0.06202376	      0.00010090	     -0.20305207	     -0.06191111	      0.88286541	     -0.00015263	     -0.21667357	      0.00306949	     -0.00078565	     42.50832293
      1.51879141	     -0.06207430	      0.00012106	     -0.20310345	     -0.06190740	      0.88286445	     -0.00015248	     -0.21668912	      0.00308017	     -0.00081090	     42.45572131
      1.51999779	     -0.06212138	      0.00014263	     -0.20315139	     -0.06190368	      0.88286346	     -0.00015237	     -0.21670428	      0.00309218	     -0.00083687	     42.00879518
      1.52174326	     -0.06218337	      0.00017197	     -0.20321463	     -0.06189826	      0.88286196	     -0.00015230	     -0.21672540	      0.00311146	     -0.00087550	     41.60948279
      1.52323830	     -0.06223096	      0.00019742	     -0.20326329	     -0.06189360	      0.88286063	     -0.00015232	     -0.21674263	      0.00312999	     -0.00090912	     41.00508282
      1.52473333	     -0.06227406	      0.00021993	     -0.20330743	     -0.06188890	      0.88285925	     -0.00015242	     -0.21675899	      0.00315004	     -0.00094294	     40.80903134
      1.52622837	     -0.06231302	      0.00024389	     -0.20334747	     -0.06188418	      0.88285781	     -0.00015260	     -0.21677444	      0.00317202	     -0.00097646	     40.09685336
      1.52772340	     -0.06234824	      0.00026354	     -0.20338369	     -0.06187942	      0.88285633	     -0.00015285	     -0.21678894	      0.00319529	     -0.00100957	     40.03828463
      1.52900727	     -0.06237544	      0.00028244	     -0.20341178	     -0.06187530	      0.88285501	     -0.00015312	     -0.21680062	      0.00321689	     -0.00103729	     39.38012449
      1.53029113	     -0.06239998	      0.00029835	     -0.20343717	     -0.06187116	      0.88285366	     -0.00015345	     -0.21681157	      0.00323944	     -0.00106431	     39.15027255
      1.53192046	     -0.06242727	      0.00031869	     -0.20346556	     -0.06186586	      0.88285190	     -0.00015394	     -0.21682440	      0.00326987	     -0.00109721	     38.58353460
      1.53354979	     -0.06245029	      0.00033561	     -0.20348962	     -0.06186050	      0.88285009	     -0.00015452	     -0.21683601	      0.00330190	     -0.00112834	     38.39375326
      1.53486988	     -0.06246555	      0.00035045	     -0.20350574	     -0.06185613	      0.88284858	     -0.00015505	     -0.21684451	      0.00332941	     -0.00115194	     37.79960296
      1.53618997	     -0.06247773	      0.00036228	     -0.20351874	     -0.06185171	      0.88284705	     -0.00015564	     -0.21685217	      0.00335781	     -0.00117400	     37.58349455
      1.53783275	     -0.06248819	      0.00037713	     -0.20353022	     -0.06184617	      0.88284510	     -0.00015644	     -0.21686051	      0.00339479	     -0.00119893	     37.04919952
      1.53947552	     -0.06249311	      0.00038829	     -0.20353609	     -0.06184056	      0.88284311	     -0.00015732	     -0.21686749	      0.00343304	     -0.00122091	     36.92353586
      1.54077057	     -0.06249273	      0.00039845	     -0.20353648	     -0.06183609	      0.88284152	     -0.00015808	     -0.21687199	      0.00346449	     -0.00123583	     36.37573638
      1.54206562	     -0.06248873	      0.00040570	     -0.20353321	     -0.06183158	      0.88283991	     -0.00015888	     -0.21687560	      0.00349651	     -0.00124864	     36.19268196
      1.54376928	     -0.06247788	      0.00041525	     -0.20352332	     -0.06182559	      0.88283777	     -0.00016001	     -0.21687894	      0.00353993	     -0.00126195	     35.73815507
      1.54547293	     -0.06246035	      0.00042122	     -0.20350667	     -0.06181952	      0.88283561	     -0.00016122	     -0.21688068	      0.00358424	     -0.00127123	     35.67204945
      1.54674531	     -0.06244258	      0.00042726	     -0.20348959	     -0.06181494	      0.88283399	     -0.00016217	     -0.21688090	      0.00361829	     -0.00127532	     35.19985729
      1.54801769	     -0.06242103	      0.00043064	     -0.20346868	     -0.06181031	      0.88283237	     -0.00016317	     -0.21688020	      0.00365258	     -0.00127709	     35.07000167
      1.54979384	     -0.06238439	      0.00043537	     -0.20343291	     -0.06180378	      0.88283010	     -0.00016464	     -0.21687764	      0.00370129	     -0.00127551	     34.71989463
      1.55156999	     -0.06234043	      0.00043645	     -0.20338976	     -0.06179717	      0.88282784	     -0.00016618	     -0.21687324	      0.00375042	     -0.00126936	     34.75417767
      1.55280203	     -0.06230546	      0.00043883	     -0.20335537	     -0.06179252	      0.88282628	     -0.00016730	     -0.21686911	      0.00378514	     -0.00126228	     34.36473132
      1.55403407	     -0.06226698	      0.00043864	     -0.20331742	     -0.06178784	      0.88282473	     -0.00016845	     -0.21686409	      0.00381985	     -0.00125304	     34.30816328
      1.55592489	     -0.06220079	      0.00043812	     -0.20325202	     -0.06178057	      0.88282238	     -0.00017029	     -0.21685465	      0.00387352	     -0.00123467	     34.10177184
      1.55749750	     -0.06213978	      0.00043535	     -0.20319161	     -0.06177444	      0.88282045	     -0.00017188	     -0.21684520	      0.00391820	     -0.00121581	     34.13762800
      1.55907012	     -0.06207355	      0.00043347	     -0.20312598	     -0.06176824	      0.88281856	     -0.00017352	     -0.21683433	      0.00396327	     -0.00119385	     33.90637678
      1.56064273	     -0.06200261	      0.00042831	     -0.20305556	     -0.06176197	      0.88281670	     -0.00017522	     -0.21682206	      0.00400820	     -0.00116917	     34.08806995
      1.56203540	     -0.06193584	      0.00042579	     -0.20298929	     -0.06175636	      0.88281509	     -0.00017677	     -0.21681005	      0.00404859	     -0.00114511	     33.84030442
      1.56342806	     -0.06186613	      0.00042016	     -0.20292000	     -0.06175070	      0.88281351	     -0.00017835	     -0.21679699	      0.00408900	     -0.00111937	     33.94990424
      1.56482073	     -0.06179335	      0.00041484	     -0.20284765	     -0.06174497	      0.88281197	     -0.00017997	     -0.21678292	      0.00413000	     -0.00109204	     33.87145130
      1.56667578	     -0.06169265	      0.00040478	     -0.20274743	     -0.06173726	      0.88280998	     -0.00018220	     -0.21676267	      0.00418509	     -0.00105353	     34.01408347
      1.56810735	     -0.06161229	      0.00039834	     -0.20266747	     -0.06173124	      0.88280849	     -0.00018395	     -0.21674592	      0.00422837	     -0.00102227	     33.84980753
      1.56953893	     -0.06153075	      0.00038911	     -0.20258625	     -0.06172515	      0.88280705	     -0.00018575	     -0.21672825	      0.00427186	     -0.00099012	     33.96944792
      1.57097050	     -0.06144755	      0.00038048	     -0.20250339	     -0.06171901	      0.88280566	     -0.00018758	     -0.21670973	      0.00431603	     -0.00095735	     33.89964376
      1.57279266	     -0.06134034	      0.00036611	     -0.20239653	     -0.06171109	      0.88280395	     -0.00018995	     -0.21668498	      0.00437291	     -0.00091536	     34.06163137
      1.57420803	     -0.06125556	      0.00035555	     -0.20231201	     -0.06170487	      0.88280268	     -0.00019184	     -0.21666493	      0.00441801	     -0.00088270	     33.90394821
      1.57562341	     -0.06117074	      0.00034155	     -0.20222740	     -0.06169859	      0.88280145	     -0.00019375	     -0.21664418	      0.00446351	     -0.00085038	     34.02183584
      1.57703878	     -0.06108489	      0.00032806	     -0.20214174	     -0.06169223	      0.88280027	     -0.00019569	     -0.21662280	      0.00450983	     -0.00081852	     33.96639717
      1.57892829	     -0.06097035	      0.00030689	     -0.20202740	     -0.06168365	      0.88279876	     -0.00019833	     -0.21659331	      0.00457255	     -0.00077718	     34.10514042
      1.58034004	     -0.06088312	      0.00029211	     -0.20194032	     -0.06167717	      0.88279769	     -0.00020032	     -0.21657064	      0.00462043	     -0.00074732	     33.96776508
      1.58175179	     -0.06079681	      0.00027418	     -0.20185410	     -0.06167061	      0.88279665	     -0.00020234	     -0.21654744	      0.00466879	     -0.00071853	     34.06297820
      1.58346507	     -0.06068998	      0.00025333	     -0.20174738	     -0.06166256	      0.88279545	     -0.00020482	     -0.21651862	      0.00472848	     -0.00068504	     33.99458677
      1.58498350	     -0.06059741	      0.00023129	     -0.20165484	     -0.06165534	      0.88279443	     -0.00020704	     -0.21649250	      0.00478186	     -0.00065676	     34.11075492
      1.58650193	     -0.06050113	      0.00021159	     -0.20155861	     -0.06164804	      0.88279346	     -0.00020928	     -0.21646590	      0.00483588	     -0.00062969	     34.03136204
      1.58802036	     -0.06040901	      0.00018795	     -0.20146647	     -0.06164065	      0.88279252	     -0.00021153	     -0.21643879	      0.00489009	     -0.00060384	     34.09745210
      1.58953879	     -0.06031112	      0.00016767	     -0.20136860	     -0.06163319	      0.88279162	     -0.00021380	     -0.21641127	      0.00494462	     -0.00057920	     34.06830856
      1.59105721	     -0.06022056	      0.00014294	     -0.20127797	     -0.06162564	      0.88279076	     -0.00021608	     -0.21638329	      0.00499924	     -0.00055574	     34.07303838
      1.59257564	     -0.06012093	      0.00012284	     -0.20117835	     -0.06161800	      0.88278993	     -0.00021836	     -0.21635498	      0.00505387	     -0.00053354	     34.12582158
      1.59387474	     -0.06004498	      0.00010151	     -0.20110231	     -0.06161141	      0.88278925	     -0.00022032	     -0.21633043	      0.00510071	     -0.00051543	     34.06398193
      1.59517384	     -0.05996290	      0.00008297	     -0.20102018	     -0.06160475	      0.88278859	     -0.00022228	     -0.21630569	      0.00514741	     -0.00049820	     34.10532719
      1.59681603	     -0.05986442	      0.00005773	     -0.20092161	     -0.06159625	      0.88278779	     -0.00022475	     -0.21627408	      0.00520647	     -0.00047754	     34.07420786
      1.59845823	     -0.05976005	      0.00003501	     -0.20081717	     -0.06158765	      0.88278702	     -0.00022722	     -0.21624222	      0.00526519	     -0.00045815	     34.20402409
      1.59972853	     -0.05968793	      0.00001478	     -0.20074494	     -0.06158093	      0.88278645	     -0.00022913	     -0.21621733	      0.00531065	     -0.00044386	     34.10046351
      1.60099883	     -0.05961026	     -0.00000316	     -0.20066718	     -0.06157416	      0.88278590	     -0.00023103	     -0.21619235	      0.00535574	     -0.00043026	     34.15759030
      1.60268781	     -0.05951247	     -0.00002817	     -0.20056925	     -0.06156506	      0.88278518	     -0.00023355	     -0.21615893	      0.00541542	     -0.00041307	     34.13257355
      1.60437679	     -0.05940908	     -0.00005055	     -0.20046575	     -0.06155587	      0.88278450	     -0.00023605	     -0.21612538	      0.00547437	     -0.00039691	     34.30808581
      1.60557744	     -0.05934494	     -0.00006894	     -0.20040147	     -0.06154927	      0.88278403	     -0.00023782	     -0.21610140	      0.00551614	     -0.00038587	     34.18970829
      1.60677809	     -0.05927566	     -0.00008516	     -0.20033208	     -0.06154262	      0.88278357	     -0.00023958	     -0.21607741	      0.00555737	     -0.00037527	     34.24481996
      1.60857879	     -0.05917699	     -0.00011017	     -0.20023323	     -0.06153256	      0.88278291	     -0.00024220	     -0.21604137	      0.00561855	     -0.00035993	     34.24417554
      1.61007774	     -0.05909286	     -0.00012942	     -0.20014895	     -0.06152410	      0.88278238	     -0.00024437	     -0.21601138	      0.00566857	     -0.00034763	     34.34692345
      1.61157668	     -0.05901639	     -0.00015024	     -0.20007230	     -0.06151556	      0.88278187	     -0.00024651	     -0.21598137	      0.00571794	     -0.00033553	     34.29385812
      1.61307563	     -0.05893383	     -0.00016826	     -0.19998959	     -0.06150696	      0.88278138	     -0.00024863	     -0.21595147	      0.00576615	     -0.00032365	     34.45430056
      1.61442231	     -0.05886975	     -0.00018670	     -0.19992532	     -0.06149916	      0.88278095	     -0.00025052	     -0.21592461	      0.00580882	     -0.00031290	     34.37392609
      1.61576899	     -0.05879884	     -0.00020302	     -0.19985426	     -0.06149131	      0.88278053	     -0.00025239	     -0.21589788	      0.00585037	     -0.00030207	     34.48887383
      1.61711567	     -0.05873420	     -0.00022096	     -0.19978942	     -0.06148341	      0.88278013	     -0.00025423	     -0.21587127	      0.00589107	     -0.00029093	     34.47028617
      1.61880792	     -0.05865039	     -0.00024188	     -0.19970536	     -0.06147340	      0.88277965	     -0.00025652	     -0.21583814	      0.00594054	     -0.00027647	     34.60773836
      1.62016223	     -0.05859165	     -0.00026033	     -0.19964639	     -0.06146532	      0.88277929	     -0.00025833	     -0.21581184	      0.00597907	     -0.00026443	     34.54694311
      1.62151654	     -0.05852825	     -0.00027655	     -0.19958279	     -0.06145720	      0.88277894	     -0.00026011	     -0.21578582	      0.00601629	     -0.00025206	     34.66498208
      1.62287086	     -0.05847089	     -0.00029392	     -0.19952520	     -0.06144903	      0.88277860	     -0.00026186	     -0.21576000	      0.00605249	     -0.00023926	     34.66077591
      1.62456701	     -0.05839605	     -0.00031364	     -0.19945008	     -0.06143873	      0.88277821	     -0.00026402	     -0.21572799	      0.00609604	     -0.00022277	     34.81085840
      1.62589536	     -0.05834533	     -0.00033080	     -0.19939912	     -0.06143061	      0.88277793	     -0.00026567	     -0.21570312	      0.00612906	     -0.00020943	     34.74807751
      1.62722372	     -0.05829026	     -0.00034588	     -0.19934382	     -0.06142244	      0.88277766	     -0.00026730	     -0.21567851	      0.00616082	     -0.00019586	     34.85860383
      1.62855207	     -0.05824078	     -0.00036208	     -0.19929409	     -0.06141424	      0.88277741	     -0.00026890	     -0.21565409	      0.00619164	     -0.00018205	     34.85976476
      1.63031791	     -0.05817285	     -0.00038194	     -0.19922586	     -0.06140327	      0.88277710	     -0.00027097	     -0.21562201	      0.00623088	     -0.00016349	     35.00470677
      1.63163018	     -0.05812998	     -0.00039842	     -0.19918271	     -0.06139507	      0.88277690	     -0.00027248	     -0.21559841	      0.00625907	     -0.00014954	     34.93528748
      1.63294245	     -0.05808306	     -0.00041303	     -0.19913555	     -0.06138684	      0.88277671	     -0.00027395	     -0.21557507	      0.00628618	     -0.00013561	     35.03190683
      1.63454928	     -0.05803319	     -0.00043254	     -0.19908535	     -0.06137672	      0.88277650	     -0.00027571	     -0.21554678	      0.00631833	     -0.00011856	     34.99759890
      1.63597431	     -0.05798559	     -0.00044794	     -0.19903748	     -0.06136769	      0.88277635	     -0.00027723	     -0.21552204	      0.00634562	     -0.00010353	     35.13055556
      1.63739934	     -0.05794719	     -0.00046565	     -0.19899876	     -0.06135863	      0.88277621	     -0.00027871	     -0.21549755	      0.00637217	     -0.00008851	     35.03611557
      1.63882437	     -0.05790310	     -0.00048091	     -0.19895439	     -0.06134953	      0.88277609	     -0.00028015	     -0.21547341	      0.00639756	     -0.00007368	     35.16084885
      1.64024941	     -0.05786876	     -0.00049866	     -0.19891973	     -0.06134040	      0.88277600	     -0.00028155	     -0.21544951	      0.00642228	     -0.00005894	     35.03209022
      1.64167444	     -0.05782786	     -0.00051370	     -0.19887855	     -0.06133123	      0.88277592	     -0.00028291	     -0.21542598	      0.00644589	     -0.00004449	     35.15117561
      1.64309947	     -0.05779750	     -0.00053137	     -0.19884786	     -0.06132203	      0.88277587	     -0.00028422	     -0.21540268	      0.00646887	     -0.00003016	     34.99002490
      1.64452450	     -0.05775934	     -0.00054613	     -0.19880942	     -0.06131279	      0.88277584	     -0.00028549	     -0.21537973	      0.00649072	     -0.00001612	     35.11906160
      1.64594953	     -0.05773227	     -0.00056427	     -0.19878200	     -0.06130353	      0.88277583	     -0.00028672	     -0.21535698	      0.00651197	     -0.00000217	     34.93991191
      1.64737456	     -0.05769609	     -0.00057933	     -0.19874553	     -0.06129423	      0.88277583	     -0.00028790	     -0.21533456	      0.00653198	      0.00001154	     35.08776377
      1.64879959	     -0.05767238	     -0.00059795	     -0.19872146	     -0.06128491	      0.88277586	     -0.00028903	     -0.21531232	      0.00655131	      0.00002526	     34.87041970
      1.65007325	     -0.05764266	     -0.00061154	     -0.19869147	     -0.06127656	      0.88277590	     -0.00029001	     -0.21529270	      0.00656743	      0.00003731	     34.97697391
      1.65134690	     -0.05762095	     -0.00062737	     -0.19866945	     -0.06126818	      0.88277595	     -0.00029095	     -0.21527323	      0.00658292	      0.00004930	     34.87435433
      1.65289606	     -0.05759141	     -0.00064518	     -0.19863954	     -0.06125797	      0.88277604	     -0.00029203	     -0.21524985	      0.00660047	      0.00006366	     34.91771733
      1.65444522	     -0.05757040	     -0.00066504	     -0.19861813	     -0.06124773	      0.88277615	     -0.00029307	     -0.21522674	      0.00661692	      0.00007787	     34.76151407
      1.65573586	     -0.05754772	     -0.00067939	     -0.19859515	     -0.06123919	      0.88277626	     -0.00029389	     -0.21520779	      0.00662941	      0.00008945	     34.86665804
      1.65702650	     -0.05753359	     -0.00069590	     -0.19858068	     -0.06123062	      0.88277638	     -0.00029466	     -0.21518906	      0.00664119	      0.00010090	     34.77105365
      1.65858386	     -0.05751448	     -0.00071432	     -0.19856118	     -0.06122027	      0.88277655	     -0.00029554	     -0.21516689	      0.00665405	      0.00011439	     34.83326805
      1.66014122	     -0.05750595	     -0.00073501	     -0.19855222	     -0.06120990	      0.88277674	     -0.00029637	     -0.21514514	      0.00666576	      0.00012760	     34.67048722
      1.66138311	     -0.05749532	     -0.00074884	     -0.19854130	     -0.06120161	      0.88277690	     -0.00029698	     -0.21512824	      0.00667389	      0.00013775	     34.77929831
      1.66262500	     -0.05749518	     -0.00076453	     -0.19854083	     -0.06119332	      0.88277708	     -0.00029755	     -0.21511173	      0.00668134	      0.00014756	     34.68354490
      1.66424338	     -0.05749807	     -0.00078347	     -0.19854332	     -0.06118250	      0.88277733	     -0.00029824	     -0.21509101	      0.00668970	      0.00015943	     34.71734629
      1.66586177	     -0.05751497	     -0.00080367	     -0.19855980	     -0.06117167	      0.88277760	     -0.00029887	     -0.21507127	      0.00669700	      0.00016998	     34.50947064
      1.66706368	     -0.05752453	     -0.00081535	     -0.19856911	     -0.06116362	      0.88277780	     -0.00029928	     -0.21505740	      0.00670146	      0.00017661	     34.62981473
      1.66826559	     -0.05754408	     -0.00082827	     -0.19858839	     -0.06115556	      0.88277802	     -0.00029966	     -0.21504416	      0.00670556	      0.00018213	     34.53110563
      1.66996075	     -0.05757466	     -0.00084415	     -0.19861864	     -0.06114419	      0.88277833	     -0.00030013	     -0.21502672	      0.00671051	      0.00018749	     34.54753551
      1.67142130	     -0.05761097	     -0.00085781	     -0.19865468	     -0.06113438	      0.88277861	     -0.00030048	     -0.21501284	      0.00671440	      0.00018961	     34.38011014
      1.67288184	     -0.05764573	     -0.00086788	     -0.19868924	     -0.06112457	      0.88277889	     -0.00030077	     -0.21500009	      0.00671781	      0.00018902	     34.49017026
      1.67434239	     -0.05769333	     -0.00087916	     -0.19873663	     -0.06111476	      0.88277916	     -0.00030100	     -0.21498842	      0.00672131	      0.00018568	     34.24458562
      1.67580293	     -0.05773575	     -0.00088639	     -0.19877893	     -0.06110494	      0.88277943	     -0.00030117	     -0.21497796	      0.00672453	      0.00017929	     34.46718938
      1.67706783	     -0.05778450	     -0.00089478	     -0.19882754	     -0.06109643	      0.88277965	     -0.00030128	     -0.21496973	      0.00672769	      0.00017140	     34.21768371
      1.67833272	     -0.05782873	     -0.00090031	     -0.19887169	     -0.06108792	      0.88277986	     -0.00030134	     -0.21496235	      0.00673080	      0.00016121	     34.29493852
      1.67990829	     -0.05789144	     -0.00090753	     -0.19893431	     -0.06107731	      0.88278010	     -0.00030136	     -0.21495417	      0.00673506	      0.00014555	     34.16309626
      1.68148385	     -0.05795133	     -0.00091095	     -0.19899420	     -0.06106670	      0.88278032	     -0.00030132	     -0.21494716	      0.00673934	      0.00012674	     34.33313626
      1.68276618	     -0.05800977	     -0.00091519	     -0.19905261	     -0.06105805	      0.88278047	     -0.00030124	     -0.21494221	      0.00674327	      0.00010936	     34.08982975
      1.68404850	     -0.05806379	     -0.00091678	     -0.19910668	     -0.06104940	      0.88278060	     -0.00030111	     -0.21493797	      0.00674725	      0.00009008	     34.16669304
      1.68564183	     -0.05813847	     -0.00091964	     -0.19918140	     -0.06103865	      0.88278072	     -0.00030090	     -0.21493360	      0.00675276	      0.00006383	     34.04186897
      1.68723516	     -0.05820905	     -0.00091949	     -0.19925210	     -0.06102789	      0.88278080	     -0.00030063	     -0.21493026	      0.00675851	      0.00003522	     34.25810268
      1.68848151	     -0.05827347	     -0.00092123	     -0.19931658	     -0.06101946	      0.88278083	     -0.00030038	     -0.21492825	      0.00676357	      0.00001161	     34.04317205
      1.68972786	     -0.05833303	     -0.00092048	     -0.19937626	     -0.06101103	      0.88278083	     -0.00030009	     -0.21492683	      0.00676866	     -0.00001298	     34.13159598
      1.69138372	     -0.05841856	     -0.00092004	     -0.19946195	     -0.06099981	      0.88278078	     -0.00029965	     -0.21492575	      0.00677584	     -0.00004675	     34.06830511
      1.69303958	     -0.05850017	     -0.00091656	     -0.19954379	     -0.06098859	      0.88278067	     -0.00029915	     -0.21492562	      0.00678308	     -0.00008154	     34.33195454
      1.69425212	     -0.05856938	     -0.00091593	     -0.19961315	     -0.06098036	      0.88278056	     -0.00029875	     -0.21492604	      0.00678880	     -0.00010736	     34.14648962
      1.69546466	     -0.05863370	     -0.00091282	     -0.19967766	     -0.06097212	      0.88278041	     -0.00029831	     -0.21492697	      0.00679447	     -0.00013344	     34.25643491
      1.69720132	     -0.05873058	     -0.00090847	     -0.19977485	     -0.06096032	      0.88278015	     -0.00029763	     -0.21492905	      0.00680294	     -0.00017084	     34.26547133
      1.69868899	     -0.05881033	     -0.00090237	     -0.19985491	     -0.06095019	      0.88277987	     -0.00029700	     -0.21493154	      0.00681032	     -0.00020269	     34.46916916
      1.70017666	     -0.05889669	     -0.00089730	     -0.19994157	     -0.06094005	      0.88277954	     -0.00029632	     -0.21493458	      0.00681818	     -0.00023399	     34.39606373
      1.70166434	     -0.05897510	     -0.00088854	     -0.20002037	     -0.06092990	      0.88277917	     -0.00029560	     -0.21493823	      0.00682610	     -0.00026460	     34.69607821
      1.70315201	     -0.05906386	     -0.00088217	     -0.20010949	     -0.06091974	      0.88277876	     -0.00029483	     -0.21494232	      0.00683476	     -0.00029409	     34.53239238
      1.70443703	     -0.05913102	     -0.00087265	     -0.20017705	     -0.06091095	      0.88277836	     -0.00029414	     -0.21494631	      0.00684235	     -0.00031859	     34.81640840
      1.70572205	     -0.05920442	     -0.00086460	     -0.20025084	     -0.06090216	      0.88277794	     -0.00029341	     -0.21495060	      0.00685066	     -0.00034190	     34.78997130
      1.70732834	     -0.05929088	     -0.00085172	     -0.20033785	     -0.06089114	      0.88277737	     -0.00029247	     -0.21495643	      0.00686171	     -0.00036929	     34.97838814
      1.70893462	     -0.05938317	     -0.00083986	     -0.20043069	     -0.06088011	      0.88277675	     -0.00029148	     -0.21496269	      0.00687404	     -0.00039448	     34.87538288
      1.71023634	     -0.05944997	     -0.00082662	     -0.20049802	     -0.06087116	      0.88277623	     -0.00029064	     -0.21496813	      0.00688468	     -0.00041324	     35.11985241
      1.71153806	     -0.05952265	     -0.00081496	     -0.20057121	     -0.06086219	      0.88277568	     -0.00028978	     -0.21497381	      0.00689634	     -0.00043036	     35.07660784
      1.71316157	     -0.05960781	     -0.00079750	     -0.20065709	     -0.06085098	      0.88277496	     -0.00028867	     -0.21498128	      0.00691194	     -0.00044944	     35.23185938
      1.71478509	     -0.05969832	     -0.00078169	     -0.20074831	     -0.06083974	      0.88277422	     -0.00028752	     -0.21498906	      0.00692906	     -0.00046586	     35.10069535
      1.71603284	     -0.05975916	     -0.00076546	     -0.20080979	     -0.06083109	      0.88277363	     -0.00028661	     -0.21499530	      0.00694295	     -0.00047673	     35.28585995
      1.71728058	     -0.05982414	     -0.00075111	     -0.20087538	     -0.06082242	      0.88277303	     -0.00028568	     -0.21500164	      0.00695779	     -0.00048603	     35.25276519
      1.71896963	     -0.05990630	     -0.00072890	     -0.20095845	     -0.06081065	      0.88277220	     -0.00028439	     -0.21501039	      0.00697909	     -0.00049611	     35.32193291
      1.72048242	     -0.05998079	     -0.00071016	     -0.20103374	     -0.06080007	      0.88277145	     -0.00028320	     -0.21501828	      0.00699944	     -0.00050265	     35.27704049
      1.72199521	     -0.06004756	     -0.00068691	     -0.20110142	     -0.06078947	      0.88277068	     -0.00028199	     -0.21502621	      0.00702089	     -0.00050690	     35.33934962
      1.72325086	     -0.06010658	     -0.00067075	     -0.20116115	     -0.06078064	      0.88277004	     -0.00028096	     -0.21503273	      0.00703953	     -0.00050878	     35.29605087
      1.72450651	     -0.06016084	     -0.00065133	     -0.20121619	     -0.06077179	      0.88276940	     -0.00027993	     -0.21503923	      0.00705893	     -0.00050920	     35.27543168
      1.72609249	     -0.06022883	     -0.00062807	     -0.20128516	     -0.06076058	      0.88276860	     -0.00027859	     -0.21504733	      0.00708445	     -0.00050782	     35.27355802
      1.72767847	     -0.06029192	     -0.00060134	     -0.20134931	     -0.06074932	      0.88276780	     -0.00027724	     -0.21505527	      0.00711121	     -0.00050432	     35.18696372
      1.72887820	     -0.06033904	     -0.00058348	     -0.20139720	     -0.06074077	      0.88276719	     -0.00027620	     -0.21506110	      0.00713205	     -0.00050039	     35.21606965
      1.73007794	     -0.06038302	     -0.00056300	     -0.20144201	     -0.06073221	      0.88276659	     -0.00027515	     -0.21506675	      0.00715360	     -0.00049534	     35.14816551
      1.73173668	     -0.06044134	     -0.00053531	     -0.20150146	     -0.06072031	      0.88276578	     -0.00027369	     -0.21507423	      0.00718423	     -0.00048677	     35.13057055
      1.73339542	     -0.06049706	     -0.00050474	     -0.20155840	     -0.06070837	      0.88276498	     -0.00027221	     -0.21508131	      0.00721599	     -0.00047651	     34.95440886
      1.73453347	     -0.06053513	     -0.00048614	     -0.20159726	     -0.06070015	      0.88276444	     -0.00027119	     -0.21508595	      0.00723812	     -0.00046877	     34.99395283
      1.73567151	     -0.06057220	     -0.00046536	     -0.20163517	     -0.06069190	      0.88276391	     -0.00027016	     -0.21509043	      0.00726080	     -0.00046046	     34.90385074
      1.73745250	     -0.06062805	     -0.00043306	     -0.20169234	     -0.06067893	      0.88276311	     -0.00026854	     -0.21509712	      0.00729700	     -0.00044671	     34.83766070
      1.73891023	     -0.06067142	     -0.00040492	     -0.20173684	     -0.06066827	      0.88276246	     -0.00026720	     -0.21510226	      0.00732735	     -0.00043488	     34.68387562
      1.74036796	     -0.06071275	     -0.00037799	     -0.20177927	     -0.06065757	      0.88276184	     -0.00026586	     -0.21510709	      0.00735801	     -0.00042276	     34.67374064
      1.74182569	     -0.06075144	     -0.00034791	     -0.20181914	     -0.06064682	      0.88276123	     -0.00026452	     -0.21511159	      0.00738928	     -0.00041048	     34.44161104
      1.74311109	     -0.06078316	     -0.00032330	     -0.20185187	     -0.06063731	      0.88276071	     -0.00026334	     -0.21511524	      0.00741692	     -0.00039986	     34.44780859
      1.74439649	     -0.06081183	     -0.00029591	     -0.20188162	     -0.06062775	      0.88276020	     -0.00026216	     -0.21511858	      0.00744498	     -0.00038949	     34.25441323
      1.74568189	     -0.06083661	     -0.00026931	     -0.20190746	     -0.06061817	      0.88275971	     -0.00026098	     -0.21512153	      0.00747315	     -0.00037964	     34.18150926
      1.74737711	     -0.06086360	     -0.00023166	     -0.20193591	     -0.06060547	      0.88275908	     -0.00025943	     -0.21512478	      0.00751072	     -0.00036753	     33.91987550
      1.74869066	     -0.06088071	     -0.00020373	     -0.20195413	     -0.06059558	      0.88275860	     -0.00025824	     -0.21512676	      0.00753991	     -0.00035914	     33.89216083
      1.75000422	     -0.06089390	     -0.00017374	     -0.20196847	     -0.06058566	      0.88275813	     -0.00025706	     -0.21512822	      0.00756950	     -0.00035171	     33.65902956
      1.75131777	     -0.06090335	     -0.00014502	     -0.20197905	     -0.06057569	      0.88275767	     -0.00025590	     -0.21512912	      0.00759925	     -0.00034548	     33.57694928
      1.75299192	     -0.06091022	     -0.00010685	     -0.20198739	     -0.06056294	      0.88275710	     -0.00025444	     -0.21512943	      0.00763769	     -0.00033930	     33.27185102
      1.75428734	     -0.06091221	     -0.00007979	     -0.20199048	     -0.06055303	      0.88275666	     -0.00025334	     -0.21512899	      0.00766759	     -0.00033606	     33.27064321
      1.75558275	     -0.06091083	     -0.00005169	     -0.20199021	     -0.06054307	      0.88275623	     -0.00025225	     -0.21512797	      0.00769793	     -0.00033411	     33.01448262
      1.75687817	     -0.06090731	     -0.00002557	     -0.20198777	     -0.06053308	      0.88275580	     -0.00025119	     -0.21512638	      0.00772845	     -0.00033354	     32.92130293
      1.75862501	     -0.06089848	      0.00000972	     -0.20198040	     -0.06051955	      0.88275521	     -0.00024981	     -0.21512329	      0.00777022	     -0.00033492	     32.58461608
      1.75991745	     -0.06088892	      0.00003301	     -0.20197185	     -0.06050948	      0.88275478	     -0.00024882	     -0.21512029	      0.00780133	     -0.00033758	     32.59102769
      1.76120990	     -0.06087668	      0.00005712	     -0.20196065	     -0.06049938	      0.88275434	     -0.00024785	     -0.21511665	      0.00783290	     -0.00034150	     32.32163813
      1.76279101	     -0.06085810	      0.00008368	     -0.20194330	     -0.06048696	      0.88275380	     -0.00024672	     -0.21511131	      0.00787179	     -0.00034805	     32.25001940
      1.76420309	     -0.06083811	      0.00010790	     -0.20192440	     -0.06047582	      0.88275330	     -0.00024576	     -0.21510569	      0.00790705	     -0.00035531	     31.89369415
      1.76561518	     -0.06081422	      0.00012823	     -0.20190153	     -0.06046463	      0.88275279	     -0.00024483	     -0.21509924	      0.00794242	     -0.00036385	     31.89968380
      1.76702726	     -0.06078816	      0.00014969	     -0.20187651	     -0.06045339	      0.88275227	     -0.00024395	     -0.21509199	      0.00797827	     -0.00037334	     31.51366004
      1.76843934	     -0.06075964	      0.00016747	     -0.20184896	     -0.06044210	      0.88275174	     -0.00024312	     -0.21508394	      0.00801414	     -0.00038383	     31.53083915
      1.76985142	     -0.06072838	      0.00018678	     -0.20181870	     -0.06043076	      0.88275119	     -0.00024233	     -0.21507506	      0.00805050	     -0.00039500	     31.14186100
      1.77126350	     -0.06069441	      0.00020235	     -0.20178565	     -0.06041937	      0.88275062	     -0.00024158	     -0.21506535	      0.00808683	     -0.00040685	     31.16573436
      1.77267559	     -0.06065769	      0.00021981	     -0.20174989	     -0.06040792	      0.88275004	     -0.00024089	     -0.21505481	      0.00812363	     -0.00041907	     30.77227460
      1.77408767	     -0.06061837	      0.00023353	     -0.20171146	     -0.06039642	      0.88274944	     -0.00024024	     -0.21504342	      0.00816035	     -0.00043166	     30.79481274
      1.77549975	     -0.06057621	      0.00024938	     -0.20167022	     -0.06038487	      0.88274882	     -0.00023963	     -0.21503118	      0.00819756	     -0.00044432	     30.40480922
      1.77691183	     -0.06053123	      0.00026146	     -0.20162609	     -0.06037327	      0.88274818	     -0.00023908	     -0.21501809	      0.00823469	     -0.00045705	     30.42509011
      1.77832391	     -0.06048328	      0.00027578	     -0.20157902	     -0.06036162	      0.88274753	     -0.00023857	     -0.21500414	      0.00827232	     -0.00046952	     30.04080516
      1.77973599	     -0.06043243	      0.00028636	     -0.20152899	     -0.06034991	      0.88274686	     -0.00023811	     -0.21498934	      0.00830986	     -0.00048179	     30.05437303
      1.78114808	     -0.06037850	      0.00029914	     -0.20147591	     -0.06033815	      0.88274617	     -0.00023770	     -0.21497367	      0.00834788	     -0.00049351	     29.68557086
      1.78256016	     -0.06032164	      0.00030820	     -0.20141983	     -0.06032633	      0.88274546	     -0.00023733	     -0.21495714	      0.00838578	     -0.00050472	     29.68968124
      1.78397224	     -0.06026162	      0.00031938	     -0.20136061	     -0.06031447	      0.88274474	     -0.00023701	     -0.21493974	      0.00842412	     -0.00051512	     29.33189319
      1.78538432	     -0.06019866	      0.00032696	     -0.20129839	     -0.06030254	      0.88274401	     -0.00023674	     -0.21492148	      0.00846231	     -0.00052479	     29.32576468
      1.78679640	     -0.06013266	      0.00033635	     -0.20123315	     -0.06029057	      0.88274326	     -0.00023652	     -0.21490235	      0.00850090	     -0.00053346	     28.98807625
      1.78820849	     -0.06006376	      0.00034212	     -0.20116493	     -0.06027854	      0.88274250	     -0.00023634	     -0.21488236	      0.00853933	     -0.00054117	     28.97436298
      1.78962057	     -0.05999157	      0.00034947	     -0.20109345	     -0.06026645	      0.88274173	     -0.00023621	     -0.21486150	      0.00857811	     -0.00054765	     28.65681704
      1.79103265	     -0.05991643	      0.00035345	     -0.20101893	     -0.06025431	      0.88274096	     -0.00023613	     -0.21483977	      0.00861670	     -0.00055297	     28.63328226
      1.79244473	     -0.05983858	      0.00035866	     -0.20094173	     -0.06024212	      0.88274017	     -0.00023610	     -0.21481719	      0.00865554	     -0.00055689	     28.33278108
      1.79385681	     -0.05975872	      0.00036060	     -0.20086244	     -0.06022987	      0.88273938	     -0.00023611	     -0.21479378	      0.00869414	     -0.00055952	     28.28965383
      1.79526889	     -0.05967716	      0.00036337	     -0.20078145	     -0.06021756	      0.88273859	     -0.00023616	     -0.21476958	      0.00873291	     -0.00056066	     28.00688079
      1.79668098	     -0.05959427	      0.00036308	     -0.20069906	     -0.06020520	      0.88273780	     -0.00023626	     -0.21474465	      0.00877143	     -0.00056045	     27.95199811
      1.79809306	     -0.05951008	      0.00036328	     -0.20061537	     -0.06019279	      0.88273701	     -0.00023641	     -0.21471902	      0.00881003	     -0.00055876	     27.69161925
      1.79950514	     -0.05942492	      0.00036082	     -0.20053064	     -0.06018032	      0.88273622	     -0.00023659	     -0.21469273	      0.00884834	     -0.00055574	     27.62042235
      1.80091722	     -0.05933885	      0.00035858	     -0.20044500	     -0.06016780	      0.88273544	     -0.00023683	     -0.21466584	      0.00888664	     -0.00055132	     27.37791695
      1.80232930	     -0.05925186	      0.00035400	     -0.20035837	     -0.06015522	      0.88273467	     -0.00023710	     -0.21463839	      0.00892462	     -0.00054560	     27.29490286
      1.80404129	     -0.05914244	      0.00034939	     -0.20024940	     -0.06013991	      0.88273374	     -0.00023749	     -0.21460434	      0.00897064	     -0.00053690	     26.99425107
      1.80531944	     -0.05905533	      0.00034349	     -0.20016257	     -0.06012842	      0.88273306	     -0.00023781	     -0.21457830	      0.00900460	     -0.00052924	     27.01730119
      1.80659760	     -0.05896169	      0.00033919	     -0.20006922	     -0.06011689	      0.88273239	     -0.00023818	     -0.21455159	      0.00903859	     -0.00052039	     26.83932433
      1.80827095	     -0.05883126	      0.00033139	     -0.19993912	     -0.06010173	      0.88273153	     -0.00023870	     -0.21451548	      0.00908249	     -0.00050690	     26.76113514
      1.80994429	     -0.05869401	      0.00032490	     -0.19980220	     -0.06008649	      0.88273069	     -0.00023927	     -0.21447806	      0.00912595	     -0.00049095	     26.43527781
      1.81114099	     -0.05859301	      0.00031697	     -0.19970135	     -0.06007555	      0.88273011	     -0.00023971	     -0.21445054	      0.00915628	     -0.00047817	     26.47223227
      1.81233768	     -0.05848811	      0.00031023	     -0.19959661	     -0.06006458	      0.88272955	     -0.00024018	     -0.21442240	      0.00918641	     -0.00046408	     26.32729352
      1.81414574	     -0.05832361	      0.00029841	     -0.19943228	     -0.06004793	      0.88272873	     -0.00024094	     -0.21437870	      0.00923097	     -0.00044027	     26.22485178
      1.81565944	     -0.05818362	      0.00028901	     -0.19929243	     -0.06003393	      0.88272808	     -0.00024161	     -0.21434110	      0.00926755	     -0.00041818	     26.01015144
      1.81717314	     -0.05804255	      0.00027704	     -0.19915141	     -0.06001987	      0.88272747	     -0.00024232	     -0.21430269	      0.00930313	     -0.00039452	     26.00061862
      1.81868684	     -0.05789918	      0.00026708	     -0.19900810	     -0.06000576	      0.88272689	     -0.00024307	     -0.21426356	      0.00933826	     -0.00036947	     25.75030423
      1.82003085	     -0.05777095	      0.00025503	     -0.19887984	     -0.05999319	      0.88272641	     -0.00024377	     -0.21422824	      0.00936856	     -0.00034640	     25.77574759
      1.82137486	     -0.05764225	      0.00024464	     -0.19875113	     -0.05998058	      0.88272596	     -0.00024449	     -0.21419244	      0.00939855	     -0.00032263	     25.59406666
      1.82271888	     -0.05751329	      0.00023237	     -0.19862209	     -0.05996793	      0.88272554	     -0.00024524	     -0.21415621	      0.00942788	     -0.00029846	     25.54361668
      1.82448513	     -0.05734301	      0.00021705	     -0.19845170	     -0.05995124	      0.88272504	     -0.00024626	     -0.21410801	      0.00946588	     -0.00026632	     25.34185849
      1.82586262	     -0.05721122	      0.00020246	     -0.19831973	     -0.05993818	      0.88272469	     -0.00024709	     -0.21407000	      0.00949478	     -0.00024129	     25.34218533
      1.82724010	     -0.05708013	      0.00018925	     -0.19818849	     -0.05992508	      0.88272438	     -0.00024794	     -0.21403170	      0.00952344	     -0.00021639	     25.17136991
      1.82861759	     -0.05695048	      0.00017405	     -0.19805862	     -0.05991195	      0.88272409	     -0.00024882	     -0.21399315	      0.00955149	     -0.00019181	     25.13384802
      1.83035631	     -0.05678996	      0.00015528	     -0.19789780	     -0.05989531	      0.88272379	     -0.00024996	     -0.21394423	      0.00958633	     -0.00016120	     24.93834235
      1.83170467	     -0.05667074	      0.00013734	     -0.19777826	     -0.05988237	      0.88272359	     -0.00025087	     -0.21390622	      0.00961250	     -0.00013801	     24.94619313
      1.83305303	     -0.05655421	      0.00012114	     -0.19766142	     -0.05986939	      0.88272342	     -0.00025180	     -0.21386823	      0.00963827	     -0.00011530	     24.81118589
      1.83467472	     -0.05641943	      0.00009890	     -0.19752619	     -0.05985373	      0.88272325	     -0.00025294	     -0.21382266	      0.00966830	     -0.00008900	     24.77858590
      1.83629642	     -0.05628709	      0.00007892	     -0.19739342	     -0.05983803	      0.88272313	     -0.00025411	     -0.21377731	      0.00969775	     -0.00006404	     24.63135134
      1.83753010	     -0.05619158	      0.00005996	     -0.19729749	     -0.05982605	      0.88272306	     -0.00025501	     -0.21374296	      0.00971938	     -0.00004619	     24.64206325
      1.83876378	     -0.05609774	      0.00004314	     -0.19720327	     -0.05981405	      0.88272301	     -0.00025592	     -0.21370880	      0.00974073	     -0.00002935	     24.57968744
      1.84050356	     -0.05597300	      0.00001746	     -0.19707793	     -0.05979708	      0.88272298	     -0.00025723	     -0.21366099	      0.00977002	     -0.00000751	     24.54039180
      1.84199339	     -0.05587015	     -0.00000319	     -0.19697457	     -0.05978250	      0.88272298	     -0.00025836	     -0.21362050	      0.00979456	      0.00000930	     24.49703608
      1.84348323	     -0.05577638	     -0.00002679	     -0.19688022	     -0.05976789	      0.88272301	     -0.00025950	     -0.21358045	      0.00981848	      0.00002416	     24.46956376
      1.84497307	     -0.05568207	     -0.00004677	     -0.19678538	     -0.05975325	      0.88272305	     -0.00026064	     -0.21354093	      0.00984204	      0.00003707	     24.48122533
      1.84628402	     -0.05560812	     -0.00006802	     -0.19671090	     -0.05974033	      0.88272311	     -0.00026166	     -0.21350654	      0.00986236	      0.00004679	     24.43916868
      1.84759497	     -0.05553161	     -0.00008619	     -0.19663390	     -0.05972739	      0.88272317	     -0.00026267	     -0.21347255	      0.00988239	      0.00005497	     24.46808400
      1.84890592	     -0.05546125	     -0.00010604	     -0.19656301	     -0.05971442	      0.88272325	     -0.00026369	     -0.21343892	      0.00990208	      0.00006169	     24.45343817
      1.85061233	     -0.05536921	     -0.00012963	     -0.19647032	     -0.05969750	      0.88272336	     -0.00026501	     -0.21339571	      0.00992715	      0.00006833	     24.51962326
      1.85191603	     -0.05530685	     -0.00014965	     -0.19640741	     -0.05968455	      0.88272345	     -0.00026602	     -0.21336308	      0.00994592	      0.00007196	     24.47620187
      1.85321973	     -0.05524154	     -0.00016718	     -0.19634159	     -0.05967157	      0.88272355	     -0.00026703	     -0.21333085	      0.00996424	      0.00007438	     24.53517207
      1.85452342	     -0.05518201	     -0.00018598	     -0.19628152	     -0.05965857	      0.88272365	     -0.00026803	     -0.21329895	      0.00998218	      0.00007578	     24.53315744
      1.85625526	     -0.05510215	     -0.00020905	     -0.19620097	     -0.05964126	      0.88272378	     -0.00026936	     -0.21325719	      0.01000520	      0.00007624	     24.62820160
      1.85753253	     -0.05505178	     -0.00022773	     -0.19615005	     -0.05962847	      0.88272388	     -0.00027033	     -0.21322681	      0.01002174	      0.00007578	     24.58634876
      1.85880979	     -0.05499881	     -0.00024421	     -0.19609657	     -0.05961566	      0.88272397	     -0.00027129	     -0.21319685	      0.01003769	      0.00007469	     24.65408122
      1.86039191	     -0.05494141	     -0.00026638	     -0.19603849	     -0.05959976	      0.88272409	     -0.00027247	     -0.21316028	      0.01005688	      0.00007281	     24.67344201
      1.86179378	     -0.05488844	     -0.00028470	     -0.19598492	     -0.05958565	      0.88272419	     -0.00027350	     -0.21312844	      0.01007316	      0.00007090	     24.80444131
      1.86319565	     -0.05484564	     -0.00030607	     -0.19594147	     -0.05957152	      0.88272429	     -0.00027452	     -0.21309706	      0.01008890	      0.00006925	     24.81120645
      1.86459752	     -0.05479879	     -0.00032575	     -0.19589400	     -0.05955737	      0.88272438	     -0.00027553	     -0.21306626	      0.01010369	      0.00006814	     24.96573590
      1.86599939	     -0.05476328	     -0.00034914	     -0.19585779	     -0.05954319	      0.88272448	     -0.00027653	     -0.21303594	      0.01011771	      0.00006814	     24.97861890
      1.86740125	     -0.05472234	     -0.00037064	     -0.19581618	     -0.05952900	      0.88272458	     -0.00027751	     -0.21300622	      0.01013046	      0.00006952	     25.16032275
      1.86880312	     -0.05469332	     -0.00039630	     -0.19578641	     -0.05951479	      0.88272468	     -0.00027847	     -0.21297700	      0.01014216	      0.00007286	     25.18101428
      1.87020499	     -0.05465677	     -0.00041946	     -0.19574914	     -0.05950056	      0.88272478	     -0.00027942	     -0.21294837	      0.01015225	      0.00007833	     25.38750000
      1.87160686	     -0.05463302	     -0.00044678	     -0.19572459	     -0.05948633	      0.88272490	     -0.00028036	     -0.21292020	      0.01016098	      0.00008638	     25.39444939
      1.87284538	     -0.05460437	     -0.00046816	     -0.19569528	     -0.05947374	      0.88272501	     -0.00028117	     -0.21289578	      0.01016709	      0.00009558	     25.56678586
      1.87408391	     -0.05458341	     -0.00049197	     -0.19567362	     -0.05946114	      0.88272513	     -0.00028196	     -0.21287169	      0.01017198	      0.00010693	     25.63510938
      1.87562095	     -0.05455477	     -0.00052035	     -0.19564413	     -0.05944550	      0.88272531	     -0.00028293	     -0.21284233	      0.01017603	      0.00012387	     25.81687090
      1.87715800	     -0.05453380	     -0.00055105	     -0.19562226	     -0.05942986	      0.88272552	     -0.00028388	     -0.21281345	      0.01017808	      0.00014397	     25.91565891
      1.87841565	     -0.05451121	     -0.00057418	     -0.19559897	     -0.05941706	      0.88272571	     -0.00028464	     -0.21279025	      0.01017803	      0.00016258	     26.11645335
      1.87967330	     -0.05449567	     -0.00059948	     -0.19558268	     -0.05940426	      0.88272593	     -0.00028538	     -0.21276733	      0.01017669	      0.00018315	     26.22468970
      1.88121974	     -0.05447338	     -0.00062906	     -0.19555950	     -0.05938853	      0.88272623	     -0.00028627	     -0.21273962	      0.01017299	      0.00021078	     26.45048923
      1.88276617	     -0.05445919	     -0.00066064	     -0.19554438	     -0.05937280	      0.88272658	     -0.00028714	     -0.21271235	      0.01016729	      0.00024082	     26.58171630
      1.88397358	     -0.05444182	     -0.00068280	     -0.19552633	     -0.05936053	      0.88272689	     -0.00028780	     -0.21269141	      0.01016122	      0.00026557	     26.79933705
      1.88518099	     -0.05443094	     -0.00070682	     -0.19551472	     -0.05934826	      0.88272722	     -0.00028844	     -0.21267070	      0.01015404	      0.00029138	     26.94109926
      1.88679346	     -0.05441378	     -0.00073723	     -0.19549664	     -0.05933190	      0.88272772	     -0.00028928	     -0.21264346	      0.01014241	      0.00032722	     27.20737556
      1.88840592	     -0.05440378	     -0.00076877	     -0.19548568	     -0.05931555	      0.88272828	     -0.00029009	     -0.21261660	      0.01012867	      0.00036439	     27.39679705
      1.88956788	     -0.05439013	     -0.00078863	     -0.19547139	     -0.05930379	      0.88272872	     -0.00029065	     -0.21259754	      0.01011723	      0.00039167	     27.61994396
      1.89072985	     -0.05438280	     -0.00081030	     -0.19546339	     -0.05929204	      0.88272919	     -0.00029120	     -0.21257866	      0.01010480	      0.00041920	     27.78716714
      1.89242965	     -0.05437022	     -0.00084085	     -0.19544985	     -0.05927488	      0.88272993	     -0.00029197	     -0.21255144	      0.01008464	      0.00045940	     28.09726980
      1.89386474	     -0.05436435	     -0.00086782	     -0.19544314	     -0.05926042	      0.88273062	     -0.00029260	     -0.21252875	      0.01006602	      0.00049295	     28.31779022
      1.89529983	     -0.05435400	     -0.00089280	     -0.19543200	     -0.05924599	      0.88273135	     -0.00029320	     -0.21250639	      0.01004579	      0.00052573	     28.62525865
      1.89673491	     -0.05435200	     -0.00092013	     -0.19542915	     -0.05923159	      0.88273213	     -0.00029377	     -0.21248426	      0.01002425	      0.00055756	     28.83925287
      1.89817000	     -0.05434221	     -0.00094389	     -0.19541857	     -0.05921722	      0.88273295	     -0.00029432	     -0.21246246	      0.01000105	      0.00058802	     29.17828345
      1.89938952	     -0.05434360	     -0.00096696	     -0.19541925	     -0.05920504	      0.88273368	     -0.00029476	     -0.21244410	      0.00998037	      0.00061280	     29.34182952
      1.90060903	     -0.05433985	     -0.00098749	     -0.19541483	     -0.05919288	      0.88273444	     -0.00029519	     -0.21242597	      0.00995852	      0.00063626	     29.58733795
      1.90216731	     -0.05434060	     -0.00101492	     -0.19541470	     -0.05917738	      0.88273546	     -0.00029570	     -0.21240307	      0.00992918	      0.00066422	     29.86438208
      1.90372559	     -0.05433729	     -0.00103982	     -0.19541056	     -0.05916194	      0.88273651	     -0.00029617	     -0.21238054	      0.00989806	      0.00068964	     30.21346518
      1.90493743	     -0.05434245	     -0.00106181	     -0.19541503	     -0.05914996	      0.88273736	     -0.00029652	     -0.21236321	      0.00987280	      0.00070768	     30.41773656
      1.90614926	     -0.05434312	     -0.00108111	     -0.19541505	     -0.05913801	      0.88273823	     -0.00029683	     -0.21234612	      0.00984632	      0.00072414	     30.65977884
      1.90773076	     -0.05434876	     -0.00110772	     -0.19541982	     -0.05912246	      0.88273939	     -0.00029721	     -0.21232412	      0.00981003	      0.00074320	     30.98575420
      1.90913134	     -0.05435108	     -0.00112857	     -0.19542143	     -0.05910875	      0.88274044	     -0.00029751	     -0.21230496	      0.00977611	      0.00075770	     31.25941507
      1.91053192	     -0.05435948	     -0.00115237	     -0.19542905	     -0.05909508	      0.88274151	     -0.00029778	     -0.21228606	      0.00974050	      0.00076995	     31.60016259
      1.91174797	     -0.05436364	     -0.00116889	     -0.19543262	     -0.05908326	      0.88274245	     -0.00029798	     -0.21226994	      0.00970819	      0.00077882	     31.80077921
      1.91296403	     -0.05437191	     -0.00118772	     -0.19544025	     -0.05907147	      0.88274340	     -0.00029815	     -0.21225405	      0.00967455	      0.00078601	     32.09658652
      1.91418008	     -0.05438033	     -0.00120423	     -0.19544807	     -0.05905973	      0.88274436	     -0.00029829	     -0.21223846	      0.00963962	      0.00079150	     32.31869308
      1.91576202	     -0.05439342	     -0.00122681	     -0.19546036	     -0.05904451	      0.88274562	     -0.00029843	     -0.21221864	      0.00959223	      0.00079589	     32.72696216
      1.91695734	     -0.05440461	     -0.00124115	     -0.19547099	     -0.05903307	      0.88274657	     -0.00029850	     -0.21220406	      0.00955516	      0.00079715	     32.89354858
      1.91815267	     -0.05441804	     -0.00125677	     -0.19548384	     -0.05902167	      0.88274752	     -0.00029854	     -0.21218985	      0.00951694	      0.00079646	     33.19739118
      1.91959957	     -0.05443672	     -0.00127290	     -0.19550188	     -0.05900794	      0.88274867	     -0.00029855	     -0.21217320	      0.00946941	      0.00079304	     33.43826159
      1.92088327	     -0.05445629	     -0.00128811	     -0.19552086	     -0.05899581	      0.88274969	     -0.00029852	     -0.21215898	      0.00942605	      0.00078746	     33.78572450
      1.92216697	     -0.05447837	     -0.00130003	     -0.19554242	     -0.05898374	      0.88275069	     -0.00029846	     -0.21214532	      0.00938187	      0.00077964	     33.94252868
      1.92345068	     -0.05450329	     -0.00131315	     -0.19556680	     -0.05897172	      0.88275169	     -0.00029836	     -0.21213227	      0.00933681	      0.00076941	     34.27605193
      1.92473438	     -0.05453091	     -0.00132272	     -0.19559394	     -0.05895976	      0.88275267	     -0.00029822	     -0.21211987	      0.00929121	      0.00075683	     34.40314972
      1.92601808	     -0.05456115	     -0.00133349	     -0.19562369	     -0.05894787	      0.88275363	     -0.00029804	     -0.21210815	      0.00924501	      0.00074171	     34.72706065
      1.92730179	     -0.05459428	     -0.00134049	     -0.19565641	     -0.05893603	      0.88275457	     -0.00029783	     -0.21209716	      0.00919854	      0.00072420	     34.81158246
      1.92858549	     -0.05462995	     -0.00134904	     -0.19569165	     -0.05892425	      0.88275549	     -0.00029757	     -0.21208692	      0.00915171	      0.00070415	     35.11599023
      1.92986919	     -0.05466783	     -0.00135364	     -0.19572918	     -0.05891253	      0.88275638	     -0.00029728	     -0.21207744	      0.00910489	      0.00068184	     35.15536323
      1.93115290	     -0.05470780	     -0.00136006	     -0.19576878	     -0.05890087	      0.88275724	     -0.00029695	     -0.21206873	      0.00905793	      0.00065720	     35.45459838
      1.93243660	     -0.05474877	     -0.00136198	     -0.19580947	     -0.05888928	      0.88275806	     -0.00029659	     -0.21206078	      0.00901113	      0.00063056	     35.46385616
      1.93372030	     -0.05478983	     -0.00136605	     -0.19585022	     -0.05887774	      0.88275886	     -0.00029618	     -0.21205355	      0.00896420	      0.00060194	     35.78136457
      1.93486753	     -0.05482608	     -0.00136571	     -0.19588628	     -0.05886748	      0.88275953	     -0.00029579	     -0.21204764	      0.00892232	      0.00057509	     35.78225935
      1.93601475	     -0.05486176	     -0.00136662	     -0.19592175	     -0.05885727	      0.88276017	     -0.00029536	     -0.21204220	      0.00888019	      0.00054710	     35.98083225
      1.93740908	     -0.05490468	     -0.00136507	     -0.19596448	     -0.05884492	      0.88276091	     -0.00029481	     -0.21203619	      0.00882874	      0.00051196	     36.08746551
      1.93880340	     -0.05494834	     -0.00136450	     -0.19600793	     -0.05883265	      0.88276160	     -0.00029421	     -0.21203079	      0.00877675	      0.00047585	     36.36795288
      1.93996546	     -0.05498486	     -0.00136084	     -0.19604433	     -0.05882247	      0.88276214	     -0.00029368	     -0.21202674	      0.00873312	      0.00044533	     36.39410164
      1.94112751	     -0.05502146	     -0.00135824	     -0.19608080	     -0.05881235	      0.88276264	     -0.00029312	     -0.21202308	      0.00868904	      0.00041445	     36.59923984
      1.94253000	     -0.05506570	     -0.00135229	     -0.19612495	     -0.05880020	      0.88276319	     -0.00029241	     -0.21201917	      0.00863541	      0.00037698	     36.72161365
      1.94393249	     -0.05510977	     -0.00134715	     -0.19616890	     -0.05878813	      0.88276369	     -0.00029166	     -0.21201578	      0.00858118	      0.00033935	     37.04031323
      1.94505209	     -0.05514488	     -0.00133958	     -0.19620400	     -0.05877855	      0.88276406	     -0.00029103	     -0.21201344	      0.00853764	      0.00030945	     37.07305869
      1.94617169	     -0.05517985	     -0.00133301	     -0.19623893	     -0.05876901	      0.88276439	     -0.00029038	     -0.21201141	      0.00849374	      0.00027964	     37.27668667
      1.94762818	     -0.05522488	     -0.00132139	     -0.19628398	     -0.05875668	      0.88276477	     -0.00028950	     -0.21200920	      0.00843632	      0.00024129	     37.44336130
      1.94908467	     -0.05526879	     -0.00131024	     -0.19632790	     -0.05874444	      0.88276509	     -0.00028858	     -0.21200743	      0.00837849	      0.00020345	     37.79012739
      1.95016719	     -0.05530038	     -0.00129848	     -0.19635957	     -0.05873539	      0.88276530	     -0.00028787	     -0.21200636	      0.00833546	      0.00017585	     37.82973669
      1.95124972	     -0.05533104	     -0.00128768	     -0.19639029	     -0.05872639	      0.88276547	     -0.00028715	     -0.21200548	      0.00829227	      0.00014867	     38.03702203
      1.95277602	     -0.05537248	     -0.00127001	     -0.19643188	     -0.05871378	      0.88276567	     -0.00028609	     -0.21200450	      0.00823138	      0.00011130	     38.24089835
      1.95409035	     -0.05540690	     -0.00125482	     -0.19646643	     -0.05870300	      0.88276579	     -0.00028516	     -0.21200385	      0.00817893	      0.00008001	     38.52572508
      1.95540468	     -0.05543987	     -0.00123663	     -0.19649959	     -0.05869228	      0.88276588	     -0.00028420	     -0.21200336	      0.00812668	      0.00004970	     38.64831117
      1.95671901	     -0.05547166	     -0.00121958	     -0.19653155	     -0.05868163	      0.88276593	     -0.00028321	     -0.21200299	      0.00807450	      0.00002030	     38.97617136
      1.95803334	     -0.05550274	     -0.00119857	     -0.19656288	     -0.05867106	      0.88276593	     -0.00028220	     -0.21200273	      0.00802272	     -0.00000803	     39.03882958
      1.95917287	     -0.05552938	     -0.00118244	     -0.19658971	     -0.05866194	      0.88276591	     -0.00028132	     -0.21200261	      0.00797799	     -0.00003190	     39.32647294
      1.96031240	     -0.05555563	     -0.00116365	     -0.19661620	     -0.05865287	      0.88276586	     -0.00028041	     -0.21200257	      0.00793368	     -0.00005500	     39.44124553
      1.96172782	     -0.05558712	     -0.00114094	     -0.19664798	     -0.05864168	      0.88276576	     -0.00027927	     -0.21200265	      0.00787917	     -0.00008272	     39.72522487
      1.96314323	     -0.05561735	     -0.00111548	     -0.19667856	     -0.05863057	      0.88276563	     -0.00027811	     -0.21200282	      0.00782548	     -0.00010922	     39.84013592
      1.96429684	     -0.05564140	     -0.00109645	     -0.19670287	     -0.05862157	      0.88276549	     -0.00027715	     -0.21200304	      0.00778221	     -0.00012996	     40.12521974
      1.96545045	     -0.05566485	     -0.00107503	     -0.19672664	     -0.05861261	      0.88276533	     -0.00027617	     -0.21200332	      0.00773958	     -0.00014979	     40.23597543
      1.96688210	     -0.05569301	     -0.00104923	     -0.19675518	     -0.05860157	      0.88276510	     -0.00027495	     -0.21200375	      0.00768745	     -0.00017315	     40.51092317
      1.96831374	     -0.05572003	     -0.00102068	     -0.19678265	     -0.05859060	      0.88276483	     -0.00027371	     -0.21200426	      0.00763636	     -0.00019495	     40.58912022
      1.96943376	     -0.05574018	     -0.00100019	     -0.19680312	     -0.05858207	      0.88276461	     -0.00027273	     -0.21200471	      0.00759699	     -0.00021095	     40.85133894
      1.97055378	     -0.05575915	     -0.00097723	     -0.19682247	     -0.05857358	      0.88276436	     -0.00027174	     -0.21200519	      0.00755833	     -0.00022586	     40.93900835
      1.97204210	     -0.05578303	     -0.00094725	     -0.19684685	     -0.05856237	      0.88276401	     -0.00027042	     -0.21200587	      0.00750790	     -0.00024405	     41.16996550
      1.97353042	     -0.05580515	     -0.00091439	     -0.19686953	     -0.05855123	      0.88276364	     -0.00026908	     -0.21200658	      0.00745873	     -0.00026023	     41.20777342
      1.97461835	     -0.05581989	     -0.00089217	     -0.19688466	     -0.05854314	      0.88276335	     -0.00026810	     -0.21200710	      0.00742342	     -0.00027087	     41.43340226
      1.97570629	     -0.05583272	     -0.00086763	     -0.19689794	     -0.05853508	      0.88276305	     -0.00026712	     -0.21200760	      0.00738884	     -0.00028037	     41.49374239
      1.97726783	     -0.05584649	     -0.00083277	     -0.19691234	     -0.05852358	      0.88276260	     -0.00026569	     -0.21200820	      0.00734027	     -0.00029205	     41.68393023
      1.97859878	     -0.05585441	     -0.00080082	     -0.19692086	     -0.05851384	      0.88276221	     -0.00026447	     -0.21200854	      0.00729994	     -0.00030004	     41.70318976
      1.97992973	     -0.05585929	     -0.00076977	     -0.19692633	     -0.05850415	      0.88276180	     -0.00026325	     -0.21200867	      0.00726039	     -0.00030631	     41.89905816
      1.98126068	     -0.05586098	     -0.00073556	     -0.19692867	     -0.05849451	      0.88276139	     -0.00026203	     -0.21200857	      0.00722181	     -0.00031074	     41.85135528
      1.98259163	     -0.05585969	     -0.00070340	     -0.19692801	     -0.05848493	      0.88276098	     -0.00026081	     -0.21200823	      0.00718389	     -0.00031352	     42.08115748
      1.98376082	     -0.05585659	     -0.00067183	     -0.19692553	     -0.05847655	      0.88276061	     -0.00025973	     -0.21200773	      0.00715134	     -0.00031447	     41.97978804
      1.98493000	     -0.05585188	     -0.00064177	     -0.19692141	     -0.05846820	      0.88276024	     -0.00025866	     -0.21200703	      0.00711925	     -0.00031423	     42.08455927
      1.98634892	     -0.05584373	     -0.00060300	     -0.19691404	     -0.05845813	      0.88275980	     -0.00025736	     -0.21200595	      0.00708108	     -0.00031228	     42.04819057
      1.98776783	     -0.05583219	     -0.00056525	     -0.19690324	     -0.05844811	      0.88275935	     -0.00025606	     -0.21200458	      0.00704355	     -0.00030874	     42.20894806
      1.98895108	     -0.05582002	     -0.00053082	     -0.19689176	     -0.05843979	      0.88275899	     -0.00025498	     -0.21200321	      0.00701288	     -0.00030454	     42.08017879
      1.99013432	     -0.05580718	     -0.00049787	     -0.19687958	     -0.05843151	      0.88275863	     -0.00025391	     -0.21200164	      0.00698252	     -0.00029945	     42.14267072
      1.99156683	     -0.05579124	     -0.00045598	     -0.19686448	     -0.05842154	      0.88275821	     -0.00025262	     -0.21199954	      0.00694632	     -0.00029213	     42.04123437
      1.99299934	     -0.05577369	     -0.00041516	     -0.19684774	     -0.05841161	      0.88275780	     -0.00025134	     -0.21199730	      0.00691046	     -0.00028386	     42.14450335
      1.99415625	     -0.05575820	     -0.00037926	     -0.19683297	     -0.05840363	      0.88275747	     -0.00025032	     -0.21199541	      0.00688192	     -0.00027659	     41.93882827
      1.99531316	     -0.05574235	     -0.00034474	     -0.19681781	     -0.05839569	      0.88275716	     -0.00024930	     -0.21199344	      0.00685355	     -0.00026916	     41.94077026
      1.99679027	     -0.05572072	     -0.00029862	     -0.19679709	     -0.05838559	      0.88275677	     -0.00024802	     -0.21199083	      0.00681784	     -0.00025970	     41.77988329
      1.99826739	     -0.05569586	     -0.00025396	     -0.19677313	     -0.05837555	      0.88275639	     -0.00024675	     -0.21198808	      0.00678257	     -0.00025069	     41.86918644
      1.99939866	     -0.05567434	     -0.00021684	     -0.19675235	     -0.05836789	      0.88275611	     -0.00024580	     -0.21198584	      0.00675609	     -0.00024412	     41.59071057
      2.00052992	     -0.05565040	     -0.00018130	     -0.19672912	     -0.05836026	      0.88275584	     -0.00024486	     -0.21198344	      0.00672988	     -0.00023813	     41.57026115
      2.00206740	     -0.05561167	     -0.00013147	     -0.19669138	     -0.05834994	      0.88275548	     -0.00024360	     -0.21197981	      0.00669503	     -0.00023106	     41.38580187
      2.00360488	     -0.05556523	     -0.00008355	     -0.19664590	     -0.05833967	      0.88275513	     -0.00024238	     -0.21197558	      0.00666091	     -0.00022543	     41.50920022
      2.00470593	     -0.05552759	     -0.00004705	     -0.19660899	     -0.05833235	      0.88275488	     -0.00024152	     -0.21197209	      0.00663712	     -0.00022222	     41.19215738
      2.00580699	     -0.05548650	     -0.00001266	     -0.19656858	     -0.05832506	      0.88275464	     -0.00024069	     -0.21196817	      0.00661364	     -0.00021982	     41.17080591
      2.00742984	     -0.05541931	      0.00003823	     -0.19650239	     -0.05831435	      0.88275428	     -0.00023949	     -0.21196152	      0.00657981	     -0.00021758	     40.96864900
      2.00880853	     -0.05535590	      0.00007934	     -0.19643977	     -0.05830530	      0.88275398	     -0.00023851	     -0.21195498	      0.00655163	     -0.00021683	     41.00133854
      2.01018722	     -0.05528653	      0.00012129	     -0.19637121	     -0.05829628	      0.88275368	     -0.00023756	     -0.21194755	      0.00652409	     -0.00021689	     40.70858537
      2.01156591	     -0.05521138	      0.00015980	     -0.19629680	     -0.05828731	      0.88275338	     -0.00023665	     -0.21193916	      0.00649686	     -0.00021769	     40.85296522
      2.01280132	     -0.05513883	      0.00019593	     -0.19622493	     -0.05827930	      0.88275311	     -0.00023587	     -0.21193078	      0.00647291	     -0.00021870	     40.52426857
      2.01403673	     -0.05506162	      0.00022909	     -0.19614833	     -0.05827132	      0.88275284	     -0.00023511	     -0.21192155	      0.00644904	     -0.00021997	     40.57484766
      2.01527214	     -0.05498003	      0.00026275	     -0.19606735	     -0.05826336	      0.88275257	     -0.00023440	     -0.21191144	      0.00642536	     -0.00022125	     40.39604605
      2.01687535	     -0.05486740	      0.00030368	     -0.19595545	     -0.05825309	      0.88275222	     -0.00023352	     -0.21189698	      0.00639458	     -0.00022279	     40.43786877
      2.01814971	     -0.05477327	      0.00033681	     -0.19586190	     -0.05824495	      0.88275193	     -0.00023286	     -0.21188438	      0.00637017	     -0.00022369	     40.17222899
      2.01942407	     -0.05467614	      0.00036693	     -0.19576527	     -0.05823685	      0.88275165	     -0.00023223	     -0.21187083	      0.00634551	     -0.00022431	     40.23487516
      2.02069844	     -0.05457640	      0.00039726	     -0.19566602	     -0.05822878	      0.88275136	     -0.00023165	     -0.21185636	      0.00632076	     -0.00022445	     40.07570118
      2.02226864	     -0.05445067	      0.00043153	     -0.19554081	     -0.05821888	      0.88275101	     -0.00023098	     -0.21183731	      0.00628985	     -0.00022401	     40.16281267
      2.02353149	     -0.05434919	      0.00045967	     -0.19543975	     -0.05821095	      0.88275072	     -0.00023049	     -0.21182111	      0.00626481	     -0.00022311	     39.93150705
      2.02479434	     -0.05424771	      0.00048506	     -0.19533862	     -0.05820306	      0.88275044	     -0.00023003	     -0.21180422	      0.00623934	     -0.00022191	     40.00436667
      2.02605719	     -0.05414666	      0.00051066	     -0.19523791	     -0.05819519	      0.88275016	     -0.00022962	     -0.21178673	      0.00621364	     -0.00022039	     39.89535057
      2.02768766	     -0.05401642	      0.00054053	     -0.19510802	     -0.05818509	      0.88274981	     -0.00022914	     -0.21176338	      0.00617988	     -0.00021819	     40.00729434
      2.02895434	     -0.05391802	      0.00056395	     -0.19500988	     -0.05817728	      0.88274953	     -0.00022881	     -0.21174475	      0.00615339	     -0.00021630	     39.82921007
      2.03022101	     -0.05382282	      0.00058420	     -0.19491487	     -0.05816950	      0.88274926	     -0.00022853	     -0.21172582	      0.00612641	     -0.00021452	     39.92798661
      2.03148769	     -0.05373092	      0.00060432	     -0.19482315	     -0.05816176	      0.88274899	     -0.00022828	     -0.21170668	      0.00609914	     -0.00021294	     39.87053723
      2.03315143	     -0.05361503	      0.00062722	     -0.19470740	     -0.05815164	      0.88274864	     -0.00022803	     -0.21168137	      0.00606268	     -0.00021154	     40.02938334
      2.03441344	     -0.05352935	      0.00064487	     -0.19462182	     -0.05814401	      0.88274837	     -0.00022789	     -0.21166207	      0.00603477	     -0.00021102	     39.93391381
      2.03567545	     -0.05344627	      0.00065938	     -0.19453877	     -0.05813641	      0.88274810	     -0.00022779	     -0.21164271	      0.00600642	     -0.00021112	     40.08486372
      2.03719855	     -0.05335127	      0.00067664	     -0.19444379	     -0.05812729	      0.88274778	     -0.00022773	     -0.21161935	      0.00597189	     -0.00021208	     40.06009894
      2.03872165	     -0.05326285	      0.00068927	     -0.19435530	     -0.05811822	      0.88274746	     -0.00022774	     -0.21159613	      0.00593679	     -0.00021428	     40.37964891
      2.03987362	     -0.05319880	      0.00070037	     -0.19429121	     -0.05811139	      0.88274721	     -0.00022778	     -0.21157872	      0.00591023	     -0.00021678	     40.26395047
      2.04102560	     -0.05313859	      0.00070829	     -0.19423090	     -0.05810460	      0.88274696	     -0.00022787	     -0.21156148	      0.00588341	     -0.00022016	     40.40699444
      2.04267572	     -0.05305722	      0.00071895	     -0.19414937	     -0.05809492	      0.88274659	     -0.00022807	     -0.21153713	      0.00584496	     -0.00022654	     40.49295691
      2.04409918	     -0.05299315	      0.00072483	     -0.19408508	     -0.05808663	      0.88274626	     -0.00022831	     -0.21151648	      0.00581169	     -0.00023361	     40.71059613
      2.04552265	     -0.05293161	      0.00073165	     -0.19402335	     -0.05807838	      0.88274592	     -0.00022860	     -0.21149623	      0.00577860	     -0.00024208	     40.73043583
      2.04694612	     -0.05287681	      0.00073384	     -0.19396827	     -0.05807018	      0.88274557	     -0.00022896	     -0.21147634	      0.00574550	     -0.00025195	     41.00147344
      2.04815732	     -0.05282813	      0.00073830	     -0.19391940	     -0.05806324	      0.88274526	     -0.00022932	     -0.21145973	      0.00571756	     -0.00026139	     41.00520939
      2.04936853	     -0.05278508	      0.00073905	     -0.19387609	     -0.05805633	      0.88274494	     -0.00022972	     -0.21144333	      0.00568974	     -0.00027177	     41.14767371
      2.05084172	     -0.05273099	      0.00074104	     -0.19382171	     -0.05804797	      0.88274453	     -0.00023026	     -0.21142370	      0.00565620	     -0.00028559	     41.27115834
      2.05231490	     -0.05268513	      0.00073864	     -0.19377547	     -0.05803966	      0.88274409	     -0.00023088	     -0.21140432	      0.00562308	     -0.00030056	     41.41222319
      2.05341411	     -0.05264477	      0.00073932	     -0.19373487	     -0.05803349	      0.88274376	     -0.00023138	     -0.21139006	      0.00559858	     -0.00031249	     41.50445479
      2.05451331	     -0.05261072	      0.00073706	     -0.19370053	     -0.05802735	      0.88274341	     -0.00023192	     -0.21137590	      0.00557438	     -0.00032490	     41.57730126
      2.05608857	     -0.05256023	      0.00073381	     -0.19364963	     -0.05801860	      0.88274288	     -0.00023276	     -0.21135582	      0.00554011	     -0.00034349	     41.71283078
      2.05743312	     -0.05252241	      0.00072842	     -0.19361140	     -0.05801117	      0.88274241	     -0.00023354	     -0.21133884	      0.00551138	     -0.00035990	     41.76682682
      2.05877767	     -0.05248053	      0.00072393	     -0.19356914	     -0.05800378	      0.88274191	     -0.00023437	     -0.21132204	      0.00548299	     -0.00037674	     41.89667133
      2.06012222	     -0.05244711	      0.00071618	     -0.19353528	     -0.05799643	      0.88274140	     -0.00023526	     -0.21130535	      0.00545512	     -0.00039376	     41.90221003
      2.06146677	     -0.05240598	      0.00071078	     -0.19349375	     -0.05798911	      0.88274085	     -0.00023620	     -0.21128885	      0.00542749	     -0.00041097	     42.04889529
      2.06261574	     -0.05238046	      0.00070243	     -0.19346781	     -0.05798289	      0.88274037	     -0.00023705	     -0.21127481	      0.00540430	     -0.00042561	     42.00437653
      2.06376471	     -0.05234998	      0.00069543	     -0.19343694	     -0.05797669	      0.88273988	     -0.00023794	     -0.21126092	      0.00538129	     -0.00044027	     42.06831908
      2.06522260	     -0.05231699	      0.00068415	     -0.19340342	     -0.05796887	      0.88273922	     -0.00023913	     -0.21124340	      0.00535252	     -0.00045869	     42.06828705
      2.06668050	     -0.05228027	      0.00067369	     -0.19336617	     -0.05796108	      0.88273854	     -0.00024038	     -0.21122610	      0.00532409	     -0.00047696	     42.16650580
      2.06783523	     -0.05225935	      0.00066228	     -0.19334479	     -0.05795495	      0.88273798	     -0.00024141	     -0.21121248	      0.00530198	     -0.00049119	     42.09311853
      2.06898996	     -0.05223399	      0.00065207	     -0.19331898	     -0.05794884	      0.88273740	     -0.00024248	     -0.21119902	      0.00528006	     -0.00050531	     42.12612749
      2.07047056	     -0.05220741	      0.00063642	     -0.19329176	     -0.05794104	      0.88273664	     -0.00024391	     -0.21118190	      0.00525245	     -0.00052311	     42.08753624
      2.07195116	     -0.05217670	      0.00062159	     -0.19326044	     -0.05793328	      0.88273586	     -0.00024541	     -0.21116503	      0.00522525	     -0.00054060	     42.16895448
      2.07305845	     -0.05216227	      0.00060723	     -0.19324548	     -0.05792751	      0.88273525	     -0.00024656	     -0.21115252	      0.00520535	     -0.00055332	     42.05783963
      2.07416575	     -0.05214346	      0.00059407	     -0.19322617	     -0.05792176	      0.88273463	     -0.00024775	     -0.21114016	      0.00518566	     -0.00056584	     42.05819960
      2.07572232	     -0.05212191	      0.00057322	     -0.19320387	     -0.05791371	      0.88273374	     -0.00024948	     -0.21112298	      0.00515853	     -0.00058294	     41.98834711
      2.07706646	     -0.05210103	      0.00055497	     -0.19318233	     -0.05790679	      0.88273294	     -0.00025102	     -0.21110835	      0.00513551	     -0.00059721	     41.99311138
      2.07841061	     -0.05208720	      0.00053391	     -0.19316780	     -0.05789990	      0.88273213	     -0.00025261	     -0.21109387	      0.00511301	     -0.00061085	     41.87790493
      2.07975475	     -0.05206766	      0.00051434	     -0.19314757	     -0.05789304	      0.88273130	     -0.00025424	     -0.21107961	      0.00509084	     -0.00062396	     41.90246556
      2.08109889	     -0.05205854	      0.00049049	     -0.19313769	     -0.05788621	      0.88273045	     -0.00025592	     -0.21106549	      0.00506926	     -0.00063630	     41.73888561
      2.08225293	     -0.05204341	      0.00047205	     -0.19312195	     -0.05788037	      0.88272971	     -0.00025739	     -0.21105355	      0.00505094	     -0.00064635	     41.74354228
      2.08340697	     -0.05203542	      0.00045096	     -0.19311328	     -0.05787456	      0.88272896	     -0.00025890	     -0.21104172	      0.00503300	     -0.00065569	     41.63254496
      2.08486291	     -0.05202280	      0.00042491	     -0.19309982	     -0.05786724	      0.88272800	     -0.00026083	     -0.21102702	      0.00501073	     -0.00066657	     41.58269875
      2.08631885	     -0.05201787	      0.00039592	     -0.19309400	     -0.05785997	      0.88272702	     -0.00026282	     -0.21101253	      0.00498897	     -0.00067621	     41.42370743
      2.08748105	     -0.05200884	      0.00037428	     -0.19308429	     -0.05785418	      0.88272623	     -0.00026443	     -0.21100117	      0.00497177	     -0.00068305	     41.42268604
      2.08864325	     -0.05200682	      0.00034994	     -0.19308153	     -0.05784841	      0.88272543	     -0.00026607	     -0.21098996	      0.00495486	     -0.00068892	     41.32269230
      2.09012021	     -0.05200241	      0.00031899	     -0.19307618	     -0.05784111	      0.88272441	     -0.00026819	     -0.21097599	      0.00493357	     -0.00069489	     41.30860928
      2.09159717	     -0.05200723	      0.00028402	     -0.19307998	     -0.05783384	      0.88272338	     -0.00027034	     -0.21096230	      0.00491256	     -0.00069868	     41.19778901
      2.09271556	     -0.05200609	      0.00025854	     -0.19307808	     -0.05782835	      0.88272260	     -0.00027200	     -0.21095220	      0.00489655	     -0.00069993	     41.25283636
      2.09383395	     -0.05201233	      0.00023007	     -0.19308352	     -0.05782288	      0.88272182	     -0.00027367	     -0.21094228	      0.00488052	     -0.00069944	     41.21642239
      2.09538184	     -0.05202076	      0.00019015	     -0.19309081	     -0.05781535	      0.88272074	     -0.00027601	     -0.21092894	      0.00485791	     -0.00069565	     41.25302663
      2.09692974	     -0.05203884	      0.00014662	     -0.19310769	     -0.05780784	      0.88271967	     -0.00027839	     -0.21091602	      0.00483473	     -0.00068780	     41.19438438
      2.09800531	     -0.05204641	      0.00011819	     -0.19311446	     -0.05780265	      0.88271893	     -0.00028005	     -0.21090737	      0.00481799	     -0.00067996	     41.26485690
      2.09908089	     -0.05206105	      0.00008758	     -0.19312826	     -0.05779748	      0.88271821	     -0.00028173	     -0.21089892	      0.00480084	     -0.00067001	     41.24991309
      2.10072882	     -0.05208356	      0.00004122	     -0.19314950	     -0.05778959	      0.88271712	     -0.00028432	     -0.21088645	      0.00477350	     -0.00065089	     41.30059790
      2.10209460	     -0.05210746	      0.00000150	     -0.19317232	     -0.05778309	      0.88271624	     -0.00028648	     -0.21087650	      0.00474993	     -0.00063156	     41.28677475
      2.10346038	     -0.05212735	     -0.00003643	     -0.19319118	     -0.05777662	      0.88271539	     -0.00028865	     -0.21086692	      0.00472537	     -0.00060929	     41.38701872
      2.10482615	     -0.05215518	     -0.00007681	     -0.19321793	     -0.05777018	      0.88271458	     -0.00029084	     -0.21085759	      0.00470002	     -0.00058418	     41.35974661
      2.10604462	     -0.05217312	     -0.00011031	     -0.19323496	     -0.05776447	      0.88271388	     -0.00029280	     -0.21084952	      0.00467649	     -0.00055969	     41.47877788
      2.10726308	     -0.05219760	     -0.00014560	     -0.19325849	     -0.05775878	      0.88271321	     -0.00029476	     -0.21084160	      0.00465230	     -0.00053332	     41.48418408
      2.10848155	     -0.05221835	     -0.00017919	     -0.19327834	     -0.05775313	      0.88271258	     -0.00029673	     -0.21083384	      0.00462730	     -0.00050547	     41.57731634
      2.11005681	     -0.05224980	     -0.00022357	     -0.19330861	     -0.05774587	      0.88271181	     -0.00029929	     -0.21082397	      0.00459397	     -0.00046761	     41.63063792
      2.11130246	     -0.05226955	     -0.00025649	     -0.19332746	     -0.05774016	      0.88271125	     -0.00030131	     -0.21081630	      0.00456669	     -0.00043668	     41.79316595
      2.11254811	     -0.05229470	     -0.00029094	     -0.19335168	     -0.05773449	      0.88271073	     -0.00030333	     -0.21080868	      0.00453874	     -0.00040511	     41.87007476
      2.11379377	     -0.05231554	     -0.00032373	     -0.19337163	     -0.05772885	      0.88271024	     -0.00030535	     -0.21080114	      0.00450990	     -0.00037331	     42.06103737
      2.11534838	     -0.05234601	     -0.00036591	     -0.19340096	     -0.05772187	      0.88270969	     -0.00030788	     -0.21079173	      0.00447271	     -0.00033365	     42.24704085
      2.11657726	     -0.05236441	     -0.00039713	     -0.19341850	     -0.05771639	      0.88270930	     -0.00030987	     -0.21078434	      0.00444211	     -0.00030276	     42.53691263
      2.11780613	     -0.05238823	     -0.00042997	     -0.19344142	     -0.05771096	      0.88270895	     -0.00031186	     -0.21077691	      0.00441059	     -0.00027246	     42.74186976
      2.11903501	     -0.05240849	     -0.00046140	     -0.19346080	     -0.05770555	      0.88270863	     -0.00031385	     -0.21076949	      0.00437800	     -0.00024311	     43.05987294
      2.12065289	     -0.05243942	     -0.00050368	     -0.19349056	     -0.05769851	      0.88270827	     -0.00031645	     -0.21075971	      0.00433364	     -0.00020618	     43.43042155
      2.12187985	     -0.05245820	     -0.00053368	     -0.19350848	     -0.05769321	      0.88270803	     -0.00031842	     -0.21075232	      0.00429882	     -0.00017986	     43.84783574
      2.12310682	     -0.05248260	     -0.00056514	     -0.19353199	     -0.05768796	      0.88270783	     -0.00032038	     -0.21074494	      0.00426324	     -0.00015514	     44.17074464
      2.12458080	     -0.05250756	     -0.00060081	     -0.19355592	     -0.05768171	      0.88270762	     -0.00032273	     -0.21073613	      0.00421947	     -0.00012802	     44.70651883
      2.12590602	     -0.05253565	     -0.00063434	     -0.19358305	     -0.05767614	      0.88270746	     -0.00032482	     -0.21072824	      0.00417953	     -0.00010620	     45.07334634
      2.12723124	     -0.05255772	     -0.00066507	     -0.19360422	     -0.05767063	      0.88270733	     -0.00032691	     -0.21072045	      0.00413898	     -0.00008712	     45.61543536
      2.12855645	     -0.05258740	     -0.00069763	     -0.19363295	     -0.05766517	      0.88270723	     -0.00032898	     -0.21071271	      0.00409829	     -0.00007085	     45.99671849
      2.12988167	     -0.05261052	     -0.00072734	     -0.19365520	     -0.05765977	      0.88270715	     -0.00033103	     -0.21070511	      0.00405741	     -0.00005770	     46.57540694
      2.13120688	     -0.05264156	     -0.00075922	     -0.19368532	     -0.05765442	      0.88270708	     -0.00033307	     -0.21069758	      0.00401683	     -0.00004762	     46.96886155
      2.13253210	     -0.05266574	     -0.00078821	     -0.19370864	     -0.05764912	      0.88270702	     -0.00033508	     -0.21069020	      0.00397642	     -0.00004080	     47.56405481
      2.13385732	     -0.05269820	     -0.00081944	     -0.19374021	     -0.05764388	      0.88270697	     -0.00033708	     -0.21068290	      0.00393660	     -0.00003709	     47.94046990
      2.13518253	     -0.05272350	     -0.00084761	     -0.19376469	     -0.05763869	      0.88270692	     -0.00033906	     -0.21067578	      0.00389719	     -0.00003659	     48.52094477
      2.13650775	     -0.05275723	     -0.00087799	     -0.19379755	     -0.05763355	      0.88270687	     -0.00034102	     -0.21066876	      0.00385859	     -0.00003910	     48.86194900
      2.13783296	     -0.05278360	     -0.00090519	     -0.19382314	     -0.05762846	      0.88270681	     -0.00034295	     -0.21066193	      0.00382061	     -0.00004468	     49.41920267
      2.13915818	     -0.05281846	     -0.00093478	     -0.19385718	     -0.05762342	      0.88270675	     -0.00034486	     -0.21065520	      0.00378364	     -0.00005310	     49.72180017
      2.14048340	     -0.05284593	     -0.00096105	     -0.19388390	     -0.05761843	      0.88270667	     -0.00034674	     -0.21064869	      0.00374744	     -0.00006432	     50.23737256
      2.14180861	     -0.05288191	     -0.00098945	     -0.19391910	     -0.05761349	      0.88270658	     -0.00034859	     -0.21064230	      0.00371235	     -0.00007797	     50.48247934
      2.14313383	     -0.05291039	     -0.00101452	     -0.19394689	     -0.05760859	      0.88270646	     -0.00035042	     -0.21063613	      0.00367812	     -0.00009405	     50.95464331
      2.14445905	     -0.05294707	     -0.00104205	     -0.19398284	     -0.05760374	      0.88270633	     -0.00035222	     -0.21063010	      0.00364507	     -0.00011225	     51.16522119
      2.14578426	     -0.05297638	     -0.00106625	     -0.19401149	     -0.05759893	      0.88270617	     -0.00035398	     -0.21062428	      0.00361287	     -0.00013249	     51.59829047
      2.14710948	     -0.05301355	     -0.00109263	     -0.19404798	     -0.05759416	      0.88270598	     -0.00035572	     -0.21061860	      0.00358174	     -0.00015441	     51.76609382
      2.14843469	     -0.05304388	     -0.00111548	     -0.19407771	     -0.05758944	      0.88270576	     -0.00035742	     -0.21061315	      0.00355132	     -0.00017790	     52.13706343
      2.14975991	     -0.05308162	     -0.00114104	     -0.19411480	     -0.05758475	      0.88270550	     -0.00035909	     -0.21060785	      0.00352180	     -0.00020268	     52.26213691
      2.15108513	     -0.05311260	     -0.00116264	     -0.19414523	     -0.05758010	      0.88270522	     -0.00036072	     -0.21060279	      0.00349288	     -0.00022863	     52.57083178
      2.15241034	     -0.05315092	     -0.00118728	     -0.19418294	     -0.05757549	      0.88270490	     -0.00036231	     -0.21059788	      0.00346470	     -0.00025549	     52.67089152
      2.15373556	     -0.05318263	     -0.00120746	     -0.19421414	     -0.05757092	      0.88270454	     -0.00036387	     -0.21059321	      0.00343705	     -0.00028313	     52.92184417
      2.15506077	     -0.05322065	     -0.00123101	     -0.19425161	     -0.05756638	      0.88270415	     -0.00036540	     -0.21058869	      0.00341000	     -0.00031132	     53.00682387
      2.15622271	     -0.05324947	     -0.00124728	     -0.19428003	     -0.05756243	      0.88270377	     -0.00036670	     -0.21058491	      0.00338664	     -0.00033631	     53.14290808
      2.15738465	     -0.05328168	     -0.00126611	     -0.19431178	     -0.05755851	      0.88270336	     -0.00036797	     -0.21058128	      0.00336361	     -0.00036149	     53.24730264
      2.15878901	     -0.05331912	     -0.00128650	     -0.19434875	     -0.05755381	      0.88270284	     -0.00036947	     -0.21057710	      0.00333612	     -0.00039186	     53.36440846
      2.16019336	     -0.05335825	     -0.00130890	     -0.19438736	     -0.05754914	      0.88270226	     -0.00037092	     -0.21057312	      0.00330881	     -0.00042199	     53.49392704
      2.16131148	     -0.05338821	     -0.00132345	     -0.19441698	     -0.05754545	      0.88270178	     -0.00037204	     -0.21057010	      0.00328718	     -0.00044559	     53.50690355
      2.16242960	     -0.05341901	     -0.00133975	     -0.19444742	     -0.05754179	      0.88270127	     -0.00037313	     -0.21056721	      0.00326549	     -0.00046883	     53.56842411
      2.16387948	     -0.05345865	     -0.00135886	     -0.19448662	     -0.05753708	      0.88270057	     -0.00037451	     -0.21056363	      0.00323736	     -0.00049818	     53.59769675
      2.16532936	     -0.05349874	     -0.00137948	     -0.19452626	     -0.05753240	      0.88269982	     -0.00037583	     -0.21056025	      0.00320905	     -0.00052655	     53.69870132
      2.16639837	     -0.05352814	     -0.00139168	     -0.19455539	     -0.05752898	      0.88269925	     -0.00037677	     -0.21055788	      0.00318815	     -0.00054665	     53.63943961
      2.16746737	     -0.05355776	     -0.00140533	     -0.19458472	     -0.05752559	      0.88269866	     -0.00037768	     -0.21055561	      0.00316709	     -0.00056612	     53.65552643
      2.16899317	     -0.05359992	     -0.00142285	     -0.19462650	     -0.05752078	      0.88269777	     -0.00037893	     -0.21055256	      0.00313690	     -0.00059263	     53.61963499
      2.17029474	     -0.05363579	     -0.00143810	     -0.19466206	     -0.05751671	      0.88269699	     -0.00037995	     -0.21055011	      0.00311098	     -0.00061415	     53.62152228
      2.17159631	     -0.05367141	     -0.00145060	     -0.19469742	     -0.05751268	      0.88269617	     -0.00038093	     -0.21054779	      0.00308501	     -0.00063463	     53.53984318
      2.17289788	     -0.05370683	     -0.00146460	     -0.19473257	     -0.05750868	      0.88269533	     -0.00038187	     -0.21054560	      0.00305889	     -0.00065424	     53.55079515
      2.17419945	     -0.05374182	     -0.00147482	     -0.19476735	     -0.05750472	      0.88269447	     -0.00038276	     -0.21054351	      0.00303281	     -0.00067284	     53.43245818
      2.17531931	     -0.05377167	     -0.00148586	     -0.19479700	     -0.05750133	      0.88269371	     -0.00038350	     -0.21054179	      0.00301022	     -0.00068822	     53.42855190
      2.17643916	     -0.05380094	     -0.00149426	     -0.19482612	     -0.05749798	      0.88269293	     -0.00038420	     -0.21054012	      0.00298765	     -0.00070285	     53.34568669
      2.17784176	     -0.05383642	     -0.00150518	     -0.19486140	     -0.05749380	      0.88269193	     -0.00038504	     -0.21053807	      0.00295926	     -0.00072032	     53.29939224
      2.17924436	     -0.05387050	     -0.00151294	     -0.19489535	     -0.05748967	      0.88269091	     -0.00038582	     -0.21053606	      0.00293082	     -0.00073679	     53.17052574
      2.18036630	     -0.05389667	     -0.00152039	     -0.19492140	     -0.05748640	      0.88269007	     -0.00038642	     -0.21053445	      0.00290793	     -0.00074943	     53.13921659
      2.18148825	     -0.05392182	     -0.00152491	     -0.19494650	     -0.05748315	      0.88268923	     -0.00038698	     -0.21053285	      0.00288504	     -0.00076152	     53.03102251
      2.18291324	     -0.05395236	     -0.00153075	     -0.19497696	     -0.05747906	      0.88268813	     -0.00038764	     -0.21053079	      0.00285586	     -0.00077635	     52.95635492
      2.18433823	     -0.05398115	     -0.00153302	     -0.19500576	     -0.05747501	      0.88268701	     -0.00038825	     -0.21052871	      0.00282676	     -0.00079061	     52.80124352
      2.18541798	     -0.05400158	     -0.00153604	     -0.19502616	     -0.05747197	      0.88268616	     -0.00038867	     -0.21052710	      0.00280464	     -0.00080119	     52.75728042
      2.18649773	     -0.05402108	     -0.00153638	     -0.19504570	     -0.05746895	      0.88268528	     -0.00038906	     -0.21052548	      0.00278263	     -0.00081152	     52.64516802
      2.18799038	     -0.05404623	     -0.00153658	     -0.19507091	     -0.05746482	      0.88268406	     -0.00038955	     -0.21052318	      0.00275228	     -0.00082556	     52.54179564
      2.18948304	     -0.05406917	     -0.00153307	     -0.19509399	     -0.05746074	      0.88268282	     -0.00038998	     -0.21052083	      0.00272218	     -0.00083932	     52.36897096
      2.19052186	     -0.05408385	     -0.00153208	     -0.19510874	     -0.05745792	      0.88268194	     -0.00039024	     -0.21051914	      0.00270131	     -0.00084890	     52.31898693
      2.19156068	     -0.05409748	     -0.00152850	     -0.19512249	     -0.05745512	      0.88268106	     -0.00039047	     -0.21051741	      0.00268065	     -0.00085841	     52.21265753
      2.19314916	     -0.05411638	     -0.00152241	     -0.19514159	     -0.05745089	      0.88267968	     -0.00039076	     -0.21051469	      0.00264938	     -0.00087302	     52.09684399
      2.19446787	     -0.05413024	     -0.00151487	     -0.19515567	     -0.05744741	      0.88267852	     -0.00039095	     -0.21051235	      0.00262382	     -0.00088517	     51.95826238
      2.19578658	     -0.05414242	     -0.00150796	     -0.19516806	     -0.05744397	      0.88267735	     -0.00039109	     -0.21050994	      0.00259856	     -0.00089741	     51.90373057
      2.19710529	     -0.05415290	     -0.00149758	     -0.19517881	     -0.05744056	      0.88267616	     -0.00039117	     -0.21050746	      0.00257377	     -0.00090955	     51.75171074
      2.19828208	     -0.05416079	     -0.00148992	     -0.19518693	     -0.05743754	      0.88267508	     -0.00039121	     -0.21050518	      0.00255188	     -0.00092040	     51.71962918
      2.19945888	     -0.05416731	     -0.00147933	     -0.19519372	     -0.05743455	      0.88267399	     -0.00039120	     -0.21050284	      0.00253038	     -0.00093106	     51.60221772
      2.20063568	     -0.05417253	     -0.00146924	     -0.19519921	     -0.05743159	      0.88267289	     -0.00039116	     -0.21050044	      0.00250913	     -0.00094157	     51.55048694
      2.20215879	     -0.05417746	     -0.00145350	     -0.19520454	     -0.05742779	      0.88267144	     -0.00039104	     -0.21049725	      0.00248208	     -0.00095475	     51.43616961
      2.20336361	     -0.05418009	     -0.00144186	     -0.19520747	     -0.05742481	      0.88267029	     -0.00039090	     -0.21049466	      0.00246089	     -0.00096485	     51.42729957
      2.20456843	     -0.05418167	     -0.00142756	     -0.19520941	     -0.05742186	      0.88266912	     -0.00039072	     -0.21049202	      0.00243997	     -0.00097450	     51.34562065
      2.20577324	     -0.05418225	     -0.00141381	     -0.19521032	     -0.05741893	      0.88266794	     -0.00039049	     -0.21048935	      0.00241915	     -0.00098376	     51.33959304
      2.20727465	     -0.05418184	     -0.00139397	     -0.19521039	     -0.05741532	      0.88266645	     -0.00039015	     -0.21048598	      0.00239342	     -0.00099458	     51.28222853
      2.20846426	     -0.05418149	     -0.00137931	     -0.19521040	     -0.05741248	      0.88266527	     -0.00038984	     -0.21048330	      0.00237304	     -0.00100265	     51.32866892
      2.20965387	     -0.05418172	     -0.00136201	     -0.19521102	     -0.05740967	      0.88266407	     -0.00038948	     -0.21048065	      0.00235280	     -0.00101015	     51.30076857
      2.21084349	     -0.05418250	     -0.00134521	     -0.19521219	     -0.05740688	      0.88266286	     -0.00038909	     -0.21047808	      0.00233257	     -0.00101720	     51.35008987
      2.21240429	     -0.05418459	     -0.00132066	     -0.19521484	     -0.05740326	      0.88266127	     -0.00038851	     -0.21047488	      0.00230623	     -0.00102568	     51.36986568
      2.21359173	     -0.05418757	     -0.00130297	     -0.19521822	     -0.05740054	      0.88266005	     -0.00038802	     -0.21047262	      0.00228626	     -0.00103168	     51.48073509
      2.21477918	     -0.05419158	     -0.00128281	     -0.19522267	     -0.05739783	      0.88265882	     -0.00038750	     -0.21047056	      0.00226654	     -0.00103723	     51.51564749
      2.21620452	     -0.05419708	     -0.00125928	     -0.19522869	     -0.05739462	      0.88265734	     -0.00038681	     -0.21046837	      0.00224310	     -0.00104346	     51.67165168
      2.21762986	     -0.05420259	     -0.00123221	     -0.19523479	     -0.05739144	      0.88265584	     -0.00038608	     -0.21046649	      0.00222019	     -0.00104911	     51.72390315
      2.21871040	     -0.05420657	     -0.00121358	     -0.19523918	     -0.05738905	      0.88265471	     -0.00038548	     -0.21046525	      0.00220302	     -0.00105313	     51.89598147
      2.21979094	     -0.05421057	     -0.00119248	     -0.19524365	     -0.05738668	      0.88265357	     -0.00038485	     -0.21046419	      0.00218627	     -0.00105679	     51.98419830
      2.22133625	     -0.05421712	     -0.00116242	     -0.19525086	     -0.05738332	      0.88265193	     -0.00038390	     -0.21046295	      0.00216287	     -0.00106158	     52.18913414
      2.22267700	     -0.05422312	     -0.00113419	     -0.19525748	     -0.05738043	      0.88265051	     -0.00038303	     -0.21046218	      0.00214328	     -0.00106527	     52.30486122
      2.22401775	     -0.05422863	     -0.00110698	     -0.19526358	     -0.05737757	      0.88264907	     -0.00038211	     -0.21046167	      0.00212430	     -0.00106859	     52.55086471
      2.22535850	     -0.05423350	     -0.00107634	     -0.19526913	     -0.05737474	      0.88264764	     -0.00038115	     -0.21046138	      0.00210619	     -0.00107140	     52.63681689
      2.22653152	     -0.05423747	     -0.00105134	     -0.19527365	     -0.05737227	      0.88264638	     -0.00038027	     -0.21046131	      0.00209087	     -0.00107352	     52.87239403
      2.22770455	     -0.05424095	     -0.00102367	     -0.19527774	     -0.05736983	      0.88264512	     -0.00037936	     -0.21046138	      0.00207629	     -0.00107517	     52.97893912
      2.22887757	     -0.05424385	     -0.00099635	     -0.19528124	     -0.05736740	      0.88264386	     -0.00037842	     -0.21046159	      0.00206231	     -0.00107639	     53.16694197
      2.23050767	     -0.05424672	     -0.00095614	     -0.19528501	     -0.05736406	      0.88264210	     -0.00037706	     -0.21046208	      0.00204410	     -0.00107717	     53.34262181
      2.23171557	     -0.05424770	     -0.00092755	     -0.19528663	     -0.05736159	      0.88264080	     -0.00037601	     -0.21046256	      0.00203141	     -0.00107710	     53.58438174
      2.23292347	     -0.05424765	     -0.00089669	     -0.19528727	     -0.05735915	      0.88263950	     -0.00037493	     -0.21046311	      0.00201958	     -0.00107637	     53.69408794
      2.23413137	     -0.05424637	     -0.00086649	     -0.19528668	     -0.05735672	      0.88263820	     -0.00037382	     -0.21046372	      0.00200849	     -0.00107506	     53.89448134
      2.23572578	     -0.05424276	     -0.00082445	     -0.19528402	     -0.05735352	      0.88263649	     -0.00037231	     -0.21046455	      0.00199515	     -0.00107226	     54.03939532
      2.23691229	     -0.05423742	     -0.00079431	     -0.19527937	     -0.05735116	      0.88263522	     -0.00037116	     -0.21046515	      0.00198604	     -0.00106945	     54.28489495
      2.23809880	     -0.05422861	     -0.00076185	     -0.19527130	     -0.05734881	      0.88263395	     -0.00036998	     -0.21046566	      0.00197779	     -0.00106583	     54.38796504
      2.23956080	     -0.05421352	     -0.00072265	     -0.19525711	     -0.05734593	      0.88263240	     -0.00036849	     -0.21046608	      0.00196855	     -0.00106025	     54.63828343
      2.24086798	     -0.05419651	     -0.00068524	     -0.19524096	     -0.05734336	      0.88263102	     -0.00036713	     -0.21046621	      0.00196124	     -0.00105406	     54.69736910
      2.24217517	     -0.05417617	     -0.00064952	     -0.19522144	     -0.05734080	      0.88262964	     -0.00036574	     -0.21046605	      0.00195455	     -0.00104680	     54.95087996
      2.24348236	     -0.05415213	     -0.00061078	     -0.19519829	     -0.05733825	      0.88262828	     -0.00036432	     -0.21046558	      0.00194873	     -0.00103830	     54.97268302
      2.24478954	     -0.05412564	     -0.00057421	     -0.19517264	     -0.05733570	      0.88262693	     -0.00036287	     -0.21046478	      0.00194342	     -0.00102875	     55.22011742
      2.24609673	     -0.05409793	     -0.00053439	     -0.19514583	     -0.05733317	      0.88262559	     -0.00036140	     -0.21046367	      0.00193892	     -0.00101808	     55.16603819
      2.24740392	     -0.05406898	     -0.00049725	     -0.19511773	     -0.05733063	      0.88262427	     -0.00035990	     -0.21046230	      0.00193490	     -0.00100665	     55.40711890
      2.24871110	     -0.05403801	     -0.00045647	     -0.19508767	     -0.05732811	      0.88262296	     -0.00035838	     -0.21046068	      0.00193180	     -0.00099443	     55.29355328
      2.25001829	     -0.05400502	     -0.00041879	     -0.19505554	     -0.05732558	      0.88262167	     -0.00035684	     -0.21045881	      0.00192926	     -0.00098172	     55.54377393
      2.25118643	     -0.05397405	     -0.00038184	     -0.19502539	     -0.05732333	      0.88262053	     -0.00035545	     -0.21045695	      0.00192785	     -0.00096989	     55.39398018
      2.25235458	     -0.05394198	     -0.00034702	     -0.19499411	     -0.05732108	      0.88261940	     -0.00035404	     -0.21045491	      0.00192699	     -0.00095787	     55.48690838
      2.25378622	     -0.05390116	     -0.00030299	     -0.19495428	     -0.05731832	      0.88261804	     -0.00035229	     -0.21045218	      0.00192696	     -0.00094285	     55.39934168
      2.25521787	     -0.05385790	     -0.00026075	     -0.19491196	     -0.05731556	      0.88261670	     -0.00035053	     -0.21044921	      0.00192785	     -0.00092778	     55.55027275
      2.25642031	     -0.05381991	     -0.00022317	     -0.19487481	     -0.05731324	      0.88261560	     -0.00034903	     -0.21044652	      0.00192954	     -0.00091507	     55.34875675
      2.25762275	     -0.05378094	     -0.00018767	     -0.19483664	     -0.05731092	      0.88261450	     -0.00034752	     -0.21044365	      0.00193184	     -0.00090247	     55.41172918
      2.25882520	     -0.05374239	     -0.00015136	     -0.19479889	     -0.05730860	      0.88261343	     -0.00034601	     -0.21044063	      0.00193491	     -0.00088994	     55.29085012
      2.26046241	     -0.05369046	     -0.00010365	     -0.19474801	     -0.05730542	      0.88261198	     -0.00034392	     -0.21043638	      0.00194011	     -0.00087316	     55.32217404
      2.26169403	     -0.05365046	     -0.00006652	     -0.19470882	     -0.05730303	      0.88261091	     -0.00034235	     -0.21043309	      0.00194499	     -0.00086069	     55.08504774
      2.26292565	     -0.05361017	     -0.00003163	     -0.19466929	     -0.05730063	      0.88260986	     -0.00034076	     -0.21042971	      0.00195046	     -0.00084844	     55.10152192
      2.26415728	     -0.05357224	      0.00000325	     -0.19463212	     -0.05729823	      0.88260882	     -0.00033917	     -0.21042629	      0.00195667	     -0.00083632	     54.90725952
      2.26577565	     -0.05352645	      0.00004615	     -0.19458727	     -0.05729505	      0.88260748	     -0.00033707	     -0.21042186	      0.00196569	     -0.00082067	     54.87223787
      2.26699018	     -0.05349372	      0.00007938	     -0.19455525	     -0.05729266	      0.88260649	     -0.00033549	     -0.21041863	      0.00197334	     -0.00080912	     54.55533940
      2.26820471	     -0.05346099	      0.00011034	     -0.19452320	     -0.05729026	      0.88260552	     -0.00033390	     -0.21041548	      0.00198154	     -0.00079784	     54.51903754
      2.26969073	     -0.05342087	      0.00014912	     -0.19448392	     -0.05728731	      0.88260434	     -0.00033195	     -0.21041172	      0.00199262	     -0.00078426	     54.21944693
      2.27102696	     -0.05338617	      0.00018115	     -0.19444991	     -0.05728464	      0.88260330	     -0.00033019	     -0.21040842	      0.00200326	     -0.00077231	     54.20695341
      2.27236318	     -0.05335438	      0.00021448	     -0.19441884	     -0.05728195	      0.88260228	     -0.00032843	     -0.21040526	      0.00201483	     -0.00076052	     53.82432230
      2.27369940	     -0.05332315	      0.00024460	     -0.19438827	     -0.05727925	      0.88260127	     -0.00032667	     -0.21040226	      0.00202699	     -0.00074901	     53.83300623
      2.27503563	     -0.05329225	      0.00027712	     -0.19435807	     -0.05727654	      0.88260028	     -0.00032490	     -0.21039940	      0.00204012	     -0.00073754	     53.41519166
      2.27637185	     -0.05326392	      0.00030580	     -0.19433037	     -0.05727380	      0.88259930	     -0.00032313	     -0.21039669	      0.00205374	     -0.00072622	     53.41678126
      2.27770807	     -0.05323720	      0.00033662	     -0.19430432	     -0.05727105	      0.88259834	     -0.00032137	     -0.21039417	      0.00206833	     -0.00071490	     52.96623194
      2.27904430	     -0.05321184	      0.00036327	     -0.19427953	     -0.05726827	      0.88259739	     -0.00031960	     -0.21039181	      0.00208341	     -0.00070374	     52.99355385
      2.28038052	     -0.05318719	      0.00039246	     -0.19425552	     -0.05726548	      0.88259646	     -0.00031783	     -0.21038959	      0.00209950	     -0.00069252	     52.52184240
      2.28171674	     -0.05316310	      0.00041733	     -0.19423198	     -0.05726266	      0.88259554	     -0.00031607	     -0.21038746	      0.00211603	     -0.00068140	     52.57072507
      2.28291284	     -0.05314190	      0.00044209	     -0.19421133	     -0.05726012	      0.88259473	     -0.00031449	     -0.21038562	      0.00213164	     -0.00067129	     52.16118091
      2.28410894	     -0.05312154	      0.00046394	     -0.19419145	     -0.05725756	      0.88259393	     -0.00031292	     -0.21038382	      0.00214758	     -0.00066117	     52.06298480
      2.28557371	     -0.05309673	      0.00049089	     -0.19416724	     -0.05725440	      0.88259297	     -0.00031100	     -0.21038168	      0.00216787	     -0.00064863	     51.74008946
      2.28703849	     -0.05307345	      0.00051441	     -0.19414450	     -0.05725121	      0.88259203	     -0.00030909	     -0.21037959	      0.00218869	     -0.00063598	     51.68860242
      2.28826789	     -0.05305474	      0.00053545	     -0.19412626	     -0.05724851	      0.88259126	     -0.00030749	     -0.21037789	      0.00220685	     -0.00062526	     51.32246578
      2.28949729	     -0.05303669	      0.00055366	     -0.19410862	     -0.05724578	      0.88259049	     -0.00030590	     -0.21037622	      0.00222530	     -0.00061462	     51.24908605
      2.29072669	     -0.05301892	      0.00057223	     -0.19409128	     -0.05724304	      0.88258974	     -0.00030431	     -0.21037455	      0.00224430	     -0.00060403	     51.01715082
      2.29240000	     -0.05299517	      0.00059464	     -0.19406804	     -0.05723926	      0.88258875	     -0.00030217	     -0.21037226	      0.00227080	     -0.00058986	     50.92731069
      2.29365207	     -0.05297763	      0.00061195	     -0.19405090	     -0.05723640	      0.88258801	     -0.00030058	     -0.21037050	      0.00229132	     -0.00057942	     50.60915884
      2.29490415	     -0.05296076	      0.00062635	     -0.19403436	     -0.05723352	      0.88258730	     -0.00029900	     -0.21036868	      0.00231216	     -0.00056925	     50.56323541
      2.29615622	     -0.05294419	      0.00064076	     -0.19401814	     -0.05723061	      0.88258659	     -0.00029743	     -0.21036680	      0.00233354	     -0.00055922	     50.34653256
      2.29781868	     -0.05292226	      0.00065671	     -0.19399659	     -0.05722671	      0.88258567	     -0.00029536	     -0.21036416	      0.00236243	     -0.00054626	     50.31092235
      2.29905364	     -0.05290587	      0.00066898	     -0.19398050	     -0.05722378	      0.88258500	     -0.00029385	     -0.21036208	      0.00238447	     -0.00053685	     50.00338388
      2.30028861	     -0.05288961	      0.00067825	     -0.19396447	     -0.05722082	      0.88258434	     -0.00029234	     -0.21035989	      0.00240669	     -0.00052774	     49.98948553
      2.30180694	     -0.05286987	      0.00068934	     -0.19394501	     -0.05721715	      0.88258355	     -0.00029052	     -0.21035702	      0.00243457	     -0.00051687	     49.73287169
      2.30316377	     -0.05285219	      0.00069579	     -0.19392751	     -0.05721383	      0.88258286	     -0.00028892	     -0.21035427	      0.00245969	     -0.00050753	     49.81068359
      2.30452060	     -0.05283420	      0.00070311	     -0.19390972	     -0.05721047	      0.88258217	     -0.00028733	     -0.21035133	      0.00248527	     -0.00049840	     49.50941284
      2.30587744	     -0.05281643	      0.00070647	     -0.19389206	     -0.05720708	      0.88258150	     -0.00028578	     -0.21034820	      0.00251086	     -0.00048959	     49.62155740
      2.30723427	     -0.05279881	      0.00071098	     -0.19387458	     -0.05720366	      0.88258084	     -0.00028425	     -0.21034486	      0.00253683	     -0.00048093	     49.29039473
      2.30859110	     -0.05278208	      0.00071110	     -0.19385791	     -0.05720020	      0.88258020	     -0.00028275	     -0.21034132	      0.00256270	     -0.00047258	     49.43747292
      2.30994793	     -0.05276590	      0.00071282	     -0.19384181	     -0.05719670	      0.88257956	     -0.00028128	     -0.21033761	      0.00258892	     -0.00046438	     49.07578896
      2.31130476	     -0.05275083	      0.00070992	     -0.19382674	     -0.05719317	      0.88257894	     -0.00027985	     -0.21033372	      0.00261497	     -0.00045654	     49.25616761
      2.31266160	     -0.05273632	      0.00070912	     -0.19381225	     -0.05718961	      0.88257832	     -0.00027844	     -0.21032969	      0.00264142	     -0.00044886	     48.86980157
      2.31401843	     -0.05272315	      0.00070327	     -0.19379901	     -0.05718600	      0.88257772	     -0.00027708	     -0.21032551	      0.00266768	     -0.00044159	     49.08644147
      2.31523554	     -0.05271199	      0.00070002	     -0.19378783	     -0.05718274	      0.88257719	     -0.00027588	     -0.21032166	      0.00269162	     -0.00043527	     48.76352924
      2.31645266	     -0.05270198	      0.00069356	     -0.19377773	     -0.05717945	      0.88257666	     -0.00027471	     -0.21031773	      0.00271549	     -0.00042931	     48.80342971
      2.31793404	     -0.05269069	      0.00068602	     -0.19376634	     -0.05717541	      0.88257603	     -0.00027333	     -0.21031285	      0.00274487	     -0.00042249	     48.61245669
      2.31941543	     -0.05268091	      0.00067493	     -0.19375639	     -0.05717132	      0.88257541	     -0.00027199	     -0.21030789	      0.00277432	     -0.00041622	     48.73350418
      2.32066551	     -0.05267357	      0.00066661	     -0.19374893	     -0.05716784	      0.88257489	     -0.00027090	     -0.21030365	      0.00279954	     -0.00041120	     48.46187702
      2.32191560	     -0.05266765	      0.00065526	     -0.19374282	     -0.05716432	      0.88257438	     -0.00026984	     -0.21029938	      0.00282477	     -0.00040653	     48.51059063
      2.32316569	     -0.05266272	      0.00064429	     -0.19373772	     -0.05716077	      0.88257387	     -0.00026881	     -0.21029510	      0.00285027	     -0.00040213	     48.37459778
      2.32485224	     -0.05265845	      0.00062661	     -0.19373316	     -0.05715594	      0.88257320	     -0.00026748	     -0.21028932	      0.00288484	     -0.00039671	     48.41617324
      2.32612130	     -0.05265647	      0.00061427	     -0.19373097	     -0.05715226	      0.88257270	     -0.00026651	     -0.21028501	      0.00291120	     -0.00039289	     48.19125297
      2.32739036	     -0.05265628	      0.00059944	     -0.19373054	     -0.05714855	      0.88257220	     -0.00026558	     -0.21028073	      0.00293757	     -0.00038930	     48.22071014
      2.32865942	     -0.05265729	      0.00058515	     -0.19373131	     -0.05714480	      0.88257171	     -0.00026469	     -0.21027651	      0.00296416	     -0.00038585	     48.08527438
      2.33034562	     -0.05266129	      0.00056317	     -0.19373493	     -0.05713978	      0.88257106	     -0.00026355	     -0.21027102	      0.00299959	     -0.00038158	     48.12656637
      2.33159526	     -0.05266548	      0.00054779	     -0.19373886	     -0.05713601	      0.88257059	     -0.00026275	     -0.21026705	      0.00302617	     -0.00037849	     47.91602397
      2.33284490	     -0.05267169	      0.00052971	     -0.19374476	     -0.05713221	      0.88257012	     -0.00026198	     -0.21026318	      0.00305277	     -0.00037550	     47.94707347
      2.33438508	     -0.05268065	      0.00050826	     -0.19375336	     -0.05712748	      0.88256954	     -0.00026107	     -0.21025856	      0.00308589	     -0.00037177	     47.79788835
      2.33575873	     -0.05269107	      0.00048642	     -0.19376340	     -0.05712323	      0.88256903	     -0.00026031	     -0.21025459	      0.00311547	     -0.00036840	     47.88010732
      2.33713238	     -0.05270171	      0.00046668	     -0.19377370	     -0.05711893	      0.88256853	     -0.00025958	     -0.21025077	      0.00314536	     -0.00036485	     47.69704082
      2.33850604	     -0.05271486	      0.00044352	     -0.19378645	     -0.05711458	      0.88256803	     -0.00025890	     -0.21024707	      0.00317518	     -0.00036114	     47.79128744
      2.33987969	     -0.05272764	      0.00042306	     -0.19379889	     -0.05711020	      0.88256754	     -0.00025825	     -0.21024352	      0.00320530	     -0.00035706	     47.60886392
      2.34125334	     -0.05274366	      0.00039868	     -0.19381449	     -0.05710578	      0.88256705	     -0.00025764	     -0.21024009	      0.00323530	     -0.00035267	     47.72024493
      2.34262700	     -0.05275865	      0.00037754	     -0.19382913	     -0.05710131	      0.88256657	     -0.00025707	     -0.21023681	      0.00326558	     -0.00034778	     47.55431048
      2.34400065	     -0.05277765	      0.00035146	     -0.19384767	     -0.05709681	      0.88256610	     -0.00025653	     -0.21023364	      0.00329568	     -0.00034238	     47.70353014
      2.34522989	     -0.05279276	      0.00033109	     -0.19386243	     -0.05709274	      0.88256568	     -0.00025609	     -0.21023093	      0.00332276	     -0.00033681	     47.60088964
      2.34645914	     -0.05281063	      0.00030727	     -0.19387990	     -0.05708864	      0.88256527	     -0.00025567	     -0.21022829	      0.00334958	     -0.00033042	     47.67761050
      2.34794439	     -0.05283121	      0.00027966	     -0.19390001	     -0.05708364	      0.88256478	     -0.00025521	     -0.21022523	      0.00338169	     -0.00032121	     47.67604429
      2.34942965	     -0.05285504	      0.00024847	     -0.19392330	     -0.05707859	      0.88256432	     -0.00025479	     -0.21022225	      0.00341312	     -0.00031011	     47.80807607
      2.35066427	     -0.05287228	      0.00022510	     -0.19394014	     -0.05707436	      0.88256394	     -0.00025447	     -0.21021986	      0.00343875	     -0.00029916	     47.78043368
      2.35189889	     -0.05289277	      0.00019866	     -0.19396019	     -0.05707010	      0.88256358	     -0.00025419	     -0.21021751	      0.00346365	     -0.00028657	     47.85783685
      2.35339519	     -0.05291579	      0.00016840	     -0.19398269	     -0.05706490	      0.88256316	     -0.00025388	     -0.21021473	      0.00349291	     -0.00026896	     47.89102730
      2.35489149	     -0.05294308	      0.00013479	     -0.19400942	     -0.05705965	      0.88256277	     -0.00025361	     -0.21021198	      0.00352097	     -0.00024876	     48.01312690
      2.35606758	     -0.05296066	      0.00011176	     -0.19402661	     -0.05705550	      0.88256249	     -0.00025343	     -0.21020987	      0.00354228	     -0.00023107	     48.00871843
      2.35724367	     -0.05298197	      0.00008615	     -0.19404749	     -0.05705132	      0.88256223	     -0.00025327	     -0.21020777	      0.00356278	     -0.00021189	     48.06611343
      2.35880448	     -0.05300831	      0.00005422	     -0.19407330	     -0.05704574	      0.88256192	     -0.00025310	     -0.21020502	      0.00358888	     -0.00018432	     48.11144057
      2.36036529	     -0.05303905	      0.00001959	     -0.19410346	     -0.05704012	      0.88256166	     -0.00025298	     -0.21020227	      0.00361370	     -0.00015468	     48.22256329
      2.36148875	     -0.05305670	     -0.00000171	     -0.19412077	     -0.05703605	      0.88256149	     -0.00025291	     -0.21020031	      0.00363089	     -0.00013228	     48.21655521
      2.36261222	     -0.05307813	     -0.00002525	     -0.19414181	     -0.05703196	      0.88256136	     -0.00025287	     -0.21019833	      0.00364747	     -0.00010919	     48.25913394
      2.36426302	     -0.05310786	     -0.00005783	     -0.19417102	     -0.05702592	      0.88256121	     -0.00025284	     -0.21019541	      0.00367088	     -0.00007438	     48.29871827
      2.36564851	     -0.05313541	     -0.00008649	     -0.19419811	     -0.05702082	      0.88256113	     -0.00025285	     -0.21019292	      0.00368969	     -0.00004479	     48.35871908
      2.36703401	     -0.05315953	     -0.00011229	     -0.19422182	     -0.05701569	      0.88256108	     -0.00025290	     -0.21019041	      0.00370785	     -0.00001527	     48.37231415
      2.36841950	     -0.05318838	     -0.00014140	     -0.19425020	     -0.05701054	      0.88256108	     -0.00025297	     -0.21018782	      0.00372537	      0.00001383	     48.45937001
      2.36980500	     -0.05321140	     -0.00016614	     -0.19427285	     -0.05700537	      0.88256112	     -0.00025308	     -0.21018520	      0.00374234	      0.00004223	     48.44745051
      2.37098687	     -0.05323640	     -0.00019117	     -0.19429744	     -0.05700094	      0.88256119	     -0.00025319	     -0.21018288	      0.00375633	      0.00006568	     48.52537453
      2.37216874	     -0.05325755	     -0.00021327	     -0.19431825	     -0.05699649	      0.88256128	     -0.00025333	     -0.21018053	      0.00376995	      0.00008827	     48.53619125
      2.37366536	     -0.05328708	     -0.00024319	     -0.19434731	     -0.05699084	      0.88256143	     -0.00025353	     -0.21017744	      0.00378659	      0.00011541	     48.60833963
      2.37516199	     -0.05331350	     -0.00027023	     -0.19437332	     -0.05698516	      0.88256162	     -0.00025376	     -0.21017426	      0.00380262	      0.00014071	     48.59670986
      2.37633542	     -0.05333828	     -0.00029456	     -0.19439771	     -0.05698069	      0.88256180	     -0.00025396	     -0.21017168	      0.00381470	      0.00015908	     48.68373398
      2.37750886	     -0.05336032	     -0.00031613	     -0.19441942	     -0.05697621	      0.88256199	     -0.00025418	     -0.21016905	      0.00382645	      0.00017610	     48.68572217
      2.37903593	     -0.05339162	     -0.00034604	     -0.19445025	     -0.05697035	      0.88256228	     -0.00025450	     -0.21016554	      0.00384116	      0.00019621	     48.77836822
      2.38056299	     -0.05342044	     -0.00037297	     -0.19447866	     -0.05696447	      0.88256259	     -0.00025484	     -0.21016196	      0.00385530	      0.00021403	     48.75049364
      2.38167289	     -0.05344499	     -0.00039586	     -0.19450286	     -0.05696019	      0.88256284	     -0.00025512	     -0.21015929	      0.00386511	      0.00022543	     48.86526704
      2.38278279	     -0.05346760	     -0.00041631	     -0.19452516	     -0.05695589	      0.88256309	     -0.00025540	     -0.21015660	      0.00387466	      0.00023554	     48.88151745
      2.38440175	     -0.05350231	     -0.00044749	     -0.19455939	     -0.05694961	      0.88256348	     -0.00025584	     -0.21015262	      0.00388800	      0.00024788	     48.98881133
      2.38576662	     -0.05353101	     -0.00047221	     -0.19458772	     -0.05694430	      0.88256383	     -0.00025624	     -0.21014925	      0.00389879	      0.00025612	     48.99083620
      2.38713149	     -0.05356191	     -0.00049916	     -0.19461820	     -0.05693897	      0.88256418	     -0.00025665	     -0.21014584	      0.00390907	      0.00026237	     49.13164226
      2.38849636	     -0.05359159	     -0.00052305	     -0.19464753	     -0.05693363	      0.88256454	     -0.00025709	     -0.21014245	      0.00391902	      0.00026674	     49.09330443
      2.38986122	     -0.05362397	     -0.00055044	     -0.19467950	     -0.05692827	      0.88256491	     -0.00025754	     -0.21013905	      0.00392848	      0.00026917	     49.30101019
      2.39101558	     -0.05365001	     -0.00057009	     -0.19470525	     -0.05692373	      0.88256522	     -0.00025794	     -0.21013620	      0.00393632	      0.00026987	     49.22976122
      2.39216995	     -0.05367757	     -0.00059197	     -0.19473249	     -0.05691918	      0.88256553	     -0.00025835	     -0.21013336	      0.00394385	      0.00026928	     49.33035565
      2.39365279	     -0.05371289	     -0.00061833	     -0.19476743	     -0.05691333	      0.88256593	     -0.00025890	     -0.21012975	      0.00395325	      0.00026684	     49.35082894
      2.39513564	     -0.05374954	     -0.00064674	     -0.19480367	     -0.05690746	      0.88256632	     -0.00025946	     -0.21012618	      0.00396222	      0.00026259	     49.54694418
      2.39628080	     -0.05377745	     -0.00066596	     -0.19483132	     -0.05690292	      0.88256662	     -0.00025991	     -0.21012347	      0.00396901	      0.00025830	     49.47068716
      2.39742596	     -0.05380625	     -0.00068698	     -0.19485983	     -0.05689837	      0.88256691	     -0.00026037	     -0.21012079	      0.00397550	      0.00025312	     49.55433718
      2.39894157	     -0.05384454	     -0.00071292	     -0.19489776	     -0.05689234	      0.88256729	     -0.00026099	     -0.21011731	      0.00398382	      0.00024511	     49.54646846
      2.40045719	     -0.05388371	     -0.00074050	     -0.19493656	     -0.05688629	      0.88256766	     -0.00026162	     -0.21011390	      0.00399169	      0.00023576	     49.72590458
      2.40153929	     -0.05391148	     -0.00075717	     -0.19496413	     -0.05688197	      0.88256791	     -0.00026209	     -0.21011152	      0.00399723	      0.00022842	     49.60121346
      2.40262139	     -0.05393971	     -0.00077547	     -0.19499212	     -0.05687764	      0.88256815	     -0.00026256	     -0.21010917	      0.00400257	      0.00022047	     49.65127705
      2.40423684	     -0.05398141	     -0.00080149	     -0.19503351	     -0.05687117	      0.88256850	     -0.00026327	     -0.21010575	      0.00401040	      0.00020770	     49.63660798
      2.40558707	     -0.05401701	     -0.00082403	     -0.19506884	     -0.05686575	      0.88256877	     -0.00026388	     -0.21010298	      0.00401675	      0.00019630	     49.72439512
      2.40693731	     -0.05405265	     -0.00084436	     -0.19510426	     -0.05686032	      0.88256903	     -0.00026450	     -0.21010028	      0.00402307	      0.00018446	     49.64364500
      2.40828755	     -0.05408846	     -0.00086658	     -0.19513981	     -0.05685489	      0.88256927	     -0.00026513	     -0.21009766	      0.00402919	      0.00017213	     49.76716817
      2.40949602	     -0.05412026	     -0.00088344	     -0.19517145	     -0.05685001	      0.88256947	     -0.00026570	     -0.21009537	      0.00403472	      0.00016083	     49.64260916
      2.41070450	     -0.05415187	     -0.00090184	     -0.19520287	     -0.05684514	      0.88256965	     -0.00026627	     -0.21009311	      0.00404013	      0.00014922	     49.71087383
      2.41191297	     -0.05418307	     -0.00091826	     -0.19523393	     -0.05684025	      0.88256983	     -0.00026686	     -0.21009088	      0.00404560	      0.00013755	     49.65544913
      2.41345142	     -0.05422253	     -0.00094015	     -0.19527319	     -0.05683402	      0.88257003	     -0.00026761	     -0.21008807	      0.00405251	      0.00012263	     49.71625011
      2.41467273	     -0.05425327	     -0.00095504	     -0.19530383	     -0.05682907	      0.88257017	     -0.00026821	     -0.21008586	      0.00405808	      0.00011083	     49.58229862
      2.41589403	     -0.05428371	     -0.00097125	     -0.19533415	     -0.05682411	      0.88257030	     -0.00026882	     -0.21008363	      0.00406359	      0.00009894	     49.61068239
      2.41711534	     -0.05431378	     -0.00098563	     -0.19536414	     -0.05681914	      0.88257041	     -0.00026943	     -0.21008137	      0.00406923	      0.00008709	     49.51825370
      2.41864703	     -0.05435036	     -0.00100425	     -0.19540061	     -0.05681290	      0.88257053	     -0.00027021	     -0.21007847	      0.00407636	      0.00007215	     49.53186660
      2.41984563	     -0.05437811	     -0.00101618	     -0.19542834	     -0.05680801	      0.88257061	     -0.00027082	     -0.21007614	      0.00408214	      0.00006044	     49.36350775
      2.42104422	     -0.05440470	     -0.00102933	     -0.19545489	     -0.05680312	      0.88257068	     -0.00027144	     -0.21007372	      0.00408800	      0.00004859	     49.35431669
      2.42224282	     -0.05442959	     -0.00104059	     -0.19547977	     -0.05679821	      0.88257073	     -0.00027206	     -0.21007120	      0.00409409	      0.00003670	     49.24497600
      2.42384069	     -0.05445841	     -0.00105549	     -0.19550860	     -0.05679167	      0.88257078	     -0.00027289	     -0.21006760	      0.00410248	      0.00002078	     49.23929447
      2.42502951	     -0.05447560	     -0.00106360	     -0.19552586	     -0.05678678	      0.88257079	     -0.00027351	     -0.21006467	      0.00410902	      0.00000910	     49.06859578
      2.42621834	     -0.05448943	     -0.00107269	     -0.19553974	     -0.05678190	      0.88257080	     -0.00027413	     -0.21006146	      0.00411566	     -0.00000243	     49.04931360
      2.42766946	     -0.05450188	     -0.00108116	     -0.19555230	     -0.05677592	      0.88257078	     -0.00027490	     -0.21005711	      0.00412402	     -0.00001605	     48.88799088
      2.42896063	     -0.05450834	     -0.00108953	     -0.19555886	     -0.05677059	      0.88257076	     -0.00027558	     -0.21005278	      0.00413154	     -0.00002777	     48.88357530
      2.43025181	     -0.05451178	     -0.00109486	     -0.19556245	     -0.05676525	      0.88257071	     -0.00027627	     -0.21004800	      0.00413923	     -0.00003891	     48.67742139
      2.43154299	     -0.05451262	     -0.00110166	     -0.19556341	     -0.05675990	      0.88257066	     -0.00027695	     -0.21004278	      0.00414690	     -0.00004960	     48.65843373
      2.43283416	     -0.05451100	     -0.00110513	     -0.19556198	     -0.05675454	      0.88257059	     -0.00027764	     -0.21003712	      0.00415475	     -0.00005973	     48.43166948
      2.43412534	     -0.05450681	     -0.00111019	     -0.19555794	     -0.05674917	      0.88257050	     -0.00027833	     -0.21003104	      0.00416257	     -0.00006946	     48.41017002
      2.43541651	     -0.05449939	     -0.00111161	     -0.19555074	     -0.05674379	      0.88257041	     -0.00027901	     -0.21002452	      0.00417059	     -0.00007865	     48.17384363
      2.43670769	     -0.05448927	     -0.00111482	     -0.19554080	     -0.05673840	      0.88257030	     -0.00027970	     -0.21001756	      0.00417856	     -0.00008745	     48.16038740
      2.43799887	     -0.05447612	     -0.00111408	     -0.19552790	     -0.05673300	      0.88257018	     -0.00028038	     -0.21001015	      0.00418668	     -0.00009572	     47.91457042
      2.43929004	     -0.05445887	     -0.00111517	     -0.19551087	     -0.05672759	      0.88257005	     -0.00028106	     -0.21000227	      0.00419473	     -0.00010367	     47.92430537
      2.44058122	     -0.05443860	     -0.00111217	     -0.19549089	     -0.05672217	      0.88256991	     -0.00028174	     -0.20999390	      0.00420295	     -0.00011116	     47.68420580
      2.44187240	     -0.05441550	     -0.00111136	     -0.19546803	     -0.05671674	      0.88256976	     -0.00028242	     -0.20998505	      0.00421105	     -0.00011843	     47.71542064
      2.44316357	     -0.05438989	     -0.00110631	     -0.19544273	     -0.05671129	      0.88256961	     -0.00028309	     -0.20997573	      0.00421933	     -0.00012536	     47.48727162
      2.44445475	     -0.05436144	     -0.00110364	     -0.19541454	     -0.05670584	      0.88256944	     -0.00028376	     -0.20996596	      0.00422751	     -0.00013220	     47.54914351
      2.44574592	     -0.05433034	     -0.00109648	     -0.19538378	     -0.05670038	      0.88256927	     -0.00028442	     -0.20995575	      0.00423588	     -0.00013877	     47.33562082
      2.44703710	     -0.05429787	     -0.00109198	     -0.19535159	     -0.05669490	      0.88256908	     -0.00028508	     -0.20994512	      0.00424412	     -0.00014534	     47.41466760
      2.44832828	     -0.05426459	     -0.00108306	     -0.19531867	     -0.05668942	      0.88256889	     -0.00028573	     -0.20993413	      0.00425256	     -0.00015174	     47.20798438
      2.44961945	     -0.05423052	     -0.00107698	     -0.19528489	     -0.05668392	      0.88256869	     -0.00028637	     -0.20992284	      0.00426090	     -0.00015825	     47.31321007
      2.45091063	     -0.05419554	     -0.00106641	     -0.19525029	     -0.05667841	      0.88256848	     -0.00028701	     -0.20991129	      0.00426946	     -0.00016465	     47.12965907
      2.45220180	     -0.05415928	     -0.00105871	     -0.19521433	     -0.05667289	      0.88256827	     -0.00028764	     -0.20989950	      0.00427790	     -0.00017116	     47.26352038
      2.45349298	     -0.05412076	     -0.00104635	     -0.19517621	     -0.05666737	      0.88256804	     -0.00028826	     -0.20988747	      0.00428657	     -0.00017753	     47.10958652
      2.45478416	     -0.05408093	     -0.00103684	     -0.19513670	     -0.05666182	      0.88256781	     -0.00028888	     -0.20987521	      0.00429513	     -0.00018394	     47.26167860
      2.45607533	     -0.05404105	     -0.00102298	     -0.19509723	     -0.05665627	      0.88256757	     -0.00028948	     -0.20986276	      0.00430388	     -0.00019018	     47.11449627
      2.45736651	     -0.05400083	     -0.00101216	     -0.19505735	     -0.05665071	      0.88256732	     -0.00029008	     -0.20985015	      0.00431253	     -0.00019646	     47.27289397
      2.45865769	     -0.05395933	     -0.00099680	     -0.19501627	     -0.05664514	      0.88256706	     -0.00029068	     -0.20983741	      0.00432148	     -0.00020252	     47.14453122
      2.45994886	     -0.05391752	     -0.00098420	     -0.19497482	     -0.05663955	      0.88256679	     -0.00029126	     -0.20982455	      0.00433042	     -0.00020858	     47.30378845
      2.46124004	     -0.05387569	     -0.00096735	     -0.19493344	     -0.05663395	      0.88256652	     -0.00029184	     -0.20981161	      0.00433972	     -0.00021443	     47.18200064
      2.46253121	     -0.05383303	     -0.00095306	     -0.19489115	     -0.05662834	      0.88256624	     -0.00029241	     -0.20979860	      0.00434906	     -0.00022027	     47.34605347
      2.46382239	     -0.05378885	     -0.00093456	     -0.19484744	     -0.05662272	      0.88256595	     -0.00029297	     -0.20978551	      0.00435878	     -0.00022585	     47.24147129
      2.46511357	     -0.05374344	     -0.00091844	     -0.19480245	     -0.05661709	      0.88256566	     -0.00029353	     -0.20977233	      0.00436852	     -0.00023132	     47.40078014
      2.46640474	     -0.05369726	     -0.00089841	     -0.19475675	     -0.05661144	      0.88256535	     -0.00029407	     -0.20975906	      0.00437855	     -0.00023644	     47.30058626
      2.46769592	     -0.05365073	     -0.00088066	     -0.19471066	     -0.05660578	      0.88256505	     -0.00029461	     -0.20974572	      0.00438853	     -0.00024140	     47.44963049
      2.46898710	     -0.05360338	     -0.00085924	     -0.19466381	     -0.05660011	      0.88256473	     -0.00029514	     -0.20973232	      0.00439871	     -0.00024602	     47.36191945
      2.47027827	     -0.05355466	     -0.00083976	     -0.19461554	     -0.05659442	      0.88256441	     -0.00029567	     -0.20971885	      0.00440880	     -0.00025045	     47.51105378
      2.47156945	     -0.05350490	     -0.00081687	     -0.19456631	     -0.05658872	      0.88256408	     -0.00029618	     -0.20970530	      0.00441902	     -0.00025451	     47.43528206
      2.47286062	     -0.05345397	     -0.00079572	     -0.19451587	     -0.05658301	      0.88256375	     -0.00029668	     -0.20969168	      0.00442907	     -0.00025835	     47.57764424
      2.47415180	     -0.05340166	     -0.00077150	     -0.19446410	     -0.05657729	      0.88256342	     -0.00029717	     -0.20967797	      0.00443917	     -0.00026179	     47.51162281
      2.47544298	     -0.05334804	     -0.00074884	     -0.19441099	     -0.05657155	      0.88256308	     -0.00029765	     -0.20966418	      0.00444903	     -0.00026496	     47.64197289
      2.47673415	     -0.05329281	     -0.00072344	     -0.19435632	     -0.05656580	      0.88256273	     -0.00029812	     -0.20965032	      0.00445886	     -0.00026766	     47.59101482
      2.47802533	     -0.05323555	     -0.00069925	     -0.19429959	     -0.05656003	      0.88256239	     -0.00029858	     -0.20963636	      0.00446843	     -0.00026998	     47.71364990
      2.47931651	     -0.05317510	     -0.00067228	     -0.19423972	     -0.05655426	      0.88256204	     -0.00029902	     -0.20962225	      0.00447793	     -0.00027176	     47.68184421
      2.48060768	     -0.05311191	     -0.00064624	     -0.19417708	     -0.05654847	      0.88256168	     -0.00029945	     -0.20960794	      0.00448713	     -0.00027307	     47.79938848
      2.48189886	     -0.05304746	     -0.00061794	     -0.19411323	     -0.05654267	      0.88256133	     -0.00029987	     -0.20959342	      0.00449615	     -0.00027375	     47.76143516
      2.48319003	     -0.05298316	     -0.00059067	     -0.19404950	     -0.05653686	      0.88256098	     -0.00030027	     -0.20957873	      0.00450481	     -0.00027395	     47.84965707
      2.48448121	     -0.05291801	     -0.00056144	     -0.19398495	     -0.05653104	      0.88256062	     -0.00030066	     -0.20956392	      0.00451324	     -0.00027362	     47.81518536
      2.48577239	     -0.05285144	     -0.00053331	     -0.19391895	     -0.05652521	      0.88256027	     -0.00030103	     -0.20954899	      0.00452134	     -0.00027285	     47.89983904
      2.48706356	     -0.05278402	     -0.00050347	     -0.19385214	     -0.05651936	      0.88255992	     -0.00030139	     -0.20953393	      0.00452922	     -0.00027157	     47.86222207
      2.48863478	     -0.05269984	     -0.00046822	     -0.19376867	     -0.05651224	      0.88255949	     -0.00030181	     -0.20951543	      0.00453835	     -0.00026951	     48.01313907
      2.48978713	     -0.05263574	     -0.00043971	     -0.19370512	     -0.05650701	      0.88255919	     -0.00030210	     -0.20950172	      0.00454495	     -0.00026757	     47.91023467
      2.49093948	     -0.05257109	     -0.00041252	     -0.19364101	     -0.05650176	      0.88255888	     -0.00030237	     -0.20948787	      0.00455126	     -0.00026539	     47.97067043
      2.49248377	     -0.05248446	     -0.00037426	     -0.19355511	     -0.05649473	      0.88255847	     -0.00030273	     -0.20946914	      0.00455948	     -0.00026198	     47.92575136
      2.49386477	     -0.05240643	     -0.00034121	     -0.19347771	     -0.05648843	      0.88255811	     -0.00030302	     -0.20945227	      0.00456646	     -0.00025863	     48.03279980
      2.49524576	     -0.05232609	     -0.00030512	     -0.19339805	     -0.05648212	      0.88255776	     -0.00030330	     -0.20943526	      0.00457335	     -0.00025494	     47.90846454
      2.49645039	     -0.05225627	     -0.00027603	     -0.19332876	     -0.05647660	      0.88255745	     -0.00030353	     -0.20942031	      0.00457903	     -0.00025160	     48.01312077
      2.49765502	     -0.05218649	     -0.00024465	     -0.19325956	     -0.05647108	      0.88255715	     -0.00030374	     -0.20940530	      0.00458463	     -0.00024809	     47.92473339
      2.49885965	     -0.05211632	     -0.00021422	     -0.19318994	     -0.05646556	      0.88255685	     -0.00030394	     -0.20939022	      0.00459002	     -0.00024458	     47.94980203
      2.50051089	     -0.05201989	     -0.00017078	     -0.19309428	     -0.05645797	      0.88255645	     -0.00030420	     -0.20936948	      0.00459723	     -0.00023976	     47.85088767
      2.50174714	     -0.05194906	     -0.00013990	     -0.19302400	     -0.05645229	      0.88255616	     -0.00030437	     -0.20935393	      0.00460233	     -0.00023631	     47.91323703
      2.50298340	     -0.05187916	     -0.00010709	     -0.19295466	     -0.05644659	      0.88255587	     -0.00030453	     -0.20933840	      0.00460738	     -0.00023301	     47.80878721
      2.50421965	     -0.05181092	     -0.00007559	     -0.19288696	     -0.05644090	      0.88255558	     -0.00030468	     -0.20932294	      0.00461223	     -0.00023002	     47.80697154
      2.50583789	     -0.05172303	     -0.00003272	     -0.19279979	     -0.05643343	      0.88255521	     -0.00030485	     -0.20930284	      0.00461844	     -0.00022661	     47.67782188
      2.50704850	     -0.05166053	     -0.00000287	     -0.19273778	     -0.05642783	      0.88255494	     -0.00030497	     -0.20928796	      0.00462287	     -0.00022461	     47.70410768
      2.50825912	     -0.05159847	      0.00002892	     -0.19267624	     -0.05642223	      0.88255467	     -0.00030507	     -0.20927323	      0.00462727	     -0.00022306	     47.59567572
      2.50974609	     -0.05152704	      0.00006571	     -0.19260540	     -0.05641535	      0.88255434	     -0.00030518	     -0.20925541	      0.00463245	     -0.00022197	     47.55858490
      2.51106852	     -0.05146635	      0.00010022	     -0.19254526	     -0.05640922	      0.88255405	     -0.00030527	     -0.20923989	      0.00463699	     -0.00022183	     47.40514170
      2.51239094	     -0.05141289	      0.00013133	     -0.19249227	     -0.05640309	      0.88255375	     -0.00030534	     -0.20922475	      0.00464135	     -0.00022267	     47.35992310
      2.51371337	     -0.05136006	      0.00016537	     -0.19243997	     -0.05639694	      0.88255346	     -0.00030540	     -0.20921009	      0.00464574	     -0.00022455	     47.21310392
      2.51503580	     -0.05131601	      0.00019530	     -0.19239637	     -0.05639080	      0.88255316	     -0.00030545	     -0.20919590	      0.00465007	     -0.00022756	     47.12980442
      2.51635822	     -0.05127013	      0.00022885	     -0.19235100	     -0.05638465	      0.88255285	     -0.00030549	     -0.20918226	      0.00465449	     -0.00023173	     47.01629499
      2.51768065	     -0.05123490	      0.00025736	     -0.19231618	     -0.05637849	      0.88255254	     -0.00030552	     -0.20916912	      0.00465899	     -0.00023711	     46.87832396
      2.51882281	     -0.05120053	      0.00028581	     -0.19228223	     -0.05637316	      0.88255227	     -0.00030553	     -0.20915827	      0.00466299	     -0.00024274	     46.80306615
      2.51996496	     -0.05117426	      0.00031103	     -0.19225633	     -0.05636784	      0.88255199	     -0.00030554	     -0.20914784	      0.00466712	     -0.00024929	     46.65947804
      2.52140686	     -0.05114204	      0.00034405	     -0.19222459	     -0.05636110	      0.88255162	     -0.00030555	     -0.20913538	      0.00467251	     -0.00025891	     46.55760345
      2.52284876	     -0.05112032	      0.00037399	     -0.19220328	     -0.05635436	      0.88255124	     -0.00030554	     -0.20912367	      0.00467822	     -0.00026992	     46.30746275
      2.52398243	     -0.05110034	      0.00039987	     -0.19218368	     -0.05634905	      0.88255093	     -0.00030552	     -0.20911507	      0.00468287	     -0.00027961	     46.28346549
      2.52511610	     -0.05108885	      0.00042305	     -0.19217252	     -0.05634374	      0.88255061	     -0.00030550	     -0.20910697	      0.00468780	     -0.00029013	     46.09576457
      2.52658777	     -0.05107533	      0.00045399	     -0.19215944	     -0.05633684	      0.88255017	     -0.00030547	     -0.20909727	      0.00469450	     -0.00030510	     45.98213690
      2.52805945	     -0.05107284	      0.00048186	     -0.19215732	     -0.05632993	      0.88254971	     -0.00030543	     -0.20908850	      0.00470172	     -0.00032140	     45.65264922
      2.52914749	     -0.05106628	      0.00050443	     -0.19215109	     -0.05632481	      0.88254935	     -0.00030539	     -0.20908266	      0.00470724	     -0.00033432	     45.64642415
      2.53023553	     -0.05106725	      0.00052455	     -0.19215234	     -0.05631968	      0.88254898	     -0.00030535	     -0.20907733	      0.00471309	     -0.00034781	     45.45150557
      2.53178565	     -0.05106863	      0.00055362	     -0.19215413	     -0.05631237	      0.88254843	     -0.00030529	     -0.20907061	      0.00472183	     -0.00036798	     45.30411945
      2.53311874	     -0.05107613	      0.00057655	     -0.19216194	     -0.05630607	      0.88254792	     -0.00030523	     -0.20906558	      0.00472982	     -0.00038600	     45.03553759
      2.53445183	     -0.05108081	      0.00060061	     -0.19216697	     -0.05629976	      0.88254740	     -0.00030516	     -0.20906125	      0.00473810	     -0.00040455	     44.97819754
      2.53578492	     -0.05109432	      0.00062153	     -0.19218077	     -0.05629344	      0.88254685	     -0.00030509	     -0.20905752	      0.00474686	     -0.00042332	     44.65877228
      2.53711801	     -0.05110103	      0.00064484	     -0.19218781	     -0.05628710	      0.88254627	     -0.00030502	     -0.20905442	      0.00475583	     -0.00044228	     44.66723547
      2.53825836	     -0.05111620	      0.00066115	     -0.19220321	     -0.05628167	      0.88254576	     -0.00030495	     -0.20905216	      0.00476391	     -0.00045838	     44.36540622
      2.53939871	     -0.05112652	      0.00067877	     -0.19221379	     -0.05627624	      0.88254522	     -0.00030488	     -0.20905028	      0.00477216	     -0.00047439	     44.28327081
      2.54084878	     -0.05114516	      0.00069863	     -0.19223270	     -0.05626931	      0.88254452	     -0.00030480	     -0.20904833	      0.00478311	     -0.00049434	     44.05564452
      2.54229884	     -0.05116003	      0.00071900	     -0.19224787	     -0.05626237	      0.88254379	     -0.00030471	     -0.20904687	      0.00479440	     -0.00051371	     44.00665023
      2.54345501	     -0.05117907	      0.00073199	     -0.19226709	     -0.05625682	      0.88254319	     -0.00030464	     -0.20904596	      0.00480382	     -0.00052851	     43.76208368
      2.54461118	     -0.05119311	      0.00074600	     -0.19228133	     -0.05625126	      0.88254257	     -0.00030457	     -0.20904528	      0.00481343	     -0.00054274	     43.67891515
      2.54607940	     -0.05121594	      0.00076099	     -0.19230437	     -0.05624418	      0.88254176	     -0.00030448	     -0.20904464	      0.00482609	     -0.00055974	     43.47463487
      2.54754762	     -0.05123389	      0.00077628	     -0.19232254	     -0.05623709	      0.88254093	     -0.00030439	     -0.20904426	      0.00483912	     -0.00057552	     43.43242706
      2.54866430	     -0.05125486	      0.00078421	     -0.19234361	     -0.05623168	      0.88254028	     -0.00030432	     -0.20904404	      0.00484947	     -0.00058649	     43.23064574
      2.54978098	     -0.05127070	      0.00079278	     -0.19235958	     -0.05622626	      0.88253962	     -0.00030426	     -0.20904392	      0.00486001	     -0.00059656	     43.16360710
      2.55131731	     -0.05129696	      0.00080104	     -0.19238594	     -0.05621878	      0.88253869	     -0.00030417	     -0.20904380	      0.00487495	     -0.00060858	     43.02020883
      2.55285364	     -0.05131822	      0.00080866	     -0.19240729	     -0.05621128	      0.88253775	     -0.00030409	     -0.20904374	      0.00489014	     -0.00061827	     43.00713369
      2.55392981	     -0.05134056	      0.00081006	     -0.19242963	     -0.05620601	      0.88253708	     -0.00030404	     -0.20904365	      0.00490104	     -0.00062342	     42.85297988
      2.55500599	     -0.05135813	      0.00081206	     -0.19244721	     -0.05620073	      0.88253641	     -0.00030398	     -0.20904357	      0.00491190	     -0.00062725	     42.80026742
      2.55663864	     -0.05138849	      0.00081192	     -0.19247752	     -0.05619269	      0.88253538	     -0.00030391	     -0.20904338	      0.00492845	     -0.00063040	     42.69035101
      2.55799952	     -0.05141146	      0.00081094	     -0.19250045	     -0.05618598	      0.88253452	     -0.00030385	     -0.20904319	      0.00494217	     -0.00063059	     42.64981448
      2.55936040	     -0.05144070	      0.00080631	     -0.19252958	     -0.05617924	      0.88253366	     -0.00030380	     -0.20904292	      0.00495592	     -0.00062853	     42.55074776
      2.56072128	     -0.05146427	      0.00080216	     -0.19255305	     -0.05617249	      0.88253281	     -0.00030375	     -0.20904262	      0.00496949	     -0.00062436	     42.55258111
      2.56193643	     -0.05149370	      0.00079438	     -0.19258231	     -0.05616644	      0.88253205	     -0.00030371	     -0.20904229	      0.00498169	     -0.00061879	     42.45765137
      2.56315159	     -0.05151803	      0.00078728	     -0.19260649	     -0.05616038	      0.88253131	     -0.00030367	     -0.20904195	      0.00499373	     -0.00061165	     42.44804292
      2.56436674	     -0.05154701	      0.00077743	     -0.19263528	     -0.05615431	      0.88253057	     -0.00030364	     -0.20904157	      0.00500579	     -0.00060293	     42.40089098
      2.56593732	     -0.05158032	      0.00076409	     -0.19266833	     -0.05614643	      0.88252963	     -0.00030359	     -0.20904106	      0.00502124	     -0.00058945	     42.41126359
      2.56718086	     -0.05161228	      0.00075019	     -0.19270003	     -0.05614018	      0.88252891	     -0.00030356	     -0.20904059	      0.00503347	     -0.00057700	     42.33202075
      2.56842440	     -0.05163868	      0.00073706	     -0.19272619	     -0.05613391	      0.88252820	     -0.00030353	     -0.20904009	      0.00504553	     -0.00056318	     42.33875247
      2.56966794	     -0.05166875	      0.00072143	     -0.19275597	     -0.05612763	      0.88252751	     -0.00030351	     -0.20903950	      0.00505760	     -0.00054799	     42.29916465
      2.57121532	     -0.05170090	      0.00070199	     -0.19278778	     -0.05611979	      0.88252667	     -0.00030347	     -0.20903865	      0.00507248	     -0.00052739	     42.33778363
      2.57244221	     -0.05173146	      0.00068340	     -0.19281801	     -0.05611356	      0.88252604	     -0.00030345	     -0.20903782	      0.00508429	     -0.00050968	     42.28826343
      2.57366911	     -0.05175616	      0.00066564	     -0.19284239	     -0.05610732	      0.88252542	     -0.00030343	     -0.20903688	      0.00509591	     -0.00049091	     42.32477655
      2.57489600	     -0.05178392	      0.00064565	     -0.19286979	     -0.05610106	      0.88252483	     -0.00030340	     -0.20903579	      0.00510744	     -0.00047104	     42.31177830
      2.57650628	     -0.05181525	      0.00061961	     -0.19290068	     -0.05609282	      0.88252410	     -0.00030337	     -0.20903416	      0.00512221	     -0.00044356	     42.37400019
      2.57772937	     -0.05184385	      0.00059710	     -0.19292888	     -0.05608655	      0.88252357	     -0.00030335	     -0.20903272	      0.00513326	     -0.00042168	     42.33736105
      2.57895247	     -0.05186673	      0.00057565	     -0.19295140	     -0.05608027	      0.88252307	     -0.00030332	     -0.20903115	      0.00514399	     -0.00039917	     42.39491374
      2.58042317	     -0.05189836	      0.00054723	     -0.19298254	     -0.05607269	      0.88252250	     -0.00030328	     -0.20902903	      0.00515663	     -0.00037129	     42.39504115
      2.58174663	     -0.05192084	      0.00052271	     -0.19300460	     -0.05606586	      0.88252203	     -0.00030325	     -0.20902693	      0.00516757	     -0.00034573	     42.48734844
      2.58307009	     -0.05194924	      0.00049492	     -0.19303252	     -0.05605901	      0.88252158	     -0.00030321	     -0.20902461	      0.00517826	     -0.00031975	     42.47302768
      2.58439355	     -0.05197069	      0.00046886	     -0.19305353	     -0.05605215	      0.88252118	     -0.00030316	     -0.20902213	      0.00518847	     -0.00029363	     42.57754411
      2.58571701	     -0.05199916	      0.00043954	     -0.19308149	     -0.05604528	      0.88252081	     -0.00030311	     -0.20901944	      0.00519839	     -0.00026739	     42.56266810
      2.58704047	     -0.05201998	      0.00041186	     -0.19310184	     -0.05603839	      0.88252047	     -0.00030306	     -0.20901661	      0.00520777	     -0.00024129	     42.68087389
      2.58836393	     -0.05204835	      0.00038061	     -0.19312966	     -0.05603150	      0.88252017	     -0.00030299	     -0.20901357	      0.00521684	     -0.00021528	     42.66594876
      2.58968739	     -0.05206866	      0.00035186	     -0.19314948	     -0.05602459	      0.88251990	     -0.00030292	     -0.20901041	      0.00522537	     -0.00018968	     42.79097203
      2.59101085	     -0.05209705	      0.00031944	     -0.19317732	     -0.05601767	      0.88251967	     -0.00030283	     -0.20900706	      0.00523360	     -0.00016451	     42.79020612
      2.59233430	     -0.05211701	      0.00028993	     -0.19319677	     -0.05601073	      0.88251947	     -0.00030274	     -0.20900360	      0.00524133	     -0.00014006	     42.91927243
      2.59365776	     -0.05214542	      0.00025631	     -0.19322460	     -0.05600379	      0.88251930	     -0.00030263	     -0.20899996	      0.00524879	     -0.00011632	     42.93824492
      2.59498122	     -0.05216504	      0.00022587	     -0.19324370	     -0.05599684	      0.88251916	     -0.00030251	     -0.20899624	      0.00525577	     -0.00009351	     43.06272919
      2.59630468	     -0.05219353	      0.00019064	     -0.19327158	     -0.05598988	      0.88251905	     -0.00030238	     -0.20899234	      0.00526242	     -0.00007157	     43.10072028
      2.59762814	     -0.05221313	      0.00015971	     -0.19329066	     -0.05598291	      0.88251897	     -0.00030223	     -0.20898837	      0.00526863	     -0.00005073	     43.20988025
      2.59879105	     -0.05223762	      0.00012803	     -0.19331460	     -0.05597678	      0.88251892	     -0.00030209	     -0.20898476	      0.00527381	     -0.00003331	     43.27866671
      2.59995395	     -0.05225760	      0.00009896	     -0.19333409	     -0.05597065	      0.88251889	     -0.00030194	     -0.20898110	      0.00527870	     -0.00001677	     43.34738168
      2.60138139	     -0.05228498	      0.00006104	     -0.19336081	     -0.05596311	      0.88251888	     -0.00030173	     -0.20897651	      0.00528426	      0.00000228	     43.46861205
      2.60280884	     -0.05230979	      0.00002585	     -0.19338503	     -0.05595556	      0.88251889	     -0.00030150	     -0.20897183	      0.00528939	      0.00002002	     43.52491443
      2.60390638	     -0.05233162	     -0.00000460	     -0.19340634	     -0.05594975	      0.88251892	     -0.00030131	     -0.20896817	      0.00529294	      0.00003274	     43.66089732
      2.60500393	     -0.05235174	     -0.00003271	     -0.19342598	     -0.05594394	      0.88251897	     -0.00030110	     -0.20896448	      0.00529622	      0.00004476	     43.71478271
      2.60648452	     -0.05237915	     -0.00007209	     -0.19345272	     -0.05593610	      0.88251904	     -0.00030080	     -0.20895943	      0.00530002	      0.00005986	     43.86160044
      2.60796511	     -0.05240485	     -0.00010910	     -0.19347780	     -0.05592825	      0.88251914	     -0.00030048	     -0.20895428	      0.00530321	      0.00007377	     43.90477168
      2.60899634	     -0.05242257	     -0.00013747	     -0.19349505	     -0.05592278	      0.88251922	     -0.00030023	     -0.20895062	      0.00530488	      0.00008268	     44.05449229
      2.61002756	     -0.05243912	     -0.00016382	     -0.19351115	     -0.05591731	      0.88251931	     -0.00029998	     -0.20894689	      0.00530625	      0.00009106	     44.11565626
      2.61161562	     -0.05246295	     -0.00020516	     -0.19353430	     -0.05590888	      0.88251947	     -0.00029956	     -0.20894097	      0.00530751	      0.00010289	     44.27244486
      2.61292282	     -0.05248078	     -0.00023810	     -0.19355158	     -0.05590194	      0.88251961	     -0.00029919	     -0.20893593	      0.00530782	      0.00011179	     44.34095425
      2.61423001	     -0.05249705	     -0.00027230	     -0.19356729	     -0.05589500	      0.88251976	     -0.00029880	     -0.20893070	      0.00530731	      0.00011990	     44.49826964
      2.61553721	     -0.05250992	     -0.00030348	     -0.19357965	     -0.05588807	      0.88251992	     -0.00029839	     -0.20892526	      0.00530615	      0.00012732	     44.54677653
      2.61669188	     -0.05251667	     -0.00033287	     -0.19358592	     -0.05588194	      0.88252007	     -0.00029801	     -0.20892018	      0.00530441	      0.00013328	     44.72339105
      2.61784655	     -0.05251801	     -0.00035953	     -0.19358683	     -0.05587582	      0.88252023	     -0.00029762	     -0.20891476	      0.00530217	      0.00013896	     44.80692642
      2.61900123	     -0.05251316	     -0.00038662	     -0.19358155	     -0.05586970	      0.88252039	     -0.00029721	     -0.20890889	      0.00529925	      0.00014441	     44.95673804
      2.62051514	     -0.05249745	     -0.00041939	     -0.19356532	     -0.05586168	      0.88252062	     -0.00029665	     -0.20890035	      0.00529442	      0.00015153	     45.09695330
      2.62168410	     -0.05247825	     -0.00044559	     -0.19354570	     -0.05585549	      0.88252080	     -0.00029621	     -0.20889302	      0.00528973	      0.00015709	     45.26840357
      2.62285307	     -0.05245376	     -0.00046926	     -0.19352084	     -0.05584931	      0.88252098	     -0.00029574	     -0.20888501	      0.00528428	      0.00016291	     45.37255311
      2.62402203	     -0.05242503	     -0.00049357	     -0.19349171	     -0.05584314	      0.88252118	     -0.00029527	     -0.20887631	      0.00527791	      0.00016900	     45.52466324
      2.62552578	     -0.05238413	     -0.00052269	     -0.19345034	     -0.05583521	      0.88252144	     -0.00029463	     -0.20886413	      0.00526843	      0.00017736	     45.66947305
      2.62666869	     -0.05234964	     -0.00054600	     -0.19341545	     -0.05582919	      0.88252164	     -0.00029414	     -0.20885418	      0.00526014	      0.00018403	     45.83245930
      2.62781160	     -0.05231185	     -0.00056699	     -0.19337730	     -0.05582318	      0.88252186	     -0.00029363	     -0.20884366	      0.00525106	      0.00019106	     45.94832483
      2.62920167	     -0.05226189	     -0.00059341	     -0.19332688	     -0.05581589	      0.88252213	     -0.00029300	     -0.20883008	      0.00523881	      0.00020000	     46.14761450
      2.63044724	     -0.05221389	     -0.00061476	     -0.19327849	     -0.05580937	      0.88252239	     -0.00029241	     -0.20881721	      0.00522680	      0.00020846	     46.27427519
      2.63169280	     -0.05216469	     -0.00063792	     -0.19322886	     -0.05580287	      0.88252265	     -0.00029181	     -0.20880375	      0.00521367	      0.00021716	     46.44801610
      2.63293836	     -0.05211539	     -0.00065804	     -0.19317919	     -0.05579639	      0.88252293	     -0.00029120	     -0.20878978	      0.00519960	      0.00022615	     46.55858224
      2.63418392	     -0.05206594	     -0.00068012	     -0.19312930	     -0.05578992	      0.88252321	     -0.00029058	     -0.20877537	      0.00518445	      0.00023509	     46.71752067
      2.63542948	     -0.05201573	     -0.00069877	     -0.19307871	     -0.05578347	      0.88252351	     -0.00028994	     -0.20876058	      0.00516848	      0.00024395	     46.82059578
      2.63667504	     -0.05196604	     -0.00071969	     -0.19302860	     -0.05577704	      0.88252382	     -0.00028930	     -0.20874548	      0.00515154	      0.00025244	     46.96349115
      2.63792061	     -0.05191822	     -0.00073682	     -0.19298041	     -0.05577064	      0.88252414	     -0.00028864	     -0.20873016	      0.00513392	      0.00026053	     47.04216556
      2.63903900	     -0.05187622	     -0.00075456	     -0.19293803	     -0.05576491	      0.88252444	     -0.00028803	     -0.20871627	      0.00511742	      0.00026706	     47.15068900
      2.64015740	     -0.05183498	     -0.00076974	     -0.19289647	     -0.05575919	      0.88252474	     -0.00028742	     -0.20870228	      0.00510052	      0.00027288	     47.23256962
      2.64150106	     -0.05178537	     -0.00078881	     -0.19284642	     -0.05575235	      0.88252511	     -0.00028667	     -0.20868536	      0.00507965	      0.00027864	     47.36328536
      2.64284473	     -0.05173519	     -0.00080517	     -0.19279587	     -0.05574554	      0.88252549	     -0.00028591	     -0.20866830	      0.00505836	      0.00028305	     47.46969093
      2.64397941	     -0.05169273	     -0.00082067	     -0.19275305	     -0.05573981	      0.88252581	     -0.00028526	     -0.20865380	      0.00503997	      0.00028553	     47.56773384
      2.64511409	     -0.05165054	     -0.00083370	     -0.19271055	     -0.05573410	      0.88252613	     -0.00028460	     -0.20863921	      0.00502134	      0.00028696	     47.63748066
      2.64624877	     -0.05160881	     -0.00084740	     -0.19266849	     -0.05572842	      0.88252646	     -0.00028392	     -0.20862454	      0.00500238	      0.00028718	     47.71310257
      2.64778888	     -0.05155141	     -0.00086352	     -0.19261069	     -0.05572073	      0.88252690	     -0.00028300	     -0.20860453	      0.00497630	      0.00028564	     47.80499721
      2.64893998	     -0.05150726	     -0.00087640	     -0.19256621	     -0.05571502	      0.88252723	     -0.00028230	     -0.20858947	      0.00495648	      0.00028305	     47.87631749
      2.65009108	     -0.05146252	     -0.00088695	     -0.19252119	     -0.05570932	      0.88252755	     -0.00028159	     -0.20857430	      0.00493649	      0.00027935	     47.92031266
      2.65124218	     -0.05141737	     -0.00089804	     -0.19247574	     -0.05570365	      0.88252787	     -0.00028087	     -0.20855903	      0.00491623	      0.00027447	     47.97045296
      2.65277896	     -0.05135687	     -0.00091052	     -0.19241489	     -0.05569612	      0.88252829	     -0.00027990	     -0.20853847	      0.00488889	      0.00026623	     48.01217878
      2.65391163	     -0.05131273	     -0.00092076	     -0.19237046	     -0.05569059	      0.88252858	     -0.00027917	     -0.20852323	      0.00486844	      0.00025884	     48.04064628
      2.65504430	     -0.05126944	     -0.00092885	     -0.19232693	     -0.05568509	      0.88252887	     -0.00027844	     -0.20850795	      0.00484785	      0.00025043	     48.04061457
      2.65644592	     -0.05121687	     -0.00093974	     -0.19227403	     -0.05567831	      0.88252922	     -0.00027753	     -0.20848902	      0.00482207	      0.00023849	     48.05773875
      2.65769213	     -0.05117077	     -0.00094710	     -0.19222767	     -0.05567232	      0.88252951	     -0.00027670	     -0.20847219	      0.00479901	      0.00022658	     48.03695962
      2.65893833	     -0.05112471	     -0.00095610	     -0.19218133	     -0.05566635	      0.88252978	     -0.00027587	     -0.20845536	      0.00477571	      0.00021337	     48.04699522
      2.66018453	     -0.05107911	     -0.00096206	     -0.19213550	     -0.05566041	      0.88253004	     -0.00027503	     -0.20843853	      0.00475233	      0.00019908	     48.00401616
      2.66143073	     -0.05103426	     -0.00097005	     -0.19209037	     -0.05565451	      0.88253028	     -0.00027418	     -0.20842172	      0.00472872	      0.00018362	     47.99831184
      2.66267693	     -0.05099090	     -0.00097483	     -0.19204679	     -0.05564863	      0.88253049	     -0.00027333	     -0.20840495	      0.00470506	      0.00016719	     47.92675399
      2.66392313	     -0.05094848	     -0.00098205	     -0.19200411	     -0.05564278	      0.88253069	     -0.00027246	     -0.20838825	      0.00468119	      0.00014963	     47.91454482
      2.66516933	     -0.05090634	     -0.00098555	     -0.19196177	     -0.05563696	      0.88253087	     -0.00027159	     -0.20837163	      0.00465735	      0.00013121	     47.82981200
      2.66641553	     -0.05086422	     -0.00099183	     -0.19191939	     -0.05563117	      0.88253102	     -0.00027071	     -0.20835507	      0.00463333	      0.00011179	     47.81960276
      2.66766174	     -0.05082162	     -0.00099398	     -0.19187662	     -0.05562541	      0.88253114	     -0.00026983	     -0.20833855	      0.00460936	      0.00009170	     47.72187283
      2.66877363	     -0.05078315	     -0.00099841	     -0.19183794	     -0.05562030	      0.88253124	     -0.00026903	     -0.20832383	      0.00458783	      0.00007311	     47.69347604
      2.66988553	     -0.05074422	     -0.00100028	     -0.19179885	     -0.05561521	      0.88253131	     -0.00026823	     -0.20830912	      0.00456632	      0.00005415	     47.61716685
      2.67125161	     -0.05069615	     -0.00100350	     -0.19175055	     -0.05560899	      0.88253137	     -0.00026724	     -0.20829104	      0.00453976	      0.00003031	     47.56434034
      2.67261770	     -0.05064729	     -0.00100420	     -0.19170152	     -0.05560281	      0.88253139	     -0.00026624	     -0.20827296	      0.00451316	      0.00000614	     47.45859646
      2.67375825	     -0.05060700	     -0.00100681	     -0.19166104	     -0.05559767	      0.88253139	     -0.00026540	     -0.20825790	      0.00449080	     -0.00001424	     47.41421797
      2.67489881	     -0.05056718	     -0.00100707	     -0.19162107	     -0.05559256	      0.88253136	     -0.00026455	     -0.20824291	      0.00446843	     -0.00003465	     47.31946995
      2.67603936	     -0.05052785	     -0.00100808	     -0.19158157	     -0.05558748	      0.88253131	     -0.00026370	     -0.20822797	      0.00444599	     -0.00005512	     47.26027672
      2.67761026	     -0.05047436	     -0.00100748	     -0.19152788	     -0.05558052	      0.88253120	     -0.00026252	     -0.20820752	      0.00441513	     -0.00008323	     47.14615355
      2.67877258	     -0.05043428	     -0.00100809	     -0.19148763	     -0.05557540	      0.88253109	     -0.00026164	     -0.20819245	      0.00439227	     -0.00010398	     47.11063912
      2.67993489	     -0.05039341	     -0.00100646	     -0.19144664	     -0.05557031	      0.88253096	     -0.00026076	     -0.20817741	      0.00436952	     -0.00012451	     47.02213973
      2.68133268	     -0.05034425	     -0.00100554	     -0.19139730	     -0.05556422	      0.88253076	     -0.00025969	     -0.20815935	      0.00434218	     -0.00014891	     46.97128302
      2.68257542	     -0.05030143	     -0.00100245	     -0.19135436	     -0.05555884	      0.88253057	     -0.00025873	     -0.20814332	      0.00431801	     -0.00017019	     46.85442659
      2.68381816	     -0.05025935	     -0.00100110	     -0.19131212	     -0.05555349	      0.88253034	     -0.00025777	     -0.20812735	      0.00429385	     -0.00019115	     46.81399492
      2.68506090	     -0.05021750	     -0.00099704	     -0.19127017	     -0.05554817	      0.88253009	     -0.00025680	     -0.20811145	      0.00426990	     -0.00021163	     46.69587962
      2.68630364	     -0.05017540	     -0.00099452	     -0.19122793	     -0.05554288	      0.88252982	     -0.00025583	     -0.20809561	      0.00424603	     -0.00023171	     46.65848269
      2.68754639	     -0.05013274	     -0.00098927	     -0.19118519	     -0.05553761	      0.88252952	     -0.00025485	     -0.20807982	      0.00422243	     -0.00025121	     46.54396512
      2.68878913	     -0.05008913	     -0.00098538	     -0.19114146	     -0.05553238	      0.88252919	     -0.00025387	     -0.20806405	      0.00419897	     -0.00027018	     46.51099833
      2.69003187	     -0.05004340	     -0.00097871	     -0.19109566	     -0.05552718	      0.88252884	     -0.00025288	     -0.20804828	      0.00417583	     -0.00028844	     46.40878895
      2.69127461	     -0.04999504	     -0.00097308	     -0.19104721	     -0.05552200	      0.88252848	     -0.00025189	     -0.20803243	      0.00415288	     -0.00030601	     46.38551454
      2.69251735	     -0.04994451	     -0.00096480	     -0.19099664	     -0.05551685	      0.88252808	     -0.00025090	     -0.20801648	      0.00413024	     -0.00032270	     46.28817509
      2.69376010	     -0.04989359	     -0.00095764	     -0.19094566	     -0.05551174	      0.88252767	     -0.00024989	     -0.20800041	      0.00410777	     -0.00033858	     46.25427766
      2.69500284	     -0.04984338	     -0.00094827	     -0.19089542	     -0.05550664	      0.88252724	     -0.00024889	     -0.20798428	      0.00408560	     -0.00035359	     46.15033628
      2.69624558	     -0.04979391	     -0.00093997	     -0.19084590	     -0.05550158	      0.88252679	     -0.00024788	     -0.20796814	      0.00406361	     -0.00036787	     46.11840761
      2.69748832	     -0.04974572	     -0.00092973	     -0.19079769	     -0.05549654	      0.88252633	     -0.00024686	     -0.20795202	      0.00404197	     -0.00038138	     46.02336515
      2.69873106	     -0.04969904	     -0.00092036	     -0.19075097	     -0.05549153	      0.88252585	     -0.00024584	     -0.20793600	      0.00402055	     -0.00039428	     45.99473941
      2.69997380	     -0.04965370	     -0.00090919	     -0.19070562	     -0.05548655	      0.88252535	     -0.00024481	     -0.20792010	      0.00399948	     -0.00040651	     45.91275515
      2.70121655	     -0.04961028	     -0.00089886	     -0.19066216	     -0.05548159	      0.88252484	     -0.00024377	     -0.20790436	      0.00397867	     -0.00041819	     45.89249244
      2.70272635	     -0.04956144	     -0.00088410	     -0.19061332	     -0.05547561	      0.88252420	     -0.00024251	     -0.20788555	      0.00395383	     -0.00043169	     45.80460382
      2.70383750	     -0.04952822	     -0.00087502	     -0.19058006	     -0.05547122	      0.88252371	     -0.00024157	     -0.20787197	      0.00393568	     -0.00044132	     45.83703175
      2.70494866	     -0.04949684	     -0.00086392	     -0.19054867	     -0.05546686	      0.88252321	     -0.00024063	     -0.20785865	      0.00391775	     -0.00045068	     45.80788664
      2.70643330	     -0.04945729	     -0.00084988	     -0.19050909	     -0.05546106	      0.88252254	     -0.00023936	     -0.20784127	      0.00389392	     -0.00046298	     45.86224584
      2.70776521	     -0.04942363	     -0.00083521	     -0.19047545	     -0.05545589	      0.88252191	     -0.00023822	     -0.20782609	      0.00387275	     -0.00047379	     45.85679118
      2.70909712	     -0.04939162	     -0.00082247	     -0.19044340	     -0.05545074	      0.88252127	     -0.00023707	     -0.20781130	      0.00385164	     -0.00048460	     46.00076125
      2.71025786	     -0.04936498	     -0.00080840	     -0.19041679	     -0.05544628	      0.88252071	     -0.00023606	     -0.20779871	      0.00383350	     -0.00049392	     45.99186369
      2.71141859	     -0.04933950	     -0.00079595	     -0.19039130	     -0.05544185	      0.88252013	     -0.00023504	     -0.20778641	      0.00381546	     -0.00050330	     46.10885829
      2.71257933	     -0.04931508	     -0.00078193	     -0.19036690	     -0.05543743	      0.88251954	     -0.00023401	     -0.20777439	      0.00379773	     -0.00051268	     46.17337419
      2.71417935	     -0.04928345	     -0.00076329	     -0.19033529	     -0.05543137	      0.88251871	     -0.00023259	     -0.20775828	      0.00377377	     -0.00052573	     46.35312702
      2.71537461	     -0.04926127	     -0.00074723	     -0.19031316	     -0.05542687	      0.88251807	     -0.00023152	     -0.20774660	      0.00375646	     -0.00053551	     46.38971745
      2.71656988	     -0.04924040	     -0.00073234	     -0.19029231	     -0.05542239	      0.88251743	     -0.00023044	     -0.20773522	      0.00373960	     -0.00054538	     46.53168102
      2.71776514	     -0.04922055	     -0.00071561	     -0.19027253	     -0.05541793	      0.88251677	     -0.00022936	     -0.20772415	      0.00372339	     -0.00055517	     46.60455102
      2.71932992	     -0.04919604	     -0.00069464	     -0.19024809	     -0.05541212	      0.88251589	     -0.00022793	     -0.20771009	      0.00370311	     -0.00056788	     46.80257071
      2.72050485	     -0.04917854	     -0.00067670	     -0.19023068	     -0.05540778	      0.88251522	     -0.00022684	     -0.20769987	      0.00368877	     -0.00057725	     46.82586884
      2.72167978	     -0.04916189	     -0.00066019	     -0.19021411	     -0.05540345	      0.88251453	     -0.00022575	     -0.20768992	      0.00367508	     -0.00058654	     46.96416649
      2.72311871	     -0.04914236	     -0.00063790	     -0.19019471	     -0.05539817	      0.88251368	     -0.00022441	     -0.20767810	      0.00365942	     -0.00059770	     47.02742166
      2.72441028	     -0.04912586	     -0.00061926	     -0.19017830	     -0.05539346	      0.88251290	     -0.00022319	     -0.20766782	      0.00364629	     -0.00060758	     47.19674095
      2.72570186	     -0.04911006	     -0.00059792	     -0.19016267	     -0.05538875	      0.88251211	     -0.00022196	     -0.20765786	      0.00363427	     -0.00061719	     47.19347661
      2.72699344	     -0.04909537	     -0.00057875	     -0.19014809	     -0.05538407	      0.88251131	     -0.00022073	     -0.20764821	      0.00362316	     -0.00062666	     47.36214810
      2.72828501	     -0.04908116	     -0.00055670	     -0.19013406	     -0.05537939	      0.88251049	     -0.00021948	     -0.20763886	      0.00361323	     -0.00063582	     47.32509437
      2.72957659	     -0.04906790	     -0.00053730	     -0.19012092	     -0.05537473	      0.88250967	     -0.00021823	     -0.20762982	      0.00360420	     -0.00064482	     47.49973459
      2.73086817	     -0.04905490	     -0.00051439	     -0.19010813	     -0.05537008	      0.88250883	     -0.00021697	     -0.20762106	      0.00359637	     -0.00065351	     47.42670230
      2.73215975	     -0.04904302	     -0.00049459	     -0.19009639	     -0.05536544	      0.88250798	     -0.00021569	     -0.20761260	      0.00358938	     -0.00066208	     47.61050774
      2.73345132	     -0.04903137	     -0.00047083	     -0.19008497	     -0.05536081	      0.88250712	     -0.00021441	     -0.20760442	      0.00358357	     -0.00067033	     47.49751174
      2.73460592	     -0.04902217	     -0.00045253	     -0.19007592	     -0.05535668	      0.88250634	     -0.00021326	     -0.20759735	      0.00357903	     -0.00067761	     47.62608183
      2.73576052	     -0.04901323	     -0.00043180	     -0.19006718	     -0.05535255	      0.88250555	     -0.00021210	     -0.20759050	      0.00357536	     -0.00068467	     47.58049956
      2.73717180	     -0.04900355	     -0.00040779	     -0.19005771	     -0.05534750	      0.88250458	     -0.00021067	     -0.20758245	      0.00357178	     -0.00069314	     47.64884253
      2.73858309	     -0.04899454	     -0.00038156	     -0.19004898	     -0.05534246	      0.88250360	     -0.00020923	     -0.20757473	      0.00356936	     -0.00070131	     47.55432360
      2.73976652	     -0.04898821	     -0.00036177	     -0.19004282	     -0.05533824	      0.88250276	     -0.00020802	     -0.20756852	      0.00356801	     -0.00070801	     47.64713863
      2.74094995	     -0.04898179	     -0.00033961	     -0.19003664	     -0.05533402	      0.88250192	     -0.00020680	     -0.20756254	      0.00356745	     -0.00071448	     47.56970657
      2.74213338	     -0.04897648	     -0.00031856	     -0.19003154	     -0.05532980	      0.88250107	     -0.00020557	     -0.20755679	      0.00356752	     -0.00072077	     47.58355067
      2.74375022	     -0.04896983	     -0.00028800	     -0.19002522	     -0.05532403	      0.88249990	     -0.00020387	     -0.20754930	      0.00356872	     -0.00072900	     47.48576711
      2.74495358	     -0.04896688	     -0.00026703	     -0.19002248	     -0.05531973	      0.88249902	     -0.00020260	     -0.20754401	      0.00357029	     -0.00073490	     47.52980435
      2.74615694	     -0.04896447	     -0.00024399	     -0.19002033	     -0.05531544	      0.88249813	     -0.00020133	     -0.20753898	      0.00357256	     -0.00074052	     47.42687182
      2.74736029	     -0.04896474	     -0.00022232	     -0.19002082	     -0.05531113	      0.88249724	     -0.00020004	     -0.20753423	      0.00357538	     -0.00074595	     47.40549320
      2.74896761	     -0.04896717	     -0.00019164	     -0.19002358	     -0.05530538	      0.88249603	     -0.00019832	     -0.20752839	      0.00358013	     -0.00075285	     47.27079439
      2.75014892	     -0.04897341	     -0.00017134	     -0.19003003	     -0.05530115	      0.88249514	     -0.00019704	     -0.20752449	      0.00358421	     -0.00075775	     47.26893851
      2.75133023	     -0.04898079	     -0.00014882	     -0.19003766	     -0.05529692	      0.88249424	     -0.00019575	     -0.20752098	      0.00358892	     -0.00076251	     47.15484162
      2.75279482	     -0.04899670	     -0.00012297	     -0.19005385	     -0.05529165	      0.88249312	     -0.00019415	     -0.20751722	      0.00359550	     -0.00076837	     47.09225832
      2.75409095	     -0.04901311	     -0.00009797	     -0.19007055	     -0.05528699	      0.88249212	     -0.00019273	     -0.20751453	      0.00360214	     -0.00077357	     46.95367414
      2.75538708	     -0.04903698	     -0.00007604	     -0.19009464	     -0.05528232	      0.88249112	     -0.00019129	     -0.20751248	      0.00360945	     -0.00077886	     46.89311928
      2.75668321	     -0.04906076	     -0.00005080	     -0.19011873	     -0.05527763	      0.88249010	     -0.00018985	     -0.20751113	      0.00361760	     -0.00078430	     46.76526994
      2.75797934	     -0.04909277	     -0.00002916	     -0.19015097	     -0.05527294	      0.88248908	     -0.00018840	     -0.20751047	      0.00362649	     -0.00078999	     46.67705706
      2.75927547	     -0.04912249	     -0.00000345	     -0.19018101	     -0.05526823	      0.88248806	     -0.00018694	     -0.20751055	      0.00363623	     -0.00079596	     46.57581042
      2.76057160	     -0.04916239	      0.00001792	     -0.19022115	     -0.05526351	      0.88248702	     -0.00018547	     -0.20751133	      0.00364675	     -0.00080226	     46.44287729
      2.76173166	     -0.04919458	      0.00004108	     -0.19025365	     -0.05525928	      0.88248609	     -0.00018415	     -0.20751269	      0.00365686	     -0.00080825	     46.36501019
      2.76289173	     -0.04923431	      0.00006147	     -0.19029364	     -0.05525503	      0.88248514	     -0.00018283	     -0.20751462	      0.00366762	     -0.00081455	     46.22784846
      2.76405179	     -0.04927380	      0.00008350	     -0.19033341	     -0.05525077	      0.88248420	     -0.00018149	     -0.20751716	      0.00367901	     -0.00082121	     46.13511047
      2.76566890	     -0.04933613	      0.00011256	     -0.19039613	     -0.05524480	      0.88248286	     -0.00017963	     -0.20752168	      0.00369599	     -0.00083104	     45.94252331
      2.76686732	     -0.04938078	      0.00013562	     -0.19044112	     -0.05524037	      0.88248186	     -0.00017824	     -0.20752579	      0.00370937	     -0.00083868	     45.90500632
      2.76806575	     -0.04943209	      0.00015620	     -0.19049271	     -0.05523591	      0.88248085	     -0.00017684	     -0.20753048	      0.00372346	     -0.00084641	     45.76122494
      2.76926418	     -0.04948222	      0.00017790	     -0.19054316	     -0.05523144	      0.88247983	     -0.00017544	     -0.20753578	      0.00373817	     -0.00085412	     45.70447652
      2.77083051	     -0.04955471	      0.00020394	     -0.19061604	     -0.05522557	      0.88247849	     -0.00017360	     -0.20754355	      0.00375829	     -0.00086385	     45.52157175
      2.77200487	     -0.04960634	      0.00022519	     -0.19066800	     -0.05522115	      0.88247747	     -0.00017222	     -0.20755001	      0.00377388	     -0.00087077	     45.50879986
      2.77317924	     -0.04966470	      0.00024411	     -0.19072665	     -0.05521671	      0.88247644	     -0.00017083	     -0.20755697	      0.00378995	     -0.00087721	     45.35984077
      2.77462165	     -0.04973540	      0.00026864	     -0.19079774	     -0.05521123	      0.88247517	     -0.00016913	     -0.20756622	      0.00381014	     -0.00088446	     45.30472022
      2.77591691	     -0.04980754	      0.00028813	     -0.19087019	     -0.05520628	      0.88247402	     -0.00016759	     -0.20757516	      0.00382879	     -0.00089026	     45.10971386
      2.77721218	     -0.04987675	      0.00030984	     -0.19093978	     -0.05520131	      0.88247286	     -0.00016606	     -0.20758477	      0.00384773	     -0.00089542	     45.08928011
      2.77850745	     -0.04995584	      0.00032836	     -0.19101919	     -0.05519631	      0.88247170	     -0.00016452	     -0.20759499	      0.00386713	     -0.00089980	     44.87951942
      2.77980271	     -0.05002982	      0.00034941	     -0.19109356	     -0.05519129	      0.88247053	     -0.00016299	     -0.20760586	      0.00388681	     -0.00090356	     44.86189102
      2.78109798	     -0.05011358	      0.00036671	     -0.19117764	     -0.05518624	      0.88246936	     -0.00016146	     -0.20761726	      0.00390699	     -0.00090660	     44.66294952
      2.78239325	     -0.05018957	      0.00038691	     -0.19125402	     -0.05518117	      0.88246818	     -0.00015993	     -0.20762923	      0.00392748	     -0.00090904	     44.66084900
      2.78368851	     -0.05027565	      0.00040284	     -0.19134043	     -0.05517607	      0.88246701	     -0.00015841	     -0.20764161	      0.00394849	     -0.00091072	     44.46376096
      2.78498378	     -0.05035218	      0.00042196	     -0.19141736	     -0.05517094	      0.88246583	     -0.00015689	     -0.20765442	      0.00396977	     -0.00091176	     44.45892397
      2.78614654	     -0.05042810	      0.00043485	     -0.19149357	     -0.05516631	      0.88246477	     -0.00015554	     -0.20766616	      0.00398931	     -0.00091193	     44.30006290
      2.78730930	     -0.05049788	      0.00044910	     -0.19156368	     -0.05516166	      0.88246371	     -0.00015419	     -0.20767818	      0.00400900	     -0.00091137	     44.22798471
      2.78872475	     -0.05058706	      0.00046397	     -0.19165322	     -0.05515597	      0.88246242	     -0.00015256	     -0.20769306	      0.00403327	     -0.00090963	     44.08181635
      2.79014019	     -0.05066964	      0.00048061	     -0.19173621	     -0.05515024	      0.88246113	     -0.00015095	     -0.20770819	      0.00405776	     -0.00090681	     43.99350515
      2.79133530	     -0.05074514	      0.00049136	     -0.19181200	     -0.05514538	      0.88246005	     -0.00014959	     -0.20772106	      0.00407873	     -0.00090351	     43.84867985
      2.79253040	     -0.05081414	      0.00050355	     -0.19188134	     -0.05514049	      0.88245897	     -0.00014825	     -0.20773402	      0.00409985	     -0.00089949	     43.75647688
      2.79372550	     -0.05088530	      0.00051358	     -0.19195280	     -0.05513558	      0.88245790	     -0.00014693	     -0.20774696	      0.00412122	     -0.00089468	     43.64935782
      2.79533991	     -0.05097508	      0.00052749	     -0.19204301	     -0.05512891	      0.88245646	     -0.00014516	     -0.20776437	      0.00415029	     -0.00088701	     43.51731135
      2.79655741	     -0.05104515	      0.00053513	     -0.19211335	     -0.05512384	      0.88245538	     -0.00014384	     -0.20777732	      0.00417242	     -0.00088029	     43.41876712
      2.79777491	     -0.05110823	      0.00054403	     -0.19217675	     -0.05511875	      0.88245432	     -0.00014254	     -0.20779011	      0.00419460	     -0.00087288	     43.31371800
      2.79899241	     -0.05117251	      0.00055092	     -0.19224131	     -0.05511362	      0.88245326	     -0.00014126	     -0.20780264	      0.00421687	     -0.00086471	     43.23482621
      2.80059802	     -0.05125120	      0.00056037	     -0.19232038	     -0.05510683	      0.88245188	     -0.00013960	     -0.20781879	      0.00424625	     -0.00085286	     43.10688730
      2.80179389	     -0.05131305	      0.00056405	     -0.19238246	     -0.05510174	      0.88245087	     -0.00013839	     -0.20783046	      0.00426819	     -0.00084323	     43.07909751
      2.80298977	     -0.05136901	      0.00056899	     -0.19243869	     -0.05509662	      0.88244986	     -0.00013719	     -0.20784188	      0.00429007	     -0.00083301	     42.98601809
      2.80445979	     -0.05144036	      0.00057188	     -0.19251030	     -0.05509030	      0.88244865	     -0.00013575	     -0.20785547	      0.00431693	     -0.00081968	     42.97176961
      2.80576671	     -0.05149796	      0.00057584	     -0.19256817	     -0.05508464	      0.88244759	     -0.00013449	     -0.20786718	      0.00434069	     -0.00080726	     42.84155765
      2.80707363	     -0.05156021	      0.00057604	     -0.19263063	     -0.05507895	      0.88244654	     -0.00013326	     -0.20787849	      0.00436437	     -0.00079441	     42.88857651
      2.80838054	     -0.05161545	      0.00057872	     -0.19268614	     -0.05507323	      0.88244551	     -0.00013206	     -0.20788944	      0.00438796	     -0.00078129	     42.74379060
      2.80968746	     -0.05167513	      0.00057677	     -0.19274600	     -0.05506748	      0.88244450	     -0.00013088	     -0.20789997	      0.00441147	     -0.00076797	     42.87203497
      2.81099438	     -0.05172759	      0.00057782	     -0.19279870	     -0.05506170	      0.88244350	     -0.00012973	     -0.20791013	      0.00443493	     -0.00075451	     42.69838330
      2.81230130	     -0.05178445	      0.00057344	     -0.19285571	     -0.05505589	      0.88244253	     -0.00012861	     -0.20791988	      0.00445821	     -0.00074093	     42.91834077
      2.81345091	     -0.05182823	      0.00057286	     -0.19289968	     -0.05505075	      0.88244168	     -0.00012764	     -0.20792814	      0.00447862	     -0.00072888	     42.75028209
      2.81460053	     -0.05187370	      0.00056875	     -0.19294529	     -0.05504559	      0.88244085	     -0.00012670	     -0.20793607	      0.00449879	     -0.00071678	     42.87611521
      2.81600850	     -0.05192570	      0.00056471	     -0.19299747	     -0.05503924	      0.88243985	     -0.00012558	     -0.20794536	      0.00452323	     -0.00070189	     42.84630155
      2.81741648	     -0.05197734	      0.00055719	     -0.19304925	     -0.05503285	      0.88243887	     -0.00012449	     -0.20795415	      0.00454714	     -0.00068697	     43.11296829
      2.81855164	     -0.05201579	      0.00055325	     -0.19308784	     -0.05502768	      0.88243810	     -0.00012363	     -0.20796091	      0.00456611	     -0.00067492	     42.98800034
      2.81968681	     -0.05205436	      0.00054645	     -0.19312649	     -0.05502249	      0.88243734	     -0.00012280	     -0.20796736	      0.00458463	     -0.00066296	     43.16745954
      2.82112010	     -0.05210064	      0.00053867	     -0.19317291	     -0.05501590	      0.88243640	     -0.00012179	     -0.20797507	      0.00460755	     -0.00064794	     43.20407236
      2.82255338	     -0.05214561	      0.00052768	     -0.19321796	     -0.05500928	      0.88243548	     -0.00012081	     -0.20798229	      0.00462975	     -0.00063308	     43.58735825
      2.82363504	     -0.05217744	      0.00052136	     -0.19324988	     -0.05500426	      0.88243480	     -0.00012010	     -0.20798740	      0.00464621	     -0.00062190	     43.50121485
      2.82471671	     -0.05220885	      0.00051246	     -0.19328134	     -0.05499923	      0.88243414	     -0.00011941	     -0.20799223	      0.00466223	     -0.00061084	     43.71363088
      2.82622227	     -0.05225066	      0.00050026	     -0.19332322	     -0.05499219	      0.88243323	     -0.00011848	     -0.20799847	      0.00468402	     -0.00059551	     43.85592021
      2.82772783	     -0.05229048	      0.00048484	     -0.19336305	     -0.05498513	      0.88243234	     -0.00011760	     -0.20800416	      0.00470503	     -0.00058033	     44.33798873
      2.82875526	     -0.05231611	      0.00047642	     -0.19338873	     -0.05498028	      0.88243175	     -0.00011703	     -0.20800772	      0.00471912	     -0.00056991	     44.26629455
      2.82978268	     -0.05234100	      0.00046571	     -0.19341363	     -0.05497543	      0.88243117	     -0.00011648	     -0.20801102	      0.00473282	     -0.00055951	     44.48691262
      2.83139870	     -0.05237858	      0.00044872	     -0.19345121	     -0.05496776	      0.88243028	     -0.00011565	     -0.20801568	      0.00475384	     -0.00054303	     44.70788774
      2.83271343	     -0.05240785	      0.00043306	     -0.19348046	     -0.05496150	      0.88242958	     -0.00011502	     -0.20801900	      0.00477037	     -0.00052955	     45.04165902
      2.83402816	     -0.05243581	      0.00041847	     -0.19350842	     -0.05495522	      0.88242889	     -0.00011442	     -0.20802191	      0.00478658	     -0.00051599	     45.13180120
      2.83534289	     -0.05246262	      0.00040098	     -0.19353517	     -0.05494892	      0.88242822	     -0.00011386	     -0.20802440	      0.00480231	     -0.00050255	     45.56991935
      2.83651107	     -0.05248519	      0.00038735	     -0.19355773	     -0.05494330	      0.88242764	     -0.00011339	     -0.20802627	      0.00481615	     -0.00049062	     45.59988783
      2.83767924	     -0.05250549	      0.00037138	     -0.19357798	     -0.05493766	      0.88242707	     -0.00011295	     -0.20802781	      0.00482968	     -0.00047885	     45.94204198
      2.83884742	     -0.05252196	      0.00035659	     -0.19359443	     -0.05493201	      0.88242652	     -0.00011254	     -0.20802897	      0.00484310	     -0.00046712	     46.10551439
      2.84035292	     -0.05253590	      0.00033603	     -0.19360831	     -0.05492471	      0.88242583	     -0.00011206	     -0.20802977	      0.00486007	     -0.00045202	     46.55365789
      2.84153650	     -0.05253995	      0.00032167	     -0.19361236	     -0.05491895	      0.88242530	     -0.00011171	     -0.20802974	      0.00487328	     -0.00043995	     46.66157649
      2.84272008	     -0.05253681	      0.00030582	     -0.19360918	     -0.05491317	      0.88242479	     -0.00011140	     -0.20802902	      0.00488618	     -0.00042766	     47.03342284
      2.84390365	     -0.05252595	      0.00029183	     -0.19359832	     -0.05490738	      0.88242429	     -0.00011111	     -0.20802750	      0.00489886	     -0.00041490	     47.22379747
      2.84539939	     -0.05250229	      0.00027308	     -0.19357465	     -0.05490005	      0.88242368	     -0.00011080	     -0.20802431	      0.00491432	     -0.00039799	     47.67929111
      2.84656159	     -0.05247659	      0.00026060	     -0.19354898	     -0.05489433	      0.88242323	     -0.00011059	     -0.20802080	      0.00492599	     -0.00038405	     47.77381687
      2.84772379	     -0.05244400	      0.00024665	     -0.19351638	     -0.05488860	      0.88242279	     -0.00011041	     -0.20801635	      0.00493716	     -0.00036940	     48.11937836
      2.84888599	     -0.05240405	      0.00023414	     -0.19347645	     -0.05488285	      0.88242237	     -0.00011026	     -0.20801091	      0.00494795	     -0.00035384	     48.31448496
      2.85044639	     -0.05233952	      0.00021628	     -0.19341191	     -0.05487512	      0.88242183	     -0.00011011	     -0.20800199	      0.00496160	     -0.00033145	     48.76642039
      2.85159842	     -0.05228587	      0.00020487	     -0.19335829	     -0.05486940	      0.88242146	     -0.00011003	     -0.20799421	      0.00497112	     -0.00031364	     48.85634093
      2.85275044	     -0.05222717	      0.00019186	     -0.19329957	     -0.05486367	      0.88242111	     -0.00010998	     -0.20798545	      0.00497996	     -0.00029480	     49.17443667
      2.85416505	     -0.05214936	      0.00017747	     -0.19322175	     -0.05485661	      0.88242071	     -0.00010996	     -0.20797338	      0.00498998	     -0.00027016	     49.36380147
      2.85541999	     -0.05207544	      0.00016303	     -0.19314778	     -0.05485035	      0.88242039	     -0.00010998	     -0.20796152	      0.00499786	     -0.00024704	     49.75011765
      2.85667492	     -0.05199700	      0.00015087	     -0.19306932	     -0.05484407	      0.88242009	     -0.00011004	     -0.20794862	      0.00500493	     -0.00022271	     49.85693225
      2.85792985	     -0.05191415	      0.00013656	     -0.19298639	     -0.05483779	      0.88241983	     -0.00011013	     -0.20793472	      0.00501093	     -0.00019738	     50.25065260
      2.85918479	     -0.05182675	      0.00012493	     -0.19289895	     -0.05483149	      0.88241960	     -0.00011026	     -0.20791984	      0.00501604	     -0.00017100	     50.34651875
      2.86043972	     -0.05173485	      0.00011090	     -0.19280695	     -0.05482520	      0.88241940	     -0.00011043	     -0.20790401	      0.00501999	     -0.00014365	     50.74338587
      2.86169466	     -0.05163982	      0.00009961	     -0.19271185	     -0.05481889	      0.88241924	     -0.00011062	     -0.20788729	      0.00502298	     -0.00011533	     50.81336631
      2.86294959	     -0.05154134	      0.00008578	     -0.19261324	     -0.05481259	      0.88241911	     -0.00011086	     -0.20786972	      0.00502477	     -0.00008637	     51.21336846
      2.86420453	     -0.05143939	      0.00007505	     -0.19251121	     -0.05480628	      0.88241902	     -0.00011113	     -0.20785132	      0.00502562	     -0.00005680	     51.27250091
      2.86545946	     -0.05133410	      0.00006145	     -0.19240575	     -0.05479998	      0.88241897	     -0.00011144	     -0.20783210	      0.00502530	     -0.00002694	     51.68716292
      2.86671439	     -0.05122571	      0.00005120	     -0.19229725	     -0.05479367	      0.88241895	     -0.00011178	     -0.20781209	      0.00502407	      0.00000323	     51.73074403
      2.86796933	     -0.05111537	      0.00003773	     -0.19218672	     -0.05478737	      0.88241898	     -0.00011215	     -0.20779134	      0.00502167	      0.00003337	     52.14139280
      2.86922426	     -0.05100383	      0.00002777	     -0.19207503	     -0.05478107	      0.88241904	     -0.00011257	     -0.20776988	      0.00501837	      0.00006345	     52.15456881
      2.87035313	     -0.05090278	      0.00001591	     -0.19197378	     -0.05477540	      0.88241912	     -0.00011297	     -0.20775005	      0.00501443	      0.00009010	     52.47930807
      2.87148199	     -0.05080131	      0.00000615	     -0.19187213	     -0.05476975	      0.88241924	     -0.00011340	     -0.20772975	      0.00500978	      0.00011634	     52.57897281
      2.87285082	     -0.05067804	     -0.00000723	     -0.19174860	     -0.05476289	      0.88241942	     -0.00011396	     -0.20770458	      0.00500305	      0.00014726	     52.86923962
      2.87421964	     -0.05055472	     -0.00001866	     -0.19162503	     -0.05475605	      0.88241964	     -0.00011456	     -0.20767886	      0.00499532	      0.00017714	     52.96469629
      2.87537576	     -0.05045098	     -0.00003061	     -0.19152103	     -0.05475028	      0.88241986	     -0.00011510	     -0.20765677	      0.00498788	      0.00020135	     53.26048829
      2.87653187	     -0.05034834	     -0.00004074	     -0.19141814	     -0.05474452	      0.88242011	     -0.00011567	     -0.20763439	      0.00497975	      0.00022466	     53.35086139
      2.87768799	     -0.05024713	     -0.00005236	     -0.19131663	     -0.05473877	      0.88242038	     -0.00011627	     -0.20761177	      0.00497082	      0.00024690	     53.55056625
      2.87924393	     -0.05011375	     -0.00006671	     -0.19118287	     -0.05473104	      0.88242079	     -0.00011713	     -0.20758106	      0.00495767	      0.00027506	     53.68226720
      2.88041901	     -0.05001618	     -0.00007930	     -0.19108495	     -0.05472522	      0.88242112	     -0.00011781	     -0.20755775	      0.00494681	      0.00029476	     53.91042812
      2.88159409	     -0.04992107	     -0.00009017	     -0.19098952	     -0.05471942	      0.88242148	     -0.00011852	     -0.20753441	      0.00493530	      0.00031306	     53.98456503
      2.88276918	     -0.04982822	     -0.00010213	     -0.19089631	     -0.05471362	      0.88242186	     -0.00011926	     -0.20751108	      0.00492307	      0.00032981	     54.15020445
      2.88431750	     -0.04970918	     -0.00011656	     -0.19077682	     -0.05470601	      0.88242238	     -0.00012028	     -0.20748044	      0.00490599	      0.00034949	     54.24585977
      2.88547325	     -0.04962570	     -0.00012931	     -0.19069295	     -0.05470035	      0.88242280	     -0.00012107	     -0.20745776	      0.00489244	      0.00036227	     54.39789740
      2.88662900	     -0.04954569	     -0.00014023	     -0.19061257	     -0.05469471	      0.88242322	     -0.00012189	     -0.20743533	      0.00487837	      0.00037336	     54.43835079
      2.88804902	     -0.04945074	     -0.00015483	     -0.19051713	     -0.05468779	      0.88242376	     -0.00012294	     -0.20740812	      0.00486034	      0.00038443	     54.59861367
      2.88931827	     -0.04936834	     -0.00016574	     -0.19043433	     -0.05468163	      0.88242425	     -0.00012391	     -0.20738411	      0.00484371	      0.00039200	     54.61804533
      2.89058751	     -0.04928916	     -0.00017857	     -0.19035470	     -0.05467550	      0.88242475	     -0.00012491	     -0.20736041	      0.00482647	      0.00039724	     54.75966453
      2.89185676	     -0.04921350	     -0.00018872	     -0.19027863	     -0.05466938	      0.88242526	     -0.00012594	     -0.20733702	      0.00480882	      0.00040026	     54.74327844
      2.89312600	     -0.04914131	     -0.00020118	     -0.19020599	     -0.05466329	      0.88242577	     -0.00012701	     -0.20731397	      0.00479063	      0.00040089	     54.86505601
      2.89439524	     -0.04907225	     -0.00021049	     -0.19013652	     -0.05465722	      0.88242628	     -0.00012811	     -0.20729127	      0.00477212	      0.00039930	     54.81951248
      2.89566449	     -0.04900752	     -0.00022255	     -0.19007133	     -0.05465117	      0.88242678	     -0.00012924	     -0.20726895	      0.00475312	      0.00039535	     54.91824623
      2.89693373	     -0.04894611	     -0.00023107	     -0.19000952	     -0.05464515	      0.88242728	     -0.00013040	     -0.20724702	      0.00473389	      0.00038925	     54.84180693
      2.89820298	     -0.04888853	     -0.00024284	     -0.18995148	     -0.05463916	      0.88242777	     -0.00013159	     -0.20722550	      0.00471424	      0.00038089	     54.92476894
      2.89934048	     -0.04883876	     -0.00025000	     -0.18990135	     -0.05463381	      0.88242820	     -0.00013268	     -0.20720657	      0.00469649	      0.00037170	     54.83470029
      2.90047798	     -0.04879114	     -0.00025903	     -0.18985333	     -0.05462847	      0.88242861	     -0.00013380	     -0.20718794	      0.00467848	      0.00036088	     54.84187910
      2.90185904	     -0.04873546	     -0.00026797	     -0.18979720	     -0.05462203	      0.88242910	     -0.00013518	     -0.20716574	      0.00465638	      0.00034583	     54.77244236
      2.90324009	     -0.04868358	     -0.00027867	     -0.18974484	     -0.05461561	      0.88242957	     -0.00013661	     -0.20714398	      0.00463395	      0.00032876	     54.76849960
      2.90439989	     -0.04864161	     -0.00028484	     -0.18970252	     -0.05461025	      0.88242994	     -0.00013783	     -0.20712604	      0.00461497	      0.00031311	     54.65519457
      2.90555969	     -0.04860331	     -0.00029308	     -0.18966381	     -0.05460491	      0.88243029	     -0.00013908	     -0.20710843	      0.00459577	      0.00029628	     54.60536080
      2.90671949	     -0.04856662	     -0.00029972	     -0.18962675	     -0.05459959	      0.88243063	     -0.00014035	     -0.20709115	      0.00457644	      0.00027846	     54.51652105
      2.90829596	     -0.04852177	     -0.00031014	     -0.18958136	     -0.05459239	      0.88243105	     -0.00014211	     -0.20706819	      0.00454995	      0.00025278	     54.41526861
      2.90945501	     -0.04848900	     -0.00031528	     -0.18954825	     -0.05458713	      0.88243133	     -0.00014344	     -0.20705172	      0.00453037	      0.00023302	     54.31316508
      2.91061406	     -0.04846076	     -0.00032248	     -0.18951962	     -0.05458189	      0.88243159	     -0.00014479	     -0.20703556	      0.00451070	      0.00021262	     54.20508312
      2.91201677	     -0.04842579	     -0.00032854	     -0.18948422	     -0.05457558	      0.88243187	     -0.00014646	     -0.20701645	      0.00448681	      0.00018724	     54.10777870
      2.91321960	     -0.04840170	     -0.00033583	     -0.18945972	     -0.05457020	      0.88243208	     -0.00014791	     -0.20700040	      0.00446631	      0.00016507	     53.94969061
      2.91442242	     -0.04837362	     -0.00033992	     -0.18943130	     -0.05456484	      0.88243226	     -0.00014939	     -0.20698468	      0.00444576	      0.00014269	     53.88522145
      2.91562525	     -0.04835135	     -0.00034616	     -0.18940864	     -0.05455950	      0.88243242	     -0.00015090	     -0.20696922	      0.00442524	      0.00012027	     53.70196747
      2.91682807	     -0.04832518	     -0.00034977	     -0.18938213	     -0.05455419	      0.88243255	     -0.00015243	     -0.20695405	      0.00440468	      0.00009793	     53.63812050
      2.91803090	     -0.04830464	     -0.00035512	     -0.18936122	     -0.05454891	      0.88243266	     -0.00015399	     -0.20693910	      0.00438417	      0.00007586	     53.43859901
      2.91923373	     -0.04828021	     -0.00035818	     -0.18933647	     -0.05454365	      0.88243273	     -0.00015557	     -0.20692440	      0.00436362	      0.00005412	     53.37493845
      2.92043655	     -0.04826135	     -0.00036279	     -0.18931724	     -0.05453841	      0.88243279	     -0.00015718	     -0.20690990	      0.00434316	      0.00003293	     53.16202233
      2.92163938	     -0.04823861	     -0.00036528	     -0.18929418	     -0.05453320	      0.88243281	     -0.00015881	     -0.20689563	      0.00432266	      0.00001235	     53.09181384
      2.92284220	     -0.04822135	     -0.00036919	     -0.18927657	     -0.05452801	      0.88243282	     -0.00016046	     -0.20688154	      0.00430225	     -0.00000743	     52.86391822
      2.92404503	     -0.04820041	     -0.00037101	     -0.18925532	     -0.05452285	      0.88243280	     -0.00016213	     -0.20686768	      0.00428180	     -0.00002638	     52.78450261
      2.92524785	     -0.04818544	     -0.00037424	     -0.18924001	     -0.05451771	      0.88243275	     -0.00016383	     -0.20685401	      0.00426146	     -0.00004432	     52.54281459
      2.92645068	     -0.04816741	     -0.00037562	     -0.18922167	     -0.05451260	      0.88243269	     -0.00016555	     -0.20684059	      0.00424110	     -0.00006131	     52.45590537
      2.92765350	     -0.04815554	     -0.00037845	     -0.18920947	     -0.05450751	      0.88243261	     -0.00016730	     -0.20682738	      0.00422088	     -0.00007719	     52.20674071
      2.92885633	     -0.04814074	     -0.00037943	     -0.18919437	     -0.05450244	      0.88243251	     -0.00016906	     -0.20681443	      0.00420067	     -0.00009204	     52.11484898
      2.93005916	     -0.04813205	     -0.00038184	     -0.18918535	     -0.05449740	      0.88243239	     -0.00017085	     -0.20680171	      0.00418063	     -0.00010571	     51.85751356
      2.93126198	     -0.04812061	     -0.00038254	     -0.18917361	     -0.05449239	      0.88243225	     -0.00017265	     -0.20678928	      0.00416064	     -0.00011829	     51.75618618
      2.93246481	     -0.04811538	     -0.00038470	     -0.18916806	     -0.05448739	      0.88243210	     -0.00017448	     -0.20677709	      0.00414086	     -0.00012968	     51.49131881
      2.93366763	     -0.04810757	     -0.00038522	     -0.18915996	     -0.05448242	      0.88243194	     -0.00017633	     -0.20676519	      0.00412117	     -0.00013998	     51.38238783
      2.93487046	     -0.04810603	     -0.00038719	     -0.18915808	     -0.05447748	      0.88243177	     -0.00017819	     -0.20675355	      0.00410173	     -0.00014913	     51.11162004
      2.93607328	     -0.04810217	     -0.00038757	     -0.18915394	     -0.05447256	      0.88243158	     -0.00018008	     -0.20674221	      0.00408244	     -0.00015724	     50.99338757
      2.93727611	     -0.04810453	     -0.00038941	     -0.18915598	     -0.05446766	      0.88243139	     -0.00018198	     -0.20673116	      0.00406344	     -0.00016426	     50.71727897
      2.93847893	     -0.04810451	     -0.00038972	     -0.18915567	     -0.05446278	      0.88243119	     -0.00018390	     -0.20672042	      0.00404462	     -0.00017030	     50.59202565
      2.93968176	     -0.04811038	     -0.00039142	     -0.18916122	     -0.05445793	      0.88243098	     -0.00018584	     -0.20670997	      0.00402615	     -0.00017531	     50.30983605
      2.94088459	     -0.04811386	     -0.00039152	     -0.18916443	     -0.05445310	      0.88243077	     -0.00018779	     -0.20669984	      0.00400789	     -0.00017940	     50.17222488
      2.94208741	     -0.04812299	     -0.00039277	     -0.18917325	     -0.05444829	      0.88243055	     -0.00018977	     -0.20669001	      0.00398998	     -0.00018250	     49.88339589
      2.94329024	     -0.04813004	     -0.00039260	     -0.18918002	     -0.05444350	      0.88243033	     -0.00019175	     -0.20668051	      0.00397232	     -0.00018472	     49.73713615
      2.94449306	     -0.04814237	     -0.00039365	     -0.18919206	     -0.05443873	      0.88243010	     -0.00019375	     -0.20667130	      0.00395504	     -0.00018604	     49.44691236
      2.94569589	     -0.04815265	     -0.00039315	     -0.18920207	     -0.05443398	      0.88242988	     -0.00019577	     -0.20666243	      0.00393804	     -0.00018653	     49.29171245
      2.94689871	     -0.04816793	     -0.00039376	     -0.18921707	     -0.05442926	      0.88242965	     -0.00019780	     -0.20665386	      0.00392143	     -0.00018616	     48.99793545
      2.94810154	     -0.04818136	     -0.00039306	     -0.18923025	     -0.05442455	      0.88242943	     -0.00019984	     -0.20664561	      0.00390514	     -0.00018502	     48.83172719
      2.94955898	     -0.04820475	     -0.00039386	     -0.18925330	     -0.05441887	      0.88242916	     -0.00020233	     -0.20663601	      0.00388597	     -0.00018260	     48.43075410
      2.95061887	     -0.04821717	     -0.00039226	     -0.18926552	     -0.05441476	      0.88242897	     -0.00020415	     -0.20662934	      0.00387230	     -0.00018027	     48.35409689
      2.95167876	     -0.04823542	     -0.00039226	     -0.18928355	     -0.05441066	      0.88242878	     -0.00020598	     -0.20662288	      0.00385903	     -0.00017738	     48.08960599
      2.95312307	     -0.04825855	     -0.00039091	     -0.18930639	     -0.05440510	      0.88242853	     -0.00020848	     -0.20661449	      0.00384141	     -0.00017274	     47.87643358
      2.95441411	     -0.04828503	     -0.00039113	     -0.18933260	     -0.05440015	      0.88242831	     -0.00021073	     -0.20660733	      0.00382628	     -0.00016785	     47.51773731
      2.95570516	     -0.04830597	     -0.00038898	     -0.18935331	     -0.05439522	      0.88242810	     -0.00021299	     -0.20660055	      0.00381155	     -0.00016237	     47.45752255
      2.95680893	     -0.04833176	     -0.00038961	     -0.18937887	     -0.05439102	      0.88242792	     -0.00021493	     -0.20659500	      0.00379948	     -0.00015704	     47.09483622
      2.95791270	     -0.04835292	     -0.00038828	     -0.18939983	     -0.05438683	      0.88242775	     -0.00021687	     -0.20658972	      0.00378767	     -0.00015113	     46.97604533
      2.95926608	     -0.04838438	     -0.00038823	     -0.18943103	     -0.05438172	      0.88242755	     -0.00021926	     -0.20658358	      0.00377369	     -0.00014291	     46.65789846
      2.96061946	     -0.04841127	     -0.00038622	     -0.18945770	     -0.05437662	      0.88242736	     -0.00022166	     -0.20657782	      0.00376005	     -0.00013363	     46.58224513
      2.96172407	     -0.04844013	     -0.00038681	     -0.18948634	     -0.05437247	      0.88242722	     -0.00022361	     -0.20657335	      0.00374929	     -0.00012513	     46.22772399
      2.96282868	     -0.04846395	     -0.00038539	     -0.18950998	     -0.05436834	      0.88242709	     -0.00022557	     -0.20656911	      0.00373868	     -0.00011592	     46.10437520
      2.96420666	     -0.04849804	     -0.00038489	     -0.18954384	     -0.05436319	      0.88242694	     -0.00022802	     -0.20656408	      0.00372580	     -0.00010339	     45.79240830
      2.96558465	     -0.04852674	     -0.00038224	     -0.18957235	     -0.05435807	      0.88242680	     -0.00023047	     -0.20655935	      0.00371315	     -0.00008984	     45.73265399
      2.96666304	     -0.04855608	     -0.00038233	     -0.18960150	     -0.05435407	      0.88242671	     -0.00023239	     -0.20655580	      0.00370358	     -0.00007845	     45.38533738
      2.96774144	     -0.04858018	     -0.00038036	     -0.18962546	     -0.05435008	      0.88242663	     -0.00023431	     -0.20655242	      0.00369409	     -0.00006652	     45.26951263
      2.96917051	     -0.04861545	     -0.00037878	     -0.18966052	     -0.05434481	      0.88242655	     -0.00023685	     -0.20654813	      0.00368183	     -0.00004977	     44.97751465
      2.97059957	     -0.04864484	     -0.00037501	     -0.18968976	     -0.05433956	      0.88242649	     -0.00023939	     -0.20654407	      0.00366974	     -0.00003214	     44.93313127
      2.97164923	     -0.04867292	     -0.00037422	     -0.18971770	     -0.05433571	      0.88242646	     -0.00024125	     -0.20654117	      0.00366113	     -0.00001854	     44.60232879
      2.97269888	     -0.04869565	     -0.00037158	     -0.18974032	     -0.05433187	      0.88242645	     -0.00024312	     -0.20653839	      0.00365256	     -0.00000446	     44.49874829
      2.97419630	     -0.04873038	     -0.00036866	     -0.18977488	     -0.05432641	      0.88242646	     -0.00024577	     -0.20653454	      0.00364057	      0.00001649	     44.23159751
[truncated: 289,664 more chars]
