# Supplementary material for: A Neural Controller Model Considering the Vestibulospinal Tract in Human Postural Control
Source: Front Comput Neurosci. 2022 Feb 25;16:785099. doi: 10.3389/fncom.2022.785099 (PMC8913724; doi:10.3389/fncom.2022.785099)
Supplement: Supplementary file 8 [file Data_Sheet_3.zip › SimulationResults/VST+/3.550/opt_5/jiang_CoPpositon_pos.sto]

CoP
version=1
nRows=3689
nColumns=11
inDegrees=no

This file contains CoP trajectory (of origin) and orientations.

Units are S.I. units (seconds, meters, Newtons, ...)
Angles are in degrees.

endheader
time	cop-x	cop-z	cop-x-calcn-r	com-x	com-y	com-z	com-x-calcn-r	com-x-vel	com-y-vel	s_torques
      0.00050955	     -0.05889583	     -0.00032746	     -0.19988573	     -0.06311975	      0.88306779	     -0.00041561	     -0.21706737	      0.00000427	      0.00008594	     19.47575012
      0.00101911	     -0.05828026	     -0.00026131	     -0.19927119	     -0.06311975	      0.88306785	     -0.00041559	     -0.21705120	     -0.00000656	      0.00017381	     22.83225947
      0.00184916	     -0.05763836	     -0.00020312	     -0.19862988	     -0.06311977	      0.88306806	     -0.00041556	     -0.21701330	     -0.00004716	      0.00031723	     20.99563918
      0.00286036	     -0.05727288	     -0.00017840	     -0.19826391	     -0.06311985	      0.88306846	     -0.00041550	     -0.21696063	     -0.00012298	      0.00048350	     19.14394422
      0.00461313	     -0.05721886	     -0.00018748	     -0.19820765	     -0.06312021	      0.88306953	     -0.00041536	     -0.21687883	     -0.00028735	      0.00072468	     16.83351231
      0.00649018	     -0.05742856	     -0.00021105	     -0.19841464	     -0.06312092	      0.88307107	     -0.00041516	     -0.21681824	     -0.00047090	      0.00089724	     13.48259030
      0.00784148	     -0.05756505	     -0.00022081	     -0.19854943	     -0.06312164	      0.88307233	     -0.00041498	     -0.21678959	     -0.00059704	      0.00096643	     11.08049091
      0.00919277	     -0.05766132	     -0.00022377	     -0.19864423	     -0.06312253	      0.88307366	     -0.00041479	     -0.21676906	     -0.00071610	      0.00099501	      9.62934858
      0.01054406	     -0.05771226	     -0.00022205	     -0.19869388	     -0.06312358	      0.88307501	     -0.00041457	     -0.21675355	     -0.00082946	      0.00098893	      8.69427379
      0.01222637	     -0.05773830	     -0.00021754	     -0.19871844	     -0.06312509	      0.88307663	     -0.00041428	     -0.21673812	     -0.00096424	      0.00094224	      8.05892570
      0.01354885	     -0.05773672	     -0.00021353	     -0.19871575	     -0.06312643	      0.88307784	     -0.00041403	     -0.21672776	     -0.00106708	      0.00088111	      8.00183014
      0.01487133	     -0.05773112	     -0.00021056	     -0.19870904	     -0.06312791	      0.88307896	     -0.00041377	     -0.21671845	     -0.00116756	      0.00080322	      7.84203584
      0.01619381	     -0.05771985	     -0.00020892	     -0.19869666	     -0.06312952	      0.88307996	     -0.00041350	     -0.21671007	     -0.00126656	      0.00071203	      7.92081314
      0.01797756	     -0.05770602	     -0.00020840	     -0.19868132	     -0.06313189	      0.88308111	     -0.00041311	     -0.21670023	     -0.00139770	      0.00057310	      7.76219947
      0.01929346	     -0.05769281	     -0.00021020	     -0.19866697	     -0.06313380	      0.88308179	     -0.00041282	     -0.21669412	     -0.00149318	      0.00046165	      7.95949960
      0.02060936	     -0.05768384	     -0.00021257	     -0.19865686	     -0.06313582	      0.88308232	     -0.00041252	     -0.21668896	     -0.00158710	      0.00034464	      7.77604317
      0.02222510	     -0.05767192	     -0.00021695	     -0.19864354	     -0.06313848	      0.88308276	     -0.00041214	     -0.21668400	     -0.00170066	      0.00019508	      7.82545744
      0.02366833	     -0.05766717	     -0.00022132	     -0.19863755	     -0.06314101	      0.88308294	     -0.00041179	     -0.21668081	     -0.00179977	      0.00005762	      7.53429624
      0.02511155	     -0.05766156	     -0.00022689	     -0.19863071	     -0.06314367	      0.88308292	     -0.00041144	     -0.21667880	     -0.00189685	     -0.00008243	      7.60569348
      0.02655477	     -0.05766461	     -0.00023231	     -0.19863255	     -0.06314648	      0.88308270	     -0.00041108	     -0.21667792	     -0.00199085	     -0.00022386	      7.36550937
      0.02799800	     -0.05766764	     -0.00023852	     -0.19863440	     -0.06314942	      0.88308228	     -0.00041071	     -0.21667820	     -0.00208196	     -0.00036593	      7.45380358
      0.02944122	     -0.05768135	     -0.00024414	     -0.19864697	     -0.06315249	      0.88308165	     -0.00041033	     -0.21667956	     -0.00216890	     -0.00050750	      7.35691275
      0.03088444	     -0.05769520	     -0.00025029	     -0.19865972	     -0.06315568	      0.88308081	     -0.00040995	     -0.21668205	     -0.00225185	     -0.00064787	      7.51778425
      0.03232767	     -0.05772113	     -0.00025551	     -0.19868461	     -0.06315898	      0.88307978	     -0.00040956	     -0.21668559	     -0.00232934	     -0.00078580	      7.63356670
      0.03377089	     -0.05774634	     -0.00026111	     -0.19870884	     -0.06316240	      0.88307855	     -0.00040917	     -0.21669025	     -0.00240169	     -0.00092052	      7.93132792
      0.03505638	     -0.05777917	     -0.00026515	     -0.19874086	     -0.06316552	      0.88307729	     -0.00040880	     -0.21669524	     -0.00246053	     -0.00103667	      8.24500081
      0.03634187	     -0.05781206	     -0.00026924	     -0.19877298	     -0.06316872	      0.88307588	     -0.00040843	     -0.21670107	     -0.00251438	     -0.00114856	      8.67319510
      0.03791747	     -0.05786005	     -0.00027344	     -0.19882014	     -0.06317273	      0.88307397	     -0.00040797	     -0.21670925	     -0.00257256	     -0.00127852	      9.33665230
      0.03949307	     -0.05790846	     -0.00027741	     -0.19886780	     -0.06317683	      0.88307186	     -0.00040750	     -0.21671857	     -0.00262229	     -0.00139931	     10.16626528
      0.04080499	     -0.05795534	     -0.00027989	     -0.19891415	     -0.06318029	      0.88306996	     -0.00040710	     -0.21672708	     -0.00265658	     -0.00149168	     10.93536496
      0.04211691	     -0.05799948	     -0.00028233	     -0.19895782	     -0.06318379	      0.88306795	     -0.00040668	     -0.21673626	     -0.00268498	     -0.00157594	     11.81938318
      0.04369574	     -0.05805599	     -0.00028459	     -0.19901387	     -0.06318805	      0.88306539	     -0.00040618	     -0.21674803	     -0.00271095	     -0.00166539	     12.92017833
      0.04527457	     -0.05810702	     -0.00028674	     -0.19906452	     -0.06319235	      0.88306270	     -0.00040566	     -0.21676054	     -0.00272894	     -0.00174100	     14.20893343
      0.04653973	     -0.05815060	     -0.00028781	     -0.19910787	     -0.06319581	      0.88306046	     -0.00040523	     -0.21677091	     -0.00273742	     -0.00179085	     15.07174093
      0.04780488	     -0.05818713	     -0.00028887	     -0.19914424	     -0.06319927	      0.88305817	     -0.00040480	     -0.21678155	     -0.00274165	     -0.00183091	     16.07464159
      0.04944079	     -0.05823258	     -0.00028977	     -0.19918955	     -0.06320376	      0.88305514	     -0.00040423	     -0.21679547	     -0.00274103	     -0.00186766	     17.15745185
      0.05107671	     -0.05826859	     -0.00029070	     -0.19922548	     -0.06320824	      0.88305207	     -0.00040365	     -0.21680949	     -0.00273517	     -0.00188745	     18.40638264
      0.05229894	     -0.05829687	     -0.00029101	     -0.19925375	     -0.06321158	      0.88304976	     -0.00040320	     -0.21681989	     -0.00272753	     -0.00189111	     18.86419279
      0.05352117	     -0.05831765	     -0.00029127	     -0.19927455	     -0.06321491	      0.88304745	     -0.00040275	     -0.21683022	     -0.00271824	     -0.00188565	     19.51335208
      0.05522724	     -0.05834302	     -0.00029127	     -0.19929999	     -0.06321953	      0.88304425	     -0.00040211	     -0.21684434	     -0.00270283	     -0.00186322	     20.06532575
      0.05693332	     -0.05835667	     -0.00029126	     -0.19931373	     -0.06322413	      0.88304110	     -0.00040146	     -0.21685803	     -0.00268621	     -0.00182474	     20.82666626
      0.05809383	     -0.05836703	     -0.00029109	     -0.19932417	     -0.06322724	      0.88303900	     -0.00040102	     -0.21686696	     -0.00267425	     -0.00178990	     20.72416362
      0.05925434	     -0.05837054	     -0.00029102	     -0.19932776	     -0.06323034	      0.88303695	     -0.00040056	     -0.21687560	     -0.00266276	     -0.00174877	     20.90099763
      0.06108557	     -0.05837194	     -0.00029080	     -0.19932930	     -0.06323520	      0.88303381	     -0.00039983	     -0.21688848	     -0.00264569	     -0.00167217	     20.85041307
      0.06257778	     -0.05836554	     -0.00029066	     -0.19932299	     -0.06323913	      0.88303137	     -0.00039923	     -0.21689827	     -0.00263362	     -0.00160060	     20.90090107
      0.06407000	     -0.05835873	     -0.00029055	     -0.19931627	     -0.06324306	      0.88302904	     -0.00039863	     -0.21690733	     -0.00262334	     -0.00152206	     20.51966470
      0.06556221	     -0.05834279	     -0.00029056	     -0.19930040	     -0.06324696	      0.88302683	     -0.00039801	     -0.21691569	     -0.00261586	     -0.00143800	     20.56509239
      0.06686852	     -0.05833188	     -0.00029060	     -0.19928952	     -0.06325038	      0.88302500	     -0.00039747	     -0.21692235	     -0.00261118	     -0.00136067	     20.04897192
      0.06817483	     -0.05831405	     -0.00029064	     -0.19927172	     -0.06325379	      0.88302328	     -0.00039692	     -0.21692846	     -0.00260911	     -0.00128090	     19.90916144
      0.06948114	     -0.05829706	     -0.00029067	     -0.19925472	     -0.06325720	      0.88302166	     -0.00039637	     -0.21693396	     -0.00260928	     -0.00119938	     19.51958395
      0.07123825	     -0.05826859	     -0.00029070	     -0.19922621	     -0.06326178	      0.88301965	     -0.00039562	     -0.21694047	     -0.00261370	     -0.00108848	     19.23933641
      0.07256746	     -0.05824958	     -0.00029073	     -0.19920715	     -0.06326526	      0.88301826	     -0.00039504	     -0.21694468	     -0.00261986	     -0.00100458	     18.73037828
      0.07389666	     -0.05822561	     -0.00029066	     -0.19918311	     -0.06326875	      0.88301698	     -0.00039446	     -0.21694836	     -0.00262896	     -0.00092166	     18.52148007
      0.07522587	     -0.05820398	     -0.00029066	     -0.19916136	     -0.06327225	      0.88301581	     -0.00039388	     -0.21695150	     -0.00264051	     -0.00084035	     18.13231010
      0.07696661	     -0.05817146	     -0.00029056	     -0.19912868	     -0.06327686	      0.88301443	     -0.00039311	     -0.21695487	     -0.00265976	     -0.00073762	     17.87833430
      0.07826704	     -0.05815117	     -0.00029054	     -0.19910823	     -0.06328033	      0.88301352	     -0.00039253	     -0.21695684	     -0.00267664	     -0.00066429	     17.44432378
      0.07956746	     -0.05812643	     -0.00029029	     -0.19908331	     -0.06328383	      0.88301270	     -0.00039195	     -0.21695842	     -0.00269606	     -0.00059460	     17.27031282
      0.08116839	     -0.05810277	     -0.00029045	     -0.19905939	     -0.06328816	      0.88301182	     -0.00039122	     -0.21695985	     -0.00272334	     -0.00051431	     17.19856449
      0.08258341	     -0.05810608	     -0.00029305	     -0.19906234	     -0.06329204	      0.88301114	     -0.00039058	     -0.21696117	     -0.00275450	     -0.00044950	     17.26176632
      0.08399843	     -0.05818214	     -0.00029971	     -0.19913787	     -0.06329597	      0.88301054	     -0.00038993	     -0.21696424	     -0.00279693	     -0.00039320	     16.98711668
      0.08541345	     -0.05834246	     -0.00030775	     -0.19929753	     -0.06329996	      0.88301002	     -0.00038927	     -0.21697174	     -0.00284971	     -0.00035022	     17.06884358
      0.08682847	     -0.05858479	     -0.00031454	     -0.19953918	     -0.06330403	      0.88300954	     -0.00038860	     -0.21698590	     -0.00290698	     -0.00032525	     16.89163983
      0.08824349	     -0.05886383	     -0.00031716	     -0.19981765	     -0.06330819	      0.88300909	     -0.00038792	     -0.21700780	     -0.00296386	     -0.00032163	     17.63014897
      0.08965851	     -0.05915360	     -0.00031533	     -0.20010699	     -0.06331242	      0.88300862	     -0.00038724	     -0.21703692	     -0.00301660	     -0.00033986	     17.94398314
      0.09107353	     -0.05942068	     -0.00030931	     -0.20037378	     -0.06331672	      0.88300812	     -0.00038655	     -0.21707195	     -0.00306521	     -0.00037869	     19.12055011
      0.09248855	     -0.05966364	     -0.00030057	     -0.20061654	     -0.06332109	      0.88300754	     -0.00038586	     -0.21711121	     -0.00310981	     -0.00043527	     19.41491450
      0.09390357	     -0.05987455	     -0.00029085	     -0.20082731	     -0.06332552	      0.88300688	     -0.00038517	     -0.21715332	     -0.00315196	     -0.00050655	     20.22258019
      0.09531858	     -0.06006342	     -0.00028137	     -0.20101604	     -0.06333001	      0.88300610	     -0.00038450	     -0.21719712	     -0.00319208	     -0.00058919	     20.10142974
      0.09706403	     -0.06026596	     -0.00027189	     -0.20121840	     -0.06333562	      0.88300498	     -0.00038368	     -0.21725242	     -0.00323991	     -0.00070249	     20.46009523
      0.09840976	     -0.06041000	     -0.00026656	     -0.20136226	     -0.06334001	      0.88300397	     -0.00038308	     -0.21729540	     -0.00327500	     -0.00079539	     19.54804592
      0.09975548	     -0.06053897	     -0.00026406	     -0.20149101	     -0.06334444	      0.88300283	     -0.00038249	     -0.21733836	     -0.00330882	     -0.00089114	     19.40154342
      0.10142581	     -0.06068929	     -0.00026439	     -0.20164102	     -0.06335000	      0.88300125	     -0.00038180	     -0.21739125	     -0.00334784	     -0.00101117	     18.60546556
      0.10309613	     -0.06082603	     -0.00026916	     -0.20177738	     -0.06335562	      0.88299946	     -0.00038115	     -0.21744335	     -0.00338363	     -0.00112981	     18.66526531
      0.10438039	     -0.06093086	     -0.00027438	     -0.20188192	     -0.06335998	      0.88299795	     -0.00038068	     -0.21748262	     -0.00340792	     -0.00121829	     18.17714658
      0.10566466	     -0.06102916	     -0.00028187	     -0.20197992	     -0.06336437	      0.88299633	     -0.00038023	     -0.21752114	     -0.00342986	     -0.00130358	     18.30827696
      0.10743273	     -0.06116415	     -0.00029424	     -0.20211450	     -0.06337046	      0.88299393	     -0.00037966	     -0.21757272	     -0.00345519	     -0.00141421	     18.58424418
      0.10900060	     -0.06127974	     -0.00030819	     -0.20222972	     -0.06337589	      0.88299164	     -0.00037919	     -0.21761703	     -0.00347329	     -0.00150422	     19.08411089
      0.11056846	     -0.06140534	     -0.00032245	     -0.20235498	     -0.06338135	      0.88298921	     -0.00037875	     -0.21766008	     -0.00348654	     -0.00158488	     19.67732837
      0.11213632	     -0.06153117	     -0.00033698	     -0.20248052	     -0.06338682	      0.88298667	     -0.00037835	     -0.21770205	     -0.00349567	     -0.00165583	     20.12982695
      0.11352286	     -0.06164979	     -0.00034870	     -0.20259894	     -0.06339167	      0.88298434	     -0.00037801	     -0.21773835	     -0.00349920	     -0.00171023	     20.72791666
      0.11490939	     -0.06177190	     -0.00036002	     -0.20272091	     -0.06339652	      0.88298193	     -0.00037770	     -0.21777413	     -0.00349914	     -0.00175708	     20.98730651
      0.11629593	     -0.06190203	     -0.00036950	     -0.20285097	     -0.06340137	      0.88297947	     -0.00037741	     -0.21780952	     -0.00349474	     -0.00179647	     21.30016408
      0.11819300	     -0.06208593	     -0.00038119	     -0.20303486	     -0.06340799	      0.88297602	     -0.00037703	     -0.21785752	     -0.00348217	     -0.00183897	     21.36521011
      0.11963427	     -0.06223277	     -0.00038765	     -0.20318179	     -0.06341300	      0.88297335	     -0.00037676	     -0.21789371	     -0.00346706	     -0.00186279	     21.48760988
      0.12107553	     -0.06237969	     -0.00039332	     -0.20332886	     -0.06341798	      0.88297065	     -0.00037650	     -0.21792978	     -0.00344786	     -0.00187997	     21.33156277
      0.12251680	     -0.06253007	     -0.00039685	     -0.20347947	     -0.06342294	      0.88296793	     -0.00037626	     -0.21796577	     -0.00342406	     -0.00189080	     21.24798065
      0.12435227	     -0.06271886	     -0.00040015	     -0.20366864	     -0.06342919	      0.88296446	     -0.00037597	     -0.21801159	     -0.00338804	     -0.00189622	     21.07321452
      0.12578164	     -0.06286643	     -0.00040019	     -0.20381660	     -0.06343401	      0.88296175	     -0.00037576	     -0.21804725	     -0.00335522	     -0.00189422	     20.93662902
      0.12721100	     -0.06300761	     -0.00040007	     -0.20395820	     -0.06343878	      0.88295904	     -0.00037556	     -0.21808290	     -0.00331918	     -0.00188724	     20.86783760
      0.12864037	     -0.06314536	     -0.00039840	     -0.20409643	     -0.06344350	      0.88295635	     -0.00037537	     -0.21811846	     -0.00327956	     -0.00187541	     20.74865014
      0.13055126	     -0.06331715	     -0.00039595	     -0.20426892	     -0.06344971	      0.88295279	     -0.00037515	     -0.21816578	     -0.00322214	     -0.00185255	     20.78557537
      0.13199225	     -0.06343985	     -0.00039258	     -0.20439221	     -0.06345432	      0.88295014	     -0.00037499	     -0.21820114	     -0.00317524	     -0.00183008	     20.54860383
      0.13343324	     -0.06355173	     -0.00039014	     -0.20450468	     -0.06345886	      0.88294752	     -0.00037486	     -0.21823611	     -0.00312630	     -0.00180339	     20.59612906
      0.13516364	     -0.06367622	     -0.00038622	     -0.20462992	     -0.06346422	      0.88294443	     -0.00037472	     -0.21827740	     -0.00306437	     -0.00176569	     20.31252245
      0.13672022	     -0.06377407	     -0.00038412	     -0.20472845	     -0.06346894	      0.88294171	     -0.00037462	     -0.21831372	     -0.00300689	     -0.00172675	     20.40291760
      0.13827679	     -0.06386295	     -0.00038081	     -0.20481804	     -0.06347358	      0.88293906	     -0.00037455	     -0.21834903	     -0.00294725	     -0.00168293	     19.97390440
      0.13983337	     -0.06393851	     -0.00037960	     -0.20489430	     -0.06347812	      0.88293647	     -0.00037450	     -0.21838318	     -0.00288681	     -0.00163452	     20.01023966
      0.14138995	     -0.06400770	     -0.00037743	     -0.20496420	     -0.06348256	      0.88293397	     -0.00037448	     -0.21841603	     -0.00282491	     -0.00158146	     19.52271679
      0.14294653	     -0.06406633	     -0.00037765	     -0.20502351	     -0.06348691	      0.88293155	     -0.00037450	     -0.21844752	     -0.00276286	     -0.00152419	     19.50653983
      0.14450311	     -0.06412088	     -0.00037684	     -0.20507876	     -0.06349116	      0.88292923	     -0.00037454	     -0.21847756	     -0.00269984	     -0.00146278	     19.02754968
      0.14605968	     -0.06416774	     -0.00037836	     -0.20512629	     -0.06349532	      0.88292700	     -0.00037462	     -0.21850617	     -0.00263709	     -0.00139785	     18.97270593
      0.14761626	     -0.06421274	     -0.00037864	     -0.20517198	     -0.06349937	      0.88292488	     -0.00037472	     -0.21853330	     -0.00257368	     -0.00132964	     18.54885188
      0.14917284	     -0.06425246	     -0.00038108	     -0.20521234	     -0.06350333	      0.88292286	     -0.00037487	     -0.21855902	     -0.00251068	     -0.00125896	     18.47304934
      0.15072942	     -0.06429230	     -0.00038210	     -0.20525286	     -0.06350719	      0.88292096	     -0.00037504	     -0.21858332	     -0.00244710	     -0.00118622	     18.11482402
      0.15228600	     -0.06432867	     -0.00038504	     -0.20528987	     -0.06351095	      0.88291917	     -0.00037525	     -0.21860629	     -0.00238388	     -0.00111232	     18.02248648
      0.15384257	     -0.06436590	     -0.00038637	     -0.20532778	     -0.06351461	      0.88291750	     -0.00037548	     -0.21862797	     -0.00232000	     -0.00103776	     17.71641316
      0.15539915	     -0.06440054	     -0.00038932	     -0.20536306	     -0.06351817	      0.88291594	     -0.00037576	     -0.21864843	     -0.00225631	     -0.00096342	     17.60806553
      0.15695573	     -0.06443614	     -0.00039055	     -0.20539933	     -0.06352163	      0.88291450	     -0.00037606	     -0.21866772	     -0.00219179	     -0.00088975	     17.33199860
      0.15851231	     -0.06446940	     -0.00039319	     -0.20543326	     -0.06352499	      0.88291317	     -0.00037639	     -0.21868593	     -0.00212721	     -0.00081760	     17.21388775
      0.16006889	     -0.06450363	     -0.00039408	     -0.20546818	     -0.06352825	      0.88291195	     -0.00037676	     -0.21870309	     -0.00206162	     -0.00074741	     16.94933324
      0.16162546	     -0.06453613	     -0.00039620	     -0.20550135	     -0.06353141	      0.88291084	     -0.00037716	     -0.21871932	     -0.00199578	     -0.00067998	     16.83201671
      0.16318204	     -0.06456931	     -0.00039664	     -0.20553524	     -0.06353447	      0.88290983	     -0.00037758	     -0.21873467	     -0.00192875	     -0.00061558	     16.56903116
      0.16473862	     -0.06459914	     -0.00039802	     -0.20556578	     -0.06353742	      0.88290892	     -0.00037804	     -0.21874921	     -0.00186138	     -0.00055499	     16.49491408
      0.16629520	     -0.06462599	     -0.00039770	     -0.20559336	     -0.06354026	      0.88290810	     -0.00037853	     -0.21876289	     -0.00179269	     -0.00049807	     16.24276911
      0.16785178	     -0.06464289	     -0.00039808	     -0.20561099	     -0.06354300	      0.88290737	     -0.00037905	     -0.21877561	     -0.00172401	     -0.00044537	     16.28620522
      0.16940835	     -0.06464778	     -0.00039685	     -0.20561663	     -0.06354563	      0.88290672	     -0.00037959	     -0.21878706	     -0.00165494	     -0.00039632	     16.19964053
      0.17096493	     -0.06463190	     -0.00039615	     -0.20560148	     -0.06354815	      0.88290613	     -0.00038017	     -0.21879682	     -0.00158796	     -0.00035091	     16.41135579
      0.17252151	     -0.06459547	     -0.00039426	     -0.20556576	     -0.06355057	      0.88290562	     -0.00038078	     -0.21880435	     -0.00152356	     -0.00030809	     16.50154762
      0.17407809	     -0.06453528	     -0.00039316	     -0.20550623	     -0.06355290	      0.88290517	     -0.00038142	     -0.21880923	     -0.00146422	     -0.00026770	     16.89199842
      0.17600895	     -0.06443782	     -0.00039100	     -0.20540951	     -0.06355566	      0.88290470	     -0.00038226	     -0.21881116	     -0.00139729	     -0.00021964	     17.23216820
      0.17738278	     -0.06435358	     -0.00039170	     -0.20532570	     -0.06355755	      0.88290442	     -0.00038288	     -0.21880977	     -0.00135587	     -0.00018680	     17.78762476
      0.17875660	     -0.06426621	     -0.00039169	     -0.20523873	     -0.06355938	      0.88290419	     -0.00038353	     -0.21880619	     -0.00131797	     -0.00015467	     18.19432491
      0.18062615	     -0.06414191	     -0.00039323	     -0.20511488	     -0.06356180	      0.88290394	     -0.00038445	     -0.21879827	     -0.00127252	     -0.00011253	     18.86736798
      0.18226729	     -0.06403359	     -0.00039382	     -0.20500691	     -0.06356386	      0.88290378	     -0.00038529	     -0.21878883	     -0.00123614	     -0.00007697	     19.35164193
      0.18390842	     -0.06392298	     -0.00039614	     -0.20489660	     -0.06356586	      0.88290369	     -0.00038616	     -0.21877751	     -0.00120270	     -0.00004347	     19.99242053
      0.18535739	     -0.06382912	     -0.00039639	     -0.20480304	     -0.06356759	      0.88290364	     -0.00038695	     -0.21876618	     -0.00117282	     -0.00001508	     20.35200044
      0.18680635	     -0.06373309	     -0.00039796	     -0.20470727	     -0.06356926	      0.88290364	     -0.00038776	     -0.21875382	     -0.00114328	      0.00001149	     20.88564739
      0.18825532	     -0.06363844	     -0.00039845	     -0.20461292	     -0.06357090	      0.88290368	     -0.00038860	     -0.21874051	     -0.00111231	      0.00003674	     21.33638672
      0.19014506	     -0.06351206	     -0.00039973	     -0.20448693	     -0.06357296	      0.88290378	     -0.00038972	     -0.21872190	     -0.00107048	      0.00006731	     22.08725432
      0.19161935	     -0.06341454	     -0.00039924	     -0.20438976	     -0.06357451	      0.88290389	     -0.00039061	     -0.21870645	     -0.00103548	      0.00008988	     22.49394671
      0.19309365	     -0.06331343	     -0.00039961	     -0.20428900	     -0.06357601	      0.88290404	     -0.00039153	     -0.21869029	     -0.00099959	      0.00011087	     23.11602003
      0.19456794	     -0.06321307	     -0.00039869	     -0.20418901	     -0.06357746	      0.88290422	     -0.00039246	     -0.21867343	     -0.00096172	      0.00013075	     23.59953250
      0.19640704	     -0.06308441	     -0.00039813	     -0.20406084	     -0.06357918	      0.88290448	     -0.00039365	     -0.21865154	     -0.00091301	      0.00015362	     24.40406133
      0.19784295	     -0.06298533	     -0.00039605	     -0.20396218	     -0.06358047	      0.88290471	     -0.00039459	     -0.21863381	     -0.00087304	      0.00017041	     24.78062895
      0.19927886	     -0.06288290	     -0.00039486	     -0.20386017	     -0.06358169	      0.88290497	     -0.00039555	     -0.21861561	     -0.00083261	      0.00018583	     25.39620733
      0.20071477	     -0.06278113	     -0.00039257	     -0.20375884	     -0.06358286	      0.88290525	     -0.00039652	     -0.21859694	     -0.00079101	      0.00020020	     25.84301415
      0.20263068	     -0.06264237	     -0.00039012	     -0.20362067	     -0.06358432	      0.88290565	     -0.00039783	     -0.21857139	     -0.00073488	      0.00021741	     26.62615770
      0.20404438	     -0.06254135	     -0.00038691	     -0.20352012	     -0.06358533	      0.88290596	     -0.00039882	     -0.21855208	     -0.00069251	      0.00022896	     26.91376234
      0.20545808	     -0.06243784	     -0.00038480	     -0.20341705	     -0.06358628	      0.88290629	     -0.00039981	     -0.21853246	     -0.00065035	      0.00023928	     27.44235586
      0.20719470	     -0.06231205	     -0.00038096	     -0.20329183	     -0.06358736	      0.88290672	     -0.00040104	     -0.21850792	     -0.00059812	      0.00025063	     27.81426777
      0.20872298	     -0.06219905	     -0.00037876	     -0.20317931	     -0.06358824	      0.88290711	     -0.00040213	     -0.21848600	     -0.00055273	      0.00025924	     28.37862113
      0.21025127	     -0.06208821	     -0.00037493	     -0.20306898	     -0.06358905	      0.88290751	     -0.00040322	     -0.21846376	     -0.00050724	      0.00026684	     28.55944318
      0.21177956	     -0.06197492	     -0.00037275	     -0.20295615	     -0.06358979	      0.88290792	     -0.00040433	     -0.21844127	     -0.00046280	      0.00027319	     29.06317631
      0.21330785	     -0.06186405	     -0.00036882	     -0.20284577	     -0.06359046	      0.88290835	     -0.00040543	     -0.21841851	     -0.00041866	      0.00027865	     29.15609117
      0.21483613	     -0.06175112	     -0.00036683	     -0.20273329	     -0.06359107	      0.88290877	     -0.00040654	     -0.21839555	     -0.00037595	      0.00028298	     29.60314749
      0.21636442	     -0.06164134	     -0.00036286	     -0.20262397	     -0.06359161	      0.88290921	     -0.00040765	     -0.21837238	     -0.00033385	      0.00028652	     29.60329870
      0.21789271	     -0.06153006	     -0.00036123	     -0.20251311	     -0.06359209	      0.88290965	     -0.00040876	     -0.21834907	     -0.00029349	      0.00028900	     30.00960862
      0.21942100	     -0.06142251	     -0.00035715	     -0.20240599	     -0.06359251	      0.88291009	     -0.00040987	     -0.21832563	     -0.00025393	      0.00029073	     29.91602208
      0.22094928	     -0.06131359	     -0.00035594	     -0.20229744	     -0.06359287	      0.88291054	     -0.00041098	     -0.21830213	     -0.00021637	      0.00029137	     30.30801440
      0.22228727	     -0.06122186	     -0.00035246	     -0.20220606	     -0.06359314	      0.88291093	     -0.00041194	     -0.21828149	     -0.00018420	      0.00029128	     30.18276870
      0.22362526	     -0.06113015	     -0.00035075	     -0.20211467	     -0.06359336	      0.88291132	     -0.00041290	     -0.21826085	     -0.00015351	      0.00029032	     30.34466838
      0.22529658	     -0.06101873	     -0.00034744	     -0.20200364	     -0.06359359	      0.88291180	     -0.00041409	     -0.21823509	     -0.00011660	      0.00028806	     30.32655693
      0.22696790	     -0.06090879	     -0.00034585	     -0.20189403	     -0.06359375	      0.88291228	     -0.00041527	     -0.21820941	     -0.00008180	      0.00028443	     30.55494028
      0.22830242	     -0.06082436	     -0.00034261	     -0.20180989	     -0.06359385	      0.88291266	     -0.00041621	     -0.21818897	     -0.00005498	      0.00028065	     30.39924282
      0.22963694	     -0.06074083	     -0.00034105	     -0.20172662	     -0.06359390	      0.88291303	     -0.00041713	     -0.21816863	     -0.00002960	      0.00027589	     30.48954370
      0.23133121	     -0.06063834	     -0.00033792	     -0.20162445	     -0.06359393	      0.88291349	     -0.00041829	     -0.21814299	      0.00000119	      0.00026861	     30.40803342
      0.23302548	     -0.06053808	     -0.00033678	     -0.20152444	     -0.06359390	      0.88291394	     -0.00041943	     -0.21811757	      0.00002989	      0.00025975	     30.59370268
      0.23428701	     -0.06046659	     -0.00033367	     -0.20145318	     -0.06359385	      0.88291426	     -0.00042027	     -0.21809882	      0.00005047	      0.00025228	     30.38584246
      0.23554855	     -0.06039607	     -0.00033225	     -0.20138284	     -0.06359377	      0.88291457	     -0.00042109	     -0.21808022	      0.00006987	      0.00024390	     30.41432126
      0.23733670	     -0.06029976	     -0.00032901	     -0.20128679	     -0.06359362	      0.88291500	     -0.00042224	     -0.21805416	      0.00009598	      0.00023070	     30.30707879
      0.23886457	     -0.06021970	     -0.00032739	     -0.20120692	     -0.06359346	      0.88291534	     -0.00042320	     -0.21803217	      0.00011676	      0.00021814	     30.36152769
      0.24039243	     -0.06014259	     -0.00032396	     -0.20113002	     -0.06359327	      0.88291566	     -0.00042413	     -0.21801045	      0.00013661	      0.00020453	     30.17971036
      0.24192030	     -0.06006716	     -0.00032280	     -0.20105475	     -0.06359304	      0.88291597	     -0.00042504	     -0.21798902	      0.00015500	      0.00018975	     30.27985822
      0.24344817	     -0.05999475	     -0.00031868	     -0.20098253	     -0.06359279	      0.88291624	     -0.00042593	     -0.21796788	      0.00017270	      0.00017405	     30.01254643
      0.24475733	     -0.05993378	     -0.00031790	     -0.20092167	     -0.06359256	      0.88291646	     -0.00042667	     -0.21795001	      0.00018667	      0.00015972	     30.10289536
      0.24606649	     -0.05987479	     -0.00031511	     -0.20086283	     -0.06359231	      0.88291666	     -0.00042738	     -0.21793237	      0.00020019	      0.00014480	     29.95396217
      0.24771329	     -0.05980245	     -0.00031300	     -0.20079063	     -0.06359196	      0.88291688	     -0.00042826	     -0.21791050	      0.00021602	      0.00012510	     29.93710092
      0.24936008	     -0.05973277	     -0.00030893	     -0.20072110	     -0.06359159	      0.88291707	     -0.00042909	     -0.21788898	      0.00023107	      0.00010455	     29.69161384
      0.25065868	     -0.05967932	     -0.00030800	     -0.20066774	     -0.06359129	      0.88291720	     -0.00042973	     -0.21787228	      0.00024197	      0.00008767	     29.75291510
      0.25195727	     -0.05962783	     -0.00030516	     -0.20061635	     -0.06359097	      0.88291730	     -0.00043034	     -0.21785581	      0.00025253	      0.00007044	     29.59816932
      0.25363687	     -0.05956341	     -0.00030289	     -0.20055203	     -0.06359053	      0.88291740	     -0.00043109	     -0.21783485	      0.00026520	      0.00004755	     29.55907004
      0.25531646	     -0.05950184	     -0.00029850	     -0.20049060	     -0.06359008	      0.88291746	     -0.00043180	     -0.21781430	      0.00027726	      0.00002417	     29.28233399
      0.25654962	     -0.05945805	     -0.00029776	     -0.20044685	     -0.06358973	      0.88291748	     -0.00043229	     -0.21779947	      0.00028527	      0.00000662	     29.34112706
      0.25778277	     -0.05941463	     -0.00029544	     -0.20040350	     -0.06358937	      0.88291748	     -0.00043276	     -0.21778488	      0.00029302	     -0.00001104	     29.20123120
      0.25955768	     -0.05935585	     -0.00029367	     -0.20034479	     -0.06358884	      0.88291743	     -0.00043339	     -0.21776434	      0.00030311	     -0.00003663	     29.11797746
      0.26106658	     -0.05931002	     -0.00029112	     -0.20029902	     -0.06358838	      0.88291736	     -0.00043389	     -0.21774737	      0.00031094	     -0.00005849	     28.91195232
      0.26257548	     -0.05926813	     -0.00029077	     -0.20025714	     -0.06358790	      0.88291726	     -0.00043435	     -0.21773091	      0.00031770	     -0.00008059	     28.92277246
      0.26408439	     -0.05923268	     -0.00028847	     -0.20022173	     -0.06358742	      0.88291712	     -0.00043477	     -0.21771508	      0.00032385	     -0.00010282	     28.65740950
      0.26559329	     -0.05920832	     -0.00028965	     -0.20019734	     -0.06358693	      0.88291695	     -0.00043515	     -0.21770011	      0.00032877	     -0.00012558	     28.73337118
      0.26687536	     -0.05919853	     -0.00028804	     -0.20018756	     -0.06358650	      0.88291677	     -0.00043543	     -0.21768828	      0.00033267	     -0.00014543	     28.45011047
      0.26815744	     -0.05920025	     -0.00028878	     -0.20018924	     -0.06358608	      0.88291657	     -0.00043569	     -0.21767749	      0.00033589	     -0.00016626	     28.40417333
      0.26979524	     -0.05922107	     -0.00028837	     -0.20021004	     -0.06358552	      0.88291628	     -0.00043598	     -0.21766557	      0.00033978	     -0.00019477	     28.18698751
      0.27143304	     -0.05926262	     -0.00028910	     -0.20025155	     -0.06358496	      0.88291593	     -0.00043621	     -0.21765612	      0.00034335	     -0.00022635	     28.20839733
      0.27271390	     -0.05930888	     -0.00028662	     -0.20029783	     -0.06358452	      0.88291563	     -0.00043636	     -0.21765067	      0.00034668	     -0.00025372	     27.91805977
      0.27399476	     -0.05936632	     -0.00028531	     -0.20035529	     -0.06358407	      0.88291528	     -0.00043647	     -0.21764702	      0.00035031	     -0.00028409	     27.88084355
      0.27566302	     -0.05945616	     -0.00028070	     -0.20044521	     -0.06358349	      0.88291477	     -0.00043656	     -0.21764510	      0.00035641	     -0.00032870	     27.66159064
      0.27733128	     -0.05956095	     -0.00027648	     -0.20055011	     -0.06358288	      0.88291418	     -0.00043660	     -0.21764642	      0.00036420	     -0.00037987	     27.77830063
      0.27856445	     -0.05964692	     -0.00027020	     -0.20063624	     -0.06358243	      0.88291369	     -0.00043659	     -0.21764949	      0.00037175	     -0.00042209	     27.46869082
      0.27979762	     -0.05973837	     -0.00026521	     -0.20072784	     -0.06358197	      0.88291314	     -0.00043655	     -0.21765427	      0.00038051	     -0.00046830	     27.47515183
      0.28155508	     -0.05987670	     -0.00025607	     -0.20086645	     -0.06358129	      0.88291225	     -0.00043644	     -0.21766394	      0.00039567	     -0.00054080	     27.29392543
      0.28306976	     -0.06000235	     -0.00024919	     -0.20099234	     -0.06358067	      0.88291138	     -0.00043629	     -0.21767480	      0.00041111	     -0.00060943	     27.36711463
      0.28458444	     -0.06013242	     -0.00024021	     -0.20112272	     -0.06358004	      0.88291040	     -0.00043611	     -0.21768780	      0.00042915	     -0.00068328	     27.06438384
      0.28609912	     -0.06026690	     -0.00023404	     -0.20125749	     -0.06357937	      0.88290931	     -0.00043588	     -0.21770277	      0.00044933	     -0.00076196	     27.24651016
      0.28761381	     -0.06040459	     -0.00022505	     -0.20139555	     -0.06357868	      0.88290809	     -0.00043561	     -0.21771955	      0.00047238	     -0.00084462	     26.78817806
      0.28892109	     -0.06052623	     -0.00022082	     -0.20151746	     -0.06357804	      0.88290694	     -0.00043535	     -0.21773535	      0.00049394	     -0.00091876	     26.97504215
      0.29022838	     -0.06064900	     -0.00021512	     -0.20164055	     -0.06357738	      0.88290569	     -0.00043505	     -0.21775229	      0.00051764	     -0.00099475	     26.74115097
      0.29187255	     -0.06080627	     -0.00021044	     -0.20179820	     -0.06357651	      0.88290398	     -0.00043465	     -0.21777509	      0.00054994	     -0.00109208	     26.74133546
      0.29351672	     -0.06096628	     -0.00020467	     -0.20195864	     -0.06357557	      0.88290210	     -0.00043420	     -0.21779940	      0.00058548	     -0.00119019	     26.38209190
      0.29486335	     -0.06109907	     -0.00020284	     -0.20209176	     -0.06357476	      0.88290044	     -0.00043380	     -0.21782032	      0.00061656	     -0.00127042	     26.52759751
      0.29620997	     -0.06123281	     -0.00019954	     -0.20222588	     -0.06357391	      0.88289868	     -0.00043337	     -0.21784201	      0.00064996	     -0.00134975	     26.31691201
      0.29786291	     -0.06139732	     -0.00019810	     -0.20239084	     -0.06357280	      0.88289637	     -0.00043281	     -0.21786958	      0.00069362	     -0.00144514	     26.36116623
      0.29951585	     -0.06156387	     -0.00019568	     -0.20255788	     -0.06357162	      0.88289390	     -0.00043221	     -0.21789810	      0.00074069	     -0.00153714	     26.06359739
      0.30083795	     -0.06169876	     -0.00019680	     -0.20269314	     -0.06357061	      0.88289182	     -0.00043170	     -0.21792153	      0.00078030	     -0.00160781	     26.23007464
      0.30216006	     -0.06183460	     -0.00019598	     -0.20282940	     -0.06356955	      0.88288965	     -0.00043116	     -0.21794547	      0.00082223	     -0.00167524	     26.10075871
      0.30386747	     -0.06201120	     -0.00019635	     -0.20300655	     -0.06356810	      0.88288672	     -0.00043043	     -0.21797700	      0.00087923	     -0.00175695	     26.15920848
      0.30557488	     -0.06218801	     -0.00019490	     -0.20318398	     -0.06356655	      0.88288366	     -0.00042966	     -0.21800911	      0.00093998	     -0.00183183	     25.95725622
      0.30688616	     -0.06232334	     -0.00019634	     -0.20331977	     -0.06356528	      0.88288122	     -0.00042903	     -0.21803408	      0.00098868	     -0.00188442	     26.13432473
      0.30819743	     -0.06245789	     -0.00019586	     -0.20345483	     -0.06356395	      0.88287872	     -0.00042838	     -0.21805926	      0.00103973	     -0.00193235	     26.06062026
      0.30995966	     -0.06263798	     -0.00019635	     -0.20363562	     -0.06356206	      0.88287526	     -0.00042746	     -0.21809335	      0.00111139	     -0.00198908	     26.14179903
      0.31172189	     -0.06281573	     -0.00019462	     -0.20381415	     -0.06356003	      0.88287171	     -0.00042650	     -0.21812761	      0.00118708	     -0.00203647	     25.95915915
      0.31300354	     -0.06294375	     -0.00019583	     -0.20394272	     -0.06355848	      0.88286908	     -0.00042576	     -0.21815259	      0.00124409	     -0.00206509	     26.14106835
      0.31428518	     -0.06307050	     -0.00019507	     -0.20407007	     -0.06355684	      0.88286642	     -0.00042500	     -0.21817761	      0.00130334	     -0.00208865	     26.08352025
      0.31613466	     -0.06324999	     -0.00019498	     -0.20425045	     -0.06355435	      0.88286253	     -0.00042386	     -0.21821372	      0.00139216	     -0.00211396	     26.17096618
      0.31772326	     -0.06339998	     -0.00019343	     -0.20440125	     -0.06355208	      0.88285916	     -0.00042283	     -0.21824467	      0.00147190	     -0.00212751	     26.06271133
      0.31931187	     -0.06354620	     -0.00019381	     -0.20454829	     -0.06354967	      0.88285578	     -0.00042176	     -0.21827547	      0.00155427	     -0.00213375	     26.25020416
      0.32090047	     -0.06368757	     -0.00019143	     -0.20469056	     -0.06354714	      0.88285239	     -0.00042065	     -0.21830607	      0.00163993	     -0.00213272	     26.04120748
      0.32232988	     -0.06381117	     -0.00019204	     -0.20481493	     -0.06354474	      0.88284934	     -0.00041962	     -0.21833337	      0.00171893	     -0.00212591	     26.25872495
      0.32375930	     -0.06393121	     -0.00019039	     -0.20493581	     -0.06354222	      0.88284631	     -0.00041856	     -0.21836042	      0.00180043	     -0.00211360	     26.11335338
      0.32518871	     -0.06404777	     -0.00019008	     -0.20505320	     -0.06353959	      0.88284330	     -0.00041746	     -0.21838720	      0.00188375	     -0.00209610	     26.20280880
      0.32702830	     -0.06419149	     -0.00018813	     -0.20519806	     -0.06353602	      0.88283947	     -0.00041601	     -0.21842117	      0.00199410	     -0.00206622	     26.03925570
      0.32849977	     -0.06430298	     -0.00018861	     -0.20531044	     -0.06353302	      0.88283645	     -0.00041482	     -0.21844792	      0.00208423	     -0.00203691	     26.21026295
      0.32997124	     -0.06441079	     -0.00018714	     -0.20541920	     -0.06352989	      0.88283348	     -0.00041360	     -0.21847430	      0.00217656	     -0.00200311	     26.01904630
      0.33144271	     -0.06451491	     -0.00018738	     -0.20552426	     -0.06352662	      0.88283056	     -0.00041235	     -0.21850027	      0.00227046	     -0.00196538	     26.09495274
      0.33325190	     -0.06463635	     -0.00018535	     -0.20564692	     -0.06352240	      0.88282705	     -0.00041079	     -0.21853161	      0.00238859	     -0.00191406	     25.86378011
      0.33471339	     -0.06473101	     -0.00018609	     -0.20574254	     -0.06351884	      0.88282429	     -0.00040950	     -0.21855642	      0.00248556	     -0.00186921	     26.02219729
      0.33617487	     -0.06482204	     -0.00018501	     -0.20583458	     -0.06351514	      0.88282159	     -0.00040819	     -0.21858077	      0.00258450	     -0.00182168	     25.80430333
      0.33763636	     -0.06491037	     -0.00018574	     -0.20592390	     -0.06351129	      0.88281896	     -0.00040687	     -0.21860463	      0.00268481	     -0.00177200	     25.83575656
      0.33950872	     -0.06501956	     -0.00018546	     -0.20603442	     -0.06350614	      0.88281571	     -0.00040516	     -0.21863448	      0.00281595	     -0.00170581	     25.56190466
      0.34097507	     -0.06510200	     -0.00018756	     -0.20611787	     -0.06350193	      0.88281324	     -0.00040381	     -0.21865729	      0.00292012	     -0.00165264	     25.68986773
      0.34244142	     -0.06518070	     -0.00018769	     -0.20619763	     -0.06349757	      0.88281086	     -0.00040244	     -0.21867956	      0.00302624	     -0.00159863	     25.44486849
      0.34390777	     -0.06525639	     -0.00018931	     -0.20627438	     -0.06349306	      0.88280856	     -0.00040107	     -0.21870125	      0.00313370	     -0.00154430	     25.43724561
      0.34582033	     -0.06534969	     -0.00018992	     -0.20636912	     -0.06348693	      0.88280567	     -0.00039928	     -0.21872864	      0.00327644	     -0.00147346	     25.13467684
      0.34728391	     -0.06541686	     -0.00019247	     -0.20643736	     -0.06348205	      0.88280355	     -0.00039790	     -0.21874886	      0.00338704	     -0.00141980	     25.23078819
      0.34874750	     -0.06547932	     -0.00019294	     -0.20650095	     -0.06347701	      0.88280151	     -0.00039652	     -0.21876837	      0.00349941	     -0.00136681	     24.97680115
      0.35021108	     -0.06553677	     -0.00019462	     -0.20655952	     -0.06347181	      0.88279955	     -0.00039515	     -0.21878713	      0.00361291	     -0.00131481	     24.94306176
      0.35218200	     -0.06560279	     -0.00019512	     -0.20662709	     -0.06346453	      0.88279703	     -0.00039330	     -0.21881101	      0.00376809	     -0.00124651	     24.63302706
      0.35364484	     -0.06564213	     -0.00019731	     -0.20666758	     -0.06345894	      0.88279524	     -0.00039194	     -0.21882748	      0.00388430	     -0.00119726	     24.71479535
      0.35510768	     -0.06567301	     -0.00019767	     -0.20669964	     -0.06345317	      0.88279352	     -0.00039059	     -0.21884272	      0.00400191	     -0.00114910	     24.47249426
      0.35689364	     -0.06570083	     -0.00020065	     -0.20672887	     -0.06344589	      0.88279152	     -0.00038895	     -0.21885950	      0.00414633	     -0.00109189	     24.48563165
      0.35849101	     -0.06571702	     -0.00020231	     -0.20674635	     -0.06343917	      0.88278982	     -0.00038750	     -0.21887273	      0.00427670	     -0.00104190	     24.18356472
      0.36008838	     -0.06572601	     -0.00020762	     -0.20675656	     -0.06343223	      0.88278819	     -0.00038607	     -0.21888422	      0.00440714	     -0.00099290	     24.27746779
      0.36168575	     -0.06572745	     -0.00021118	     -0.20675926	     -0.06342508	      0.88278665	     -0.00038465	     -0.21889393	      0.00453830	     -0.00094446	     23.98264722
      0.36328312	     -0.06572241	     -0.00021835	     -0.20675541	     -0.06341773	      0.88278518	     -0.00038326	     -0.21890181	      0.00466895	     -0.00089647	     24.09044400
      0.36488049	     -0.06570980	     -0.00022303	     -0.20674403	     -0.06341017	      0.88278378	     -0.00038189	     -0.21890783	      0.00479990	     -0.00084852	     23.82436398
      0.36647786	     -0.06569055	     -0.00023124	     -0.20672595	     -0.06340240	      0.88278247	     -0.00038054	     -0.21891193	      0.00492989	     -0.00080061	     23.94177504
      0.36807523	     -0.06566387	     -0.00023646	     -0.20670049	     -0.06339442	      0.88278123	     -0.00037921	     -0.21891408	      0.00505986	     -0.00075236	     23.71289148
      0.36967259	     -0.06563070	     -0.00024526	     -0.20666846	     -0.06338623	      0.88278006	     -0.00037790	     -0.21891423	      0.00518849	     -0.00070380	     23.83790673
      0.37126996	     -0.06559020	     -0.00025060	     -0.20662915	     -0.06337784	      0.88277898	     -0.00037662	     -0.21891239	      0.00531683	     -0.00065451	     23.64334348
      0.37286733	     -0.06554361	     -0.00025964	     -0.20658368	     -0.06336925	      0.88277797	     -0.00037535	     -0.21890851	      0.00544347	     -0.00060454	     23.76062689
      0.37446470	     -0.06549013	     -0.00026478	     -0.20653136	     -0.06336045	      0.88277705	     -0.00037411	     -0.21890264	      0.00556952	     -0.00055349	     23.59027155
      0.37606207	     -0.06543125	     -0.00027379	     -0.20647357	     -0.06335146	      0.88277620	     -0.00037289	     -0.21889477	      0.00569351	     -0.00050150	     23.69542588
      0.37765944	     -0.06536590	     -0.00027840	     -0.20640935	     -0.06334226	      0.88277545	     -0.00037169	     -0.21888496	      0.00581666	     -0.00044820	     23.53636608
      0.37908717	     -0.06530334	     -0.00028570	     -0.20634775	     -0.06333388	      0.88277484	     -0.00037064	     -0.21887457	      0.00592473	     -0.00039961	     23.59159510
      0.38051490	     -0.06523610	     -0.00029031	     -0.20628149	     -0.06332535	      0.88277431	     -0.00036960	     -0.21886272	      0.00603178	     -0.00034989	     23.51758473
      0.38226028	     -0.06514871	     -0.00029739	     -0.20619524	     -0.06331471	      0.88277375	     -0.00036835	     -0.21884628	      0.00616028	     -0.00028775	     23.52146544
      0.38400567	     -0.06505511	     -0.00030184	     -0.20610280	     -0.06330384	      0.88277330	     -0.00036712	     -0.21882779	      0.00628670	     -0.00022397	     23.41892962
      0.38544984	     -0.06497414	     -0.00030797	     -0.20602274	     -0.06329469	      0.88277302	     -0.00036613	     -0.21881101	      0.00638895	     -0.00017014	     23.44661073
      0.38689400	     -0.06488931	     -0.00031155	     -0.20593882	     -0.06328539	      0.88277281	     -0.00036514	     -0.21879295	      0.00648974	     -0.00011529	     23.37257281
      0.38864757	     -0.06478257	     -0.00031749	     -0.20583315	     -0.06327390	      0.88277267	     -0.00036397	     -0.21876939	      0.00660933	     -0.00004766	     23.38202754
      0.39040114	     -0.06467109	     -0.00032058	     -0.20572275	     -0.06326221	      0.88277264	     -0.00036282	     -0.21874416	      0.00672648	      0.00002101	     23.28291401
      0.39177747	     -0.06458147	     -0.00032574	     -0.20563391	     -0.06325289	      0.88277271	     -0.00036193	     -0.21872325	      0.00681600	      0.00007531	     23.33728937
      0.39315380	     -0.06448888	     -0.00032850	     -0.20554211	     -0.06324345	      0.88277285	     -0.00036105	     -0.21870142	      0.00690403	      0.00012998	     23.29456584
      0.39498252	     -0.06436231	     -0.00033347	     -0.20541655	     -0.06323072	      0.88277316	     -0.00035991	     -0.21867105	      0.00701794	      0.00020285	     23.32842568
      0.39681123	     -0.06423102	     -0.00033576	     -0.20528627	     -0.06321778	      0.88277359	     -0.00035879	     -0.21863920	      0.00712890	      0.00027589	     23.24843690
      0.39812243	     -0.06413543	     -0.00034028	     -0.20519133	     -0.06320839	      0.88277399	     -0.00035800	     -0.21861548	      0.00720600	      0.00032807	     23.33335674
      0.39943363	     -0.06403736	     -0.00034260	     -0.20509393	     -0.06319889	      0.88277445	     -0.00035722	     -0.21859107	      0.00728167	      0.00038013	     23.31646838
      0.40136726	     -0.06389000	     -0.00034720	     -0.20494750	     -0.06318470	      0.88277526	     -0.00035609	     -0.21855385	      0.00738991	      0.00045638	     23.37323353
      0.40298377	     -0.06376346	     -0.00034966	     -0.20482173	     -0.06317269	      0.88277605	     -0.00035517	     -0.21852164	      0.00747764	      0.00051955	     23.34794536
      0.40460027	     -0.06363546	     -0.00035444	     -0.20469443	     -0.06316053	      0.88277694	     -0.00035427	     -0.21848848	      0.00756239	      0.00058193	     23.45310004
      0.40621678	     -0.06350496	     -0.00035644	     -0.20456465	     -0.06314824	      0.88277793	     -0.00035339	     -0.21845442	      0.00764479	      0.00064347	     23.40482281
      0.40783328	     -0.06337492	     -0.00036221	     -0.20443523	     -0.06313582	      0.88277902	     -0.00035252	     -0.21841951	      0.00772401	      0.00070380	     23.56707264
      0.40920030	     -0.06326357	     -0.00036374	     -0.20432444	     -0.06312521	      0.88278002	     -0.00035180	     -0.21838940	      0.00778934	      0.00075392	     23.50113969
      0.41056731	     -0.06315333	     -0.00036781	     -0.20421470	     -0.06311452	      0.88278108	     -0.00035109	     -0.21835879	      0.00785246	      0.00080293	     23.57840120
      0.41231773	     -0.06301225	     -0.00037143	     -0.20407424	     -0.06310071	      0.88278254	     -0.00035020	     -0.21831895	      0.00793074	      0.00086400	     23.59929844
      0.41406815	     -0.06287334	     -0.00037742	     -0.20393589	     -0.06308676	      0.88278411	     -0.00034933	     -0.21827848	      0.00800565	      0.00092284	     23.74097393
      0.41540630	     -0.06276696	     -0.00037908	     -0.20382997	     -0.06307601	      0.88278537	     -0.00034868	     -0.21824720	      0.00806127	      0.00096631	     23.69717577
      0.41674446	     -0.06266253	     -0.00038283	     -0.20372594	     -0.06306518	      0.88278669	     -0.00034804	     -0.21821564	      0.00811484	      0.00100824	     23.76004069
      0.41853653	     -0.06252362	     -0.00038606	     -0.20358756	     -0.06305058	      0.88278855	     -0.00034719	     -0.21817302	      0.00818418	      0.00106197	     23.78011339
      0.42011613	     -0.06240348	     -0.00039025	     -0.20346784	     -0.06303761	      0.88279026	     -0.00034646	     -0.21813516	      0.00824250	      0.00110676	     23.86186756
      0.42169573	     -0.06228342	     -0.00039172	     -0.20334823	     -0.06302454	      0.88279204	     -0.00034574	     -0.21809710	      0.00829909	      0.00114918	     23.85042264
      0.42303997	     -0.06218333	     -0.00039497	     -0.20324846	     -0.06301335	      0.88279361	     -0.00034513	     -0.21806455	      0.00834485	      0.00118314	     23.91671804
      0.42438421	     -0.06208307	     -0.00039646	     -0.20314854	     -0.06300211	      0.88279522	     -0.00034454	     -0.21803187	      0.00838947	      0.00121528	     23.93044000
      0.42572844	     -0.06198370	     -0.00039843	     -0.20304948	     -0.06299080	      0.88279688	     -0.00034394	     -0.21799908	      0.00843214	      0.00124544	     23.96851810
      0.42754086	     -0.06185009	     -0.00040029	     -0.20291627	     -0.06297547	      0.88279917	     -0.00034315	     -0.21795468	      0.00848741	      0.00128307	     24.00598347
      0.42884631	     -0.06175460	     -0.00040191	     -0.20282105	     -0.06296436	      0.88280086	     -0.00034259	     -0.21792257	      0.00852495	      0.00130790	     24.04928720
      0.43015175	     -0.06165916	     -0.00040305	     -0.20272586	     -0.06295321	      0.88280258	     -0.00034204	     -0.21789037	      0.00856135	      0.00133097	     24.08632635
      0.43177763	     -0.06154100	     -0.00040459	     -0.20260799	     -0.06293925	      0.88280477	     -0.00034135	     -0.21785012	      0.00860414	      0.00135714	     24.13970237
      0.43340352	     -0.06142336	     -0.00040587	     -0.20249063	     -0.06292523	      0.88280699	     -0.00034066	     -0.21780975	      0.00864502	      0.00138073	     24.19561465
      0.43462480	     -0.06133575	     -0.00040699	     -0.20240320	     -0.06291466	      0.88280869	     -0.00034015	     -0.21777934	      0.00867357	      0.00139665	     24.24047668
      0.43584608	     -0.06124853	     -0.00040799	     -0.20231614	     -0.06290405	      0.88281040	     -0.00033964	     -0.21774889	      0.00870115	      0.00141125	     24.28816006
      0.43750457	     -0.06113116	     -0.00040941	     -0.20219898	     -0.06288959	      0.88281276	     -0.00033895	     -0.21770746	      0.00873601	      0.00142888	     24.35667017
      0.43906615	     -0.06102180	     -0.00041076	     -0.20208978	     -0.06287592	      0.88281500	     -0.00033831	     -0.21766841	      0.00876670	      0.00144341	     24.42883496
      0.44062773	     -0.06091401	     -0.00041219	     -0.20198213	     -0.06286221	      0.88281727	     -0.00033766	     -0.21762934	      0.00879438	      0.00145585	     24.50155404
      0.44188604	     -0.06082796	     -0.00041331	     -0.20189618	     -0.06285113	      0.88281910	     -0.00033715	     -0.21759788	      0.00881561	      0.00146466	     24.56952975
      0.44314434	     -0.06074290	     -0.00041447	     -0.20181120	     -0.06284002	      0.88282095	     -0.00033663	     -0.21756643	      0.00883473	      0.00147227	     24.63582070
      0.44483909	     -0.06062981	     -0.00041602	     -0.20169820	     -0.06282503	      0.88282346	     -0.00033593	     -0.21752412	      0.00885825	      0.00148101	     24.73009045
      0.44632192	     -0.06053258	     -0.00041741	     -0.20160101	     -0.06281188	      0.88282566	     -0.00033532	     -0.21748718	      0.00887607	      0.00148725	     24.81160132
      0.44780475	     -0.06043684	     -0.00041877	     -0.20150530	     -0.06279871	      0.88282787	     -0.00033471	     -0.21745033	      0.00889221	      0.00149250	     24.90045037
      0.44928758	     -0.06034283	     -0.00042011	     -0.20141131	     -0.06278551	      0.88283008	     -0.00033410	     -0.21741360	      0.00890548	      0.00149666	     24.98511780
      0.45062144	     -0.06025953	     -0.00042125	     -0.20132800	     -0.06277363	      0.88283208	     -0.00033355	     -0.21738067	      0.00891621	      0.00149984	     25.07023757
      0.45195529	     -0.06017774	     -0.00042235	     -0.20124619	     -0.06276173	      0.88283408	     -0.00033301	     -0.21734787	      0.00892467	      0.00150234	     25.15197530
      0.45328914	     -0.06009725	     -0.00042338	     -0.20116567	     -0.06274982	      0.88283609	     -0.00033246	     -0.21731520	      0.00893166	      0.00150440	     25.23992504
      0.45509427	     -0.05999055	     -0.00042464	     -0.20105890	     -0.06273369	      0.88283881	     -0.00033172	     -0.21727123	      0.00893806	      0.00150645	     25.35954345
      0.45651681	     -0.05990801	     -0.00042546	     -0.20097629	     -0.06272097	      0.88284095	     -0.00033114	     -0.21723677	      0.00894134	      0.00150768	     25.46367132
      0.45793935	     -0.05982719	     -0.00042618	     -0.20089539	     -0.06270825	      0.88284309	     -0.00033056	     -0.21720250	      0.00894229	      0.00150841	     25.56503452
      0.45936188	     -0.05974794	     -0.00042677	     -0.20081604	     -0.06269553	      0.88284524	     -0.00032998	     -0.21716843	      0.00894179	      0.00150889	     25.67645664
      0.46078442	     -0.05967049	     -0.00042729	     -0.20073849	     -0.06268281	      0.88284739	     -0.00032941	     -0.21713457	      0.00893922	      0.00150897	     25.78713871
      0.46254121	     -0.05957726	     -0.00042758	     -0.20064510	     -0.06266711	      0.88285004	     -0.00032870	     -0.21709306	      0.00893403	      0.00150878	     25.93560603
      0.46390149	     -0.05950682	     -0.00042772	     -0.20057453	     -0.06265496	      0.88285209	     -0.00032815	     -0.21706115	      0.00892778	      0.00150829	     26.04723088
      0.46526177	     -0.05943767	     -0.00042772	     -0.20050525	     -0.06264282	      0.88285414	     -0.00032761	     -0.21702945	      0.00892039	      0.00150770	     26.16891974
      0.46692364	     -0.05935572	     -0.00042765	     -0.20042310	     -0.06262801	      0.88285665	     -0.00032695	     -0.21699102	      0.00890890	      0.00150660	     26.31102752
      0.46858550	     -0.05927596	     -0.00042737	     -0.20034315	     -0.06261321	      0.88285915	     -0.00032628	     -0.21695294	      0.00889558	      0.00150528	     26.46996831
      0.46999332	     -0.05921076	     -0.00042714	     -0.20027777	     -0.06260070	      0.88286127	     -0.00032572	     -0.21692098	      0.00888211	      0.00150377	     26.58951592
      0.47140114	     -0.05914585	     -0.00042687	     -0.20021266	     -0.06258821	      0.88286338	     -0.00032516	     -0.21688929	      0.00886754	      0.00150213	     26.72877812
      0.47280895	     -0.05908294	     -0.00042702	     -0.20014955	     -0.06257573	      0.88286550	     -0.00032459	     -0.21685791	      0.00885119	      0.00150023	     26.85211739
      0.47473370	     -0.05899871	     -0.00042719	     -0.20006502	     -0.06255872	      0.88286838	     -0.00032380	     -0.21681560	      0.00882677	      0.00149740	     27.04761081
      0.47620815	     -0.05893774	     -0.00042789	     -0.20000380	     -0.06254572	      0.88287059	     -0.00032319	     -0.21678368	      0.00880598	      0.00149497	     27.16023372
      0.47768260	     -0.05887656	     -0.00042794	     -0.19994237	     -0.06253275	      0.88287279	     -0.00032257	     -0.21675220	      0.00878408	      0.00149244	     27.33854670
      0.47915705	     -0.05881875	     -0.00042841	     -0.19988429	     -0.06251982	      0.88287499	     -0.00032193	     -0.21672110	      0.00876058	      0.00148966	     27.45119152
      0.48098751	     -0.05874411	     -0.00042747	     -0.19980933	     -0.06250381	      0.88287771	     -0.00032113	     -0.21668302	      0.00872961	      0.00148598	     27.75652182
      0.48224446	     -0.05869988	     -0.00042827	     -0.19976485	     -0.06249285	      0.88287958	     -0.00032056	     -0.21665713	      0.00870720	      0.00148335	     27.75951197
      0.48350142	     -0.05865139	     -0.00042763	     -0.19971612	     -0.06248192	      0.88288144	     -0.00031999	     -0.21663151	      0.00868379	      0.00148060	     27.94005801
      0.48525067	     -0.05858945	     -0.00042766	     -0.19965383	     -0.06246676	      0.88288403	     -0.00031916	     -0.21659621	      0.00864981	      0.00147664	     28.06688528
      0.48674256	     -0.05853327	     -0.00042639	     -0.19959736	     -0.06245388	      0.88288623	     -0.00031844	     -0.21656650	      0.00861932	      0.00147304	     28.33682614
      0.48823444	     -0.05848568	     -0.00042698	     -0.19954944	     -0.06244104	      0.88288842	     -0.00031770	     -0.21653705	      0.00858790	      0.00146936	     28.36042719
      0.48972633	     -0.05843019	     -0.00042437	     -0.19949367	     -0.06242826	      0.88289061	     -0.00031693	     -0.21650799	      0.00855499	      0.00146545	     28.70473546
      0.49100898	     -0.05839283	     -0.00042404	     -0.19945603	     -0.06241730	      0.88289249	     -0.00031625	     -0.21648320	      0.00852611	      0.00146218	     28.67054696
      0.49229163	     -0.05835014	     -0.00042180	     -0.19941309	     -0.06240638	      0.88289436	     -0.00031556	     -0.21645870	      0.00849617	      0.00145877	     28.86711021
      0.49389142	     -0.05830373	     -0.00042034	     -0.19936632	     -0.06239282	      0.88289669	     -0.00031467	     -0.21642848	      0.00845794	      0.00145441	     28.95728250
      0.49549122	     -0.05825369	     -0.00041729	     -0.19931595	     -0.06237932	      0.88289902	     -0.00031375	     -0.21639874	      0.00841841	      0.00144974	     29.26808028
      0.49676608	     -0.05822346	     -0.00041691	     -0.19928543	     -0.06236861	      0.88290086	     -0.00031300	     -0.21637533	      0.00838644	      0.00144586	     29.23503043
      0.49804094	     -0.05818910	     -0.00041490	     -0.19925078	     -0.06235794	      0.88290270	     -0.00031222	     -0.21635228	      0.00835365	      0.00144164	     29.41794239
      0.49967139	     -0.05815227	     -0.00041351	     -0.19921358	     -0.06234435	      0.88290505	     -0.00031121	     -0.21632329	      0.00831101	      0.00143582	     29.49009176
      0.50130184	     -0.05811176	     -0.00041024	     -0.19917272	     -0.06233084	      0.88290738	     -0.00031016	     -0.21629493	      0.00826722	      0.00142929	     29.81037801
      0.50252001	     -0.05809128	     -0.00040984	     -0.19915194	     -0.06232079	      0.88290912	     -0.00030936	     -0.21627410	      0.00823423	      0.00142402	     29.73050662
      0.50373818	     -0.05806660	     -0.00040780	     -0.19912698	     -0.06231078	      0.88291085	     -0.00030854	     -0.21625365	      0.00820057	      0.00141825	     29.87703292
      0.50545288	     -0.05803821	     -0.00040576	     -0.19909819	     -0.06229676	      0.88291328	     -0.00030736	     -0.21622548	      0.00815259	      0.00140934	     29.93941566
      0.50699570	     -0.05801124	     -0.00040245	     -0.19907089	     -0.06228421	      0.88291544	     -0.00030626	     -0.21620079	      0.00810858	      0.00140039	     30.16951359
      0.50853852	     -0.05799548	     -0.00040082	     -0.19905477	     -0.06227174	      0.88291760	     -0.00030513	     -0.21617669	      0.00806423	      0.00139069	     30.06071377
      0.50976729	     -0.05797717	     -0.00039694	     -0.19903621	     -0.06226185	      0.88291930	     -0.00030421	     -0.21615804	      0.00802817	      0.00138223	     30.29251763
      0.51099606	     -0.05796808	     -0.00039456	     -0.19902684	     -0.06225201	      0.88292099	     -0.00030327	     -0.21613984	      0.00799198	      0.00137319	     30.27655450
      0.51266539	     -0.05795700	     -0.00039008	     -0.19901541	     -0.06223871	      0.88292328	     -0.00030197	     -0.21611599	      0.00794220	      0.00135970	     30.42018435
      0.51433472	     -0.05795695	     -0.00038674	     -0.19901499	     -0.06222549	      0.88292553	     -0.00030063	     -0.21609318	      0.00789219	      0.00134486	     30.29460081
      0.51553971	     -0.05795176	     -0.00038167	     -0.19900958	     -0.06221600	      0.88292715	     -0.00029963	     -0.21607744	      0.00785556	      0.00133311	     30.52017096
      0.51674470	     -0.05795503	     -0.00037780	     -0.19901262	     -0.06220656	      0.88292875	     -0.00029862	     -0.21606227	      0.00781892	      0.00132062	     30.48352796
      0.51848388	     -0.05796107	     -0.00037078	     -0.19901835	     -0.06219301	      0.88293103	     -0.00029713	     -0.21604152	      0.00776559	      0.00130099	     30.59763762
      0.51996055	     -0.05797395	     -0.00036513	     -0.19903096	     -0.06218157	      0.88293293	     -0.00029583	     -0.21602493	      0.00772018	      0.00128285	     30.52127456
      0.52143723	     -0.05798259	     -0.00035729	     -0.19903937	     -0.06217021	      0.88293481	     -0.00029450	     -0.21600934	      0.00767411	      0.00126320	     30.77658312
      0.52291390	     -0.05799964	     -0.00035064	     -0.19905617	     -0.06215891	      0.88293666	     -0.00029314	     -0.21599460	      0.00762755	      0.00124221	     30.61960886
      0.52439057	     -0.05800930	     -0.00034105	     -0.19906563	     -0.06214768	      0.88293848	     -0.00029175	     -0.21598078	      0.00757986	      0.00121969	     30.96148631
      0.52566637	     -0.05802971	     -0.00033451	     -0.19908583	     -0.06213804	      0.88294003	     -0.00029053	     -0.21596949	      0.00753853	      0.00119914	     30.74834185
      0.52694218	     -0.05804704	     -0.00032620	     -0.19910298	     -0.06212845	      0.88294154	     -0.00028928	     -0.21595898	      0.00749660	      0.00117737	     30.92612742
      0.52853096	     -0.05807659	     -0.00031643	     -0.19913231	     -0.06211658	      0.88294339	     -0.00028771	     -0.21594690	      0.00744402	      0.00114865	     30.89539116
      0.53011974	     -0.05810249	     -0.00030476	     -0.19915801	     -0.06210479	      0.88294519	     -0.00028610	     -0.21593601	      0.00739053	      0.00111799	     31.25908482
      0.53140487	     -0.05813121	     -0.00029644	     -0.19918654	     -0.06209532	      0.88294661	     -0.00028478	     -0.21592795	      0.00734699	      0.00109191	     31.11384292
      0.53269000	     -0.05815519	     -0.00028661	     -0.19921037	     -0.06208591	      0.88294800	     -0.00028344	     -0.21592059	      0.00730267	      0.00106453	     31.33696442
      0.53429993	     -0.05819211	     -0.00027492	     -0.19924708	     -0.06207420	      0.88294968	     -0.00028173	     -0.21591228	      0.00724680	      0.00102850	     31.33299235
      0.53590986	     -0.05822557	     -0.00026197	     -0.19928035	     -0.06206258	      0.88295131	     -0.00028000	     -0.21590506	      0.00719042	      0.00099036	     31.78622699
      0.53714938	     -0.05825997	     -0.00025363	     -0.19931458	     -0.06205369	      0.88295252	     -0.00027866	     -0.21590016	      0.00714730	      0.00095976	     31.63443051
      0.53838890	     -0.05829030	     -0.00024452	     -0.19934475	     -0.06204486	      0.88295369	     -0.00027730	     -0.21589589	      0.00710393	      0.00092799	     31.88675681
      0.54006765	     -0.05833641	     -0.00023304	     -0.19939064	     -0.06203298	      0.88295521	     -0.00027544	     -0.21589101	      0.00704546	      0.00088337	     31.96773219
      0.54174640	     -0.05837915	     -0.00022128	     -0.19943316	     -0.06202120	      0.88295665	     -0.00027356	     -0.21588720	      0.00698715	      0.00083694	     32.49332287
      0.54293584	     -0.05841735	     -0.00021387	     -0.19947120	     -0.06201292	      0.88295763	     -0.00027222	     -0.21588507	      0.00694669	      0.00080321	     32.32547320
      0.54412528	     -0.05845094	     -0.00020625	     -0.19950463	     -0.06200468	      0.88295856	     -0.00027088	     -0.21588347	      0.00690637	      0.00076870	     32.58819194
      0.54590452	     -0.05850370	     -0.00019555	     -0.19955715	     -0.06199244	      0.88295988	     -0.00026885	     -0.21588186	      0.00684682	      0.00071611	     32.73381906
      0.54738692	     -0.05854714	     -0.00018735	     -0.19960038	     -0.06198233	      0.88296091	     -0.00026715	     -0.21588127	      0.00679779	      0.00067153	     33.12278763
      0.54886932	     -0.05859556	     -0.00017949	     -0.19964860	     -0.06197229	      0.88296187	     -0.00026545	     -0.21588131	      0.00674980	      0.00062664	     33.12777805
      0.55035172	     -0.05863942	     -0.00017225	     -0.19969225	     -0.06196232	      0.88296277	     -0.00026373	     -0.21588200	      0.00670217	      0.00058143	     33.65815730
      0.55183412	     -0.05868992	     -0.00016466	     -0.19974255	     -0.06195242	      0.88296360	     -0.00026202	     -0.21588323	      0.00665577	      0.00053631	     33.49404636
      0.55309550	     -0.05872913	     -0.00015922	     -0.19978159	     -0.06194405	      0.88296425	     -0.00026055	     -0.21588477	      0.00661678	      0.00049787	     33.95092998
      0.55435689	     -0.05877303	     -0.00015322	     -0.19982532	     -0.06193572	      0.88296485	     -0.00025908	     -0.21588672	      0.00657912	      0.00045967	     33.97517979
      0.55596224	     -0.05882821	     -0.00014625	     -0.19988031	     -0.06192520	      0.88296555	     -0.00025721	     -0.21588984	      0.00653273	      0.00041133	     34.28644301
      0.55756759	     -0.05888710	     -0.00013835	     -0.19993904	     -0.06191475	      0.88296617	     -0.00025534	     -0.21589364	      0.00648881	      0.00036357	     34.20710374
      0.55883114	     -0.05893098	     -0.00013346	     -0.19998279	     -0.06190657	      0.88296661	     -0.00025387	     -0.21589711	      0.00645560	      0.00032636	     34.57212867
      0.56009469	     -0.05897696	     -0.00012748	     -0.20002868	     -0.06189843	      0.88296700	     -0.00025239	     -0.21590095	      0.00642419	      0.00028975	     34.55621679
      0.56172902	     -0.05903525	     -0.00012075	     -0.20008684	     -0.06188797	      0.88296743	     -0.00025049	     -0.21590644	      0.00638581	      0.00024330	     34.78300083
      0.56336336	     -0.05909482	     -0.00011234	     -0.20014634	     -0.06187756	      0.88296779	     -0.00024858	     -0.21591245	      0.00635044	      0.00019825	     34.60820346
      0.56457954	     -0.05913614	     -0.00010763	     -0.20018760	     -0.06186985	      0.88296802	     -0.00024717	     -0.21591724	      0.00632556	      0.00016566	     34.89076187
      0.56579571	     -0.05917794	     -0.00010159	     -0.20022937	     -0.06186217	      0.88296820	     -0.00024575	     -0.21592224	      0.00630236	      0.00013418	     34.83695663
      0.56751429	     -0.05923486	     -0.00009410	     -0.20028625	     -0.06185137	      0.88296839	     -0.00024376	     -0.21592963	      0.00627177	      0.00009163	     34.94350666
      0.56899648	     -0.05928302	     -0.00008672	     -0.20033441	     -0.06184209	      0.88296850	     -0.00024205	     -0.21593624	      0.00624763	      0.00005700	     34.79992505
      0.57047866	     -0.05932847	     -0.00008070	     -0.20037986	     -0.06183285	      0.88296856	     -0.00024034	     -0.21594303	      0.00622508	      0.00002438	     34.95052968
      0.57196085	     -0.05937344	     -0.00007252	     -0.20042488	     -0.06182363	      0.88296857	     -0.00023864	     -0.21594996	      0.00620453	     -0.00000601	     34.68466051
      0.57344303	     -0.05941562	     -0.00006705	     -0.20046706	     -0.06181445	      0.88296854	     -0.00023695	     -0.21595698	      0.00618525	     -0.00003434	     34.89025287
      0.57471353	     -0.05945088	     -0.00005971	     -0.20050239	     -0.06180660	      0.88296849	     -0.00023551	     -0.21596302	      0.00617034	     -0.00005682	     34.59233228
      0.57598402	     -0.05948428	     -0.00005432	     -0.20053583	     -0.06179877	      0.88296840	     -0.00023408	     -0.21596905	      0.00615634	     -0.00007779	     34.59940298
      0.57759345	     -0.05952563	     -0.00004659	     -0.20057725	     -0.06178888	      0.88296826	     -0.00023227	     -0.21597666	      0.00614034	     -0.00010206	     34.38370604
      0.57920288	     -0.05956568	     -0.00004067	     -0.20061736	     -0.06177901	      0.88296807	     -0.00023048	     -0.21598422	      0.00612584	     -0.00012388	     34.42711656
      0.58049131	     -0.05959673	     -0.00003398	     -0.20064850	     -0.06177112	      0.88296790	     -0.00022906	     -0.21599022	      0.00611567	     -0.00013949	     34.11049074
      0.58177974	     -0.05962595	     -0.00002928	     -0.20067778	     -0.06176325	      0.88296771	     -0.00022766	     -0.21599613	      0.00610626	     -0.00015358	     34.06452279
      0.58340687	     -0.05966012	     -0.00002212	     -0.20071205	     -0.06175332	      0.88296745	     -0.00022590	     -0.21600343	      0.00609577	     -0.00016913	     33.80007460
      0.58503400	     -0.05969016	     -0.00001711	     -0.20074217	     -0.06174341	      0.88296717	     -0.00022416	     -0.21601046	      0.00608616	     -0.00018234	     33.82420962
      0.58627757	     -0.05971058	     -0.00001104	     -0.20076268	     -0.06173585	      0.88296693	     -0.00022286	     -0.21601560	      0.00607964	     -0.00019078	     33.47985249
      0.58752114	     -0.05972895	     -0.00000705	     -0.20078112	     -0.06172829	      0.88296669	     -0.00022157	     -0.21602053	      0.00607319	     -0.00019791	     33.39518838
      0.58922147	     -0.05975085	     -0.00000082	     -0.20080312	     -0.06171797	      0.88296635	     -0.00021983	     -0.21602691	      0.00606482	     -0.00020545	     33.13017264
      0.59092180	     -0.05976742	      0.00000296	     -0.20081975	     -0.06170767	      0.88296599	     -0.00021815	     -0.21603278	      0.00605631	     -0.00021069	     33.14074283
      0.59212279	     -0.05977645	      0.00000754	     -0.20082886	     -0.06170040	      0.88296574	     -0.00021699	     -0.21603661	      0.00605051	     -0.00021288	     32.81155752
      0.59332377	     -0.05978367	      0.00001011	     -0.20083612	     -0.06169313	      0.88296548	     -0.00021585	     -0.21604017	      0.00604432	     -0.00021404	     32.73170798
      0.59512274	     -0.05979033	      0.00001461	     -0.20084284	     -0.06168227	      0.88296510	     -0.00021421	     -0.21604493	      0.00603480	     -0.00021386	     32.50347693
      0.59663054	     -0.05979186	      0.00001683	     -0.20084440	     -0.06167318	      0.88296478	     -0.00021290	     -0.21604832	      0.00602620	     -0.00021217	     32.46740628
      0.59813833	     -0.05978963	      0.00002051	     -0.20084223	     -0.06166410	      0.88296446	     -0.00021164	     -0.21605111	      0.00601734	     -0.00020908	     32.22255465
      0.59964613	     -0.05978348	      0.00002138	     -0.20083607	     -0.06165503	      0.88296415	     -0.00021045	     -0.21605324	      0.00600751	     -0.00020484	     32.28638717
      0.60099517	     -0.05977451	      0.00002435	     -0.20082713	     -0.06164693	      0.88296387	     -0.00020944	     -0.21605455	      0.00599844	     -0.00019998	     32.06194301
      0.60234421	     -0.05976227	      0.00002484	     -0.20081487	     -0.06163885	      0.88296361	     -0.00020849	     -0.21605525	      0.00598831	     -0.00019438	     32.10515792
      0.60369325	     -0.05974663	      0.00002629	     -0.20079922	     -0.06163077	      0.88296335	     -0.00020760	     -0.21605531	      0.00597750	     -0.00018794	     32.02192233
      0.60542774	     -0.05972123	      0.00002620	     -0.20077376	     -0.06162042	      0.88296303	     -0.00020654	     -0.21605440	      0.00596186	     -0.00017865	     32.12664715
      0.60680668	     -0.05969670	      0.00002740	     -0.20074920	     -0.06161221	      0.88296279	     -0.00020578	     -0.21605282	      0.00594837	     -0.00017036	     32.05145549
      0.60818563	     -0.05966866	      0.00002649	     -0.20072108	     -0.06160402	      0.88296256	     -0.00020508	     -0.21605046	      0.00593328	     -0.00016146	     32.20473763
      0.60956457	     -0.05963694	      0.00002670	     -0.20068928	     -0.06159585	      0.88296235	     -0.00020446	     -0.21604728	      0.00591701	     -0.00015180	     32.24254452
      0.61127412	     -0.05959298	      0.00002491	     -0.20064517	     -0.06158575	      0.88296210	     -0.00020379	     -0.21604219	      0.00589450	     -0.00013902	     32.51055496
      0.61263322	     -0.05955443	      0.00002510	     -0.20060652	     -0.06157775	      0.88296192	     -0.00020334	     -0.21603722	      0.00587518	     -0.00012807	     32.56314145
      0.61399232	     -0.05951284	      0.00002294	     -0.20056478	     -0.06156978	      0.88296175	     -0.00020296	     -0.21603143	      0.00585402	     -0.00011664	     32.82467489
      0.61535143	     -0.05946808	      0.00002163	     -0.20051987	     -0.06156184	      0.88296160	     -0.00020266	     -0.21602481	      0.00583153	     -0.00010464	     33.00439355
      0.61712539	     -0.05940520	      0.00001767	     -0.20045675	     -0.06155152	      0.88296143	     -0.00020237	     -0.21601491	      0.00579974	     -0.00008827	     33.40608574
      0.61847206	     -0.05935384	      0.00001630	     -0.20040521	     -0.06154373	      0.88296132	     -0.00020223	     -0.21600644	      0.00577423	     -0.00007518	     33.58880032
      0.61981873	     -0.05930022	      0.00001270	     -0.20035138	     -0.06153597	      0.88296123	     -0.00020217	     -0.21599717	      0.00574720	     -0.00006167	     33.92772295
      0.62144384	     -0.05923195	      0.00000972	     -0.20028285	     -0.06152666	      0.88296114	     -0.00020218	     -0.21598491	      0.00571315	     -0.00004473	     34.24792553
      0.62290024	     -0.05916754	      0.00000486	     -0.20021816	     -0.06151836	      0.88296109	     -0.00020229	     -0.21597292	      0.00568111	     -0.00002913	     34.67588956
      0.62435664	     -0.05909975	      0.00000217	     -0.20015012	     -0.06151011	      0.88296105	     -0.00020247	     -0.21595998	      0.00564816	     -0.00001303	     34.96972507
      0.62581304	     -0.05902914	     -0.00000319	     -0.20007922	     -0.06150191	      0.88296105	     -0.00020273	     -0.21594609	      0.00561397	      0.00000339	     35.42259390
      0.62726944	     -0.05895566	     -0.00000625	     -0.20000547	     -0.06149376	      0.88296106	     -0.00020306	     -0.21593128	      0.00557915	      0.00002025	     35.73343598
      0.62872585	     -0.05888034	     -0.00001237	     -0.19992981	     -0.06148566	      0.88296111	     -0.00020347	     -0.21591555	      0.00554329	      0.00003740	     36.19532866
      0.63018225	     -0.05880308	     -0.00001568	     -0.19985227	     -0.06147761	      0.88296117	     -0.00020396	     -0.21589897	      0.00550703	      0.00005495	     36.50520881
      0.63163865	     -0.05872497	     -0.00002217	     -0.19977382	     -0.06146962	      0.88296127	     -0.00020451	     -0.21588159	      0.00546994	      0.00007265	     36.96508415
      0.63309505	     -0.05864612	     -0.00002560	     -0.19969466	     -0.06146168	      0.88296139	     -0.00020513	     -0.21586348	      0.00543270	      0.00009066	     37.26002665
      0.63455145	     -0.05856691	     -0.00003244	     -0.19961509	     -0.06145379	      0.88296153	     -0.00020582	     -0.21584469	      0.00539479	      0.00010874	     37.70677087
      0.63600785	     -0.05848691	     -0.00003551	     -0.19953478	     -0.06144596	      0.88296170	     -0.00020656	     -0.21582531	      0.00535694	      0.00012704	     37.97106632
      0.63731131	     -0.05841526	     -0.00004131	     -0.19946280	     -0.06143900	      0.88296188	     -0.00020728	     -0.21580750	      0.00532258	      0.00014335	     38.33018780
      0.63861476	     -0.05834318	     -0.00004473	     -0.19939044	     -0.06143209	      0.88296208	     -0.00020805	     -0.21578932	      0.00528823	      0.00015973	     38.58366989
      0.64019522	     -0.05825570	     -0.00005036	     -0.19930258	     -0.06142376	      0.88296234	     -0.00020904	     -0.21576681	      0.00524614	      0.00017946	     38.95593996
      0.64177568	     -0.05816721	     -0.00005364	     -0.19921374	     -0.06141551	      0.88296264	     -0.00021008	     -0.21574387	      0.00520386	      0.00019913	     39.22393068
      0.64309077	     -0.05809171	     -0.00005840	     -0.19913791	     -0.06140869	      0.88296292	     -0.00021100	     -0.21572443	      0.00516813	      0.00021531	     39.54029030
      0.64440586	     -0.05801098	     -0.00006035	     -0.19905690	     -0.06140191	      0.88296321	     -0.00021195	     -0.21570462	      0.00513222	      0.00023151	     39.76406152
      0.64599562	     -0.05790449	     -0.00006313	     -0.19895005	     -0.06139379	      0.88296359	     -0.00021316	     -0.21567997	      0.00508804	      0.00025117	     40.10928358
      0.64758537	     -0.05778801	     -0.00006220	     -0.19883326	     -0.06138574	      0.88296401	     -0.00021441	     -0.21565434	      0.00504312	      0.00027127	     40.31952198
      0.64884235	     -0.05769027	     -0.00006321	     -0.19873524	     -0.06137942	      0.88296436	     -0.00021544	     -0.21563329	      0.00500653	      0.00028747	     40.58569792
      0.65009934	     -0.05758770	     -0.00006156	     -0.19863242	     -0.06137315	      0.88296473	     -0.00021649	     -0.21561152	      0.00496923	      0.00030415	     40.73708717
      0.65175413	     -0.05744717	     -0.00006001	     -0.19849152	     -0.06136497	      0.88296525	     -0.00021793	     -0.21558177	      0.00491847	      0.00032672	     41.00038948
      0.65340892	     -0.05730078	     -0.00005556	     -0.19834478	     -0.06135687	      0.88296581	     -0.00021941	     -0.21555083	      0.00486596	      0.00035018	     41.12105059
      0.65461213	     -0.05719183	     -0.00005474	     -0.19823552	     -0.06135104	      0.88296624	     -0.00022052	     -0.21552763	      0.00482628	      0.00036763	     41.34166626
      0.65581534	     -0.05708029	     -0.00005190	     -0.19812369	     -0.06134526	      0.88296670	     -0.00022166	     -0.21550386	      0.00478560	      0.00038550	     41.44904541
      0.65755799	     -0.05691544	     -0.00004925	     -0.19795835	     -0.06133697	      0.88296739	     -0.00022334	     -0.21546851	      0.00472448	      0.00041202	     41.68695236
      0.65903000	     -0.05677398	     -0.00004634	     -0.19781645	     -0.06133006	      0.88296802	     -0.00022480	     -0.21543787	      0.00467086	      0.00043510	     41.79231573
      0.66050202	     -0.05663076	     -0.00004644	     -0.19767273	     -0.06132322	      0.88296867	     -0.00022629	     -0.21540659	      0.00461507	      0.00045887	     42.06449108
      0.66197403	     -0.05648558	     -0.00004495	     -0.19752703	     -0.06131647	      0.88296937	     -0.00022782	     -0.21537472	      0.00455726	      0.00048366	     42.13218867
      0.66344605	     -0.05633973	     -0.00004771	     -0.19738056	     -0.06130981	      0.88297010	     -0.00022938	     -0.21534232	      0.00449679	      0.00050946	     42.45181807
      0.66469618	     -0.05621299	     -0.00004777	     -0.19725332	     -0.06130422	      0.88297075	     -0.00023073	     -0.21531443	      0.00444363	      0.00053245	     42.46940593
      0.66594632	     -0.05608800	     -0.00005102	     -0.19712775	     -0.06129870	      0.88297143	     -0.00023210	     -0.21528626	      0.00438833	      0.00055636	     42.64701643
      0.66753700	     -0.05593040	     -0.00005470	     -0.19696937	     -0.06129178	      0.88297234	     -0.00023388	     -0.21525017	      0.00431504	      0.00058815	     42.75249809
      0.66912768	     -0.05577607	     -0.00006179	     -0.19681418	     -0.06128497	      0.88297330	     -0.00023569	     -0.21521398	      0.00423807	      0.00062117	     43.02764925
      0.67035185	     -0.05565961	     -0.00006506	     -0.19669707	     -0.06127982	      0.88297408	     -0.00023710	     -0.21518616	      0.00417658	      0.00064725	     43.02378148
      0.67157602	     -0.05554613	     -0.00007085	     -0.19658287	     -0.06127475	      0.88297489	     -0.00023854	     -0.21515844	      0.00411289	      0.00067356	     43.19468632
      0.67320832	     -0.05539845	     -0.00007776	     -0.19643423	     -0.06126811	      0.88297601	     -0.00024047	     -0.21512167	      0.00402487	      0.00070876	     43.33069607
      0.67484061	     -0.05525751	     -0.00008793	     -0.19629223	     -0.06126161	      0.88297720	     -0.00024244	     -0.21508524	      0.00393314	      0.00074358	     43.64614743
      0.67598176	     -0.05516032	     -0.00009220	     -0.19619434	     -0.06125716	      0.88297806	     -0.00024383	     -0.21506002	      0.00386712	      0.00076753	     43.64320805
      0.67712291	     -0.05506605	     -0.00009869	     -0.19609930	     -0.06125279	      0.88297895	     -0.00024524	     -0.21503500	      0.00379936	      0.00079083	     43.80127317
      0.67887721	     -0.05492674	     -0.00010745	     -0.19595882	     -0.06124621	      0.88298037	     -0.00024742	     -0.21499702	      0.00369217	      0.00082523	     43.97508010
      0.68030817	     -0.05482104	     -0.00011622	     -0.19585210	     -0.06124099	      0.88298157	     -0.00024922	     -0.21496657	      0.00360204	      0.00085162	     44.16018570
      0.68173913	     -0.05472193	     -0.00012295	     -0.19575200	     -0.06123591	      0.88298281	     -0.00025103	     -0.21493676	      0.00350975	      0.00087612	     44.22567868
      0.68317008	     -0.05463156	     -0.00013237	     -0.19566058	     -0.06123095	      0.88298408	     -0.00025286	     -0.21490768	      0.00341527	      0.00089822	     44.44073172
      0.68460104	     -0.05454611	     -0.00013838	     -0.19557411	     -0.06122613	      0.88298538	     -0.00025470	     -0.21487944	      0.00331908	      0.00091762	     44.44117342
      0.68580218	     -0.05448100	     -0.00014694	     -0.19550808	     -0.06122219	      0.88298649	     -0.00025625	     -0.21485638	      0.00323689	      0.00093142	     44.63784176
      0.68700331	     -0.05441950	     -0.00015313	     -0.19544569	     -0.06121836	      0.88298761	     -0.00025781	     -0.21483396	      0.00315375	      0.00094290	     44.68572659
      0.68855523	     -0.05434658	     -0.00016277	     -0.19537157	     -0.06121355	      0.88298908	     -0.00025983	     -0.21480592	      0.00304485	      0.00095398	     44.85305628
      0.69010715	     -0.05427818	     -0.00017000	     -0.19530202	     -0.06120891	      0.88299057	     -0.00026186	     -0.21477894	      0.00293462	      0.00096066	     44.86633692
      0.69128598	     -0.05423071	     -0.00017825	     -0.19525361	     -0.06120550	      0.88299170	     -0.00026340	     -0.21475910	      0.00284994	      0.00096262	     45.04459337
      0.69246481	     -0.05418485	     -0.00018424	     -0.19520686	     -0.06120219	      0.88299284	     -0.00026494	     -0.21473983	      0.00276472	      0.00096196	     45.08170735
      0.69406049	     -0.05412707	     -0.00019364	     -0.19514782	     -0.06119787	      0.88299437	     -0.00026703	     -0.21471461	      0.00264837	      0.00095675	     45.23174082
      0.69565616	     -0.05407375	     -0.00020046	     -0.19509329	     -0.06119374	      0.88299589	     -0.00026912	     -0.21469038	      0.00253119	      0.00094664	     45.21773049
      0.69676171	     -0.05404098	     -0.00020801	     -0.19505962	     -0.06119098	      0.88299693	     -0.00027056	     -0.21467416	      0.00244939	      0.00093665	     45.38515185
      0.69786726	     -0.05401016	     -0.00021325	     -0.19502795	     -0.06118832	      0.88299796	     -0.00027200	     -0.21465842	      0.00236734	      0.00092435	     45.42359296
      0.69958441	     -0.05396771	     -0.00022202	     -0.19498415	     -0.06118437	      0.88299953	     -0.00027422	     -0.21463488	      0.00223926	      0.00090062	     45.57767655
      0.70098997	     -0.05393679	     -0.00022755	     -0.19495214	     -0.06118129	      0.88300078	     -0.00027604	     -0.21461644	      0.00213396	      0.00087708	     45.62692036
      0.70239553	     -0.05391036	     -0.00023485	     -0.19492459	     -0.06117837	      0.88300199	     -0.00027784	     -0.21459873	      0.00202818	      0.00084984	     45.84665456
      0.70380109	     -0.05388719	     -0.00023940	     -0.19490034	     -0.06117559	      0.88300316	     -0.00027963	     -0.21458176	      0.00192219	      0.00081909	     45.88310465
      0.70504935	     -0.05387077	     -0.00024617	     -0.19488291	     -0.06117325	      0.88300417	     -0.00028121	     -0.21456733	      0.00182780	      0.00078880	     46.13304377
      0.70629761	     -0.05385682	     -0.00025059	     -0.19486797	     -0.06117103	      0.88300513	     -0.00028278	     -0.21455350	      0.00173345	      0.00075600	     46.21218882
      0.70754588	     -0.05384608	     -0.00025643	     -0.19485623	     -0.06116892	      0.88300605	     -0.00028433	     -0.21454027	      0.00163909	      0.00072075	     46.41409675
      0.70915785	     -0.05383595	     -0.00026228	     -0.19484483	     -0.06116638	      0.88300718	     -0.00028632	     -0.21452409	      0.00151761	      0.00067202	     46.55046786
      0.71042217	     -0.05383143	     -0.00026867	     -0.19483928	     -0.06116452	      0.88300800	     -0.00028786	     -0.21451210	      0.00142263	      0.00063149	     46.79870383
      0.71168650	     -0.05382906	     -0.00027293	     -0.19483593	     -0.06116278	      0.88300877	     -0.00028938	     -0.21450072	      0.00132821	      0.00058931	     46.87468999
      0.71295082	     -0.05382931	     -0.00027845	     -0.19483517	     -0.06116116	      0.88300949	     -0.00029088	     -0.21448997	      0.00123433	      0.00054566	     47.05707004
      0.71455232	     -0.05383259	     -0.00028351	     -0.19483721	     -0.06115928	      0.88301032	     -0.00029276	     -0.21447721	      0.00111651	      0.00048885	     47.13472768
      0.71579222	     -0.05383767	     -0.00028918	     -0.19484131	     -0.06115795	      0.88301090	     -0.00029419	     -0.21446800	      0.00102605	      0.00044395	     47.34250623
      0.71703212	     -0.05384434	     -0.00029275	     -0.19484703	     -0.06115673	      0.88301142	     -0.00029559	     -0.21445935	      0.00093649	      0.00039870	     47.37303135
      0.71827202	     -0.05385287	     -0.00029733	     -0.19485460	     -0.06115563	      0.88301189	     -0.00029698	     -0.21445126	      0.00084767	      0.00035327	     47.49889722
      0.71994490	     -0.05386683	     -0.00030171	     -0.19486731	     -0.06115431	      0.88301243	     -0.00029881	     -0.21444122	      0.00072922	      0.00029228	     47.52171392
      0.72117368	     -0.05387910	     -0.00030649	     -0.19487863	     -0.06115347	      0.88301276	     -0.00030013	     -0.21443446	      0.00064307	      0.00024794	     47.67923806
      0.72240246	     -0.05389269	     -0.00030939	     -0.19489132	     -0.06115273	      0.88301304	     -0.00030142	     -0.21442823	      0.00055783	      0.00020433	     47.66218187
      0.72391707	     -0.05391153	     -0.00031432	     -0.19490904	     -0.06115196	      0.88301331	     -0.00030298	     -0.21442125	      0.00045383	      0.00015179	     47.78530983
      0.72525625	     -0.05392981	     -0.00031657	     -0.19492635	     -0.06115142	      0.88301348	     -0.00030432	     -0.21441571	      0.00036303	      0.00010678	     47.70075872
      0.72659543	     -0.05394982	     -0.00032085	     -0.19494538	     -0.06115099	      0.88301359	     -0.00030563	     -0.21441076	      0.00027312	      0.00006320	     47.82672138
      0.72793461	     -0.05397120	     -0.00032248	     -0.19496583	     -0.06115068	      0.88301365	     -0.00030690	     -0.21440639	      0.00018437	      0.00002135	     47.70380600
      0.72927379	     -0.05399414	     -0.00032633	     -0.19498781	     -0.06115050	      0.88301365	     -0.00030814	     -0.21440258	      0.00009649	     -0.00001877	     47.82164619
      0.73061297	     -0.05401812	     -0.00032720	     -0.19501088	     -0.06115042	      0.88301360	     -0.00030934	     -0.21439934	      0.00000971	     -0.00005685	     47.66750913
      0.73195215	     -0.05404383	     -0.00033062	     -0.19503564	     -0.06115047	      0.88301350	     -0.00031050	     -0.21439665	     -0.00007635	     -0.00009293	     47.78256357
      0.73329133	     -0.05407067	     -0.00033109	     -0.19506160	     -0.06115063	      0.88301335	     -0.00031161	     -0.21439450	     -0.00016146	     -0.00012674	     47.59708344
      0.73463051	     -0.05409909	     -0.00033454	     -0.19508909	     -0.06115090	      0.88301316	     -0.00031269	     -0.21439288	     -0.00024603	     -0.00015832	     47.71146553
      0.73596969	     -0.05412904	     -0.00033514	     -0.19511816	     -0.06115129	      0.88301293	     -0.00031371	     -0.21439176	     -0.00032979	     -0.00018728	     47.49372334
      0.73730887	     -0.05416027	     -0.00033884	     -0.19514847	     -0.06115178	      0.88301266	     -0.00031469	     -0.21439113	     -0.00041317	     -0.00021369	     47.60519575
      0.73864804	     -0.05419250	     -0.00033920	     -0.19517984	     -0.06115239	      0.88301236	     -0.00031560	     -0.21439098	     -0.00049585	     -0.00023730	     47.35110877
      0.73998722	     -0.05422600	     -0.00034296	     -0.19521244	     -0.06115311	      0.88301203	     -0.00031646	     -0.21439130	     -0.00057829	     -0.00025828	     47.45636541
      0.74132640	     -0.05426046	     -0.00034325	     -0.19524606	     -0.06115394	      0.88301167	     -0.00031725	     -0.21439206	     -0.00066012	     -0.00027635	     47.16343268
      0.74266558	     -0.05429615	     -0.00034718	     -0.19528085	     -0.06115488	      0.88301129	     -0.00031798	     -0.21439327	     -0.00074180	     -0.00029172	     47.26127475
      0.74400476	     -0.05433273	     -0.00034730	     -0.19531662	     -0.06115593	      0.88301089	     -0.00031863	     -0.21439492	     -0.00082292	     -0.00030418	     46.92969040
      0.74520182	     -0.05436645	     -0.00035054	     -0.19534955	     -0.06115696	      0.88301052	     -0.00031916	     -0.21439674	     -0.00089537	     -0.00031310	     46.96198493
      0.74639888	     -0.05440099	     -0.00035161	     -0.19538335	     -0.06115807	      0.88301014	     -0.00031962	     -0.21439891	     -0.00096746	     -0.00031981	     46.75154885
      0.74787271	     -0.05444504	     -0.00035445	     -0.19542648	     -0.06115956	      0.88300966	     -0.00032010	     -0.21440203	     -0.00105603	     -0.00032530	     46.65327309
      0.74934654	     -0.05449109	     -0.00035541	     -0.19547165	     -0.06116118	      0.88300918	     -0.00032049	     -0.21440566	     -0.00114416	     -0.00032775	     46.32698670
      0.75057438	     -0.05453213	     -0.00035859	     -0.19551192	     -0.06116263	      0.88300878	     -0.00032073	     -0.21440911	     -0.00121750	     -0.00032774	     46.28462508
      0.75180221	     -0.05457622	     -0.00035989	     -0.19555528	     -0.06116417	      0.88300838	     -0.00032091	     -0.21441299	     -0.00129048	     -0.00032592	     46.00760227
      0.75327781	     -0.05463391	     -0.00036335	     -0.19561207	     -0.06116614	      0.88300790	     -0.00032102	     -0.21441831	     -0.00137799	     -0.00032173	     45.85152018
      0.75475340	     -0.05469696	     -0.00036491	     -0.19567427	     -0.06116824	      0.88300743	     -0.00032103	     -0.21442444	     -0.00146501	     -0.00031557	     45.44004237
      0.75594139	     -0.05475202	     -0.00036865	     -0.19572860	     -0.06117002	      0.88300706	     -0.00032096	     -0.21443001	     -0.00153494	     -0.00030958	     45.36497143
      0.75712937	     -0.05481100	     -0.00037044	     -0.19578690	     -0.06117189	      0.88300669	     -0.00032082	     -0.21443622	     -0.00160445	     -0.00030279	     45.07040453
      0.75865891	     -0.05489223	     -0.00037397	     -0.19586724	     -0.06117441	      0.88300624	     -0.00032054	     -0.21444521	     -0.00169353	     -0.00029336	     44.85303999
      0.76018845	     -0.05497853	     -0.00037506	     -0.19595272	     -0.06117707	      0.88300580	     -0.00032013	     -0.21445536	     -0.00178182	     -0.00028349	     44.40940811
      0.76134663	     -0.05504719	     -0.00037800	     -0.19602074	     -0.06117917	      0.88300547	     -0.00031975	     -0.21446384	     -0.00184834	     -0.00027608	     44.32803355
      0.76250481	     -0.05511813	     -0.00037873	     -0.19609109	     -0.06118135	      0.88300516	     -0.00031929	     -0.21447300	     -0.00191427	     -0.00026881	     44.04769034
      0.76409644	     -0.05521894	     -0.00038044	     -0.19619109	     -0.06118447	      0.88300474	     -0.00031855	     -0.21448669	     -0.00200414	     -0.00025940	     43.81057922
      0.76568807	     -0.05532133	     -0.00037923	     -0.19629275	     -0.06118773	      0.88300433	     -0.00031768	     -0.21450157	     -0.00209287	     -0.00025077	     43.36573891
      0.76680051	     -0.05539343	     -0.00038024	     -0.19636432	     -0.06119009	      0.88300406	     -0.00031699	     -0.21451262	     -0.00215444	     -0.00024543	     43.30760105
      0.76791296	     -0.05546583	     -0.00037890	     -0.19643624	     -0.06119252	      0.88300378	     -0.00031623	     -0.21452418	     -0.00221539	     -0.00024060	     43.06170583
      0.76960739	     -0.05557620	     -0.00037656	     -0.19654592	     -0.06119635	      0.88300338	     -0.00031495	     -0.21454270	     -0.00230734	     -0.00023451	     42.80586987
      0.77101691	     -0.05566764	     -0.00037255	     -0.19663684	     -0.06119966	      0.88300305	     -0.00031378	     -0.21455888	     -0.00238288	     -0.00023064	     42.46324153
      0.77242643	     -0.05575815	     -0.00036944	     -0.19672684	     -0.06120307	      0.88300273	     -0.00031250	     -0.21457569	     -0.00245780	     -0.00022800	     42.32811580
      0.77383595	     -0.05584809	     -0.00036307	     -0.19681634	     -0.06120659	      0.88300241	     -0.00031111	     -0.21459305	     -0.00253187	     -0.00022653	     41.90599612
      0.77509340	     -0.05592753	     -0.00035910	     -0.19689538	     -0.06120981	      0.88300213	     -0.00030979	     -0.21460898	     -0.00259757	     -0.00022643	     41.81128947
      0.77635085	     -0.05600597	     -0.00035232	     -0.19697348	     -0.06121312	      0.88300184	     -0.00030839	     -0.21462526	     -0.00266255	     -0.00022744	     41.47207109
      0.77760830	     -0.05608397	     -0.00034633	     -0.19705113	     -0.06121651	      0.88300155	     -0.00030690	     -0.21464187	     -0.00272705	     -0.00022975	     41.29346777
      0.77923760	     -0.05618444	     -0.00033648	     -0.19715122	     -0.06122102	      0.88300118	     -0.00030487	     -0.21466386	     -0.00280956	     -0.00023473	     40.89295889
      0.78052626	     -0.05626415	     -0.00033015	     -0.19723061	     -0.06122468	      0.88300087	     -0.00030317	     -0.21468161	     -0.00287413	     -0.00024041	     40.78868165
      0.78181492	     -0.05634421	     -0.00032182	     -0.19731040	     -0.06122843	      0.88300056	     -0.00030139	     -0.21469969	     -0.00293780	     -0.00024761	     40.44490380
      0.78310358	     -0.05642476	     -0.00031486	     -0.19739068	     -0.06123225	      0.88300023	     -0.00029954	     -0.21471810	     -0.00300073	     -0.00025651	     40.28852994
      0.78471251	     -0.05652515	     -0.00030513	     -0.19749076	     -0.06123714	      0.88299981	     -0.00029713	     -0.21474155	     -0.00307792	     -0.00026986	     39.88817472
      0.78599195	     -0.05660431	     -0.00029931	     -0.19756965	     -0.06124112	      0.88299946	     -0.00029513	     -0.21476054	     -0.00313839	     -0.00028227	     39.81854987
      0.78727139	     -0.05668343	     -0.00029173	     -0.19764855	     -0.06124517	      0.88299909	     -0.00029306	     -0.21477982	     -0.00319779	     -0.00029609	     39.48418854
      0.78855084	     -0.05676307	     -0.00028557	     -0.19772796	     -0.06124930	      0.88299870	     -0.00029093	     -0.21479938	     -0.00325632	     -0.00031140	     39.33139039
      0.79021309	     -0.05686749	     -0.00027635	     -0.19783212	     -0.06125478	      0.88299816	     -0.00028806	     -0.21482527	     -0.00333079	     -0.00033335	     38.91586930
      0.79149186	     -0.05694812	     -0.00027156	     -0.19791253	     -0.06125907	      0.88299772	     -0.00028579	     -0.21484555	     -0.00338704	     -0.00035179	     38.86050602
      0.79277064	     -0.05702871	     -0.00026517	     -0.19799293	     -0.06126344	      0.88299726	     -0.00028345	     -0.21486617	     -0.00344212	     -0.00037133	     38.52852495
      0.79404941	     -0.05710890	     -0.00026000	     -0.19807294	     -0.06126787	      0.88299677	     -0.00028106	     -0.21488709	     -0.00349623	     -0.00039196	     38.38285906
      0.79575708	     -0.05721477	     -0.00025164	     -0.19817860	     -0.06127391	      0.88299608	     -0.00027777	     -0.21491549	     -0.00356670	     -0.00042086	     37.97767338
      0.79703562	     -0.05729308	     -0.00024705	     -0.19825674	     -0.06127850	      0.88299553	     -0.00027525	     -0.21493707	     -0.00361832	     -0.00044343	     37.93041768
      0.79831415	     -0.05737042	     -0.00024063	     -0.19833397	     -0.06128316	      0.88299495	     -0.00027267	     -0.21495891	     -0.00366872	     -0.00046656	     37.62188603
      0.79986465	     -0.05746266	     -0.00023439	     -0.19842605	     -0.06128889	      0.88299420	     -0.00026948	     -0.21498569	     -0.00372848	     -0.00049525	     37.50149639
      0.80125862	     -0.05754423	     -0.00022688	     -0.19850754	     -0.06129413	      0.88299349	     -0.00026655	     -0.21501004	     -0.00378070	     -0.00052132	     37.12385050
      0.80265260	     -0.05762502	     -0.00022151	     -0.19858822	     -0.06129943	      0.88299275	     -0.00026356	     -0.21503463	     -0.00383183	     -0.00054759	     37.08488210
      0.80404657	     -0.05770441	     -0.00021363	     -0.19866756	     -0.06130481	      0.88299196	     -0.00026051	     -0.21505944	     -0.00388151	     -0.00057368	     36.70439775
      0.80544055	     -0.05778292	     -0.00020825	     -0.19874598	     -0.06131025	      0.88299115	     -0.00025742	     -0.21508449	     -0.00393016	     -0.00059956	     36.68605356
      0.80683453	     -0.05786042	     -0.00020025	     -0.19882347	     -0.06131576	      0.88299029	     -0.00025426	     -0.21510976	     -0.00397737	     -0.00062493	     36.31200123
      0.80822850	     -0.05793664	     -0.00019486	     -0.19889964	     -0.06132134	      0.88298940	     -0.00025107	     -0.21513524	     -0.00402359	     -0.00064981	     36.31246854
      0.80962248	     -0.05801147	     -0.00018647	     -0.19897449	     -0.06132698	      0.88298848	     -0.00024782	     -0.21516089	     -0.00406839	     -0.00067386	     35.94922751
      0.81101645	     -0.05808453	     -0.00018056	     -0.19904755	     -0.06133268	      0.88298753	     -0.00024452	     -0.21518668	     -0.00411225	     -0.00069705	     35.95331264
      0.81241043	     -0.05815592	     -0.00017162	     -0.19911900	     -0.06133845	      0.88298654	     -0.00024119	     -0.21521260	     -0.00415472	     -0.00071906	     35.59931340
      0.81380440	     -0.05822586	     -0.00016530	     -0.19918895	     -0.06134427	      0.88298552	     -0.00023781	     -0.21523860	     -0.00419625	     -0.00073994	     35.59394357
      0.81519838	     -0.05829409	     -0.00015612	     -0.19925728	     -0.06135014	      0.88298448	     -0.00023439	     -0.21526468	     -0.00423635	     -0.00075948	     35.24982883
      0.81659235	     -0.05836095	     -0.00014962	     -0.19932419	     -0.06135608	      0.88298341	     -0.00023093	     -0.21529080	     -0.00427538	     -0.00077778	     35.23379098
      0.81798633	     -0.05842634	     -0.00014052	     -0.19938970	     -0.06136206	      0.88298231	     -0.00022744	     -0.21531695	     -0.00431287	     -0.00079462	     34.90416870
      0.81938030	     -0.05849128	     -0.00013409	     -0.19945471	     -0.06136810	      0.88298119	     -0.00022391	     -0.21534313	     -0.00434924	     -0.00081012	     34.86863771
      0.82077428	     -0.05855636	     -0.00012530	     -0.19951993	     -0.06137419	      0.88298005	     -0.00022036	     -0.21536934	     -0.00438410	     -0.00082409	     34.54720719
      0.82216825	     -0.05862146	     -0.00011891	     -0.19958513	     -0.06138032	      0.88297889	     -0.00021677	     -0.21539562	     -0.00441786	     -0.00083665	     34.48732464
      0.82356223	     -0.05868624	     -0.00011030	     -0.19965006	     -0.06138650	      0.88297772	     -0.00021316	     -0.21542196	     -0.00445014	     -0.00084777	     34.17595191
      0.82495620	     -0.05875133	     -0.00010376	     -0.19971528	     -0.06139273	      0.88297653	     -0.00020952	     -0.21544837	     -0.00448123	     -0.00085763	     34.09542405
      0.82635018	     -0.05881587	     -0.00009546	     -0.19978000	     -0.06139900	      0.88297533	     -0.00020586	     -0.21547486	     -0.00451075	     -0.00086622	     33.80022478
      0.82774416	     -0.05887961	     -0.00008903	     -0.19984388	     -0.06140530	      0.88297412	     -0.00020218	     -0.21550139	     -0.00453893	     -0.00087377	     33.69939904
      0.82913813	     -0.05894260	     -0.00008114	     -0.19990705	     -0.06141165	      0.88297289	     -0.00019849	     -0.21552797	     -0.00456545	     -0.00088026	     33.41237095
      0.83053211	     -0.05900525	     -0.00007484	     -0.19996987	     -0.06141803	      0.88297166	     -0.00019478	     -0.21555457	     -0.00459052	     -0.00088588	     33.28139883
      0.83192608	     -0.05906689	     -0.00006725	     -0.20003171	     -0.06142445	      0.88297042	     -0.00019106	     -0.21558118	     -0.00461386	     -0.00089064	     32.99585027
      0.83360459	     -0.05913937	     -0.00006003	     -0.20010441	     -0.06143221	      0.88296893	     -0.00018656	     -0.21561321	     -0.00463990	     -0.00089553	     32.86313373
      0.83488181	     -0.05919249	     -0.00005243	     -0.20015776	     -0.06143815	      0.88296778	     -0.00018313	     -0.21563753	     -0.00465787	     -0.00089865	     32.51371960
      0.83615903	     -0.05924362	     -0.00004672	     -0.20020909	     -0.06144411	      0.88296663	     -0.00017970	     -0.21566174	     -0.00467450	     -0.00090145	     32.37095199
      0.83779749	     -0.05930494	     -0.00003806	     -0.20027070	     -0.06145179	      0.88296515	     -0.00017529	     -0.21569256	     -0.00469350	     -0.00090454	     32.03782773
      0.83943595	     -0.05936155	     -0.00003193	     -0.20032757	     -0.06145949	      0.88296367	     -0.00017089	     -0.21572297	     -0.00471019	     -0.00090717	     31.95831666
      0.84064311	     -0.05939903	     -0.00002496	     -0.20036530	     -0.06146518	      0.88296257	     -0.00016764	     -0.21574504	     -0.00472074	     -0.00090872	     31.60194789
      0.84185028	     -0.05943289	     -0.00002004	     -0.20039937	     -0.06147089	      0.88296147	     -0.00016441	     -0.21576674	     -0.00473019	     -0.00091002	     31.46198141
      0.84359999	     -0.05947515	     -0.00001230	     -0.20044197	     -0.06147917	      0.88295988	     -0.00015972	     -0.21579740	     -0.00474173	     -0.00091135	     31.15123897
      0.84510014	     -0.05950580	     -0.00000768	     -0.20047288	     -0.06148629	      0.88295851	     -0.00015572	     -0.21582282	     -0.00474998	     -0.00091194	     31.01237043
      0.84660028	     -0.05953158	     -0.00000156	     -0.20049896	     -0.06149342	      0.88295714	     -0.00015173	     -0.21584738	     -0.00475649	     -0.00091202	     30.68776244
      0.84810042	     -0.05955396	      0.00000142	     -0.20052157	     -0.06150056	      0.88295577	     -0.00014776	     -0.21587103	     -0.00476192	     -0.00091175	     30.61653595
      0.84943924	     -0.05957041	      0.00000582	     -0.20053827	     -0.06150694	      0.88295455	     -0.00014424	     -0.21589136	     -0.00476518	     -0.00091123	     30.31242090
      0.85077806	     -0.05958403	      0.00000739	     -0.20055208	     -0.06151332	      0.88295333	     -0.00014073	     -0.21591094	     -0.00476778	     -0.00091057	     30.21521312
      0.85211688	     -0.05959454	      0.00000928	     -0.20056279	     -0.06151971	      0.88295212	     -0.00013725	     -0.21592978	     -0.00476900	     -0.00090984	     30.01135808
      0.85383807	     -0.05960419	      0.00000896	     -0.20057264	     -0.06152792	      0.88295055	     -0.00013281	     -0.21595296	     -0.00476961	     -0.00090879	     29.89002655
      0.85513965	     -0.05960922	      0.00000912	     -0.20057784	     -0.06153412	      0.88294937	     -0.00012948	     -0.21596972	     -0.00476820	     -0.00090820	     29.67421234
      0.85644123	     -0.05961263	      0.00000732	     -0.20058138	     -0.06154033	      0.88294819	     -0.00012618	     -0.21598584	     -0.00476665	     -0.00090763	     29.58645056
      0.85774281	     -0.05961395	      0.00000531	     -0.20058283	     -0.06154653	      0.88294701	     -0.00012291	     -0.21600130	     -0.00476349	     -0.00090742	     29.45627796
      0.85946331	     -0.05961219	      0.00000088	     -0.20058119	     -0.06155472	      0.88294544	     -0.00011863	     -0.21602067	     -0.00475861	     -0.00090726	     29.34964854
      0.86074492	     -0.05960811	     -0.00000271	     -0.20057721	     -0.06156082	      0.88294428	     -0.00011548	     -0.21603430	     -0.00475290	     -0.00090763	     29.23891161
      0.86202652	     -0.05960176	     -0.00000735	     -0.20057092	     -0.06156691	      0.88294312	     -0.00011236	     -0.21604723	     -0.00474732	     -0.00090790	     29.19657481
      0.86360515	     -0.05959056	     -0.00001377	     -0.20055979	     -0.06157439	      0.88294168	     -0.00010856	     -0.21606216	     -0.00473866	     -0.00090865	     29.14739741
      0.86518378	     -0.05957565	     -0.00002136	     -0.20054492	     -0.06158187	      0.88294025	     -0.00010482	     -0.21607597	     -0.00473053	     -0.00090915	     29.17538077
      0.86645083	     -0.05956113	     -0.00002777	     -0.20053042	     -0.06158786	      0.88293910	     -0.00010185	     -0.21608624	     -0.00472244	     -0.00090995	     29.17963284
      0.86771787	     -0.05954423	     -0.00003457	     -0.20051352	     -0.06159383	      0.88293794	     -0.00009893	     -0.21609579	     -0.00471548	     -0.00091038	     29.24690096
      0.86936049	     -0.05951970	     -0.00004352	     -0.20048899	     -0.06160157	      0.88293645	     -0.00009519	     -0.21610711	     -0.00470629	     -0.00091089	     29.35516750
      0.87100311	     -0.05949232	     -0.00005229	     -0.20046157	     -0.06160930	      0.88293495	     -0.00009152	     -0.21611728	     -0.00469912	     -0.00091079	     29.55559470
      0.87240495	     -0.05946697	     -0.00005947	     -0.20043619	     -0.06161588	      0.88293367	     -0.00008845	     -0.21612508	     -0.00469295	     -0.00091080	     29.72146941
      0.87380679	     -0.05943968	     -0.00006680	     -0.20040885	     -0.06162246	      0.88293240	     -0.00008543	     -0.21613210	     -0.00468916	     -0.00091026	     29.98319557
      0.87520863	     -0.05941043	     -0.00007397	     -0.20037953	     -0.06162903	      0.88293112	     -0.00008248	     -0.21613837	     -0.00468600	     -0.00090971	     30.25932766
      0.87709227	     -0.05936788	     -0.00008360	     -0.20033688	     -0.06163785	      0.88292941	     -0.00007863	     -0.21614565	     -0.00468476	     -0.00090827	     30.72231421
      0.87867433	     -0.05932928	     -0.00009106	     -0.20029817	     -0.06164526	      0.88292797	     -0.00007550	     -0.21615078	     -0.00468487	     -0.00090681	     31.11688983
      0.88025639	     -0.05928812	     -0.00009891	     -0.20025689	     -0.06165268	      0.88292654	     -0.00007247	     -0.21615505	     -0.00468796	     -0.00090436	     31.60816143
      0.88183845	     -0.05924402	     -0.00010523	     -0.20021268	     -0.06166010	      0.88292511	     -0.00006955	     -0.21615847	     -0.00469186	     -0.00090140	     32.08308457
      0.88342051	     -0.05919775	     -0.00011305	     -0.20016626	     -0.06166752	      0.88292369	     -0.00006675	     -0.21616106	     -0.00469809	     -0.00089730	     32.63183133
      0.88482394	     -0.05915347	     -0.00011717	     -0.20012188	     -0.06167412	      0.88292243	     -0.00006436	     -0.21616268	     -0.00470435	     -0.00089283	     33.10517932
      0.88622737	     -0.05910796	     -0.00012332	     -0.20007624	     -0.06168073	      0.88292118	     -0.00006208	     -0.21616365	     -0.00471172	     -0.00088740	     33.60489228
      0.88763080	     -0.05905962	     -0.00012729	     -0.20002779	     -0.06168735	      0.88291994	     -0.00005989	     -0.21616401	     -0.00471969	     -0.00088088	     34.11584939
      0.88903423	     -0.05901047	     -0.00013241	     -0.19997851	     -0.06169398	      0.88291871	     -0.00005781	     -0.21616374	     -0.00472818	     -0.00087325	     34.62613558
      0.89081399	     -0.05894517	     -0.00013650	     -0.19991309	     -0.06170240	      0.88291717	     -0.00005532	     -0.21616256	     -0.00473920	     -0.00086186	     35.29327592
      0.89213563	     -0.05889734	     -0.00014171	     -0.19986513	     -0.06170867	      0.88291604	     -0.00005358	     -0.21616110	     -0.00474747	     -0.00085221	     35.75059040
      0.89345727	     -0.05884717	     -0.00014473	     -0.19981487	     -0.06171495	      0.88291492	     -0.00005193	     -0.21615919	     -0.00475547	     -0.00084144	     36.22537063
      0.89513910	     -0.05878399	     -0.00015033	     -0.19975155	     -0.06172296	      0.88291351	     -0.00004998	     -0.21615611	     -0.00476521	     -0.00082617	     36.79152205
      0.89662988	     -0.05872492	     -0.00015277	     -0.19969240	     -0.06173007	      0.88291229	     -0.00004839	     -0.21615283	     -0.00477307	     -0.00081117	     37.30956409
      0.89812067	     -0.05866835	     -0.00015821	     -0.19963571	     -0.06173719	      0.88291110	     -0.00004691	     -0.21614903	     -0.00478021	     -0.00079492	     37.75469984
      0.89961145	     -0.05860640	     -0.00015961	     -0.19957371	     -0.06174432	      0.88290992	     -0.00004557	     -0.21614476	     -0.00478637	     -0.00077740	     38.25947865
      0.90110224	     -0.05854902	     -0.00016544	     -0.19951621	     -0.06175146	      0.88290878	     -0.00004435	     -0.21613997	     -0.00479176	     -0.00075874	     38.63610030
      0.90239353	     -0.05849272	     -0.00016609	     -0.19945989	     -0.06175765	      0.88290781	     -0.00004339	     -0.21613546	     -0.00479572	     -0.00074169	     39.03816031
      0.90368483	     -0.05843974	     -0.00016960	     -0.19940684	     -0.06176384	      0.88290686	     -0.00004253	     -0.21613057	     -0.00479919	     -0.00072389	     39.34212722
      0.90529862	     -0.05836907	     -0.00017163	     -0.19933612	     -0.06177159	      0.88290571	     -0.00004158	     -0.21612398	     -0.00480289	     -0.00070072	     39.77161449
      0.90691241	     -0.05830238	     -0.00017639	     -0.19926934	     -0.06177934	      0.88290460	     -0.00004078	     -0.21611682	     -0.00480604	     -0.00067666	     40.06278705
      0.90818818	     -0.05824301	     -0.00017663	     -0.19920996	     -0.06178548	      0.88290375	     -0.00004026	     -0.21611083	     -0.00480826	     -0.00065712	     40.39578544
      0.90946395	     -0.05818809	     -0.00017951	     -0.19915498	     -0.06179161	      0.88290293	     -0.00003982	     -0.21610450	     -0.00481030	     -0.00063718	     40.59498830
      0.91110832	     -0.05811266	     -0.00018111	     -0.19907949	     -0.06179953	      0.88290190	     -0.00003939	     -0.21609593	     -0.00481283	     -0.00061102	     40.92543097
      0.91275269	     -0.05804273	     -0.00018555	     -0.19900946	     -0.06180744	      0.88290092	     -0.00003910	     -0.21608684	     -0.00481530	     -0.00058446	     41.07016862
      0.91395911	     -0.05798368	     -0.00018527	     -0.19895039	     -0.06181325	      0.88290022	     -0.00003899	     -0.21607993	     -0.00481730	     -0.00056487	     41.32792154
      0.91516554	     -0.05792985	     -0.00018739	     -0.19889650	     -0.06181906	      0.88289955	     -0.00003895	     -0.21607276	     -0.00481938	     -0.00054521	     41.43288180
      0.91690661	     -0.05784876	     -0.00018868	     -0.19881533	     -0.06182746	      0.88289863	     -0.00003903	     -0.21606204	     -0.00482281	     -0.00051696	     41.65153189
      0.91838379	     -0.05778345	     -0.00019111	     -0.19874993	     -0.06183459	      0.88289788	     -0.00003922	     -0.21605259	     -0.00482609	     -0.00049321	     41.70490741
      0.91986097	     -0.05771219	     -0.00019097	     -0.19867861	     -0.06184172	      0.88289717	     -0.00003952	     -0.21604288	     -0.00482996	     -0.00046991	     41.90170859
      0.92133815	     -0.05764833	     -0.00019367	     -0.19861463	     -0.06184885	      0.88289649	     -0.00003994	     -0.21603285	     -0.00483426	     -0.00044714	     41.86763290
      0.92281533	     -0.05757518	     -0.00019248	     -0.19854142	     -0.06185600	      0.88289585	     -0.00004046	     -0.21602262	     -0.00483934	     -0.00042520	     42.08607739
      0.92408059	     -0.05752215	     -0.00019505	     -0.19848827	     -0.06186213	      0.88289532	     -0.00004099	     -0.21601363	     -0.00484405	     -0.00040703	     41.98732306
      0.92534586	     -0.05746241	     -0.00019520	     -0.19842844	     -0.06186826	      0.88289482	     -0.00004160	     -0.21600454	     -0.00484941	     -0.00038962	     42.06808574
      0.92694266	     -0.05739256	     -0.00019735	     -0.19835843	     -0.06187601	      0.88289421	     -0.00004248	     -0.21599287	     -0.00485687	     -0.00036863	     42.02259680
      0.92853946	     -0.05731842	     -0.00019747	     -0.19828415	     -0.06188377	      0.88289364	     -0.00004348	     -0.21598116	     -0.00486537	     -0.00034889	     42.13143240
      0.92980024	     -0.05726819	     -0.00020034	     -0.19823375	     -0.06188991	      0.88289321	     -0.00004435	     -0.21597184	     -0.00487261	     -0.00033420	     41.98966505
      0.93106102	     -0.05721274	     -0.00020103	     -0.19817815	     -0.06189606	      0.88289280	     -0.00004529	     -0.21596254	     -0.00488057	     -0.00032048	     42.01380319
      0.93268943	     -0.05714652	     -0.00020359	     -0.19811170	     -0.06190401	      0.88289229	     -0.00004661	     -0.21595049	     -0.00489168	     -0.00030419	     41.91511157
      0.93431783	     -0.05707502	     -0.00020383	     -0.19804001	     -0.06191199	      0.88289181	     -0.00004804	     -0.21593849	     -0.00490403	     -0.00028964	     41.99854402
      0.93552283	     -0.05703085	     -0.00020694	     -0.19799562	     -0.06191790	      0.88289146	     -0.00004917	     -0.21592958	     -0.00491374	     -0.00027990	     41.80945841
      0.93672783	     -0.05698183	     -0.00020800	     -0.19794642	     -0.06192383	      0.88289113	     -0.00005037	     -0.21592074	     -0.00492421	     -0.00027114	     41.78400329
      0.93844391	     -0.05691719	     -0.00021090	     -0.19788148	     -0.06193229	      0.88289068	     -0.00005218	     -0.21590819	     -0.00494015	     -0.00026026	     41.64427467
      0.93991336	     -0.05685938	     -0.00021206	     -0.19782342	     -0.06193956	      0.88289030	     -0.00005382	     -0.21589757	     -0.00495489	     -0.00025245	     41.62335157
      0.94138281	     -0.05680882	     -0.00021546	     -0.19777257	     -0.06194686	      0.88288993	     -0.00005554	     -0.21588702	     -0.00497043	     -0.00024592	     41.43391155
      0.94285226	     -0.05675220	     -0.00021620	     -0.19771569	     -0.06195417	      0.88288958	     -0.00005735	     -0.21587663	     -0.00498701	     -0.00024072	     41.43804230
      0.94432171	     -0.05670670	     -0.00022031	     -0.19766986	     -0.06196151	      0.88288923	     -0.00005925	     -0.21586633	     -0.00500425	     -0.00023664	     41.17750858
      0.94557966	     -0.05666033	     -0.00022061	     -0.19762325	     -0.06196782	      0.88288893	     -0.00006093	     -0.21585772	     -0.00501983	     -0.00023414	     41.17351135
      0.94683762	     -0.05662174	     -0.00022309	     -0.19758438	     -0.06197414	      0.88288864	     -0.00006267	     -0.21584921	     -0.00503584	     -0.00023232	     41.00861078
      0.94842908	     -0.05656999	     -0.00022462	     -0.19753229	     -0.06198217	      0.88288827	     -0.00006496	     -0.21583869	     -0.00505697	     -0.00023103	     40.90982760
      0.95002054	     -0.05652635	     -0.00022829	     -0.19748826	     -0.06199024	      0.88288790	     -0.00006733	     -0.21582839	     -0.00507878	     -0.00023063	     40.64676580
      0.95127963	     -0.05648626	     -0.00022856	     -0.19744791	     -0.06199665	      0.88288761	     -0.00006927	     -0.21582050	     -0.00509668	     -0.00023101	     40.60023756
      0.95253873	     -0.05645354	     -0.00023091	     -0.19741487	     -0.06200307	      0.88288732	     -0.00007126	     -0.21581276	     -0.00511483	     -0.00023181	     40.39941657
      0.95415767	     -0.05640948	     -0.00023232	     -0.19737044	     -0.06201137	      0.88288694	     -0.00007389	     -0.21580316	     -0.00513870	     -0.00023347	     40.24028441
      0.95577661	     -0.05637478	     -0.00023603	     -0.19733531	     -0.06201971	      0.88288656	     -0.00007661	     -0.21579392	     -0.00516282	     -0.00023558	     39.90505564
      0.95698148	     -0.05634316	     -0.00023592	     -0.19730342	     -0.06202594	      0.88288628	     -0.00007868	     -0.21578735	     -0.00518117	     -0.00023743	     39.81903603
      0.95818635	     -0.05631902	     -0.00023772	     -0.19727897	     -0.06203220	      0.88288599	     -0.00008079	     -0.21578100	     -0.00519960	     -0.00023928	     39.58646241
      0.95989109	     -0.05628410	     -0.00023889	     -0.19724363	     -0.06204108	      0.88288558	     -0.00008385	     -0.21577248	     -0.00522605	     -0.00024186	     39.32395786
      0.96135554	     -0.05626082	     -0.00024118	     -0.19721995	     -0.06204875	      0.88288522	     -0.00008653	     -0.21576558	     -0.00524891	     -0.00024384	     38.97752415
      0.96281998	     -0.05623415	     -0.00024087	     -0.19719293	     -0.06205646	      0.88288487	     -0.00008927	     -0.21575915	     -0.00527204	     -0.00024557	     38.76875168
      0.96428443	     -0.05621747	     -0.00024274	     -0.19717585	     -0.06206420	      0.88288451	     -0.00009207	     -0.21575312	     -0.00529512	     -0.00024677	     38.35843460
      0.96574887	     -0.05619314	     -0.00024096	     -0.19715119	     -0.06207197	      0.88288414	     -0.00009491	     -0.21574758	     -0.00531838	     -0.00024756	     38.18904710
      0.96700951	     -0.05618247	     -0.00024262	     -0.19714017	     -0.06207868	      0.88288383	     -0.00009739	     -0.21574309	     -0.00533820	     -0.00024773	     37.80278987
      0.96827015	     -0.05616694	     -0.00024187	     -0.19712432	     -0.06208543	      0.88288352	     -0.00009990	     -0.21573896	     -0.00535804	     -0.00024754	     37.58247660
      0.96985042	     -0.05615453	     -0.00024259	     -0.19711149	     -0.06209391	      0.88288313	     -0.00010310	     -0.21573421	     -0.00538271	     -0.00024669	     37.19529888
      0.97143068	     -0.05614067	     -0.00024112	     -0.19709723	     -0.06210244	      0.88288274	     -0.00010633	     -0.21573004	     -0.00540711	     -0.00024540	     36.96236978
      0.97268297	     -0.05614102	     -0.00024271	     -0.19709721	     -0.06210922	      0.88288243	     -0.00010892	     -0.21572715	     -0.00542636	     -0.00024402	     36.58455827
      0.97393526	     -0.05614097	     -0.00024229	     -0.19709683	     -0.06211603	      0.88288213	     -0.00011153	     -0.21572479	     -0.00544517	     -0.00024273	     36.36204063
      0.97550838	     -0.05615323	     -0.00024342	     -0.19710863	     -0.06212461	      0.88288175	     -0.00011484	     -0.21572266	     -0.00546890	     -0.00024119	     35.98201633
      0.97675526	     -0.05616756	     -0.00024333	     -0.19712261	     -0.06213144	      0.88288145	     -0.00011749	     -0.21572180	     -0.00548664	     -0.00024065	     35.78008857
      0.97800215	     -0.05619106	     -0.00024400	     -0.19714575	     -0.06213830	      0.88288115	     -0.00012015	     -0.21572176	     -0.00550494	     -0.00024051	     35.49859523
      0.97924903	     -0.05622082	     -0.00024420	     -0.19717517	     -0.06214517	      0.88288085	     -0.00012282	     -0.21572264	     -0.00552187	     -0.00024150	     35.27826206
      0.98049591	     -0.05625833	     -0.00024443	     -0.19721233	     -0.06215207	      0.88288055	     -0.00012550	     -0.21572455	     -0.00553911	     -0.00024337	     35.02715444
      0.98174280	     -0.05630253	     -0.00024432	     -0.19725619	     -0.06215898	      0.88288024	     -0.00012819	     -0.21572755	     -0.00555486	     -0.00024678	     34.81149037
      0.98298968	     -0.05635321	     -0.00024405	     -0.19730655	     -0.06216592	      0.88287993	     -0.00013089	     -0.21573169	     -0.00557064	     -0.00025145	     34.57589658
      0.98423656	     -0.05640959	     -0.00024327	     -0.19736262	     -0.06217287	      0.88287961	     -0.00013359	     -0.21573701	     -0.00558481	     -0.00025789	     34.36452946
      0.98548345	     -0.05647151	     -0.00024197	     -0.19742425	     -0.06217985	      0.88287929	     -0.00013629	     -0.21574352	     -0.00559877	     -0.00026581	     34.13735377
      0.98673033	     -0.05653844	     -0.00024010	     -0.19749091	     -0.06218684	      0.88287895	     -0.00013900	     -0.21575122	     -0.00561104	     -0.00027562	     33.92672476
      0.98797722	     -0.05661026	     -0.00023767	     -0.19756248	     -0.06219384	      0.88287860	     -0.00014170	     -0.21576011	     -0.00562291	     -0.00028695	     33.70134849
      0.98948194	     -0.05670302	     -0.00023398	     -0.19765497	     -0.06220231	      0.88287815	     -0.00014496	     -0.21577242	     -0.00563477	     -0.00030312	     33.44984311
      0.99059896	     -0.05677550	     -0.00023056	     -0.19772728	     -0.06220861	      0.88287781	     -0.00014737	     -0.21578265	     -0.00564367	     -0.00031632	     33.24455911
      0.99171598	     -0.05685044	     -0.00022661	     -0.19780207	     -0.06221492	      0.88287745	     -0.00014978	     -0.21579380	     -0.00565072	     -0.00033094	     33.05519020
      0.99321999	     -0.05695460	     -0.00022061	     -0.19790605	     -0.06222342	      0.88287693	     -0.00015302	     -0.21581017	     -0.00565946	     -0.00035209	     32.79610580
      0.99472400	     -0.05706170	     -0.00021384	     -0.19801301	     -0.06223194	      0.88287639	     -0.00015624	     -0.21582801	     -0.00566543	     -0.00037523	     32.56026145
      0.99578043	     -0.05713832	     -0.00020843	     -0.19808956	     -0.06223793	      0.88287598	     -0.00015849	     -0.21584135	     -0.00567005	     -0.00039192	     32.38407231
      0.99683686	     -0.05721676	     -0.00020279	     -0.19816793	     -0.06224392	      0.88287556	     -0.00016074	     -0.21585533	     -0.00567292	     -0.00040943	     32.22141550
      0.99850421	     -0.05734376	     -0.00019352	     -0.19829486	     -0.06225338	      0.88287485	     -0.00016427	     -0.21587864	     -0.00567634	     -0.00043784	     31.97353267
      0.99989450	     -0.05745241	     -0.00018551	     -0.19840347	     -0.06226127	      0.88287423	     -0.00016720	     -0.21589919	     -0.00567718	     -0.00046228	     31.77873490
      1.00128479	     -0.05756381	     -0.00017734	     -0.19851485	     -0.06226917	      0.88287357	     -0.00017011	     -0.21592067	     -0.00567765	     -0.00048679	     31.59079646
      1.00267508	     -0.05767736	     -0.00016896	     -0.19862840	     -0.06227706	      0.88287287	     -0.00017300	     -0.21594304	     -0.00567543	     -0.00051186	     31.41963671
      1.00389632	     -0.05777910	     -0.00016154	     -0.19873016	     -0.06228399	      0.88287223	     -0.00017552	     -0.21596337	     -0.00567374	     -0.00053350	     31.27659383
      1.00511756	     -0.05788279	     -0.00015406	     -0.19883388	     -0.06229092	      0.88287157	     -0.00017804	     -0.21598431	     -0.00566989	     -0.00055538	     31.13981256
      1.00660383	     -0.05801211	     -0.00014502	     -0.19896325	     -0.06229934	      0.88287072	     -0.00018107	     -0.21601059	     -0.00566453	     -0.00058154	     30.98407218
      1.00809011	     -0.05814443	     -0.00013599	     -0.19909564	     -0.06230775	      0.88286984	     -0.00018408	     -0.21603771	     -0.00565651	     -0.00060765	     30.83106284
      1.00938973	     -0.05826220	     -0.00012812	     -0.19921350	     -0.06231510	      0.88286904	     -0.00018670	     -0.21606210	     -0.00564927	     -0.00062974	     30.71127417
      1.01068936	     -0.05838138	     -0.00012018	     -0.19933277	     -0.06232243	      0.88286820	     -0.00018929	     -0.21608706	     -0.00563955	     -0.00065175	     30.58543104
      1.01198898	     -0.05850199	     -0.00011215	     -0.19945351	     -0.06232976	      0.88286734	     -0.00019187	     -0.21611257	     -0.00562907	     -0.00067315	     30.46626321
      1.01370287	     -0.05866269	     -0.00010141	     -0.19961439	     -0.06233939	      0.88286617	     -0.00019524	     -0.21614699	     -0.00561218	     -0.00070097	     30.30262289
      1.01511204	     -0.05879597	     -0.00009261	     -0.19974784	     -0.06234729	      0.88286516	     -0.00019798	     -0.21617589	     -0.00559710	     -0.00072304	     30.17937081
      1.01652121	     -0.05893026	     -0.00008377	     -0.19988234	     -0.06235516	      0.88286413	     -0.00020070	     -0.21620529	     -0.00557894	     -0.00074498	     30.03863735
      1.01793038	     -0.05906691	     -0.00007517	     -0.20001920	     -0.06236301	      0.88286306	     -0.00020339	     -0.21623521	     -0.00555948	     -0.00076624	     29.90562991
      1.01933955	     -0.05920576	     -0.00006678	     -0.20015829	     -0.06237083	      0.88286197	     -0.00020606	     -0.21626568	     -0.00553711	     -0.00078736	     29.75355140
      1.02117935	     -0.05939011	     -0.00005619	     -0.20034297	     -0.06238099	      0.88286049	     -0.00020951	     -0.21630633	     -0.00550511	     -0.00081421	     29.55549516
      1.02264341	     -0.05953851	     -0.00004781	     -0.20049167	     -0.06238903	      0.88285929	     -0.00021222	     -0.21633939	     -0.00547563	     -0.00083550	     29.36450697
      1.02410747	     -0.05968839	     -0.00003977	     -0.20064187	     -0.06239702	      0.88285805	     -0.00021490	     -0.21637309	     -0.00544443	     -0.00085609	     29.19226426
      1.02557154	     -0.05983919	     -0.00003184	     -0.20079302	     -0.06240497	      0.88285678	     -0.00021755	     -0.21640743	     -0.00540986	     -0.00087642	     28.98251196
      1.02750792	     -0.06003914	     -0.00002181	     -0.20099347	     -0.06241540	      0.88285506	     -0.00022100	     -0.21645378	     -0.00536097	     -0.00090207	     28.76014196
      1.02905638	     -0.06019666	     -0.00001270	     -0.20115144	     -0.06242366	      0.88285365	     -0.00022371	     -0.21649155	     -0.00531793	     -0.00092167	     28.40729972
      1.03060484	     -0.06035190	     -0.00000539	     -0.20130713	     -0.06243186	      0.88285220	     -0.00022636	     -0.21652986	     -0.00527347	     -0.00093962	     28.37000410
      1.03198005	     -0.06048834	      0.00000347	     -0.20144405	     -0.06243909	      0.88285090	     -0.00022868	     -0.21656432	     -0.00523142	     -0.00095424	     27.88808861
      1.03335527	     -0.06062357	      0.00001029	     -0.20157974	     -0.06244625	      0.88284958	     -0.00023095	     -0.21659913	     -0.00518814	     -0.00096742	     27.85161100
      1.03473048	     -0.06075666	      0.00001934	     -0.20171334	     -0.06245336	      0.88284824	     -0.00023316	     -0.21663425	     -0.00514304	     -0.00097897	     27.43708550
      1.03610570	     -0.06088648	      0.00002683	     -0.20184368	     -0.06246040	      0.88284689	     -0.00023532	     -0.21666963	     -0.00509666	     -0.00098882	     27.32796313
      1.03748091	     -0.06101506	      0.00003571	     -0.20197283	     -0.06246737	      0.88284552	     -0.00023743	     -0.21670527	     -0.00504879	     -0.00099669	     26.95065830
      1.03918083	     -0.06117287	      0.00004589	     -0.20213134	     -0.06247591	      0.88284382	     -0.00023994	     -0.21674968	     -0.00498809	     -0.00100375	     26.83350847
      1.04047059	     -0.06129072	      0.00005632	     -0.20224979	     -0.06248231	      0.88284253	     -0.00024179	     -0.21678359	     -0.00494053	     -0.00100707	     26.35658045
      1.04176036	     -0.06140671	      0.00006545	     -0.20236639	     -0.06248865	      0.88284123	     -0.00024358	     -0.21681764	     -0.00489207	     -0.00100879	     26.22905149
      1.04339048	     -0.06155093	      0.00007901	     -0.20251143	     -0.06249657	      0.88283958	     -0.00024575	     -0.21686083	     -0.00482903	     -0.00100861	     25.80278947
      1.04502059	     -0.06169250	      0.00009094	     -0.20265382	     -0.06250439	      0.88283794	     -0.00024783	     -0.21690413	     -0.00476447	     -0.00100604	     25.79340868
      1.04623711	     -0.06179597	      0.00010306	     -0.20275798	     -0.06251016	      0.88283672	     -0.00024932	     -0.21693648	     -0.00471481	     -0.00100250	     25.30484533
      1.04745362	     -0.06189777	      0.00011373	     -0.20286044	     -0.06251586	      0.88283550	     -0.00025075	     -0.21696883	     -0.00466441	     -0.00099771	     25.17048681
      1.04919522	     -0.06203979	      0.00013050	     -0.20300348	     -0.06252392	      0.88283377	     -0.00025270	     -0.21701505	     -0.00459052	     -0.00098861	     24.79738119
      1.05070664	     -0.06215850	      0.00014425	     -0.20312307	     -0.06253081	      0.88283228	     -0.00025430	     -0.21705501	     -0.00452515	     -0.00097870	     24.70620842
      1.05221806	     -0.06227241	      0.00016086	     -0.20323794	     -0.06253760	      0.88283081	     -0.00025581	     -0.21709477	     -0.00445847	     -0.00096672	     24.29478153
      1.05372948	     -0.06238254	      0.00017474	     -0.20334898	     -0.06254429	      0.88282936	     -0.00025723	     -0.21713426	     -0.00439144	     -0.00095285	     24.35634009
      1.05506927	     -0.06247593	      0.00018988	     -0.20344323	     -0.06255013	      0.88282809	     -0.00025842	     -0.21716896	     -0.00433142	     -0.00093888	     23.97474776
      1.05640907	     -0.06256455	      0.00020295	     -0.20353269	     -0.06255590	      0.88282685	     -0.00025955	     -0.21720330	     -0.00427181	     -0.00092340	     23.98649431
      1.05774886	     -0.06264777	      0.00021731	     -0.20361677	     -0.06256158	      0.88282562	     -0.00026060	     -0.21723714	     -0.00421247	     -0.00090641	     23.80336958
      1.05955651	     -0.06275236	      0.00023504	     -0.20372248	     -0.06256912	      0.88282400	     -0.00026193	     -0.21728191	     -0.00413345	     -0.00088141	     23.83387554
      1.06094968	     -0.06282683	      0.00025035	     -0.20379784	     -0.06257484	      0.88282279	     -0.00026287	     -0.21731562	     -0.00407318	     -0.00086062	     23.60906839
      1.06234286	     -0.06289659	      0.00026363	     -0.20386844	     -0.06258047	      0.88282161	     -0.00026375	     -0.21734859	     -0.00401367	     -0.00083881	     23.72309728
      1.06373603	     -0.06296076	      0.00027818	     -0.20393348	     -0.06258602	      0.88282045	     -0.00026456	     -0.21738076	     -0.00395456	     -0.00081594	     23.64438722
      1.06548491	     -0.06303363	      0.00029408	     -0.20400739	     -0.06259287	      0.88281905	     -0.00026548	     -0.21741990	     -0.00388145	     -0.00078597	     23.86614962
      1.06686184	     -0.06308545	      0.00030793	     -0.20406004	     -0.06259818	      0.88281799	     -0.00026615	     -0.21744969	     -0.00382420	     -0.00076142	     23.72135818
      1.06823877	     -0.06313249	      0.00031912	     -0.20410787	     -0.06260341	      0.88281696	     -0.00026675	     -0.21747855	     -0.00376785	     -0.00073627	     23.93749863
      1.06961570	     -0.06317569	      0.00033079	     -0.20415185	     -0.06260856	      0.88281596	     -0.00026730	     -0.21750646	     -0.00371180	     -0.00071055	     23.91518470
      1.07144627	     -0.06322897	      0.00034337	     -0.20420612	     -0.06261528	      0.88281469	     -0.00026795	     -0.21754215	     -0.00363762	     -0.00067588	     24.22506058
      1.07283192	     -0.06326501	      0.00035346	     -0.20424292	     -0.06262028	      0.88281377	     -0.00026838	     -0.21756810	     -0.00358114	     -0.00064930	     24.13885887
      1.07421757	     -0.06329706	      0.00036058	     -0.20427568	     -0.06262521	      0.88281289	     -0.00026876	     -0.21759312	     -0.00352490	     -0.00062264	     24.39012695
      1.07588145	     -0.06333159	      0.00036966	     -0.20431106	     -0.06263102	      0.88281188	     -0.00026915	     -0.21762192	     -0.00345676	     -0.00059049	     24.35270324
      1.07754532	     -0.06336296	      0.00037491	     -0.20434324	     -0.06263671	      0.88281093	     -0.00026948	     -0.21764940	     -0.00338773	     -0.00055847	     24.78433873
      1.07881904	     -0.06338287	      0.00038069	     -0.20436380	     -0.06264099	      0.88281023	     -0.00026969	     -0.21766954	     -0.00333368	     -0.00053404	     24.64395355
      1.08009275	     -0.06339941	      0.00038344	     -0.20438094	     -0.06264520	      0.88280957	     -0.00026986	     -0.21768886	     -0.00327916	     -0.00050985	     24.85492826
      1.08188977	     -0.06341727	      0.00038678	     -0.20439966	     -0.06265102	      0.88280868	     -0.00027005	     -0.21771469	     -0.00320074	     -0.00047602	     24.93878722
      1.08346263	     -0.06342826	      0.00038676	     -0.20441137	     -0.06265600	      0.88280795	     -0.00027016	     -0.21773589	     -0.00313095	     -0.00044683	     25.24852624
      1.08503549	     -0.06343529	      0.00038799	     -0.20441915	     -0.06266087	      0.88280727	     -0.00027022	     -0.21775579	     -0.00305953	     -0.00041791	     25.17133210
      1.08660835	     -0.06343886	      0.00038498	     -0.20442341	     -0.06266563	      0.88280664	     -0.00027024	     -0.21777441	     -0.00298691	     -0.00038948	     25.59177671
      1.08800204	     -0.06343848	      0.00038387	     -0.20442369	     -0.06266974	      0.88280611	     -0.00027022	     -0.21778985	     -0.00292072	     -0.00036459	     25.45040602
      1.08939573	     -0.06343510	      0.00037936	     -0.20442092	     -0.06267377	      0.88280562	     -0.00027016	     -0.21780429	     -0.00285349	     -0.00034018	     25.71902619
      1.09078943	     -0.06342838	      0.00037499	     -0.20441482	     -0.06267770	      0.88280517	     -0.00027008	     -0.21781773	     -0.00278467	     -0.00031612	     25.75075834
      1.09267535	     -0.06341448	      0.00036564	     -0.20440172	     -0.06268286	      0.88280460	     -0.00026991	     -0.21783434	     -0.00268965	     -0.00028414	     26.04074322
      1.09411753	     -0.06340046	      0.00035900	     -0.20438834	     -0.06268669	      0.88280421	     -0.00026974	     -0.21784584	     -0.00261506	     -0.00026001	     25.92808710
      1.09555970	     -0.06338385	      0.00034935	     -0.20437233	     -0.06269040	      0.88280385	     -0.00026955	     -0.21785632	     -0.00253939	     -0.00023630	     26.15928201
      1.09700188	     -0.06336407	      0.00033988	     -0.20435316	     -0.06269401	      0.88280353	     -0.00026932	     -0.21786582	     -0.00246215	     -0.00021286	     26.15269531
      1.09884306	     -0.06333435	      0.00032467	     -0.20432418	     -0.06269845	      0.88280316	     -0.00026899	     -0.21787652	     -0.00236218	     -0.00018332	     26.41870680
      1.10024712	     -0.06330790	      0.00031388	     -0.20429832	     -0.06270171	      0.88280292	     -0.00026871	     -0.21788362	     -0.00228441	     -0.00016082	     26.31169573
      1.10165118	     -0.06327834	      0.00030051	     -0.20426931	     -0.06270486	      0.88280271	     -0.00026840	     -0.21788978	     -0.00220627	     -0.00013831	     26.48399358
      1.10333631	     -0.06323862	      0.00028492	     -0.20423026	     -0.06270850	      0.88280250	     -0.00026799	     -0.21789597	     -0.00211129	     -0.00011090	     26.47348747
      1.10474773	     -0.06320235	      0.00027012	     -0.20419452	     -0.06271143	      0.88280236	     -0.00026762	     -0.21790015	     -0.00203183	     -0.00008754	     26.61776831
      1.10615916	     -0.06316336	      0.00025608	     -0.20415608	     -0.06271424	      0.88280225	     -0.00026722	     -0.21790344	     -0.00195163	     -0.00006359	     26.61841480
      1.10757058	     -0.06312186	      0.00024144	     -0.20411513	     -0.06271694	      0.88280218	     -0.00026680	     -0.21790586	     -0.00187186	     -0.00003909	     26.68695364
      1.10898201	     -0.06307757	      0.00022727	     -0.20407139	     -0.06271952	      0.88280214	     -0.00026635	     -0.21790742	     -0.00179182	     -0.00001395	     26.71184772
      1.11039343	     -0.06303029	      0.00021323	     -0.20402465	     -0.06272199	      0.88280214	     -0.00026588	     -0.21790813	     -0.00171236	      0.00001175	     26.75544139
      1.11180486	     -0.06297959	      0.00019966	     -0.20397449	     -0.06272436	      0.88280218	     -0.00026538	     -0.21790798	     -0.00163297	      0.00003804	     26.79079067
      1.11350389	     -0.06291351	      0.00018381	     -0.20390908	     -0.06272705	      0.88280227	     -0.00026475	     -0.21790662	     -0.00153847	      0.00007035	     26.85093546
      1.11482447	     -0.06285783	      0.00017196	     -0.20385391	     -0.06272903	      0.88280238	     -0.00026424	     -0.21790463	     -0.00146524	      0.00009605	     26.90441349
      1.11614505	     -0.06279801	      0.00016040	     -0.20379460	     -0.06273092	      0.88280252	     -0.00026370	     -0.21790179	     -0.00139335	      0.00012215	     26.97703525
      1.11778192	     -0.06271870	      0.00014645	     -0.20371589	     -0.06273313	      0.88280275	     -0.00026301	     -0.21789702	     -0.00130569	      0.00015516	     27.07626632
      1.11923408	     -0.06264461	      0.00013426	     -0.20364232	     -0.06273497	      0.88280300	     -0.00026238	     -0.21789164	     -0.00123027	      0.00018482	     27.17996668
      1.12068625	     -0.06256824	      0.00012216	     -0.20356645	     -0.06273670	      0.88280329	     -0.00026173	     -0.21788522	     -0.00115654	      0.00021483	     27.29856639
      1.12213842	     -0.06249054	      0.00011024	     -0.20348922	     -0.06273833	      0.88280362	     -0.00026107	     -0.21787782	     -0.00108549	      0.00024481	     27.43783654
      1.12359059	     -0.06241228	      0.00009833	     -0.20341139	     -0.06273986	      0.88280400	     -0.00026039	     -0.21786954	     -0.00101623	      0.00027475	     27.59629064
      1.12504276	     -0.06233389	      0.00008640	     -0.20333342	     -0.06274128	      0.88280442	     -0.00025970	     -0.21786046	     -0.00094950	      0.00030423	     27.77277018
      1.12649493	     -0.06225567	      0.00007443	     -0.20325558	     -0.06274261	      0.88280488	     -0.00025900	     -0.21785067	     -0.00088426	      0.00033326	     27.96267321
      1.12794709	     -0.06217783	      0.00006239	     -0.20317811	     -0.06274385	      0.88280538	     -0.00025829	     -0.21784025	     -0.00082101	      0.00036140	     28.16104817
      1.12939926	     -0.06210055	      0.00005028	     -0.20310118	     -0.06274500	      0.88280593	     -0.00025758	     -0.21782928	     -0.00075873	      0.00038878	     28.36159311
      1.13085143	     -0.06202370	      0.00003810	     -0.20302466	     -0.06274606	      0.88280651	     -0.00025687	     -0.21781782	     -0.00069775	      0.00041499	     28.56835238
      1.13230360	     -0.06194695	      0.00002583	     -0.20294822	     -0.06274703	      0.88280713	     -0.00025616	     -0.21780590	     -0.00063732	      0.00044025	     28.77813206
      1.13375577	     -0.06187018	      0.00001347	     -0.20287175	     -0.06274791	      0.88280779	     -0.00025544	     -0.21779356	     -0.00057778	      0.00046422	     28.98664370
      1.13520793	     -0.06179331	      0.00000103	     -0.20279518	     -0.06274870	      0.88280848	     -0.00025474	     -0.21778082	     -0.00051869	      0.00048718	     29.19118815
      1.13666010	     -0.06171635	     -0.00001149	     -0.20271851	     -0.06274941	      0.88280921	     -0.00025404	     -0.21776769	     -0.00046038	      0.00050881	     29.39167640
      1.13811227	     -0.06163935	     -0.00002408	     -0.20264178	     -0.06275004	      0.88280996	     -0.00025334	     -0.21775420	     -0.00040264	      0.00052940	     29.58536800
      1.13956444	     -0.06156253	     -0.00003673	     -0.20256523	     -0.06275058	      0.88281074	     -0.00025266	     -0.21774036	     -0.00034572	      0.00054867	     29.77187795
      1.14131771	     -0.06147027	     -0.00005210	     -0.20247326	     -0.06275113	      0.88281172	     -0.00025184	     -0.21772324	     -0.00027798	      0.00057049	     29.98875014
      1.14267001	     -0.06139967	     -0.00006401	     -0.20240289	     -0.06275147	      0.88281251	     -0.00025123	     -0.21770975	     -0.00022664	      0.00058588	     30.14852178
      1.14402231	     -0.06132967	     -0.00007597	     -0.20233309	     -0.06275174	      0.88281331	     -0.00025063	     -0.21769604	     -0.00017597	      0.00060037	     30.30474186
      1.14570582	     -0.06124360	     -0.00009094	     -0.20224726	     -0.06275199	      0.88281433	     -0.00024990	     -0.21767870	     -0.00011404	      0.00061671	     30.49164404
      1.14738933	     -0.06115868	     -0.00010596	     -0.20216257	     -0.06275213	      0.88281538	     -0.00024919	     -0.21766109	     -0.00005322	      0.00063150	     30.67486822
      1.14878158	     -0.06108955	     -0.00011842	     -0.20209362	     -0.06275217	      0.88281627	     -0.00024862	     -0.21764636	     -0.00000390	      0.00064217	     30.81780459
      1.15017384	     -0.06102161	     -0.00013098	     -0.20202584	     -0.06275214	      0.88281717	     -0.00024807	     -0.21763150	      0.00004471	      0.00065186	     30.95971913
      1.15156610	     -0.06095508	     -0.00014359	     -0.20195946	     -0.06275204	      0.88281809	     -0.00024754	     -0.21761654	      0.00009241	      0.00066026	     31.09445564
      1.15353556	     -0.06086341	     -0.00016152	     -0.20186799	     -0.06275180	      0.88281940	     -0.00024683	     -0.21759525	      0.00015863	      0.00067028	     31.28191496
      1.15497297	     -0.06079847	     -0.00017467	     -0.20180317	     -0.06275154	      0.88282036	     -0.00024633	     -0.21757964	      0.00020579	      0.00067602	     31.40736225
      1.15641037	     -0.06073498	     -0.00018781	     -0.20173980	     -0.06275121	      0.88282134	     -0.00024586	     -0.21756400	      0.00025232	      0.00068075	     31.53366281
      1.15814365	     -0.06066064	     -0.00020367	     -0.20166558	     -0.06275072	      0.88282252	     -0.00024533	     -0.21754511	      0.00030705	      0.00068488	     31.67130474
      1.15987694	     -0.06058848	     -0.00021945	     -0.20159355	     -0.06275014	      0.88282371	     -0.00024484	     -0.21752623	      0.00036085	      0.00068772	     31.81525005
      1.16124423	     -0.06053371	     -0.00023197	     -0.20153885	     -0.06274962	      0.88282465	     -0.00024448	     -0.21751134	      0.00040200	      0.00068887	     31.90340826
      1.16261153	     -0.06047983	     -0.00024434	     -0.20148504	     -0.06274904	      0.88282560	     -0.00024414	     -0.21749647	      0.00044258	      0.00068944	     32.00736862
      1.16439545	     -0.06041183	     -0.00026054	     -0.20141712	     -0.06274821	      0.88282683	     -0.00024375	     -0.21747710	      0.00049381	      0.00068921	     32.11509388
      1.16609821	     -0.06034731	     -0.00027544	     -0.20135267	     -0.06274733	      0.88282800	     -0.00024341	     -0.21745864	      0.00054113	      0.00068828	     32.25645612
      1.16780096	     -0.06028810	     -0.00029115	     -0.20129350	     -0.06274637	      0.88282917	     -0.00024312	     -0.21744016	      0.00058611	      0.00068662	     32.26987184
      1.16910714	     -0.06023849	     -0.00030143	     -0.20124394	     -0.06274558	      0.88283006	     -0.00024293	     -0.21742601	      0.00061942	      0.00068506	     32.44537001
      1.17041333	     -0.06019445	     -0.00031290	     -0.20119993	     -0.06274475	      0.88283096	     -0.00024278	     -0.21741183	      0.00065124	      0.00068319	     32.46726200
      1.17214413	     -0.06013299	     -0.00032644	     -0.20113851	     -0.06274359	      0.88283214	     -0.00024262	     -0.21739306	      0.00069118	      0.00068031	     32.64925836
      1.17358454	     -0.06008830	     -0.00033910	     -0.20109383	     -0.06274257	      0.88283312	     -0.00024254	     -0.21737738	      0.00072266	      0.00067765	     32.62020761
      1.17502494	     -0.06003735	     -0.00034935	     -0.20104293	     -0.06274151	      0.88283409	     -0.00024251	     -0.21736172	      0.00075220	      0.00067468	     32.82903346
      1.17646534	     -0.05999444	     -0.00036162	     -0.20100001	     -0.06274040	      0.88283506	     -0.00024253	     -0.21734600	      0.00078023	      0.00067156	     32.79710159
      1.17790574	     -0.05994484	     -0.00037140	     -0.20095044	     -0.06273926	      0.88283602	     -0.00024260	     -0.21733029	      0.00080629	      0.00066816	     33.02016311
      1.17934614	     -0.05990352	     -0.00038342	     -0.20090910	     -0.06273808	      0.88283698	     -0.00024272	     -0.21731449	      0.00083088	      0.00066468	     32.98112261
      1.18078655	     -0.05985475	     -0.00039276	     -0.20086035	     -0.06273687	      0.88283794	     -0.00024291	     -0.21729870	      0.00085351	      0.00066098	     33.22217852
      1.18222695	     -0.05981458	     -0.00040451	     -0.20082015	     -0.06273562	      0.88283889	     -0.00024315	     -0.21728281	      0.00087477	      0.00065724	     33.16761063
      1.18366735	     -0.05976555	     -0.00041376	     -0.20077113	     -0.06273435	      0.88283983	     -0.00024345	     -0.21726697	      0.00089411	      0.00065334	     33.42146888
      1.18510775	     -0.05972729	     -0.00042573	     -0.20073282	     -0.06273305	      0.88284077	     -0.00024382	     -0.21725110	      0.00091220	      0.00064951	     33.32807264
      1.18654815	     -0.05968029	     -0.00043466	     -0.20068581	     -0.06273172	      0.88284170	     -0.00024425	     -0.21723538	      0.00092849	      0.00064554	     33.60020896
      1.18798856	     -0.05964555	     -0.00044649	     -0.20065102	     -0.06273037	      0.88284263	     -0.00024474	     -0.21721973	      0.00094371	      0.00064159	     33.47183380
      1.18942896	     -0.05960132	     -0.00045457	     -0.20060678	     -0.06272900	      0.88284355	     -0.00024530	     -0.21720431	      0.00095724	      0.00063743	     33.77037007
      1.19086936	     -0.05957009	     -0.00046585	     -0.20057548	     -0.06272761	      0.88284447	     -0.00024592	     -0.21718896	      0.00096991	      0.00063324	     33.59179970
      1.19216098	     -0.05953336	     -0.00047247	     -0.20053875	     -0.06272635	      0.88284528	     -0.00024653	     -0.21717540	      0.00097994	      0.00062923	     33.82975429
      1.19345260	     -0.05950505	     -0.00048095	     -0.20051039	     -0.06272508	      0.88284609	     -0.00024719	     -0.21716195	      0.00098929	      0.00062514	     33.77107808
      1.19501398	     -0.05946699	     -0.00048907	     -0.20047232	     -0.06272353	      0.88284706	     -0.00024806	     -0.21714592	      0.00099925	      0.00061991	     33.93077500
      1.19657535	     -0.05943730	     -0.00049867	     -0.20044257	     -0.06272196	      0.88284803	     -0.00024901	     -0.21713008	      0.00100813	      0.00061447	     33.79158805
      1.19788518	     -0.05940714	     -0.00050392	     -0.20041241	     -0.06272064	      0.88284883	     -0.00024986	     -0.21711706	      0.00101439	      0.00060957	     33.99284431
      1.19919500	     -0.05938731	     -0.00051083	     -0.20039255	     -0.06271931	      0.88284963	     -0.00025076	     -0.21710425	      0.00102010	      0.00060442	     33.88489071
      1.20050483	     -0.05936814	     -0.00051628	     -0.20037338	     -0.06271797	      0.88285041	     -0.00025171	     -0.21709182	      0.00102496	      0.00059886	     33.94014345
      1.20230390	     -0.05935563	     -0.00052485	     -0.20036082	     -0.06271612	      0.88285148	     -0.00025309	     -0.21707547	      0.00103076	      0.00059039	     33.77838060
      1.20363392	     -0.05934859	     -0.00052919	     -0.20035378	     -0.06271474	      0.88285226	     -0.00025418	     -0.21706416	      0.00103422	      0.00058323	     33.90777732
      1.20496394	     -0.05935425	     -0.00053507	     -0.20035940	     -0.06271337	      0.88285303	     -0.00025531	     -0.21705357	      0.00103742	      0.00057524	     33.73951872
      1.20656749	     -0.05936436	     -0.00053993	     -0.20036952	     -0.06271170	      0.88285395	     -0.00025673	     -0.21704200	      0.00104060	      0.00056416	     33.81216675
      1.20799344	     -0.05938690	     -0.00054556	     -0.20039204	     -0.06271021	      0.88285474	     -0.00025805	     -0.21703283	      0.00104328	      0.00055294	     33.53936290
      1.20941939	     -0.05940813	     -0.00054817	     -0.20041331	     -0.06270872	      0.88285552	     -0.00025943	     -0.21702484	      0.00104545	      0.00054023	     33.66006541
      1.21084534	     -0.05944309	     -0.00055236	     -0.20044829	     -0.06270723	      0.88285628	     -0.00026084	     -0.21701798	      0.00104765	      0.00052610	     33.35539756
      1.21227129	     -0.05947663	     -0.00055345	     -0.20048190	     -0.06270574	      0.88285702	     -0.00026231	     -0.21701237	      0.00104946	      0.00051036	     33.45596223
      1.21369723	     -0.05952238	     -0.00055589	     -0.20052771	     -0.06270424	      0.88285774	     -0.00026382	     -0.21700791	      0.00105144	      0.00049314	     33.13649154
      1.21512318	     -0.05956599	     -0.00055527	     -0.20057144	     -0.06270274	      0.88285843	     -0.00026537	     -0.21700469	      0.00105319	      0.00047434	     33.21169879
      1.21654913	     -0.05962091	     -0.00055590	     -0.20062647	     -0.06270124	      0.88285909	     -0.00026696	     -0.21700260	      0.00105525	      0.00045413	     32.88026331
      1.21797508	     -0.05967335	     -0.00055364	     -0.20067907	     -0.06269973	      0.88285972	     -0.00026859	     -0.21700170	      0.00105722	      0.00043246	     32.92085109
      1.21940103	     -0.05973614	     -0.00055236	     -0.20074202	     -0.06269822	      0.88286032	     -0.00027026	     -0.21700187	      0.00105959	      0.00040958	     32.58782744
      1.22082698	     -0.05979691	     -0.00054824	     -0.20080301	     -0.06269671	      0.88286089	     -0.00027196	     -0.21700315	      0.00106194	      0.00038554	     32.58811214
      1.22225293	     -0.05986595	     -0.00054507	     -0.20087226	     -0.06269519	      0.88286142	     -0.00027370	     -0.21700543	      0.00106469	      0.00036056	     32.27684502
      1.22367888	     -0.05993248	     -0.00053952	     -0.20093905	     -0.06269367	      0.88286192	     -0.00027547	     -0.21700870	      0.00106749	      0.00033467	     32.24850489
      1.22510482	     -0.06000571	     -0.00053470	     -0.20101254	     -0.06269215	      0.88286238	     -0.00027727	     -0.21701282	      0.00107069	      0.00030813	     31.96286705
      1.22653077	     -0.06007680	     -0.00052812	     -0.20108393	     -0.06269062	      0.88286280	     -0.00027910	     -0.21701778	      0.00107402	      0.00028098	     31.91037205
      1.22828016	     -0.06017230	     -0.00052145	     -0.20117979	     -0.06268874	      0.88286326	     -0.00028140	     -0.21702483	      0.00107867	      0.00024718	     31.54469808
      1.22957194	     -0.06023687	     -0.00051409	     -0.20124469	     -0.06268734	      0.88286356	     -0.00028312	     -0.21703070	      0.00108214	      0.00022196	     31.62281416
      1.23086373	     -0.06030823	     -0.00050844	     -0.20131634	     -0.06268594	      0.88286383	     -0.00028486	     -0.21703700	      0.00108592	      0.00019682	     31.41203067
      1.23256589	     -0.06039984	     -0.00049945	     -0.20140838	     -0.06268409	      0.88286414	     -0.00028719	     -0.21704597	      0.00109100	      0.00016389	     31.36228818
      1.23405449	     -0.06048567	     -0.00049290	     -0.20149457	     -0.06268246	      0.88286436	     -0.00028925	     -0.21705433	      0.00109550	      0.00013556	     31.16044358
      1.23554308	     -0.06056412	     -0.00048398	     -0.20157342	     -0.06268083	      0.88286454	     -0.00029135	     -0.21706315	      0.00109979	      0.00010780	     31.26532156
      1.23682467	     -0.06063633	     -0.00047780	     -0.20164596	     -0.06267941	      0.88286467	     -0.00029317	     -0.21707094	      0.00110276	      0.00008456	     31.12044500
      1.23810626	     -0.06070556	     -0.00047041	     -0.20171554	     -0.06267800	      0.88286476	     -0.00029501	     -0.21707894	      0.00110564	      0.00006194	     31.13538341
      1.23938785	     -0.06077688	     -0.00046338	     -0.20178720	     -0.06267658	      0.88286483	     -0.00029687	     -0.21708711	      0.00110799	      0.00003998	     31.12104492
      1.24100857	     -0.06086706	     -0.00045414	     -0.20187782	     -0.06267478	      0.88286487	     -0.00029924	     -0.21709769	      0.00111102	      0.00001317	     31.15688934
      1.24226006	     -0.06093773	     -0.00044705	     -0.20194884	     -0.06267339	      0.88286487	     -0.00030108	     -0.21710603	      0.00111288	     -0.00000680	     31.17059898
      1.24351154	     -0.06100891	     -0.00043976	     -0.20202037	     -0.06267200	      0.88286485	     -0.00030294	     -0.21711453	      0.00111526	     -0.00002609	     31.19323466
      1.24476302	     -0.06108094	     -0.00043225	     -0.20209277	     -0.06267060	      0.88286481	     -0.00030481	     -0.21712320	      0.00111769	     -0.00004472	     31.21808493
      1.24647143	     -0.06117962	     -0.00042156	     -0.20219197	     -0.06266869	      0.88286471	     -0.00030738	     -0.21713533	      0.00112215	     -0.00006902	     31.29660981
      1.24771257	     -0.06124939	     -0.00041335	     -0.20226213	     -0.06266729	      0.88286461	     -0.00030926	     -0.21714432	      0.00112552	     -0.00008582	     31.38232103
      1.24895372	     -0.06131737	     -0.00040479	     -0.20233052	     -0.06266589	      0.88286450	     -0.00031114	     -0.21715340	      0.00112952	     -0.00010183	     31.47760793
      1.25047535	     -0.06139803	     -0.00039376	     -0.20241169	     -0.06266417	      0.88286433	     -0.00031346	     -0.21716462	      0.00113417	     -0.00012047	     31.64352113
      1.25199697	     -0.06147391	     -0.00038196	     -0.20248809	     -0.06266244	      0.88286413	     -0.00031579	     -0.21717579	      0.00113911	     -0.00013806	     31.87254929
      1.25318830	     -0.06152988	     -0.00037225	     -0.20254449	     -0.06266108	      0.88286396	     -0.00031761	     -0.21718442	      0.00114208	     -0.00015122	     32.07735824
      1.25437963	     -0.06158325	     -0.00036217	     -0.20259828	     -0.06265972	      0.88286377	     -0.00031943	     -0.21719290	      0.00114508	     -0.00016389	     32.31194061
      1.25591223	     -0.06164913	     -0.00034879	     -0.20266471	     -0.06265796	      0.88286351	     -0.00032178	     -0.21720356	      0.00114797	     -0.00017965	     32.65673454
      1.25744483	     -0.06171256	     -0.00033505	     -0.20272867	     -0.06265620	      0.88286322	     -0.00032413	     -0.21721397	      0.00115063	     -0.00019497	     33.04988367
      1.25870245	     -0.06176308	     -0.00032358	     -0.20277963	     -0.06265475	      0.88286297	     -0.00032605	     -0.21722234	      0.00115200	     -0.00020739	     33.40537007
      1.25996007	     -0.06181150	     -0.00031198	     -0.20282848	     -0.06265330	      0.88286270	     -0.00032798	     -0.21723058	      0.00115369	     -0.00021966	     33.78713327
      1.26121768	     -0.06185819	     -0.00030042	     -0.20287560	     -0.06265185	      0.88286242	     -0.00032989	     -0.21723870	      0.00115510	     -0.00023186	     34.18945987
      1.26292703	     -0.06192119	     -0.00028466	     -0.20293917	     -0.06264987	      0.88286201	     -0.00033249	     -0.21724964	      0.00115769	     -0.00024831	     34.76232480
      1.26419696	     -0.06196776	     -0.00027296	     -0.20298617	     -0.06264840	      0.88286168	     -0.00033440	     -0.21725775	      0.00115975	     -0.00026053	     35.21110813
      1.26546690	     -0.06201373	     -0.00026119	     -0.20303258	     -0.06264693	      0.88286134	     -0.00033631	     -0.21726588	      0.00116289	     -0.00027270	     35.67269859
      1.26673683	     -0.06205870	     -0.00024930	     -0.20307798	     -0.06264545	      0.88286099	     -0.00033821	     -0.21727404	      0.00116657	     -0.00028486	     36.14672464
      1.26847733	     -0.06211754	     -0.00023282	     -0.20313742	     -0.06264341	      0.88286048	     -0.00034079	     -0.21728523	      0.00117351	     -0.00030132	     36.81600487
      1.26973499	     -0.06215784	     -0.00022078	     -0.20317816	     -0.06264193	      0.88286009	     -0.00034264	     -0.21729330	      0.00117944	     -0.00031302	     37.30376700
      1.27099264	     -0.06219614	     -0.00020858	     -0.20321691	     -0.06264045	      0.88285969	     -0.00034447	     -0.21730133	      0.00118695	     -0.00032438	     37.79778115
      1.27254569	     -0.06224016	     -0.00019336	     -0.20326150	     -0.06263859	      0.88285918	     -0.00034671	     -0.21731115	      0.00119763	     -0.00033789	     38.41117496
      1.27409875	     -0.06228039	     -0.00017796	     -0.20330231	     -0.06263672	      0.88285864	     -0.00034892	     -0.21732080	      0.00121090	     -0.00035045	     39.01961265
      1.27531671	     -0.06230991	     -0.00016582	     -0.20333230	     -0.06263524	      0.88285821	     -0.00035063	     -0.21732821	      0.00122230	     -0.00035962	     39.48678413
      1.27653466	     -0.06233749	     -0.00015356	     -0.20336035	     -0.06263375	      0.88285777	     -0.00035233	     -0.21733549	      0.00123557	     -0.00036804	     39.94423274
      1.27809911	     -0.06236982	     -0.00013775	     -0.20339331	     -0.06263180	      0.88285718	     -0.00035447	     -0.21734461	      0.00125450	     -0.00037778	     40.51931278
      1.27966356	     -0.06239863	     -0.00012205	     -0.20342276	     -0.06262982	      0.88285659	     -0.00035658	     -0.21735341	      0.00127649	     -0.00038611	     41.07472887
      1.28096038	     -0.06242022	     -0.00010925	     -0.20344489	     -0.06262815	      0.88285608	     -0.00035829	     -0.21736045	      0.00129633	     -0.00039192	     41.50767925
      1.28225719	     -0.06243960	     -0.00009654	     -0.20346482	     -0.06262646	      0.88285557	     -0.00035998	     -0.21736725	      0.00131859	     -0.00039658	     41.91349622
      1.28355401	     -0.06245605	     -0.00008392	     -0.20348183	     -0.06262473	      0.88285505	     -0.00036165	     -0.21737375	      0.00134255	     -0.00040014	     42.29735894
      1.28528564	     -0.06247264	     -0.00006727	     -0.20349918	     -0.06262238	      0.88285436	     -0.00036382	     -0.21738190	      0.00137809	     -0.00040301	     42.76414705
      1.28659937	     -0.06248128	     -0.00005481	     -0.20350843	     -0.06262055	      0.88285383	     -0.00036543	     -0.21738761	      0.00140711	     -0.00040376	     43.07470451
      1.28791309	     -0.06248685	     -0.00004252	     -0.20351460	     -0.06261868	      0.88285330	     -0.00036701	     -0.21739286	      0.00143865	     -0.00040312	     43.34942325
      1.28922682	     -0.06248953	     -0.00003053	     -0.20351789	     -0.06261677	      0.88285277	     -0.00036855	     -0.21739765	      0.00147191	     -0.00040114	     43.59160890
      1.29099393	     -0.06248911	     -0.00001530	     -0.20351830	     -0.06261412	      0.88285206	     -0.00037057	     -0.21740333	      0.00152001	     -0.00039625	     43.86193912
      1.29230013	     -0.06248542	     -0.00000466	     -0.20351522	     -0.06261211	      0.88285155	     -0.00037203	     -0.21740694	      0.00155721	     -0.00039109	     44.01795573
      1.29360633	     -0.06247892	      0.00000529	     -0.20350932	     -0.06261005	      0.88285104	     -0.00037344	     -0.21741001	      0.00159640	     -0.00038453	     44.13530261
      1.29519659	     -0.06246716	      0.00001656	     -0.20349829	     -0.06260748	      0.88285044	     -0.00037512	     -0.21741298	      0.00164568	     -0.00037491	     44.23024178
      1.29678685	     -0.06245113	      0.00002681	     -0.20348297	     -0.06260482	      0.88284985	     -0.00037673	     -0.21741507	      0.00169738	     -0.00036352	     44.27857034
      1.29806298	     -0.06243532	      0.00003424	     -0.20346773	     -0.06260262	      0.88284939	     -0.00037799	     -0.21741606	      0.00173963	     -0.00035340	     44.27983938
      1.29933911	     -0.06241688	      0.00004093	     -0.20344983	     -0.06260038	      0.88284895	     -0.00037921	     -0.21741643	      0.00178342	     -0.00034241	     44.25534646
      1.30093921	     -0.06239019	      0.00004807	     -0.20342382	     -0.06259748	      0.88284841	     -0.00038067	     -0.21741599	      0.00183947	     -0.00032776	     44.19437080
      1.30253932	     -0.06235943	      0.00005383	     -0.20339371	     -0.06259449	      0.88284790	     -0.00038208	     -0.21741452	      0.00189752	     -0.00031221	     44.09226630
      1.30390500	     -0.06232996	      0.00005765	     -0.20336476	     -0.06259186	      0.88284748	     -0.00038322	     -0.21741243	      0.00194773	     -0.00029855	     43.97280568
      1.30527069	     -0.06229744	      0.00006047	     -0.20333275	     -0.06258917	      0.88284709	     -0.00038431	     -0.21740955	      0.00199941	     -0.00028446	     43.82804258
      1.30663638	     -0.06226198	      0.00006222	     -0.20329779	     -0.06258640	      0.88284671	     -0.00038536	     -0.21740587	      0.00205157	     -0.00027020	     43.65919060
      1.30837415	     -0.06221253	      0.00006287	     -0.20324891	     -0.06258278	      0.88284625	     -0.00038661	     -0.21740003	      0.00211923	     -0.00025172	     43.41218060
      1.30976704	     -0.06216963	      0.00006225	     -0.20320645	     -0.06257979	      0.88284591	     -0.00038755	     -0.21739441	      0.00217356	     -0.00023682	     43.19039966
      1.31115993	     -0.06212389	      0.00006047	     -0.20316112	     -0.06257672	      0.88284559	     -0.00038844	     -0.21738796	      0.00222861	     -0.00022166	     42.93825620
      1.31255282	     -0.06207521	      0.00005761	     -0.20311283	     -0.06257358	      0.88284530	     -0.00038927	     -0.21738068	      0.00228341	     -0.00020641	     42.67761505
      1.31433432	     -0.06200865	      0.00005243	     -0.20304670	     -0.06256945	      0.88284495	     -0.00039025	     -0.21737018	      0.00235382	     -0.00018670	     42.32428208
      1.31574913	     -0.06195272	      0.00004713	     -0.20299109	     -0.06256608	      0.88284469	     -0.00039097	     -0.21736091	      0.00240915	     -0.00017109	     42.03644529
      1.31716393	     -0.06189415	      0.00004120	     -0.20293281	     -0.06256263	      0.88284446	     -0.00039164	     -0.21735083	      0.00246468	     -0.00015536	     41.73830491
      1.31857874	     -0.06183354	      0.00003441	     -0.20287246	     -0.06255911	      0.88284425	     -0.00039224	     -0.21733999	      0.00251955	     -0.00013966	     41.42537304
      1.32043370	     -0.06175112	      0.00002405	     -0.20279033	     -0.06255437	      0.88284401	     -0.00039296	     -0.21732466	      0.00259120	     -0.00011906	     41.01902315
      1.32188371	     -0.06168461	      0.00001481	     -0.20272399	     -0.06255057	      0.88284385	     -0.00039346	     -0.21731185	      0.00264622	     -0.00010316	     40.71106508
      1.32333372	     -0.06161617	      0.00000470	     -0.20265570	     -0.06254669	      0.88284371	     -0.00039390	     -0.21729835	      0.00270103	     -0.00008728	     40.39870289
      1.32478373	     -0.06154613	     -0.00000618	     -0.20258579	     -0.06254274	      0.88284360	     -0.00039429	     -0.21728421	      0.00275481	     -0.00007163	     40.07982865
      1.32670294	     -0.06145084	     -0.00002155	     -0.20249060	     -0.06253738	      0.88284348	     -0.00039473	     -0.21726453	      0.00282506	     -0.00005116	     39.67598262
      1.32819215	     -0.06137516	     -0.00003442	     -0.20241497	     -0.06253314	      0.88284342	     -0.00039500	     -0.21724856	      0.00287813	     -0.00003562	     39.37013547
      1.32968137	     -0.06129790	     -0.00004798	     -0.20233773	     -0.06252881	      0.88284338	     -0.00039521	     -0.21723200	      0.00293061	     -0.00002016	     39.07733576
      1.33117058	     -0.06121979	     -0.00006220	     -0.20225960	     -0.06252441	      0.88284336	     -0.00039536	     -0.21721488	      0.00298177	     -0.00000493	     38.78101281
      1.33316444	     -0.06111318	     -0.00008194	     -0.20215292	     -0.06251840	      0.88284337	     -0.00039548	     -0.21719117	      0.00304891	      0.00001535	     38.42083383
      1.33470190	     -0.06102977	     -0.00009802	     -0.20206942	     -0.06251367	      0.88284340	     -0.00039549	     -0.21717228	      0.00309896	      0.00003083	     38.15424456
      1.33623936	     -0.06094407	     -0.00011425	     -0.20198360	     -0.06250887	      0.88284346	     -0.00039544	     -0.21715289	      0.00314812	      0.00004649	     37.92126772
      1.33777682	     -0.06085787	     -0.00013125	     -0.20189725	     -0.06250399	      0.88284355	     -0.00039532	     -0.21713298	      0.00319570	      0.00006227	     37.69315864
      1.33982841	     -0.06073898	     -0.00015332	     -0.20177813	     -0.06249737	      0.88284370	     -0.00039506	     -0.21710569	      0.00325724	      0.00008387	     37.45491109
      1.34125523	     -0.06065846	     -0.00017044	     -0.20169741	     -0.06249269	      0.88284383	     -0.00039480	     -0.21708620	      0.00329829	      0.00009926	     37.25585371
      1.34268205	     -0.06057260	     -0.00018542	     -0.20161135	     -0.06248796	      0.88284398	     -0.00039448	     -0.21706635	      0.00333808	      0.00011513	     37.12941602
      1.34444509	     -0.06046983	     -0.00020592	     -0.20150829	     -0.06248203	      0.88284420	     -0.00039400	     -0.21704126	      0.00338527	      0.00013531	     36.92731469
      1.34586545	     -0.06038068	     -0.00021940	     -0.20141893	     -0.06247720	      0.88284440	     -0.00039354	     -0.21702066	      0.00342163	      0.00015201	     36.86202423
      1.34728581	     -0.06029640	     -0.00023529	     -0.20133438	     -0.06247231	      0.88284463	     -0.00039302	     -0.21699968	      0.00345655	      0.00016908	     36.72410297
      1.34870618	     -0.06020787	     -0.00024877	     -0.20124560	     -0.06246738	      0.88284488	     -0.00039243	     -0.21697839	      0.00348994	      0.00018649	     36.66778521
      1.35048119	     -0.06010172	     -0.00026740	     -0.20113908	     -0.06246115	      0.88284523	     -0.00039161	     -0.21695132	      0.00352962	      0.00020865	     36.58732865
      1.35187467	     -0.06001195	     -0.00027886	     -0.20104905	     -0.06245621	      0.88284554	     -0.00039089	     -0.21692978	      0.00355900	      0.00022623	     36.60398819
      1.35326815	     -0.05992706	     -0.00029260	     -0.20096385	     -0.06245123	      0.88284587	     -0.00039011	     -0.21690792	      0.00358678	      0.00024390	     36.59544596
      1.35466162	     -0.05983808	     -0.00030424	     -0.20087457	     -0.06244621	      0.88284622	     -0.00038927	     -0.21688581	      0.00361281	      0.00026154	     36.65498626
      1.35650493	     -0.05972586	     -0.00032117	     -0.20076189	     -0.06243952	      0.88284672	     -0.00038806	     -0.21685617	      0.00364479	      0.00028458	     36.68555371
      1.35787654	     -0.05963774	     -0.00033092	     -0.20067346	     -0.06243451	      0.88284712	     -0.00038709	     -0.21683394	      0.00366681	      0.00030130	     36.82523779
      1.35924814	     -0.05955564	     -0.00034285	     -0.20059098	     -0.06242947	      0.88284755	     -0.00038606	     -0.21681152	      0.00368745	      0.00031757	     36.87862047
      1.36092823	     -0.05945151	     -0.00035495	     -0.20048642	     -0.06242325	      0.88284810	     -0.00038471	     -0.21678395	      0.00371091	      0.00033668	     37.07428951
      1.36241365	     -0.05936637	     -0.00036778	     -0.20040084	     -0.06241772	      0.88284861	     -0.00038345	     -0.21675945	      0.00373032	      0.00035274	     37.11625768
      1.36389907	     -0.05927574	     -0.00037743	     -0.20030981	     -0.06241217	      0.88284914	     -0.00038211	     -0.21673497	      0.00374850	      0.00036785	     37.33775162
      1.36538449	     -0.05919388	     -0.00038996	     -0.20022748	     -0.06240659	      0.88284970	     -0.00038071	     -0.21671043	      0.00376588	      0.00038203	     37.37736740
      1.36686990	     -0.05910584	     -0.00039925	     -0.20013902	     -0.06240098	      0.88285028	     -0.00037925	     -0.21668599	      0.00378229	      0.00039514	     37.62115546
      1.36835532	     -0.05902607	     -0.00041212	     -0.20005875	     -0.06239535	      0.88285087	     -0.00037772	     -0.21666156	      0.00379808	      0.00040734	     37.66033733
      1.36984074	     -0.05893981	     -0.00042160	     -0.19997204	     -0.06238970	      0.88285149	     -0.00037612	     -0.21663731	      0.00381285	      0.00041854	     37.91959706
      1.37132616	     -0.05886505	     -0.00043483	     -0.19989675	     -0.06238403	      0.88285212	     -0.00037447	     -0.21661315	      0.00382708	      0.00042892	     37.91942688
      1.37281157	     -0.05878130	     -0.00044423	     -0.19981254	     -0.06237833	      0.88285276	     -0.00037275	     -0.21658923	      0.00384038	      0.00043833	     38.19947922
      1.37414816	     -0.05871660	     -0.00045632	     -0.19974734	     -0.06237319	      0.88285335	     -0.00037115	     -0.21656782	      0.00385199	      0.00044617	     38.18092296
      1.37548474	     -0.05864678	     -0.00046604	     -0.19967705	     -0.06236803	      0.88285395	     -0.00036951	     -0.21654665	      0.00386287	      0.00045333	     38.36445640
      1.37682132	     -0.05858201	     -0.00047715	     -0.19961178	     -0.06236286	      0.88285456	     -0.00036781	     -0.21652565	      0.00387328	      0.00045994	     38.43390257
      1.37866256	     -0.05849074	     -0.00049091	     -0.19951985	     -0.06235572	      0.88285542	     -0.00036541	     -0.21649707	      0.00388656	      0.00046813	     38.65839291
      1.38003213	     -0.05842973	     -0.00050299	     -0.19945831	     -0.06235039	      0.88285606	     -0.00036357	     -0.21647600	      0.00389585	      0.00047368	     38.65627169
      1.38140170	     -0.05836449	     -0.00051313	     -0.19939256	     -0.06234505	      0.88285672	     -0.00036168	     -0.21645517	      0.00390432	      0.00047873	     38.81861502
      1.38277128	     -0.05830480	     -0.00052456	     -0.19933234	     -0.06233970	      0.88285738	     -0.00035975	     -0.21643451	      0.00391224	      0.00048342	     38.85511830
      1.38456526	     -0.05822495	     -0.00053784	     -0.19925180	     -0.06233267	      0.88285825	     -0.00035715	     -0.21640783	      0.00392146	      0.00048901	     39.04065459
      1.38589496	     -0.05817393	     -0.00054955	     -0.19920024	     -0.06232745	      0.88285890	     -0.00035518	     -0.21638829	      0.00392775	      0.00049291	     38.98200790
      1.38722467	     -0.05811942	     -0.00055922	     -0.19914521	     -0.06232222	      0.88285956	     -0.00035317	     -0.21636904	      0.00393326	      0.00049660	     39.08498916
      1.38887590	     -0.05805980	     -0.00057272	     -0.19908492	     -0.06231572	      0.88286038	     -0.00035062	     -0.21634548	      0.00393938	      0.00050116	     39.04119545
      1.39034073	     -0.05800453	     -0.00058269	     -0.19902909	     -0.06230995	      0.88286112	     -0.00034831	     -0.21632500	      0.00394386	      0.00050515	     39.14877313
      1.39180557	     -0.05795949	     -0.00059481	     -0.19898344	     -0.06230417	      0.88286186	     -0.00034596	     -0.21630487	      0.00394780	      0.00050928	     39.01130437
      1.39327040	     -0.05790884	     -0.00060405	     -0.19893224	     -0.06229839	      0.88286261	     -0.00034357	     -0.21628518	      0.00395071	      0.00051349	     39.10833992
      1.39473523	     -0.05786840	     -0.00061577	     -0.19889120	     -0.06229260	      0.88286337	     -0.00034114	     -0.21626583	      0.00395292	      0.00051805	     38.92825463
      1.39620007	     -0.05781913	     -0.00062399	     -0.19884138	     -0.06228681	      0.88286413	     -0.00033868	     -0.21624688	      0.00395375	      0.00052285	     39.04403784
      1.39766490	     -0.05778102	     -0.00063526	     -0.19880266	     -0.06228101	      0.88286490	     -0.00033617	     -0.21622816	      0.00395362	      0.00052813	     38.82580543
      1.39896727	     -0.05773844	     -0.00064191	     -0.19875959	     -0.06227587	      0.88286559	     -0.00033392	     -0.21621179	      0.00395209	      0.00053305	     38.91468031
      1.40026964	     -0.05770337	     -0.00065041	     -0.19872400	     -0.06227072	      0.88286629	     -0.00033164	     -0.21619557	      0.00394965	      0.00053826	     38.81315317
      1.40185303	     -0.05765648	     -0.00065874	     -0.19867650	     -0.06226447	      0.88286715	     -0.00032883	     -0.21617611	      0.00394501	      0.00054477	     38.86365918
      1.40343641	     -0.05761666	     -0.00066873	     -0.19863603	     -0.06225823	      0.88286801	     -0.00032599	     -0.21615684	      0.00393888	      0.00055140	     38.74789060
      1.40474492	     -0.05757716	     -0.00067434	     -0.19859603	     -0.06225308	      0.88286874	     -0.00032362	     -0.21614113	      0.00393238	      0.00055670	     38.87434183
      1.40605343	     -0.05754440	     -0.00068160	     -0.19856274	     -0.06224794	      0.88286947	     -0.00032122	     -0.21612552	      0.00392497	      0.00056188	     38.84117444
      1.40765245	     -0.05750025	     -0.00068869	     -0.19851798	     -0.06224167	      0.88287037	     -0.00031827	     -0.21610667	      0.00391430	      0.00056777	     39.02337695
      1.40925148	     -0.05746362	     -0.00069786	     -0.19848067	     -0.06223542	      0.88287129	     -0.00031530	     -0.21608796	      0.00390197	      0.00057314	     39.00860048
      1.41050382	     -0.05742830	     -0.00070244	     -0.19844486	     -0.06223054	      0.88287201	     -0.00031295	     -0.21607350	      0.00389079	      0.00057673	     39.27268529
      1.41175616	     -0.05739961	     -0.00070891	     -0.19841564	     -0.06222567	      0.88287273	     -0.00031059	     -0.21605911	      0.00387847	      0.00057980	     39.42184743
      1.41342354	     -0.05735802	     -0.00071601	     -0.19837335	     -0.06221922	      0.88287370	     -0.00030742	     -0.21604018	      0.00385952	      0.00058284	     39.85855063
      1.41509092	     -0.05732411	     -0.00072497	     -0.19833869	     -0.06221281	      0.88287467	     -0.00030424	     -0.21602142	      0.00383741	      0.00058467	     40.17836987
      1.41629154	     -0.05729364	     -0.00072885	     -0.19830771	     -0.06220821	      0.88287537	     -0.00030194	     -0.21600813	      0.00381907	      0.00058500	     40.65479154
      1.41749217	     -0.05727098	     -0.00073452	     -0.19828449	     -0.06220364	      0.88287608	     -0.00029963	     -0.21599499	      0.00379921	      0.00058450	     41.04050861
      1.41925152	     -0.05723793	     -0.00074163	     -0.19825062	     -0.06219698	      0.88287710	     -0.00029624	     -0.21597614	      0.00376708	      0.00058198	     41.80228561
      1.42073311	     -0.05721708	     -0.00074868	     -0.19822904	     -0.06219142	      0.88287796	     -0.00029337	     -0.21596067	      0.00373753	      0.00057816	     42.44190839
      1.42221469	     -0.05719349	     -0.00075364	     -0.19820474	     -0.06218591	      0.88287882	     -0.00029050	     -0.21594567	      0.00370555	      0.00057261	     43.26072740
      1.42369628	     -0.05718171	     -0.00076080	     -0.19819220	     -0.06218044	      0.88287966	     -0.00028762	     -0.21593114	      0.00367202	      0.00056539	     43.89822594
      1.42517786	     -0.05716482	     -0.00076457	     -0.19817461	     -0.06217503	      0.88288049	     -0.00028475	     -0.21591726	      0.00363708	      0.00055629	     44.85653933
      1.42643956	     -0.05716277	     -0.00077051	     -0.19817192	     -0.06217046	      0.88288119	     -0.00028230	     -0.21590591	      0.00360705	      0.00054724	     45.40545092
      1.42770126	     -0.05715712	     -0.00077413	     -0.19816566	     -0.06216592	      0.88288187	     -0.00027985	     -0.21589510	      0.00357668	      0.00053691	     46.16749527
      1.42930691	     -0.05715872	     -0.00077986	     -0.19816648	     -0.06216021	      0.88288272	     -0.00027674	     -0.21588209	      0.00353830	      0.00052211	     47.00542922
      1.43091256	     -0.05716107	     -0.00078339	     -0.19816811	     -0.06215456	      0.88288355	     -0.00027363	     -0.21587007	      0.00350033	      0.00050546	     48.03150768
      1.43217393	     -0.05717553	     -0.00078839	     -0.19818197	     -0.06215016	      0.88288417	     -0.00027120	     -0.21586132	      0.00347139	      0.00049124	     48.56324665
      1.43343529	     -0.05718915	     -0.00079132	     -0.19819505	     -0.06214580	      0.88288478	     -0.00026878	     -0.21585334	      0.00344309	      0.00047592	     49.28162837
      1.43507216	     -0.05721940	     -0.00079629	     -0.19822458	     -0.06214020	      0.88288555	     -0.00026564	     -0.21584417	      0.00340801	      0.00045457	     50.02695005
      1.43670902	     -0.05725245	     -0.00079876	     -0.19825700	     -0.06213465	      0.88288627	     -0.00026251	     -0.21583652	      0.00337478	      0.00043145	     50.98939709
      1.43791808	     -0.05729077	     -0.00080289	     -0.19829483	     -0.06213058	      0.88288678	     -0.00026021	     -0.21583184	      0.00335194	      0.00041336	     51.33231807
      1.43912713	     -0.05732783	     -0.00080479	     -0.19833147	     -0.06212654	      0.88288727	     -0.00025792	     -0.21582811	      0.00333031	      0.00039430	     51.89189182
      1.44085339	     -0.05739158	     -0.00080793	     -0.19839464	     -0.06212082	      0.88288793	     -0.00025467	     -0.21582436	      0.00330199	      0.00036559	     52.49303022
      1.44233457	     -0.05744896	     -0.00080861	     -0.19845160	     -0.06211594	      0.88288845	     -0.00025188	     -0.21582268	      0.00327988	      0.00033950	     53.13470396
      1.44381576	     -0.05751807	     -0.00081047	     -0.19852029	     -0.06211110	      0.88288893	     -0.00024912	     -0.21582237	      0.00325996	      0.00031221	     53.44297862
      1.44529694	     -0.05758410	     -0.00080886	     -0.19858601	     -0.06210628	      0.88288937	     -0.00024636	     -0.21582352	      0.00324171	      0.00028365	     54.07398941
      1.44677812	     -0.05766425	     -0.00080961	     -0.19866584	     -0.06210149	      0.88288977	     -0.00024362	     -0.21582598	      0.00322549	      0.00025410	     54.15990813
      1.44804655	     -0.05772667	     -0.00080613	     -0.19872808	     -0.06209741	      0.88289008	     -0.00024128	     -0.21582920	      0.00321258	      0.00022792	     54.64448815
      1.44931497	     -0.05779754	     -0.00080347	     -0.19879878	     -0.06209334	      0.88289035	     -0.00023895	     -0.21583331	      0.00320089	      0.00020125	     54.75183586
      1.45092402	     -0.05788551	     -0.00079738	     -0.19888663	     -0.06208820	      0.88289065	     -0.00023601	     -0.21583983	      0.00318722	      0.00016663	     55.08136121
      1.45253307	     -0.05798204	     -0.00079213	     -0.19898305	     -0.06208309	      0.88289089	     -0.00023309	     -0.21584765	      0.00317502	      0.00013133	     55.05755432
      1.45382134	     -0.05805364	     -0.00078485	     -0.19905463	     -0.06207900	      0.88289104	     -0.00023076	     -0.21585486	      0.00316581	      0.00010260	     55.36763469
      1.45510960	     -0.05813266	     -0.00077894	     -0.19913364	     -0.06207493	      0.88289115	     -0.00022845	     -0.21586278	      0.00315731	      0.00007372	     55.33247463
      1.45673688	     -0.05823005	     -0.00076911	     -0.19923108	     -0.06206980	      0.88289124	     -0.00022555	     -0.21587386	      0.00314701	      0.00003702	     55.48321472
      1.45836416	     -0.05833595	     -0.00076058	     -0.19933703	     -0.06206469	      0.88289127	     -0.00022267	     -0.21588597	      0.00313733	      0.00000038	     55.26400202
      1.45961245	     -0.05841009	     -0.00075079	     -0.19941129	     -0.06206077	      0.88289125	     -0.00022049	     -0.21589600	      0.00312981	     -0.00002764	     55.43596660
      1.46086075	     -0.05849152	     -0.00074255	     -0.19949283	     -0.06205687	      0.88289120	     -0.00021832	     -0.21590655	      0.00312253	     -0.00005539	     55.29539640
      1.46256060	     -0.05859995	     -0.00072922	     -0.19960147	     -0.06205157	      0.88289108	     -0.00021541	     -0.21592180	      0.00311248	     -0.00009277	     55.26463013
      1.46426045	     -0.05871597	     -0.00071723	     -0.19971770	     -0.06204629	      0.88289089	     -0.00021254	     -0.21593793	      0.00310256	     -0.00012940	     54.91624382
      1.46547173	     -0.05879107	     -0.00070542	     -0.19979303	     -0.06204254	      0.88289071	     -0.00021053	     -0.21594999	      0.00309518	     -0.00015505	     54.97465999
      1.46668300	     -0.05887262	     -0.00069527	     -0.19987478	     -0.06203879	      0.88289051	     -0.00020854	     -0.21596240	      0.00308792	     -0.00018014	     54.77483304
      1.46847481	     -0.05899102	     -0.00067834	     -0.19999355	     -0.06203327	      0.88289016	     -0.00020565	     -0.21598146	      0.00307696	     -0.00021626	     54.59503746
      1.46998554	     -0.05909534	     -0.00066481	     -0.20009818	     -0.06202863	      0.88288981	     -0.00020326	     -0.21599810	      0.00306775	     -0.00024565	     54.28163810
      1.47149627	     -0.05919373	     -0.00064834	     -0.20019696	     -0.06202400	      0.88288941	     -0.00020092	     -0.21601527	      0.00305837	     -0.00027407	     54.16593237
      1.47300700	     -0.05929884	     -0.00063429	     -0.20030243	     -0.06201939	      0.88288898	     -0.00019864	     -0.21603281	      0.00304924	     -0.00030132	     53.79236848
      1.47436159	     -0.05938437	     -0.00061768	     -0.20038838	     -0.06201526	      0.88288856	     -0.00019663	     -0.21604888	      0.00304094	     -0.00032469	     53.66842272
      1.47571618	     -0.05947497	     -0.00060326	     -0.20047937	     -0.06201115	      0.88288810	     -0.00019467	     -0.21606512	      0.00303290	     -0.00034686	     53.37491838
      1.47707077	     -0.05955972	     -0.00058643	     -0.20056457	     -0.06200705	      0.88288762	     -0.00019275	     -0.21608153	      0.00302491	     -0.00036782	     53.15529748
      1.47878526	     -0.05966974	     -0.00056678	     -0.20067516	     -0.06200187	      0.88288696	     -0.00019039	     -0.21610240	      0.00301506	     -0.00039250	     52.82570681
      1.48013025	     -0.05975063	     -0.00054818	     -0.20075655	     -0.06199782	      0.88288642	     -0.00018860	     -0.21611890	      0.00300749	     -0.00041043	     52.55196728
      1.48147523	     -0.05983531	     -0.00053187	     -0.20084172	     -0.06199378	      0.88288586	     -0.00018685	     -0.21613543	      0.00300012	     -0.00042716	     52.30343905
      1.48282021	     -0.05991750	     -0.00051330	     -0.20092445	     -0.06198975	      0.88288528	     -0.00018515	     -0.21615205	      0.00299298	     -0.00044277	     51.98917547
      1.48452600	     -0.06002372	     -0.00049114	     -0.20103135	     -0.06198465	      0.88288450	     -0.00018306	     -0.21617324	      0.00298424	     -0.00046105	     51.71952968
      1.48581643	     -0.06010149	     -0.00047141	     -0.20110970	     -0.06198080	      0.88288390	     -0.00018154	     -0.21618936	      0.00297803	     -0.00047375	     51.31852012
      1.48710686	     -0.06018055	     -0.00045350	     -0.20118932	     -0.06197696	      0.88288328	     -0.00018006	     -0.21620554	      0.00297201	     -0.00048562	     51.10225427
      1.48869640	     -0.06027646	     -0.00042891	     -0.20128598	     -0.06197225	      0.88288250	     -0.00017831	     -0.21622556	      0.00296512	     -0.00049916	     50.63784045
      1.49011523	     -0.06036226	     -0.00040833	     -0.20137244	     -0.06196804	      0.88288178	     -0.00017681	     -0.21624351	      0.00295924	     -0.00051047	     50.45243656
      1.49153406	     -0.06044646	     -0.00038465	     -0.20145738	     -0.06196385	      0.88288105	     -0.00017537	     -0.21626154	      0.00295397	     -0.00052107	     49.93537847
      1.49295289	     -0.06053065	     -0.00036292	     -0.20154227	     -0.06195966	      0.88288030	     -0.00017398	     -0.21627962	      0.00294892	     -0.00053126	     49.77001933
      1.49437172	     -0.06061355	     -0.00033745	     -0.20162597	     -0.06195548	      0.88287954	     -0.00017266	     -0.21629777	      0.00294455	     -0.00054112	     49.18117728
      1.49579054	     -0.06069626	     -0.00031424	     -0.20170945	     -0.06195130	      0.88287877	     -0.00017140	     -0.21631596	      0.00294041	     -0.00055106	     49.05619317
      1.49720937	     -0.06077891	     -0.00028700	     -0.20179294	     -0.06194713	      0.88287798	     -0.00017020	     -0.21633422	      0.00293711	     -0.00056103	     48.38685826
      1.49848439	     -0.06085357	     -0.00026517	     -0.20186833	     -0.06194339	      0.88287726	     -0.00016918	     -0.21635069	      0.00293437	     -0.00057035	     48.25297930
      1.49975941	     -0.06092782	     -0.00024063	     -0.20194336	     -0.06193965	      0.88287653	     -0.00016820	     -0.21636723	      0.00293233	     -0.00058011	     47.76130076
      1.50103443	     -0.06100170	     -0.00021649	     -0.20201803	     -0.06193591	      0.88287578	     -0.00016728	     -0.21638385	      0.00293070	     -0.00059063	     47.47038776
      1.50282064	     -0.06110610	     -0.00018145	     -0.20212357	     -0.06193068	      0.88287471	     -0.00016609	     -0.21640735	      0.00292951	     -0.00060692	     46.81290441
      1.50414498	     -0.06118529	     -0.00015750	     -0.20220357	     -0.06192680	      0.88287390	     -0.00016527	     -0.21642503	      0.00292925	     -0.00062046	     46.61745290
      1.50546931	     -0.06126507	     -0.00013144	     -0.20228421	     -0.06192292	      0.88287307	     -0.00016451	     -0.21644297	      0.00292994	     -0.00063539	     46.08669646
      1.50679364	     -0.06134487	     -0.00010660	     -0.20236488	     -0.06191904	      0.88287221	     -0.00016381	     -0.21646115	      0.00293144	     -0.00065198	     45.80476829
      1.50852515	     -0.06144723	     -0.00007283	     -0.20246839	     -0.06191396	      0.88287106	     -0.00016298	     -0.21648522	      0.00293512	     -0.00067626	     45.12068432
      1.50982978	     -0.06152321	     -0.00004975	     -0.20254521	     -0.06191013	      0.88287017	     -0.00016243	     -0.21650356	      0.00293893	     -0.00069655	     44.97056709
      1.51113442	     -0.06159911	     -0.00002512	     -0.20262199	     -0.06190629	      0.88286925	     -0.00016193	     -0.21652207	      0.00294405	     -0.00071848	     44.43557833
      1.51272900	     -0.06169125	      0.00000296	     -0.20271519	     -0.06190159	      0.88286808	     -0.00016141	     -0.21654487	      0.00295182	     -0.00074763	     44.12892595
      1.51432358	     -0.06178147	      0.00003299	     -0.20280652	     -0.06189688	      0.88286686	     -0.00016097	     -0.21656778	      0.00296178	     -0.00077910	     43.30927289
      1.51552615	     -0.06184747	      0.00005267	     -0.20287331	     -0.06189331	      0.88286591	     -0.00016070	     -0.21658505	      0.00297040	     -0.00080435	     43.24775037
      1.51672873	     -0.06191132	      0.00007397	     -0.20293799	     -0.06188973	      0.88286493	     -0.00016048	     -0.21660225	      0.00298042	     -0.00083065	     42.78101638
      1.51845189	     -0.06199860	      0.00010295	     -0.20302646	     -0.06188458	      0.88286346	     -0.00016025	     -0.21662663	      0.00299680	     -0.00086988	     42.35879446
      1.51995155	     -0.06206914	      0.00012895	     -0.20309806	     -0.06188008	      0.88286213	     -0.00016014	     -0.21664744	      0.00301326	     -0.00090508	     41.72724366
      1.52145121	     -0.06213388	      0.00015248	     -0.20316384	     -0.06187554	      0.88286075	     -0.00016010	     -0.21666769	      0.00303146	     -0.00094097	     41.52683040
      1.52295087	     -0.06219248	      0.00017802	     -0.20322353	     -0.06187098	      0.88285931	     -0.00016013	     -0.21668725	      0.00305188	     -0.00097699	     40.77329291
      1.52427276	     -0.06223954	      0.00019719	     -0.20327149	     -0.06186694	      0.88285800	     -0.00016022	     -0.21670381	      0.00307117	     -0.00100868	     40.66420888
      1.52559465	     -0.06228270	      0.00021778	     -0.20331559	     -0.06186286	      0.88285664	     -0.00016038	     -0.21671967	      0.00309210	     -0.00103988	     40.11871304
      1.52691653	     -0.06232241	      0.00023635	     -0.20335622	     -0.06185876	      0.88285525	     -0.00016059	     -0.21673479	      0.00311429	     -0.00107047	     39.82546560
      1.52873272	     -0.06237168	      0.00026186	     -0.20340675	     -0.06185308	      0.88285327	     -0.00016097	     -0.21675433	      0.00314713	     -0.00111098	     39.15359077
      1.53011097	     -0.06240526	      0.00027835	     -0.20344125	     -0.06184872	      0.88285171	     -0.00016133	     -0.21676816	      0.00317351	     -0.00114036	     38.97739691
      1.53148922	     -0.06243560	      0.00029562	     -0.20347253	     -0.06184433	      0.88285012	     -0.00016175	     -0.21678113	      0.00320149	     -0.00116821	     38.44495986
      1.53286746	     -0.06246276	      0.00031046	     -0.20350059	     -0.06183989	      0.88284849	     -0.00016223	     -0.21679321	      0.00323068	     -0.00119442	     38.17143972
      1.53462460	     -0.06249250	      0.00032938	     -0.20353148	     -0.06183418	      0.88284637	     -0.00016293	     -0.21680730	      0.00326998	     -0.00122507	     37.53981908
      1.53598962	     -0.06251174	      0.00034094	     -0.20355156	     -0.06182970	      0.88284468	     -0.00016354	     -0.21681720	      0.00330169	     -0.00124661	     37.39197985
      1.53735465	     -0.06252740	      0.00035336	     -0.20356808	     -0.06182517	      0.88284297	     -0.00016421	     -0.21682618	      0.00333476	     -0.00126590	     36.90852302
      1.53871967	     -0.06253933	      0.00036347	     -0.20358085	     -0.06182059	      0.88284123	     -0.00016493	     -0.21683420	      0.00336875	     -0.00128288	     36.64994893
      1.54055759	     -0.06254915	      0.00037696	     -0.20359177	     -0.06181436	      0.88283885	     -0.00016600	     -0.21684346	      0.00341629	     -0.00130180	     36.06489794
      1.54193174	     -0.06255179	      0.00038403	     -0.20359519	     -0.06180964	      0.88283705	     -0.00016686	     -0.21684918	      0.00345272	     -0.00131296	     35.94466577
      1.54330589	     -0.06255015	      0.00039193	     -0.20359435	     -0.06180487	      0.88283524	     -0.00016777	     -0.21685387	      0.00349025	     -0.00132137	     35.52241862
      1.54496661	     -0.06254255	      0.00039843	     -0.20358765	     -0.06179904	      0.88283304	     -0.00016894	     -0.21685812	      0.00353644	     -0.00132792	     35.32670405
      1.54662733	     -0.06252840	      0.00040606	     -0.20357441	     -0.06179312	      0.88283083	     -0.00017019	     -0.21686079	      0.00358396	     -0.00133032	     34.73970672
      1.54788599	     -0.06251331	      0.00040809	     -0.20355995	     -0.06178859	      0.88282916	     -0.00017119	     -0.21686176	      0.00362023	     -0.00132952	     34.75802825
      1.54914466	     -0.06249413	      0.00041118	     -0.20354141	     -0.06178401	      0.88282749	     -0.00017223	     -0.21686178	      0.00365723	     -0.00132631	     34.48124550
      1.55094224	     -0.06245989	      0.00041291	     -0.20350804	     -0.06177739	      0.88282511	     -0.00017378	     -0.21686018	      0.00371062	     -0.00131764	     34.30797100
      1.55251276	     -0.06242335	      0.00041450	     -0.20347223	     -0.06177152	      0.88282305	     -0.00017521	     -0.21685719	      0.00375800	     -0.00130613	     33.98095996
      1.55408327	     -0.06238094	      0.00041299	     -0.20343050	     -0.06176558	      0.88282101	     -0.00017669	     -0.21685270	      0.00380554	     -0.00129120	     34.01008653
      1.55565379	     -0.06233241	      0.00041331	     -0.20338268	     -0.06175957	      0.88281900	     -0.00017823	     -0.21684672	      0.00385373	     -0.00127293	     33.63524456
      1.55701361	     -0.06228612	      0.00040988	     -0.20333691	     -0.06175430	      0.88281728	     -0.00017961	     -0.21684034	      0.00389531	     -0.00125472	     33.75782028
      1.55837343	     -0.06223587	      0.00040815	     -0.20328721	     -0.06174897	      0.88281559	     -0.00018104	     -0.21683287	      0.00393730	     -0.00123427	     33.56928067
      1.56003343	     -0.06216968	      0.00040352	     -0.20322164	     -0.06174240	      0.88281356	     -0.00018282	     -0.21682228	      0.00398856	     -0.00120665	     33.60647670
      1.56169343	     -0.06209803	      0.00039982	     -0.20315061	     -0.06173573	      0.88281158	     -0.00018467	     -0.21681014	      0.00404047	     -0.00117638	     33.36833808
      1.56306734	     -0.06203534	      0.00039325	     -0.20308835	     -0.06173015	      0.88280998	     -0.00018624	     -0.21679892	      0.00408353	     -0.00114964	     33.53665711
      1.56444126	     -0.06196913	      0.00038812	     -0.20302260	     -0.06172451	      0.88280842	     -0.00018785	     -0.21678669	      0.00412729	     -0.00112134	     33.41841912
      1.56612417	     -0.06188375	      0.00037964	     -0.20293773	     -0.06171752	      0.88280657	     -0.00018987	     -0.21677033	      0.00418126	     -0.00108486	     33.53020698
      1.56780708	     -0.06179344	      0.00037247	     -0.20284793	     -0.06171044	      0.88280477	     -0.00019194	     -0.21675250	      0.00423620	     -0.00104664	     33.32397992
      1.56914701	     -0.06171933	      0.00036329	     -0.20277416	     -0.06170473	      0.88280339	     -0.00019363	     -0.21673726	      0.00428009	     -0.00101541	     33.52249984
      1.57048694	     -0.06164296	      0.00035524	     -0.20269814	     -0.06169897	      0.88280205	     -0.00019535	     -0.21672116	      0.00432471	     -0.00098360	     33.44132068
      1.57222870	     -0.06154198	      0.00034139	     -0.20259754	     -0.06169138	      0.88280037	     -0.00019762	     -0.21669899	      0.00438323	     -0.00094179	     33.54592529
      1.57397047	     -0.06143871	      0.00032796	     -0.20249464	     -0.06168370	      0.88279877	     -0.00019995	     -0.21667553	      0.00444286	     -0.00089975	     33.35988926
      1.57528182	     -0.06136088	      0.00031411	     -0.20241701	     -0.06167784	      0.88279761	     -0.00020173	     -0.21665708	      0.00448802	     -0.00086833	     33.55545878
      1.57659317	     -0.06128159	      0.00030156	     -0.20233794	     -0.06167193	      0.88279649	     -0.00020354	     -0.21663801	      0.00453395	     -0.00083718	     33.49724132
      1.57840574	     -0.06117162	      0.00028148	     -0.20222822	     -0.06166365	      0.88279501	     -0.00020607	     -0.21661065	      0.00459817	     -0.00079496	     33.58367183
      1.58021831	     -0.06105927	      0.00026252	     -0.20211612	     -0.06165526	      0.88279361	     -0.00020865	     -0.21658226	      0.00466364	     -0.00075394	     33.42293108
      1.58147519	     -0.06098290	      0.00024541	     -0.20203983	     -0.06164937	      0.88279268	     -0.00021045	     -0.21656198	      0.00470932	     -0.00072641	     33.59071082
      1.58273207	     -0.06090460	      0.00022991	     -0.20196165	     -0.06164342	      0.88279178	     -0.00021228	     -0.21654127	      0.00475562	     -0.00069959	     33.55934060
      1.58466288	     -0.06078505	      0.00020378	     -0.20184222	     -0.06163417	      0.88279047	     -0.00021511	     -0.21650864	      0.00482736	     -0.00065988	     33.60617733
      1.58623407	     -0.06068534	      0.00018348	     -0.20174260	     -0.06162654	      0.88278946	     -0.00021744	     -0.21648142	      0.00488629	     -0.00062894	     33.56683971
      1.58780527	     -0.06058877	      0.00016019	     -0.20164607	     -0.06161881	      0.88278850	     -0.00021978	     -0.21645361	      0.00494543	     -0.00059931	     33.62010447
      1.58937646	     -0.06048646	      0.00014013	     -0.20154384	     -0.06161099	      0.88278758	     -0.00022213	     -0.21642530	      0.00500484	     -0.00057103	     33.61208003
      1.59076337	     -0.06040250	      0.00011863	     -0.20145987	     -0.06160402	      0.88278680	     -0.00022422	     -0.21639985	      0.00505736	     -0.00054720	     33.61544245
      1.59215028	     -0.06031257	      0.00010028	     -0.20136998	     -0.06159697	      0.88278606	     -0.00022631	     -0.21637409	      0.00510987	     -0.00052446	     33.64822405
      1.59353720	     -0.06022714	      0.00007992	     -0.20128453	     -0.06158984	      0.88278535	     -0.00022841	     -0.21634797	      0.00516241	     -0.00050277	     33.63739673
      1.59527926	     -0.06011498	      0.00005658	     -0.20117239	     -0.06158079	      0.88278449	     -0.00023105	     -0.21631477	      0.00522823	     -0.00047707	     33.72284250
      1.59664305	     -0.06003356	      0.00003607	     -0.20109093	     -0.06157363	      0.88278385	     -0.00023311	     -0.21628844	      0.00527980	     -0.00045806	     33.66211181
      1.59800684	     -0.05994627	      0.00001804	     -0.20100363	     -0.06156639	      0.88278324	     -0.00023517	     -0.21626191	      0.00533107	     -0.00044008	     33.73851976
      1.59937064	     -0.05986348	     -0.00000125	     -0.20092080	     -0.06155909	      0.88278265	     -0.00023723	     -0.21623514	      0.00538226	     -0.00042302	     33.72419265
      1.60115952	     -0.05975060	     -0.00002446	     -0.20080789	     -0.06154940	      0.88278192	     -0.00023991	     -0.21619977	      0.00544887	     -0.00040206	     33.84125586
      1.60249682	     -0.05967297	     -0.00004353	     -0.20073018	     -0.06154208	      0.88278139	     -0.00024191	     -0.21617310	      0.00549846	     -0.00038727	     33.77013688
      1.60383411	     -0.05959022	     -0.00006040	     -0.20064739	     -0.06153469	      0.88278088	     -0.00024390	     -0.21614633	      0.00554749	     -0.00037326	     33.85406324
      1.60547261	     -0.05949538	     -0.00008245	     -0.20055246	     -0.06152555	      0.88278028	     -0.00024632	     -0.21611335	      0.00560710	     -0.00035691	     33.82650816
      1.60692641	     -0.05940661	     -0.00009978	     -0.20046363	     -0.06151736	      0.88277977	     -0.00024846	     -0.21608403	      0.00565917	     -0.00034318	     33.95710252
      1.60838020	     -0.05932669	     -0.00011922	     -0.20038361	     -0.06150910	      0.88277928	     -0.00025058	     -0.21605460	      0.00571080	     -0.00032996	     33.89412566
      1.60983400	     -0.05924023	     -0.00013583	     -0.20029707	     -0.06150076	      0.88277881	     -0.00025269	     -0.21602518	      0.00576142	     -0.00031727	     34.04072107
      1.61128779	     -0.05916364	     -0.00015484	     -0.20022036	     -0.06149235	      0.88277836	     -0.00025477	     -0.21599570	      0.00581144	     -0.00030482	     33.96961322
      1.61274159	     -0.05907988	     -0.00017081	     -0.20013652	     -0.06148386	      0.88277793	     -0.00025684	     -0.21596630	      0.00586024	     -0.00029269	     34.13684183
      1.61419538	     -0.05900749	     -0.00018961	     -0.20006398	     -0.06147531	      0.88277751	     -0.00025889	     -0.21593689	      0.00590829	     -0.00028057	     34.05479406
      1.61564918	     -0.05892666	     -0.00020489	     -0.19998304	     -0.06146669	      0.88277711	     -0.00026092	     -0.21590762	      0.00595489	     -0.00026857	     34.25091643
      1.61710297	     -0.05885890	     -0.00022347	     -0.19991512	     -0.06145799	      0.88277673	     -0.00026292	     -0.21587837	      0.00600063	     -0.00025630	     34.14977683
      1.61839718	     -0.05878899	     -0.00023711	     -0.19984510	     -0.06145020	      0.88277640	     -0.00026469	     -0.21585251	      0.00603996	     -0.00024524	     34.30834750
      1.61969140	     -0.05872761	     -0.00025300	     -0.19978354	     -0.06144236	      0.88277609	     -0.00026643	     -0.21582675	      0.00607840	     -0.00023383	     34.28419849
      1.62126394	     -0.05865090	     -0.00027070	     -0.19970666	     -0.06143277	      0.88277574	     -0.00026852	     -0.21579576	      0.00612345	     -0.00021956	     34.39265357
      1.62283648	     -0.05858330	     -0.00029020	     -0.19963883	     -0.06142310	      0.88277540	     -0.00027057	     -0.21576507	      0.00616703	     -0.00020481	     34.34385390
      1.62414426	     -0.05852135	     -0.00030386	     -0.19957672	     -0.06141502	      0.88277514	     -0.00027225	     -0.21573986	      0.00620182	     -0.00019232	     34.49895973
      1.62545204	     -0.05846730	     -0.00031943	     -0.19952247	     -0.06140688	      0.88277490	     -0.00027390	     -0.21571482	      0.00623569	     -0.00017953	     34.48285004
      1.62703202	     -0.05839874	     -0.00033644	     -0.19945369	     -0.06139700	      0.88277463	     -0.00027586	     -0.21568489	      0.00627502	     -0.00016386	     34.61441962
      1.62861200	     -0.05833953	     -0.00035560	     -0.19939422	     -0.06138705	      0.88277438	     -0.00027778	     -0.21565522	      0.00631302	     -0.00014791	     34.55219691
      1.62986358	     -0.05828639	     -0.00036818	     -0.19934090	     -0.06137913	      0.88277421	     -0.00027928	     -0.21563200	      0.00634184	     -0.00013525	     34.70920962
      1.63111516	     -0.05824105	     -0.00038272	     -0.19929535	     -0.06137118	      0.88277405	     -0.00028074	     -0.21560894	      0.00636992	     -0.00012250	     34.69531617
      1.63275965	     -0.05817956	     -0.00040043	     -0.19923360	     -0.06136068	      0.88277386	     -0.00028263	     -0.21557899	      0.00640538	     -0.00010579	     34.80165143
      1.63440415	     -0.05812749	     -0.00042028	     -0.19918121	     -0.06135011	      0.88277370	     -0.00028446	     -0.21554937	      0.00643962	     -0.00008914	     34.71878791
      1.63560682	     -0.05808319	     -0.00043227	     -0.19913673	     -0.06134235	      0.88277360	     -0.00028577	     -0.21552801	      0.00646357	     -0.00007718	     34.86229662
      1.63680949	     -0.05804630	     -0.00044614	     -0.19909961	     -0.06133457	      0.88277351	     -0.00028705	     -0.21550681	      0.00648701	     -0.00006530	     34.83899778
      1.63853731	     -0.05799259	     -0.00046488	     -0.19904559	     -0.06132333	      0.88277341	     -0.00028885	     -0.21547675	      0.00651942	     -0.00004851	     34.90663195
      1.64000513	     -0.05795320	     -0.00048212	     -0.19900591	     -0.06131374	      0.88277335	     -0.00029032	     -0.21545153	      0.00654604	     -0.00003445	     34.83418202
      1.64147296	     -0.05790974	     -0.00049772	     -0.19896218	     -0.06130411	      0.88277331	     -0.00029176	     -0.21542667	      0.00657158	     -0.00002069	     34.95205471
      1.64294079	     -0.05787560	     -0.00051613	     -0.19892772	     -0.06129445	      0.88277329	     -0.00029315	     -0.21540207	      0.00659643	     -0.00000700	     34.83115610
      1.64440862	     -0.05783323	     -0.00053185	     -0.19888508	     -0.06128475	      0.88277329	     -0.00029449	     -0.21537784	      0.00662000	      0.00000657	     35.00527470
      1.64567330	     -0.05780709	     -0.00054835	     -0.19885865	     -0.06127636	      0.88277331	     -0.00029561	     -0.21535712	      0.00663969	      0.00001845	     34.84907993
      1.64693798	     -0.05777520	     -0.00056283	     -0.19882650	     -0.06126796	      0.88277334	     -0.00029670	     -0.21533665	      0.00665831	      0.00003042	     34.90101229
      1.64851611	     -0.05774137	     -0.00058241	     -0.19879231	     -0.06125743	      0.88277340	     -0.00029800	     -0.21531132	      0.00668037	      0.00004562	     34.81632951
      1.65009424	     -0.05770283	     -0.00060010	     -0.19875344	     -0.06124687	      0.88277348	     -0.00029925	     -0.21528631	      0.00670076	      0.00006100	     34.94034629
      1.65135655	     -0.05768053	     -0.00061668	     -0.19873084	     -0.06123840	      0.88277357	     -0.00030021	     -0.21526644	      0.00671622	      0.00007353	     34.79120446
      1.65261886	     -0.05765312	     -0.00063127	     -0.19870315	     -0.06122992	      0.88277367	     -0.00030114	     -0.21524678	      0.00673052	      0.00008611	     34.83932414
      1.65422349	     -0.05762440	     -0.00065106	     -0.19867406	     -0.06121910	      0.88277382	     -0.00030226	     -0.21522200	      0.00674740	      0.00010220	     34.75995373
      1.65582812	     -0.05759107	     -0.00066837	     -0.19864039	     -0.06120826	      0.88277400	     -0.00030331	     -0.21519753	      0.00676251	      0.00011813	     34.90215692
      1.65703537	     -0.05757559	     -0.00068384	     -0.19862461	     -0.06120009	      0.88277415	     -0.00030407	     -0.21517928	      0.00677309	      0.00013000	     34.74501553
      1.65824261	     -0.05755589	     -0.00069746	     -0.19860464	     -0.06119191	      0.88277431	     -0.00030479	     -0.21516126	      0.00678268	      0.00014158	     34.79359110
      1.65992778	     -0.05753523	     -0.00071767	     -0.19858358	     -0.06118047	      0.88277456	     -0.00030574	     -0.21513644	      0.00679482	      0.00015728	     34.74475442
      1.66161296	     -0.05751187	     -0.00073552	     -0.19855985	     -0.06116901	      0.88277484	     -0.00030661	     -0.21511215	      0.00680519	      0.00017215	     34.92581576
      1.66276390	     -0.05750658	     -0.00074994	     -0.19855428	     -0.06116117	      0.88277504	     -0.00030717	     -0.21509582	      0.00681161	      0.00018181	     34.74373766
      1.66391485	     -0.05749829	     -0.00076215	     -0.19854574	     -0.06115333	      0.88277526	     -0.00030770	     -0.21507981	      0.00681714	      0.00019085	     34.76777412
      1.66572116	     -0.05749490	     -0.00078146	     -0.19854196	     -0.06114101	      0.88277561	     -0.00030846	     -0.21505536	      0.00682457	      0.00020354	     34.68826097
      1.66719894	     -0.05749585	     -0.00079569	     -0.19854261	     -0.06113092	      0.88277592	     -0.00030901	     -0.21503615	      0.00682946	      0.00021208	     34.76018099
      1.66867671	     -0.05750945	     -0.00081075	     -0.19855591	     -0.06112083	      0.88277624	     -0.00030952	     -0.21501775	      0.00683373	      0.00021873	     34.59762793
      1.67015449	     -0.05752254	     -0.00082247	     -0.19856875	     -0.06111072	      0.88277657	     -0.00030996	     -0.21500037	      0.00683710	      0.00022297	     34.73968285
      1.67145792	     -0.05754674	     -0.00083447	     -0.19859270	     -0.06110181	      0.88277686	     -0.00031031	     -0.21498587	      0.00683992	      0.00022456	     34.53149341
      1.67276134	     -0.05756827	     -0.00084361	     -0.19861406	     -0.06109289	      0.88277715	     -0.00031061	     -0.21497223	      0.00684233	      0.00022383	     34.60984207
      1.67406476	     -0.05759775	     -0.00085321	     -0.19864334	     -0.06108397	      0.88277744	     -0.00031087	     -0.21495941	      0.00684475	      0.00022077	     34.51951087
      1.67579221	     -0.05763723	     -0.00086285	     -0.19868264	     -0.06107215	      0.88277782	     -0.00031115	     -0.21494376	      0.00684777	      0.00021300	     34.62345512
      1.67712032	     -0.05767744	     -0.00087125	     -0.19872271	     -0.06106305	      0.88277809	     -0.00031131	     -0.21493272	      0.00685029	      0.00020421	     34.43728728
      1.67844842	     -0.05771509	     -0.00087639	     -0.19876028	     -0.06105395	      0.88277836	     -0.00031142	     -0.21492260	      0.00685268	      0.00019296	     34.52969235
      1.67977653	     -0.05775974	     -0.00088182	     -0.19880485	     -0.06104485	      0.88277861	     -0.00031149	     -0.21491332	      0.00685524	      0.00017943	     34.42357825
      1.68149810	     -0.05781678	     -0.00088613	     -0.19886186	     -0.06103304	      0.88277890	     -0.00031151	     -0.21490257	      0.00685861	      0.00015838	     34.54707250
      1.68281128	     -0.05786917	     -0.00089052	     -0.19891421	     -0.06102404	      0.88277909	     -0.00031148	     -0.21489527	      0.00686159	      0.00013987	     34.35652982
      1.68412447	     -0.05791828	     -0.00089249	     -0.19896333	     -0.06101502	      0.88277926	     -0.00031140	     -0.21488878	      0.00686466	      0.00011926	     34.45670578
      1.68570985	     -0.05798599	     -0.00089576	     -0.19903106	     -0.06100414	      0.88277943	     -0.00031125	     -0.21488192	      0.00686887	      0.00009198	     34.33406186
      1.68729523	     -0.05804871	     -0.00089564	     -0.19909387	     -0.06099324	      0.88277955	     -0.00031104	     -0.21487617	      0.00687321	      0.00006233	     34.61177981
      1.68849760	     -0.05810645	     -0.00089768	     -0.19915164	     -0.06098498	      0.88277961	     -0.00031084	     -0.21487244	      0.00687699	      0.00003861	     34.38587697
      1.68969997	     -0.05815936	     -0.00089718	     -0.19920465	     -0.06097671	      0.88277965	     -0.00031061	     -0.21486929	      0.00688073	      0.00001388	     34.47389025
      1.69141257	     -0.05824079	     -0.00089666	     -0.19928622	     -0.06096492	      0.88277964	     -0.00031022	     -0.21486572	      0.00688638	     -0.00002262	     34.43914146
      1.69290237	     -0.05830912	     -0.00089400	     -0.19935473	     -0.06095465	      0.88277958	     -0.00030982	     -0.21486350	      0.00689133	     -0.00005530	     34.61310926
      1.69439217	     -0.05838556	     -0.00089258	     -0.19943133	     -0.06094438	      0.88277947	     -0.00030938	     -0.21486198	      0.00689664	     -0.00008843	     34.49657330
      1.69588196	     -0.05845561	     -0.00088764	     -0.19950162	     -0.06093410	      0.88277932	     -0.00030888	     -0.21486124	      0.00690180	     -0.00012186	     34.79304052
      1.69718524	     -0.05852707	     -0.00088544	     -0.19957326	     -0.06092511	      0.88277914	     -0.00030841	     -0.21486113	      0.00690674	     -0.00015100	     34.64557670
      1.69848851	     -0.05859311	     -0.00088042	     -0.19963955	     -0.06091610	      0.88277892	     -0.00030791	     -0.21486161	      0.00691161	     -0.00018002	     34.82690004
      1.69979178	     -0.05866383	     -0.00087592	     -0.19971051	     -0.06090709	      0.88277867	     -0.00030737	     -0.21486259	      0.00691682	     -0.00020866	     34.84338312
      1.70160676	     -0.05875898	     -0.00086722	     -0.19980606	     -0.06089453	      0.88277826	     -0.00030656	     -0.21486480	      0.00692438	     -0.00024767	     35.08603275
      1.70295681	     -0.05883592	     -0.00086156	     -0.19988329	     -0.06088518	      0.88277790	     -0.00030591	     -0.21486701	      0.00693061	     -0.00027569	     35.00876712
      1.70430685	     -0.05890746	     -0.00085317	     -0.19995519	     -0.06087582	      0.88277751	     -0.00030524	     -0.21486975	      0.00693712	     -0.00030279	     35.20927296
      1.70565690	     -0.05898317	     -0.00084526	     -0.20003126	     -0.06086645	      0.88277709	     -0.00030452	     -0.21487292	      0.00694434	     -0.00032872	     35.21436841
      1.70741807	     -0.05907672	     -0.00083194	     -0.20012537	     -0.06085421	      0.88277648	     -0.00030354	     -0.21487774	      0.00695467	     -0.00036064	     35.46484790
      1.70874526	     -0.05915309	     -0.00082291	     -0.20020215	     -0.06084497	      0.88277598	     -0.00030277	     -0.21488178	      0.00696357	     -0.00038301	     35.34922221
      1.71007245	     -0.05922352	     -0.00081108	     -0.20027307	     -0.06083572	      0.88277546	     -0.00030196	     -0.21488623	      0.00697314	     -0.00040390	     35.51544294
      1.71169388	     -0.05931411	     -0.00079738	     -0.20036425	     -0.06082441	      0.88277479	     -0.00030094	     -0.21489210	      0.00698621	     -0.00042718	     35.46312705
      1.71315196	     -0.05938836	     -0.00078192	     -0.20043912	     -0.06081421	      0.88277415	     -0.00029998	     -0.21489780	      0.00699897	     -0.00044598	     35.68733168
      1.71461004	     -0.05946824	     -0.00076824	     -0.20051960	     -0.06080400	      0.88277349	     -0.00029900	     -0.21490375	      0.00701307	     -0.00046259	     35.54865655
      1.71606811	     -0.05953795	     -0.00075065	     -0.20059001	     -0.06079376	      0.88277280	     -0.00029798	     -0.21490998	      0.00702804	     -0.00047702	     35.77408446
      1.71752619	     -0.05961461	     -0.00073569	     -0.20066733	     -0.06078350	      0.88277210	     -0.00029693	     -0.21491631	      0.00704433	     -0.00048908	     35.59799500
      1.71898427	     -0.05968090	     -0.00071604	     -0.20073438	     -0.06077322	      0.88277138	     -0.00029586	     -0.21492286	      0.00706142	     -0.00049892	     35.80480161
      1.72044234	     -0.05975532	     -0.00070004	     -0.20080951	     -0.06076291	      0.88277064	     -0.00029476	     -0.21492945	      0.00707980	     -0.00050649	     35.61444787
      1.72174304	     -0.05981143	     -0.00068103	     -0.20086636	     -0.06075369	      0.88276998	     -0.00029375	     -0.21493544	      0.00709689	     -0.00051145	     35.73557376
      1.72304373	     -0.05987105	     -0.00066436	     -0.20092668	     -0.06074445	      0.88276931	     -0.00029273	     -0.21494139	      0.00711491	     -0.00051469	     35.66711688
      1.72434442	     -0.05992611	     -0.00064542	     -0.20098250	     -0.06073518	      0.88276864	     -0.00029169	     -0.21494732	      0.00713367	     -0.00051623	     35.66573439
      1.72613743	     -0.06000274	     -0.00062047	     -0.20106018	     -0.06072236	      0.88276772	     -0.00029023	     -0.21495536	      0.00716075	     -0.00051572	     35.61858133
      1.72743582	     -0.06005379	     -0.00059951	     -0.20111204	     -0.06071305	      0.88276705	     -0.00028916	     -0.21496112	      0.00718125	     -0.00051355	     35.57513751
      1.72873422	     -0.06010541	     -0.00058029	     -0.20116447	     -0.06070372	      0.88276639	     -0.00028807	     -0.21496675	      0.00720240	     -0.00051001	     35.54399706
      1.73032359	     -0.06016428	     -0.00055399	     -0.20122438	     -0.06069225	      0.88276558	     -0.00028672	     -0.21497347	      0.00722927	     -0.00050394	     35.44958912
      1.73170389	     -0.06021458	     -0.00053270	     -0.20127557	     -0.06068225	      0.88276489	     -0.00028554	     -0.21497909	      0.00725331	     -0.00049730	     35.44780656
      1.73308419	     -0.06026217	     -0.00050833	     -0.20132412	     -0.06067222	      0.88276421	     -0.00028434	     -0.21498451	      0.00727817	     -0.00048941	     35.30839912
      1.73446449	     -0.06030899	     -0.00048578	     -0.20137187	     -0.06066216	      0.88276354	     -0.00028313	     -0.21498972	      0.00730355	     -0.00048054	     35.30203625
      1.73584479	     -0.06035329	     -0.00046045	     -0.20141716	     -0.06065206	      0.88276288	     -0.00028191	     -0.21499469	      0.00732971	     -0.00047076	     35.14128018
      1.73722509	     -0.06039615	     -0.00043689	     -0.20146099	     -0.06064193	      0.88276224	     -0.00028069	     -0.21499942	      0.00735631	     -0.00046035	     35.12612166
      1.73860540	     -0.06043673	     -0.00041072	     -0.20150260	     -0.06063175	      0.88276161	     -0.00027945	     -0.21500388	      0.00738358	     -0.00044939	     34.94373605
      1.73998570	     -0.06047577	     -0.00038581	     -0.20154265	     -0.06062154	      0.88276100	     -0.00027822	     -0.21500808	      0.00741116	     -0.00043825	     34.90905598
      1.74136600	     -0.06051320	     -0.00035841	     -0.20158114	     -0.06061129	      0.88276040	     -0.00027697	     -0.21501200	      0.00743931	     -0.00042711	     34.69963317
      1.74274630	     -0.06054945	     -0.00033218	     -0.20161845	     -0.06060100	      0.88275982	     -0.00027573	     -0.21501565	      0.00746771	     -0.00041639	     34.64729135
      1.74412660	     -0.06058403	     -0.00030402	     -0.20165413	     -0.06059068	      0.88275925	     -0.00027448	     -0.21501904	      0.00749665	     -0.00040622	     34.41688914
      1.74550690	     -0.06061639	     -0.00027694	     -0.20168756	     -0.06058031	      0.88275870	     -0.00027324	     -0.21502215	      0.00752586	     -0.00039696	     34.34912779
      1.74688720	     -0.06064586	     -0.00024784	     -0.20171816	     -0.06056990	      0.88275815	     -0.00027200	     -0.21502494	      0.00755564	     -0.00038880	     34.10540295
      1.74826750	     -0.06067229	     -0.00022005	     -0.20174570	     -0.06055945	      0.88275762	     -0.00027077	     -0.21502737	      0.00758576	     -0.00038205	     34.03915256
      1.74964780	     -0.06069527	     -0.00019055	     -0.20176982	     -0.06054896	      0.88275710	     -0.00026955	     -0.21502941	      0.00761650	     -0.00037677	     33.78178392
      1.75102810	     -0.06071472	     -0.00016245	     -0.20179040	     -0.06053843	      0.88275658	     -0.00026835	     -0.21503102	      0.00764761	     -0.00037318	     33.70746416
      1.75240840	     -0.06073003	     -0.00013298	     -0.20180687	     -0.06052785	      0.88275607	     -0.00026716	     -0.21503215	      0.00767934	     -0.00037119	     33.44497189
      1.75378870	     -0.06074135	     -0.00010535	     -0.20181930	     -0.06051723	      0.88275556	     -0.00026599	     -0.21503276	      0.00771147	     -0.00037089	     33.37101419
      1.75516900	     -0.06074864	     -0.00007707	     -0.20182774	     -0.06050656	      0.88275504	     -0.00026485	     -0.21503279	      0.00774419	     -0.00037214	     33.10639392
      1.75682859	     -0.06075217	     -0.00004552	     -0.20183260	     -0.06049367	      0.88275442	     -0.00026350	     -0.21503200	      0.00778393	     -0.00037567	     33.07875531
      1.75805861	     -0.06075187	     -0.00002078	     -0.20183331	     -0.06048408	      0.88275396	     -0.00026253	     -0.21503082	      0.00781394	     -0.00037950	     32.70073278
      1.75928864	     -0.06074921	      0.00000147	     -0.20183161	     -0.06047445	      0.88275349	     -0.00026159	     -0.21502911	      0.00784408	     -0.00038441	     32.60935426
      1.76092924	     -0.06074142	      0.00003113	     -0.20182511	     -0.06046155	      0.88275285	     -0.00026037	     -0.21502600	      0.00788483	     -0.00039240	     32.28541548
      1.76256983	     -0.06073014	      0.00005693	     -0.20181504	     -0.06044858	      0.88275220	     -0.00025920	     -0.21502196	      0.00792586	     -0.00040192	     32.31997226
      1.76372704	     -0.06071978	      0.00007672	     -0.20180557	     -0.06043939	      0.88275173	     -0.00025840	     -0.21501854	      0.00795531	     -0.00040932	     31.90684110
      1.76488424	     -0.06070747	      0.00009394	     -0.20179410	     -0.06043017	      0.88275125	     -0.00025763	     -0.21501463	      0.00798481	     -0.00041728	     31.80139449
      1.76665388	     -0.06068471	      0.00011993	     -0.20177262	     -0.06041600	      0.88275050	     -0.00025651	     -0.21500767	      0.00803036	     -0.00043022	     31.49286397
      1.76813161	     -0.06066229	      0.00013937	     -0.20175122	     -0.06040410	      0.88274986	     -0.00025562	     -0.21500092	      0.00806859	     -0.00044160	     31.40151999
      1.76960933	     -0.06063677	      0.00015967	     -0.20172674	     -0.06039215	      0.88274920	     -0.00025478	     -0.21499331	      0.00810723	     -0.00045323	     31.03856752
      1.77108706	     -0.06060790	      0.00017639	     -0.20169884	     -0.06038014	      0.88274852	     -0.00025398	     -0.21498481	      0.00814584	     -0.00046509	     31.04127119
      1.77238281	     -0.06058059	      0.00019273	     -0.20167241	     -0.06036956	      0.88274791	     -0.00025332	     -0.21497666	      0.00818011	     -0.00047544	     30.66197577
      1.77367857	     -0.06055140	      0.00020624	     -0.20164404	     -0.06035894	      0.88274729	     -0.00025270	     -0.21496787	      0.00821436	     -0.00048580	     30.58683609
      1.77497433	     -0.06052004	      0.00022024	     -0.20161352	     -0.06034828	      0.88274665	     -0.00025212	     -0.21495843	      0.00824896	     -0.00049600	     30.35109956
      1.77674215	     -0.06047356	      0.00023687	     -0.20156812	     -0.06033365	      0.88274576	     -0.00025139	     -0.21494448	      0.00829638	     -0.00050960	     30.22554620
      1.77807820	     -0.06043512	      0.00025035	     -0.20153052	     -0.06032254	      0.88274508	     -0.00025088	     -0.21493310	      0.00833265	     -0.00051944	     29.90575565
      1.77941424	     -0.06039386	      0.00026144	     -0.20149004	     -0.06031139	      0.88274438	     -0.00025041	     -0.21492098	      0.00836895	     -0.00052889	     29.82112135
      1.78075029	     -0.06034983	      0.00027312	     -0.20144682	     -0.06030018	      0.88274366	     -0.00024999	     -0.21490810	      0.00840558	     -0.00053779	     29.58017533
      1.78247791	     -0.06028914	      0.00028556	     -0.20138709	     -0.06028562	      0.88274272	     -0.00024950	     -0.21489032	      0.00845310	     -0.00054848	     29.47696472
      1.78379339	     -0.06024003	      0.00029601	     -0.20133874	     -0.06027447	      0.88274200	     -0.00024917	     -0.21487593	      0.00848969	     -0.00055584	     29.16169062
      1.78510887	     -0.06018841	      0.00030385	     -0.20128781	     -0.06026328	      0.88274126	     -0.00024888	     -0.21486081	      0.00852628	     -0.00056256	     29.08012200
      1.78670522	     -0.06012210	      0.00031389	     -0.20122236	     -0.06024964	      0.88274036	     -0.00024859	     -0.21484147	      0.00857109	     -0.00056962	     28.78714333
      1.78830157	     -0.06005204	      0.00032022	     -0.20115307	     -0.06023592	      0.88273944	     -0.00024835	     -0.21482104	      0.00861588	     -0.00057549	     28.80487824
      1.78950822	     -0.05999657	      0.00032677	     -0.20109821	     -0.06022550	      0.88273875	     -0.00024821	     -0.21480487	      0.00865012	     -0.00057892	     28.46089022
      1.79071488	     -0.05993883	      0.00033062	     -0.20104102	     -0.06021504	      0.88273805	     -0.00024810	     -0.21478807	      0.00868425	     -0.00058157	     28.37258590
      1.79244185	     -0.05985202	      0.00033578	     -0.20095499	     -0.06020000	      0.88273704	     -0.00024801	     -0.21476293	      0.00873334	     -0.00058371	     28.10694039
      1.79394426	     -0.05977280	      0.00033765	     -0.20087638	     -0.06018685	      0.88273616	     -0.00024798	     -0.21474001	      0.00877595	     -0.00058394	     28.03743236
      1.79544667	     -0.05969047	      0.00034017	     -0.20079465	     -0.06017363	      0.88273529	     -0.00024801	     -0.21471612	      0.00881877	     -0.00058248	     27.71642421
      1.79694909	     -0.05960579	      0.00033865	     -0.20071049	     -0.06016035	      0.88273441	     -0.00024808	     -0.21469128	      0.00886123	     -0.00057947	     27.73864125
      1.79824742	     -0.05953085	      0.00033902	     -0.20063602	     -0.06014882	      0.88273366	     -0.00024819	     -0.21466910	      0.00889812	     -0.00057548	     27.40765954
      1.79954576	     -0.05945480	      0.00033618	     -0.20056037	     -0.06013724	      0.88273292	     -0.00024833	     -0.21464628	      0.00893466	     -0.00057034	     27.33939166
      1.80113088	     -0.05936066	      0.00033307	     -0.20046671	     -0.06012305	      0.88273202	     -0.00024855	     -0.21461761	      0.00897924	     -0.00056243	     27.07274764
      1.80271599	     -0.05926553	      0.00032664	     -0.20037197	     -0.06010878	      0.88273114	     -0.00024882	     -0.21458811	      0.00902336	     -0.00055296	     27.05248219
      1.80402250	     -0.05918618	      0.00032278	     -0.20029296	     -0.06009697	      0.88273042	     -0.00024909	     -0.21456323	      0.00905981	     -0.00054397	     26.74517450
      1.80532901	     -0.05910490	      0.00031580	     -0.20021195	     -0.06008511	      0.88272972	     -0.00024939	     -0.21453783	      0.00909587	     -0.00053406	     26.68443513
      1.80693259	     -0.05899981	      0.00030831	     -0.20010721	     -0.06007048	      0.88272887	     -0.00024980	     -0.21450591	      0.00914006	     -0.00052052	     26.44906625
      1.80853618	     -0.05888762	      0.00029822	     -0.19999529	     -0.06005579	      0.88272805	     -0.00025026	     -0.21447302	      0.00918373	     -0.00050536	     26.46667139
      1.80981639	     -0.05879318	      0.00029177	     -0.19990108	     -0.06004401	      0.88272741	     -0.00025066	     -0.21444599	      0.00921858	     -0.00049191	     26.18826894
      1.81109661	     -0.05869467	      0.00028292	     -0.19980276	     -0.06003219	      0.88272679	     -0.00025109	     -0.21441827	      0.00925287	     -0.00047734	     26.13011653
      1.81274939	     -0.05856330	      0.00027252	     -0.19967161	     -0.06001686	      0.88272602	     -0.00025169	     -0.21438145	      0.00929677	     -0.00045682	     25.91557592
      1.81440217	     -0.05842464	      0.00025963	     -0.19953310	     -0.06000146	      0.88272528	     -0.00025234	     -0.21434348	      0.00933979	     -0.00043451	     25.94860577
      1.81564805	     -0.05831538	      0.00025210	     -0.19942397	     -0.05998980	      0.88272475	     -0.00025286	     -0.21431407	      0.00937205	     -0.00041638	     25.70019327
      1.81689394	     -0.05820374	      0.00024232	     -0.19931242	     -0.05997811	      0.88272424	     -0.00025340	     -0.21428399	      0.00940364	     -0.00039731	     25.65054199
      1.81861725	     -0.05804571	      0.00022955	     -0.19915447	     -0.05996186	      0.88272358	     -0.00025419	     -0.21424135	      0.00944664	     -0.00036943	     25.47061559
      1.82034055	     -0.05788571	      0.00021396	     -0.19899448	     -0.05994555	      0.88272297	     -0.00025502	     -0.21419761	      0.00948842	     -0.00034018	     25.48902001
      1.82153610	     -0.05777245	      0.00020550	     -0.19888124	     -0.05993419	      0.88272258	     -0.00025562	     -0.21416669	      0.00951709	     -0.00031916	     25.25131040
      1.82273166	     -0.05765815	      0.00019482	     -0.19876691	     -0.05992279	      0.88272221	     -0.00025624	     -0.21413531	      0.00954512	     -0.00029778	     25.19634485
      1.82457044	     -0.05748239	      0.00017849	     -0.19859107	     -0.05990520	      0.88272169	     -0.00025724	     -0.21408625	      0.00958749	     -0.00026429	     25.02158566
      1.82609146	     -0.05733756	      0.00016297	     -0.19844610	     -0.05989059	      0.88272131	     -0.00025810	     -0.21404508	      0.00962164	     -0.00023634	     24.98729620
      1.82761248	     -0.05719209	      0.00014880	     -0.19830050	     -0.05987593	      0.88272097	     -0.00025898	     -0.21400344	      0.00965525	     -0.00020816	     24.80126813
      1.82913350	     -0.05704740	      0.00013128	     -0.19815558	     -0.05986122	      0.88272068	     -0.00025990	     -0.21396137	      0.00968781	     -0.00017992	     24.82723061
      1.83048483	     -0.05691908	      0.00011832	     -0.19802707	     -0.05984811	      0.88272045	     -0.00026073	     -0.21392369	      0.00971626	     -0.00015467	     24.64333966
      1.83183615	     -0.05679353	      0.00010233	     -0.19790126	     -0.05983496	      0.88272026	     -0.00026159	     -0.21388577	      0.00974369	     -0.00012945	     24.61961929
      1.83318747	     -0.05666915	      0.00008737	     -0.19777662	     -0.05982178	      0.88272010	     -0.00026246	     -0.21384768	      0.00977045	     -0.00010434	     24.51861650
      1.83494892	     -0.05650947	      0.00006557	     -0.19761653	     -0.05980454	      0.88271995	     -0.00026362	     -0.21379784	      0.00980398	     -0.00007219	     24.50676603
      1.83632282	     -0.05638626	      0.00005025	     -0.19749300	     -0.05979105	      0.88271986	     -0.00026455	     -0.21375886	      0.00982938	     -0.00004770	     24.40194362
      1.83769673	     -0.05626783	      0.00003223	     -0.19737419	     -0.05977753	      0.88271981	     -0.00026549	     -0.21371985	      0.00985378	     -0.00002404	     24.39675582
      1.83907063	     -0.05615245	      0.00001551	     -0.19725842	     -0.05976397	      0.88271980	     -0.00026644	     -0.21368093	      0.00987751	     -0.00000134	     24.34505111
      1.84080795	     -0.05601412	     -0.00000803	     -0.19711954	     -0.05974679	      0.88271982	     -0.00026766	     -0.21363194	      0.00990632	      0.00002561	     24.34937687
      1.84214107	     -0.05590888	     -0.00002351	     -0.19701391	     -0.05973357	      0.88271987	     -0.00026860	     -0.21359458	      0.00992785	      0.00004491	     24.32374311
      1.84347419	     -0.05580893	     -0.00004154	     -0.19691350	     -0.05972032	      0.88271994	     -0.00026955	     -0.21355741	      0.00994866	      0.00006285	     24.32643756
      1.84508427	     -0.05569080	     -0.00006101	     -0.19679484	     -0.05970428	      0.88272005	     -0.00027071	     -0.21351285	      0.00997312	      0.00008264	     24.34582958
      1.84650242	     -0.05559766	     -0.00008097	     -0.19670117	     -0.05969012	      0.88272018	     -0.00027173	     -0.21347397	      0.00999393	      0.00009826	     24.32622137
      1.84792057	     -0.05550513	     -0.00009785	     -0.19660815	     -0.05967593	      0.88272033	     -0.00027275	     -0.21343560	      0.01001421	      0.00011207	     24.37680107
      1.84933872	     -0.05542310	     -0.00011792	     -0.19652556	     -0.05966172	      0.88272050	     -0.00027378	     -0.21339772	      0.01003395	      0.00012404	     24.35550616
      1.85075687	     -0.05533817	     -0.00013449	     -0.19644013	     -0.05964748	      0.88272068	     -0.00027480	     -0.21336040	      0.01005316	      0.00013416	     24.44658538
      1.85217502	     -0.05526391	     -0.00015449	     -0.19636529	     -0.05963321	      0.88272088	     -0.00027583	     -0.21332355	      0.01007191	      0.00014257	     24.41833889
      1.85359317	     -0.05518417	     -0.00017045	     -0.19628505	     -0.05961891	      0.88272109	     -0.00027684	     -0.21328724	      0.01009004	      0.00014929	     24.54096963
      1.85501132	     -0.05511708	     -0.00019004	     -0.19621736	     -0.05960459	      0.88272130	     -0.00027786	     -0.21325134	      0.01010774	      0.00015457	     24.49646199
      1.85626857	     -0.05505094	     -0.00020370	     -0.19615077	     -0.05959187	      0.88272150	     -0.00027875	     -0.21321997	      0.01012281	      0.00015800	     24.60607490
      1.85752582	     -0.05499383	     -0.00021959	     -0.19609315	     -0.05957913	      0.88272170	     -0.00027963	     -0.21318895	      0.01013751	      0.00016046	     24.60687993
      1.85905323	     -0.05492306	     -0.00023710	     -0.19602179	     -0.05956364	      0.88272195	     -0.00028070	     -0.21315181	      0.01015464	      0.00016218	     24.71367154
      1.86058065	     -0.05486175	     -0.00025729	     -0.19595983	     -0.05954811	      0.88272219	     -0.00028176	     -0.21311522	      0.01017119	      0.00016292	     24.73828989
      1.86184291	     -0.05480669	     -0.00027242	     -0.19590425	     -0.05953527	      0.88272240	     -0.00028262	     -0.21308546	      0.01018417	      0.00016307	     24.89454925
      1.86310518	     -0.05476029	     -0.00029074	     -0.19585727	     -0.05952240	      0.88272261	     -0.00028347	     -0.21305606	      0.01019664	      0.00016334	     24.95140998
      1.86464755	     -0.05470260	     -0.00031284	     -0.19579887	     -0.05950667	      0.88272286	     -0.00028450	     -0.21302073	      0.01021069	      0.00016432	     25.11176326
      1.86618992	     -0.05465537	     -0.00033842	     -0.19575085	     -0.05949091	      0.88272311	     -0.00028552	     -0.21298599	      0.01022338	      0.00016669	     25.16308881
      1.86740464	     -0.05461337	     -0.00035673	     -0.19570826	     -0.05947848	      0.88272332	     -0.00028631	     -0.21295913	      0.01023201	      0.00016975	     25.31919910
      1.86861937	     -0.05457921	     -0.00037748	     -0.19567346	     -0.05946605	      0.88272353	     -0.00028709	     -0.21293265	      0.01023958	      0.00017416	     25.38265136
      1.87022306	     -0.05453327	     -0.00040421	     -0.19562668	     -0.05944962	      0.88272381	     -0.00028810	     -0.21289832	      0.01024758	      0.00018216	     25.55224341
      1.87182674	     -0.05449699	     -0.00043394	     -0.19558949	     -0.05943318	      0.88272411	     -0.00028909	     -0.21286466	      0.01025346	      0.00019295	     25.64148787
      1.87299571	     -0.05446539	     -0.00045368	     -0.19555727	     -0.05942119	      0.88272434	     -0.00028980	     -0.21284060	      0.01025613	      0.00020257	     25.81871080
      1.87416467	     -0.05444121	     -0.00047563	     -0.19553241	     -0.05940920	      0.88272459	     -0.00029050	     -0.21281688	      0.01025764	      0.00021383	     25.91269146
      1.87585144	     -0.05440649	     -0.00050664	     -0.19549674	     -0.05939190	      0.88272496	     -0.00029149	     -0.21278333	      0.01025746	      0.00023276	     26.11644879
      1.87728442	     -0.05438365	     -0.00053462	     -0.19547305	     -0.05937720	      0.88272531	     -0.00029231	     -0.21275541	      0.01025529	      0.00025126	     26.23716822
      1.87871739	     -0.05435753	     -0.00056102	     -0.19544610	     -0.05936251	      0.88272568	     -0.00029311	     -0.21272807	      0.01025111	      0.00027172	     26.46905151
      1.88015037	     -0.05434052	     -0.00059009	     -0.19542822	     -0.05934783	      0.88272609	     -0.00029390	     -0.21270122	      0.01024524	      0.00029411	     26.58908410
      1.88158334	     -0.05431609	     -0.00061631	     -0.19540297	     -0.05933315	      0.88272653	     -0.00029467	     -0.21267492	      0.01023734	      0.00031808	     26.87710996
      1.88281118	     -0.05430492	     -0.00064182	     -0.19539104	     -0.05932059	      0.88272693	     -0.00029531	     -0.21265271	      0.01022932	      0.00033989	     26.97282546
      1.88403902	     -0.05428865	     -0.00066493	     -0.19537405	     -0.05930803	      0.88272736	     -0.00029594	     -0.21263086	      0.01021982	      0.00036266	     27.18037368
      1.88558790	     -0.05427380	     -0.00069492	     -0.19535827	     -0.05929221	      0.88272795	     -0.00029671	     -0.21260370	      0.01020599	      0.00039266	     27.37926001
      1.88713677	     -0.05425431	     -0.00072186	     -0.19533791	     -0.05927642	      0.88272858	     -0.00029746	     -0.21257704	      0.01018989	      0.00042369	     27.67573502
      1.88836534	     -0.05424704	     -0.00074560	     -0.19532991	     -0.05926391	      0.88272912	     -0.00029803	     -0.21255616	      0.01017582	      0.00044880	     27.80909553
      1.88959390	     -0.05423505	     -0.00076744	     -0.19531721	     -0.05925141	      0.88272968	     -0.00029859	     -0.21253558	      0.01016043	      0.00047400	     28.04383109
      1.89117014	     -0.05422514	     -0.00079694	     -0.19530638	     -0.05923542	      0.88273045	     -0.00029928	     -0.21250953	      0.01013907	      0.00050629	     28.29797134
      1.89274638	     -0.05421037	     -0.00082416	     -0.19529072	     -0.05921945	      0.88273128	     -0.00029995	     -0.21248391	      0.01011570	      0.00053806	     28.65742619
      1.89392343	     -0.05420735	     -0.00084662	     -0.19528700	     -0.05920756	      0.88273193	     -0.00030043	     -0.21246499	      0.01009719	      0.00056135	     28.80700346
      1.89510048	     -0.05420002	     -0.00086710	     -0.19527899	     -0.05919568	      0.88273260	     -0.00030089	     -0.21244632	      0.01007757	      0.00058399	     29.04520280
      1.89675661	     -0.05419473	     -0.00089690	     -0.19527275	     -0.05917902	      0.88273359	     -0.00030152	     -0.21242040	      0.01004835	      0.00061461	     29.34289495
      1.89818231	     -0.05418772	     -0.00092088	     -0.19526494	     -0.05916471	      0.88273449	     -0.00030203	     -0.21239845	      0.01002157	      0.00063948	     29.65087282
      1.89960800	     -0.05418777	     -0.00094645	     -0.19526417	     -0.05915044	      0.88273541	     -0.00030251	     -0.21237677	      0.00999348	      0.00066282	     29.88745768
      1.90103370	     -0.05418193	     -0.00096878	     -0.19525756	     -0.05913622	      0.88273638	     -0.00030297	     -0.21235543	      0.00996384	      0.00068428	     30.19924672
      1.90245939	     -0.05418641	     -0.00099437	     -0.19526122	     -0.05912203	      0.88273736	     -0.00030340	     -0.21233433	      0.00993297	      0.00070383	     30.44442161
      1.90367531	     -0.05418308	     -0.00101224	     -0.19525727	     -0.05910997	      0.88273823	     -0.00030374	     -0.21231662	      0.00990541	      0.00071882	     30.68229735
      1.90489122	     -0.05418652	     -0.00103234	     -0.19526004	     -0.05909794	      0.88273911	     -0.00030406	     -0.21229910	      0.00987692	      0.00073222	     30.90370428
      1.90642513	     -0.05418856	     -0.00105518	     -0.19526128	     -0.05908282	      0.88274025	     -0.00030443	     -0.21227735	      0.00983944	      0.00074663	     31.19251704
      1.90795905	     -0.05419693	     -0.00108056	     -0.19526881	     -0.05906776	      0.88274140	     -0.00030477	     -0.21225594	      0.00980031	      0.00075825	     31.54535477
      1.90908386	     -0.05419902	     -0.00109528	     -0.19527035	     -0.05905675	      0.88274226	     -0.00030499	     -0.21224051	      0.00977051	      0.00076505	     31.71621845
      1.91020867	     -0.05420508	     -0.00111235	     -0.19527582	     -0.05904578	      0.88274312	     -0.00030519	     -0.21222526	      0.00973974	      0.00077041	     31.96798932
      1.91179661	     -0.05421363	     -0.00113436	     -0.19528357	     -0.05903035	      0.88274435	     -0.00030543	     -0.21220410	      0.00969462	      0.00077557	     32.26232329
      1.91316124	     -0.05422326	     -0.00115443	     -0.19529250	     -0.05901715	      0.88274541	     -0.00030561	     -0.21218625	      0.00965419	      0.00077768	     32.61126215
      1.91452587	     -0.05423296	     -0.00117104	     -0.19530156	     -0.05900400	      0.88274647	     -0.00030574	     -0.21216875	      0.00961235	      0.00077770	     32.79449877
      1.91570688	     -0.05424327	     -0.00118758	     -0.19531127	     -0.05899267	      0.88274739	     -0.00030583	     -0.21215388	      0.00957488	      0.00077586	     33.12108262
      1.91688790	     -0.05425356	     -0.00120140	     -0.19532101	     -0.05898138	      0.88274830	     -0.00030590	     -0.21213928	      0.00953645	      0.00077240	     33.29948462
      1.91806891	     -0.05426525	     -0.00121600	     -0.19533214	     -0.05897015	      0.88274921	     -0.00030593	     -0.21212500	      0.00949699	      0.00076722	     33.56355053
      1.91967786	     -0.05428359	     -0.00123335	     -0.19534975	     -0.05895491	      0.88275044	     -0.00030594	     -0.21210608	      0.00944180	      0.00075748	     33.81142081
      1.92087221	     -0.05429907	     -0.00124702	     -0.19536468	     -0.05894366	      0.88275134	     -0.00030591	     -0.21209247	      0.00939978	      0.00074822	     34.11499396
      1.92206656	     -0.05431589	     -0.00125805	     -0.19538101	     -0.05893246	      0.88275223	     -0.00030584	     -0.21207926	      0.00935711	      0.00073728	     34.27237875
      1.92350104	     -0.05433808	     -0.00127185	     -0.19540259	     -0.05891907	      0.88275327	     -0.00030573	     -0.21206393	      0.00930500	      0.00072173	     34.59609122
      1.92476714	     -0.05436007	     -0.00128106	     -0.19542411	     -0.05890732	      0.88275418	     -0.00030560	     -0.21205092	      0.00925847	      0.00070588	     34.70392016
      1.92603323	     -0.05438465	     -0.00129151	     -0.19544820	     -0.05889563	      0.88275506	     -0.00030543	     -0.21203845	      0.00921140	      0.00068787	     34.98985389
      1.92729933	     -0.05441210	     -0.00129913	     -0.19547521	     -0.05888399	      0.88275592	     -0.00030522	     -0.21202657	      0.00916412	      0.00066785	     35.08021560
      1.92856543	     -0.05444271	     -0.00130803	     -0.19550536	     -0.05887242	      0.88275675	     -0.00030499	     -0.21201532	      0.00911656	      0.00064580	     35.33771088
      1.92983153	     -0.05447622	     -0.00131404	     -0.19553848	     -0.05886091	      0.88275755	     -0.00030471	     -0.21200475	      0.00906901	      0.00062191	     35.40437868
      1.93109763	     -0.05451191	     -0.00132094	     -0.19557377	     -0.05884946	      0.88275832	     -0.00030440	     -0.21199489	      0.00902138	      0.00059618	     35.63542038
      1.93236372	     -0.05454934	     -0.00132480	     -0.19561087	     -0.05883807	      0.88275906	     -0.00030406	     -0.21198575	      0.00897388	      0.00056891	     35.68523943
      1.93362982	     -0.05458765	     -0.00132965	     -0.19564884	     -0.05882673	      0.88275976	     -0.00030368	     -0.21197731	      0.00892632	      0.00054018	     35.90580588
      1.93489592	     -0.05462592	     -0.00133146	     -0.19568683	     -0.05881546	      0.88276043	     -0.00030327	     -0.21196954	      0.00887878	      0.00051033	     35.95640997
      1.93616202	     -0.05466404	     -0.00133421	     -0.19572466	     -0.05880425	      0.88276106	     -0.00030282	     -0.21196237	      0.00883100	      0.00047952	     36.17291655
      1.93742811	     -0.05470239	     -0.00133396	     -0.19576279	     -0.05879310	      0.88276164	     -0.00030233	     -0.21195577	      0.00878302	      0.00044810	     36.22021621
      1.93869421	     -0.05474108	     -0.00133450	     -0.19580125	     -0.05878201	      0.88276219	     -0.00030182	     -0.21194974	      0.00873460	      0.00041611	     36.43566073
      1.93996031	     -0.05477984	     -0.00133199	     -0.19583984	     -0.05877098	      0.88276270	     -0.00030126	     -0.21194425	      0.00868586	      0.00038384	     36.48830252
      1.94122641	     -0.05481937	     -0.00133059	     -0.19587918	     -0.05876002	      0.88276316	     -0.00030068	     -0.21193927	      0.00863662	      0.00035135	     36.71082759
      1.94249250	     -0.05485870	     -0.00132608	     -0.19591839	     -0.05874911	      0.88276359	     -0.00030006	     -0.21193479	      0.00858704	      0.00031896	     36.77544732
      1.94375860	     -0.05489820	     -0.00132222	     -0.19595775	     -0.05873827	      0.88276397	     -0.00029941	     -0.21193077	      0.00853697	      0.00028667	     37.00619497
      1.94502470	     -0.05493791	     -0.00131494	     -0.19599740	     -0.05872750	      0.88276431	     -0.00029873	     -0.21192722	      0.00848659	      0.00025468	     37.08062964
      1.94629080	     -0.05497773	     -0.00130824	     -0.19603714	     -0.05871678	      0.88276461	     -0.00029802	     -0.21192411	      0.00843579	      0.00022298	     37.31603686
      1.94755689	     -0.05501698	     -0.00129835	     -0.19607638	     -0.05870614	      0.88276488	     -0.00029727	     -0.21192141	      0.00838479	      0.00019171	     37.39891191
      1.94882299	     -0.05505521	     -0.00128916	     -0.19611459	     -0.05869555	      0.88276510	     -0.00029650	     -0.21191910	      0.00833353	      0.00016079	     37.65484835
      1.95008909	     -0.05509230	     -0.00127675	     -0.19615173	     -0.05868503	      0.88276528	     -0.00029570	     -0.21191711	      0.00828225	      0.00013040	     37.74724410
      1.95135519	     -0.05512853	     -0.00126508	     -0.19618800	     -0.05867458	      0.88276543	     -0.00029488	     -0.21191542	      0.00823086	      0.00010052	     38.01125538
      1.95262128	     -0.05516404	     -0.00125040	     -0.19622361	     -0.05866419	      0.88276554	     -0.00029403	     -0.21191399	      0.00817958	      0.00007131	     38.10731848
      1.95388738	     -0.05519852	     -0.00123650	     -0.19625818	     -0.05865387	      0.88276561	     -0.00029315	     -0.21191279	      0.00812832	      0.00004268	     38.37717033
      1.95515348	     -0.05523164	     -0.00121948	     -0.19629145	     -0.05864361	      0.88276565	     -0.00029225	     -0.21191180	      0.00807733	      0.00001479	     38.47297253
      1.95641958	     -0.05526389	     -0.00120338	     -0.19632384	     -0.05863341	      0.88276565	     -0.00029133	     -0.21191098	      0.00802650	     -0.00001246	     38.74181610
      1.95768567	     -0.05529545	     -0.00118445	     -0.19635560	     -0.05862328	      0.88276562	     -0.00029039	     -0.21191032	      0.00797607	     -0.00003893	     38.84047384
      1.95895177	     -0.05532610	     -0.00116663	     -0.19638644	     -0.05861322	      0.88276555	     -0.00028943	     -0.21190979	      0.00792598	     -0.00006473	     39.11109266
      1.96021787	     -0.05535604	     -0.00114628	     -0.19641661	     -0.05860321	      0.88276545	     -0.00028845	     -0.21190939	      0.00787646	     -0.00008970	     39.21578767
      1.96148397	     -0.05538523	     -0.00112708	     -0.19644602	     -0.05859327	      0.88276532	     -0.00028746	     -0.21190911	      0.00782741	     -0.00011391	     39.48709397
      1.96275006	     -0.05541332	     -0.00110554	     -0.19647438	     -0.05858339	      0.88276516	     -0.00028644	     -0.21190893	      0.00777904	     -0.00013718	     39.59827067
      1.96401616	     -0.05544021	     -0.00108510	     -0.19650154	     -0.05857357	      0.88276498	     -0.00028541	     -0.21190883	      0.00773125	     -0.00015952	     39.86342946
      1.96528226	     -0.05546579	     -0.00106247	     -0.19652742	     -0.05856381	      0.88276476	     -0.00028437	     -0.21190879	      0.00768419	     -0.00018074	     39.97443222
      1.96654836	     -0.05549015	     -0.00104086	     -0.19655207	     -0.05855412	      0.88276452	     -0.00028332	     -0.21190880	      0.00763777	     -0.00020084	     40.22520071
      1.96781445	     -0.05551357	     -0.00101727	     -0.19657584	     -0.05854447	      0.88276425	     -0.00028225	     -0.21190883	      0.00759213	     -0.00021964	     40.33066975
      1.96908055	     -0.05553620	     -0.00099454	     -0.19659880	     -0.05853489	      0.88276396	     -0.00028117	     -0.21190889	      0.00754716	     -0.00023719	     40.55931727
      1.97034665	     -0.05555850	     -0.00096998	     -0.19662148	     -0.05852536	      0.88276365	     -0.00028008	     -0.21190899	      0.00750301	     -0.00025336	     40.65276377
      1.97161275	     -0.05558039	     -0.00094610	     -0.19664373	     -0.05851589	      0.88276332	     -0.00027899	     -0.21190914	      0.00745960	     -0.00026823	     40.85457678
      1.97314294	     -0.05560560	     -0.00091449	     -0.19666946	     -0.05850452	      0.88276290	     -0.00027765	     -0.21190939	      0.00740834	     -0.00028434	     40.91940955
      1.97427409	     -0.05562344	     -0.00089276	     -0.19668766	     -0.05849616	      0.88276257	     -0.00027666	     -0.21190961	      0.00737116	     -0.00029502	     41.13912345
      1.97540525	     -0.05563997	     -0.00086885	     -0.19670459	     -0.05848784	      0.88276223	     -0.00027566	     -0.21190987	      0.00733477	     -0.00030456	     41.19046236
      1.97691416	     -0.05565851	     -0.00083711	     -0.19672369	     -0.05847681	      0.88276176	     -0.00027432	     -0.21191020	      0.00728726	     -0.00031557	     41.38248871
      1.97826931	     -0.05567230	     -0.00080613	     -0.19673803	     -0.05846696	      0.88276133	     -0.00027312	     -0.21191042	      0.00724574	     -0.00032369	     41.38845588
      1.97962445	     -0.05568408	     -0.00077679	     -0.19675034	     -0.05845717	      0.88276089	     -0.00027191	     -0.21191054	      0.00720508	     -0.00033027	     41.62341572
      1.98080508	     -0.05569267	     -0.00074803	     -0.19675947	     -0.05844868	      0.88276050	     -0.00027085	     -0.21191057	      0.00717056	     -0.00033467	     41.55298975
      1.98198572	     -0.05569887	     -0.00072060	     -0.19676618	     -0.05844024	      0.88276010	     -0.00026979	     -0.21191050	      0.00713666	     -0.00033797	     41.68521708
      1.98316635	     -0.05570222	     -0.00069130	     -0.19677009	     -0.05843183	      0.88275970	     -0.00026874	     -0.21191031	      0.00710352	     -0.00034010	     41.69457256
      1.98479629	     -0.05570196	     -0.00065098	     -0.19677061	     -0.05842029	      0.88275914	     -0.00026728	     -0.21190977	      0.00705878	     -0.00034119	     41.83928119
      1.98601266	     -0.05569793	     -0.00061835	     -0.19676722	     -0.05841172	      0.88275873	     -0.00026619	     -0.21190912	      0.00702623	     -0.00034056	     41.75986271
      1.98722903	     -0.05569090	     -0.00058670	     -0.19676081	     -0.05840320	      0.88275831	     -0.00026511	     -0.21190822	      0.00699417	     -0.00033880	     41.85320947
      1.98844540	     -0.05568201	     -0.00055326	     -0.19675257	     -0.05839471	      0.88275790	     -0.00026403	     -0.21190708	      0.00696270	     -0.00033590	     41.80640439
      1.99003920	     -0.05566841	     -0.00051063	     -0.19673982	     -0.05838364	      0.88275737	     -0.00026262	     -0.21190526	      0.00692205	     -0.00033061	     41.89456295
      1.99123025	     -0.05565620	     -0.00047618	     -0.19672828	     -0.05837542	      0.88275698	     -0.00026157	     -0.21190369	      0.00689225	     -0.00032562	     41.74077610
      1.99242130	     -0.05564224	     -0.00044279	     -0.19671499	     -0.05836723	      0.88275660	     -0.00026053	     -0.21190193	      0.00686274	     -0.00032003	     41.77192409
      1.99389311	     -0.05562279	     -0.00039902	     -0.19669640	     -0.05835715	      0.88275613	     -0.00025926	     -0.21189950	      0.00682684	     -0.00031244	     41.62834217
      1.99521386	     -0.05560325	     -0.00036019	     -0.19667763	     -0.05834816	      0.88275572	     -0.00025812	     -0.21189711	      0.00679495	     -0.00030532	     41.68411930
      1.99653462	     -0.05558262	     -0.00031901	     -0.19665781	     -0.05833920	      0.88275533	     -0.00025700	     -0.21189456	      0.00676359	     -0.00029804	     41.44978325
      1.99785537	     -0.05556073	     -0.00028001	     -0.19663669	     -0.05833029	      0.88275494	     -0.00025590	     -0.21189185	      0.00673252	     -0.00029103	     41.52507750
      1.99917612	     -0.05553734	     -0.00023808	     -0.19661412	     -0.05832142	      0.88275456	     -0.00025481	     -0.21188899	      0.00670210	     -0.00028445	     41.23350765
      2.00049688	     -0.05551239	     -0.00019908	     -0.19658994	     -0.05831259	      0.88275418	     -0.00025374	     -0.21188596	      0.00667209	     -0.00027874	     41.35754174
      2.00181763	     -0.05548429	     -0.00015697	     -0.19656267	     -0.05830379	      0.88275382	     -0.00025269	     -0.21188276	      0.00664289	     -0.00027393	     41.00698626
      2.00313838	     -0.05545404	     -0.00011843	     -0.19653317	     -0.05829504	      0.88275346	     -0.00025166	     -0.21187937	      0.00661413	     -0.00027027	     41.18002121
      2.00445914	     -0.05542100	     -0.00007672	     -0.19650094	     -0.05828632	      0.88275311	     -0.00025066	     -0.21187576	      0.00658626	     -0.00026765	     40.76873154
      2.00563753	     -0.05538795	     -0.00004290	     -0.19646855	     -0.05827857	      0.88275279	     -0.00024979	     -0.21187228	      0.00656180	     -0.00026640	     40.90217846
      2.00681592	     -0.05535127	     -0.00000743	     -0.19643257	     -0.05827086	      0.88275248	     -0.00024893	     -0.21186849	      0.00653801	     -0.00026601	     40.68768372
      2.00827167	     -0.05530094	      0.00003426	     -0.19638305	     -0.05826136	      0.88275209	     -0.00024791	     -0.21186330	      0.00650924	     -0.00026674	     40.67854802
      2.00972743	     -0.05524418	      0.00007696	     -0.19632711	     -0.05825190	      0.88275170	     -0.00024693	     -0.21185742	      0.00648130	     -0.00026855	     40.35493269
      2.01095375	     -0.05519068	      0.00011012	     -0.19627425	     -0.05824397	      0.88275137	     -0.00024613	     -0.21185184	      0.00645813	     -0.00027084	     40.46576191
      2.01218007	     -0.05513308	      0.00014455	     -0.19621730	     -0.05823606	      0.88275104	     -0.00024536	     -0.21184563	      0.00643545	     -0.00027354	     40.22163808
      2.01340640	     -0.05507160	      0.00017703	     -0.19615643	     -0.05822819	      0.88275070	     -0.00024462	     -0.21183874	      0.00641299	     -0.00027661	     40.19238931
      2.01505622	     -0.05498228	      0.00022098	     -0.19606792	     -0.05821763	      0.88275024	     -0.00024368	     -0.21182837	      0.00638321	     -0.00028099	     39.92020205
      2.01631015	     -0.05490855	      0.00025192	     -0.19599476	     -0.05820964	      0.88274988	     -0.00024299	     -0.21181957	      0.00636064	     -0.00028437	     40.00767533
      2.01756409	     -0.05483095	      0.00028382	     -0.19591772	     -0.05820168	      0.88274953	     -0.00024235	     -0.21180996	      0.00633826	     -0.00028754	     39.79017170
      2.01881802	     -0.05475060	      0.00031364	     -0.19583789	     -0.05819375	      0.88274916	     -0.00024173	     -0.21179952	      0.00631579	     -0.00029047	     39.78355407
      2.02045787	     -0.05464117	      0.00035278	     -0.19572914	     -0.05818341	      0.88274868	     -0.00024098	     -0.21178467	      0.00628642	     -0.00029370	     39.55175685
      2.02170186	     -0.05455537	      0.00037977	     -0.19564377	     -0.05817561	      0.88274832	     -0.00024045	     -0.21177252	      0.00626390	     -0.00029569	     39.65588429
      2.02294585	     -0.05446768	      0.00040760	     -0.19555652	     -0.05816783	      0.88274795	     -0.00023996	     -0.21175962	      0.00624134	     -0.00029713	     39.49059776
      2.02445160	     -0.05435996	      0.00043845	     -0.19544926	     -0.05815845	      0.88274750	     -0.00023941	     -0.21174306	      0.00621366	     -0.00029824	     39.55081898
      2.02595734	     -0.05425161	      0.00047017	     -0.19534138	     -0.05814912	      0.88274705	     -0.00023891	     -0.21172555	      0.00618581	     -0.00029863	     39.28176048
      2.02710023	     -0.05416889	      0.00049065	     -0.19525893	     -0.05814206	      0.88274671	     -0.00023858	     -0.21171170	      0.00616426	     -0.00029863	     39.45039513
      2.02824312	     -0.05408472	      0.00051248	     -0.19517505	     -0.05813503	      0.88274637	     -0.00023827	     -0.21169739	      0.00614260	     -0.00029827	     39.37049295
      2.02986987	     -0.05396574	      0.00054074	     -0.19505641	     -0.05812506	      0.88274588	     -0.00023789	     -0.21167632	      0.00611126	     -0.00029728	     39.43480329
      2.03128973	     -0.05386315	      0.00056497	     -0.19495408	     -0.05811640	      0.88274546	     -0.00023761	     -0.21165735	      0.00608351	     -0.00029602	     39.33756865
      2.03270958	     -0.05376364	      0.00058550	     -0.19485475	     -0.05810778	      0.88274504	     -0.00023738	     -0.21163794	      0.00605511	     -0.00029464	     39.51856126
      2.03412944	     -0.05366714	      0.00060704	     -0.19475843	     -0.05809921	      0.88274463	     -0.00023721	     -0.21161821	      0.00602632	     -0.00029322	     39.36253687
      2.03536319	     -0.05358650	      0.00062135	     -0.19467785	     -0.05809179	      0.88274426	     -0.00023711	     -0.21160089	      0.00600071	     -0.00029216	     39.58594514
      2.03659694	     -0.05350654	      0.00063677	     -0.19459797	     -0.05808440	      0.88274390	     -0.00023705	     -0.21158342	      0.00597485	     -0.00029122	     39.56086761
      2.03809294	     -0.05341309	      0.00065209	     -0.19450454	     -0.05807549	      0.88274347	     -0.00023703	     -0.21156207	      0.00594293	     -0.00029049	     39.74975120
      2.03958895	     -0.05332328	      0.00066765	     -0.19441474	     -0.05806662	      0.88274304	     -0.00023708	     -0.21154065	      0.00591068	     -0.00029030	     39.71387402
      2.04082372	     -0.05325467	      0.00067613	     -0.19434604	     -0.05805934	      0.88274268	     -0.00023717	     -0.21152298	      0.00588363	     -0.00029076	     39.96056963
      2.04205850	     -0.05318802	      0.00068561	     -0.19427931	     -0.05805209	      0.88274232	     -0.00023731	     -0.21150541	      0.00585648	     -0.00029177	     39.99478915
      2.04357150	     -0.05311272	      0.00069344	     -0.19420385	     -0.05804325	      0.88274187	     -0.00023753	     -0.21148404	      0.00582292	     -0.00029395	     40.21120096
      2.04508450	     -0.05303967	      0.00070241	     -0.19413065	     -0.05803447	      0.88274143	     -0.00023783	     -0.21146295	      0.00578926	     -0.00029721	     40.24970316
      2.04622825	     -0.05299316	      0.00070468	     -0.19408393	     -0.05802786	      0.88274109	     -0.00023810	     -0.21144722	      0.00576369	     -0.00030047	     40.43562626
      2.04737200	     -0.05294563	      0.00070861	     -0.19403623	     -0.05802128	      0.88274074	     -0.00023841	     -0.21143173	      0.00573813	     -0.00030445	     40.52523298
      2.04894539	     -0.05288665	      0.00071097	     -0.19397695	     -0.05801228	      0.88274026	     -0.00023890	     -0.21141078	      0.00570310	     -0.00031114	     40.69287510
      2.05031862	     -0.05283354	      0.00071373	     -0.19392360	     -0.05800447	      0.88273982	     -0.00023940	     -0.21139283	      0.00567267	     -0.00031816	     40.84125808
      2.05169184	     -0.05278926	      0.00071236	     -0.19387900	     -0.05799670	      0.88273938	     -0.00023995	     -0.21137510	      0.00564254	     -0.00032616	     40.96114556
      2.05288420	     -0.05274506	      0.00071327	     -0.19383455	     -0.05798999	      0.88273899	     -0.00024047	     -0.21135994	      0.00561652	     -0.00033396	     41.09996867
      2.05407655	     -0.05270828	      0.00071112	     -0.19379748	     -0.05798331	      0.88273858	     -0.00024104	     -0.21134491	      0.00559081	     -0.00034242	     41.17851685
      2.05526891	     -0.05266919	      0.00070943	     -0.19375810	     -0.05797666	      0.88273817	     -0.00024165	     -0.21133005	      0.00556530	     -0.00035157	     41.29552806
      2.05689649	     -0.05262159	      0.00070441	     -0.19371007	     -0.05796763	      0.88273759	     -0.00024256	     -0.21130994	      0.00553103	     -0.00036498	     41.39363572
      2.05811295	     -0.05258246	      0.00070147	     -0.19367062	     -0.05796092	      0.88273714	     -0.00024329	     -0.21129509	      0.00550572	     -0.00037572	     41.52120674
      2.05932940	     -0.05254958	      0.00069599	     -0.19363738	     -0.05795423	      0.88273667	     -0.00024407	     -0.21128031	      0.00548082	     -0.00038692	     41.55935534
      2.06054586	     -0.05251434	      0.00069122	     -0.19360180	     -0.05794758	      0.88273620	     -0.00024489	     -0.21126567	      0.00545621	     -0.00039860	     41.64641085
      2.06215208	     -0.05247391	      0.00068212	     -0.19356086	     -0.05793884	      0.88273554	     -0.00024604	     -0.21124646	      0.00542431	     -0.00041456	     41.68415590
      2.06334499	     -0.05243987	      0.00067618	     -0.19352647	     -0.05793239	      0.88273504	     -0.00024695	     -0.21123233	      0.00540094	     -0.00042683	     41.78345916
      2.06453791	     -0.05241202	      0.00066768	     -0.19349820	     -0.05792596	      0.88273452	     -0.00024790	     -0.21121827	      0.00537798	     -0.00043933	     41.78703674
      2.06600978	     -0.05237448	      0.00065768	     -0.19346016	     -0.05791806	      0.88273387	     -0.00024912	     -0.21120108	      0.00535002	     -0.00045514	     41.86677676
      2.06732078	     -0.05234772	      0.00064597	     -0.19343291	     -0.05791106	      0.88273326	     -0.00025027	     -0.21118586	      0.00532562	     -0.00046946	     41.83220186
      2.06863178	     -0.05231569	      0.00063551	     -0.19340041	     -0.05790410	      0.88273264	     -0.00025147	     -0.21117079	      0.00530153	     -0.00048407	     41.91307219
      2.06994278	     -0.05229230	      0.00062153	     -0.19337648	     -0.05789716	      0.88273199	     -0.00025272	     -0.21115582	      0.00527798	     -0.00049874	     41.85329803
      2.07125378	     -0.05226291	      0.00060909	     -0.19334658	     -0.05789026	      0.88273133	     -0.00025401	     -0.21114103	      0.00525470	     -0.00051356	     41.92601284
      2.07256478	     -0.05224347	      0.00059284	     -0.19332655	     -0.05788339	      0.88273064	     -0.00025536	     -0.21112633	      0.00523195	     -0.00052828	     41.83215427
      2.07387578	     -0.05221654	      0.00057870	     -0.19329908	     -0.05787654	      0.88272994	     -0.00025675	     -0.21111184	      0.00520945	     -0.00054303	     41.90073430
      2.07518678	     -0.05220086	      0.00055969	     -0.19328276	     -0.05786973	      0.88272922	     -0.00025819	     -0.21109746	      0.00518749	     -0.00055749	     41.77712313
      2.07649778	     -0.05217628	      0.00054339	     -0.19325759	     -0.05786294	      0.88272848	     -0.00025967	     -0.21108331	      0.00516574	     -0.00057179	     41.84500248
      2.07766209	     -0.05216463	      0.00052511	     -0.19324534	     -0.05785694	      0.88272781	     -0.00026103	     -0.21107084	      0.00514690	     -0.00058412	     41.71741593
      2.07882639	     -0.05214795	      0.00050824	     -0.19322809	     -0.05785095	      0.88272712	     -0.00026241	     -0.21105853	      0.00512827	     -0.00059621	     41.71305734
      2.08026185	     -0.05213357	      0.00048451	     -0.19321294	     -0.05784361	      0.88272625	     -0.00026417	     -0.21104354	      0.00510580	     -0.00061053	     41.61811083
      2.08169731	     -0.05211553	      0.00046183	     -0.19319416	     -0.05783630	      0.88272537	     -0.00026597	     -0.21102880	      0.00508370	     -0.00062421	     41.62635147
      2.08288589	     -0.05210867	      0.00044008	     -0.19318664	     -0.05783026	      0.88272462	     -0.00026751	     -0.21101674	      0.00506585	     -0.00063487	     41.48678138
      2.08407446	     -0.05209729	      0.00041967	     -0.19317461	     -0.05782425	      0.88272386	     -0.00026907	     -0.21100487	      0.00504823	     -0.00064499	     41.46443892
      2.08551510	     -0.05208969	      0.00039250	     -0.19316618	     -0.05781700	      0.88272292	     -0.00027100	     -0.21099068	      0.00502734	     -0.00065624	     41.34873647
      2.08695575	     -0.05207740	      0.00036655	     -0.19315308	     -0.05780977	      0.88272197	     -0.00027297	     -0.21097676	      0.00500672	     -0.00066635	     41.36856518
      2.08810341	     -0.05207590	      0.00034257	     -0.19315088	     -0.05780403	      0.88272120	     -0.00027457	     -0.21096580	      0.00499062	     -0.00067329	     41.23199607
      2.08925107	     -0.05206983	      0.00031955	     -0.19314412	     -0.05779831	      0.88272042	     -0.00027620	     -0.21095501	      0.00497458	     -0.00067916	     41.22955037
      2.09074715	     -0.05206795	      0.00028647	     -0.19314127	     -0.05779089	      0.88271940	     -0.00027835	     -0.21094115	      0.00495383	     -0.00068466	     41.16774816
      2.09224323	     -0.05206267	      0.00025347	     -0.19313503	     -0.05778349	      0.88271838	     -0.00028054	     -0.21092759	      0.00493287	     -0.00068733	     41.25266406
      2.09335713	     -0.05206772	      0.00022529	     -0.19313929	     -0.05777800	      0.88271761	     -0.00028219	     -0.21091765	      0.00491715	     -0.00068705	     41.15537033
      2.09447103	     -0.05206898	      0.00019808	     -0.19313978	     -0.05777254	      0.88271685	     -0.00028385	     -0.21090791	      0.00490102	     -0.00068476	     41.18353957
      2.09603467	     -0.05207707	      0.00015749	     -0.19314675	     -0.05776489	      0.88271578	     -0.00028622	     -0.21089454	      0.00487771	     -0.00067776	     41.16696604
      2.09759832	     -0.05208268	      0.00011807	     -0.19315126	     -0.05775728	      0.88271473	     -0.00028861	     -0.21088160	      0.00485325	     -0.00066632	     41.28267749
      2.09866235	     -0.05209592	      0.00008833	     -0.19316369	     -0.05775213	      0.88271403	     -0.00029026	     -0.21087300	      0.00483605	     -0.00065590	     41.19266553
      2.09972639	     -0.05210564	      0.00006014	     -0.19317262	     -0.05774699	      0.88271333	     -0.00029191	     -0.21086464	      0.00481822	     -0.00064350	     41.22885635
      2.10140586	     -0.05212706	      0.00001451	     -0.19319280	     -0.05773892	      0.88271227	     -0.00029455	     -0.21085186	      0.00478896	     -0.00061998	     41.24089063
      2.10277846	     -0.05214406	     -0.00002190	     -0.19320880	     -0.05773237	      0.88271144	     -0.00029671	     -0.21084183	      0.00476396	     -0.00059749	     41.32010938
      2.10415106	     -0.05216781	     -0.00006044	     -0.19323151	     -0.05772585	      0.88271063	     -0.00029889	     -0.21083211	      0.00473814	     -0.00057221	     41.31676360
      2.10552366	     -0.05218551	     -0.00009635	     -0.19324824	     -0.05771936	      0.88270987	     -0.00030108	     -0.21082274	      0.00471132	     -0.00054455	     41.46109620
      2.10673355	     -0.05220914	     -0.00013030	     -0.19327096	     -0.05771368	      0.88270922	     -0.00030302	     -0.21081465	      0.00468708	     -0.00051832	     41.44230223
      2.10794344	     -0.05222697	     -0.00016192	     -0.19328793	     -0.05770802	      0.88270861	     -0.00030496	     -0.21080677	      0.00466205	     -0.00049076	     41.55631219
      2.10915333	     -0.05224871	     -0.00019459	     -0.19330879	     -0.05770239	      0.88270804	     -0.00030690	     -0.21079901	      0.00463643	     -0.00046201	     41.61078333
      2.11076399	     -0.05227359	     -0.00023623	     -0.19333254	     -0.05769495	      0.88270732	     -0.00030950	     -0.21078889	      0.00460123	     -0.00042243	     41.79156470
      2.11200425	     -0.05229771	     -0.00026967	     -0.19335577	     -0.05768927	      0.88270682	     -0.00031150	     -0.21078117	      0.00457340	     -0.00039121	     41.84756914
      2.11324451	     -0.05231622	     -0.00030104	     -0.19337342	     -0.05768361	      0.88270635	     -0.00031351	     -0.21077354	      0.00454471	     -0.00035977	     42.04496247
      2.11448477	     -0.05233818	     -0.00033344	     -0.19339451	     -0.05767799	      0.88270593	     -0.00031551	     -0.21076593	      0.00451525	     -0.00032828	     42.19229107
      2.11606904	     -0.05236112	     -0.00037270	     -0.19341637	     -0.05767087	      0.88270544	     -0.00031807	     -0.21075625	      0.00447614	     -0.00028857	     42.52020027
      2.11729046	     -0.05238395	     -0.00040441	     -0.19343834	     -0.05766542	      0.88270510	     -0.00032004	     -0.21074875	      0.00444494	     -0.00025863	     42.68509741
      2.11851188	     -0.05240144	     -0.00043396	     -0.19345499	     -0.05766001	      0.88270481	     -0.00032200	     -0.21074127	      0.00441264	     -0.00022969	     42.99361721
      2.11998003	     -0.05242760	     -0.00047083	     -0.19348013	     -0.05765356	      0.88270449	     -0.00032436	     -0.21073224	      0.00437261	     -0.00019652	     43.30812160
      2.12144817	     -0.05244723	     -0.00050505	     -0.19349878	     -0.05764717	      0.88270423	     -0.00032671	     -0.21072324	      0.00433115	     -0.00016561	     43.82796843
      2.12256980	     -0.05247034	     -0.00053362	     -0.19352110	     -0.05764233	      0.88270406	     -0.00032849	     -0.21071633	      0.00429882	     -0.00014362	     44.04965465
      2.12369144	     -0.05248801	     -0.00055986	     -0.19353800	     -0.05763753	      0.88270391	     -0.00033028	     -0.21070947	      0.00426579	     -0.00012333	     44.42411882
      2.12527009	     -0.05251746	     -0.00059747	     -0.19356637	     -0.05763083	      0.88270373	     -0.00033277	     -0.21069985	      0.00421850	     -0.00009776	     44.90366125
      2.12664873	     -0.05254036	     -0.00062866	     -0.19358836	     -0.05762505	      0.88270361	     -0.00033494	     -0.21069156	      0.00417652	     -0.00007854	     45.42932393
      2.12802738	     -0.05256979	     -0.00066144	     -0.19361684	     -0.05761932	      0.88270351	     -0.00033709	     -0.21068331	      0.00413429	     -0.00006232	     45.83078075
      2.12940602	     -0.05259230	     -0.00069118	     -0.19363847	     -0.05761365	      0.88270344	     -0.00033922	     -0.21067521	      0.00409177	     -0.00004939	     46.42635829
      2.13062089	     -0.05262043	     -0.00071973	     -0.19366578	     -0.05760870	      0.88270338	     -0.00034109	     -0.21066811	      0.00405448	     -0.00004066	     46.75593193
      2.13183575	     -0.05264301	     -0.00074591	     -0.19368758	     -0.05760380	      0.88270334	     -0.00034294	     -0.21066114	      0.00401726	     -0.00003458	     47.24519415
      2.13305061	     -0.05266940	     -0.00077314	     -0.19371318	     -0.05759894	      0.88270330	     -0.00034478	     -0.21065425	      0.00398039	     -0.00003107	     47.64114291
      2.13470321	     -0.05270247	     -0.00080834	     -0.19374523	     -0.05759240	      0.88270325	     -0.00034726	     -0.21064509	      0.00393082	     -0.00003046	     48.27611209
      2.13595620	     -0.05273325	     -0.00083630	     -0.19377521	     -0.05758750	      0.88270321	     -0.00034911	     -0.21063828	      0.00389395	     -0.00003312	     48.60904431
      2.13720920	     -0.05275934	     -0.00086192	     -0.19380057	     -0.05758264	      0.88270316	     -0.00035095	     -0.21063164	      0.00385764	     -0.00003851	     49.07169440
      2.13846219	     -0.05278971	     -0.00088848	     -0.19383019	     -0.05757783	      0.88270311	     -0.00035276	     -0.21062514	      0.00382214	     -0.00004648	     49.41840148
      2.14007052	     -0.05282470	     -0.00092005	     -0.19386429	     -0.05757172	      0.88270303	     -0.00035506	     -0.21061704	      0.00377770	     -0.00006030	     49.97949023
      2.14129922	     -0.05285725	     -0.00094578	     -0.19389613	     -0.05756710	      0.88270294	     -0.00035679	     -0.21061099	      0.00374483	     -0.00007331	     50.22574467
      2.14252792	     -0.05288487	     -0.00096903	     -0.19392311	     -0.05756252	      0.88270284	     -0.00035849	     -0.21060511	      0.00371274	     -0.00008839	     50.59786280
      2.14401691	     -0.05292351	     -0.00099835	     -0.19396096	     -0.05755702	      0.88270270	     -0.00036053	     -0.21059816	      0.00367512	     -0.00010921	     50.89049001
      2.14535584	     -0.05295351	     -0.00102196	     -0.19399032	     -0.05755212	      0.88270254	     -0.00036233	     -0.21059213	      0.00364231	     -0.00013026	     51.28310510
      2.14669476	     -0.05299034	     -0.00104804	     -0.19402647	     -0.05754726	      0.88270235	     -0.00036409	     -0.21058623	      0.00361064	     -0.00015323	     51.47801638
      2.14803369	     -0.05302069	     -0.00107064	     -0.19405623	     -0.05754245	      0.88270213	     -0.00036582	     -0.21058055	      0.00357984	     -0.00017793	     51.83925301
      2.14937262	     -0.05305848	     -0.00109656	     -0.19409337	     -0.05753768	      0.88270187	     -0.00036752	     -0.21057502	      0.00355002	     -0.00020396	     51.99701457
      2.15071155	     -0.05308888	     -0.00111730	     -0.19412324	     -0.05753294	      0.88270158	     -0.00036919	     -0.21056971	      0.00352089	     -0.00023105	     52.30114033
      2.15187239	     -0.05312180	     -0.00113896	     -0.19415562	     -0.05752887	      0.88270130	     -0.00037060	     -0.21056523	      0.00349622	     -0.00025516	     52.40977037
      2.15303322	     -0.05315112	     -0.00115733	     -0.19418450	     -0.05752483	      0.88270099	     -0.00037199	     -0.21056092	      0.00347198	     -0.00027968	     52.56751952
      2.15445845	     -0.05318943	     -0.00118140	     -0.19422223	     -0.05751990	      0.88270057	     -0.00037365	     -0.21055580	      0.00344276	     -0.00031022	     52.73740438
      2.15588367	     -0.05322561	     -0.00120230	     -0.19425790	     -0.05751501	      0.88270010	     -0.00037527	     -0.21055091	      0.00341412	     -0.00034092	     52.88029020
      2.15698478	     -0.05325561	     -0.00122114	     -0.19428746	     -0.05751126	      0.88269971	     -0.00037650	     -0.21054726	      0.00339225	     -0.00036468	     52.99225727
      2.15808589	     -0.05328439	     -0.00123726	     -0.19431587	     -0.05750754	      0.88269930	     -0.00037769	     -0.21054375	      0.00337063	     -0.00038825	     53.06665681
      2.15957018	     -0.05332400	     -0.00125955	     -0.19435496	     -0.05750256	      0.88269870	     -0.00037926	     -0.21053922	      0.00334166	     -0.00041960	     53.18767047
      2.16105447	     -0.05336367	     -0.00127902	     -0.19439419	     -0.05749762	      0.88269805	     -0.00038077	     -0.21053494	      0.00331285	     -0.00045017	     53.23241325
      2.16209843	     -0.05339200	     -0.00129492	     -0.19442216	     -0.05749417	      0.88269757	     -0.00038180	     -0.21053208	      0.00329253	     -0.00047119	     53.31521181
      2.16314240	     -0.05342011	     -0.00130860	     -0.19444996	     -0.05749075	      0.88269707	     -0.00038281	     -0.21052932	      0.00327224	     -0.00049164	     53.33837397
      2.16472513	     -0.05346289	     -0.00132960	     -0.19449229	     -0.05748559	      0.88269627	     -0.00038429	     -0.21052534	      0.00324135	     -0.00052160	     53.39772800
      2.16603675	     -0.05349841	     -0.00134513	     -0.19452747	     -0.05748136	      0.88269557	     -0.00038547	     -0.21052222	      0.00321567	     -0.00054536	     53.38302513
      2.16734837	     -0.05353406	     -0.00136170	     -0.19456277	     -0.05747716	      0.88269484	     -0.00038661	     -0.21051925	      0.00318981	     -0.00056822	     53.42605253
      2.16865999	     -0.05356972	     -0.00137508	     -0.19459816	     -0.05747299	      0.88269408	     -0.00038770	     -0.21051642	      0.00316394	     -0.00059009	     53.35574020
      2.16983591	     -0.05360177	     -0.00138890	     -0.19462992	     -0.05746928	      0.88269337	     -0.00038865	     -0.21051401	      0.00314060	     -0.00060903	     53.37941615
      2.17101183	     -0.05363369	     -0.00139993	     -0.19466162	     -0.05746560	      0.88269265	     -0.00038956	     -0.21051171	      0.00311732	     -0.00062720	     53.30851699
      2.17218776	     -0.05366536	     -0.00141173	     -0.19469306	     -0.05746195	      0.88269190	     -0.00039044	     -0.21050951	      0.00309397	     -0.00064472	     53.29125599
      2.17367491	     -0.05370482	     -0.00142421	     -0.19473229	     -0.05745737	      0.88269092	     -0.00039150	     -0.21050685	      0.00306450	     -0.00066589	     53.19905618
      2.17486553	     -0.05373581	     -0.00143523	     -0.19476307	     -0.05745374	      0.88269012	     -0.00039231	     -0.21050481	      0.00304082	     -0.00068215	     53.18682040
      2.17605616	     -0.05376634	     -0.00144374	     -0.19479344	     -0.05745013	      0.88268930	     -0.00039308	     -0.21050282	      0.00301718	     -0.00069771	     53.08773433
      2.17724679	     -0.05379630	     -0.00145295	     -0.19482325	     -0.05744655	      0.88268846	     -0.00039382	     -0.21050088	      0.00299346	     -0.00071270	     53.04195900
      2.17872685	     -0.05383321	     -0.00146183	     -0.19486002	     -0.05744214	      0.88268739	     -0.00039469	     -0.21049849	      0.00296399	     -0.00073044	     52.91471819
      2.17989857	     -0.05386141	     -0.00146964	     -0.19488810	     -0.05743868	      0.88268653	     -0.00039534	     -0.21049661	      0.00294055	     -0.00074390	     52.87780019
      2.18107030	     -0.05388875	     -0.00147474	     -0.19491537	     -0.05743525	      0.88268565	     -0.00039596	     -0.21049473	      0.00291716	     -0.00075681	     52.76064008
      2.18224202	     -0.05391517	     -0.00148020	     -0.19494172	     -0.05743185	      0.88268475	     -0.00039653	     -0.21049284	      0.00289373	     -0.00076935	     52.69555188
      2.18378176	     -0.05394846	     -0.00148459	     -0.19497498	     -0.05742742	      0.88268356	     -0.00039724	     -0.21049031	      0.00286306	     -0.00078529	     52.55108122
      2.18494664	     -0.05397247	     -0.00148864	     -0.19499897	     -0.05742410	      0.88268264	     -0.00039774	     -0.21048837	      0.00283988	     -0.00079710	     52.50234920
      2.18611153	     -0.05399541	     -0.00149000	     -0.19502192	     -0.05742080	      0.88268170	     -0.00039819	     -0.21048639	      0.00281685	     -0.00080866	     52.37780664
      2.18751786	     -0.05402156	     -0.00149204	     -0.19504811	     -0.05741686	      0.88268055	     -0.00039870	     -0.21048394	      0.00278917	     -0.00082248	     52.29958418
      2.18878096	     -0.05404334	     -0.00149075	     -0.19506998	     -0.05741335	      0.88267951	     -0.00039911	     -0.21048168	      0.00276456	     -0.00083471	     52.14672648
      2.19004406	     -0.05406380	     -0.00149052	     -0.19509051	     -0.05740987	      0.88267845	     -0.00039947	     -0.21047937	      0.00274009	     -0.00084695	     52.08743085
      2.19130716	     -0.05408289	     -0.00148669	     -0.19510974	     -0.05740643	      0.88267737	     -0.00039979	     -0.21047700	      0.00271597	     -0.00085910	     51.92628489
      2.19257026	     -0.05410045	     -0.00148415	     -0.19512743	     -0.05740301	      0.88267628	     -0.00040006	     -0.21047457	      0.00269206	     -0.00087135	     51.87062159
      2.19383336	     -0.05411638	     -0.00147796	     -0.19514356	     -0.05739963	      0.88267517	     -0.00040030	     -0.21047207	      0.00266858	     -0.00088357	     51.71064037
      2.19509646	     -0.05413075	     -0.00147337	     -0.19515810	     -0.05739627	      0.88267404	     -0.00040048	     -0.21046951	      0.00264536	     -0.00089590	     51.67209765
      2.19635956	     -0.05414361	     -0.00146511	     -0.19517121	     -0.05739294	      0.88267290	     -0.00040062	     -0.21046687	      0.00262263	     -0.00090814	     51.51933553
      2.19762266	     -0.05415504	     -0.00145866	     -0.19518285	     -0.05738965	      0.88267175	     -0.00040072	     -0.21046416	      0.00260018	     -0.00092039	     51.49234815
      2.19888576	     -0.05416480	     -0.00144848	     -0.19519290	     -0.05738638	      0.88267058	     -0.00040076	     -0.21046138	      0.00257821	     -0.00093240	     51.34033393
      2.20014886	     -0.05417277	     -0.00144018	     -0.19520111	     -0.05738313	      0.88266939	     -0.00040077	     -0.21045853	      0.00255650	     -0.00094421	     51.32006136
      2.20141196	     -0.05417894	     -0.00142809	     -0.19520762	     -0.05737992	      0.88266819	     -0.00040072	     -0.21045559	      0.00253524	     -0.00095555	     51.17514962
      2.20267506	     -0.05418350	     -0.00141797	     -0.19521246	     -0.05737673	      0.88266698	     -0.00040063	     -0.21045257	      0.00251414	     -0.00096650	     51.17293168
      2.20393816	     -0.05418639	     -0.00140410	     -0.19521571	     -0.05737357	      0.88266575	     -0.00040050	     -0.21044946	      0.00249339	     -0.00097681	     51.04918962
      2.20520126	     -0.05418764	     -0.00139218	     -0.19521729	     -0.05737043	      0.88266451	     -0.00040032	     -0.21044627	      0.00247269	     -0.00098658	     51.07471256
      2.20646436	     -0.05418732	     -0.00137662	     -0.19521736	     -0.05736732	      0.88266326	     -0.00040009	     -0.21044299	      0.00245225	     -0.00099560	     50.98112731
      2.20772746	     -0.05418554	     -0.00136289	     -0.19521594	     -0.05736424	      0.88266200	     -0.00039982	     -0.21043963	      0.00243179	     -0.00100397	     51.03864958
      2.20899056	     -0.05418249	     -0.00134557	     -0.19521331	     -0.05736118	      0.88266072	     -0.00039950	     -0.21043619	      0.00241151	     -0.00101150	     50.98174036
      2.21025366	     -0.05417862	     -0.00133007	     -0.19520982	     -0.05735814	      0.88265944	     -0.00039913	     -0.21043269	      0.00239118	     -0.00101830	     51.07328685
      2.21151676	     -0.05417430	     -0.00131131	     -0.19520594	     -0.05735514	      0.88265815	     -0.00039872	     -0.21042915	      0.00237102	     -0.00102423	     51.05391463
      2.21277986	     -0.05417000	     -0.00129426	     -0.19520205	     -0.05735215	      0.88265686	     -0.00039827	     -0.21042560	      0.00235085	     -0.00102946	     51.17944203
      2.21404296	     -0.05416600	     -0.00127419	     -0.19519851	     -0.05734920	      0.88265555	     -0.00039777	     -0.21042209	      0.00233088	     -0.00103391	     51.19920049
      2.21530606	     -0.05416214	     -0.00125562	     -0.19519508	     -0.05734627	      0.88265424	     -0.00039723	     -0.21041864	      0.00231097	     -0.00103774	     51.35785896
      2.21656916	     -0.05415824	     -0.00123422	     -0.19519165	     -0.05734336	      0.88265293	     -0.00039664	     -0.21041528	      0.00229137	     -0.00104086	     51.41496955
      2.21783226	     -0.05415446	     -0.00121408	     -0.19518833	     -0.05734048	      0.88265161	     -0.00039601	     -0.21041202	      0.00227191	     -0.00104343	     51.59717812
      2.21909536	     -0.05415117	     -0.00119136	     -0.19518554	     -0.05733762	      0.88265030	     -0.00039534	     -0.21040889	      0.00225284	     -0.00104538	     51.68111945
      2.22035846	     -0.05414816	     -0.00116967	     -0.19518301	     -0.05733479	      0.88264897	     -0.00039463	     -0.21040591	      0.00223403	     -0.00104686	     51.88135366
      2.22162156	     -0.05414539	     -0.00114561	     -0.19518077	     -0.05733198	      0.88264765	     -0.00039388	     -0.21040310	      0.00221571	     -0.00104779	     51.99064778
      2.22288466	     -0.05414291	     -0.00112235	     -0.19517880	     -0.05732919	      0.88264633	     -0.00039308	     -0.21040045	      0.00219778	     -0.00104830	     52.20277214
      2.22414776	     -0.05414040	     -0.00109695	     -0.19517685	     -0.05732642	      0.88264500	     -0.00039225	     -0.21039799	      0.00218044	     -0.00104835	     52.33218816
      2.22541086	     -0.05413786	     -0.00107196	     -0.19517486	     -0.05732368	      0.88264368	     -0.00039137	     -0.21039571	      0.00216362	     -0.00104801	     52.55032612
      2.22667396	     -0.05413504	     -0.00104501	     -0.19517263	     -0.05732096	      0.88264236	     -0.00039046	     -0.21039361	      0.00214749	     -0.00104722	     52.69357539
      2.22821780	     -0.05413107	     -0.00101262	     -0.19516937	     -0.05731766	      0.88264074	     -0.00038929	     -0.21039126	      0.00212863	     -0.00104565	     53.00812206
      2.22934756	     -0.05412757	     -0.00098622	     -0.19516646	     -0.05731526	      0.88263956	     -0.00038840	     -0.21038968	      0.00211561	     -0.00104395	     53.07560296
      2.23047732	     -0.05412389	     -0.00096126	     -0.19516332	     -0.05731288	      0.88263838	     -0.00038748	     -0.21038822	      0.00210310	     -0.00104189	     53.27424405
      2.23198903	     -0.05411833	     -0.00092584	     -0.19515855	     -0.05730971	      0.88263681	     -0.00038621	     -0.21038644	      0.00208739	     -0.00103844	     53.44361569
      2.23334374	     -0.05411130	     -0.00089476	     -0.19515222	     -0.05730689	      0.88263540	     -0.00038502	     -0.21038498	      0.00207421	     -0.00103476	     53.72025086
      2.23469845	     -0.05410100	     -0.00086037	     -0.19514268	     -0.05730409	      0.88263401	     -0.00038380	     -0.21038357	      0.00206212	     -0.00103036	     53.81061693
      2.23587913	     -0.05408824	     -0.00083214	     -0.19513056	     -0.05730166	      0.88263279	     -0.00038270	     -0.21038230	      0.00205224	     -0.00102600	     54.08326031
      2.23705980	     -0.05407206	     -0.00080121	     -0.19511507	     -0.05729924	      0.88263158	     -0.00038157	     -0.21038092	      0.00204318	     -0.00102094	     54.18891141
      2.23824047	     -0.05405321	     -0.00077084	     -0.19509690	     -0.05729683	      0.88263038	     -0.00038042	     -0.21037938	      0.00203472	     -0.00101523	     54.38385794
      2.23986599	     -0.05402293	     -0.00072674	     -0.19506761	     -0.05729354	      0.88262874	     -0.00037879	     -0.21037696	      0.00202416	     -0.00100616	     54.53390652
      2.24108083	     -0.05399860	     -0.00069487	     -0.19504400	     -0.05729108	      0.88262752	     -0.00037754	     -0.21037492	      0.00201690	     -0.00099854	     54.76359898
      2.24229566	     -0.05397321	     -0.00066087	     -0.19501938	     -0.05728864	      0.88262631	     -0.00037626	     -0.21037270	      0.00201031	     -0.00099015	     54.83388049
      2.24351050	     -0.05394575	     -0.00062756	     -0.19499265	     -0.05728620	      0.88262511	     -0.00037496	     -0.21037031	      0.00200423	     -0.00098111	     55.00649106
      2.24510055	     -0.05390500	     -0.00058156	     -0.19495293	     -0.05728302	      0.88262356	     -0.00037322	     -0.21036688	      0.00199725	     -0.00096827	     55.08582822
      2.24629368	     -0.05387090	     -0.00054815	     -0.19491957	     -0.05728064	      0.88262242	     -0.00037188	     -0.21036403	      0.00199254	     -0.00095799	     55.29215035
      2.24748682	     -0.05383495	     -0.00051261	     -0.19488441	     -0.05727826	      0.88262128	     -0.00037053	     -0.21036092	      0.00198848	     -0.00094715	     55.30499419
      2.24895042	     -0.05378936	     -0.00047017	     -0.19483975	     -0.05727535	      0.88261990	     -0.00036884	     -0.21035680	      0.00198414	     -0.00093339	     55.46743505
      2.25026450	     -0.05374771	     -0.00043013	     -0.19479897	     -0.05727275	      0.88261868	     -0.00036730	     -0.21035284	      0.00198112	     -0.00092069	     55.39148738
      2.25157858	     -0.05370486	     -0.00039244	     -0.19475695	     -0.05727015	      0.88261748	     -0.00036574	     -0.21034869	      0.00197876	     -0.00090794	     55.57342321
      2.25289265	     -0.05366025	     -0.00035234	     -0.19471321	     -0.05726755	      0.88261630	     -0.00036416	     -0.21034435	      0.00197739	     -0.00089506	     55.43681510
      2.25420673	     -0.05361522	     -0.00031497	     -0.19466899	     -0.05726495	      0.88261513	     -0.00036256	     -0.21033984	      0.00197669	     -0.00088229	     55.61868731
      2.25552081	     -0.05357046	     -0.00027505	     -0.19462509	     -0.05726235	      0.88261398	     -0.00036094	     -0.21033522	      0.00197701	     -0.00086962	     55.40639454
      2.25683489	     -0.05352542	     -0.00023837	     -0.19458083	     -0.05725975	      0.88261284	     -0.00035931	     -0.21033052	      0.00197796	     -0.00085732	     55.60577328
      2.25814896	     -0.05347967	     -0.00019873	     -0.19453592	     -0.05725715	      0.88261173	     -0.00035766	     -0.21032576	      0.00197998	     -0.00084523	     55.33689446
      2.25946304	     -0.05343377	     -0.00016267	     -0.19449080	     -0.05725455	      0.88261062	     -0.00035600	     -0.21032094	      0.00198259	     -0.00083352	     55.54453011
      2.26077712	     -0.05338935	     -0.00012363	     -0.19444720	     -0.05725194	      0.88260954	     -0.00035433	     -0.21031611	      0.00198622	     -0.00082197	     55.20333271
      2.26209119	     -0.05334687	     -0.00008882	     -0.19440545	     -0.05724933	      0.88260846	     -0.00035265	     -0.21031134	      0.00199035	     -0.00081086	     55.39541262
      2.26326977	     -0.05331076	     -0.00005533	     -0.19437004	     -0.05724698	      0.88260751	     -0.00035113	     -0.21030716	      0.00199489	     -0.00080116	     55.06516782
      2.26444835	     -0.05327675	     -0.00002457	     -0.19433668	     -0.05724463	      0.88260657	     -0.00034960	     -0.21030312	      0.00199986	     -0.00079187	     55.05616484
      2.26589359	     -0.05323774	      0.00001381	     -0.19429846	     -0.05724173	      0.88260544	     -0.00034772	     -0.21029839	      0.00200691	     -0.00078093	     54.80658940
      2.26733882	     -0.05320157	      0.00004948	     -0.19426303	     -0.05723883	      0.88260432	     -0.00034583	     -0.21029395	      0.00201476	     -0.00077060	     54.83749027
      2.26855650	     -0.05317355	      0.00008110	     -0.19423567	     -0.05723637	      0.88260338	     -0.00034423	     -0.21029047	      0.00202229	     -0.00076229	     54.49053719
      2.26977418	     -0.05314788	      0.00011017	     -0.19421060	     -0.05723390	      0.88260246	     -0.00034262	     -0.21028724	      0.00203037	     -0.00075447	     54.44439870
      2.27099185	     -0.05312402	      0.00013990	     -0.19418736	     -0.05723142	      0.88260155	     -0.00034101	     -0.21028430	      0.00203923	     -0.00074706	     54.20951541
      2.27263428	     -0.05309463	      0.00017775	     -0.19415876	     -0.05722806	      0.88260033	     -0.00033883	     -0.21028077	      0.00205219	     -0.00073777	     54.10137684
      2.27387527	     -0.05307342	      0.00020744	     -0.19413817	     -0.05722551	      0.88259942	     -0.00033718	     -0.21027843	      0.00206296	     -0.00073114	     53.75793164
      2.27511627	     -0.05305281	      0.00023489	     -0.19411814	     -0.05722294	      0.88259851	     -0.00033552	     -0.21027632	      0.00207433	     -0.00072485	     53.67387022
      2.27635726	     -0.05303328	      0.00026300	     -0.19409920	     -0.05722036	      0.88259762	     -0.00033386	     -0.21027443	      0.00208647	     -0.00071875	     53.40325699
      2.27799145	     -0.05300952	      0.00029763	     -0.19407617	     -0.05721694	      0.88259645	     -0.00033167	     -0.21027226	      0.00210339	     -0.00071106	     53.26774658
      2.27921711	     -0.05299170	      0.00032493	     -0.19405893	     -0.05721435	      0.88259558	     -0.00033002	     -0.21027085	      0.00211699	     -0.00070539	     52.90178392
      2.28044277	     -0.05297466	      0.00034986	     -0.19404243	     -0.05721175	      0.88259472	     -0.00032837	     -0.21026962	      0.00213109	     -0.00069976	     52.78653995
      2.28193990	     -0.05295406	      0.00038102	     -0.19402249	     -0.05720854	      0.88259368	     -0.00032636	     -0.21026834	      0.00214927	     -0.00069277	     52.43531700
      2.28328288	     -0.05293526	      0.00040627	     -0.19400424	     -0.05720565	      0.88259275	     -0.00032456	     -0.21026732	      0.00216619	     -0.00068638	     52.37895755
      2.28462586	     -0.05291641	      0.00043284	     -0.19398596	     -0.05720273	      0.88259183	     -0.00032276	     -0.21026637	      0.00218394	     -0.00067968	     51.99681380
      2.28596883	     -0.05289787	      0.00045603	     -0.19396793	     -0.05719978	      0.88259092	     -0.00032096	     -0.21026547	      0.00220210	     -0.00067278	     51.97032849
      2.28731181	     -0.05287918	      0.00048124	     -0.19394979	     -0.05719681	      0.88259003	     -0.00031917	     -0.21026459	      0.00222102	     -0.00066548	     51.57308170
      2.28865479	     -0.05286152	      0.00050253	     -0.19393260	     -0.05719381	      0.88258914	     -0.00031738	     -0.21026372	      0.00224026	     -0.00065794	     51.57826830
      2.28999777	     -0.05284450	      0.00052566	     -0.19391608	     -0.05719079	      0.88258826	     -0.00031561	     -0.21026284	      0.00226026	     -0.00065005	     51.16367309
      2.29134075	     -0.05282839	      0.00054426	     -0.19390038	     -0.05718774	      0.88258739	     -0.00031384	     -0.21026194	      0.00228054	     -0.00064201	     51.21997276
      2.29268373	     -0.05281258	      0.00056459	     -0.19388502	     -0.05718467	      0.88258653	     -0.00031208	     -0.21026105	      0.00230161	     -0.00063365	     50.78997666
      2.29402671	     -0.05279858	      0.00058007	     -0.19387137	     -0.05718156	      0.88258569	     -0.00031033	     -0.21026016	      0.00232291	     -0.00062523	     50.88732043
      2.29536969	     -0.05278599	      0.00059771	     -0.19385917	     -0.05717843	      0.88258486	     -0.00030860	     -0.21025929	      0.00234503	     -0.00061662	     50.44036922
      2.29657012	     -0.05277587	      0.00060918	     -0.19384931	     -0.05717560	      0.88258412	     -0.00030706	     -0.21025852	      0.00236500	     -0.00060894	     50.51579625
      2.29777056	     -0.05276618	      0.00062170	     -0.19383991	     -0.05717275	      0.88258339	     -0.00030553	     -0.21025773	      0.00238554	     -0.00060116	     50.27595071
      2.29924518	     -0.05275506	      0.00063406	     -0.19382908	     -0.05716921	      0.88258251	     -0.00030367	     -0.21025675	      0.00241115	     -0.00059165	     50.23133599
      2.30071981	     -0.05274431	      0.00064676	     -0.19381863	     -0.05716564	      0.88258165	     -0.00030183	     -0.21025571	      0.00243740	     -0.00058211	     49.89532405
      2.30195299	     -0.05273595	      0.00065381	     -0.19381045	     -0.05716262	      0.88258094	     -0.00030032	     -0.21025479	      0.00245950	     -0.00057427	     49.97352907
      2.30318617	     -0.05272794	      0.00066165	     -0.19380264	     -0.05715957	      0.88258023	     -0.00029881	     -0.21025381	      0.00248205	     -0.00056645	     49.73880825
      2.30441935	     -0.05272053	      0.00066712	     -0.19379537	     -0.05715650	      0.88257954	     -0.00029733	     -0.21025275	      0.00250477	     -0.00055878	     49.70039297
      2.30610914	     -0.05271075	      0.00067430	     -0.19378580	     -0.05715224	      0.88257860	     -0.00029533	     -0.21025118	      0.00253643	     -0.00054844	     49.43900751
      2.30736453	     -0.05270392	      0.00067655	     -0.19377906	     -0.05714904	      0.88257792	     -0.00029387	     -0.21024991	      0.00256010	     -0.00054098	     49.51215485
      2.30861991	     -0.05269713	      0.00067941	     -0.19377237	     -0.05714581	      0.88257724	     -0.00029243	     -0.21024853	      0.00258414	     -0.00053364	     49.29918191
      2.31012756	     -0.05268934	      0.00067956	     -0.19376463	     -0.05714189	      0.88257645	     -0.00029074	     -0.21024673	      0.00261316	     -0.00052512	     49.33692089
      2.31146857	     -0.05268223	      0.00068015	     -0.19375759	     -0.05713837	      0.88257575	     -0.00028926	     -0.21024497	      0.00263938	     -0.00051769	     49.06114258
      2.31280959	     -0.05267560	      0.00067717	     -0.19375095	     -0.05713481	      0.88257506	     -0.00028782	     -0.21024305	      0.00266564	     -0.00051049	     49.15702777
      2.31415061	     -0.05266905	      0.00067520	     -0.19374441	     -0.05713122	      0.88257438	     -0.00028641	     -0.21024096	      0.00269229	     -0.00050342	     48.88932139
      2.31549163	     -0.05266349	      0.00066967	     -0.19373879	     -0.05712759	      0.88257371	     -0.00028503	     -0.21023872	      0.00271898	     -0.00049662	     48.98296131
      2.31683264	     -0.05265857	      0.00066503	     -0.19373384	     -0.05712393	      0.88257305	     -0.00028369	     -0.21023634	      0.00274606	     -0.00049001	     48.73355839
      2.31817366	     -0.05265511	      0.00065688	     -0.19373027	     -0.05712023	      0.88257239	     -0.00028238	     -0.21023382	      0.00277320	     -0.00048370	     48.81685514
      2.31951468	     -0.05265247	      0.00064930	     -0.19372754	     -0.05711649	      0.88257175	     -0.00028111	     -0.21023120	      0.00280071	     -0.00047755	     48.58198516
      2.32085569	     -0.05265159	      0.00063850	     -0.19372650	     -0.05711271	      0.88257111	     -0.00027988	     -0.21022849	      0.00282831	     -0.00047170	     48.65102570
      2.32219671	     -0.05265186	      0.00062846	     -0.19372662	     -0.05710890	      0.88257048	     -0.00027868	     -0.21022572	      0.00285629	     -0.00046605	     48.43736263
      2.32353773	     -0.05265419	      0.00061540	     -0.19372876	     -0.05710505	      0.88256986	     -0.00027752	     -0.21022291	      0.00288438	     -0.00046070	     48.49353381
      2.32487874	     -0.05265780	      0.00060315	     -0.19373218	     -0.05710117	      0.88256925	     -0.00027640	     -0.21022010	      0.00291285	     -0.00045555	     48.29049434
      2.32621976	     -0.05266343	      0.00058813	     -0.19373757	     -0.05709724	      0.88256864	     -0.00027532	     -0.21021729	      0.00294144	     -0.00045068	     48.33237171
      2.32756078	     -0.05267015	      0.00057417	     -0.19374408	     -0.05709328	      0.88256804	     -0.00027427	     -0.21021451	      0.00297037	     -0.00044594	     48.15031936
      2.32890179	     -0.05267894	      0.00055764	     -0.19375261	     -0.05708927	      0.88256744	     -0.00027326	     -0.21021177	      0.00299940	     -0.00044138	     48.17288236
      2.33024281	     -0.05268884	      0.00054147	     -0.19376226	     -0.05708523	      0.88256686	     -0.00027229	     -0.21020908	      0.00302873	     -0.00043687	     48.01003069
      2.33158383	     -0.05270083	      0.00052294	     -0.19377395	     -0.05708115	      0.88256627	     -0.00027136	     -0.21020646	      0.00305816	     -0.00043245	     48.02763049
      2.33292485	     -0.05271360	      0.00050500	     -0.19378643	     -0.05707703	      0.88256570	     -0.00027046	     -0.21020393	      0.00308789	     -0.00042799	     47.88939141
      2.33453822	     -0.05273121	      0.00048033	     -0.19380365	     -0.05707202	      0.88256501	     -0.00026944	     -0.21020097	      0.00312375	     -0.00042255	     47.96943738
      2.33573168	     -0.05274387	      0.00046405	     -0.19381605	     -0.05706828	      0.88256451	     -0.00026871	     -0.21019886	      0.00315058	     -0.00041835	     47.76617074
      2.33692513	     -0.05275807	      0.00044534	     -0.19382994	     -0.05706450	      0.88256401	     -0.00026802	     -0.21019679	      0.00317740	     -0.00041403	     47.77742376
      2.33851766	     -0.05277707	      0.00042129	     -0.19384857	     -0.05705941	      0.88256336	     -0.00026714	     -0.21019411	      0.00321344	     -0.00040790	     47.66130434
      2.33994639	     -0.05279613	      0.00039733	     -0.19386724	     -0.05705480	      0.88256278	     -0.00026639	     -0.21019176	      0.00324578	     -0.00040198	     47.71806950
      2.34137512	     -0.05281402	      0.00037601	     -0.19388479	     -0.05705014	      0.88256221	     -0.00026568	     -0.21018948	      0.00327836	     -0.00039551	     47.54983154
      2.34261427	     -0.05283224	      0.00035388	     -0.19390265	     -0.05704606	      0.88256172	     -0.00026510	     -0.21018754	      0.00330650	     -0.00038946	     47.63568297
      2.34385341	     -0.05284898	      0.00033380	     -0.19391907	     -0.05704194	      0.88256124	     -0.00026455	     -0.21018564	      0.00333476	     -0.00038278	     47.56788098
      2.34509256	     -0.05286726	      0.00031154	     -0.19393700	     -0.05703779	      0.88256077	     -0.00026403	     -0.21018376	      0.00336288	     -0.00037534	     47.60951248
      2.34681117	     -0.05289176	      0.00028113	     -0.19396102	     -0.05703198	      0.88256014	     -0.00026336	     -0.21018122	      0.00340164	     -0.00036329	     47.60050610
      2.34807566	     -0.05291218	      0.00025575	     -0.19398102	     -0.05702766	      0.88255969	     -0.00026291	     -0.21017936	      0.00342965	     -0.00035284	     47.69483496
      2.34934015	     -0.05293078	      0.00023213	     -0.19399924	     -0.05702331	      0.88255925	     -0.00026248	     -0.21017753	      0.00345721	     -0.00034079	     47.68791858
      2.35085889	     -0.05295586	      0.00020092	     -0.19402382	     -0.05701803	      0.88255874	     -0.00026201	     -0.21017534	      0.00348938	     -0.00032404	     47.77824711
      2.35219391	     -0.05297559	      0.00017557	     -0.19404314	     -0.05701335	      0.88255832	     -0.00026163	     -0.21017345	      0.00351685	     -0.00030710	     47.77585259
      2.35352892	     -0.05299897	      0.00014703	     -0.19406606	     -0.05700864	      0.88255792	     -0.00026129	     -0.21017154	      0.00354333	     -0.00028812	     47.86177349
      2.35486394	     -0.05301918	      0.00012139	     -0.19408587	     -0.05700389	      0.88255755	     -0.00026098	     -0.21016965	      0.00356893	     -0.00026711	     47.87180117
      2.35619895	     -0.05304289	      0.00009304	     -0.19410912	     -0.05699911	      0.88255721	     -0.00026070	     -0.21016773	      0.00359352	     -0.00024422	     47.95151198
      2.35753397	     -0.05306361	      0.00006747	     -0.19412944	     -0.05699430	      0.88255690	     -0.00026045	     -0.21016582	      0.00361722	     -0.00021959	     47.97161239
      2.35886898	     -0.05308778	      0.00003939	     -0.19415316	     -0.05698945	      0.88255662	     -0.00026023	     -0.21016386	      0.00363996	     -0.00019342	     48.04714935
      2.36020400	     -0.05310882	      0.00001418	     -0.19417381	     -0.05698458	      0.88255638	     -0.00026004	     -0.21016189	      0.00366187	     -0.00016594	     48.06394003
      2.36153901	     -0.05313313	     -0.00001336	     -0.19419769	     -0.05697968	      0.88255618	     -0.00025989	     -0.21015986	      0.00368291	     -0.00013744	     48.13848633
      2.36287403	     -0.05315415	     -0.00003806	     -0.19421834	     -0.05697475	      0.88255602	     -0.00025976	     -0.21015779	      0.00370323	     -0.00010812	     48.15668742
      2.36420904	     -0.05317844	     -0.00006507	     -0.19424221	     -0.05696979	      0.88255589	     -0.00025967	     -0.21015564	      0.00372277	     -0.00007828	     48.22350332
      2.36554406	     -0.05319977	     -0.00008906	     -0.19426318	     -0.05696481	      0.88255581	     -0.00025960	     -0.21015343	      0.00374165	     -0.00004826	     48.21572385
      2.36687907	     -0.05322435	     -0.00011558	     -0.19428736	     -0.05695980	      0.88255576	     -0.00025956	     -0.21015114	      0.00375984	     -0.00001846	     48.28977147
      2.36821409	     -0.05324563	     -0.00013935	     -0.19430829	     -0.05695477	      0.88255576	     -0.00025955	     -0.21014877	      0.00377749	      0.00001085	     48.28791400
      2.36954910	     -0.05326998	     -0.00016582	     -0.19433224	     -0.05694971	      0.88255579	     -0.00025957	     -0.21014629	      0.00379456	      0.00003938	     48.38336159
      2.37088412	     -0.05329125	     -0.00018950	     -0.19435316	     -0.05694464	      0.88255586	     -0.00025961	     -0.21014373	      0.00381114	      0.00006696	     48.37784436
      2.37221913	     -0.05331567	     -0.00021600	     -0.19437719	     -0.05693954	      0.88255597	     -0.00025968	     -0.21014105	      0.00382711	      0.00009336	     48.47654130
      2.37355415	     -0.05333706	     -0.00023941	     -0.19439823	     -0.05693442	      0.88255611	     -0.00025978	     -0.21013828	      0.00384259	      0.00011843	     48.45080204
      2.37488916	     -0.05336158	     -0.00026605	     -0.19442235	     -0.05692928	      0.88255629	     -0.00025990	     -0.21013538	      0.00385746	      0.00014198	     48.57313534
      2.37622418	     -0.05338279	     -0.00028928	     -0.19444322	     -0.05692412	      0.88255649	     -0.00026005	     -0.21013239	      0.00387186	      0.00016394	     48.53970155
      2.37755919	     -0.05340695	     -0.00031564	     -0.19446699	     -0.05691894	      0.88255672	     -0.00026022	     -0.21012926	      0.00388564	      0.00018421	     48.68216839
      2.37889421	     -0.05342843	     -0.00033826	     -0.19448814	     -0.05691375	      0.88255698	     -0.00026042	     -0.21012603	      0.00389894	      0.00020283	     48.62121375
      2.38022922	     -0.05345302	     -0.00036470	     -0.19451233	     -0.05690853	      0.88255726	     -0.00026064	     -0.21012267	      0.00391158	      0.00021961	     48.79329378
      2.38156424	     -0.05347473	     -0.00038674	     -0.19453373	     -0.05690330	      0.88255757	     -0.00026088	     -0.21011923	      0.00392381	      0.00023459	     48.71400572
      2.38274590	     -0.05349654	     -0.00040992	     -0.19455519	     -0.05689866	      0.88255785	     -0.00026111	     -0.21011608	      0.00393410	      0.00024620	     48.86935459
      2.38392757	     -0.05351701	     -0.00043052	     -0.19457536	     -0.05689400	      0.88255815	     -0.00026136	     -0.21011288	      0.00394407	      0.00025638	     48.86913729
      2.38537787	     -0.05354371	     -0.00045776	     -0.19460165	     -0.05688828	      0.88255853	     -0.00026169	     -0.21010887	      0.00395569	      0.00026684	     48.99797593
      2.38682817	     -0.05357025	     -0.00048274	     -0.19462784	     -0.05688253	      0.88255892	     -0.00026204	     -0.21010480	      0.00396678	      0.00027525	     48.96910904
      2.38801311	     -0.05359361	     -0.00050571	     -0.19465086	     -0.05687783	      0.88255925	     -0.00026234	     -0.21010145	      0.00397530	      0.00028054	     49.12685971
      2.38919806	     -0.05361651	     -0.00052628	     -0.19467346	     -0.05687311	      0.88255959	     -0.00026266	     -0.21009809	      0.00398354	      0.00028450	     49.12039568
      2.39066329	     -0.05364586	     -0.00055309	     -0.19470242	     -0.05686727	      0.88256001	     -0.00026307	     -0.21009393	      0.00399318	      0.00028746	     49.25180485
      2.39212852	     -0.05367516	     -0.00057730	     -0.19473138	     -0.05686141	      0.88256043	     -0.00026350	     -0.21008977	      0.00400246	      0.00028842	     49.20832441
      2.39325827	     -0.05369894	     -0.00059859	     -0.19475485	     -0.05685688	      0.88256075	     -0.00026384	     -0.21008657	      0.00400923	      0.00028776	     49.37346707
      2.39438802	     -0.05372284	     -0.00061773	     -0.19477849	     -0.05685235	      0.88256108	     -0.00026420	     -0.21008338	      0.00401584	      0.00028605	     49.37552937
      2.39592096	     -0.05375642	     -0.00064473	     -0.19481170	     -0.05684619	      0.88256151	     -0.00026470	     -0.21007911	      0.00402439	      0.00028202	     49.48891156
      2.39745391	     -0.05379042	     -0.00066917	     -0.19484537	     -0.05684001	      0.88256194	     -0.00026522	     -0.21007491	      0.00403266	      0.00027621	     49.42630735
      2.39853094	     -0.05381496	     -0.00068873	     -0.19486965	     -0.05683566	      0.88256224	     -0.00026560	     -0.21007200	      0.00403817	      0.00027103	     49.57630267
      2.39960797	     -0.05383952	     -0.00070625	     -0.19489398	     -0.05683131	      0.88256252	     -0.00026598	     -0.21006912	      0.00404361	      0.00026513	     49.57912047
      2.40123765	     -0.05387714	     -0.00073351	     -0.19493125	     -0.05682472	      0.88256295	     -0.00026658	     -0.21006484	      0.00405154	      0.00025487	     49.67196416
      2.40258739	     -0.05390848	     -0.00075465	     -0.19496234	     -0.05681924	      0.88256329	     -0.00026709	     -0.21006134	      0.00405793	      0.00024538	     49.64235564
      2.40393714	     -0.05394015	     -0.00077711	     -0.19499373	     -0.05681376	      0.88256361	     -0.00026761	     -0.21005790	      0.00406404	      0.00023506	     49.76198765
      2.40528688	     -0.05397185	     -0.00079668	     -0.19502521	     -0.05680827	      0.88256392	     -0.00026813	     -0.21005451	      0.00407006	      0.00022416	     49.66558814
      2.40650135	     -0.05400031	     -0.00081645	     -0.19505344	     -0.05680333	      0.88256419	     -0.00026862	     -0.21005149	      0.00407522	      0.00021378	     49.78937182
      2.40771581	     -0.05402814	     -0.00083390	     -0.19508109	     -0.05679837	      0.88256444	     -0.00026911	     -0.21004850	      0.00408035	      0.00020310	     49.72444127
      2.40893028	     -0.05405606	     -0.00085244	     -0.19510881	     -0.05679342	      0.88256468	     -0.00026961	     -0.21004555	      0.00408531	      0.00019208	     49.78178772
      2.41044608	     -0.05409048	     -0.00087296	     -0.19514305	     -0.05678722	      0.88256496	     -0.00027024	     -0.21004191	      0.00409143	      0.00017813	     49.70532399
      2.41166893	     -0.05411780	     -0.00089069	     -0.19517020	     -0.05678221	      0.88256517	     -0.00027076	     -0.21003898	      0.00409620	      0.00016668	     49.78647079
      2.41289177	     -0.05414404	     -0.00090586	     -0.19519632	     -0.05677720	      0.88256537	     -0.00027129	     -0.21003604	      0.00410100	      0.00015519	     49.69968762
      2.41411462	     -0.05416868	     -0.00092179	     -0.19522083	     -0.05677218	      0.88256555	     -0.00027182	     -0.21003306	      0.00410573	      0.00014359	     49.73590589
      2.41563273	     -0.05419644	     -0.00093888	     -0.19524849	     -0.05676595	      0.88256576	     -0.00027249	     -0.21002923	      0.00411169	      0.00012925	     49.64200306
      2.41683391	     -0.05421495	     -0.00095331	     -0.19526692	     -0.05676100	      0.88256591	     -0.00027302	     -0.21002604	      0.00411633	      0.00011798	     49.71670452
      2.41803510	     -0.05423016	     -0.00096505	     -0.19528209	     -0.05675606	      0.88256604	     -0.00027356	     -0.21002264	      0.00412105	      0.00010697	     49.62436685
      2.41923629	     -0.05424332	     -0.00097732	     -0.19529521	     -0.05675110	      0.88256616	     -0.00027411	     -0.21001897	      0.00412568	      0.00009620	     49.62092415
      2.42081476	     -0.05425776	     -0.00099054	     -0.19530966	     -0.05674459	      0.88256630	     -0.00027483	     -0.21001373	      0.00413178	      0.00008252	     49.48141769
      2.42200442	     -0.05426629	     -0.00100122	     -0.19531818	     -0.05673967	      0.88256640	     -0.00027538	     -0.21000946	      0.00413627	      0.00007248	     49.50986996
      2.42319409	     -0.05427225	     -0.00100956	     -0.19532418	     -0.05673474	      0.88256648	     -0.00027593	     -0.21000490	      0.00414085	      0.00006278	     49.39371785
      2.42463590	     -0.05427686	     -0.00102046	     -0.19532882	     -0.05672877	      0.88256656	     -0.00027660	     -0.20999896	      0.00414637	      0.00005140	     49.39161547
      2.42592494	     -0.05427780	     -0.00102755	     -0.19532984	     -0.05672342	      0.88256662	     -0.00027721	     -0.20999327	      0.00415143	      0.00004169	     49.23509850
      2.42721398	     -0.05427608	     -0.00103613	     -0.19532818	     -0.05671807	      0.88256667	     -0.00027782	     -0.20998718	      0.00415646	      0.00003234	     49.25928253
      2.42850301	     -0.05427254	     -0.00104165	     -0.19532474	     -0.05671271	      0.88256670	     -0.00027843	     -0.20998071	      0.00416161	      0.00002348	     49.07676356
      2.42979205	     -0.05426656	     -0.00104894	     -0.19531884	     -0.05670734	      0.88256673	     -0.00027904	     -0.20997387	      0.00416669	      0.00001495	     49.09117517
      2.43108109	     -0.05425890	     -0.00105276	     -0.19531131	     -0.05670196	      0.88256674	     -0.00027966	     -0.20996668	      0.00417190	      0.00000689	     48.87921443
      2.43237013	     -0.05424991	     -0.00105841	     -0.19530243	     -0.05669658	      0.88256675	     -0.00028028	     -0.20995918	      0.00417704	     -0.00000092	     48.87945043
      2.43365917	     -0.05423927	     -0.00106039	     -0.19529196	     -0.05669120	      0.88256674	     -0.00028089	     -0.20995137	      0.00418237	     -0.00000839	     48.64951517
      2.43494820	     -0.05422671	     -0.00106437	     -0.19527953	     -0.05668580	      0.88256672	     -0.00028151	     -0.20994325	      0.00418765	     -0.00001573	     48.65582265
      2.43623724	     -0.05421142	     -0.00106435	     -0.19526445	     -0.05668040	      0.88256670	     -0.00028213	     -0.20993480	      0.00419315	     -0.00002279	     48.41659823
      2.43752628	     -0.05419385	     -0.00106663	     -0.19524702	     -0.05667499	      0.88256667	     -0.00028275	     -0.20992600	      0.00419860	     -0.00002980	     48.43458676
      2.43881532	     -0.05417401	     -0.00106471	     -0.19522742	     -0.05666957	      0.88256662	     -0.00028336	     -0.20991684	      0.00420425	     -0.00003663	     48.18809873
      2.44010435	     -0.05415227	     -0.00106537	     -0.19520586	     -0.05666415	      0.88256657	     -0.00028398	     -0.20990733	      0.00420981	     -0.00004353	     48.22238837
      2.44139339	     -0.05412786	     -0.00106154	     -0.19518170	     -0.05665872	      0.88256651	     -0.00028459	     -0.20989744	      0.00421559	     -0.00005034	     47.98171925
      2.44268243	     -0.05410200	     -0.00106059	     -0.19515605	     -0.05665328	      0.88256644	     -0.00028520	     -0.20988720	      0.00422128	     -0.00005731	     48.03847757
      2.44383617	     -0.05407841	     -0.00105602	     -0.19513270	     -0.05664841	      0.88256637	     -0.00028574	     -0.20987775	      0.00422656	     -0.00006358	     47.83326894
      2.44498992	     -0.05405400	     -0.00105288	     -0.19510849	     -0.05664353	      0.88256629	     -0.00028628	     -0.20986807	      0.00423182	     -0.00007011	     47.81599879
      2.44640786	     -0.05402207	     -0.00104653	     -0.19507687	     -0.05663753	      0.88256619	     -0.00028694	     -0.20985587	      0.00423848	     -0.00007841	     47.69301074
      2.44782581	     -0.05398847	     -0.00104098	     -0.19504355	     -0.05663151	      0.88256607	     -0.00028759	     -0.20984334	      0.00424524	     -0.00008714	     47.73213584
      2.44901270	     -0.05395880	     -0.00103331	     -0.19501416	     -0.05662647	      0.88256596	     -0.00028813	     -0.20983261	      0.00425114	     -0.00009469	     47.58790878
      2.45019960	     -0.05392741	     -0.00102685	     -0.19498302	     -0.05662142	      0.88256585	     -0.00028866	     -0.20982166	      0.00425709	     -0.00010254	     47.61831634
      2.45138649	     -0.05389479	     -0.00101856	     -0.19495069	     -0.05661636	      0.88256572	     -0.00028919	     -0.20981048	      0.00426320	     -0.00011057	     47.56450107
      2.45300891	     -0.05384949	     -0.00100764	     -0.19490576	     -0.05660944	      0.88256553	     -0.00028991	     -0.20979488	      0.00427163	     -0.00012189	     47.61731919
      2.45421736	     -0.05381495	     -0.00099709	     -0.19487153	     -0.05660427	      0.88256538	     -0.00029044	     -0.20978306	      0.00427808	     -0.00013046	     47.52697943
      2.45542581	     -0.05377920	     -0.00098759	     -0.19483607	     -0.05659910	      0.88256522	     -0.00029096	     -0.20977108	      0.00428455	     -0.00013919	     47.58858517
      2.45663425	     -0.05374190	     -0.00097628	     -0.19479909	     -0.05659392	      0.88256504	     -0.00029147	     -0.20975895	      0.00429118	     -0.00014791	     47.56572359
      2.45824757	     -0.05369128	     -0.00096174	     -0.19474888	     -0.05658699	      0.88256479	     -0.00029215	     -0.20974252	      0.00430015	     -0.00015951	     47.65404356
      2.45943833	     -0.05365490	     -0.00094864	     -0.19471284	     -0.05658186	      0.88256460	     -0.00029264	     -0.20973027	      0.00430701	     -0.00016794	     47.56258666
      2.46062910	     -0.05361927	     -0.00093673	     -0.19467753	     -0.05657673	      0.88256439	     -0.00029313	     -0.20971800	      0.00431396	     -0.00017636	     47.62042602
      2.46210135	     -0.05357538	     -0.00091962	     -0.19463406	     -0.05657037	      0.88256413	     -0.00029372	     -0.20970282	      0.00432292	     -0.00018665	     47.57847289
      2.46341299	     -0.05353640	     -0.00090535	     -0.19459543	     -0.05656470	      0.88256388	     -0.00029425	     -0.20968932	      0.00433111	     -0.00019577	     47.68460908
      2.46472463	     -0.05349688	     -0.00088806	     -0.19455633	     -0.05655901	      0.88256361	     -0.00029476	     -0.20967584	      0.00433967	     -0.00020469	     47.60813379
      2.46603627	     -0.05345660	     -0.00087240	     -0.19451643	     -0.05655331	      0.88256334	     -0.00029527	     -0.20966238	      0.00434837	     -0.00021352	     47.73712964
      2.46734791	     -0.05341574	     -0.00085338	     -0.19447601	     -0.05654760	      0.88256305	     -0.00029577	     -0.20964893	      0.00435740	     -0.00022205	     47.64501179
      2.46865955	     -0.05337417	     -0.00083640	     -0.19443483	     -0.05654188	      0.88256276	     -0.00029626	     -0.20963549	      0.00436645	     -0.00023044	     47.79368565
      2.46997119	     -0.05333093	     -0.00081557	     -0.19439207	     -0.05653615	      0.88256245	     -0.00029675	     -0.20962203	      0.00437576	     -0.00023843	     47.68939495
      2.47128282	     -0.05328677	     -0.00079721	     -0.19434833	     -0.05653040	      0.88256213	     -0.00029723	     -0.20960854	      0.00438496	     -0.00024616	     47.85476893
      2.47259446	     -0.05324155	     -0.00077494	     -0.19430360	     -0.05652465	      0.88256180	     -0.00029769	     -0.20959503	      0.00439431	     -0.00025336	     47.72523152
      2.47390610	     -0.05319625	     -0.00075559	     -0.19425873	     -0.05651888	      0.88256147	     -0.00029815	     -0.20958153	      0.00440343	     -0.00026024	     47.90710915
      2.47507343	     -0.05315381	     -0.00073454	     -0.19421675	     -0.05651373	      0.88256116	     -0.00029855	     -0.20956950	      0.00441165	     -0.00026588	     47.80261889
      2.47624077	     -0.05310874	     -0.00071483	     -0.19417211	     -0.05650858	      0.88256085	     -0.00029893	     -0.20955740	      0.00441970	     -0.00027112	     47.89394013
      2.47768322	     -0.05305064	     -0.00068831	     -0.19411458	     -0.05650219	      0.88256045	     -0.00029940	     -0.20954230	      0.00442958	     -0.00027679	     47.87093190
      2.47912567	     -0.05299023	     -0.00066269	     -0.19405472	     -0.05649580	      0.88256005	     -0.00029985	     -0.20952703	      0.00443915	     -0.00028162	     48.02145542
      2.48032124	     -0.05293930	     -0.00063858	     -0.19400429	     -0.05649049	      0.88255971	     -0.00030021	     -0.20951422	      0.00444700	     -0.00028487	     47.92295589
      2.48151680	     -0.05288813	     -0.00061592	     -0.19395359	     -0.05648517	      0.88255937	     -0.00030056	     -0.20950133	      0.00445457	     -0.00028758	     48.00491185
      2.48296269	     -0.05282528	     -0.00058624	     -0.19389134	     -0.05647872	      0.88255895	     -0.00030097	     -0.20948562	      0.00446357	     -0.00029006	     47.96507751
      2.48440858	     -0.05276019	     -0.00055783	     -0.19382683	     -0.05647226	      0.88255853	     -0.00030137	     -0.20946979	      0.00447220	     -0.00029178	     48.13422750
      2.48556514	     -0.05270586	     -0.00053232	     -0.19377301	     -0.05646708	      0.88255819	     -0.00030167	     -0.20945701	      0.00447905	     -0.00029247	     48.02444474
      2.48672171	     -0.05265058	     -0.00050833	     -0.19371822	     -0.05646190	      0.88255785	     -0.00030195	     -0.20944411	      0.00448560	     -0.00029264	     48.08595945
      2.48822241	     -0.05257908	     -0.00047531	     -0.19364737	     -0.05645516	      0.88255741	     -0.00030231	     -0.20942723	      0.00449388	     -0.00029205	     48.03460765
      2.48972310	     -0.05250692	     -0.00044368	     -0.19357582	     -0.05644841	      0.88255698	     -0.00030265	     -0.20941025	      0.00450177	     -0.00029081	     48.19120869
      2.49084628	     -0.05245144	     -0.00041697	     -0.19352086	     -0.05644335	      0.88255665	     -0.00030288	     -0.20939746	      0.00450767	     -0.00028940	     48.05657186
      2.49196947	     -0.05239505	     -0.00039164	     -0.19346495	     -0.05643828	      0.88255633	     -0.00030311	     -0.20938460	      0.00451337	     -0.00028765	     48.10350219
      2.49353700	     -0.05231427	     -0.00035449	     -0.19338488	     -0.05643120	      0.88255588	     -0.00030340	     -0.20936651	      0.00452121	     -0.00028458	     48.05850096
      2.49510454	     -0.05223254	     -0.00031886	     -0.19330381	     -0.05642411	      0.88255543	     -0.00030367	     -0.20934823	      0.00452874	     -0.00028094	     48.20951489
      2.49617833	     -0.05217619	     -0.00029167	     -0.19324797	     -0.05641924	      0.88255513	     -0.00030384	     -0.20933564	      0.00453390	     -0.00027809	     48.03868595
      2.49725212	     -0.05212044	     -0.00026618	     -0.19319267	     -0.05641437	      0.88255484	     -0.00030400	     -0.20932299	      0.00453888	     -0.00027511	     48.04867436
      2.49893208	     -0.05203373	     -0.00022509	     -0.19310671	     -0.05640674	      0.88255438	     -0.00030424	     -0.20930318	      0.00454654	     -0.00027020	     47.97200959
      2.50030936	     -0.05196411	     -0.00019238	     -0.19303767	     -0.05640048	      0.88255401	     -0.00030441	     -0.20928694	      0.00455263	     -0.00026615	     47.99738210
      2.50168663	     -0.05189667	     -0.00015782	     -0.19297083	     -0.05639420	      0.88255365	     -0.00030456	     -0.20927077	      0.00455871	     -0.00026217	     47.84963621
      2.50306391	     -0.05183394	     -0.00012606	     -0.19290864	     -0.05638792	      0.88255329	     -0.00030469	     -0.20925477	      0.00456458	     -0.00025858	     47.90741406
      2.50428197	     -0.05178037	     -0.00009531	     -0.19285560	     -0.05638235	      0.88255297	     -0.00030480	     -0.20924085	      0.00456989	     -0.00025579	     47.72624968
      2.50550003	     -0.05172988	     -0.00006700	     -0.19280559	     -0.05637679	      0.88255266	     -0.00030489	     -0.20922715	      0.00457511	     -0.00025357	     47.72391167
      2.50671810	     -0.05168032	     -0.00003728	     -0.19275653	     -0.05637121	      0.88255236	     -0.00030498	     -0.20921372	      0.00458043	     -0.00025193	     47.61693244
      2.50831933	     -0.05161887	     -0.00000011	     -0.19269569	     -0.05636387	      0.88255195	     -0.00030506	     -0.20919643	      0.00458745	     -0.00025083	     47.58317127
      2.50955869	     -0.05157207	      0.00003063	     -0.19264940	     -0.05635818	      0.88255164	     -0.00030512	     -0.20918337	      0.00459302	     -0.00025083	     47.42457878
      2.51079804	     -0.05152944	      0.00005887	     -0.19260723	     -0.05635248	      0.88255133	     -0.00030516	     -0.20917060	      0.00459857	     -0.00025167	     47.37686699
      2.51203739	     -0.05148798	      0.00008854	     -0.19256624	     -0.05634678	      0.88255102	     -0.00030520	     -0.20915816	      0.00460424	     -0.00025337	     47.25357967
      2.51361407	     -0.05144169	      0.00012396	     -0.19252052	     -0.05633952	      0.88255062	     -0.00030522	     -0.20914283	      0.00461151	     -0.00025691	     47.15708014
      2.51481654	     -0.05140671	      0.00015327	     -0.19248602	     -0.05633397	      0.88255031	     -0.00030523	     -0.20913159	      0.00461720	     -0.00026065	     47.01640391
      2.51601901	     -0.05137831	      0.00017961	     -0.19245802	     -0.05632841	      0.88254999	     -0.00030523	     -0.20912073	      0.00462298	     -0.00026536	     46.90836548
      2.51747868	     -0.05134396	      0.00021339	     -0.19242420	     -0.05632166	      0.88254960	     -0.00030521	     -0.20910812	      0.00463019	     -0.00027231	     46.78491784
      2.51877517	     -0.05132066	      0.00024050	     -0.19240132	     -0.05631565	      0.88254924	     -0.00030519	     -0.20909743	      0.00463680	     -0.00027963	     46.62656155
      2.52007167	     -0.05129518	      0.00027024	     -0.19237631	     -0.05630964	      0.88254887	     -0.00030515	     -0.20908729	      0.00464359	     -0.00028804	     46.53686520
      2.52136816	     -0.05127900	      0.00029641	     -0.19236053	     -0.05630361	      0.88254849	     -0.00030511	     -0.20907767	      0.00465062	     -0.00029748	     46.32445410
      2.52266465	     -0.05126002	      0.00032546	     -0.19234201	     -0.05629758	      0.88254810	     -0.00030505	     -0.20906866	      0.00465782	     -0.00030797	     46.25846856
      2.52396115	     -0.05125207	      0.00035068	     -0.19233444	     -0.05629153	      0.88254769	     -0.00030499	     -0.20906022	      0.00466533	     -0.00031939	     45.99144759
      2.52525764	     -0.05123982	      0.00037902	     -0.19232263	     -0.05628548	      0.88254727	     -0.00030492	     -0.20905246	      0.00467303	     -0.00033175	     45.95585086
      2.52655413	     -0.05123967	      0.00040318	     -0.19232284	     -0.05627942	      0.88254683	     -0.00030484	     -0.20904530	      0.00468114	     -0.00034492	     45.63216030
      2.52785063	     -0.05123366	      0.00043060	     -0.19231727	     -0.05627334	      0.88254638	     -0.00030475	     -0.20903886	      0.00468944	     -0.00035898	     45.63175905
      2.52914712	     -0.05124025	      0.00045329	     -0.19232419	     -0.05626726	      0.88254590	     -0.00030466	     -0.20903302	      0.00469824	     -0.00037372	     45.26096596
      2.53029677	     -0.05123939	      0.00047609	     -0.19232369	     -0.05626185	      0.88254546	     -0.00030457	     -0.20902843	      0.00470618	     -0.00038739	     45.23844854
      2.53144643	     -0.05124684	      0.00049600	     -0.19233145	     -0.05625644	      0.88254501	     -0.00030448	     -0.20902434	      0.00471449	     -0.00040144	     45.00071708
      2.53286961	     -0.05125488	      0.00052139	     -0.19233988	     -0.05624972	      0.88254443	     -0.00030436	     -0.20902000	      0.00472511	     -0.00041933	     44.87562573
      2.53429280	     -0.05127114	      0.00054391	     -0.19235648	     -0.05624299	      0.88254382	     -0.00030423	     -0.20901637	      0.00473625	     -0.00043757	     44.55587463
      2.53547319	     -0.05128014	      0.00056424	     -0.19236581	     -0.05623739	      0.88254329	     -0.00030412	     -0.20901392	      0.00474571	     -0.00045295	     44.52266694
      2.53665358	     -0.05129622	      0.00058183	     -0.19238216	     -0.05623178	      0.88254275	     -0.00030401	     -0.20901190	      0.00475557	     -0.00046833	     44.29046066
      2.53807995	     -0.05131307	      0.00060378	     -0.19239936	     -0.05622499	      0.88254207	     -0.00030387	     -0.20901004	      0.00476781	     -0.00048688	     44.18326682
      2.53950633	     -0.05133826	      0.00062242	     -0.19242484	     -0.05621818	      0.88254136	     -0.00030373	     -0.20900872	      0.00478057	     -0.00050512	     43.87528256
      2.54065219	     -0.05135251	      0.00063920	     -0.19243937	     -0.05621270	      0.88254077	     -0.00030361	     -0.20900808	      0.00479101	     -0.00051951	     43.85047071
      2.54179805	     -0.05137296	      0.00065343	     -0.19246005	     -0.05620720	      0.88254017	     -0.00030349	     -0.20900771	      0.00480181	     -0.00053343	     43.65549713
      2.54327733	     -0.05139641	      0.00067208	     -0.19248381	     -0.05620009	      0.88253937	     -0.00030333	     -0.20900765	      0.00481607	     -0.00055069	     43.53896427
      2.54475662	     -0.05142660	      0.00068732	     -0.19251426	     -0.05619295	      0.88253854	     -0.00030317	     -0.20900794	      0.00483088	     -0.00056689	     43.27392091
      2.54587690	     -0.05144298	      0.00070028	     -0.19253086	     -0.05618753	      0.88253790	     -0.00030305	     -0.20900840	      0.00484229	     -0.00057843	     43.24822612
      2.54699719	     -0.05146459	      0.00071047	     -0.19255265	     -0.05618210	      0.88253724	     -0.00030293	     -0.20900896	      0.00485405	     -0.00058915	     43.10060859
      2.54853532	     -0.05149051	      0.00072391	     -0.19257882	     -0.05617462	      0.88253633	     -0.00030277	     -0.20900991	      0.00487057	     -0.00060240	     43.00727166
      2.55007346	     -0.05152179	      0.00073322	     -0.19261026	     -0.05616712	      0.88253539	     -0.00030260	     -0.20901092	      0.00488763	     -0.00061357	     42.81011276
      2.55115182	     -0.05153637	      0.00074095	     -0.19262499	     -0.05616184	      0.88253473	     -0.00030249	     -0.20901167	      0.00489965	     -0.00062012	     42.79779734
      2.55223018	     -0.05155584	      0.00074583	     -0.19264456	     -0.05615655	      0.88253406	     -0.00030238	     -0.20901237	      0.00491187	     -0.00062541	     42.70077735
      2.55386548	     -0.05158221	      0.00075218	     -0.19267106	     -0.05614850	      0.88253303	     -0.00030221	     -0.20901337	      0.00493048	     -0.00063106	     42.62154078
      2.55522817	     -0.05160786	      0.00075425	     -0.19269676	     -0.05614177	      0.88253217	     -0.00030207	     -0.20901407	      0.00494609	     -0.00063344	     42.51184310
      2.55659086	     -0.05162885	      0.00075625	     -0.19271780	     -0.05613502	      0.88253130	     -0.00030194	     -0.20901469	      0.00496160	     -0.00063370	     42.49532485
      2.55795355	     -0.05165740	      0.00075393	     -0.19274634	     -0.05612825	      0.88253044	     -0.00030180	     -0.20901515	      0.00497719	     -0.00063169	     42.38787306
      2.55917277	     -0.05167626	      0.00075280	     -0.19276519	     -0.05612217	      0.88252967	     -0.00030169	     -0.20901551	      0.00499095	     -0.00062809	     42.39042390
      2.56039199	     -0.05170181	      0.00074819	     -0.19279068	     -0.05611608	      0.88252891	     -0.00030158	     -0.20901574	      0.00500471	     -0.00062271	     42.31204625
      2.56161121	     -0.05172410	      0.00074360	     -0.19281291	     -0.05610997	      0.88252815	     -0.00030147	     -0.20901591	      0.00501829	     -0.00061571	     42.29271756
      2.56317763	     -0.05175812	      0.00073422	     -0.19284680	     -0.05610210	      0.88252720	     -0.00030133	     -0.20901598	      0.00503565	     -0.00060434	     42.22460370
      2.56442377	     -0.05178055	      0.00072687	     -0.19286913	     -0.05609581	      0.88252645	     -0.00030122	     -0.20901598	      0.00504926	     -0.00059358	     42.23833390
      2.56566991	     -0.05180930	      0.00071604	     -0.19289770	     -0.05608951	      0.88252572	     -0.00030112	     -0.20901588	      0.00506285	     -0.00058128	     42.18169739
      2.56691605	     -0.05183481	      0.00070511	     -0.19292306	     -0.05608320	      0.88252500	     -0.00030101	     -0.20901575	      0.00507629	     -0.00056761	     42.19072158
      2.56846239	     -0.05187168	      0.00068804	     -0.19295966	     -0.05607533	      0.88252414	     -0.00030089	     -0.20901547	      0.00509293	     -0.00054873	     42.15700380
      2.56969255	     -0.05189553	      0.00067514	     -0.19298332	     -0.05606906	      0.88252347	     -0.00030079	     -0.20901519	      0.00510597	     -0.00053238	     42.19351334
      2.57092271	     -0.05192462	      0.00065934	     -0.19301216	     -0.05606277	      0.88252283	     -0.00030069	     -0.20901478	      0.00511899	     -0.00051488	     42.16435425
      2.57215286	     -0.05194976	      0.00064380	     -0.19303707	     -0.05605647	      0.88252221	     -0.00030059	     -0.20901427	      0.00513185	     -0.00049640	     42.19215412
      2.57376052	     -0.05198621	      0.00062051	     -0.19307316	     -0.05604820	      0.88252143	     -0.00030047	     -0.20901338	      0.00514852	     -0.00047086	     42.17386764
      2.57498697	     -0.05200863	      0.00060361	     -0.19309533	     -0.05604188	      0.88252087	     -0.00030037	     -0.20901257	      0.00516096	     -0.00045058	     42.22486383
      2.57621343	     -0.05203594	      0.00058403	     -0.19312235	     -0.05603554	      0.88252033	     -0.00030027	     -0.20901158	      0.00517334	     -0.00042971	     42.21028675
      2.57743989	     -0.05205949	      0.00056478	     -0.19314561	     -0.05602919	      0.88251981	     -0.00030018	     -0.20901045	      0.00518551	     -0.00040843	     42.25361296
      2.57908944	     -0.05209441	      0.00053597	     -0.19318009	     -0.05602062	      0.88251916	     -0.00030004	     -0.20900864	      0.00520171	     -0.00037927	     42.26670072
      2.58030670	     -0.05211421	      0.00051545	     -0.19319958	     -0.05601428	      0.88251871	     -0.00029994	     -0.20900713	      0.00521336	     -0.00035751	     42.34882992
      2.58152396	     -0.05213867	      0.00049232	     -0.19322369	     -0.05600793	      0.88251829	     -0.00029983	     -0.20900542	      0.00522487	     -0.00033556	     42.36333256
      2.58301982	     -0.05216336	      0.00046469	     -0.19324796	     -0.05600010	      0.88251781	     -0.00029970	     -0.20900308	      0.00523863	     -0.00030855	     42.45551780
      2.58435027	     -0.05218973	      0.00043743	     -0.19327390	     -0.05599313	      0.88251742	     -0.00029958	     -0.20900074	      0.00525060	     -0.00028456	     42.46451104
      2.58568073	     -0.05220888	      0.00041199	     -0.19329267	     -0.05598613	      0.88251705	     -0.00029945	     -0.20899819	      0.00526215	     -0.00026086	     42.57059885
      2.58701118	     -0.05223435	      0.00038249	     -0.19331768	     -0.05597913	      0.88251672	     -0.00029931	     -0.20899537	      0.00527347	     -0.00023740	     42.60275080
      2.58834164	     -0.05225219	      0.00035511	     -0.19333510	     -0.05597210	      0.88251642	     -0.00029917	     -0.20899235	      0.00528435	     -0.00021430	     42.71431685
      2.58967209	     -0.05227730	      0.00032372	     -0.19335971	     -0.05596506	      0.88251615	     -0.00029902	     -0.20898906	      0.00529493	     -0.00019157	     42.76637694
      2.59100255	     -0.05229438	      0.00029534	     -0.19337636	     -0.05595801	      0.88251591	     -0.00029886	     -0.20898560	      0.00530505	     -0.00016940	     42.88215266
      2.59233301	     -0.05231970	      0.00026218	     -0.19340115	     -0.05595095	      0.88251570	     -0.00029869	     -0.20898190	      0.00531484	     -0.00014777	     42.96921444
      2.59352764	     -0.05233549	      0.00023584	     -0.19341654	     -0.05594459	      0.88251553	     -0.00029852	     -0.20897846	      0.00532323	     -0.00012895	     43.03795744
      2.59472228	     -0.05235617	      0.00020615	     -0.19343675	     -0.05593823	      0.88251539	     -0.00029835	     -0.20897486	      0.00533128	     -0.00011073	     43.13234887
      2.59591692	     -0.05237441	      0.00017760	     -0.19345455	     -0.05593186	      0.88251527	     -0.00029816	     -0.20897115	      0.00533898	     -0.00009316	     43.19684754
      2.59750360	     -0.05240084	      0.00013736	     -0.19348034	     -0.05592338	      0.88251514	     -0.00029790	     -0.20896603	      0.00534863	     -0.00007093	     43.35459462
      2.59867587	     -0.05241832	      0.00010959	     -0.19349739	     -0.05591710	      0.88251507	     -0.00029769	     -0.20896213	      0.00535541	     -0.00005536	     43.37907819
      2.59984815	     -0.05243753	      0.00007957	     -0.19351612	     -0.05591082	      0.88251501	     -0.00029747	     -0.20895813	      0.00536183	     -0.00004063	     43.50276301
      2.60128107	     -0.05245983	      0.00004481	     -0.19353789	     -0.05590313	      0.88251496	     -0.00029718	     -0.20895312	      0.00536931	     -0.00002371	     43.56114051
      2.60253457	     -0.05247980	      0.00001224	     -0.19355735	     -0.05589640	      0.88251494	     -0.00029691	     -0.20894862	      0.00537542	     -0.00000998	     43.73655448
      2.60378807	     -0.05249841	     -0.00001795	     -0.19357550	     -0.05588966	      0.88251494	     -0.00029663	     -0.20894402	      0.00538127	      0.00000284	     43.76680448
      2.60504157	     -0.05251674	     -0.00005040	     -0.19359332	     -0.05588291	      0.88251495	     -0.00029632	     -0.20893930	      0.00538665	      0.00001471	     43.94867904
      2.60629506	     -0.05253374	     -0.00008076	     -0.19360985	     -0.05587615	      0.88251497	     -0.00029600	     -0.20893446	      0.00539171	      0.00002580	     43.99242228
      2.60754856	     -0.05254992	     -0.00011335	     -0.19362553	     -0.05586939	      0.88251501	     -0.00029566	     -0.20892947	      0.00539621	      0.00003608	     44.17954637
      2.60880206	     -0.05256461	     -0.00014363	     -0.19363975	     -0.05586262	      0.88251507	     -0.00029530	     -0.20892433	      0.00540026	      0.00004573	     44.22135248
      2.61005555	     -0.05257798	     -0.00017594	     -0.19365263	     -0.05585585	      0.88251513	     -0.00029492	     -0.20891902	      0.00540363	      0.00005467	     44.40544221
      2.61130905	     -0.05258898	     -0.00020574	     -0.19366318	     -0.05584908	      0.88251520	     -0.00029453	     -0.20891351	      0.00540649	      0.00006310	     44.45609085
      2.61256255	     -0.05259679	     -0.00023777	     -0.19367050	     -0.05584230	      0.88251529	     -0.00029411	     -0.20890776	      0.00540857	      0.00007098	     44.65100685
      2.61381605	     -0.05259934	     -0.00026666	     -0.19367262	     -0.05583552	      0.88251538	     -0.00029367	     -0.20890168	      0.00541006	      0.00007858	     44.71810010
      2.61506954	     -0.05259467	     -0.00029715	     -0.19366749	     -0.05582874	      0.88251548	     -0.00029322	     -0.20889515	      0.00541069	      0.00008593	     44.93590129
      2.61632304	     -0.05258264	     -0.00032411	     -0.19365507	     -0.05582195	      0.88251560	     -0.00029275	     -0.20888803	      0.00541061	      0.00009338	     45.02036091
      2.61757654	     -0.05256304	     -0.00035295	     -0.19363503	     -0.05581517	      0.88251572	     -0.00029225	     -0.20888021	      0.00540952	      0.00010097	     45.24961426
      2.61883003	     -0.05253508	     -0.00037766	     -0.19360672	     -0.05580839	      0.88251585	     -0.00029175	     -0.20887159	      0.00540757	      0.00010907	     45.33835033
      2.62008353	     -0.05249950	     -0.00040449	     -0.19357074	     -0.05580162	      0.88251599	     -0.00029122	     -0.20886207	      0.00540441	      0.00011762	     45.56678598
      2.62133703	     -0.05245717	     -0.00042681	     -0.19352808	     -0.05579484	      0.88251614	     -0.00029068	     -0.20885161	      0.00540026	      0.00012689	     45.64903599
      2.62244349	     -0.05241494	     -0.00044892	     -0.19348551	     -0.05578887	      0.88251629	     -0.00029018	     -0.20884159	      0.00539551	      0.00013554	     45.83230766
      2.62354996	     -0.05236950	     -0.00046873	     -0.19343977	     -0.05578290	      0.88251644	     -0.00028968	     -0.20883087	      0.00538990	      0.00014481	     45.94193843
      2.62492396	     -0.05231050	     -0.00049434	     -0.19338035	     -0.05577550	      0.88251665	     -0.00028903	     -0.20881666	      0.00538155	      0.00015702	     46.13557917
      2.62629795	     -0.05224796	     -0.00051748	     -0.19331743	     -0.05576812	      0.88251688	     -0.00028837	     -0.20880155	      0.00537180	      0.00017003	     46.28258935
      2.62741690	     -0.05219491	     -0.00053804	     -0.19326401	     -0.05576211	      0.88251707	     -0.00028782	     -0.20878861	      0.00536271	      0.00018103	     46.45110101
      2.62853584	     -0.05214062	     -0.00055631	     -0.19320940	     -0.05575612	      0.88251728	     -0.00028725	     -0.20877517	      0.00535276	      0.00019240	     46.57285306
      2.62991976	     -0.05207162	     -0.00057999	     -0.19313996	     -0.05574872	      0.88251756	     -0.00028654	     -0.20875790	      0.00533913	      0.00020672	     46.77517660
      2.63130367	     -0.05200124	     -0.00060091	     -0.19306918	     -0.05574134	      0.88251785	     -0.00028580	     -0.20873999	      0.00532423	      0.00022128	     46.92545567
      2.63237386	     -0.05194576	     -0.00061870	     -0.19301335	     -0.05573565	      0.88251810	     -0.00028523	     -0.20872575	      0.00531172	      0.00023244	     47.06777356
      2.63344404	     -0.05189001	     -0.00063418	     -0.19295728	     -0.05572997	      0.88251835	     -0.00028464	     -0.20871120	      0.00529852	      0.00024350	     47.17623166
      2.63489096	     -0.05181527	     -0.00065584	     -0.19288209	     -0.05572232	      0.88251871	     -0.00028383	     -0.20869110	      0.00527949	      0.00025791	     47.34223438
      2.63633788	     -0.05174389	     -0.00067479	     -0.19281029	     -0.05571469	      0.88251910	     -0.00028301	     -0.20867069	      0.00525932	      0.00027156	     47.46804491
      2.63736527	     -0.05169513	     -0.00069030	     -0.19276119	     -0.05570930	      0.88251938	     -0.00028241	     -0.20865610	      0.00524427	      0.00028045	     47.56856413
      2.63839266	     -0.05164769	     -0.00070374	     -0.19271343	     -0.05570392	      0.88251967	     -0.00028181	     -0.20864145	      0.00522881	      0.00028861	     47.65669397
      2.63992461	     -0.05157849	     -0.00072414	     -0.19264375	     -0.05569592	      0.88252012	     -0.00028089	     -0.20861957	      0.00520500	      0.00029911	     47.80801911
      2.64120749	     -0.05152088	     -0.00073937	     -0.19258576	     -0.05568926	      0.88252051	     -0.00028011	     -0.20860122	      0.00518452	      0.00030625	     47.91844086
      2.64249036	     -0.05146324	     -0.00075570	     -0.19252772	     -0.05568262	      0.88252091	     -0.00027932	     -0.20858282	      0.00516351	      0.00031170	     48.04624301
      2.64377323	     -0.05140611	     -0.00076905	     -0.19247024	     -0.05567601	      0.88252131	     -0.00027852	     -0.20856437	      0.00514215	      0.00031548	     48.13681801
      2.64505611	     -0.05134996	     -0.00078487	     -0.19241368	     -0.05566943	      0.88252172	     -0.00027770	     -0.20854589	      0.00512027	      0.00031738	     48.25337010
      2.64613728	     -0.05130368	     -0.00079489	     -0.19236712	     -0.05566390	      0.88252206	     -0.00027701	     -0.20853031	      0.00510165	      0.00031762	     48.29022293
      2.64721845	     -0.05125799	     -0.00080633	     -0.19232112	     -0.05565840	      0.88252240	     -0.00027630	     -0.20851474	      0.00508271	      0.00031644	     48.35328129
      2.64862195	     -0.05119887	     -0.00081907	     -0.19226162	     -0.05565128	      0.88252285	     -0.00027538	     -0.20849453	      0.00505785	      0.00031296	     48.41861830
      2.65002545	     -0.05113995	     -0.00083286	     -0.19220231	     -0.05564420	      0.88252328	     -0.00027444	     -0.20847433	      0.00503259	      0.00030718	     48.50004404
      2.65111119	     -0.05109422	     -0.00084069	     -0.19215633	     -0.05563875	      0.88252361	     -0.00027371	     -0.20845869	      0.00501292	      0.00030129	     48.51163557
      2.65219693	     -0.05104832	     -0.00084982	     -0.19211014	     -0.05563332	      0.88252393	     -0.00027297	     -0.20844304	      0.00499301	      0.00029409	     48.54388373
      2.65362721	     -0.05098895	     -0.00085992	     -0.19205043	     -0.05562619	      0.88252435	     -0.00027199	     -0.20842240	      0.00496655	      0.00028276	     48.55743718
      2.65505750	     -0.05093107	     -0.00087138	     -0.19199218	     -0.05561911	      0.88252474	     -0.00027099	     -0.20840180	      0.00493973	      0.00026927	     48.59986678
      2.65609587	     -0.05088958	     -0.00087682	     -0.19195048	     -0.05561399	      0.88252502	     -0.00027026	     -0.20838688	      0.00492019	      0.00025828	     48.56266062
      2.65713424	     -0.05084864	     -0.00088362	     -0.19190929	     -0.05560889	      0.88252528	     -0.00026952	     -0.20837198	      0.00490047	      0.00024621	     48.56161598
      2.65864897	     -0.05078985	     -0.00089178	     -0.19185017	     -0.05560149	      0.88252564	     -0.00026844	     -0.20835032	      0.00487155	      0.00022693	     48.53540519
      2.65993570	     -0.05074067	     -0.00089918	     -0.19180069	     -0.05559524	      0.88252592	     -0.00026751	     -0.20833200	      0.00484677	      0.00020903	     48.52605928
      2.66122244	     -0.05069224	     -0.00090422	     -0.19175201	     -0.05558902	      0.88252617	     -0.00026657	     -0.20831375	      0.00482192	      0.00018991	     48.47558809
      2.66250917	     -0.05064466	     -0.00091115	     -0.19170414	     -0.05558283	      0.88252641	     -0.00026562	     -0.20829559	      0.00479687	      0.00016953	     48.46767853
      2.66366716	     -0.05060204	     -0.00091442	     -0.19166131	     -0.05557729	      0.88252659	     -0.00026477	     -0.20827932	      0.00477431	      0.00015032	     48.39615181
      2.66482516	     -0.05055941	     -0.00091932	     -0.19161844	     -0.05557177	      0.88252675	     -0.00026390	     -0.20826311	      0.00475160	      0.00013026	     48.36892404
      2.66598316	     -0.05051717	     -0.00092242	     -0.19157599	     -0.05556628	      0.88252689	     -0.00026303	     -0.20824695	      0.00472885	      0.00010955	     48.30390771
      2.66745398	     -0.05046453	     -0.00092735	     -0.19152306	     -0.05555935	      0.88252703	     -0.00026192	     -0.20822652	      0.00469977	      0.00008234	     48.25724822
      2.66863491	     -0.05042270	     -0.00092908	     -0.19148103	     -0.05555381	      0.88252712	     -0.00026102	     -0.20821019	      0.00467637	      0.00005995	     48.16394444
      2.66981584	     -0.05038117	     -0.00093233	     -0.19143928	     -0.05554830	      0.88252718	     -0.00026011	     -0.20819394	      0.00465283	      0.00003709	     48.11687698
      2.67099677	     -0.05033951	     -0.00093413	     -0.19139741	     -0.05554282	      0.88252721	     -0.00025920	     -0.20817778	      0.00462923	      0.00001400	     48.02505407
      2.67245191	     -0.05028969	     -0.00093752	     -0.19134732	     -0.05553611	      0.88252720	     -0.00025807	     -0.20815803	      0.00459997	     -0.00001474	     47.96617655
      2.67361740	     -0.05025032	     -0.00093792	     -0.19130777	     -0.05553076	      0.88252717	     -0.00025715	     -0.20814234	      0.00457652	     -0.00003782	     47.85299308
      2.67478289	     -0.05021184	     -0.00093982	     -0.19126908	     -0.05552544	      0.88252712	     -0.00025623	     -0.20812676	      0.00455298	     -0.00006098	     47.79677743
      2.67594838	     -0.05017452	     -0.00094015	     -0.19123157	     -0.05552015	      0.88252703	     -0.00025531	     -0.20811131	      0.00452945	     -0.00008409	     47.69985617
      2.67746034	     -0.05012693	     -0.00094137	     -0.19118372	     -0.05551332	      0.88252688	     -0.00025411	     -0.20809147	      0.00449892	     -0.00011400	     47.63563663
      2.67862217	     -0.05008966	     -0.00093985	     -0.19114629	     -0.05550811	      0.88252674	     -0.00025317	     -0.20807637	      0.00447558	     -0.00013673	     47.52473313
      2.67978399	     -0.05005110	     -0.00093959	     -0.19110756	     -0.05550292	      0.88252656	     -0.00025224	     -0.20806133	      0.00445225	     -0.00015920	     47.48144854
      2.68094581	     -0.05001146	     -0.00093766	     -0.19106776	     -0.05549776	      0.88252637	     -0.00025130	     -0.20804633	      0.00442904	     -0.00018123	     47.39735683
      2.68249725	     -0.04995782	     -0.00093584	     -0.19101391	     -0.05549092	      0.88252606	     -0.00025003	     -0.20802630	      0.00439811	     -0.00020988	     47.34100621
      2.68365111	     -0.04991798	     -0.00093231	     -0.19097394	     -0.05548585	      0.88252581	     -0.00024909	     -0.20801141	      0.00437524	     -0.00023045	     47.22139345
      2.68480497	     -0.04987802	     -0.00093010	     -0.19093383	     -0.05548082	      0.88252553	     -0.00024814	     -0.20799654	      0.00435239	     -0.00025043	     47.17155698
      2.68621569	     -0.04982912	     -0.00092526	     -0.19088478	     -0.05547470	      0.88252516	     -0.00024698	     -0.20797837	      0.00432464	     -0.00027387	     47.05587270
      2.68747621	     -0.04978484	     -0.00092214	     -0.19084034	     -0.05546926	      0.88252480	     -0.00024593	     -0.20796215	      0.00429995	     -0.00029393	     47.02474518
      2.68873672	     -0.04974003	     -0.00091619	     -0.19079542	     -0.05546386	      0.88252442	     -0.00024488	     -0.20794593	      0.00427551	     -0.00031297	     46.90265509
      2.68999723	     -0.04969559	     -0.00091212	     -0.19075082	     -0.05545848	      0.88252402	     -0.00024382	     -0.20792972	      0.00425116	     -0.00033113	     46.87209533
      2.69125774	     -0.04965190	     -0.00090505	     -0.19070704	     -0.05545314	      0.88252359	     -0.00024276	     -0.20791355	      0.00422711	     -0.00034827	     46.73821130
      2.69251826	     -0.04960846	     -0.00090008	     -0.19066346	     -0.05544783	      0.88252314	     -0.00024170	     -0.20789744	      0.00420321	     -0.00036457	     46.71949519
      2.69377877	     -0.04956495	     -0.00089179	     -0.19061988	     -0.05544254	      0.88252267	     -0.00024063	     -0.20788140	      0.00417970	     -0.00037989	     46.58581969
      2.69503928	     -0.04952187	     -0.00088580	     -0.19057667	     -0.05543729	      0.88252218	     -0.00023955	     -0.20786542	      0.00415639	     -0.00039443	     46.57666860
      2.69629979	     -0.04948035	     -0.00087637	     -0.19053509	     -0.05543207	      0.88252167	     -0.00023847	     -0.20784954	      0.00413350	     -0.00040807	     46.43192178
      2.69756030	     -0.04944146	     -0.00086952	     -0.19049607	     -0.05542687	      0.88252115	     -0.00023739	     -0.20783383	      0.00411081	     -0.00042106	     46.42384247
      2.69882082	     -0.04940574	     -0.00085927	     -0.19046031	     -0.05542170	      0.88252061	     -0.00023630	     -0.20781834	      0.00408858	     -0.00043334	     46.27147295
      2.70008133	     -0.04937327	     -0.00085189	     -0.19042771	     -0.05541656	      0.88252006	     -0.00023520	     -0.20780316	      0.00406659	     -0.00044524	     46.27662358
      2.70134184	     -0.04934324	     -0.00084093	     -0.19039764	     -0.05541145	      0.88251949	     -0.00023410	     -0.20778832	      0.00404514	     -0.00045666	     46.14261549
      2.70260235	     -0.04931516	     -0.00083281	     -0.19036945	     -0.05540636	      0.88251891	     -0.00023300	     -0.20777384	      0.00402394	     -0.00046790	     46.18734165
      2.70386287	     -0.04928858	     -0.00082098	     -0.19034285	     -0.05540130	      0.88251831	     -0.00023188	     -0.20775972	      0.00400321	     -0.00047881	     46.08451742
      2.70512338	     -0.04926351	     -0.00081198	     -0.19031768	     -0.05539627	      0.88251770	     -0.00023077	     -0.20774595	      0.00398262	     -0.00048965	     46.16402403
      2.70638389	     -0.04923969	     -0.00079926	     -0.19029385	     -0.05539126	      0.88251708	     -0.00022964	     -0.20773253	      0.00396240	     -0.00050024	     46.09099643
      2.70764440	     -0.04921732	     -0.00078932	     -0.19027139	     -0.05538628	      0.88251644	     -0.00022851	     -0.20771944	      0.00394225	     -0.00051081	     46.20290930
      2.70890492	     -0.04919625	     -0.00077576	     -0.19025031	     -0.05538133	      0.88251579	     -0.00022737	     -0.20770668	      0.00392246	     -0.00052119	     46.16019739
      2.71016543	     -0.04917665	     -0.00076489	     -0.19023065	     -0.05537639	      0.88251513	     -0.00022622	     -0.20769425	      0.00390280	     -0.00053161	     46.30021747
      2.71142594	     -0.04915841	     -0.00075053	     -0.19021241	     -0.05537149	      0.88251445	     -0.00022507	     -0.20768216	      0.00388359	     -0.00054190	     46.28257313
      2.71268645	     -0.04914174	     -0.00073873	     -0.19019568	     -0.05536660	      0.88251376	     -0.00022391	     -0.20767039	      0.00386464	     -0.00055227	     46.44211251
      2.71394697	     -0.04912640	     -0.00072362	     -0.19018036	     -0.05536174	      0.88251306	     -0.00022274	     -0.20765896	      0.00384630	     -0.00056258	     46.44236937
      2.71520748	     -0.04911259	     -0.00071057	     -0.19016653	     -0.05535691	      0.88251234	     -0.00022156	     -0.20764788	      0.00382842	     -0.00057298	     46.61037516
      2.71646799	     -0.04910002	     -0.00069430	     -0.19015400	     -0.05535209	      0.88251161	     -0.00022037	     -0.20763713	      0.00381133	     -0.00058320	     46.61735391
      2.71772850	     -0.04908875	     -0.00068020	     -0.19014273	     -0.05534730	      0.88251087	     -0.00021918	     -0.20762672	      0.00379488	     -0.00059337	     46.78167963
      2.71898902	     -0.04907839	     -0.00066326	     -0.19013243	     -0.05534252	      0.88251012	     -0.00021798	     -0.20761665	      0.00377938	     -0.00060333	     46.78782688
      2.72024953	     -0.04906912	     -0.00064827	     -0.19012318	     -0.05533777	      0.88250935	     -0.00021677	     -0.20760689	      0.00376467	     -0.00061319	     46.94278743
      2.72151004	     -0.04906050	     -0.00063068	     -0.19011464	     -0.05533303	      0.88250857	     -0.00021556	     -0.20759746	      0.00375099	     -0.00062280	     46.94660075
      2.72277055	     -0.04905265	     -0.00061477	     -0.19010684	     -0.05532831	      0.88250778	     -0.00021433	     -0.20758833	      0.00373818	     -0.00063226	     47.08582090
      2.72403107	     -0.04904532	     -0.00059657	     -0.19009961	     -0.05532361	      0.88250698	     -0.00021310	     -0.20757949	      0.00372644	     -0.00064141	     47.08158566
      2.72529158	     -0.04903886	     -0.00057985	     -0.19009323	     -0.05531892	      0.88250616	     -0.00021186	     -0.20757094	      0.00371559	     -0.00065034	     47.19866888
      2.72655209	     -0.04903289	     -0.00056113	     -0.19008738	     -0.05531424	      0.88250534	     -0.00021061	     -0.20756267	      0.00370581	     -0.00065894	     47.18525069
      2.72781260	     -0.04902773	     -0.00054389	     -0.19008231	     -0.05530957	      0.88250450	     -0.00020935	     -0.20755468	      0.00369694	     -0.00066728	     47.28115251
      2.72907312	     -0.04902291	     -0.00052482	     -0.19007762	     -0.05530492	      0.88250366	     -0.00020808	     -0.20754695	      0.00368913	     -0.00067526	     47.26146961
      2.73033363	     -0.04901880	     -0.00050680	     -0.19007363	     -0.05530027	      0.88250280	     -0.00020681	     -0.20753949	      0.00368224	     -0.00068297	     47.33893068
      2.73159414	     -0.04901500	     -0.00048725	     -0.19006998	     -0.05529564	      0.88250193	     -0.00020553	     -0.20753229	      0.00367637	     -0.00069033	     47.31525442
      2.73313528	     -0.04901134	     -0.00046488	     -0.19006649	     -0.05528998	      0.88250086	     -0.00020395	     -0.20752382	      0.00367039	     -0.00069895	     47.43709186
      2.73426259	     -0.04900885	     -0.00044613	     -0.19006417	     -0.05528584	      0.88250007	     -0.00020279	     -0.20751786	      0.00366698	     -0.00070492	     47.33285668
      2.73538991	     -0.04900722	     -0.00042904	     -0.19006269	     -0.05528171	      0.88249927	     -0.00020162	     -0.20751210	      0.00366420	     -0.00071068	     47.37515423
      2.73690146	     -0.04900541	     -0.00040445	     -0.19006110	     -0.05527617	      0.88249819	     -0.00020004	     -0.20750468	      0.00366163	     -0.00071796	     47.32093273
      2.73825298	     -0.04900494	     -0.00038391	     -0.19006080	     -0.05527122	      0.88249722	     -0.00019862	     -0.20749834	      0.00366026	     -0.00072409	     47.39262880
      2.73960450	     -0.04900424	     -0.00036044	     -0.19006035	     -0.05526628	      0.88249624	     -0.00019719	     -0.20749228	      0.00365993	     -0.00072975	     47.25488666
      2.74078379	     -0.04900506	     -0.00034264	     -0.19006132	     -0.05526196	      0.88249537	     -0.00019593	     -0.20748722	      0.00366024	     -0.00073442	     47.32822639
      2.74196309	     -0.04900554	     -0.00032239	     -0.19006201	     -0.05525764	      0.88249451	     -0.00019467	     -0.20748236	      0.00366131	     -0.00073871	     47.23339395
      2.74314238	     -0.04900730	     -0.00030336	     -0.19006395	     -0.05525332	      0.88249363	     -0.00019340	     -0.20747772	      0.00366295	     -0.00074272	     47.22841603
      2.74475780	     -0.04901024	     -0.00027555	     -0.19006719	     -0.05524741	      0.88249243	     -0.00019165	     -0.20747171	      0.00366625	     -0.00074764	     47.11249696
      2.74596738	     -0.04901508	     -0.00025664	     -0.19007221	     -0.05524297	      0.88249152	     -0.00019033	     -0.20746749	      0.00366935	     -0.00075096	     47.13005682
      2.74717695	     -0.04902015	     -0.00023553	     -0.19007751	     -0.05523853	      0.88249061	     -0.00018900	     -0.20746355	      0.00367313	     -0.00075394	     47.01649404
      2.74838653	     -0.04902834	     -0.00021591	     -0.19008590	     -0.05523408	      0.88248970	     -0.00018767	     -0.20745990	      0.00367743	     -0.00075668	     46.97567479
      2.74996847	     -0.04904151	     -0.00018835	     -0.19009937	     -0.05522826	      0.88248850	     -0.00018592	     -0.20745564	      0.00368398	     -0.00075995	     46.83066759
      2.75115083	     -0.04905712	     -0.00017002	     -0.19011516	     -0.05522390	      0.88248760	     -0.00018460	     -0.20745290	      0.00368946	     -0.00076228	     46.79944324
      2.75233319	     -0.04907387	     -0.00014945	     -0.19013214	     -0.05521954	      0.88248670	     -0.00018328	     -0.20745059	      0.00369556	     -0.00076456	     46.67998717
      2.75378626	     -0.04910086	     -0.00012648	     -0.19015938	     -0.05521416	      0.88248558	     -0.00018164	     -0.20744841	      0.00370382	     -0.00076740	     46.59601880
      2.75507503	     -0.04912526	     -0.00010355	     -0.19018404	     -0.05520938	      0.88248459	     -0.00018019	     -0.20744713	      0.00371195	     -0.00076995	     46.46642045
      2.75636379	     -0.04915692	     -0.00008366	     -0.19021592	     -0.05520459	      0.88248360	     -0.00017872	     -0.20744646	      0.00372075	     -0.00077262	     46.37162365
      2.75765255	     -0.04918722	     -0.00006038	     -0.19024651	     -0.05519979	      0.88248260	     -0.00017725	     -0.20744645	      0.00373032	     -0.00077549	     46.25991787
      2.75894132	     -0.04922534	     -0.00004042	     -0.19028486	     -0.05519498	      0.88248160	     -0.00017577	     -0.20744708	      0.00374059	     -0.00077860	     46.12972987
      2.76023008	     -0.04925976	     -0.00001653	     -0.19031959	     -0.05519015	      0.88248059	     -0.00017428	     -0.20744838	      0.00375159	     -0.00078198	     46.04629813
      2.76151884	     -0.04930338	      0.00000339	     -0.19036345	     -0.05518531	      0.88247958	     -0.00017279	     -0.20745030	      0.00376333	     -0.00078557	     45.87997730
      2.76280761	     -0.04934188	      0.00002751	     -0.19040229	     -0.05518045	      0.88247857	     -0.00017129	     -0.20745289	      0.00377576	     -0.00078937	     45.83992647
      2.76409637	     -0.04939198	      0.00004685	     -0.19045263	     -0.05517557	      0.88247755	     -0.00016978	     -0.20745609	      0.00378892	     -0.00079322	     45.63145839
      2.76523387	     -0.04943084	      0.00006767	     -0.19049178	     -0.05517126	      0.88247664	     -0.00016845	     -0.20745949	      0.00380102	     -0.00079667	     45.60569304
      2.76637137	     -0.04947713	      0.00008541	     -0.19053832	     -0.05516693	      0.88247574	     -0.00016711	     -0.20746339	      0.00381364	     -0.00080001	     45.45560192
      2.76778248	     -0.04953352	      0.00010911	     -0.19059505	     -0.05516153	      0.88247460	     -0.00016544	     -0.20746894	      0.00382985	     -0.00080396	     45.37742376
      2.76919358	     -0.04959750	      0.00013029	     -0.19065933	     -0.05515612	      0.88247347	     -0.00016376	     -0.20747525	      0.00384675	     -0.00080755	     45.17772230
      2.77035512	     -0.04964608	      0.00015024	     -0.19070822	     -0.05515164	      0.88247253	     -0.00016238	     -0.20748103	      0.00386104	     -0.00081019	     45.16646218
      2.77151667	     -0.04970207	      0.00016766	     -0.19076448	     -0.05514715	      0.88247159	     -0.00016100	     -0.20748728	      0.00387574	     -0.00081242	     45.01184874
      2.77293500	     -0.04976984	      0.00019039	     -0.19083262	     -0.05514164	      0.88247043	     -0.00015930	     -0.20749562	      0.00389406	     -0.00081466	     44.94293900
      2.77435334	     -0.04984729	      0.00021037	     -0.19091038	     -0.05513610	      0.88246928	     -0.00015760	     -0.20750471	      0.00391289	     -0.00081629	     44.72247720
      2.77547976	     -0.04990437	      0.00022892	     -0.19096779	     -0.05513168	      0.88246836	     -0.00015625	     -0.20751251	      0.00392807	     -0.00081721	     44.71607877
      2.77660618	     -0.04996844	      0.00024505	     -0.19103213	     -0.05512725	      0.88246743	     -0.00015490	     -0.20752075	      0.00394358	     -0.00081773	     44.58047278
      2.77807998	     -0.05005049	      0.00026714	     -0.19111459	     -0.05512142	      0.88246623	     -0.00015314	     -0.20753223	      0.00396425	     -0.00081785	     44.51867291
      2.77955379	     -0.05013946	      0.00028650	     -0.19120391	     -0.05511557	      0.88246502	     -0.00015137	     -0.20754437	      0.00398545	     -0.00081724	     44.32750609
      2.78065411	     -0.05019965	      0.00030326	     -0.19126444	     -0.05511117	      0.88246413	     -0.00015006	     -0.20755388	      0.00400147	     -0.00081637	     44.32830596
      2.78175444	     -0.05026501	      0.00031765	     -0.19133008	     -0.05510676	      0.88246323	     -0.00014875	     -0.20756365	      0.00401779	     -0.00081503	     44.22173658
      2.78329123	     -0.05035328	      0.00033845	     -0.19141879	     -0.05510057	      0.88246198	     -0.00014692	     -0.20757775	      0.00404087	     -0.00081244	     44.13892158
      2.78482801	     -0.05044692	      0.00035633	     -0.19151282	     -0.05509434	      0.88246073	     -0.00014511	     -0.20759222	      0.00406436	     -0.00080896	     43.96765793
      2.78588460	     -0.05050398	      0.00037094	     -0.19157022	     -0.05509004	      0.88245988	     -0.00014387	     -0.20760239	      0.00408061	     -0.00080615	     43.93119755
      2.78694119	     -0.05056503	      0.00038301	     -0.19163155	     -0.05508572	      0.88245903	     -0.00014263	     -0.20761265	      0.00409708	     -0.00080291	     43.83597627
      2.78858927	     -0.05065544	      0.00040133	     -0.19172241	     -0.05507894	      0.88245771	     -0.00014072	     -0.20762885	      0.00412296	     -0.00079697	     43.72261598
      2.78994524	     -0.05073281	      0.00041423	     -0.19180012	     -0.05507334	      0.88245663	     -0.00013917	     -0.20764229	      0.00414452	     -0.00079128	     43.58093868
      2.79130120	     -0.05080380	      0.00042874	     -0.19187149	     -0.05506770	      0.88245556	     -0.00013762	     -0.20765583	      0.00416617	     -0.00078502	     43.48759064
      2.79265717	     -0.05088071	      0.00043976	     -0.19194873	     -0.05506204	      0.88245450	     -0.00013610	     -0.20766935	      0.00418807	     -0.00077810	     43.36029045
      2.79385205	     -0.05093964	      0.00045167	     -0.19200800	     -0.05505702	      0.88245358	     -0.00013477	     -0.20768127	      0.00420743	     -0.00077161	     43.27150899
      2.79504693	     -0.05100186	      0.00046038	     -0.19207050	     -0.05505198	      0.88245266	     -0.00013346	     -0.20769305	      0.00422697	     -0.00076461	     43.19564913
      2.79624180	     -0.05105819	      0.00046979	     -0.19212714	     -0.05504692	      0.88245175	     -0.00013216	     -0.20770466	      0.00424656	     -0.00075713	     43.11544704
      2.79783742	     -0.05113384	      0.00047943	     -0.19220315	     -0.05504013	      0.88245055	     -0.00013046	     -0.20771976	      0.00427275	     -0.00074626	     43.04416025
      2.79906010	     -0.05118494	      0.00048801	     -0.19225456	     -0.05503489	      0.88244964	     -0.00012917	     -0.20773101	      0.00429273	     -0.00073733	     42.93731618
      2.80028277	     -0.05123916	      0.00049364	     -0.19230903	     -0.05502963	      0.88244875	     -0.00012791	     -0.20774190	      0.00431265	     -0.00072786	     42.89998704
      2.80150544	     -0.05128888	      0.00050019	     -0.19235904	     -0.05502434	      0.88244786	     -0.00012666	     -0.20775248	      0.00433244	     -0.00071792	     42.81505896
      2.80307017	     -0.05135508	      0.00050520	     -0.19242554	     -0.05501754	      0.88244675	     -0.00012510	     -0.20776551	      0.00435762	     -0.00070462	     42.82032770
      2.80426404	     -0.05139977	      0.00051056	     -0.19247049	     -0.05501233	      0.88244592	     -0.00012393	     -0.20777511	      0.00437668	     -0.00069415	     42.69830056
      2.80545791	     -0.05144752	      0.00051269	     -0.19251845	     -0.05500709	      0.88244509	     -0.00012278	     -0.20778436	      0.00439564	     -0.00068344	     42.72650733
      2.80690503	     -0.05150068	      0.00051650	     -0.19257190	     -0.05500072	      0.88244411	     -0.00012142	     -0.20779515	      0.00441848	     -0.00067022	     42.64411762
      2.80819522	     -0.05155040	      0.00051647	     -0.19262181	     -0.05499500	      0.88244326	     -0.00012023	     -0.20780432	      0.00443869	     -0.00065823	     42.74916272
      2.80948540	     -0.05159456	      0.00051879	     -0.19266621	     -0.05498926	      0.88244242	     -0.00011907	     -0.20781313	      0.00445874	     -0.00064615	     42.62180916
      2.81077558	     -0.05164156	      0.00051702	     -0.19271337	     -0.05498350	      0.88244159	     -0.00011794	     -0.20782153	      0.00447858	     -0.00063407	     42.78827156
      2.81206576	     -0.05168308	      0.00051796	     -0.19275511	     -0.05497771	      0.88244078	     -0.00011684	     -0.20782957	      0.00449828	     -0.00062201	     42.65379723
      2.81335594	     -0.05172689	      0.00051438	     -0.19279907	     -0.05497189	      0.88243999	     -0.00011576	     -0.20783720	      0.00451764	     -0.00061007	     42.90119365
      2.81464613	     -0.05176560	      0.00051407	     -0.19283799	     -0.05496605	      0.88243921	     -0.00011472	     -0.20784447	      0.00453677	     -0.00059820	     42.74323249
      2.81580364	     -0.05180178	      0.00050969	     -0.19287428	     -0.05496079	      0.88243852	     -0.00011380	     -0.20785064	      0.00455348	     -0.00058771	     42.98966977
      2.81696116	     -0.05183482	      0.00050735	     -0.19290747	     -0.05495551	      0.88243785	     -0.00011291	     -0.20785652	      0.00456993	     -0.00057735	     42.96206051
      2.81811868	     -0.05186734	      0.00050305	     -0.19294010	     -0.05495021	      0.88243718	     -0.00011205	     -0.20786208	      0.00458596	     -0.00056720	     43.12057962
      2.81970217	     -0.05190905	      0.00049764	     -0.19298198	     -0.05494293	      0.88243630	     -0.00011090	     -0.20786918	      0.00460734	     -0.00055356	     43.17897902
      2.82088657	     -0.05193955	      0.00049097	     -0.19301256	     -0.05493746	      0.88243565	     -0.00011007	     -0.20787411	      0.00462277	     -0.00054356	     43.46175587
      2.82207097	     -0.05196839	      0.00048567	     -0.19304151	     -0.05493198	      0.88243501	     -0.00010928	     -0.20787872	      0.00463783	     -0.00053367	     43.49945638
      2.82325537	     -0.05199630	      0.00047870	     -0.19306949	     -0.05492648	      0.88243438	     -0.00010850	     -0.20788301	      0.00465238	     -0.00052394	     43.72498065
      2.82480540	     -0.05203011	      0.00047022	     -0.19310341	     -0.05491925	      0.88243358	     -0.00010754	     -0.20788816	      0.00467085	     -0.00051131	     43.83007744
      2.82595868	     -0.05205441	      0.00046136	     -0.19312774	     -0.05491386	      0.88243299	     -0.00010685	     -0.20789163	      0.00468405	     -0.00050206	     44.16562091
      2.82711196	     -0.05207778	      0.00045361	     -0.19315117	     -0.05490845	      0.88243242	     -0.00010618	     -0.20789482	      0.00469696	     -0.00049283	     44.25543537
      2.82853877	     -0.05210570	      0.00044165	     -0.19317911	     -0.05490174	      0.88243173	     -0.00010540	     -0.20789836	      0.00471234	     -0.00048155	     44.61054152
      2.82980722	     -0.05212923	      0.00043202	     -0.19320269	     -0.05489575	      0.88243112	     -0.00010474	     -0.20790114	      0.00472569	     -0.00047159	     44.67731357
      2.83107567	     -0.05215177	      0.00041941	     -0.19322522	     -0.05488975	      0.88243053	     -0.00010412	     -0.20790358	      0.00473856	     -0.00046182	     45.08754710
      2.83234412	     -0.05217314	      0.00040859	     -0.19324661	     -0.05488373	      0.88242995	     -0.00010353	     -0.20790567	      0.00475122	     -0.00045214	     45.13895337
      2.83361257	     -0.05219332	      0.00039464	     -0.19326676	     -0.05487769	      0.88242938	     -0.00010297	     -0.20790741	      0.00476345	     -0.00044269	     45.58195859
      2.83488103	     -0.05221029	      0.00038326	     -0.19328375	     -0.05487164	      0.88242883	     -0.00010245	     -0.20790878	      0.00477556	     -0.00043337	     45.61510974
      2.83614948	     -0.05222321	      0.00036849	     -0.19329662	     -0.05486558	      0.88242828	     -0.00010196	     -0.20790970	      0.00478728	     -0.00042427	     46.12065063
      2.83741793	     -0.05223122	      0.00035697	     -0.19330465	     -0.05485950	      0.88242775	     -0.00010151	     -0.20791009	      0.00479895	     -0.00041510	     46.12934866
      2.83853193	     -0.05223314	      0.00034383	     -0.19330654	     -0.05485415	      0.88242729	     -0.00010115	     -0.20790992	      0.00480886	     -0.00040701	     46.56245671
      2.83964594	     -0.05222893	      0.00033284	     -0.19330234	     -0.05484879	      0.88242684	     -0.00010081	     -0.20790918	      0.00481866	     -0.00039861	     46.72145004
      2.84103908	     -0.05221462	      0.00031799	     -0.19328802	     -0.05484206	      0.88242630	     -0.00010043	     -0.20790732	      0.00483049	     -0.00038749	     47.13221191
      2.84243222	     -0.05219081	      0.00030522	     -0.19326424	     -0.05483533	      0.88242576	     -0.00010009	     -0.20790430	      0.00484190	     -0.00037533	     47.29122176
      2.84356065	     -0.05216489	      0.00029285	     -0.19323830	     -0.05482986	      0.88242535	     -0.00009985	     -0.20790093	      0.00485060	     -0.00036468	     47.70810280
      2.84468908	     -0.05213363	      0.00028248	     -0.19320706	     -0.05482438	      0.88242494	     -0.00009964	     -0.20789672	      0.00485894	     -0.00035314	     47.87039430
      2.84609326	     -0.05208770	      0.00026825	     -0.19316112	     -0.05481755	      0.88242446	     -0.00009942	     -0.20789027	      0.00486860	     -0.00033754	     48.27366639
      2.84749744	     -0.05203501	      0.00025615	     -0.19310845	     -0.05481071	      0.88242399	     -0.00009924	     -0.20788249	      0.00487759	     -0.00032043	     48.40321008
      2.84857800	     -0.05199079	      0.00024439	     -0.19306419	     -0.05480543	      0.88242366	     -0.00009914	     -0.20787563	      0.00488388	     -0.00030634	     48.79278488
      2.84965856	     -0.05194341	      0.00023441	     -0.19301680	     -0.05480015	      0.88242333	     -0.00009906	     -0.20786805	      0.00488979	     -0.00029136	     48.95300320
      2.85112831	     -0.05187350	      0.00021970	     -0.19294684	     -0.05479296	      0.88242292	     -0.00009900	     -0.20785659	      0.00489704	     -0.00026971	     49.33230312
      2.85259807	     -0.05179726	      0.00020698	     -0.19287058	     -0.05478576	      0.88242254	     -0.00009898	     -0.20784386	      0.00490352	     -0.00024658	     49.46986593
      2.85363546	     -0.05173991	      0.00019559	     -0.19281316	     -0.05478067	      0.88242229	     -0.00009900	     -0.20783413	      0.00490742	     -0.00022951	     49.84009049
      2.85467285	     -0.05167905	      0.00018606	     -0.19275226	     -0.05477558	      0.88242206	     -0.00009905	     -0.20782379	      0.00491092	     -0.00021174	     50.01004792
      2.85623125	     -0.05158105	      0.00017119	     -0.19265417	     -0.05476792	      0.88242176	     -0.00009917	     -0.20780710	      0.00491517	     -0.00018391	     50.38760622
      2.85753058	     -0.05149389	      0.00016031	     -0.19256695	     -0.05476153	      0.88242153	     -0.00009931	     -0.20779213	      0.00491779	     -0.00015955	     50.56217963
      2.85882991	     -0.05140223	      0.00014786	     -0.19247519	     -0.05475514	      0.88242134	     -0.00009949	     -0.20777620	      0.00491939	     -0.00013429	     50.94291239
      2.86012924	     -0.05130700	      0.00013780	     -0.19237989	     -0.05474875	      0.88242118	     -0.00009970	     -0.20775935	      0.00492010	     -0.00010811	     51.03687486
      2.86142856	     -0.05120850	      0.00012485	     -0.19228124	     -0.05474236	      0.88242106	     -0.00009996	     -0.20774161	      0.00491967	     -0.00008132	     51.48787925
      2.86252420	     -0.05112300	      0.00011688	     -0.19219566	     -0.05473697	      0.88242099	     -0.00010021	     -0.20772600	      0.00491862	     -0.00005825	     51.50817259
      2.86361984	     -0.05103533	      0.00010714	     -0.19210786	     -0.05473158	      0.88242093	     -0.00010049	     -0.20770981	      0.00491674	     -0.00003497	     51.76159203
      2.86503888	     -0.05091904	      0.00009608	     -0.19199143	     -0.05472460	      0.88242091	     -0.00010089	     -0.20768801	      0.00491329	     -0.00000466	     51.93092580
      2.86645792	     -0.05080057	      0.00008335	     -0.19187275	     -0.05471763	      0.88242092	     -0.00010133	     -0.20766534	      0.00490856	      0.00002543	     52.31208781
      2.86756081	     -0.05070746	      0.00007572	     -0.19177952	     -0.05471222	      0.88242096	     -0.00010171	     -0.20764716	      0.00490419	      0.00004856	     52.32647089
      2.86866370	     -0.05061421	      0.00006622	     -0.19168609	     -0.05470682	      0.88242103	     -0.00010212	     -0.20762855	      0.00489909	      0.00007118	     52.55237886
      2.87010745	     -0.05049137	      0.00005496	     -0.19156302	     -0.05469975	      0.88242115	     -0.00010269	     -0.20760358	      0.00489151	      0.00009990	     52.71044263
      2.87155119	     -0.05036714	      0.00004163	     -0.19143849	     -0.05469269	      0.88242132	     -0.00010332	     -0.20757799	      0.00488284	      0.00012731	     53.10620045
      2.87260785	     -0.05027598	      0.00003430	     -0.19134715	     -0.05468754	      0.88242146	     -0.00010381	     -0.20755888	      0.00487595	      0.00014656	     53.09124697
      2.87366450	     -0.05018549	      0.00002509	     -0.19125643	     -0.05468239	      0.88242162	     -0.00010432	     -0.20753950	      0.00486844	      0.00016495	     53.28077845
      2.87519095	     -0.05005643	      0.00001253	     -0.19112703	     -0.05467497	      0.88242190	     -0.00010511	     -0.20751111	      0.00485669	      0.00018998	     53.43779599
      2.87649539	     -0.04994860	      0.00000028	     -0.19101887	     -0.05466864	      0.88242216	     -0.00010583	     -0.20748656	      0.00484574	      0.00020973	     53.68243550
      2.87779982	     -0.04984371	     -0.00001043	     -0.19091365	     -0.05466232	      0.88242244	     -0.00010658	     -0.20746185	      0.00483408	      0.00022795	     53.73342575
      2.87910426	     -0.04974224	     -0.00002379	     -0.19081179	     -0.05465603	      0.88242275	     -0.00010738	     -0.20743707	      0.00482156	      0.00024440	     54.00579835
      2.88027611	     -0.04965311	     -0.00003353	     -0.19072234	     -0.05465038	      0.88242305	     -0.00010812	     -0.20741482	      0.00480977	      0.00025772	     54.00129810
      2.88144796	     -0.04956698	     -0.00004596	     -0.19063582	     -0.05464475	      0.88242335	     -0.00010890	     -0.20739264	      0.00479730	      0.00026955	     54.16886319
      2.88261980	     -0.04948491	     -0.00005721	     -0.19055339	     -0.05463914	      0.88242368	     -0.00010971	     -0.20737064	      0.00478428	      0.00027989	     54.21314870
      2.88411890	     -0.04938542	     -0.00007284	     -0.19045337	     -0.05463198	      0.88242410	     -0.00011078	     -0.20734282	      0.00476681	      0.00029072	     54.38840892
      2.88531514	     -0.04930962	     -0.00008342	     -0.19037719	     -0.05462629	      0.88242446	     -0.00011167	     -0.20732092	      0.00475239	      0.00029743	     54.38924228
      2.88651138	     -0.04923763	     -0.00009576	     -0.19030477	     -0.05462061	      0.88242482	     -0.00011260	     -0.20729932	      0.00473746	      0.00030227	     54.51368866
      2.88770762	     -0.04916956	     -0.00010661	     -0.19023630	     -0.05461495	      0.88242518	     -0.00011355	     -0.20727804	      0.00472219	      0.00030526	     54.53496196
      2.88918588	     -0.04909090	     -0.00012146	     -0.19015711	     -0.05460799	      0.88242563	     -0.00011477	     -0.20725225	      0.00470277	      0.00030625	     54.65667471
      2.89036415	     -0.04903162	     -0.00013111	     -0.19009744	     -0.05460246	      0.88242599	     -0.00011577	     -0.20723211	      0.00468701	      0.00030495	     54.62620014
      2.89154241	     -0.04897562	     -0.00014238	     -0.19004101	     -0.05459694	      0.88242635	     -0.00011680	     -0.20721233	      0.00467093	      0.00030174	     54.69352989
      2.89272067	     -0.04892173	     -0.00015204	     -0.18998672	     -0.05459145	      0.88242670	     -0.00011786	     -0.20719292	      0.00465467	      0.00029674	     54.68908579
      2.89425928	     -0.04885534	     -0.00016580	     -0.18991978	     -0.05458430	      0.88242715	     -0.00011928	     -0.20716808	      0.00463306	      0.00028753	     54.74776205
      2.89543135	     -0.04880682	     -0.00017403	     -0.18987089	     -0.05457888	      0.88242748	     -0.00012039	     -0.20714955	      0.00461645	      0.00027863	     54.69461537
      2.89660341	     -0.04876096	     -0.00018393	     -0.18982461	     -0.05457348	      0.88242780	     -0.00012153	     -0.20713134	      0.00459963	      0.00026809	     54.71238368
      2.89801070	     -0.04870764	     -0.00019352	     -0.18977084	     -0.05456702	      0.88242817	     -0.00012293	     -0.20710988	      0.00457927	      0.00025352	     54.66287456
      2.89927291	     -0.04866407	     -0.00020399	     -0.18972683	     -0.05456125	      0.88242848	     -0.00012422	     -0.20709100	      0.00456078	      0.00023873	     54.65562461
      2.90053511	     -0.04862155	     -0.00021143	     -0.18968391	     -0.05455551	      0.88242877	     -0.00012554	     -0.20707251	      0.00454219	      0.00022249	     54.58066106
      2.90179731	     -0.04858442	     -0.00022164	     -0.18964633	     -0.05454979	      0.88242904	     -0.00012689	     -0.20705437	      0.00452343	      0.00020486	     54.53764292
      2.90305952	     -0.04854708	     -0.00022835	     -0.18960861	     -0.05454409	      0.88242929	     -0.00012827	     -0.20703664	      0.00450459	      0.00018601	     54.46559050
      2.90432172	     -0.04851713	     -0.00023854	     -0.18957820	     -0.05453842	      0.88242951	     -0.00012967	     -0.20701930	      0.00448565	      0.00016605	     54.37195093
      2.90558393	     -0.04848381	     -0.00024425	     -0.18954452	     -0.05453277	      0.88242971	     -0.00013111	     -0.20700238	      0.00446665	      0.00014511	     54.32576615
      2.90669981	     -0.04846205	     -0.00025290	     -0.18952236	     -0.05452779	      0.88242986	     -0.00013240	     -0.20698772	      0.00444983	      0.00012594	     54.18602139
      2.90781569	     -0.04843683	     -0.00025848	     -0.18949681	     -0.05452284	      0.88242999	     -0.00013371	     -0.20697338	      0.00443298	      0.00010624	     54.13082472
      2.90893157	     -0.04841577	     -0.00026532	     -0.18947538	     -0.05451790	      0.88243010	     -0.00013505	     -0.20695931	      0.00441614	      0.00008614	     54.01168710
      2.91046474	     -0.04838515	     -0.00027254	     -0.18944431	     -0.05451115	      0.88243021	     -0.00013692	     -0.20694040	      0.00439297	      0.00005808	     53.93816526
      2.91158908	     -0.04836818	     -0.00027945	     -0.18942696	     -0.05450622	      0.88243026	     -0.00013831	     -0.20692680	      0.00437604	      0.00003740	     53.75152672
      2.91271342	     -0.04834717	     -0.00028413	     -0.18940563	     -0.05450131	      0.88243029	     -0.00013973	     -0.20691345	      0.00435906	      0.00001674	     53.68970702
      2.91407881	     -0.04832715	     -0.00029126	     -0.18938519	     -0.05449537	      0.88243030	     -0.00014149	     -0.20689747	      0.00433852	     -0.00000806	     53.48483099
      2.91528141	     -0.04830543	     -0.00029532	     -0.18936314	     -0.05449016	      0.88243027	     -0.00014306	     -0.20688366	      0.00432038	     -0.00002955	     53.44331383
      2.91648401	     -0.04829069	     -0.00030142	     -0.18934803	     -0.05448498	      0.88243023	     -0.00014465	     -0.20687002	      0.00430233	     -0.00005046	     53.21241545
      2.91768662	     -0.04827083	     -0.00030505	     -0.18932785	     -0.05447981	      0.88243015	     -0.00014627	     -0.20685660	      0.00428421	     -0.00007076	     53.16119556
      2.91888922	     -0.04825774	     -0.00031058	     -0.18931440	     -0.05447467	      0.88243006	     -0.00014791	     -0.20684335	      0.00426619	     -0.00009023	     52.92001850
      2.92009182	     -0.04823982	     -0.00031376	     -0.18929615	     -0.05446955	      0.88242994	     -0.00014957	     -0.20683031	      0.00424810	     -0.00010886	     52.85858466
      2.92129442	     -0.04822868	     -0.00031876	     -0.18928466	     -0.05446445	      0.88242980	     -0.00015126	     -0.20681743	      0.00423011	     -0.00012645	     52.60619345
      2.92249703	     -0.04821301	     -0.00032151	     -0.18926868	     -0.05445938	      0.88242963	     -0.00015297	     -0.20680477	      0.00421208	     -0.00014303	     52.53476444
      2.92369963	     -0.04820422	     -0.00032600	     -0.18925954	     -0.05445432	      0.88242945	     -0.00015471	     -0.20679227	      0.00419418	     -0.00015844	     52.27406963
      2.92490223	     -0.04819125	     -0.00032820	     -0.18924627	     -0.05444929	      0.88242925	     -0.00015646	     -0.20678002	      0.00417626	     -0.00017275	     52.19740272
      2.92610483	     -0.04818556	     -0.00033219	     -0.18924023	     -0.05444428	      0.88242904	     -0.00015824	     -0.20676796	      0.00415852	     -0.00018584	     51.93215308
      2.92730744	     -0.04817615	     -0.00033413	     -0.18923053	     -0.05443929	      0.88242881	     -0.00016004	     -0.20675617	      0.00414082	     -0.00019782	     51.85282297
      2.92851004	     -0.04817381	     -0.00033781	     -0.18922784	     -0.05443432	      0.88242856	     -0.00016186	     -0.20674460	      0.00412335	     -0.00020860	     51.58576077
      2.92971264	     -0.04816788	     -0.00033943	     -0.18922162	     -0.05442937	      0.88242830	     -0.00016369	     -0.20673332	      0.00410597	     -0.00021826	     51.49879248
      2.93091525	     -0.04816876	     -0.00034273	     -0.18922218	     -0.05442444	      0.88242804	     -0.00016555	     -0.20672228	      0.00408884	     -0.00022672	     51.22418858
      2.93211785	     -0.04816621	     -0.00034413	     -0.18921934	     -0.05441954	      0.88242776	     -0.00016743	     -0.20671152	      0.00407184	     -0.00023410	     51.12665863
      2.93332045	     -0.04817033	     -0.00034718	     -0.18922314	     -0.05441465	      0.88242747	     -0.00016933	     -0.20670101	      0.00405513	     -0.00024032	     50.84715589
      2.93452305	     -0.04817106	     -0.00034839	     -0.18922358	     -0.05440978	      0.88242718	     -0.00017124	     -0.20669079	      0.00403858	     -0.00024551	     50.74118389
      2.93572566	     -0.04817802	     -0.00035117	     -0.18923023	     -0.05440494	      0.88242688	     -0.00017317	     -0.20668082	      0.00402237	     -0.00024963	     50.46028669
      2.93692826	     -0.04818195	     -0.00035222	     -0.18923388	     -0.05440011	      0.88242658	     -0.00017512	     -0.20667113	      0.00400637	     -0.00025280	     50.34380146
      2.93813086	     -0.04819205	     -0.00035477	     -0.18924368	     -0.05439530	      0.88242628	     -0.00017709	     -0.20666169	      0.00399072	     -0.00025501	     50.05920229
      2.93933347	     -0.04819941	     -0.00035571	     -0.18925076	     -0.05439051	      0.88242597	     -0.00017907	     -0.20665254	      0.00397532	     -0.00025639	     49.93093026
      2.94053607	     -0.04821255	     -0.00035800	     -0.18926361	     -0.05438574	      0.88242566	     -0.00018107	     -0.20664364	      0.00396030	     -0.00025689	     49.64421414
      2.94173867	     -0.04822315	     -0.00035846	     -0.18927396	     -0.05438098	      0.88242535	     -0.00018308	     -0.20663503	      0.00394554	     -0.00025660	     49.50188289
      2.94294127	     -0.04823946	     -0.00036031	     -0.18928999	     -0.05437625	      0.88242504	     -0.00018510	     -0.20662669	      0.00393119	     -0.00025546	     49.20975290
      2.94414388	     -0.04825358	     -0.00036082	     -0.18930385	     -0.05437153	      0.88242474	     -0.00018714	     -0.20661865	      0.00391713	     -0.00025358	     49.05449261
      2.94534648	     -0.04827271	     -0.00036255	     -0.18932271	     -0.05436683	      0.88242443	     -0.00018920	     -0.20661088	      0.00390348	     -0.00025096	     48.76487601
      2.94654908	     -0.04828984	     -0.00036306	     -0.18933959	     -0.05436214	      0.88242413	     -0.00019126	     -0.20660340	      0.00389016	     -0.00024771	     48.60019940
      2.94800576	     -0.04831756	     -0.00036548	     -0.18936698	     -0.05435648	      0.88242378	     -0.00019378	     -0.20659469	      0.00387465	     -0.00024292	     48.21541365
      2.94907260	     -0.04833326	     -0.00036528	     -0.18938248	     -0.05435236	      0.88242352	     -0.00019564	     -0.20658858	      0.00386357	     -0.00023893	     48.13719394
      2.95013945	     -0.04835477	     -0.00036692	     -0.18940376	     -0.05434824	      0.88242327	     -0.00019750	     -0.20658266	      0.00385291	     -0.00023445	     47.88872573
      2.95157878	     -0.04838171	     -0.00036816	     -0.18943041	     -0.05434271	      0.88242293	     -0.00020003	     -0.20657500	      0.00383900	     -0.00022768	     47.69884874
      2.95286887	     -0.04841148	     -0.00037107	     -0.18945989	     -0.05433776	      0.88242265	     -0.00020230	     -0.20656844	      0.00382709	     -0.00022076	     47.37155462
      2.95415895	     -0.04843546	     -0.00037187	     -0.18948362	     -0.05433283	      0.88242237	     -0.00020458	     -0.20656219	      0.00381550	     -0.00021304	     47.32280593
      2.95527113	     -0.04846406	     -0.00037526	     -0.18951196	     -0.05432859	      0.88242213	     -0.00020656	     -0.20655700	      0.00380592	     -0.00020554	     46.98582248
      2.95638331	     -0.04848744	     -0.00037650	     -0.18953513	     -0.05432436	      0.88242191	     -0.00020854	     -0.20655204	      0.00379647	     -0.00019731	     46.87940332
      2.95773205	     -0.04852124	     -0.00037952	     -0.18956865	     -0.05431925	      0.88242165	     -0.00021095	     -0.20654629	      0.00378533	     -0.00018607	     46.58445408
      2.95908080	     -0.04855032	     -0.00038071	     -0.18959749	     -0.05431415	      0.88242141	     -0.00021337	     -0.20654086	      0.00377430	     -0.00017349	     46.52053879
      2.96019312	     -0.04858112	     -0.00038395	     -0.18962805	     -0.05430996	      0.88242122	     -0.00021536	     -0.20653657	      0.00376542	     -0.00016198	     46.19079668
      2.96130544	     -0.04860669	     -0.00038506	     -0.18965342	     -0.05430578	      0.88242105	     -0.00021736	     -0.20653249	      0.00375651	     -0.00014955	     46.08512401
      2.96267795	     -0.04864254	     -0.00038767	     -0.18968902	     -0.05430063	      0.88242085	     -0.00021983	     -0.20652766	      0.00374565	     -0.00013289	     45.79110786
      2.96405047	     -0.04867258	     -0.00038788	     -0.18971886	     -0.05429550	      0.88242068	     -0.00022230	     -0.20652308	      0.00373474	     -0.00011496	     45.73778237
      2.96513874	     -0.04870291	     -0.00039003	     -0.18974900	     -0.05429144	      0.88242057	     -0.00022426	     -0.20651958	      0.00372623	     -0.00009985	     45.40253357
      2.96622701	     -0.04872770	     -0.00039003	     -0.18977364	     -0.05428739	      0.88242047	     -0.00022622	     -0.20651621	      0.00371767	     -0.00008415	     45.29451634
      2.96764646	     -0.04876316	     -0.00039091	     -0.18980889	     -0.05428212	      0.88242036	     -0.00022877	     -0.20651195	      0.00370666	     -0.00006284	     45.01262462
      2.96906591	     -0.04879219	     -0.00038931	     -0.18983777	     -0.05427686	      0.88242029	     -0.00023132	     -0.20650787	      0.00369569	     -0.00004083	     44.98014137
      2.97012750	     -0.04882009	     -0.00039005	     -0.18986552	     -0.05427294	      0.88242025	     -0.00023323	     -0.20650486	      0.00368770	     -0.00002388	     44.66163724
      2.97118909	     -0.04884239	     -0.00038883	     -0.18988772	     -0.05426903	      0.88242024	     -0.00023513	     -0.20650194	      0.00367971	     -0.00000667	     44.57141344
      2.97267030	     -0.04887585	     -0.00038797	     -0.18992102	     -0.05426359	      0.88242025	     -0.00023778	     -0.20649792	      0.00366878	      0.00001778	     44.32419625
      2.97415150	     -0.04890250	     -0.00038480	     -0.18994756	     -0.05425816	      0.88242029	     -0.00024043	     -0.20649400	      0.00365792	      0.00004250	     44.33216523
[truncated: 290,225 more chars]
