# Supplementary material for: A Neural Controller Model Considering the Vestibulospinal Tract in Human Postural Control
Source: Front Comput Neurosci. 2022 Feb 25;16:785099. doi: 10.3389/fncom.2022.785099 (PMC8913724; doi:10.3389/fncom.2022.785099)
Supplement: Supplementary file 8 [file Data_Sheet_3.zip › SimulationResults/VST+/3.550/opt_6/jiang_CoPpositon_pos.sto]

CoP
version=1
nRows=3686
nColumns=11
inDegrees=no

This file contains CoP trajectory (of origin) and orientations.

Units are S.I. units (seconds, meters, Newtons, ...)
Angles are in degrees.

endheader
time	cop-x	cop-z	cop-x-calcn-r	com-x	com-y	com-z	com-x-calcn-r	com-x-vel	com-y-vel	s_torques
      0.00050956	     -0.05889583	     -0.00032745	     -0.19988573	     -0.06311975	      0.88306779	     -0.00041561	     -0.21706737	      0.00000427	      0.00008594	     19.47600040
      0.00101911	     -0.05828026	     -0.00026130	     -0.19927119	     -0.06311975	      0.88306785	     -0.00041559	     -0.21705120	     -0.00000656	      0.00017381	     22.83325792
      0.00184916	     -0.05763839	     -0.00020309	     -0.19862991	     -0.06311977	      0.88306806	     -0.00041556	     -0.21701330	     -0.00004716	      0.00031723	     20.99730460
      0.00286036	     -0.05727295	     -0.00017829	     -0.19826399	     -0.06311985	      0.88306846	     -0.00041550	     -0.21696063	     -0.00012299	      0.00048348	     19.14298041
      0.00461305	     -0.05721895	     -0.00018714	     -0.19820775	     -0.06312021	      0.88306953	     -0.00041536	     -0.21687883	     -0.00028733	      0.00072461	     16.82211457
      0.00649038	     -0.05742855	     -0.00021034	     -0.19841464	     -0.06312092	      0.88307107	     -0.00041516	     -0.21681822	     -0.00047087	      0.00089721	     13.46073270
      0.00784167	     -0.05756481	     -0.00021978	     -0.19854921	     -0.06312164	      0.88307233	     -0.00041498	     -0.21678954	     -0.00059695	      0.00096647	     11.05104486
      0.00919297	     -0.05766078	     -0.00022238	     -0.19864371	     -0.06312253	      0.88307366	     -0.00041479	     -0.21676898	     -0.00071593	      0.00099521	      9.59746177
      0.01054427	     -0.05771134	     -0.00022031	     -0.19869299	     -0.06312358	      0.88307501	     -0.00041457	     -0.21675342	     -0.00082919	      0.00098938	      8.65881430
      0.01222691	     -0.05773687	     -0.00021537	     -0.19871704	     -0.06312509	      0.88307664	     -0.00041427	     -0.21673789	     -0.00096385	      0.00094315	      8.02477067
      0.01354960	     -0.05773483	     -0.00021106	     -0.19871390	     -0.06312643	      0.88307785	     -0.00041403	     -0.21672744	     -0.00106658	      0.00088248	      7.96718836
      0.01487229	     -0.05772877	     -0.00020783	     -0.19870673	     -0.06312791	      0.88307896	     -0.00041376	     -0.21671802	     -0.00116693	      0.00080514	      7.81198145
      0.01619498	     -0.05771702	     -0.00020591	     -0.19869388	     -0.06312952	      0.88307997	     -0.00041349	     -0.21670952	     -0.00126582	      0.00071456	      7.89520383
      0.01797823	     -0.05770255	     -0.00020512	     -0.19867790	     -0.06313189	      0.88308112	     -0.00041310	     -0.21669951	     -0.00139672	      0.00057664	      7.74552208
      0.01929453	     -0.05768884	     -0.00020673	     -0.19866305	     -0.06313379	      0.88308181	     -0.00041281	     -0.21669324	     -0.00149210	      0.00046594	      7.94924523
      0.02061083	     -0.05767937	     -0.00020895	     -0.19865245	     -0.06313582	      0.88308235	     -0.00041250	     -0.21668793	     -0.00158592	      0.00034971	      7.77198654
      0.02222629	     -0.05766682	     -0.00021319	     -0.19863849	     -0.06313847	      0.88308279	     -0.00041212	     -0.21668277	     -0.00169932	      0.00020120	      7.82890057
      0.02366955	     -0.05766150	     -0.00021748	     -0.19863194	     -0.06314100	      0.88308299	     -0.00041177	     -0.21667938	     -0.00179833	      0.00006465	      7.54160373
      0.02511280	     -0.05765528	     -0.00022299	     -0.19862449	     -0.06314366	      0.88308298	     -0.00041141	     -0.21667718	     -0.00189534	     -0.00007449	      7.61725978
      0.02655605	     -0.05765773	     -0.00022840	     -0.19862572	     -0.06314647	      0.88308277	     -0.00041105	     -0.21667609	     -0.00198931	     -0.00021502	      7.37697104
      0.02799931	     -0.05766009	     -0.00023459	     -0.19862690	     -0.06314940	      0.88308236	     -0.00041068	     -0.21667616	     -0.00208045	     -0.00035623	      7.46616436
      0.02944256	     -0.05767316	     -0.00024023	     -0.19863883	     -0.06315247	      0.88308174	     -0.00041030	     -0.21667731	     -0.00216747	     -0.00049698	      7.36505029
      0.03088581	     -0.05768631	     -0.00024639	     -0.19865087	     -0.06315566	      0.88308092	     -0.00040991	     -0.21667959	     -0.00225057	     -0.00063658	      7.52296957
      0.03232906	     -0.05771156	     -0.00025166	     -0.19867508	     -0.06315896	      0.88307991	     -0.00040952	     -0.21668291	     -0.00232829	     -0.00077380	      7.63027546
      0.03377232	     -0.05773601	     -0.00025727	     -0.19869854	     -0.06316238	      0.88307869	     -0.00040912	     -0.21668735	     -0.00240095	     -0.00090786	      7.92035120
      0.03505924	     -0.05776826	     -0.00026135	     -0.19872998	     -0.06316550	      0.88307745	     -0.00040875	     -0.21669215	     -0.00246019	     -0.00102362	      8.22330874
      0.03634617	     -0.05780051	     -0.00026545	     -0.19876146	     -0.06316871	      0.88307606	     -0.00040838	     -0.21669779	     -0.00251451	     -0.00113517	      8.64027852
      0.03792033	     -0.05784770	     -0.00026966	     -0.19880781	     -0.06317271	      0.88307417	     -0.00040791	     -0.21670573	     -0.00257323	     -0.00126453	      9.28592045
      0.03949449	     -0.05789523	     -0.00027358	     -0.19885459	     -0.06317680	      0.88307208	     -0.00040743	     -0.21671480	     -0.00262361	     -0.00138485	     10.09505637
      0.04080759	     -0.05794157	     -0.00027607	     -0.19890039	     -0.06318027	      0.88307020	     -0.00040702	     -0.21672313	     -0.00265857	     -0.00147709	     10.84768448
      0.04212069	     -0.05798516	     -0.00027850	     -0.19894351	     -0.06318378	      0.88306821	     -0.00040660	     -0.21673212	     -0.00268769	     -0.00156129	     11.71492500
      0.04343378	     -0.05803126	     -0.00028047	     -0.19898921	     -0.06318733	      0.88306611	     -0.00040618	     -0.21674169	     -0.00271064	     -0.00163659	     12.62243720
      0.04524626	     -0.05809051	     -0.00028293	     -0.19904802	     -0.06319226	      0.88306306	     -0.00040557	     -0.21675569	     -0.00273307	     -0.00172492	     14.01686824
      0.04657575	     -0.05813601	     -0.00028428	     -0.19909327	     -0.06319590	      0.88306073	     -0.00040512	     -0.21676642	     -0.00274284	     -0.00177739	     14.93971477
      0.04790523	     -0.05817611	     -0.00028559	     -0.19913318	     -0.06319955	      0.88305834	     -0.00040465	     -0.21677748	     -0.00274791	     -0.00181918	     15.97815793
      0.04951829	     -0.05822399	     -0.00028670	     -0.19918091	     -0.06320399	      0.88305537	     -0.00040408	     -0.21679118	     -0.00274792	     -0.00185506	     17.01185032
      0.05094236	     -0.05825763	     -0.00028752	     -0.19921448	     -0.06320790	      0.88305271	     -0.00040356	     -0.21680343	     -0.00274362	     -0.00187327	     18.06701558
      0.05236642	     -0.05829129	     -0.00028796	     -0.19924813	     -0.06321180	      0.88305004	     -0.00040304	     -0.21681565	     -0.00273552	     -0.00187883	     18.69858126
      0.05379049	     -0.05831482	     -0.00028831	     -0.19927167	     -0.06321569	      0.88304737	     -0.00040250	     -0.21682779	     -0.00272506	     -0.00187223	     19.55555112
      0.05521455	     -0.05833759	     -0.00028837	     -0.19929450	     -0.06321956	      0.88304471	     -0.00040195	     -0.21683965	     -0.00271237	     -0.00185372	     19.89609194
      0.05663862	     -0.05835019	     -0.00028846	     -0.19930717	     -0.06322341	      0.88304209	     -0.00040140	     -0.21685120	     -0.00269887	     -0.00182408	     20.49896295
      0.05806268	     -0.05836263	     -0.00028848	     -0.19931970	     -0.06322725	      0.88303952	     -0.00040084	     -0.21686229	     -0.00268462	     -0.00178386	     20.53916273
      0.05948674	     -0.05836537	     -0.00028857	     -0.19932254	     -0.06323106	      0.88303702	     -0.00040027	     -0.21687291	     -0.00267095	     -0.00173414	     20.90229380
      0.06091081	     -0.05836858	     -0.00028855	     -0.19932585	     -0.06323485	      0.88303459	     -0.00039969	     -0.21688296	     -0.00265774	     -0.00167567	     20.69119041
      0.06233487	     -0.05836223	     -0.00028852	     -0.19931958	     -0.06323863	      0.88303225	     -0.00039911	     -0.21689246	     -0.00264620	     -0.00160970	     20.87022931
      0.06375894	     -0.05835744	     -0.00028850	     -0.19931487	     -0.06324239	      0.88303001	     -0.00039852	     -0.21690129	     -0.00263604	     -0.00153709	     20.47485941
      0.06518300	     -0.05834356	     -0.00028844	     -0.19930106	     -0.06324614	      0.88302787	     -0.00039792	     -0.21690950	     -0.00262838	     -0.00145914	     20.51622571
      0.06660707	     -0.05833270	     -0.00028837	     -0.19929024	     -0.06324988	      0.88302585	     -0.00039732	     -0.21691700	     -0.00262274	     -0.00137673	     19.99487098
      0.06803113	     -0.05831306	     -0.00028811	     -0.19927063	     -0.06325361	      0.88302395	     -0.00039671	     -0.21692387	     -0.00262016	     -0.00129119	     19.95100367
      0.06945520	     -0.05829738	     -0.00028780	     -0.19925496	     -0.06325734	      0.88302218	     -0.00039609	     -0.21693003	     -0.00261995	     -0.00120338	     19.36977230
      0.07087926	     -0.05827319	     -0.00028728	     -0.19923074	     -0.06326107	      0.88302053	     -0.00039547	     -0.21693558	     -0.00262308	     -0.00111462	     19.29889382
      0.07230333	     -0.05825477	     -0.00028695	     -0.19921228	     -0.06326481	      0.88301900	     -0.00039484	     -0.21694043	     -0.00262872	     -0.00102566	     18.70144026
      0.07372739	     -0.05822776	     -0.00028643	     -0.19918520	     -0.06326856	      0.88301761	     -0.00039421	     -0.21694472	     -0.00263781	     -0.00093767	     18.63077108
      0.07515146	     -0.05820783	     -0.00028628	     -0.19916516	     -0.06327233	      0.88301633	     -0.00039357	     -0.21694834	     -0.00264937	     -0.00085124	     18.04709651
      0.07657552	     -0.05817900	     -0.00028581	     -0.19913620	     -0.06327611	      0.88301518	     -0.00039293	     -0.21695145	     -0.00266441	     -0.00076742	     17.98767175
      0.07785631	     -0.05815965	     -0.00028554	     -0.19911671	     -0.06327953	      0.88301424	     -0.00039235	     -0.21695372	     -0.00267997	     -0.00069463	     17.50719065
      0.07913709	     -0.05813416	     -0.00028487	     -0.19909105	     -0.06328298	      0.88301340	     -0.00039176	     -0.21695559	     -0.00269813	     -0.00062503	     17.34011458
      0.08068229	     -0.05810761	     -0.00028418	     -0.19906429	     -0.06328716	      0.88301250	     -0.00039105	     -0.21695727	     -0.00272285	     -0.00054578	     17.15127350
      0.08222750	     -0.05809850	     -0.00028557	     -0.19905484	     -0.06329139	      0.88301171	     -0.00039034	     -0.21695875	     -0.00275389	     -0.00047280	     17.23507285
      0.08352699	     -0.05814713	     -0.00029069	     -0.19910303	     -0.06329499	      0.88301113	     -0.00038973	     -0.21696101	     -0.00278970	     -0.00041821	     17.03881652
      0.08482648	     -0.05826551	     -0.00029786	     -0.19922085	     -0.06329865	      0.88301062	     -0.00038912	     -0.21696627	     -0.00283502	     -0.00037345	     17.02708112
      0.08638626	     -0.05850573	     -0.00030650	     -0.19946031	     -0.06330312	      0.88301007	     -0.00038837	     -0.21697930	     -0.00289685	     -0.00033808	     16.87999656
      0.08794603	     -0.05880572	     -0.00031085	     -0.19975963	     -0.06330769	      0.88300955	     -0.00038762	     -0.21700154	     -0.00296000	     -0.00032770	     17.65748092
      0.08924787	     -0.05907608	     -0.00031067	     -0.20002956	     -0.06331157	      0.88300912	     -0.00038699	     -0.21702704	     -0.00300935	     -0.00033940	     17.78883372
      0.09054970	     -0.05933035	     -0.00030651	     -0.20028352	     -0.06331552	      0.88300866	     -0.00038635	     -0.21705795	     -0.00305525	     -0.00036903	     18.79269849
      0.09216328	     -0.05961776	     -0.00029773	     -0.20057067	     -0.06332049	      0.88300802	     -0.00038555	     -0.21710181	     -0.00310721	     -0.00042765	     19.29430537
      0.09377686	     -0.05986214	     -0.00028700	     -0.20081488	     -0.06332554	      0.88300727	     -0.00038477	     -0.21714973	     -0.00315570	     -0.00050633	     20.56709888
      0.09507867	     -0.06004008	     -0.00027841	     -0.20099270	     -0.06332968	      0.88300656	     -0.00038414	     -0.21719010	     -0.00319257	     -0.00058101	     20.06807436
      0.09638048	     -0.06019631	     -0.00027090	     -0.20114879	     -0.06333386	      0.88300575	     -0.00038352	     -0.21723135	     -0.00322854	     -0.00066329	     20.34070311
      0.09805277	     -0.06037976	     -0.00026385	     -0.20133203	     -0.06333929	      0.88300455	     -0.00038276	     -0.21728488	     -0.00327283	     -0.00077659	     19.70932015
      0.09972506	     -0.06054148	     -0.00026101	     -0.20149348	     -0.06334480	      0.88300315	     -0.00038203	     -0.21733850	     -0.00331517	     -0.00089497	     19.79783065
      0.10102351	     -0.06066214	     -0.00026121	     -0.20161390	     -0.06334913	      0.88300193	     -0.00038148	     -0.21737983	     -0.00334567	     -0.00098807	     18.84383767
      0.10232196	     -0.06077276	     -0.00026424	     -0.20172423	     -0.06335349	      0.88300059	     -0.00038096	     -0.21742076	     -0.00337442	     -0.00108079	     18.68714065
      0.10405060	     -0.06091466	     -0.00027104	     -0.20186573	     -0.06335935	      0.88299861	     -0.00038031	     -0.21747428	     -0.00340877	     -0.00120126	     18.30742752
      0.10577925	     -0.06104662	     -0.00028152	     -0.20199728	     -0.06336527	      0.88299644	     -0.00037971	     -0.21752646	     -0.00343868	     -0.00131635	     18.58954559
      0.10706531	     -0.06114751	     -0.00029042	     -0.20209787	     -0.06336971	      0.88299469	     -0.00037929	     -0.21756422	     -0.00345720	     -0.00139719	     18.65013198
      0.10835137	     -0.06124389	     -0.00030118	     -0.20219396	     -0.06337416	      0.88299284	     -0.00037889	     -0.21760111	     -0.00347309	     -0.00147322	     19.03462020
      0.11014309	     -0.06138544	     -0.00031804	     -0.20233511	     -0.06338040	      0.88299012	     -0.00037838	     -0.21765109	     -0.00349013	     -0.00156923	     19.67838799
      0.11172897	     -0.06151530	     -0.00033260	     -0.20246466	     -0.06338595	      0.88298757	     -0.00037796	     -0.21769414	     -0.00350043	     -0.00164376	     20.20943355
      0.11331485	     -0.06165185	     -0.00034653	     -0.20260098	     -0.06339150	      0.88298491	     -0.00037758	     -0.21773620	     -0.00350534	     -0.00170823	     20.89145474
      0.11490073	     -0.06179256	     -0.00035978	     -0.20274152	     -0.06339706	      0.88298216	     -0.00037722	     -0.21777762	     -0.00350550	     -0.00176292	     21.10870901
      0.11625291	     -0.06192330	     -0.00036866	     -0.20287220	     -0.06340180	      0.88297974	     -0.00037693	     -0.21781254	     -0.00350085	     -0.00180182	     21.55021758
      0.11760508	     -0.06205510	     -0.00037705	     -0.20300399	     -0.06340653	      0.88297729	     -0.00037665	     -0.21784723	     -0.00349251	     -0.00183412	     21.60403299
      0.11930334	     -0.06222742	     -0.00038531	     -0.20317641	     -0.06341245	      0.88297414	     -0.00037633	     -0.21789050	     -0.00347601	     -0.00186554	     21.72968938
      0.12100159	     -0.06239936	     -0.00039202	     -0.20334853	     -0.06341833	      0.88297095	     -0.00037602	     -0.21793351	     -0.00345363	     -0.00188750	     21.55829787
      0.12237981	     -0.06254479	     -0.00039500	     -0.20349419	     -0.06342308	      0.88296834	     -0.00037579	     -0.21796826	     -0.00343059	     -0.00189865	     21.52914575
      0.12375803	     -0.06268825	     -0.00039756	     -0.20363794	     -0.06342779	      0.88296572	     -0.00037557	     -0.21800302	     -0.00340416	     -0.00190444	     21.36971530
      0.12547491	     -0.06286838	     -0.00039825	     -0.20381851	     -0.06343360	      0.88296245	     -0.00037531	     -0.21804633	     -0.00336587	     -0.00190451	     21.20830585
      0.12719178	     -0.06304084	     -0.00039823	     -0.20399149	     -0.06343934	      0.88295919	     -0.00037506	     -0.21808971	     -0.00332272	     -0.00189735	     21.17580072
      0.12854270	     -0.06317493	     -0.00039602	     -0.20412605	     -0.06344380	      0.88295663	     -0.00037489	     -0.21812378	     -0.00328480	     -0.00188679	     20.97689991
      0.12989362	     -0.06330012	     -0.00039413	     -0.20425174	     -0.06344821	      0.88295409	     -0.00037472	     -0.21815776	     -0.00324445	     -0.00187229	     20.98129178
      0.13167750	     -0.06345687	     -0.00039034	     -0.20440921	     -0.06345395	      0.88295077	     -0.00037453	     -0.21820229	     -0.00318697	     -0.00184713	     20.81547705
      0.13346138	     -0.06359756	     -0.00038742	     -0.20455065	     -0.06345958	      0.88294751	     -0.00037436	     -0.21824627	     -0.00312602	     -0.00181547	     21.00648843
      0.13478581	     -0.06369570	     -0.00038383	     -0.20464939	     -0.06346369	      0.88294512	     -0.00037425	     -0.21827836	     -0.00307807	     -0.00178766	     20.62697572
      0.13611024	     -0.06378269	     -0.00038143	     -0.20473698	     -0.06346774	      0.88294277	     -0.00037416	     -0.21830988	     -0.00302896	     -0.00175639	     20.60768525
      0.13797496	     -0.06389283	     -0.00037782	     -0.20484797	     -0.06347332	      0.88293954	     -0.00037407	     -0.21835301	     -0.00295738	     -0.00170630	     20.28308070
      0.13958685	     -0.06397449	     -0.00037614	     -0.20493037	     -0.06347803	      0.88293683	     -0.00037402	     -0.21838898	     -0.00289419	     -0.00165752	     20.24350717
      0.14119874	     -0.06404798	     -0.00037385	     -0.20500461	     -0.06348265	      0.88293420	     -0.00037400	     -0.21842355	     -0.00282947	     -0.00160369	     19.76166734
      0.14281063	     -0.06410910	     -0.00037392	     -0.20506646	     -0.06348716	      0.88293166	     -0.00037402	     -0.21845662	     -0.00276450	     -0.00154523	     19.77291110
      0.14442253	     -0.06416601	     -0.00037268	     -0.20512411	     -0.06349156	      0.88292922	     -0.00037407	     -0.21848807	     -0.00269832	     -0.00148222	     19.18646322
      0.14582760	     -0.06420767	     -0.00037422	     -0.20516638	     -0.06349531	      0.88292718	     -0.00037415	     -0.21851418	     -0.00264100	     -0.00142417	     19.19110375
      0.14723267	     -0.06424842	     -0.00037481	     -0.20520776	     -0.06349898	      0.88292522	     -0.00037425	     -0.21853905	     -0.00258306	     -0.00136336	     18.84858992
      0.14896472	     -0.06429381	     -0.00037720	     -0.20525389	     -0.06350339	      0.88292293	     -0.00037441	     -0.21856808	     -0.00251186	     -0.00128545	     18.67661322
      0.15069678	     -0.06433864	     -0.00037857	     -0.20529948	     -0.06350768	      0.88292077	     -0.00037461	     -0.21859534	     -0.00244012	     -0.00120491	     18.27445415
      0.15211921	     -0.06437175	     -0.00038164	     -0.20533319	     -0.06351111	      0.88291910	     -0.00037481	     -0.21861650	     -0.00238161	     -0.00113765	     18.21482050
      0.15354165	     -0.06440578	     -0.00038328	     -0.20536783	     -0.06351446	      0.88291753	     -0.00037503	     -0.21863655	     -0.00232250	     -0.00106973	     17.95235062
      0.15529213	     -0.06444525	     -0.00038638	     -0.20540804	     -0.06351846	      0.88291573	     -0.00037535	     -0.21865981	     -0.00224982	     -0.00098624	     17.78586640
      0.15704262	     -0.06448567	     -0.00038766	     -0.20544924	     -0.06352233	      0.88291408	     -0.00037571	     -0.21868157	     -0.00217620	     -0.00090349	     17.45354880
      0.15842455	     -0.06451489	     -0.00039048	     -0.20547904	     -0.06352530	      0.88291288	     -0.00037602	     -0.21869778	     -0.00211820	     -0.00083948	     17.36940883
      0.15980649	     -0.06454519	     -0.00039153	     -0.20550996	     -0.06352819	      0.88291176	     -0.00037635	     -0.21871316	     -0.00205933	     -0.00077690	     17.14654429
      0.16162272	     -0.06458298	     -0.00039365	     -0.20554856	     -0.06353185	      0.88291042	     -0.00037683	     -0.21873220	     -0.00198146	     -0.00069774	     16.96340723
      0.16343895	     -0.06462073	     -0.00039359	     -0.20558717	     -0.06353538	      0.88290922	     -0.00037735	     -0.21875001	     -0.00190212	     -0.00062270	     16.64572440
      0.16478682	     -0.06464524	     -0.00039537	     -0.20561228	     -0.06353791	      0.88290842	     -0.00037776	     -0.21876248	     -0.00184306	     -0.00057023	     16.59299041
      0.16613469	     -0.06466783	     -0.00039524	     -0.20563551	     -0.06354035	      0.88290768	     -0.00037820	     -0.21877430	     -0.00178306	     -0.00052058	     16.42768561
      0.16803457	     -0.06468850	     -0.00039547	     -0.20565709	     -0.06354366	      0.88290676	     -0.00037885	     -0.21878971	     -0.00169802	     -0.00045563	     16.37341384
      0.16968319	     -0.06469031	     -0.00039380	     -0.20565971	     -0.06354639	      0.88290605	     -0.00037945	     -0.21880152	     -0.00162424	     -0.00040387	     16.33974399
      0.17133181	     -0.06466934	     -0.00039366	     -0.20563952	     -0.06354901	      0.88290542	     -0.00038009	     -0.21881134	     -0.00155262	     -0.00035560	     16.49994732
      0.17298043	     -0.06462377	     -0.00039065	     -0.20559473	     -0.06355152	      0.88290488	     -0.00038076	     -0.21881855	     -0.00148461	     -0.00031028	     16.66778613
      0.17440721	     -0.06456456	     -0.00039077	     -0.20553609	     -0.06355360	      0.88290446	     -0.00038137	     -0.21882232	     -0.00143032	     -0.00027297	     17.02084083
      0.17583399	     -0.06449080	     -0.00038927	     -0.20546289	     -0.06355560	      0.88290410	     -0.00038201	     -0.21882360	     -0.00138023	     -0.00023681	     17.32535979
      0.17757776	     -0.06438597	     -0.00038981	     -0.20535863	     -0.06355796	      0.88290372	     -0.00038282	     -0.21882177	     -0.00132574	     -0.00019402	     17.88255360
      0.17932153	     -0.06427324	     -0.00038923	     -0.20524641	     -0.06356023	      0.88290342	     -0.00038367	     -0.21881649	     -0.00127731	     -0.00015235	     18.36932580
      0.18071936	     -0.06417943	     -0.00039150	     -0.20515292	     -0.06356199	      0.88290323	     -0.00038438	     -0.21881009	     -0.00124303	     -0.00012017	     18.90056713
      0.18211719	     -0.06408591	     -0.00039212	     -0.20505972	     -0.06356370	      0.88290308	     -0.00038512	     -0.21880202	     -0.00121081	     -0.00008888	     19.31383322
      0.18389331	     -0.06396696	     -0.00039426	     -0.20494112	     -0.06356582	      0.88290296	     -0.00038608	     -0.21878977	     -0.00117251	     -0.00005115	     19.93424350
      0.18566943	     -0.06385028	     -0.00039447	     -0.20482483	     -0.06356787	      0.88290290	     -0.00038707	     -0.21877563	     -0.00113415	     -0.00001538	     20.38820347
      0.18706119	     -0.06375711	     -0.00039676	     -0.20473191	     -0.06356943	      0.88290290	     -0.00038788	     -0.21876346	     -0.00110448	      0.00001080	     20.91979455
      0.18845294	     -0.06366487	     -0.00039695	     -0.20463997	     -0.06357094	      0.88290293	     -0.00038870	     -0.21875042	     -0.00107329	      0.00003567	     21.36188832
      0.19024088	     -0.06354450	     -0.00039824	     -0.20452000	     -0.06357282	      0.88290302	     -0.00038979	     -0.21873250	     -0.00103182	      0.00006559	     21.99035160
      0.19202883	     -0.06342333	     -0.00039690	     -0.20439927	     -0.06357463	      0.88290316	     -0.00039090	     -0.21871338	     -0.00098789	      0.00009343	     22.60255808
      0.19333683	     -0.06333298	     -0.00039808	     -0.20430923	     -0.06357590	      0.88290330	     -0.00039173	     -0.21869870	     -0.00095476	      0.00011251	     23.08091763
      0.19464484	     -0.06324239	     -0.00039713	     -0.20421899	     -0.06357713	      0.88290346	     -0.00039258	     -0.21868348	     -0.00092024	      0.00013055	     23.53893381
      0.19654288	     -0.06310944	     -0.00039633	     -0.20408656	     -0.06357882	      0.88290373	     -0.00039383	     -0.21866052	     -0.00086846	      0.00015486	     24.24188221
      0.19814950	     -0.06299584	     -0.00039394	     -0.20397344	     -0.06358018	      0.88290399	     -0.00039491	     -0.21864034	     -0.00082298	      0.00017376	     24.78348593
      0.19975612	     -0.06288112	     -0.00039317	     -0.20385918	     -0.06358147	      0.88290429	     -0.00039601	     -0.21861956	     -0.00077657	      0.00019112	     25.39780443
      0.20136274	     -0.06276558	     -0.00038944	     -0.20374417	     -0.06358268	      0.88290461	     -0.00039712	     -0.21859822	     -0.00072903	      0.00020697	     25.86982216
      0.20278943	     -0.06266220	     -0.00038857	     -0.20364123	     -0.06358369	      0.88290491	     -0.00039813	     -0.21857885	     -0.00068654	      0.00021978	     26.40895925
      0.20421612	     -0.06255812	     -0.00038524	     -0.20353761	     -0.06358464	      0.88290523	     -0.00039914	     -0.21855911	     -0.00064349	      0.00023144	     26.79295586
      0.20564281	     -0.06245349	     -0.00038318	     -0.20343344	     -0.06358552	      0.88290557	     -0.00040016	     -0.21853903	     -0.00060044	      0.00024196	     27.25209349
      0.20749553	     -0.06231691	     -0.00037870	     -0.20329747	     -0.06358658	      0.88290603	     -0.00040150	     -0.21851249	     -0.00054441	      0.00025404	     27.68609645
      0.20892982	     -0.06221091	     -0.00037704	     -0.20319193	     -0.06358733	      0.88290640	     -0.00040255	     -0.21849162	     -0.00050148	      0.00026215	     28.13991564
      0.21036412	     -0.06210456	     -0.00037333	     -0.20308605	     -0.06358802	      0.88290678	     -0.00040360	     -0.21847048	     -0.00045874	      0.00026929	     28.39144125
      0.21179842	     -0.06199822	     -0.00037095	     -0.20298015	     -0.06358865	      0.88290717	     -0.00040466	     -0.21844909	     -0.00041669	      0.00027542	     28.73786031
      0.21364654	     -0.06186112	     -0.00036615	     -0.20284365	     -0.06358937	      0.88290769	     -0.00040603	     -0.21842121	     -0.00036336	      0.00028197	     28.98130652
      0.21504041	     -0.06175836	     -0.00036455	     -0.20274129	     -0.06358985	      0.88290808	     -0.00040707	     -0.21839997	     -0.00032428	      0.00028588	     29.31705572
      0.21643428	     -0.06165603	     -0.00036105	     -0.20263938	     -0.06359028	      0.88290848	     -0.00040810	     -0.21837856	     -0.00028590	      0.00028901	     29.43464633
      0.21814167	     -0.06153198	     -0.00035859	     -0.20251581	     -0.06359072	      0.88290898	     -0.00040937	     -0.21835216	     -0.00024044	      0.00029166	     29.72855170
      0.21965892	     -0.06142303	     -0.00035454	     -0.20240729	     -0.06359106	      0.88290942	     -0.00041050	     -0.21832857	     -0.00020118	      0.00029302	     29.75276586
      0.22117617	     -0.06131605	     -0.00035307	     -0.20230069	     -0.06359134	      0.88290987	     -0.00041162	     -0.21830492	     -0.00016356	      0.00029327	     30.01247262
      0.22269342	     -0.06121048	     -0.00034900	     -0.20219552	     -0.06359156	      0.88291031	     -0.00041274	     -0.21828123	     -0.00012703	      0.00029253	     29.97306390
      0.22421067	     -0.06110700	     -0.00034783	     -0.20209238	     -0.06359172	      0.88291076	     -0.00041386	     -0.21825753	     -0.00009228	      0.00029062	     30.21170223
      0.22572792	     -0.06100520	     -0.00034360	     -0.20199095	     -0.06359184	      0.88291119	     -0.00041496	     -0.21823387	     -0.00005864	      0.00028773	     30.10609187
      0.22724517	     -0.06090597	     -0.00034286	     -0.20189202	     -0.06359190	      0.88291163	     -0.00041606	     -0.21821026	     -0.00002688	      0.00028363	     30.33952562
      0.22876242	     -0.06080862	     -0.00033833	     -0.20179501	     -0.06359192	      0.88291205	     -0.00041715	     -0.21818674	      0.00000382	      0.00027854	     30.16378182
      0.23008783	     -0.06072591	     -0.00033771	     -0.20171254	     -0.06359190	      0.88291242	     -0.00041809	     -0.21816630	      0.00002905	      0.00027309	     30.32365553
      0.23141324	     -0.06064489	     -0.00033487	     -0.20163177	     -0.06359184	      0.88291278	     -0.00041902	     -0.21814597	      0.00005341	      0.00026687	     30.24774310
      0.23307388	     -0.06054641	     -0.00033297	     -0.20153357	     -0.06359173	      0.88291321	     -0.00042017	     -0.21812070	      0.00008220	      0.00025785	     30.30485686
      0.23473453	     -0.06045085	     -0.00032898	     -0.20143830	     -0.06359157	      0.88291363	     -0.00042130	     -0.21809568	      0.00010956	      0.00024757	     30.14383068
      0.23605982	     -0.06037707	     -0.00032834	     -0.20136470	     -0.06359141	      0.88291396	     -0.00042218	     -0.21807591	      0.00012996	      0.00023831	     30.24940410
      0.23738510	     -0.06030521	     -0.00032553	     -0.20129304	     -0.06359123	      0.88291427	     -0.00042306	     -0.21805634	      0.00014963	      0.00022826	     30.14774305
      0.23906735	     -0.06021682	     -0.00032353	     -0.20120486	     -0.06359095	      0.88291464	     -0.00042414	     -0.21803179	      0.00017309	      0.00021428	     30.17452822
      0.24074960	     -0.06013103	     -0.00031922	     -0.20111931	     -0.06359064	      0.88291499	     -0.00042519	     -0.21800758	      0.00019538	      0.00019907	     29.96630897
      0.24200452	     -0.06006926	     -0.00031874	     -0.20105766	     -0.06359039	      0.88291523	     -0.00042596	     -0.21798975	      0.00021085	      0.00018683	     30.05550116
      0.24325944	     -0.06000886	     -0.00031627	     -0.20099741	     -0.06359012	      0.88291545	     -0.00042671	     -0.21797213	      0.00022581	      0.00017397	     29.95070458
      0.24503407	     -0.05992627	     -0.00031405	     -0.20091500	     -0.06358970	      0.88291575	     -0.00042775	     -0.21794756	      0.00024569	      0.00015464	     29.92482115
      0.24655353	     -0.05985777	     -0.00031079	     -0.20084666	     -0.06358931	      0.88291597	     -0.00042860	     -0.21792686	      0.00026184	      0.00013716	     29.75780307
      0.24807300	     -0.05979171	     -0.00030961	     -0.20078072	     -0.06358890	      0.88291616	     -0.00042943	     -0.21790649	      0.00027688	      0.00011878	     29.79473135
      0.24959246	     -0.05972747	     -0.00030586	     -0.20071662	     -0.06358847	      0.88291633	     -0.00043022	     -0.21788644	      0.00029136	      0.00009971	     29.56368505
      0.25111192	     -0.05966596	     -0.00030535	     -0.20065521	     -0.06358802	      0.88291646	     -0.00043098	     -0.21786672	      0.00030469	      0.00007985	     29.66532156
      0.25241489	     -0.05961465	     -0.00030184	     -0.20060401	     -0.06358761	      0.88291656	     -0.00043161	     -0.21785008	      0.00031584	      0.00006247	     29.41854689
      0.25371785	     -0.05956514	     -0.00030054	     -0.20055458	     -0.06358719	      0.88291663	     -0.00043222	     -0.21783368	      0.00032622	      0.00004466	     29.40196776
      0.25535604	     -0.05950495	     -0.00029740	     -0.20049449	     -0.06358665	      0.88291668	     -0.00043294	     -0.21781342	      0.00033868	      0.00002187	     29.22204521
      0.25699424	     -0.05944735	     -0.00029632	     -0.20043696	     -0.06358608	      0.88291670	     -0.00043362	     -0.21779355	      0.00035010	     -0.00000141	     29.26386673
      0.25828954	     -0.05940192	     -0.00029330	     -0.20039162	     -0.06358563	      0.88291669	     -0.00043413	     -0.21777814	      0.00035876	     -0.00001993	     29.02390711
      0.25958484	     -0.05935913	     -0.00029257	     -0.20034887	     -0.06358516	      0.88291665	     -0.00043461	     -0.21776301	      0.00036661	     -0.00003859	     28.99027561
      0.26125377	     -0.05930782	     -0.00029034	     -0.20029761	     -0.06358454	      0.88291656	     -0.00043519	     -0.21774400	      0.00037594	     -0.00006273	     28.80425019
      0.26292270	     -0.05926162	     -0.00029070	     -0.20025142	     -0.06358390	      0.88291644	     -0.00043572	     -0.21772561	      0.00038399	     -0.00008713	     28.86458799
      0.26415416	     -0.05923178	     -0.00028869	     -0.20022161	     -0.06358343	      0.88291632	     -0.00043609	     -0.21771252	      0.00038949	     -0.00010523	     28.61188828
      0.26538562	     -0.05920909	     -0.00028879	     -0.20019892	     -0.06358294	      0.88291618	     -0.00043642	     -0.21769996	      0.00039418	     -0.00012364	     28.56590060
      0.26714796	     -0.05919204	     -0.00028830	     -0.20018185	     -0.06358224	      0.88291594	     -0.00043686	     -0.21768322	      0.00040007	     -0.00015076	     28.37114647
      0.26865091	     -0.05919544	     -0.00028969	     -0.20018520	     -0.06358164	      0.88291569	     -0.00043718	     -0.21767047	      0.00040425	     -0.00017527	     28.33780751
      0.27015386	     -0.05921722	     -0.00028931	     -0.20020696	     -0.06358103	      0.88291541	     -0.00043747	     -0.21765953	      0.00040827	     -0.00020164	     28.09148500
      0.27165682	     -0.05925736	     -0.00029070	     -0.20024705	     -0.06358041	      0.88291508	     -0.00043771	     -0.21765075	      0.00041195	     -0.00023070	     28.12173060
      0.27315977	     -0.05931377	     -0.00028799	     -0.20030348	     -0.06357979	      0.88291471	     -0.00043790	     -0.21764438	      0.00041628	     -0.00026305	     27.78540427
      0.27444640	     -0.05937430	     -0.00028793	     -0.20036402	     -0.06357925	      0.88291436	     -0.00043803	     -0.21764094	      0.00042026	     -0.00029410	     27.85540469
      0.27573303	     -0.05944415	     -0.00028471	     -0.20043393	     -0.06357871	      0.88291396	     -0.00043813	     -0.21763943	      0.00042532	     -0.00032847	     27.67722171
      0.27735998	     -0.05954384	     -0.00028048	     -0.20053373	     -0.06357801	      0.88291338	     -0.00043820	     -0.21764026	      0.00043311	     -0.00037727	     27.66654569
      0.27898694	     -0.05965452	     -0.00027297	     -0.20064460	     -0.06357730	      0.88291272	     -0.00043822	     -0.21764409	      0.00044313	     -0.00043237	     27.37313471
      0.28029012	     -0.05974938	     -0.00026844	     -0.20073960	     -0.06357671	      0.88291213	     -0.00043820	     -0.21764923	      0.00045253	     -0.00048132	     27.51988164
      0.28159329	     -0.05984972	     -0.00026151	     -0.20084015	     -0.06357612	      0.88291147	     -0.00043814	     -0.21765615	      0.00046370	     -0.00053438	     27.34173410
      0.28324128	     -0.05998393	     -0.00025407	     -0.20097463	     -0.06357534	      0.88291053	     -0.00043803	     -0.21766734	      0.00047996	     -0.00060733	     27.38578594
      0.28488926	     -0.06012476	     -0.00024451	     -0.20111578	     -0.06357453	      0.88290946	     -0.00043786	     -0.21768110	      0.00049916	     -0.00068630	     27.02943805
      0.28616300	     -0.06023745	     -0.00023983	     -0.20122870	     -0.06357389	      0.88290855	     -0.00043769	     -0.21769336	      0.00051564	     -0.00075120	     27.21605572
      0.28743673	     -0.06035282	     -0.00023344	     -0.20134434	     -0.06357322	      0.88290755	     -0.00043750	     -0.21770694	      0.00053407	     -0.00081895	     27.02747180
      0.28914996	     -0.06051225	     -0.00022676	     -0.20150414	     -0.06357228	      0.88290606	     -0.00043720	     -0.21772712	      0.00056148	     -0.00091398	     27.03203132
      0.29086320	     -0.06067379	     -0.00021887	     -0.20166611	     -0.06357129	      0.88290441	     -0.00043685	     -0.21774930	      0.00059244	     -0.00101230	     26.64061415
      0.29211621	     -0.06079336	     -0.00021630	     -0.20178596	     -0.06357053	      0.88290310	     -0.00043656	     -0.21776665	      0.00061686	     -0.00108561	     26.82475442
      0.29336922	     -0.06091413	     -0.00021230	     -0.20190704	     -0.06356975	      0.88290169	     -0.00043625	     -0.21778488	      0.00064329	     -0.00115940	     26.65548518
      0.29515715	     -0.06108839	     -0.00020848	     -0.20208176	     -0.06356856	      0.88289953	     -0.00043577	     -0.21781221	      0.00068396	     -0.00126459	     26.64295608
      0.29669877	     -0.06124041	     -0.00020470	     -0.20223421	     -0.06356748	      0.88289751	     -0.00043531	     -0.21783686	      0.00072213	     -0.00135412	     26.41111296
      0.29824038	     -0.06139384	     -0.00020387	     -0.20238805	     -0.06356633	      0.88289535	     -0.00043482	     -0.21786240	      0.00076281	     -0.00144169	     26.53771288
      0.29978200	     -0.06154858	     -0.00020164	     -0.20254326	     -0.06356512	      0.88289306	     -0.00043429	     -0.21788876	      0.00080655	     -0.00152625	     26.25505761
      0.30132361	     -0.06170483	     -0.00020322	     -0.20269993	     -0.06356384	      0.88289065	     -0.00043372	     -0.21791587	      0.00085267	     -0.00160719	     26.50155031
      0.30265685	     -0.06183979	     -0.00020144	     -0.20283533	     -0.06356268	      0.88288846	     -0.00043321	     -0.21793982	      0.00089520	     -0.00167346	     26.24636644
      0.30399009	     -0.06197498	     -0.00020177	     -0.20297095	     -0.06356146	      0.88288619	     -0.00043266	     -0.21796413	      0.00093953	     -0.00173594	     26.32391240
      0.30566218	     -0.06214448	     -0.00020090	     -0.20314105	     -0.06355984	      0.88288322	     -0.00043195	     -0.21799504	      0.00099828	     -0.00180826	     26.22534422
      0.30733426	     -0.06231418	     -0.00020223	     -0.20331135	     -0.06355812	      0.88288015	     -0.00043119	     -0.21802634	      0.00106007	     -0.00187345	     26.40333950
      0.30869930	     -0.06245238	     -0.00020097	     -0.20345009	     -0.06355663	      0.88287755	     -0.00043053	     -0.21805212	      0.00111332	     -0.00192096	     26.22405808
      0.31006434	     -0.06259072	     -0.00020163	     -0.20358897	     -0.06355508	      0.88287490	     -0.00042985	     -0.21807808	      0.00116849	     -0.00196322	     26.31758364
      0.31175225	     -0.06276034	     -0.00020079	     -0.20375931	     -0.06355304	      0.88287155	     -0.00042897	     -0.21811036	      0.00124001	     -0.00200784	     26.23515361
      0.31344016	     -0.06292744	     -0.00020202	     -0.20392714	     -0.06355089	      0.88286813	     -0.00042804	     -0.21814277	      0.00131466	     -0.00204404	     26.45717121
      0.31478028	     -0.06305772	     -0.00020037	     -0.20405807	     -0.06354908	      0.88286537	     -0.00042727	     -0.21816853	      0.00137677	     -0.00206660	     26.27615889
      0.31612041	     -0.06318591	     -0.00020067	     -0.20418689	     -0.06354720	      0.88286259	     -0.00042647	     -0.21819427	      0.00144074	     -0.00208385	     26.37732506
      0.31786760	     -0.06334994	     -0.00019948	     -0.20435180	     -0.06354460	      0.88285894	     -0.00042539	     -0.21822775	      0.00152753	     -0.00209837	     26.30626065
      0.31961480	     -0.06351052	     -0.00020028	     -0.20451327	     -0.06354186	      0.88285527	     -0.00042425	     -0.21826112	      0.00161751	     -0.00210425	     26.55770105
      0.32093100	     -0.06362864	     -0.00019823	     -0.20463213	     -0.06353968	      0.88285250	     -0.00042337	     -0.21828616	      0.00168799	     -0.00210305	     26.33789946
      0.32224720	     -0.06374400	     -0.00019811	     -0.20474821	     -0.06353741	      0.88284973	     -0.00042246	     -0.21831109	      0.00176010	     -0.00209733	     26.42913060
      0.32406708	     -0.06389863	     -0.00019665	     -0.20490389	     -0.06353412	      0.88284593	     -0.00042115	     -0.21834532	      0.00186307	     -0.00208208	     26.34489204
      0.32588696	     -0.06404741	     -0.00019714	     -0.20505373	     -0.06353063	      0.88284216	     -0.00041980	     -0.21837917	      0.00196909	     -0.00205880	     26.62134087
      0.32716339	     -0.06414761	     -0.00019484	     -0.20515473	     -0.06352807	      0.88283954	     -0.00041882	     -0.21840265	      0.00204580	     -0.00203781	     26.32983475
      0.32843982	     -0.06424493	     -0.00019459	     -0.20525283	     -0.06352541	      0.88283696	     -0.00041782	     -0.21842586	      0.00212370	     -0.00201336	     26.37685425
      0.33037348	     -0.06438727	     -0.00019339	     -0.20539641	     -0.06352118	      0.88283311	     -0.00041627	     -0.21846049	      0.00224461	     -0.00197016	     26.24863544
      0.33199501	     -0.06450166	     -0.00019387	     -0.20551183	     -0.06351746	      0.88282994	     -0.00041493	     -0.21848900	      0.00234827	     -0.00192892	     26.36021915
      0.33361654	     -0.06461015	     -0.00019204	     -0.20562141	     -0.06351357	      0.88282685	     -0.00041357	     -0.21851700	      0.00245442	     -0.00188351	     26.10102324
      0.33523806	     -0.06471545	     -0.00019328	     -0.20572778	     -0.06350950	      0.88282384	     -0.00041219	     -0.21854445	      0.00256216	     -0.00183454	     26.31194888
      0.33667416	     -0.06480640	     -0.00019193	     -0.20581972	     -0.06350575	      0.88282124	     -0.00041094	     -0.21856834	      0.00265970	     -0.00178849	     25.96793308
      0.33811025	     -0.06489550	     -0.00019323	     -0.20590980	     -0.06350186	      0.88281870	     -0.00040968	     -0.21859184	      0.00275839	     -0.00174054	     26.03709873
      0.33954634	     -0.06498139	     -0.00019330	     -0.20599671	     -0.06349783	      0.88281624	     -0.00040841	     -0.21861494	      0.00285887	     -0.00169101	     25.85022249
      0.34146352	     -0.06509083	     -0.00019512	     -0.20610749	     -0.06349222	      0.88281306	     -0.00040670	     -0.21864506	      0.00299520	     -0.00162328	     25.88445886
      0.34294753	     -0.06517089	     -0.00019472	     -0.20618865	     -0.06348769	      0.88281069	     -0.00040536	     -0.21866773	      0.00310299	     -0.00157004	     25.56577492
      0.34443154	     -0.06524763	     -0.00019658	     -0.20626646	     -0.06348301	      0.88280840	     -0.00040402	     -0.21868980	      0.00321206	     -0.00151663	     25.60718550
      0.34591555	     -0.06532117	     -0.00019713	     -0.20634111	     -0.06347816	      0.88280619	     -0.00040267	     -0.21871124	      0.00332295	     -0.00146328	     25.38047181
      0.34778968	     -0.06540951	     -0.00019974	     -0.20643084	     -0.06347180	      0.88280351	     -0.00040097	     -0.21873739	      0.00346480	     -0.00139666	     25.39955420
      0.34925784	     -0.06547311	     -0.00019954	     -0.20649559	     -0.06346663	      0.88280150	     -0.00039963	     -0.21875712	      0.00357789	     -0.00134528	     25.05255832
      0.35072601	     -0.06553094	     -0.00020128	     -0.20655455	     -0.06346129	      0.88279956	     -0.00039830	     -0.21877607	      0.00369196	     -0.00129498	     25.06443274
      0.35219418	     -0.06558139	     -0.00020160	     -0.20660618	     -0.06345579	      0.88279769	     -0.00039697	     -0.21879412	      0.00380757	     -0.00124574	     24.85718437
      0.35414853	     -0.06563572	     -0.00020365	     -0.20666205	     -0.06344819	      0.88279532	     -0.00039522	     -0.21881649	      0.00396298	     -0.00118197	     24.86015345
      0.35562000	     -0.06566689	     -0.00020349	     -0.20669442	     -0.06344227	      0.88279362	     -0.00039390	     -0.21883189	      0.00408147	     -0.00113510	     24.53637011
      0.35709147	     -0.06569082	     -0.00020590	     -0.20671952	     -0.06343618	      0.88279198	     -0.00039260	     -0.21884592	      0.00420038	     -0.00108918	     24.53762235
      0.35886606	     -0.06571030	     -0.00020796	     -0.20674042	     -0.06342860	      0.88279010	     -0.00039105	     -0.21886094	      0.00434485	     -0.00103468	     24.26926404
      0.36046201	     -0.06571999	     -0.00021292	     -0.20675135	     -0.06342156	      0.88278848	     -0.00038967	     -0.21887261	      0.00447483	     -0.00098634	     24.34101987
      0.36205796	     -0.06572197	     -0.00021612	     -0.20675460	     -0.06341432	      0.88278695	     -0.00038831	     -0.21888250	      0.00460539	     -0.00093817	     24.04838382
      0.36365391	     -0.06571725	     -0.00022269	     -0.20675108	     -0.06340686	      0.88278549	     -0.00038697	     -0.21889055	      0.00473534	     -0.00089006	     24.12418538
      0.36524986	     -0.06570489	     -0.00022697	     -0.20673995	     -0.06339920	      0.88278411	     -0.00038566	     -0.21889671	      0.00486546	     -0.00084159	     23.85714719
      0.36684581	     -0.06568590	     -0.00023467	     -0.20672214	     -0.06339133	      0.88278280	     -0.00038436	     -0.21890093	      0.00499459	     -0.00079283	     23.94684533
      0.36844177	     -0.06565940	     -0.00023959	     -0.20669685	     -0.06338326	      0.88278158	     -0.00038309	     -0.21890319	      0.00512364	     -0.00074351	     23.72218490
      0.37003772	     -0.06562636	     -0.00024793	     -0.20666496	     -0.06337498	      0.88278043	     -0.00038184	     -0.21890343	      0.00525140	     -0.00069379	     23.82856053
      0.37163367	     -0.06558616	     -0.00025307	     -0.20662594	     -0.06336650	      0.88277936	     -0.00038061	     -0.21890166	      0.00537886	     -0.00064339	     23.64807475
      0.37322962	     -0.06554027	     -0.00026176	     -0.20658117	     -0.06335781	      0.88277838	     -0.00037941	     -0.21889785	      0.00550474	     -0.00059245	     23.75979512
      0.37482557	     -0.06548787	     -0.00026683	     -0.20652994	     -0.06334893	      0.88277747	     -0.00037822	     -0.21889205	      0.00563008	     -0.00054065	     23.60851876
      0.37642152	     -0.06543026	     -0.00027554	     -0.20647341	     -0.06333984	      0.88277665	     -0.00037706	     -0.21888426	      0.00575351	     -0.00048812	     23.71338122
      0.37801748	     -0.06536603	     -0.00028004	     -0.20641032	     -0.06333056	      0.88277591	     -0.00037592	     -0.21887455	      0.00587614	     -0.00043446	     23.56975596
      0.37961343	     -0.06529666	     -0.00028825	     -0.20634202	     -0.06332109	      0.88277526	     -0.00037480	     -0.21886293	      0.00599649	     -0.00037977	     23.65536845
      0.38104651	     -0.06522901	     -0.00029183	     -0.20627536	     -0.06331242	      0.88277476	     -0.00037381	     -0.21885092	      0.00610363	     -0.00032950	     23.52843412
      0.38247959	     -0.06515768	     -0.00029764	     -0.20620498	     -0.06330359	      0.88277432	     -0.00037284	     -0.21883745	      0.00620885	     -0.00027829	     23.53382725
      0.38421458	     -0.06506590	     -0.00030249	     -0.20611435	     -0.06329271	      0.88277389	     -0.00037168	     -0.21881929	      0.00633434	     -0.00021492	     23.45361380
      0.38594956	     -0.06496967	     -0.00030937	     -0.20601920	     -0.06328162	      0.88277358	     -0.00037055	     -0.21879919	      0.00645696	     -0.00015021	     23.48343977
      0.38739535	     -0.06488530	     -0.00031212	     -0.20593577	     -0.06327221	      0.88277340	     -0.00036962	     -0.21878105	      0.00655755	     -0.00009520	     23.36926380
      0.38884114	     -0.06479830	     -0.00031695	     -0.20584964	     -0.06326265	      0.88277330	     -0.00036870	     -0.21876171	      0.00665590	     -0.00003950	     23.37200615
      0.39058571	     -0.06468897	     -0.00032059	     -0.20574138	     -0.06325094	      0.88277329	     -0.00036762	     -0.21873687	      0.00677231	      0.00002863	     23.29553566
      0.39233029	     -0.06457613	     -0.00032653	     -0.20562953	     -0.06323903	      0.88277340	     -0.00036656	     -0.21871047	      0.00688549	      0.00009733	     23.36420311
      0.39370926	     -0.06448357	     -0.00032814	     -0.20553779	     -0.06322947	      0.88277357	     -0.00036573	     -0.21868856	      0.00697333	      0.00015201	     23.25686881
      0.39508822	     -0.06438927	     -0.00033188	     -0.20544424	     -0.06321980	      0.88277382	     -0.00036492	     -0.21866578	      0.00705902	      0.00020673	     23.28106856
      0.39690553	     -0.06426119	     -0.00033510	     -0.20531716	     -0.06320687	      0.88277426	     -0.00036387	     -0.21863448	      0.00716935	      0.00027882	     23.24197361
      0.39872284	     -0.06412996	     -0.00034064	     -0.20518684	     -0.06319374	      0.88277483	     -0.00036284	     -0.21860180	      0.00727610	      0.00035050	     23.36359317
      0.40003790	     -0.06403195	     -0.00034165	     -0.20508952	     -0.06318412	      0.88277533	     -0.00036211	     -0.21857733	      0.00735168	      0.00040209	     23.26421920
      0.40135295	     -0.06393283	     -0.00034477	     -0.20499104	     -0.06317441	      0.88277589	     -0.00036139	     -0.21855219	      0.00742524	      0.00045323	     23.30664119
      0.40327040	     -0.06378464	     -0.00034802	     -0.20484377	     -0.06316007	      0.88277683	     -0.00036036	     -0.21851436	      0.00752952	      0.00052699	     23.30613880
      0.40488043	     -0.06365771	     -0.00035230	     -0.20471754	     -0.06314788	      0.88277773	     -0.00035952	     -0.21848153	      0.00761400	      0.00058800	     23.39298187
      0.40649047	     -0.06352817	     -0.00035442	     -0.20458872	     -0.06313555	      0.88277872	     -0.00035870	     -0.21844778	      0.00769606	      0.00064813	     23.35721137
      0.40810051	     -0.06339847	     -0.00035945	     -0.20445966	     -0.06312310	      0.88277981	     -0.00035789	     -0.21841314	      0.00777510	      0.00070707	     23.48401215
      0.40971055	     -0.06326741	     -0.00036105	     -0.20432926	     -0.06311052	      0.88278100	     -0.00035710	     -0.21837773	      0.00785184	      0.00076483	     23.41943838
      0.41108626	     -0.06315682	     -0.00036592	     -0.20421916	     -0.06309967	      0.88278208	     -0.00035644	     -0.21834690	      0.00791495	      0.00081293	     23.53528162
      0.41246197	     -0.06304592	     -0.00036842	     -0.20410876	     -0.06308874	      0.88278324	     -0.00035579	     -0.21831562	      0.00797637	      0.00085995	     23.53160165
      0.41419206	     -0.06290805	     -0.00037332	     -0.20397146	     -0.06307487	      0.88278477	     -0.00035499	     -0.21827570	      0.00805076	      0.00091726	     23.61588557
      0.41592215	     -0.06277059	     -0.00037578	     -0.20383458	     -0.06306088	      0.88278641	     -0.00035421	     -0.21823524	      0.00812235	      0.00097250	     23.59079424
      0.41726707	     -0.06266589	     -0.00038032	     -0.20373027	     -0.06304992	      0.88278774	     -0.00035361	     -0.21820345	      0.00817581	      0.00101379	     23.68139555
      0.41861199	     -0.06256135	     -0.00038250	     -0.20362613	     -0.06303889	      0.88278913	     -0.00035302	     -0.21817142	      0.00822765	      0.00105360	     23.68167751
      0.42037551	     -0.06242642	     -0.00038653	     -0.20349169	     -0.06302433	      0.88279104	     -0.00035227	     -0.21812911	      0.00829303	      0.00110331	     23.75016453
      0.42192649	     -0.06230841	     -0.00038822	     -0.20337412	     -0.06301142	      0.88279278	     -0.00035161	     -0.21809166	      0.00834809	      0.00114457	     23.74444756
      0.42347747	     -0.06219236	     -0.00039171	     -0.20325844	     -0.06299843	      0.88279459	     -0.00035096	     -0.21805400	      0.00840112	      0.00118342	     23.82611732
      0.42483840	     -0.06209037	     -0.00039269	     -0.20315680	     -0.06298697	      0.88279622	     -0.00035041	     -0.21802080	      0.00844556	      0.00121543	     23.81896914
      0.42619932	     -0.06198939	     -0.00039475	     -0.20305613	     -0.06297544	      0.88279789	     -0.00034985	     -0.21798748	      0.00848860	      0.00124553	     23.86933635
      0.42756024	     -0.06188851	     -0.00039600	     -0.20295555	     -0.06296386	      0.88279961	     -0.00034931	     -0.21795402	      0.00852969	      0.00127362	     23.89607050
      0.42927442	     -0.06176213	     -0.00039783	     -0.20282953	     -0.06294920	      0.88280182	     -0.00034863	     -0.21791170	      0.00857935	      0.00130621	     23.95559614
      0.43060222	     -0.06166444	     -0.00039874	     -0.20273210	     -0.06293778	      0.88280357	     -0.00034810	     -0.21787879	      0.00861559	      0.00132922	     23.98799784
      0.43193002	     -0.06156712	     -0.00039985	     -0.20263502	     -0.06292632	      0.88280535	     -0.00034758	     -0.21784577	      0.00865063	      0.00135043	     24.03951550
      0.43325783	     -0.06147012	     -0.00040077	     -0.20253825	     -0.06291481	      0.88280715	     -0.00034707	     -0.21781264	      0.00868380	      0.00136977	     24.08756500
      0.43505573	     -0.06133964	     -0.00040206	     -0.20240804	     -0.06289916	      0.88280964	     -0.00034637	     -0.21776765	      0.00872644	      0.00139319	     24.16392831
      0.43635932	     -0.06124593	     -0.00040295	     -0.20231452	     -0.06288777	      0.88281146	     -0.00034587	     -0.21773494	      0.00875508	      0.00140817	     24.21531931
      0.43766291	     -0.06115311	     -0.00040393	     -0.20222185	     -0.06287633	      0.88281331	     -0.00034537	     -0.21770218	      0.00878247	      0.00142169	     24.27495025
      0.43927473	     -0.06103963	     -0.00040518	     -0.20210855	     -0.06286215	      0.88281561	     -0.00034475	     -0.21766164	      0.00881365	      0.00143635	     24.34739852
      0.44088656	     -0.06092721	     -0.00040649	     -0.20199627	     -0.06284792	      0.88281794	     -0.00034414	     -0.21762109	      0.00884270	      0.00144909	     24.43124217
      0.44212586	     -0.06084174	     -0.00040750	     -0.20191090	     -0.06283695	      0.88281974	     -0.00034366	     -0.21758991	      0.00886270	      0.00145750	     24.49142231
      0.44336515	     -0.06075715	     -0.00040857	     -0.20182639	     -0.06282596	      0.88282155	     -0.00034319	     -0.21755875	      0.00888155	      0.00146499	     24.55890822
      0.44500162	     -0.06064701	     -0.00041001	     -0.20171634	     -0.06281140	      0.88282396	     -0.00034257	     -0.21751766	      0.00890372	      0.00147341	     24.64799934
      0.44655795	     -0.06054375	     -0.00041137	     -0.20161313	     -0.06279753	      0.88282625	     -0.00034198	     -0.21747865	      0.00892257	      0.00148014	     24.73978713
      0.44811428	     -0.06044218	     -0.00041274	     -0.20151159	     -0.06278363	      0.88282856	     -0.00034138	     -0.21743974	      0.00893838	      0.00148561	     24.82798131
      0.44939997	     -0.06035944	     -0.00041383	     -0.20142886	     -0.06277213	      0.88283047	     -0.00034089	     -0.21740769	      0.00895024	      0.00148954	     24.90957562
      0.45068567	     -0.06027807	     -0.00041491	     -0.20134748	     -0.06276062	      0.88283239	     -0.00034040	     -0.21737573	      0.00895995	      0.00149277	     24.98786373
      0.45236294	     -0.06017374	     -0.00041627	     -0.20124313	     -0.06274558	      0.88283490	     -0.00033977	     -0.21733420	      0.00897047	      0.00149627	     25.10006161
      0.45386644	     -0.06008215	     -0.00041741	     -0.20115150	     -0.06273209	      0.88283715	     -0.00033920	     -0.21729716	      0.00897720	      0.00149868	     25.19847021
      0.45536995	     -0.05999230	     -0.00041846	     -0.20106159	     -0.06271859	      0.88283941	     -0.00033863	     -0.21726030	      0.00898234	      0.00150067	     25.30848738
      0.45687346	     -0.05990470	     -0.00041944	     -0.20097391	     -0.06270508	      0.88284166	     -0.00033806	     -0.21722365	      0.00898472	      0.00150198	     25.41318471
      0.45822351	     -0.05982760	     -0.00042021	     -0.20089673	     -0.06269295	      0.88284369	     -0.00033755	     -0.21719093	      0.00898577	      0.00150290	     25.52053118
      0.45957355	     -0.05975217	     -0.00042088	     -0.20082121	     -0.06268082	      0.88284572	     -0.00033704	     -0.21715841	      0.00898471	      0.00150334	     25.62406224
      0.46120552	     -0.05966278	     -0.00042153	     -0.20073169	     -0.06266616	      0.88284817	     -0.00033643	     -0.21711936	      0.00898167	      0.00150349	     25.75950437
      0.46283749	     -0.05957599	     -0.00042193	     -0.20064475	     -0.06265151	      0.88285063	     -0.00033583	     -0.21708061	      0.00897586	      0.00150311	     25.88962086
      0.46418012	     -0.05950582	     -0.00042208	     -0.20057446	     -0.06263946	      0.88285264	     -0.00033533	     -0.21704895	      0.00896999	      0.00150269	     26.01041323
      0.46552275	     -0.05943710	     -0.00042210	     -0.20050560	     -0.06262742	      0.88285466	     -0.00033484	     -0.21701750	      0.00896214	      0.00150194	     26.12364868
      0.46724179	     -0.05935127	     -0.00042197	     -0.20041958	     -0.06261202	      0.88285724	     -0.00033420	     -0.21697753	      0.00895019	      0.00150075	     26.27765088
      0.46896084	     -0.05926840	     -0.00042172	     -0.20033650	     -0.06259665	      0.88285982	     -0.00033357	     -0.21693793	      0.00893535	      0.00149907	     26.42158780
      0.47029435	     -0.05920529	     -0.00042134	     -0.20027322	     -0.06258474	      0.88286182	     -0.00033308	     -0.21690747	      0.00892286	      0.00149765	     26.55516085
      0.47162786	     -0.05914392	     -0.00042094	     -0.20021168	     -0.06257285	      0.88286382	     -0.00033258	     -0.21687725	      0.00890854	      0.00149588	     26.67354289
      0.47344668	     -0.05906019	     -0.00042087	     -0.20012768	     -0.06255667	      0.88286653	     -0.00033190	     -0.21683644	      0.00888707	      0.00149328	     26.85927569
      0.47526550	     -0.05898133	     -0.00042117	     -0.20004854	     -0.06254053	      0.88286925	     -0.00033121	     -0.21679619	      0.00886278	      0.00149028	     26.97398801
      0.47660784	     -0.05892266	     -0.00042130	     -0.19998964	     -0.06252864	      0.88287125	     -0.00033069	     -0.21676692	      0.00884378	      0.00148806	     27.16231655
      0.47795018	     -0.05886774	     -0.00042169	     -0.19993449	     -0.06251678	      0.88287324	     -0.00033016	     -0.21673798	      0.00882318	      0.00148559	     27.26740059
      0.47980324	     -0.05879131	     -0.00042162	     -0.19985773	     -0.06250046	      0.88287599	     -0.00032942	     -0.21669860	      0.00879283	      0.00148190	     27.52191130
      0.48128839	     -0.05873544	     -0.00042196	     -0.19980158	     -0.06248742	      0.88287819	     -0.00032881	     -0.21666743	      0.00876693	      0.00147871	     27.57989999
      0.48277353	     -0.05867489	     -0.00042122	     -0.19974075	     -0.06247442	      0.88288038	     -0.00032818	     -0.21663665	      0.00873956	      0.00147533	     27.87454702
      0.48425867	     -0.05862264	     -0.00042153	     -0.19968820	     -0.06246146	      0.88288257	     -0.00032754	     -0.21660615	      0.00871109	      0.00147187	     27.88628927
      0.48574382	     -0.05856300	     -0.00042033	     -0.19962827	     -0.06244855	      0.88288476	     -0.00032688	     -0.21657602	      0.00868100	      0.00146812	     28.25549497
      0.48704429	     -0.05851995	     -0.00042063	     -0.19958495	     -0.06243728	      0.88288666	     -0.00032628	     -0.21654985	      0.00865400	      0.00146481	     28.23054562
      0.48834475	     -0.05847181	     -0.00041987	     -0.19953653	     -0.06242604	      0.88288857	     -0.00032567	     -0.21652396	      0.00862582	      0.00146129	     28.46408598
      0.48992670	     -0.05841922	     -0.00041911	     -0.19948361	     -0.06241242	      0.88289087	     -0.00032491	     -0.21649276	      0.00859058	      0.00145694	     28.56316406
      0.49150865	     -0.05836272	     -0.00041663	     -0.19942679	     -0.06239886	      0.88289317	     -0.00032411	     -0.21646196	      0.00855383	      0.00145246	     28.89739564
      0.49280168	     -0.05832464	     -0.00041551	     -0.19938842	     -0.06238782	      0.88289505	     -0.00032345	     -0.21643702	      0.00852323	      0.00144883	     28.86426286
      0.49409470	     -0.05828232	     -0.00041350	     -0.19934584	     -0.06237682	      0.88289692	     -0.00032276	     -0.21641236	      0.00849166	      0.00144501	     29.08191467
      0.49570228	     -0.05823635	     -0.00041178	     -0.19929950	     -0.06236320	      0.88289924	     -0.00032189	     -0.21638207	      0.00845168	      0.00144010	     29.16383061
      0.49730985	     -0.05818695	     -0.00040920	     -0.19924976	     -0.06234965	      0.88290155	     -0.00032098	     -0.21635227	      0.00841046	      0.00143481	     29.52043956
      0.49854964	     -0.05815767	     -0.00040829	     -0.19922019	     -0.06233924	      0.88290333	     -0.00032026	     -0.21632958	      0.00837837	      0.00143058	     29.45360213
      0.49978942	     -0.05812454	     -0.00040656	     -0.19918677	     -0.06232887	      0.88290510	     -0.00031952	     -0.21630722	      0.00834550	      0.00142602	     29.63640134
      0.50146779	     -0.05808570	     -0.00040470	     -0.19914754	     -0.06231491	      0.88290749	     -0.00031850	     -0.21627743	      0.00830034	      0.00141943	     29.71457657
      0.50314615	     -0.05804443	     -0.00040197	     -0.19910589	     -0.06230101	      0.88290986	     -0.00031743	     -0.21624829	      0.00825399	      0.00141212	     30.07386872
      0.50433071	     -0.05802425	     -0.00040100	     -0.19908543	     -0.06229126	      0.88291153	     -0.00031667	     -0.21622806	      0.00822108	      0.00140661	     29.95737926
      0.50551527	     -0.05800041	     -0.00039924	     -0.19906132	     -0.06228154	      0.88291319	     -0.00031588	     -0.21620821	      0.00818752	      0.00140062	     30.09868445
      0.50729785	     -0.05797041	     -0.00039667	     -0.19903090	     -0.06226699	      0.88291568	     -0.00031466	     -0.21617895	      0.00813640	      0.00139082	     30.15836309
      0.50877875	     -0.05794625	     -0.00039379	     -0.19900641	     -0.06225497	      0.88291774	     -0.00031362	     -0.21615529	      0.00809316	      0.00138183	     30.35677503
      0.51025965	     -0.05793030	     -0.00039106	     -0.19899012	     -0.06224302	      0.88291978	     -0.00031256	     -0.21613225	      0.00804963	      0.00137213	     30.29089286
      0.51174055	     -0.05791188	     -0.00038734	     -0.19897138	     -0.06223113	      0.88292180	     -0.00031146	     -0.21610994	      0.00800531	      0.00136148	     30.56092124
      0.51322146	     -0.05790586	     -0.00038438	     -0.19896502	     -0.06221931	      0.88292381	     -0.00031034	     -0.21608833	      0.00796096	      0.00134999	     30.35486015
      0.51447495	     -0.05789663	     -0.00038075	     -0.19895553	     -0.06220935	      0.88292549	     -0.00030936	     -0.21607072	      0.00792277	      0.00133932	     30.60578013
      0.51572844	     -0.05789597	     -0.00037736	     -0.19895460	     -0.06219944	      0.88292716	     -0.00030837	     -0.21605372	      0.00788464	      0.00132793	     30.54541862
      0.51733815	     -0.05789465	     -0.00037187	     -0.19895296	     -0.06218679	      0.88292929	     -0.00030706	     -0.21603286	      0.00783514	      0.00131202	     30.69594854
      0.51894786	     -0.05790245	     -0.00036635	     -0.19896044	     -0.06217422	      0.88293139	     -0.00030572	     -0.21601308	      0.00778552	      0.00129477	     30.51484770
      0.52020249	     -0.05790560	     -0.00036102	     -0.19896337	     -0.06216448	      0.88293300	     -0.00030464	     -0.21599847	      0.00774627	      0.00128018	     30.75220753
      0.52145712	     -0.05791596	     -0.00035565	     -0.19897350	     -0.06215478	      0.88293460	     -0.00030355	     -0.21598453	      0.00770706	      0.00126469	     30.68420467
      0.52309747	     -0.05792864	     -0.00034777	     -0.19898591	     -0.06214218	      0.88293666	     -0.00030209	     -0.21596737	      0.00765513	      0.00124285	     30.84718280
      0.52473783	     -0.05794948	     -0.00033945	     -0.19900649	     -0.06212967	      0.88293868	     -0.00030059	     -0.21595133	      0.00760270	      0.00121929	     30.63345783
      0.52593532	     -0.05796152	     -0.00033281	     -0.19901833	     -0.06212059	      0.88294013	     -0.00029948	     -0.21594041	      0.00756371	      0.00120081	     30.90897657
      0.52713281	     -0.05797959	     -0.00032596	     -0.19903622	     -0.06211155	      0.88294155	     -0.00029835	     -0.21593009	      0.00752461	      0.00118139	     30.87277807
      0.52886420	     -0.05800495	     -0.00031545	     -0.19906132	     -0.06209858	      0.88294357	     -0.00029667	     -0.21591631	      0.00746721	      0.00115148	     31.08961933
      0.53032881	     -0.05802859	     -0.00030582	     -0.19908475	     -0.06208767	      0.88294524	     -0.00029523	     -0.21590557	      0.00741787	      0.00112465	     31.04684962
      0.53179343	     -0.05804960	     -0.00029603	     -0.19910556	     -0.06207685	      0.88294687	     -0.00029376	     -0.21589564	      0.00736715	      0.00109629	     31.36019940
      0.53325804	     -0.05807792	     -0.00028538	     -0.19913367	     -0.06206609	      0.88294845	     -0.00029227	     -0.21588648	      0.00731586	      0.00106650	     31.22231856
      0.53472266	     -0.05810401	     -0.00027533	     -0.19915954	     -0.06205542	      0.88294999	     -0.00029076	     -0.21587821	      0.00726356	      0.00103493	     31.69648664
      0.53599894	     -0.05813262	     -0.00026556	     -0.19918798	     -0.06204618	      0.88295129	     -0.00028942	     -0.21587167	      0.00721799	      0.00100617	     31.56580467
      0.53727522	     -0.05815935	     -0.00025668	     -0.19921452	     -0.06203699	      0.88295256	     -0.00028807	     -0.21586578	      0.00717187	      0.00097605	     31.86276194
      0.53883758	     -0.05819633	     -0.00024559	     -0.19925127	     -0.06202583	      0.88295405	     -0.00028640	     -0.21585940	      0.00711536	      0.00093764	     31.93880261
      0.54039994	     -0.05823380	     -0.00023577	     -0.19928848	     -0.06201476	      0.88295549	     -0.00028471	     -0.21585398	      0.00705850	      0.00089744	     32.40982381
      0.54167552	     -0.05827014	     -0.00022676	     -0.19932463	     -0.06200579	      0.88295661	     -0.00028332	     -0.21585026	      0.00701262	      0.00086346	     32.30114090
      0.54295110	     -0.05830661	     -0.00021913	     -0.19936090	     -0.06199687	      0.88295769	     -0.00028191	     -0.21584723	      0.00696696	      0.00082831	     32.60749663
      0.54453722	     -0.05835446	     -0.00020909	     -0.19940851	     -0.06198586	      0.88295897	     -0.00028016	     -0.21584437	      0.00691115	      0.00078329	     32.72666279
      0.54612334	     -0.05840074	     -0.00020083	     -0.19945453	     -0.06197495	      0.88296017	     -0.00027839	     -0.21584243	      0.00685581	      0.00073692	     33.27332900
      0.54735270	     -0.05843944	     -0.00019292	     -0.19949305	     -0.06196654	      0.88296106	     -0.00027701	     -0.21584151	      0.00681391	      0.00070037	     33.16470920
      0.54858206	     -0.05847722	     -0.00018657	     -0.19953064	     -0.06195819	      0.88296189	     -0.00027562	     -0.21584109	      0.00677242	      0.00066325	     33.45803561
      0.55023690	     -0.05852820	     -0.00017757	     -0.19958138	     -0.06194703	      0.88296295	     -0.00027375	     -0.21584122	      0.00671774	      0.00061282	     33.64874658
      0.55189175	     -0.05857828	     -0.00017046	     -0.19963120	     -0.06193596	      0.88296392	     -0.00027187	     -0.21584209	      0.00666377	      0.00056206	     34.19912083
      0.55307745	     -0.05861777	     -0.00016355	     -0.19967054	     -0.06192808	      0.88296457	     -0.00027052	     -0.21584315	      0.00662634	      0.00052573	     34.05925563
      0.55426314	     -0.05865806	     -0.00015832	     -0.19971066	     -0.06192024	      0.88296517	     -0.00026917	     -0.21584464	      0.00658966	      0.00048933	     34.28369292
      0.55601390	     -0.05871935	     -0.00014997	     -0.19977172	     -0.06190875	      0.88296598	     -0.00026716	     -0.21584763	      0.00653764	      0.00043576	     34.46479184
      0.55749397	     -0.05876930	     -0.00014409	     -0.19982149	     -0.06189911	      0.88296659	     -0.00026547	     -0.21585078	      0.00649528	      0.00039083	     34.81840289
      0.55897404	     -0.05881976	     -0.00013663	     -0.19987180	     -0.06188953	      0.88296714	     -0.00026377	     -0.21585443	      0.00645485	      0.00034654	     34.78346389
      0.56045410	     -0.05887098	     -0.00013144	     -0.19992285	     -0.06188000	      0.88296762	     -0.00026208	     -0.21585856	      0.00641615	      0.00030286	     35.14945266
      0.56177847	     -0.05891857	     -0.00012461	     -0.19997034	     -0.06187153	      0.88296799	     -0.00026056	     -0.21586269	      0.00638371	      0.00026453	     35.02526575
      0.56310284	     -0.05896557	     -0.00011988	     -0.20001722	     -0.06186309	      0.88296832	     -0.00025905	     -0.21586722	      0.00635291	      0.00022689	     35.25509689
      0.56442721	     -0.05901216	     -0.00011402	     -0.20006373	     -0.06185470	      0.88296859	     -0.00025754	     -0.21587209	      0.00632413	      0.00019023	     35.24295007
      0.56613804	     -0.05906991	     -0.00010763	     -0.20012138	     -0.06184391	      0.88296888	     -0.00025559	     -0.21587880	      0.00628942	      0.00014456	     35.44873150
      0.56749077	     -0.05911414	     -0.00010066	     -0.20016558	     -0.06183542	      0.88296905	     -0.00025405	     -0.21588438	      0.00626412	      0.00011019	     35.29490508
      0.56884350	     -0.05915676	     -0.00009548	     -0.20020816	     -0.06182696	      0.88296918	     -0.00025252	     -0.21589014	      0.00624027	      0.00007734	     35.42013037
      0.57019623	     -0.05919833	     -0.00008906	     -0.20024972	     -0.06181853	      0.88296926	     -0.00025099	     -0.21589604	      0.00621813	      0.00004620	     35.31685167
      0.57189085	     -0.05924849	     -0.00008230	     -0.20029985	     -0.06180802	      0.88296931	     -0.00024908	     -0.21590359	      0.00619235	      0.00000958	     35.41737909
      0.57322479	     -0.05928750	     -0.00007531	     -0.20033889	     -0.06179977	      0.88296930	     -0.00024759	     -0.21590965	      0.00617387	     -0.00001723	     35.18849894
      0.57455873	     -0.05932520	     -0.00007025	     -0.20037659	     -0.06179155	      0.88296926	     -0.00024610	     -0.21591579	      0.00615657	     -0.00004238	     35.22767707
      0.57589267	     -0.05936191	     -0.00006412	     -0.20041333	     -0.06178334	      0.88296919	     -0.00024463	     -0.21592198	      0.00614073	     -0.00006573	     35.07574804
      0.57765975	     -0.05940937	     -0.00005797	     -0.20046082	     -0.06177251	      0.88296905	     -0.00024268	     -0.21593021	      0.00612155	     -0.00009401	     35.06669141
      0.57898699	     -0.05944436	     -0.00005176	     -0.20049586	     -0.06176439	      0.88296891	     -0.00024124	     -0.21593642	      0.00610872	     -0.00011319	     34.78765090
      0.58031423	     -0.05947844	     -0.00004739	     -0.20052997	     -0.06175630	      0.88296875	     -0.00023980	     -0.21594264	      0.00609684	     -0.00013073	     34.74983425
      0.58192684	     -0.05951819	     -0.00004048	     -0.20056979	     -0.06174647	      0.88296852	     -0.00023807	     -0.21595016	      0.00608400	     -0.00014970	     34.47298397
      0.58337340	     -0.05955162	     -0.00003611	     -0.20060327	     -0.06173768	      0.88296829	     -0.00023654	     -0.21595682	      0.00607344	     -0.00016470	     34.45809050
      0.58481997	     -0.05958267	     -0.00002946	     -0.20063441	     -0.06172890	      0.88296805	     -0.00023503	     -0.21596334	      0.00606403	     -0.00017777	     34.13139744
      0.58626653	     -0.05961175	     -0.00002537	     -0.20066354	     -0.06172014	      0.88296778	     -0.00023353	     -0.21596970	      0.00605508	     -0.00018913	     34.11836651
      0.58771309	     -0.05963827	     -0.00001879	     -0.20069015	     -0.06171138	      0.88296750	     -0.00023206	     -0.21597585	      0.00604690	     -0.00019873	     33.77219526
      0.58915966	     -0.05966107	     -0.00001523	     -0.20071300	     -0.06170264	      0.88296721	     -0.00023061	     -0.21598175	      0.00603877	     -0.00020682	     33.77495572
      0.59060622	     -0.05968144	     -0.00000912	     -0.20073347	     -0.06169391	      0.88296690	     -0.00022920	     -0.21598738	      0.00603107	     -0.00021316	     33.41250286
      0.59205278	     -0.05969799	     -0.00000609	     -0.20075006	     -0.06168519	      0.88296659	     -0.00022782	     -0.21599268	      0.00602306	     -0.00021801	     33.43922931
      0.59349935	     -0.05970896	     -0.00000041	     -0.20076111	     -0.06167649	      0.88296627	     -0.00022648	     -0.21599756	      0.00601524	     -0.00022114	     33.09346640
      0.59494591	     -0.05971687	      0.00000158	     -0.20076905	     -0.06166779	      0.88296595	     -0.00022518	     -0.21600200	      0.00600681	     -0.00022278	     33.13453421
      0.59639247	     -0.05972153	      0.00000658	     -0.20077378	     -0.06165911	      0.88296563	     -0.00022393	     -0.21600596	      0.00599831	     -0.00022284	     32.79164252
      0.59783904	     -0.05972307	      0.00000774	     -0.20077532	     -0.06165044	      0.88296531	     -0.00022274	     -0.21600939	      0.00598900	     -0.00022162	     32.87079587
      0.59928560	     -0.05972115	      0.00001204	     -0.20077346	     -0.06164178	      0.88296499	     -0.00022160	     -0.21601227	      0.00597951	     -0.00021899	     32.55191131
      0.60073216	     -0.05971597	      0.00001228	     -0.20076825	     -0.06163314	      0.88296467	     -0.00022052	     -0.21601454	      0.00596902	     -0.00021525	     32.67167967
      0.60217873	     -0.05970692	      0.00001577	     -0.20075923	     -0.06162451	      0.88296437	     -0.00021951	     -0.21601617	      0.00595810	     -0.00021026	     32.40154066
      0.60362529	     -0.05969421	      0.00001501	     -0.20074647	     -0.06161590	      0.88296407	     -0.00021856	     -0.21601710	      0.00594586	     -0.00020430	     32.57521038
      0.60507185	     -0.05967735	      0.00001771	     -0.20072961	     -0.06160731	      0.88296378	     -0.00021768	     -0.21601729	      0.00593284	     -0.00019722	     32.36465853
      0.60651842	     -0.05965661	      0.00001614	     -0.20070878	     -0.06159874	      0.88296350	     -0.00021688	     -0.21601670	      0.00591817	     -0.00018928	     32.59459503
      0.60796498	     -0.05963162	      0.00001802	     -0.20068376	     -0.06159019	      0.88296323	     -0.00021616	     -0.21601528	      0.00590247	     -0.00018033	     32.45801263
      0.60926566	     -0.05960606	      0.00001616	     -0.20065809	     -0.06158252	      0.88296300	     -0.00021557	     -0.21601327	      0.00588674	     -0.00017164	     32.67538301
      0.61056634	     -0.05957729	      0.00001640	     -0.20062925	     -0.06157488	      0.88296278	     -0.00021504	     -0.21601055	      0.00586987	     -0.00016220	     32.70860172
      0.61215795	     -0.05953823	      0.00001486	     -0.20059004	     -0.06156555	      0.88296253	     -0.00021449	     -0.21600624	      0.00584716	     -0.00014982	     32.93793030
      0.61374956	     -0.05949469	      0.00001515	     -0.20054637	     -0.06155626	      0.88296231	     -0.00021404	     -0.21600082	      0.00582246	     -0.00013643	     33.04335477
      0.61508397	     -0.05945511	      0.00001269	     -0.20050663	     -0.06154851	      0.88296213	     -0.00021374	     -0.21599542	      0.00579989	     -0.00012462	     33.34351847
      0.61641837	     -0.05941242	      0.00001195	     -0.20046379	     -0.06154079	      0.88296197	     -0.00021350	     -0.21598923	      0.00577607	     -0.00011221	     33.50633739
      0.61775278	     -0.05936681	      0.00000958	     -0.20041800	     -0.06153309	      0.88296183	     -0.00021334	     -0.21598225	      0.00575077	     -0.00009931	     33.78936725
      0.61956645	     -0.05929982	      0.00000760	     -0.20035077	     -0.06152270	      0.88296167	     -0.00021323	     -0.21597147	      0.00571444	     -0.00008094	     34.10490315
      0.62091831	     -0.05924724	      0.00000400	     -0.20029796	     -0.06151499	      0.88296157	     -0.00021323	     -0.21596248	      0.00568577	     -0.00006674	     34.47163388
      0.62227017	     -0.05919186	      0.00000198	     -0.20024237	     -0.06150733	      0.88296149	     -0.00021330	     -0.21595270	      0.00565616	     -0.00005207	     34.73314310
      0.62389254	     -0.05912217	     -0.00000256	     -0.20017240	     -0.06149818	      0.88296142	     -0.00021347	     -0.21593990	      0.00561918	     -0.00003403	     35.18332669
      0.62533393	     -0.05905679	     -0.00000488	     -0.20010677	     -0.06149010	      0.88296138	     -0.00021371	     -0.21592755	      0.00558546	     -0.00001755	     35.47282608
      0.62677533	     -0.05898848	     -0.00000973	     -0.20003817	     -0.06148208	      0.88296137	     -0.00021403	     -0.21591429	      0.00555069	     -0.00000080	     35.91235559
      0.62821672	     -0.05891704	     -0.00001271	     -0.19996646	     -0.06147410	      0.88296138	     -0.00021441	     -0.21590010	      0.00551539	      0.00001636	     36.22173870
      0.62965812	     -0.05884354	     -0.00001812	     -0.19989266	     -0.06146618	      0.88296142	     -0.00021487	     -0.21588502	      0.00547924	      0.00003376	     36.65614446
      0.63109951	     -0.05876799	     -0.00002135	     -0.19981682	     -0.06145831	      0.88296148	     -0.00021540	     -0.21586908	      0.00544275	      0.00005149	     36.96578325
      0.63254091	     -0.05869176	     -0.00002713	     -0.19974026	     -0.06145049	      0.88296156	     -0.00021600	     -0.21585234	      0.00540564	      0.00006938	     37.38740179
      0.63398230	     -0.05861434	     -0.00003073	     -0.19966254	     -0.06144272	      0.88296168	     -0.00021666	     -0.21583485	      0.00536838	      0.00008754	     37.68516230
      0.63542369	     -0.05853667	     -0.00003666	     -0.19958453	     -0.06143501	      0.88296182	     -0.00021738	     -0.21581669	      0.00533067	      0.00010576	     38.08169410
      0.63686509	     -0.05845830	     -0.00004024	     -0.19950585	     -0.06142736	      0.88296198	     -0.00021816	     -0.21579792	      0.00529295	      0.00012413	     38.35644282
      0.63830648	     -0.05837986	     -0.00004610	     -0.19942706	     -0.06141975	      0.88296218	     -0.00021900	     -0.21577861	      0.00525484	      0.00014244	     38.72982171
      0.63974788	     -0.05830075	     -0.00004945	     -0.19934765	     -0.06141221	      0.88296239	     -0.00021989	     -0.21575883	      0.00521671	      0.00016076	     38.97890079
      0.64118927	     -0.05822150	     -0.00005505	     -0.19926804	     -0.06140472	      0.88296264	     -0.00022084	     -0.21573862	      0.00517810	      0.00017891	     39.32609537
      0.64263066	     -0.05814149	     -0.00005792	     -0.19918772	     -0.06139728	      0.88296291	     -0.00022183	     -0.21571802	      0.00513935	      0.00019699	     39.54030226
      0.64407206	     -0.05806098	     -0.00006308	     -0.19910685	     -0.06138990	      0.88296321	     -0.00022287	     -0.21569706	      0.00509997	      0.00021479	     39.85769516
      0.64551345	     -0.05797658	     -0.00006492	     -0.19902215	     -0.06138258	      0.88296353	     -0.00022395	     -0.21567573	      0.00506034	      0.00023249	     40.04553719
      0.64695485	     -0.05788646	     -0.00006857	     -0.19893168	     -0.06137531	      0.88296388	     -0.00022508	     -0.21565390	      0.00501991	      0.00024999	     40.35892964
      0.64839624	     -0.05778791	     -0.00006805	     -0.19883286	     -0.06136811	      0.88296425	     -0.00022625	     -0.21563142	      0.00497899	      0.00026762	     40.51821792
      0.64983764	     -0.05768290	     -0.00006959	     -0.19872751	     -0.06136096	      0.88296465	     -0.00022746	     -0.21560814	      0.00493692	      0.00028536	     40.81098079
      0.65127903	     -0.05757160	     -0.00006699	     -0.19861593	     -0.06135388	      0.88296507	     -0.00022870	     -0.21558402	      0.00489400	      0.00030353	     40.90720579
      0.65272042	     -0.05745568	     -0.00006719	     -0.19849967	     -0.06134685	      0.88296552	     -0.00022998	     -0.21555902	      0.00484952	      0.00032201	     41.18856729
      0.65416182	     -0.05733215	     -0.00006277	     -0.19837587	     -0.06133990	      0.88296600	     -0.00023130	     -0.21553312	      0.00480395	      0.00034111	     41.24074830
      0.65544011	     -0.05721867	     -0.00006172	     -0.19826207	     -0.06133378	      0.88296645	     -0.00023250	     -0.21550937	      0.00476200	      0.00035842	     41.46272145
      0.65671840	     -0.05710178	     -0.00005831	     -0.19814489	     -0.06132772	      0.88296692	     -0.00023372	     -0.21548491	      0.00471894	      0.00037625	     41.54385557
      0.65829058	     -0.05695570	     -0.00005633	     -0.19799837	     -0.06132035	      0.88296753	     -0.00023526	     -0.21545393	      0.00466397	      0.00039883	     41.76579658
      0.65986277	     -0.05680611	     -0.00005317	     -0.19784833	     -0.06131306	      0.88296817	     -0.00023683	     -0.21542207	      0.00460694	      0.00042243	     41.85649726
      0.66114664	     -0.05668216	     -0.00005386	     -0.19772394	     -0.06130717	      0.88296873	     -0.00023815	     -0.21539544	      0.00455841	      0.00044252	     42.09710665
      0.66243052	     -0.05655643	     -0.00005309	     -0.19759777	     -0.06130135	      0.88296931	     -0.00023949	     -0.21536830	      0.00450828	      0.00046361	     42.18002998
      0.66401575	     -0.05640076	     -0.00005470	     -0.19744147	     -0.06129426	      0.88297007	     -0.00024118	     -0.21533416	      0.00444365	      0.00049100	     42.40185801
      0.66560098	     -0.05624295	     -0.00005469	     -0.19728303	     -0.06128727	      0.88297087	     -0.00024290	     -0.21529944	      0.00437615	      0.00052000	     42.44481336
      0.66681447	     -0.05612249	     -0.00005818	     -0.19716200	     -0.06128199	      0.88297151	     -0.00024424	     -0.21527253	      0.00432213	      0.00054316	     42.66029521
      0.66802796	     -0.05600258	     -0.00006010	     -0.19704154	     -0.06127678	      0.88297218	     -0.00024560	     -0.21524542	      0.00426632	      0.00056717	     42.73506616
      0.66969129	     -0.05583954	     -0.00006550	     -0.19687765	     -0.06126975	      0.88297316	     -0.00024750	     -0.21520806	      0.00418651	      0.00060117	     42.95152269
      0.67135462	     -0.05567939	     -0.00006955	     -0.19671663	     -0.06126285	      0.88297419	     -0.00024943	     -0.21517064	      0.00410309	      0.00063623	     43.00539767
      0.67249519	     -0.05557198	     -0.00007560	     -0.19660855	     -0.06125821	      0.88297492	     -0.00025077	     -0.21514499	      0.00404353	      0.00066054	     43.23366568
      0.67363577	     -0.05546555	     -0.00007983	     -0.19650146	     -0.06125363	      0.88297569	     -0.00025212	     -0.21511939	      0.00398233	      0.00068502	     43.32767008
      0.67542178	     -0.05530313	     -0.00008783	     -0.19633796	     -0.06124660	      0.88297695	     -0.00025428	     -0.21507945	      0.00388292	      0.00072317	     43.54539603
      0.67686725	     -0.05517530	     -0.00009330	     -0.19620924	     -0.06124105	      0.88297802	     -0.00025604	     -0.21504732	      0.00379950	      0.00075348	     43.64398010
      0.67831272	     -0.05505365	     -0.00010100	     -0.19608663	     -0.06123562	      0.88297913	     -0.00025783	     -0.21501547	      0.00371341	      0.00078280	     43.87313425
      0.67975820	     -0.05493761	     -0.00010628	     -0.19596966	     -0.06123032	      0.88298028	     -0.00025963	     -0.21498405	      0.00362497	      0.00081093	     43.92205513
      0.68105162	     -0.05484096	     -0.00011431	     -0.19587209	     -0.06122568	      0.88298134	     -0.00026125	     -0.21495639	      0.00354374	      0.00083464	     44.13862194
      0.68234505	     -0.05474827	     -0.00011972	     -0.19577851	     -0.06122115	      0.88298244	     -0.00026289	     -0.21492925	      0.00346088	      0.00085683	     44.19914155
      0.68363847	     -0.05466151	     -0.00012696	     -0.19569083	     -0.06121673	      0.88298356	     -0.00026454	     -0.21490267	      0.00337630	      0.00087718	     44.35825089
      0.68524970	     -0.05456090	     -0.00013442	     -0.19558907	     -0.06121138	      0.88298499	     -0.00026660	     -0.21487044	      0.00326888	      0.00089961	     44.43077664
      0.68654184	     -0.05448873	     -0.00014293	     -0.19551591	     -0.06120721	      0.88298616	     -0.00026827	     -0.21484537	      0.00318106	      0.00091483	     44.61413513
      0.68783399	     -0.05442170	     -0.00014914	     -0.19544793	     -0.06120316	      0.88298735	     -0.00026994	     -0.21482108	      0.00309210	      0.00092740	     44.64765503
      0.68912613	     -0.05436025	     -0.00015690	     -0.19538550	     -0.06119922	      0.88298856	     -0.00027162	     -0.21479757	      0.00300197	      0.00093702	     44.78509810
      0.69074438	     -0.05428788	     -0.00016450	     -0.19531191	     -0.06119445	      0.88299008	     -0.00027372	     -0.21476921	      0.00288786	      0.00094474	     44.83759094
      0.69200518	     -0.05423613	     -0.00017251	     -0.19525918	     -0.06119087	      0.88299128	     -0.00027536	     -0.21474790	      0.00279797	      0.00094719	     45.01335536
      0.69326598	     -0.05418625	     -0.00017823	     -0.19520835	     -0.06118740	      0.88299247	     -0.00027700	     -0.21472726	      0.00270751	      0.00094656	     45.05221030
      0.69452678	     -0.05413939	     -0.00018530	     -0.19516051	     -0.06118404	      0.88299366	     -0.00027864	     -0.21470723	      0.00261640	      0.00094278	     45.18535684
      0.69621759	     -0.05408074	     -0.00019292	     -0.19510057	     -0.06117972	      0.88299525	     -0.00028083	     -0.21468135	      0.00249342	      0.00093286	     45.24020164
      0.69745823	     -0.05404212	     -0.00020034	     -0.19506097	     -0.06117668	      0.88299640	     -0.00028244	     -0.21466304	      0.00240251	      0.00092196	     45.41614945
      0.69869886	     -0.05400589	     -0.00020549	     -0.19502378	     -0.06117376	      0.88299753	     -0.00028404	     -0.21464532	      0.00231127	      0.00090810	     45.46488191
      0.70023276	     -0.05396613	     -0.00021324	     -0.19498282	     -0.06117030	      0.88299891	     -0.00028601	     -0.21462420	      0.00219779	      0.00088684	     45.66420182
      0.70158425	     -0.05393426	     -0.00021768	     -0.19494992	     -0.06116740	      0.88300009	     -0.00028773	     -0.21460630	      0.00209738	      0.00086446	     45.70608305
      0.70293574	     -0.05390681	     -0.00022459	     -0.19492139	     -0.06116463	      0.88300125	     -0.00028945	     -0.21458907	      0.00199647	      0.00083867	     45.95008499
      0.70428723	     -0.05388246	     -0.00022881	     -0.19489600	     -0.06116200	      0.88300236	     -0.00029115	     -0.21457253	      0.00189538	      0.00080974	     46.00852740
      0.70563872	     -0.05386311	     -0.00023574	     -0.19487556	     -0.06115951	      0.88300343	     -0.00029284	     -0.21455668	      0.00179398	      0.00077763	     46.28083172
      0.70699021	     -0.05384691	     -0.00023969	     -0.19485832	     -0.06115715	      0.88300446	     -0.00029452	     -0.21454155	      0.00169270	      0.00074265	     46.33736807
      0.70834170	     -0.05383525	     -0.00024666	     -0.19484556	     -0.06115493	      0.88300544	     -0.00029618	     -0.21452715	      0.00159141	      0.00070483	     46.63371278
      0.70969319	     -0.05382623	     -0.00025034	     -0.19483549	     -0.06115285	      0.88300637	     -0.00029782	     -0.21451349	      0.00149062	      0.00066457	     46.67541935
      0.71104468	     -0.05382120	     -0.00025743	     -0.19482937	     -0.06115090	      0.88300723	     -0.00029944	     -0.21450056	      0.00139016	      0.00062198	     46.98607421
      0.71239617	     -0.05381836	     -0.00026075	     -0.19482549	     -0.06114909	      0.88300805	     -0.00030104	     -0.21448836	      0.00129055	      0.00057758	     46.98545835
      0.71360540	     -0.05381883	     -0.00026686	     -0.19482499	     -0.06114759	      0.88300872	     -0.00030245	     -0.21447805	      0.00120193	      0.00053643	     47.22934657
      0.71481463	     -0.05382095	     -0.00027059	     -0.19482617	     -0.06114619	      0.88300934	     -0.00030385	     -0.21446830	      0.00111415	      0.00049434	     47.28024306
      0.71627923	     -0.05382635	     -0.00027662	     -0.19483043	     -0.06114463	      0.88301003	     -0.00030551	     -0.21445725	      0.00100875	      0.00044235	     47.47760212
      0.71774384	     -0.05383406	     -0.00028042	     -0.19483704	     -0.06114323	      0.88301064	     -0.00030714	     -0.21444700	      0.00090460	      0.00038977	     47.48453670
      0.71896778	     -0.05384270	     -0.00028585	     -0.19484472	     -0.06114218	      0.88301109	     -0.00030848	     -0.21443904	      0.00081833	      0.00034559	     47.68062309
      0.72019172	     -0.05385265	     -0.00028902	     -0.19485376	     -0.06114123	      0.88301148	     -0.00030980	     -0.21443162	      0.00073297	      0.00030156	     47.68110788
      0.72166482	     -0.05386683	     -0.00029424	     -0.19486682	     -0.06114022	      0.88301189	     -0.00031136	     -0.21442338	      0.00063123	      0.00024897	     47.82500717
      0.72313792	     -0.05388287	     -0.00029698	     -0.19488180	     -0.06113937	      0.88301222	     -0.00031287	     -0.21441590	      0.00053079	      0.00019730	     47.74736069
      0.72431758	     -0.05389740	     -0.00030156	     -0.19489545	     -0.06113879	      0.88301243	     -0.00031406	     -0.21441043	      0.00045107	      0.00015670	     47.89612483
      0.72549723	     -0.05391298	     -0.00030397	     -0.19491018	     -0.06113830	      0.88301259	     -0.00031522	     -0.21440543	      0.00037222	      0.00011710	     47.85461206
      0.72702570	     -0.05393505	     -0.00030824	     -0.19493114	     -0.06113781	      0.88301273	     -0.00031668	     -0.21439962	      0.00027114	      0.00006739	     47.92725052
      0.72855416	     -0.05395884	     -0.00031008	     -0.19495387	     -0.06113747	      0.88301280	     -0.00031810	     -0.21439456	      0.00017145	      0.00001984	     47.78499808
      0.72969682	     -0.05397796	     -0.00031372	     -0.19497217	     -0.06113732	      0.88301280	     -0.00031913	     -0.21439125	      0.00009757	     -0.00001426	     47.89320800
      0.73083948	     -0.05399778	     -0.00031520	     -0.19499121	     -0.06113725	      0.88301276	     -0.00032013	     -0.21438834	      0.00002442	     -0.00004689	     47.81672857
      0.73243608	     -0.05402705	     -0.00031802	     -0.19501938	     -0.06113729	      0.88301265	     -0.00032148	     -0.21438492	     -0.00007693	     -0.00008996	     47.82502866
      0.73403267	     -0.05405823	     -0.00031854	     -0.19504951	     -0.06113749	      0.88301248	     -0.00032277	     -0.21438227	     -0.00017718	     -0.00012981	     47.62151122
      0.73512207	     -0.05408057	     -0.00032134	     -0.19507110	     -0.06113772	      0.88301232	     -0.00032361	     -0.21438088	     -0.00024523	     -0.00015516	     47.71146197
      0.73621146	     -0.05410405	     -0.00032251	     -0.19509386	     -0.06113803	      0.88301214	     -0.00032442	     -0.21437983	     -0.00031281	     -0.00017882	     47.62348386
      0.73792579	     -0.05414279	     -0.00032533	     -0.19513146	     -0.06113866	      0.88301180	     -0.00032561	     -0.21437881	     -0.00041853	     -0.00021255	     47.57611729
      0.73932643	     -0.05417577	     -0.00032651	     -0.19516353	     -0.06113930	      0.88301149	     -0.00032652	     -0.21437856	     -0.00050430	     -0.00023679	     47.41031837
      0.74072707	     -0.05421003	     -0.00032943	     -0.19519687	     -0.06114007	      0.88301114	     -0.00032735	     -0.21437880	     -0.00058974	     -0.00025808	     47.42645978
      0.74212771	     -0.05424538	     -0.00032996	     -0.19523134	     -0.06114095	      0.88301077	     -0.00032812	     -0.21437953	     -0.00067464	     -0.00027626	     47.16505000
      0.74336571	     -0.05427769	     -0.00033304	     -0.19526284	     -0.06114184	      0.88301042	     -0.00032873	     -0.21438057	     -0.00074955	     -0.00028985	     47.19433960
      0.74460371	     -0.05431086	     -0.00033400	     -0.19529523	     -0.06114281	      0.88301005	     -0.00032928	     -0.21438197	     -0.00082408	     -0.00030096	     46.98355318
      0.74584170	     -0.05434496	     -0.00033624	     -0.19532855	     -0.06114388	      0.88300967	     -0.00032976	     -0.21438373	     -0.00089847	     -0.00030975	     46.90874345
      0.74747208	     -0.05439120	     -0.00033771	     -0.19537379	     -0.06114542	      0.88300916	     -0.00033030	     -0.21438658	     -0.00099600	     -0.00031778	     46.63489509
      0.74873650	     -0.05442836	     -0.00034059	     -0.19541015	     -0.06114673	      0.88300876	     -0.00033063	     -0.21438921	     -0.00107149	     -0.00032142	     46.59799410
      0.75000092	     -0.05446666	     -0.00034162	     -0.19544770	     -0.06114813	      0.88300835	     -0.00033089	     -0.21439220	     -0.00114663	     -0.00032281	     46.34051475
      0.75126534	     -0.05450687	     -0.00034402	     -0.19548712	     -0.06114963	      0.88300794	     -0.00033108	     -0.21439556	     -0.00122164	     -0.00032217	     46.21974022
      0.75287426	     -0.05456182	     -0.00034563	     -0.19554113	     -0.06115167	      0.88300742	     -0.00033121	     -0.21440044	     -0.00131665	     -0.00031861	     45.87335580
      0.75411817	     -0.05460775	     -0.00034901	     -0.19558629	     -0.06115335	      0.88300703	     -0.00033122	     -0.21440473	     -0.00138998	     -0.00031407	     45.79844399
      0.75536208	     -0.05465700	     -0.00035069	     -0.19563481	     -0.06115513	      0.88300664	     -0.00033116	     -0.21440952	     -0.00146295	     -0.00030808	     45.50089409
      0.75660599	     -0.05471066	     -0.00035362	     -0.19568773	     -0.06115699	      0.88300627	     -0.00033102	     -0.21441487	     -0.00153576	     -0.00030100	     45.32699034
      0.75828670	     -0.05479117	     -0.00035628	     -0.19576728	     -0.06115966	      0.88300577	     -0.00033072	     -0.21442314	     -0.00163360	     -0.00029012	     44.92038641
      0.75952608	     -0.05485648	     -0.00035995	     -0.19583185	     -0.06116172	      0.88300541	     -0.00033040	     -0.21443012	     -0.00170545	     -0.00028159	     44.80547481
      0.76076546	     -0.05492565	     -0.00036170	     -0.19590034	     -0.06116388	      0.88300507	     -0.00033000	     -0.21443789	     -0.00177676	     -0.00027287	     44.49431028
      0.76228465	     -0.05501476	     -0.00036500	     -0.19598861	     -0.06116665	      0.88300466	     -0.00032940	     -0.21444852	     -0.00186361	     -0.00026236	     44.30416340
      0.76363551	     -0.05509688	     -0.00036559	     -0.19607004	     -0.06116922	      0.88300432	     -0.00032877	     -0.21445898	     -0.00194004	     -0.00025337	     43.92949637
      0.76498637	     -0.05518137	     -0.00036792	     -0.19615383	     -0.06117189	      0.88300398	     -0.00032805	     -0.21447035	     -0.00201593	     -0.00024507	     43.81564632
      0.76633723	     -0.05526823	     -0.00036746	     -0.19624005	     -0.06117466	      0.88300365	     -0.00032722	     -0.21448260	     -0.00209097	     -0.00023745	     43.43308879
      0.76768810	     -0.05535577	     -0.00036868	     -0.19632694	     -0.06117754	      0.88300334	     -0.00032630	     -0.21449568	     -0.00216544	     -0.00023077	     43.33842436
      0.76903896	     -0.05544356	     -0.00036655	     -0.19641417	     -0.06118051	      0.88300303	     -0.00032529	     -0.21450952	     -0.00223900	     -0.00022500	     42.95308415
      0.77038982	     -0.05553135	     -0.00036604	     -0.19650138	     -0.06118359	      0.88300273	     -0.00032417	     -0.21452407	     -0.00231201	     -0.00022036	     42.87007393
      0.77174068	     -0.05561888	     -0.00036199	     -0.19658842	     -0.06118676	      0.88300243	     -0.00032296	     -0.21453929	     -0.00238414	     -0.00021675	     42.47708657
      0.77309154	     -0.05570551	     -0.00035987	     -0.19667453	     -0.06119003	      0.88300214	     -0.00032166	     -0.21455510	     -0.00245582	     -0.00021438	     42.40311927
      0.77444241	     -0.05579113	     -0.00035414	     -0.19675972	     -0.06119339	      0.88300185	     -0.00032026	     -0.21457143	     -0.00252666	     -0.00021313	     42.00068937
      0.77579327	     -0.05587597	     -0.00035050	     -0.19684411	     -0.06119685	      0.88300157	     -0.00031877	     -0.21458824	     -0.00259710	     -0.00021322	     41.92599100
      0.77714413	     -0.05596050	     -0.00034314	     -0.19692827	     -0.06120041	      0.88300128	     -0.00031718	     -0.21460548	     -0.00266673	     -0.00021459	     41.50343863
      0.77849499	     -0.05604492	     -0.00033805	     -0.19701230	     -0.06120406	      0.88300099	     -0.00031551	     -0.21462313	     -0.00273591	     -0.00021755	     41.43171320
      0.77984586	     -0.05612910	     -0.00032955	     -0.19709616	     -0.06120780	      0.88300069	     -0.00031374	     -0.21464119	     -0.00280417	     -0.00022200	     41.00636817
      0.78119672	     -0.05621320	     -0.00032367	     -0.19717991	     -0.06121163	      0.88300038	     -0.00031189	     -0.21465963	     -0.00287187	     -0.00022821	     40.94600386
      0.78254758	     -0.05629731	     -0.00031465	     -0.19726374	     -0.06121556	      0.88300007	     -0.00030995	     -0.21467844	     -0.00293853	     -0.00023607	     40.51477958
      0.78389844	     -0.05638155	     -0.00030837	     -0.19734767	     -0.06121957	      0.88299975	     -0.00030793	     -0.21469762	     -0.00300453	     -0.00024579	     40.45980011
      0.78524930	     -0.05646579	     -0.00029973	     -0.19743166	     -0.06122368	      0.88299941	     -0.00030583	     -0.21471715	     -0.00306939	     -0.00025722	     40.03685692
      0.78660017	     -0.05655002	     -0.00029390	     -0.19751560	     -0.06122787	      0.88299905	     -0.00030366	     -0.21473703	     -0.00313345	     -0.00027046	     39.98483840
      0.78795103	     -0.05663452	     -0.00028567	     -0.19759987	     -0.06123214	      0.88299868	     -0.00030140	     -0.21475725	     -0.00319630	     -0.00028534	     39.57089844
      0.78930189	     -0.05671949	     -0.00028013	     -0.19768457	     -0.06123650	      0.88299828	     -0.00029908	     -0.21477782	     -0.00325826	     -0.00030198	     39.51386822
      0.79065275	     -0.05680421	     -0.00027249	     -0.19776908	     -0.06124094	      0.88299786	     -0.00029669	     -0.21479873	     -0.00331893	     -0.00032016	     39.12053890
      0.79200362	     -0.05688871	     -0.00026754	     -0.19785333	     -0.06124547	      0.88299741	     -0.00029422	     -0.21481997	     -0.00337862	     -0.00033985	     39.05499680
      0.79335448	     -0.05697319	     -0.00026096	     -0.19793762	     -0.06125007	      0.88299694	     -0.00029170	     -0.21484154	     -0.00343703	     -0.00036074	     38.68212902
      0.79470534	     -0.05705736	     -0.00025633	     -0.19802157	     -0.06125475	      0.88299644	     -0.00028910	     -0.21486342	     -0.00349444	     -0.00038283	     38.59402960
      0.79605620	     -0.05714069	     -0.00025003	     -0.19810473	     -0.06125951	      0.88299591	     -0.00028645	     -0.21488562	     -0.00355054	     -0.00040588	     38.25237528
      0.79740706	     -0.05722345	     -0.00024529	     -0.19818730	     -0.06126435	      0.88299534	     -0.00028374	     -0.21490810	     -0.00360556	     -0.00042986	     38.14802216
      0.79875793	     -0.05730538	     -0.00023921	     -0.19826908	     -0.06126925	      0.88299474	     -0.00028096	     -0.21493086	     -0.00365926	     -0.00045451	     37.84132188
      0.80010879	     -0.05738675	     -0.00023438	     -0.19835030	     -0.06127423	      0.88299411	     -0.00027813	     -0.21495389	     -0.00371184	     -0.00047975	     37.71967826
      0.80176197	     -0.05748544	     -0.00022655	     -0.19844886	     -0.06128042	      0.88299329	     -0.00027460	     -0.21498244	     -0.00377442	     -0.00051114	     37.31144143
      0.80299259	     -0.05755807	     -0.00022262	     -0.19852137	     -0.06128509	      0.88299265	     -0.00027191	     -0.21500395	     -0.00382000	     -0.00053481	     37.29565920
      0.80422320	     -0.05762954	     -0.00021670	     -0.19859278	     -0.06128982	      0.88299198	     -0.00026919	     -0.21502567	     -0.00386447	     -0.00055850	     37.03250384
      0.80583294	     -0.05772047	     -0.00021009	     -0.19868361	     -0.06129609	      0.88299105	     -0.00026556	     -0.21505433	     -0.00392127	     -0.00058935	     36.89797286
      0.80744269	     -0.05780986	     -0.00020123	     -0.19877297	     -0.06130244	      0.88299008	     -0.00026186	     -0.21508327	     -0.00397628	     -0.00061966	     36.46593322
      0.80859911	     -0.05787322	     -0.00019738	     -0.19883627	     -0.06130706	      0.88298935	     -0.00025916	     -0.21510422	     -0.00401503	     -0.00064108	     36.49232777
      0.80975553	     -0.05793543	     -0.00019162	     -0.19889847	     -0.06131173	      0.88298860	     -0.00025643	     -0.21512530	     -0.00405282	     -0.00066198	     36.28289592
      0.81148872	     -0.05802683	     -0.00018362	     -0.19898986	     -0.06131880	      0.88298742	     -0.00025229	     -0.21515709	     -0.00410803	     -0.00069226	     36.11155777
      0.81295464	     -0.05810275	     -0.00017544	     -0.19906582	     -0.06132486	      0.88298639	     -0.00024873	     -0.21518413	     -0.00415322	     -0.00071663	     35.81862315
      0.81442056	     -0.05817849	     -0.00016907	     -0.19914157	     -0.06133098	      0.88298532	     -0.00024512	     -0.21521134	     -0.00419720	     -0.00073982	     35.76501671
      0.81588648	     -0.05825373	     -0.00016027	     -0.19921688	     -0.06133716	      0.88298422	     -0.00024147	     -0.21523873	     -0.00423955	     -0.00076164	     35.39389298
      0.81717391	     -0.05831908	     -0.00015516	     -0.19928226	     -0.06134264	      0.88298323	     -0.00023824	     -0.21526293	     -0.00427571	     -0.00077973	     35.38827179
      0.81846134	     -0.05838325	     -0.00014796	     -0.19934651	     -0.06134817	      0.88298222	     -0.00023497	     -0.21528725	     -0.00431049	     -0.00079662	     35.12723410
      0.81974877	     -0.05844638	     -0.00014187	     -0.19940971	     -0.06135374	      0.88298118	     -0.00023167	     -0.21531165	     -0.00434421	     -0.00081238	     35.00855138
      0.82150840	     -0.05853119	     -0.00013206	     -0.19949467	     -0.06136143	      0.88297973	     -0.00022713	     -0.21534511	     -0.00438831	     -0.00083194	     34.68182796
      0.82283857	     -0.05859492	     -0.00012620	     -0.19955849	     -0.06136728	      0.88297862	     -0.00022366	     -0.21537048	     -0.00442037	     -0.00084525	     34.62072409
      0.82416875	     -0.05865810	     -0.00011860	     -0.19962180	     -0.06137318	      0.88297748	     -0.00022017	     -0.21539589	     -0.00445104	     -0.00085720	     34.34662817
      0.82549892	     -0.05872103	     -0.00011222	     -0.19968485	     -0.06137913	      0.88297634	     -0.00021666	     -0.21542136	     -0.00448056	     -0.00086794	     34.21824072
      0.82721618	     -0.05880122	     -0.00010244	     -0.19976524	     -0.06138685	      0.88297484	     -0.00021210	     -0.21545430	     -0.00451660	     -0.00087995	     33.87737493
      0.82852843	     -0.05886188	     -0.00009688	     -0.19982604	     -0.06139280	      0.88297368	     -0.00020859	     -0.21547950	     -0.00454278	     -0.00088788	     33.80999729
      0.82984067	     -0.05892197	     -0.00008960	     -0.19988630	     -0.06139877	      0.88297251	     -0.00020507	     -0.21550472	     -0.00456742	     -0.00089477	     33.53124715
      0.83142725	     -0.05899426	     -0.00008254	     -0.19995878	     -0.06140604	      0.88297108	     -0.00020080	     -0.21553522	     -0.00459547	     -0.00090194	     33.38034536
      0.83301383	     -0.05906518	     -0.00007317	     -0.20002995	     -0.06141335	      0.88296964	     -0.00019652	     -0.21556573	     -0.00462111	     -0.00090790	     32.95858063
      0.83422193	     -0.05911746	     -0.00006868	     -0.20008238	     -0.06141895	      0.88296855	     -0.00019325	     -0.21558892	     -0.00463940	     -0.00091186	     32.91296453
      0.83543002	     -0.05916793	     -0.00006232	     -0.20013305	     -0.06142456	      0.88296744	     -0.00018997	     -0.21561204	     -0.00465615	     -0.00091528	     32.66453668
      0.83713950	     -0.05923631	     -0.00005459	     -0.20020169	     -0.06143254	      0.88296587	     -0.00018533	     -0.21564454	     -0.00467766	     -0.00091940	     32.44111696
      0.83862984	     -0.05929239	     -0.00004679	     -0.20025805	     -0.06143952	      0.88296450	     -0.00018129	     -0.21567260	     -0.00469402	     -0.00092234	     32.11100328
      0.84012019	     -0.05934440	     -0.00004109	     -0.20031030	     -0.06144653	      0.88296312	     -0.00017725	     -0.21570032	     -0.00470869	     -0.00092476	     31.99633054
      0.84161053	     -0.05939125	     -0.00003295	     -0.20035745	     -0.06145356	      0.88296175	     -0.00017321	     -0.21572759	     -0.00472086	     -0.00092669	     31.61082040
      0.84289975	     -0.05942736	     -0.00002850	     -0.20039378	     -0.06145965	      0.88296055	     -0.00016972	     -0.21575071	     -0.00473063	     -0.00092793	     31.53545927
      0.84418897	     -0.05945928	     -0.00002246	     -0.20042596	     -0.06146576	      0.88295935	     -0.00016624	     -0.21577332	     -0.00473843	     -0.00092890	     31.27199199
      0.84547819	     -0.05948745	     -0.00001795	     -0.20045435	     -0.06147187	      0.88295815	     -0.00016277	     -0.21579536	     -0.00474554	     -0.00092945	     31.10900702
      0.84718807	     -0.05951956	     -0.00001175	     -0.20048678	     -0.06147999	      0.88295657	     -0.00015819	     -0.21582364	     -0.00475244	     -0.00092986	     30.81988234
      0.84838808	     -0.05953890	     -0.00000857	     -0.20050632	     -0.06148570	      0.88295545	     -0.00015499	     -0.21584281	     -0.00475714	     -0.00092966	     30.69520006
      0.84958809	     -0.05955606	     -0.00000550	     -0.20052369	     -0.06149141	      0.88295433	     -0.00015180	     -0.21586141	     -0.00476003	     -0.00092948	     30.52472735
      0.85118281	     -0.05957527	     -0.00000243	     -0.20054315	     -0.06149900	      0.88295285	     -0.00014759	     -0.21588522	     -0.00476328	     -0.00092880	     30.32837883
      0.85256660	     -0.05958805	     -0.00000042	     -0.20055614	     -0.06150559	      0.88295157	     -0.00014396	     -0.21590504	     -0.00476403	     -0.00092834	     30.14796471
      0.85395039	     -0.05959809	      0.00000059	     -0.20056637	     -0.06151218	      0.88295028	     -0.00014036	     -0.21592409	     -0.00476496	     -0.00092748	     30.00120703
      0.85533417	     -0.05960485	      0.00000074	     -0.20057331	     -0.06151878	      0.88294900	     -0.00013679	     -0.21594238	     -0.00476334	     -0.00092709	     29.84154796
      0.85671796	     -0.05960958	     -0.00000010	     -0.20057819	     -0.06152537	      0.88294772	     -0.00013324	     -0.21595993	     -0.00476225	     -0.00092637	     29.71083521
      0.85810175	     -0.05961220	     -0.00000169	     -0.20058096	     -0.06153196	      0.88294644	     -0.00012973	     -0.21597675	     -0.00475827	     -0.00092641	     29.56978066
      0.85948554	     -0.05961231	     -0.00000425	     -0.20058119	     -0.06153854	      0.88294515	     -0.00012626	     -0.21599282	     -0.00475502	     -0.00092620	     29.47377131
      0.86086933	     -0.05960987	     -0.00000765	     -0.20057886	     -0.06154511	      0.88294387	     -0.00012282	     -0.21600811	     -0.00474879	     -0.00092679	     29.36203718
      0.86225311	     -0.05960457	     -0.00001179	     -0.20057366	     -0.06155168	      0.88294259	     -0.00011942	     -0.21602260	     -0.00474342	     -0.00092708	     29.31249126
      0.86363690	     -0.05959640	     -0.00001671	     -0.20056556	     -0.06155824	      0.88294131	     -0.00011606	     -0.21603625	     -0.00473552	     -0.00092814	     29.25763223
      0.86502069	     -0.05958506	     -0.00002238	     -0.20055427	     -0.06156479	      0.88294002	     -0.00011274	     -0.21604905	     -0.00472864	     -0.00092894	     29.26792311
      0.86640448	     -0.05957087	     -0.00002877	     -0.20054012	     -0.06157133	      0.88293873	     -0.00010946	     -0.21606098	     -0.00472013	     -0.00093028	     29.27906905
      0.86778827	     -0.05955392	     -0.00003577	     -0.20052318	     -0.06157785	      0.88293745	     -0.00010623	     -0.21607202	     -0.00471274	     -0.00093139	     29.35358152
      0.86917205	     -0.05953469	     -0.00004337	     -0.20050394	     -0.06158437	      0.88293616	     -0.00010304	     -0.21608219	     -0.00470482	     -0.00093276	     29.44630044
      0.87084050	     -0.05950870	     -0.00005267	     -0.20047792	     -0.06159221	      0.88293460	     -0.00009927	     -0.21609333	     -0.00469715	     -0.00093387	     29.63456151
      0.87230136	     -0.05948422	     -0.00006063	     -0.20045339	     -0.06159907	      0.88293323	     -0.00009603	     -0.21610213	     -0.00469056	     -0.00093487	     29.81597967
      0.87376221	     -0.05945779	     -0.00006852	     -0.20042690	     -0.06160592	      0.88293187	     -0.00009286	     -0.21611008	     -0.00468645	     -0.00093519	     30.08037047
      0.87522307	     -0.05942979	     -0.00007653	     -0.20039883	     -0.06161276	      0.88293050	     -0.00008976	     -0.21611723	     -0.00468284	     -0.00093550	     30.36151913
      0.87668393	     -0.05939963	     -0.00008440	     -0.20036858	     -0.06161960	      0.88292914	     -0.00008673	     -0.21612360	     -0.00468143	     -0.00093519	     30.71336755
      0.87855228	     -0.05935817	     -0.00009438	     -0.20032699	     -0.06162835	      0.88292739	     -0.00008298	     -0.21613064	     -0.00468105	     -0.00093434	     31.18536563
      0.88014975	     -0.05931894	     -0.00010221	     -0.20028764	     -0.06163583	      0.88292590	     -0.00007990	     -0.21613571	     -0.00468363	     -0.00093249	     31.68759623
      0.88174723	     -0.05927854	     -0.00011033	     -0.20024711	     -0.06164331	      0.88292441	     -0.00007692	     -0.21613990	     -0.00468686	     -0.00093013	     32.14868654
      0.88334470	     -0.05923264	     -0.00011665	     -0.20020109	     -0.06165080	      0.88292293	     -0.00007406	     -0.21614327	     -0.00469243	     -0.00092650	     32.73669915
      0.88494217	     -0.05918956	     -0.00012486	     -0.20015785	     -0.06165830	      0.88292145	     -0.00007133	     -0.21614577	     -0.00469883	     -0.00092193	     33.20515768
      0.88625173	     -0.05914545	     -0.00012832	     -0.20011366	     -0.06166446	      0.88292025	     -0.00006919	     -0.21614726	     -0.00470504	     -0.00091721	     33.75244912
      0.88756128	     -0.05910522	     -0.00013391	     -0.20007331	     -0.06167063	      0.88291905	     -0.00006713	     -0.21614816	     -0.00471173	     -0.00091153	     34.17651611
      0.88918066	     -0.05904834	     -0.00013844	     -0.20001632	     -0.06167826	      0.88291758	     -0.00006471	     -0.21614856	     -0.00472051	     -0.00090306	     34.82376094
      0.89080004	     -0.05899616	     -0.00014528	     -0.19996399	     -0.06168591	      0.88291612	     -0.00006244	     -0.21614810	     -0.00472943	     -0.00089284	     35.30213766
      0.89203142	     -0.05894718	     -0.00014710	     -0.19991495	     -0.06169174	      0.88291503	     -0.00006080	     -0.21614728	     -0.00473630	     -0.00088396	     35.84213502
      0.89326281	     -0.05890330	     -0.00015110	     -0.19987098	     -0.06169758	      0.88291395	     -0.00005925	     -0.21614598	     -0.00474288	     -0.00087400	     36.23249865
      0.89497273	     -0.05883729	     -0.00015528	     -0.19980487	     -0.06170570	      0.88291247	     -0.00005723	     -0.21614351	     -0.00475160	     -0.00085841	     36.86417486
      0.89668264	     -0.05877655	     -0.00016149	     -0.19974400	     -0.06171383	      0.88291101	     -0.00005538	     -0.21614024	     -0.00475928	     -0.00084075	     37.30228289
      0.89785945	     -0.05872594	     -0.00016276	     -0.19969335	     -0.06171943	      0.88291003	     -0.00005420	     -0.21613761	     -0.00476412	     -0.00082755	     37.78854019
      0.89903625	     -0.05868048	     -0.00016597	     -0.19964783	     -0.06172504	      0.88290907	     -0.00005310	     -0.21613462	     -0.00476826	     -0.00081343	     38.11582922
      0.90086082	     -0.05860540	     -0.00016962	     -0.19957269	     -0.06173375	      0.88290760	     -0.00005155	     -0.21612934	     -0.00477367	     -0.00078992	     38.68953818
      0.90235657	     -0.05854605	     -0.00017362	     -0.19951327	     -0.06174089	      0.88290644	     -0.00005043	     -0.21612442	     -0.00477711	     -0.00076921	     39.02699054
      0.90385232	     -0.05847982	     -0.00017550	     -0.19944700	     -0.06174804	      0.88290530	     -0.00004942	     -0.21611903	     -0.00477999	     -0.00074742	     39.51311918
      0.90534807	     -0.05842012	     -0.00017981	     -0.19938723	     -0.06175519	      0.88290420	     -0.00004855	     -0.21611309	     -0.00478209	     -0.00072451	     39.73648025
      0.90668297	     -0.05835780	     -0.00018080	     -0.19932489	     -0.06176157	      0.88290325	     -0.00004787	     -0.21610743	     -0.00478376	     -0.00070338	     40.15896211
      0.90801788	     -0.05830163	     -0.00018396	     -0.19926867	     -0.06176796	      0.88290232	     -0.00004730	     -0.21610134	     -0.00478497	     -0.00068158	     40.34421894
      0.90935279	     -0.05824037	     -0.00018550	     -0.19920738	     -0.06177435	      0.88290143	     -0.00004682	     -0.21609491	     -0.00478609	     -0.00065935	     40.65365788
      0.91105771	     -0.05816619	     -0.00018894	     -0.19913314	     -0.06178251	      0.88290033	     -0.00004636	     -0.21608617	     -0.00478722	     -0.00063037	     40.86085867
      0.91241037	     -0.05810084	     -0.00018961	     -0.19906777	     -0.06178898	      0.88289949	     -0.00004611	     -0.21607887	     -0.00478825	     -0.00060716	     41.18493326
      0.91376303	     -0.05804106	     -0.00019218	     -0.19900793	     -0.06179546	      0.88289869	     -0.00004595	     -0.21607120	     -0.00478919	     -0.00058375	     41.28583699
      0.91511569	     -0.05797647	     -0.00019317	     -0.19894330	     -0.06180194	      0.88289791	     -0.00004589	     -0.21606323	     -0.00479042	     -0.00056036	     41.50946403
      0.91680976	     -0.05790066	     -0.00019584	     -0.19886741	     -0.06181006	      0.88289699	     -0.00004596	     -0.21605280	     -0.00479221	     -0.00053111	     41.58717670
      0.91813832	     -0.05783501	     -0.00019574	     -0.19880173	     -0.06181643	      0.88289630	     -0.00004611	     -0.21604434	     -0.00479416	     -0.00050842	     41.81616959
      0.91946687	     -0.05777519	     -0.00019744	     -0.19874183	     -0.06182280	      0.88289564	     -0.00004636	     -0.21603559	     -0.00479638	     -0.00048596	     41.82899804
      0.92079543	     -0.05771144	     -0.00019774	     -0.19867803	     -0.06182917	      0.88289501	     -0.00004669	     -0.21602662	     -0.00479916	     -0.00046396	     41.95256874
      0.92255937	     -0.05763162	     -0.00019952	     -0.19859810	     -0.06183764	      0.88289421	     -0.00004727	     -0.21601434	     -0.00480355	     -0.00043555	     41.94115210
      0.92387522	     -0.05756687	     -0.00019895	     -0.19853328	     -0.06184396	      0.88289365	     -0.00004781	     -0.21600498	     -0.00480759	     -0.00041521	     42.08865012
      0.92519108	     -0.05750832	     -0.00020031	     -0.19847464	     -0.06185029	      0.88289312	     -0.00004842	     -0.21599541	     -0.00481207	     -0.00039559	     42.04405252
      0.92679582	     -0.05743188	     -0.00020041	     -0.19839808	     -0.06185802	      0.88289250	     -0.00004929	     -0.21598357	     -0.00481848	     -0.00037284	     42.14037124
      0.92822361	     -0.05737066	     -0.00020273	     -0.19833671	     -0.06186490	      0.88289199	     -0.00005016	     -0.21597288	     -0.00482485	     -0.00035357	     42.01512787
      0.92965140	     -0.05730395	     -0.00020280	     -0.19826986	     -0.06187180	      0.88289149	     -0.00005112	     -0.21596219	     -0.00483215	     -0.00033550	     42.10599459
      0.93107919	     -0.05724580	     -0.00020537	     -0.19821152	     -0.06187870	      0.88289103	     -0.00005217	     -0.21595143	     -0.00484005	     -0.00031858	     41.95780386
      0.93250698	     -0.05718069	     -0.00020543	     -0.19814626	     -0.06188562	      0.88289058	     -0.00005332	     -0.21594071	     -0.00484897	     -0.00030306	     42.03885349
      0.93393478	     -0.05712468	     -0.00020824	     -0.19809004	     -0.06189255	      0.88289016	     -0.00005455	     -0.21592994	     -0.00485857	     -0.00028881	     41.85948191
      0.93536257	     -0.05706129	     -0.00020835	     -0.19802647	     -0.06189949	      0.88288976	     -0.00005588	     -0.21591924	     -0.00486928	     -0.00027601	     41.92495306
      0.93679036	     -0.05700811	     -0.00021152	     -0.19797305	     -0.06190645	      0.88288937	     -0.00005728	     -0.21590852	     -0.00488068	     -0.00026449	     41.71413588
      0.93821815	     -0.05694670	     -0.00021169	     -0.19791144	     -0.06191343	      0.88288900	     -0.00005878	     -0.21589791	     -0.00489324	     -0.00025439	     41.77149677
      0.93964594	     -0.05689646	     -0.00021522	     -0.19786092	     -0.06192043	      0.88288865	     -0.00006035	     -0.21588731	     -0.00490650	     -0.00024551	     41.52936245
      0.94107374	     -0.05683731	     -0.00021541	     -0.19780155	     -0.06192744	      0.88288830	     -0.00006201	     -0.21587688	     -0.00492091	     -0.00023802	     41.57735915
      0.94250153	     -0.05679078	     -0.00021932	     -0.19775472	     -0.06193448	      0.88288796	     -0.00006375	     -0.21586649	     -0.00493592	     -0.00023169	     41.30445405
      0.94392932	     -0.05673408	     -0.00021941	     -0.19769777	     -0.06194154	      0.88288764	     -0.00006556	     -0.21585632	     -0.00495201	     -0.00022670	     41.35816547
      0.94519708	     -0.05669484	     -0.00022276	     -0.19765824	     -0.06194783	      0.88288735	     -0.00006724	     -0.21584736	     -0.00496672	     -0.00022314	     41.10755658
      0.94646485	     -0.05665046	     -0.00022386	     -0.19761361	     -0.06195413	      0.88288707	     -0.00006898	     -0.21583860	     -0.00498218	     -0.00022048	     41.04951716
      0.94803224	     -0.05660219	     -0.00022679	     -0.19756498	     -0.06196196	      0.88288673	     -0.00007120	     -0.21582795	     -0.00500195	     -0.00021817	     40.84381929
      0.94959964	     -0.05654997	     -0.00022780	     -0.19751244	     -0.06196981	      0.88288639	     -0.00007352	     -0.21581760	     -0.00502266	     -0.00021696	     40.79694405
      0.95089300	     -0.05651561	     -0.00023103	     -0.19747776	     -0.06197632	      0.88288611	     -0.00007549	     -0.21580923	     -0.00504013	     -0.00021659	     40.53829206
      0.95218636	     -0.05647661	     -0.00023218	     -0.19743847	     -0.06198285	      0.88288583	     -0.00007751	     -0.21580110	     -0.00505817	     -0.00021684	     40.44035188
      0.95375841	     -0.05643637	     -0.00023518	     -0.19739784	     -0.06199082	      0.88288549	     -0.00008005	     -0.21579149	     -0.00508044	     -0.00021775	     40.17600210
      0.95533047	     -0.05639181	     -0.00023583	     -0.19735292	     -0.06199882	      0.88288514	     -0.00008267	     -0.21578228	     -0.00510325	     -0.00021932	     40.08671742
      0.95657320	     -0.05636605	     -0.00023887	     -0.19732683	     -0.06200518	      0.88288487	     -0.00008478	     -0.21577522	     -0.00512137	     -0.00022081	     39.77579737
      0.95781594	     -0.05633626	     -0.00023971	     -0.19729674	     -0.06201155	      0.88288459	     -0.00008695	     -0.21576846	     -0.00513985	     -0.00022253	     39.62120323
      0.95945056	     -0.05630390	     -0.00024207	     -0.19726396	     -0.06201997	      0.88288423	     -0.00008986	     -0.21575994	     -0.00516435	     -0.00022483	     39.28698723
      0.96108517	     -0.05626844	     -0.00024215	     -0.19722811	     -0.06202844	      0.88288386	     -0.00009284	     -0.21575195	     -0.00518929	     -0.00022712	     39.11045535
      0.96228909	     -0.05625186	     -0.00024470	     -0.19721120	     -0.06203470	      0.88288358	     -0.00009508	     -0.21574636	     -0.00520763	     -0.00022859	     38.73879998
      0.96349301	     -0.05623128	     -0.00024505	     -0.19719032	     -0.06204098	      0.88288331	     -0.00009736	     -0.21574109	     -0.00522618	     -0.00022989	     38.52489280
      0.96520394	     -0.05620806	     -0.00024603	     -0.19716665	     -0.06204994	      0.88288291	     -0.00010065	     -0.21573409	     -0.00525260	     -0.00023112	     38.11385308
      0.96666788	     -0.05618627	     -0.00024524	     -0.19714451	     -0.06205765	      0.88288257	     -0.00010352	     -0.21572858	     -0.00527533	     -0.00023159	     37.85175049
      0.96813182	     -0.05617208	     -0.00024639	     -0.19712993	     -0.06206539	      0.88288224	     -0.00010643	     -0.21572345	     -0.00529783	     -0.00023142	     37.44483962
      0.96959576	     -0.05615232	     -0.00024495	     -0.19710981	     -0.06207316	      0.88288190	     -0.00010938	     -0.21571877	     -0.00532049	     -0.00023069	     37.23808617
      0.97105970	     -0.05614432	     -0.00024672	     -0.19710139	     -0.06208096	      0.88288156	     -0.00011236	     -0.21571445	     -0.00534260	     -0.00022933	     36.78931978
      0.97231279	     -0.05613219	     -0.00024533	     -0.19708895	     -0.06208767	      0.88288127	     -0.00011495	     -0.21571116	     -0.00536190	     -0.00022778	     36.61018937
      0.97356588	     -0.05613008	     -0.00024613	     -0.19708648	     -0.06209440	      0.88288099	     -0.00011755	     -0.21570825	     -0.00538057	     -0.00022603	     36.29628260
      0.97510701	     -0.05613059	     -0.00024593	     -0.19708657	     -0.06210271	      0.88288064	     -0.00012078	     -0.21570536	     -0.00540393	     -0.00022372	     36.00367511
      0.97636175	     -0.05614072	     -0.00024689	     -0.19709633	     -0.06210950	      0.88288036	     -0.00012344	     -0.21570366	     -0.00542185	     -0.00022223	     35.72273654
      0.97761649	     -0.05615653	     -0.00024728	     -0.19711178	     -0.06211632	      0.88288008	     -0.00012610	     -0.21570272	     -0.00544057	     -0.00022098	     35.46759677
      0.97887123	     -0.05618143	     -0.00024795	     -0.19713631	     -0.06212315	      0.88287981	     -0.00012879	     -0.21570265	     -0.00545788	     -0.00022075	     35.22878370
      0.98012596	     -0.05621371	     -0.00024842	     -0.19716822	     -0.06213001	      0.88287953	     -0.00013148	     -0.21570359	     -0.00547570	     -0.00022131	     34.98163395
      0.98138070	     -0.05625276	     -0.00024869	     -0.19720692	     -0.06213689	      0.88287925	     -0.00013418	     -0.21570560	     -0.00549189	     -0.00022339	     34.76984583
      0.98263544	     -0.05629827	     -0.00024861	     -0.19725209	     -0.06214380	      0.88287897	     -0.00013689	     -0.21570873	     -0.00550837	     -0.00022664	     34.53654811
      0.98389018	     -0.05634958	     -0.00024814	     -0.19730308	     -0.06215072	      0.88287868	     -0.00013961	     -0.21571302	     -0.00552302	     -0.00023174	     34.33490536
      0.98514491	     -0.05640638	     -0.00024726	     -0.19735956	     -0.06215766	      0.88287839	     -0.00014233	     -0.21571848	     -0.00553778	     -0.00023822	     34.10832575
      0.98639965	     -0.05646858	     -0.00024583	     -0.19742147	     -0.06216461	      0.88287808	     -0.00014505	     -0.21572512	     -0.00555055	     -0.00024667	     33.90368182
      0.98765439	     -0.05653598	     -0.00024386	     -0.19748861	     -0.06217159	      0.88287777	     -0.00014777	     -0.21573295	     -0.00556331	     -0.00025658	     33.67807421
      0.98890913	     -0.05660793	     -0.00024129	     -0.19756031	     -0.06217857	      0.88287744	     -0.00015049	     -0.21574197	     -0.00557399	     -0.00026848	     33.47476197
      0.99016387	     -0.05668416	     -0.00023816	     -0.19763631	     -0.06218557	      0.88287709	     -0.00015320	     -0.21575215	     -0.00558456	     -0.00028178	     33.25566533
      0.99141860	     -0.05676353	     -0.00023422	     -0.19771548	     -0.06219259	      0.88287673	     -0.00015591	     -0.21576348	     -0.00559307	     -0.00029691	     33.05505129
      0.99267334	     -0.05684608	     -0.00022962	     -0.19779786	     -0.06219961	      0.88287635	     -0.00015860	     -0.21577592	     -0.00560137	     -0.00031323	     32.84139183
      0.99392808	     -0.05693122	     -0.00022450	     -0.19788286	     -0.06220664	      0.88287594	     -0.00016129	     -0.21578940	     -0.00560774	     -0.00033108	     32.64344062
      0.99518282	     -0.05701889	     -0.00021893	     -0.19797040	     -0.06221368	      0.88287552	     -0.00016398	     -0.21580389	     -0.00561374	     -0.00034987	     32.44182855
      0.99643755	     -0.05710839	     -0.00021266	     -0.19805980	     -0.06222073	      0.88287507	     -0.00016665	     -0.21581933	     -0.00561801	     -0.00036981	     32.25408185
      0.99799373	     -0.05722303	     -0.00020440	     -0.19817434	     -0.06222947	      0.88287447	     -0.00016994	     -0.21583974	     -0.00562273	     -0.00039535	     32.02076368
      0.99917038	     -0.05731231	     -0.00019791	     -0.19826357	     -0.06223609	      0.88287399	     -0.00017242	     -0.21585606	     -0.00562415	     -0.00041561	     31.86095415
      1.00034703	     -0.05740341	     -0.00019124	     -0.19835463	     -0.06224271	      0.88287349	     -0.00017489	     -0.21587312	     -0.00562558	     -0.00043603	     31.70797853
      1.00184000	     -0.05752067	     -0.00018248	     -0.19847185	     -0.06225111	      0.88287282	     -0.00017800	     -0.21589573	     -0.00562525	     -0.00046257	     31.53196368
      1.00333297	     -0.05764028	     -0.00017354	     -0.19859146	     -0.06225951	      0.88287211	     -0.00018109	     -0.21591934	     -0.00562442	     -0.00048902	     31.36541193
      1.00452653	     -0.05773771	     -0.00016628	     -0.19868890	     -0.06226622	      0.88287151	     -0.00018354	     -0.21593889	     -0.00562139	     -0.00051053	     31.23772254
      1.00572009	     -0.05783702	     -0.00015900	     -0.19878823	     -0.06227293	      0.88287089	     -0.00018598	     -0.21595901	     -0.00561836	     -0.00053165	     31.11914445
      1.00725209	     -0.05796698	     -0.00014964	     -0.19891824	     -0.06228153	      0.88287006	     -0.00018909	     -0.21598563	     -0.00561224	     -0.00055869	     30.97756616
      1.00878409	     -0.05809919	     -0.00014026	     -0.19905051	     -0.06229012	      0.88286918	     -0.00019218	     -0.21601309	     -0.00560529	     -0.00058497	     30.85023177
      1.01007299	     -0.05821259	     -0.00013235	     -0.19916400	     -0.06229734	      0.88286841	     -0.00019475	     -0.21603680	     -0.00559687	     -0.00060695	     30.73185133
      1.01136190	     -0.05832859	     -0.00012450	     -0.19928008	     -0.06230455	      0.88286762	     -0.00019731	     -0.21606107	     -0.00558820	     -0.00062816	     30.62277452
      1.01265081	     -0.05844658	     -0.00011661	     -0.19939818	     -0.06231174	      0.88286679	     -0.00019984	     -0.21608590	     -0.00557750	     -0.00064911	     30.51007413
      1.01442867	     -0.05861272	     -0.00010573	     -0.19956450	     -0.06232165	      0.88286561	     -0.00020331	     -0.21612103	     -0.00556101	     -0.00067713	     30.36266110
      1.01584584	     -0.05874854	     -0.00009724	     -0.19970047	     -0.06232952	      0.88286464	     -0.00020604	     -0.21614977	     -0.00554483	     -0.00069923	     30.22785513
      1.01726301	     -0.05888651	     -0.00008884	     -0.19983863	     -0.06233736	      0.88286363	     -0.00020875	     -0.21617915	     -0.00552762	     -0.00072059	     30.10661458
      1.01868018	     -0.05902597	     -0.00008047	     -0.19997830	     -0.06234518	      0.88286260	     -0.00021143	     -0.21620916	     -0.00550735	     -0.00074183	     29.96801141
      1.02009735	     -0.05916675	     -0.00007219	     -0.20011931	     -0.06235297	      0.88286153	     -0.00021408	     -0.21623978	     -0.00548535	     -0.00076250	     29.83475227
      1.02195266	     -0.05935333	     -0.00006156	     -0.20030622	     -0.06236312	      0.88286009	     -0.00021752	     -0.21628077	     -0.00545204	     -0.00078925	     29.62196136
      1.02342391	     -0.05950291	     -0.00005328	     -0.20045609	     -0.06237112	      0.88285892	     -0.00022021	     -0.21631400	     -0.00542356	     -0.00080963	     29.46768255
      1.02489516	     -0.05965302	     -0.00004501	     -0.20060653	     -0.06237907	      0.88285771	     -0.00022286	     -0.21634786	     -0.00539140	     -0.00082975	     29.27124178
      1.02636641	     -0.05980380	     -0.00003690	     -0.20075767	     -0.06238698	      0.88285647	     -0.00022548	     -0.21638233	     -0.00535734	     -0.00084899	     29.08988846
      1.02834548	     -0.06000639	     -0.00002556	     -0.20096078	     -0.06239754	      0.88285477	     -0.00022895	     -0.21642963	     -0.00530697	     -0.00087382	     28.75243739
      1.02986972	     -0.06016161	     -0.00001741	     -0.20111643	     -0.06240559	      0.88285342	     -0.00023156	     -0.21646671	     -0.00526622	     -0.00089148	     28.65786077
      1.03139396	     -0.06031311	     -0.00000761	     -0.20126842	     -0.06241359	      0.88285205	     -0.00023412	     -0.21650431	     -0.00522235	     -0.00090794	     28.21011516
      1.03291821	     -0.06046410	     -0.00000051	     -0.20141988	     -0.06242151	      0.88285066	     -0.00023663	     -0.21654239	     -0.00517705	     -0.00092279	     28.31540467
      1.03413917	     -0.06058300	      0.00000830	     -0.20153924	     -0.06242781	      0.88284952	     -0.00023859	     -0.21657322	     -0.00513892	     -0.00093341	     27.80203512
      1.03536014	     -0.06070000	      0.00001534	     -0.20165669	     -0.06243406	      0.88284838	     -0.00024051	     -0.21660425	     -0.00509986	     -0.00094289	     27.69894466
      1.03701179	     -0.06085428	      0.00002638	     -0.20181162	     -0.06244244	      0.88284681	     -0.00024303	     -0.21664651	     -0.00504508	     -0.00095365	     27.29943245
      1.03866345	     -0.06100644	      0.00003549	     -0.20196443	     -0.06245073	      0.88284523	     -0.00024547	     -0.21668908	     -0.00498868	     -0.00096195	     27.28046399
      1.03988712	     -0.06111867	      0.00004522	     -0.20207721	     -0.06245681	      0.88284405	     -0.00024722	     -0.21672084	     -0.00494545	     -0.00096638	     26.77567457
      1.04111079	     -0.06122984	      0.00005349	     -0.20218892	     -0.06246283	      0.88284286	     -0.00024892	     -0.21675276	     -0.00490147	     -0.00096945	     26.63899862
      1.04281230	     -0.06138221	      0.00006690	     -0.20234211	     -0.06247112	      0.88284121	     -0.00025120	     -0.21679737	     -0.00483851	     -0.00097145	     26.23174293
      1.04451381	     -0.06153159	      0.00007873	     -0.20249229	     -0.06247929	      0.88283956	     -0.00025337	     -0.21684218	     -0.00477384	     -0.00097099	     26.22651719
      1.04569194	     -0.06163272	      0.00008996	     -0.20259406	     -0.06248489	      0.88283842	     -0.00025481	     -0.21687327	     -0.00472762	     -0.00096913	     25.73208913
      1.04687006	     -0.06173208	      0.00009962	     -0.20269404	     -0.06249043	      0.88283728	     -0.00025620	     -0.21690437	     -0.00468072	     -0.00096616	     25.58901167
      1.04869102	     -0.06188294	      0.00011620	     -0.20284592	     -0.06249889	      0.88283552	     -0.00025825	     -0.21695241	     -0.00460641	     -0.00095920	     25.20913311
      1.05020495	     -0.06200477	      0.00012909	     -0.20296859	     -0.06250582	      0.88283408	     -0.00025985	     -0.21699226	     -0.00454331	     -0.00095127	     25.09691511
      1.05171888	     -0.06212145	      0.00014448	     -0.20308618	     -0.06251265	      0.88283264	     -0.00026137	     -0.21703193	     -0.00447887	     -0.00094132	     24.69129718
      1.05323282	     -0.06223301	      0.00015805	     -0.20319864	     -0.06251938	      0.88283123	     -0.00026280	     -0.21707135	     -0.00441401	     -0.00092941	     24.74920645
      1.05457030	     -0.06232711	      0.00017286	     -0.20329358	     -0.06252524	      0.88282999	     -0.00026399	     -0.21710588	     -0.00435616	     -0.00091716	     24.37335715
      1.05590779	     -0.06241667	      0.00018569	     -0.20338396	     -0.06253103	      0.88282878	     -0.00026511	     -0.21714006	     -0.00429876	     -0.00090352	     24.37998275
      1.05724527	     -0.06250245	      0.00020001	     -0.20347057	     -0.06253674	      0.88282758	     -0.00026616	     -0.21717379	     -0.00424163	     -0.00088838	     24.19302591
      1.05904144	     -0.06261167	      0.00021762	     -0.20358089	     -0.06254429	      0.88282600	     -0.00026748	     -0.21721834	     -0.00416592	     -0.00086604	     24.22101862
      1.06042759	     -0.06269113	      0.00023272	     -0.20366121	     -0.06255003	      0.88282481	     -0.00026841	     -0.21725208	     -0.00410798	     -0.00084737	     24.00990453
      1.06181374	     -0.06276493	      0.00024582	     -0.20373583	     -0.06255568	      0.88282365	     -0.00026928	     -0.21728520	     -0.00405090	     -0.00082770	     24.14992170
      1.06319989	     -0.06283219	      0.00026027	     -0.20380394	     -0.06256126	      0.88282252	     -0.00027008	     -0.21731758	     -0.00399443	     -0.00080704	     24.07633410
      1.06494892	     -0.06290996	      0.00027687	     -0.20388274	     -0.06256818	      0.88282113	     -0.00027100	     -0.21735727	     -0.00392432	     -0.00077977	     24.29473471
      1.06632054	     -0.06296565	      0.00029141	     -0.20393926	     -0.06257353	      0.88282008	     -0.00027165	     -0.21738744	     -0.00386965	     -0.00075746	     24.14939075
      1.06769216	     -0.06301774	      0.00030340	     -0.20399213	     -0.06257880	      0.88281905	     -0.00027225	     -0.21741677	     -0.00381563	     -0.00073462	     24.32999766
      1.06906378	     -0.06306690	      0.00031591	     -0.20404208	     -0.06258399	      0.88281806	     -0.00027278	     -0.21744527	     -0.00376145	     -0.00071130	     24.32575205
      1.07089003	     -0.06312637	      0.00032962	     -0.20410255	     -0.06259080	      0.88281679	     -0.00027341	     -0.21748194	     -0.00368937	     -0.00067978	     24.64314498
      1.07227190	     -0.06316637	      0.00034072	     -0.20414332	     -0.06259586	      0.88281587	     -0.00027383	     -0.21750867	     -0.00363449	     -0.00065553	     24.53813078
      1.07365377	     -0.06320282	      0.00034891	     -0.20418049	     -0.06260084	      0.88281498	     -0.00027420	     -0.21753451	     -0.00357960	     -0.00063112	     24.78340197
      1.07531219	     -0.06324143	      0.00035908	     -0.20421997	     -0.06260672	      0.88281396	     -0.00027457	     -0.21756431	     -0.00351302	     -0.00060161	     24.78619704
      1.07697061	     -0.06327457	      0.00036505	     -0.20425391	     -0.06261249	      0.88281298	     -0.00027488	     -0.21759276	     -0.00344609	     -0.00057211	     25.26631036
      1.07823862	     -0.06329584	      0.00037147	     -0.20427584	     -0.06261683	      0.88281227	     -0.00027507	     -0.21761358	     -0.00339406	     -0.00054947	     25.11358811
      1.07950663	     -0.06331420	      0.00037514	     -0.20429481	     -0.06262110	      0.88281159	     -0.00027523	     -0.21763356	     -0.00334183	     -0.00052689	     25.32527481
      1.08129954	     -0.06333550	      0.00037997	     -0.20431697	     -0.06262703	      0.88281067	     -0.00027539	     -0.21766040	     -0.00326673	     -0.00049506	     25.40163636
      1.08287137	     -0.06335030	      0.00038131	     -0.20433250	     -0.06263211	      0.88280992	     -0.00027548	     -0.21768258	     -0.00319966	     -0.00046749	     25.72338502
      1.08444319	     -0.06336083	      0.00038339	     -0.20434378	     -0.06263708	      0.88280920	     -0.00027552	     -0.21770350	     -0.00313077	     -0.00044021	     25.66138566
      1.08601502	     -0.06336766	      0.00038119	     -0.20435129	     -0.06264195	      0.88280853	     -0.00027551	     -0.21772317	     -0.00306068	     -0.00041342	     26.11015130
      1.08738932	     -0.06337112	      0.00038132	     -0.20435540	     -0.06264611	      0.88280798	     -0.00027547	     -0.21773934	     -0.00299743	     -0.00039022	     25.94948477
      1.08876363	     -0.06337205	      0.00037820	     -0.20435694	     -0.06265019	      0.88280746	     -0.00027540	     -0.21775460	     -0.00293301	     -0.00036744	     26.21535879
      1.09042079	     -0.06336865	      0.00037438	     -0.20435429	     -0.06265498	      0.88280687	     -0.00027526	     -0.21777175	     -0.00285315	     -0.00034036	     26.22581146
      1.09207794	     -0.06336076	      0.00036689	     -0.20434711	     -0.06265964	      0.88280633	     -0.00027509	     -0.21778752	     -0.00277172	     -0.00031385	     26.60714041
      1.09347487	     -0.06335139	      0.00036183	     -0.20433838	     -0.06266347	      0.88280591	     -0.00027491	     -0.21779977	     -0.00270109	     -0.00029182	     26.45437309
      1.09487179	     -0.06333932	      0.00035332	     -0.20432689	     -0.06266719	      0.88280552	     -0.00027470	     -0.21781107	     -0.00262938	     -0.00027021	     26.69218150
      1.09626871	     -0.06332432	      0.00034489	     -0.20431248	     -0.06267081	      0.88280515	     -0.00027446	     -0.21782145	     -0.00255613	     -0.00024882	     26.69912216
      1.09818949	     -0.06329941	      0.00033017	     -0.20428836	     -0.06267562	      0.88280470	     -0.00027409	     -0.21783422	     -0.00245366	     -0.00021978	     26.95547005
      1.09962065	     -0.06327735	      0.00031970	     -0.20426689	     -0.06267908	      0.88280441	     -0.00027378	     -0.21784263	     -0.00237563	     -0.00019820	     26.84061201
      1.10105181	     -0.06325241	      0.00030658	     -0.20424252	     -0.06268242	      0.88280414	     -0.00027345	     -0.21785012	     -0.00229698	     -0.00017668	     27.02097352
      1.10248297	     -0.06322456	      0.00029394	     -0.20421525	     -0.06268565	      0.88280390	     -0.00027308	     -0.21785668	     -0.00221723	     -0.00015502	     27.00482302
      1.10434309	     -0.06318430	      0.00027515	     -0.20417570	     -0.06268968	      0.88280364	     -0.00027258	     -0.21786388	     -0.00211298	     -0.00012656	     27.19538178
      1.10567694	     -0.06315201	      0.00026260	     -0.20414395	     -0.06269245	      0.88280348	     -0.00027218	     -0.21786811	     -0.00203722	     -0.00010561	     27.12021974
      1.10701078	     -0.06311693	      0.00024873	     -0.20410938	     -0.06269512	      0.88280336	     -0.00027177	     -0.21787156	     -0.00196172	     -0.00008422	     27.19731507
      1.10868908	     -0.06306860	      0.00023198	     -0.20406171	     -0.06269833	      0.88280324	     -0.00027121	     -0.21787479	     -0.00186628	     -0.00005638	     27.20021836
      1.11009798	     -0.06302458	      0.00021771	     -0.20401824	     -0.06270090	      0.88280318	     -0.00027072	     -0.21787653	     -0.00178673	     -0.00003227	     27.24646377
      1.11150688	     -0.06297720	      0.00020410	     -0.20397141	     -0.06270336	      0.88280315	     -0.00027020	     -0.21787740	     -0.00170696	     -0.00000736	     27.25065140
      1.11291578	     -0.06292619	      0.00019061	     -0.20392095	     -0.06270571	      0.88280316	     -0.00026966	     -0.21787737	     -0.00162805	      0.00001824	     27.27740564
      1.11432468	     -0.06287104	      0.00017759	     -0.20386635	     -0.06270795	      0.88280320	     -0.00026910	     -0.21787642	     -0.00154941	      0.00004462	     27.30709982
      1.11573357	     -0.06281144	      0.00016486	     -0.20380729	     -0.06271008	      0.88280328	     -0.00026852	     -0.21787451	     -0.00147199	      0.00007166	     27.35829044
      1.11714247	     -0.06274731	      0.00015246	     -0.20374370	     -0.06271210	      0.88280340	     -0.00026791	     -0.21787159	     -0.00139557	      0.00009940	     27.42030388
      1.11886009	     -0.06266387	      0.00013765	     -0.20366088	     -0.06271442	      0.88280360	     -0.00026715	     -0.21786664	     -0.00130500	      0.00013395	     27.51489276
      1.12019285	     -0.06259613	      0.00012631	     -0.20359361	     -0.06271611	      0.88280380	     -0.00026654	     -0.21786176	     -0.00123624	      0.00016131	     27.60272864
      1.12152562	     -0.06252676	      0.00011503	     -0.20352468	     -0.06271771	      0.88280403	     -0.00026591	     -0.21785600	     -0.00116970	      0.00018883	     27.70708042
      1.12316467	     -0.06244033	      0.00010135	     -0.20343876	     -0.06271956	      0.88280437	     -0.00026513	     -0.21784782	     -0.00109014	      0.00022286	     27.85658788
      1.12462225	     -0.06236312	      0.00008914	     -0.20336198	     -0.06272110	      0.88280472	     -0.00026442	     -0.21783962	     -0.00102196	      0.00025289	     28.01056503
      1.12607984	     -0.06228609	      0.00007687	     -0.20328535	     -0.06272254	      0.88280511	     -0.00026370	     -0.21783065	     -0.00095532	      0.00028265	     28.17613951
      1.12753743	     -0.06220949	      0.00006452	     -0.20320912	     -0.06272389	      0.88280554	     -0.00026297	     -0.21782100	     -0.00089070	      0.00031168	     28.35191498
      1.12899501	     -0.06213344	      0.00005209	     -0.20313343	     -0.06272514	      0.88280602	     -0.00026224	     -0.21781075	     -0.00082708	      0.00034006	     28.53103434
      1.13045260	     -0.06205790	      0.00003955	     -0.20305824	     -0.06272630	      0.88280653	     -0.00026151	     -0.21779996	     -0.00076479	      0.00036736	     28.71740510
      1.13191018	     -0.06198259	      0.00002688	     -0.20298325	     -0.06272737	      0.88280709	     -0.00026078	     -0.21778868	     -0.00070305	      0.00039378	     28.90712262
      1.13336777	     -0.06190721	      0.00001410	     -0.20290819	     -0.06272835	      0.88280768	     -0.00026005	     -0.21777694	     -0.00064224	      0.00041892	     29.09788636
      1.13482535	     -0.06183161	      0.00000119	     -0.20283289	     -0.06272924	      0.88280831	     -0.00025932	     -0.21776477	     -0.00058187	      0.00044308	     29.28623627
      1.13628294	     -0.06175569	     -0.00001181	     -0.20275726	     -0.06273005	      0.88280897	     -0.00025860	     -0.21775218	     -0.00052229	      0.00046588	     29.47241357
      1.13774052	     -0.06167940	     -0.00002487	     -0.20268125	     -0.06273077	      0.88280966	     -0.00025788	     -0.21773917	     -0.00046326	      0.00048764	     29.65306018
      1.13919811	     -0.06160299	     -0.00003800	     -0.20260511	     -0.06273140	      0.88281039	     -0.00025718	     -0.21772577	     -0.00040504	      0.00050802	     29.82755145
      1.14065570	     -0.06152677	     -0.00005119	     -0.20252914	     -0.06273195	      0.88281114	     -0.00025648	     -0.21771201	     -0.00034755	      0.00052727	     29.99599080
      1.14211328	     -0.06145105	     -0.00006442	     -0.20245367	     -0.06273241	      0.88281193	     -0.00025580	     -0.21769792	     -0.00029092	      0.00054509	     30.15830922
      1.14393934	     -0.06135695	     -0.00008103	     -0.20235986	     -0.06273288	      0.88281294	     -0.00025497	     -0.21767985	     -0.00022114	      0.00056571	     30.35719702
      1.14527351	     -0.06128899	     -0.00009320	     -0.20229209	     -0.06273314	      0.88281370	     -0.00025438	     -0.21766639	     -0.00017104	      0.00057918	     30.49519754
      1.14660769	     -0.06122181	     -0.00010540	     -0.20222510	     -0.06273334	      0.88281449	     -0.00025380	     -0.21765274	     -0.00012162	      0.00059168	     30.63135481
      1.14835389	     -0.06113536	     -0.00012138	     -0.20213888	     -0.06273349	      0.88281553	     -0.00025306	     -0.21763463	     -0.00005812	      0.00060609	     30.80085018
      1.15010009	     -0.06105052	     -0.00013734	     -0.20205425	     -0.06273354	      0.88281660	     -0.00025235	     -0.21761630	      0.00000420	      0.00061865	     30.96938052
      1.15145636	     -0.06098602	     -0.00014979	     -0.20198990	     -0.06273350	      0.88281745	     -0.00025182	     -0.21760193	      0.00005168	      0.00062678	     31.08922862
      1.15281263	     -0.06092260	     -0.00016224	     -0.20192663	     -0.06273340	      0.88281830	     -0.00025132	     -0.21758748	      0.00009853	      0.00063391	     31.21136091
      1.15455421	     -0.06084306	     -0.00017829	     -0.20184725	     -0.06273318	      0.88281941	     -0.00025069	     -0.21756881	      0.00015750	      0.00064126	     31.35713378
      1.15629580	     -0.06076539	     -0.00019433	     -0.20176973	     -0.06273285	      0.88282053	     -0.00025011	     -0.21755006	      0.00021544	      0.00064697	     31.50639613
      1.15772424	     -0.06070372	     -0.00020762	     -0.20170818	     -0.06273251	      0.88282146	     -0.00024965	     -0.21753464	      0.00026185	      0.00065024	     31.60696173
      1.15915269	     -0.06064337	     -0.00022083	     -0.20164793	     -0.06273210	      0.88282239	     -0.00024922	     -0.21751920	      0.00030769	      0.00065264	     31.71875914
      1.16058113	     -0.06058503	     -0.00023414	     -0.20158968	     -0.06273163	      0.88282332	     -0.00024882	     -0.21750376	      0.00035251	      0.00065404	     31.81255696
      1.16257810	     -0.06050522	     -0.00025247	     -0.20150998	     -0.06273087	      0.88282463	     -0.00024831	     -0.21748220	      0.00041384	      0.00065472	     31.96617900
      1.16402912	     -0.06045022	     -0.00026617	     -0.20145504	     -0.06273024	      0.88282558	     -0.00024797	     -0.21746654	      0.00045695	      0.00065431	     32.02257150
      1.16548015	     -0.06039438	     -0.00027918	     -0.20139927	     -0.06272954	      0.88282653	     -0.00024767	     -0.21745090	      0.00049907	      0.00065341	     32.14654588
      1.16722738	     -0.06033217	     -0.00029576	     -0.20133711	     -0.06272863	      0.88282767	     -0.00024734	     -0.21743205	      0.00054781	      0.00065170	     32.17961660
      1.16864244	     -0.06027788	     -0.00030744	     -0.20128287	     -0.06272782	      0.88282859	     -0.00024712	     -0.21741681	      0.00058571	      0.00064995	     32.36706592
      1.17005749	     -0.06023071	     -0.00032077	     -0.20123573	     -0.06272697	      0.88282951	     -0.00024693	     -0.21740152	      0.00062209	      0.00064797	     32.35272158
      1.17147255	     -0.06017904	     -0.00033216	     -0.20118409	     -0.06272606	      0.88283043	     -0.00024679	     -0.21738625	      0.00065674	      0.00064575	     32.51850372
      1.17288761	     -0.06013317	     -0.00034479	     -0.20113824	     -0.06272511	      0.88283134	     -0.00024668	     -0.21737093	      0.00068986	      0.00064341	     32.52388757
      1.17430267	     -0.06008368	     -0.00035577	     -0.20108878	     -0.06272411	      0.88283225	     -0.00024662	     -0.21735562	      0.00072116	      0.00064089	     32.67895234
      1.17571772	     -0.06003908	     -0.00036775	     -0.20104420	     -0.06272307	      0.88283315	     -0.00024661	     -0.21734024	      0.00075091	      0.00063830	     32.70149250
      1.17745175	     -0.05997923	     -0.00038016	     -0.20098439	     -0.06272174	      0.88283425	     -0.00024666	     -0.21732140	      0.00078485	      0.00063494	     32.95567315
      1.17870547	     -0.05994359	     -0.00039110	     -0.20094872	     -0.06272074	      0.88283505	     -0.00024674	     -0.21730769	      0.00080806	      0.00063255	     32.88207929
      1.17995918	     -0.05990247	     -0.00040001	     -0.20090762	     -0.06271971	      0.88283584	     -0.00024687	     -0.21729399	      0.00082976	      0.00063006	     33.02074720
      1.18166159	     -0.05985161	     -0.00041318	     -0.20085675	     -0.06271828	      0.88283691	     -0.00024712	     -0.21727530	      0.00085733	      0.00062671	     33.06370229
      1.18316832	     -0.05980075	     -0.00042328	     -0.20080590	     -0.06271697	      0.88283785	     -0.00024741	     -0.21725875	      0.00087963	      0.00062371	     33.29197413
      1.18467506	     -0.05975973	     -0.00043584	     -0.20076484	     -0.06271563	      0.88283879	     -0.00024776	     -0.21724216	      0.00090049	      0.00062083	     33.20518001
      1.18598558	     -0.05971482	     -0.00044403	     -0.20071993	     -0.06271444	      0.88283960	     -0.00024812	     -0.21722781	      0.00091694	      0.00061832	     33.44813114
      1.18729609	     -0.05967850	     -0.00045419	     -0.20068357	     -0.06271322	      0.88284041	     -0.00024854	     -0.21721347	      0.00093240	      0.00061593	     33.42049458
      1.18860660	     -0.05963952	     -0.00046283	     -0.20064457	     -0.06271199	      0.88284122	     -0.00024901	     -0.21719924	      0.00094658	      0.00061348	     33.55027827
      1.19040181	     -0.05959279	     -0.00047563	     -0.20059779	     -0.06271028	      0.88284231	     -0.00024974	     -0.21717985	      0.00096446	      0.00061004	     33.54639290
      1.19173900	     -0.05955382	     -0.00048304	     -0.20055881	     -0.06270898	      0.88284313	     -0.00025034	     -0.21716557	      0.00097635	      0.00060729	     33.76188078
      1.19307619	     -0.05952206	     -0.00049196	     -0.20052702	     -0.06270767	      0.88284394	     -0.00025100	     -0.21715138	      0.00098743	      0.00060444	     33.72228981
      1.19441339	     -0.05948791	     -0.00049931	     -0.20049285	     -0.06270634	      0.88284475	     -0.00025172	     -0.21713734	      0.00099741	      0.00060138	     33.84243160
      1.19618157	     -0.05945059	     -0.00051002	     -0.20045549	     -0.06270457	      0.88284580	     -0.00025275	     -0.21711901	      0.00100938	      0.00059704	     33.77131982
      1.19748940	     -0.05941941	     -0.00051563	     -0.20042430	     -0.06270324	      0.88284658	     -0.00025357	     -0.21710571	      0.00101710	      0.00059345	     33.96121520
      1.19879722	     -0.05939697	     -0.00052269	     -0.20040184	     -0.06270191	      0.88284736	     -0.00025445	     -0.21709261	      0.00102428	      0.00058960	     33.87439317
      1.20041733	     -0.05936894	     -0.00052932	     -0.20037380	     -0.06270024	      0.88284831	     -0.00025560	     -0.21707685	      0.00103208	      0.00058429	     33.99725497
      1.20185930	     -0.05935561	     -0.00053678	     -0.20036044	     -0.06269875	      0.88284915	     -0.00025668	     -0.21706327	      0.00103837	      0.00057906	     33.80770066
      1.20330128	     -0.05934191	     -0.00054167	     -0.20034674	     -0.06269725	      0.88284998	     -0.00025783	     -0.21705037	      0.00104366	      0.00057305	     33.96468628
      1.20474325	     -0.05934469	     -0.00054890	     -0.20034947	     -0.06269574	      0.88285080	     -0.00025903	     -0.21703821	      0.00104856	      0.00056618	     33.69866021
      1.20618522	     -0.05934610	     -0.00055291	     -0.20035090	     -0.06269422	      0.88285161	     -0.00026029	     -0.21702704	      0.00105263	      0.00055806	     33.87882154
      1.20762719	     -0.05936505	     -0.00055945	     -0.20036981	     -0.06269270	      0.88285241	     -0.00026160	     -0.21701686	      0.00105662	      0.00054871	     33.54194448
      1.20906916	     -0.05938067	     -0.00056212	     -0.20038548	     -0.06269117	      0.88285319	     -0.00026296	     -0.21700789	      0.00105996	      0.00053776	     33.75767506
      1.21051114	     -0.05941472	     -0.00056764	     -0.20041952	     -0.06268964	      0.88285396	     -0.00026436	     -0.21700004	      0.00106344	      0.00052534	     33.34186013
      1.21195311	     -0.05944337	     -0.00056867	     -0.20044825	     -0.06268811	      0.88285471	     -0.00026582	     -0.21699351	      0.00106637	      0.00051112	     33.58963981
      1.21323932	     -0.05948415	     -0.00057205	     -0.20048906	     -0.06268673	      0.88285535	     -0.00026716	     -0.21698870	      0.00106927	      0.00049709	     33.20369065
      1.21452554	     -0.05952218	     -0.00057249	     -0.20052718	     -0.06268536	      0.88285598	     -0.00026853	     -0.21698493	      0.00107195	      0.00048161	     33.22494308
      1.21610835	     -0.05957938	     -0.00057356	     -0.20058449	     -0.06268366	      0.88285673	     -0.00027026	     -0.21698163	      0.00107553	      0.00046076	     32.94741983
      1.21769117	     -0.05963564	     -0.00057156	     -0.20064092	     -0.06268195	      0.88285744	     -0.00027203	     -0.21697983	      0.00107911	      0.00043790	     33.03030877
      1.21902265	     -0.05969430	     -0.00057140	     -0.20069971	     -0.06268051	      0.88285801	     -0.00027356	     -0.21697936	      0.00108256	      0.00041736	     32.62897976
      1.22035414	     -0.05974953	     -0.00056847	     -0.20075514	     -0.06267907	      0.88285855	     -0.00027513	     -0.21697991	      0.00108596	      0.00039561	     32.61777671
      1.22168563	     -0.05981168	     -0.00056600	     -0.20081747	     -0.06267762	      0.88285906	     -0.00027672	     -0.21698136	      0.00108968	      0.00037287	     32.36786120
      1.22349106	     -0.05989489	     -0.00055974	     -0.20090100	     -0.06267565	      0.88285971	     -0.00027892	     -0.21698476	      0.00109480	      0.00034068	     32.30830292
      1.22485630	     -0.05996558	     -0.00055603	     -0.20097193	     -0.06267415	      0.88286016	     -0.00028062	     -0.21698827	      0.00109904	      0.00031559	     31.92839685
      1.22622155	     -0.06003170	     -0.00054975	     -0.20103834	     -0.06267265	      0.88286057	     -0.00028234	     -0.21699259	      0.00110319	      0.00028994	     31.89897269
      1.22758679	     -0.06010316	     -0.00054421	     -0.20111008	     -0.06267114	      0.88286095	     -0.00028409	     -0.21699757	      0.00110758	      0.00026401	     31.64639290
      1.22937372	     -0.06019339	     -0.00053486	     -0.20120073	     -0.06266916	      0.88286139	     -0.00028643	     -0.21700505	      0.00111339	      0.00022976	     31.61987002
      1.23072390	     -0.06026889	     -0.00052942	     -0.20127654	     -0.06266765	      0.88286168	     -0.00028822	     -0.21701129	      0.00111799	      0.00020394	     31.32577557
      1.23207408	     -0.06033844	     -0.00052199	     -0.20134642	     -0.06266614	      0.88286194	     -0.00029003	     -0.21701803	      0.00112228	      0.00017823	     31.35179923
      1.23370240	     -0.06042733	     -0.00051440	     -0.20143569	     -0.06266431	      0.88286220	     -0.00029224	     -0.21702661	      0.00112697	      0.00014772	     31.14069758
      1.23508043	     -0.06049851	     -0.00050619	     -0.20150724	     -0.06266275	      0.88286239	     -0.00029414	     -0.21703428	      0.00113074	      0.00012238	     31.20460823
      1.23645846	     -0.06057458	     -0.00049937	     -0.20158365	     -0.06266119	      0.88286254	     -0.00029606	     -0.21704221	      0.00113403	      0.00009766	     31.12586669
      1.23783649	     -0.06064706	     -0.00049151	     -0.20165649	     -0.06265962	      0.88286266	     -0.00029800	     -0.21705041	      0.00113721	      0.00007363	     31.19405858
      1.23921452	     -0.06072178	     -0.00048424	     -0.20173157	     -0.06265806	      0.88286275	     -0.00029996	     -0.21705877	      0.00113947	      0.00005041	     31.16698713
      1.24059255	     -0.06079744	     -0.00047656	     -0.20180759	     -0.06265648	      0.88286280	     -0.00030194	     -0.21706734	      0.00114207	      0.00002801	     31.18633222
      1.24197058	     -0.06087558	     -0.00046906	     -0.20188610	     -0.06265491	      0.88286282	     -0.00030393	     -0.21707614	      0.00114424	      0.00000640	     31.20877703
      1.24334861	     -0.06095324	     -0.00046120	     -0.20196414	     -0.06265333	      0.88286282	     -0.00030594	     -0.21708519	      0.00114738	     -0.00001434	     31.27932449
      1.24472664	     -0.06103016	     -0.00045306	     -0.20204145	     -0.06265175	      0.88286278	     -0.00030796	     -0.21709441	      0.00115006	     -0.00003415	     31.34005134
      1.24610467	     -0.06110647	     -0.00044460	     -0.20211818	     -0.06265016	      0.88286272	     -0.00031000	     -0.21710378	      0.00115392	     -0.00005288	     31.40932114
      1.24748270	     -0.06118258	     -0.00043591	     -0.20219471	     -0.06264857	      0.88286264	     -0.00031204	     -0.21711328	      0.00115735	     -0.00007056	     31.49812363
      1.24869882	     -0.06124893	     -0.00042803	     -0.20226144	     -0.06264716	      0.88286254	     -0.00031385	     -0.21712177	      0.00116143	     -0.00008520	     31.59766187
      1.24991495	     -0.06131434	     -0.00041996	     -0.20232724	     -0.06264574	      0.88286243	     -0.00031567	     -0.21713037	      0.00116514	     -0.00009894	     31.73536397
      1.25146861	     -0.06139444	     -0.00040910	     -0.20240785	     -0.06264393	      0.88286227	     -0.00031799	     -0.21714142	      0.00117008	     -0.00011513	     31.96272505
      1.25285914	     -0.06146199	     -0.00039866	     -0.20247586	     -0.06264230	      0.88286210	     -0.00032008	     -0.21715126	      0.00117366	     -0.00012841	     32.19872140
      1.25424968	     -0.06152585	     -0.00038748	     -0.20254020	     -0.06264066	      0.88286191	     -0.00032216	     -0.21716097	      0.00117713	     -0.00014062	     32.47583944
      1.25564021	     -0.06158674	     -0.00037562	     -0.20260158	     -0.06263903	      0.88286171	     -0.00032425	     -0.21717051	      0.00117922	     -0.00015201	     32.79099199
      1.25703075	     -0.06164520	     -0.00036313	     -0.20266052	     -0.06263738	      0.88286149	     -0.00032633	     -0.21717985	      0.00118131	     -0.00016269	     33.14686446
      1.25842128	     -0.06170166	     -0.00035010	     -0.20271748	     -0.06263574	      0.88286125	     -0.00032841	     -0.21718901	      0.00118202	     -0.00017300	     33.54120339
      1.25965514	     -0.06175020	     -0.00033812	     -0.20276645	     -0.06263428	      0.88286103	     -0.00033025	     -0.21719700	      0.00118306	     -0.00018189	     33.91842436
      1.26088899	     -0.06179782	     -0.00032594	     -0.20281450	     -0.06263282	      0.88286080	     -0.00033208	     -0.21720489	      0.00118346	     -0.00019074	     34.31766964
      1.26243745	     -0.06185554	     -0.00031062	     -0.20287276	     -0.06263099	      0.88286050	     -0.00033438	     -0.21721470	      0.00118444	     -0.00020179	     34.84676824
      1.26398591	     -0.06191203	     -0.00029499	     -0.20292980	     -0.06262915	      0.88286018	     -0.00033666	     -0.21722448	      0.00118537	     -0.00021295	     35.39618865
      1.26517336	     -0.06195427	     -0.00028278	     -0.20297246	     -0.06262774	      0.88285992	     -0.00033839	     -0.21723196	      0.00118734	     -0.00022156	     35.83335763
      1.26636082	     -0.06199534	     -0.00027044	     -0.20301396	     -0.06262633	      0.88285965	     -0.00034012	     -0.21723944	      0.00118944	     -0.00023032	     36.28369772
      1.26803254	     -0.06205038	     -0.00025282	     -0.20306960	     -0.06262434	      0.88285926	     -0.00034254	     -0.21724994	      0.00119402	     -0.00024279	     36.93169138
      1.26945304	     -0.06209473	     -0.00023778	     -0.20311448	     -0.06262264	      0.88285891	     -0.00034457	     -0.21725881	      0.00119899	     -0.00025350	     37.49343156
      1.27087354	     -0.06213685	     -0.00022274	     -0.20315712	     -0.06262093	      0.88285854	     -0.00034658	     -0.21726761	      0.00120599	     -0.00026413	     38.05854019
      1.27229403	     -0.06217629	     -0.00020774	     -0.20319709	     -0.06261922	      0.88285815	     -0.00034857	     -0.21727630	      0.00121396	     -0.00027468	     38.62446472
      1.27371453	     -0.06221316	     -0.00019279	     -0.20323450	     -0.06261748	      0.88285776	     -0.00035053	     -0.21728487	      0.00122439	     -0.00028484	     39.18489747
      1.27498049	     -0.06224396	     -0.00017947	     -0.20326580	     -0.06261593	      0.88285739	     -0.00035227	     -0.21729238	      0.00123453	     -0.00029360	     39.67742308
      1.27624646	     -0.06227260	     -0.00016616	     -0.20329494	     -0.06261436	      0.88285701	     -0.00035398	     -0.21729974	      0.00124668	     -0.00030187	     40.16190481
      1.27751243	     -0.06229897	     -0.00015288	     -0.20332181	     -0.06261277	      0.88285663	     -0.00035567	     -0.21730694	      0.00126012	     -0.00030968	     40.63328571
      1.27925872	     -0.06233151	     -0.00013468	     -0.20335506	     -0.06261055	      0.88285608	     -0.00035796	     -0.21731654	      0.00128172	     -0.00031943	     41.25924712
      1.28057029	     -0.06235332	     -0.00012121	     -0.20337741	     -0.06260886	      0.88285565	     -0.00035965	     -0.21732348	      0.00129975	     -0.00032593	     41.70307375
      1.28188185	     -0.06237305	     -0.00010796	     -0.20339770	     -0.06260714	      0.88285522	     -0.00036132	     -0.21733017	      0.00132015	     -0.00033155	     42.12140628
      1.28319342	     -0.06239065	     -0.00009501	     -0.20341586	     -0.06260540	      0.88285478	     -0.00036295	     -0.21733658	      0.00134224	     -0.00033627	     42.51220109
      1.28491761	     -0.06240973	     -0.00007828	     -0.20343568	     -0.06260305	      0.88285420	     -0.00036506	     -0.21734457	      0.00137474	     -0.00034092	     42.97769303
      1.28621154	     -0.06242065	     -0.00006595	     -0.20344718	     -0.06260126	      0.88285376	     -0.00036660	     -0.21735017	      0.00140108	     -0.00034329	     43.28806018
      1.28750548	     -0.06242847	     -0.00005383	     -0.20345558	     -0.06259943	      0.88285331	     -0.00036812	     -0.21735538	      0.00142987	     -0.00034455	     43.56590394
      1.28907239	     -0.06243373	     -0.00003932	     -0.20346156	     -0.06259716	      0.88285277	     -0.00036990	     -0.21736114	      0.00146699	     -0.00034463	     43.85819290
      1.29063930	     -0.06243490	     -0.00002526	     -0.20346346	     -0.06259483	      0.88285223	     -0.00037164	     -0.21736624	      0.00150733	     -0.00034294	     44.09813977
      1.29191463	     -0.06243314	     -0.00001433	     -0.20346230	     -0.06259288	      0.88285180	     -0.00037302	     -0.21736988	      0.00154149	     -0.00034039	     44.25002119
      1.29318996	     -0.06242855	     -0.00000376	     -0.20345830	     -0.06259090	      0.88285137	     -0.00037436	     -0.21737305	      0.00157764	     -0.00033666	     44.36719951
      1.29475826	     -0.06241948	      0.00000850	     -0.20344996	     -0.06258839	      0.88285084	     -0.00037597	     -0.21737625	      0.00162367	     -0.00033071	     44.46641668
      1.29632656	     -0.06240624	      0.00001966	     -0.20343744	     -0.06258580	      0.88285033	     -0.00037751	     -0.21737864	      0.00167209	     -0.00032319	     44.52862809
      1.29768437	     -0.06239156	      0.00002848	     -0.20342337	     -0.06258350	      0.88284990	     -0.00037881	     -0.21738001	      0.00171499	     -0.00031564	     44.54057874
      1.29904219	     -0.06237370	      0.00003649	     -0.20340610	     -0.06258114	      0.88284947	     -0.00038005	     -0.21738071	      0.00175966	     -0.00030705	     44.52396901
      1.30040000	     -0.06235277	      0.00004367	     -0.20338577	     -0.06257872	      0.88284906	     -0.00038125	     -0.21738071	      0.00180516	     -0.00029768	     44.47192029
      1.30208475	     -0.06232269	      0.00005146	     -0.20335639	     -0.06257563	      0.88284857	     -0.00038268	     -0.21737969	      0.00186358	     -0.00028503	     44.36257020
      1.30345828	     -0.06229501	      0.00005678	     -0.20332927	     -0.06257304	      0.88284819	     -0.00038379	     -0.21737802	      0.00191201	     -0.00027417	     44.24182901
      1.30483181	     -0.06226434	      0.00006113	     -0.20329914	     -0.06257038	      0.88284782	     -0.00038484	     -0.21737558	      0.00196193	     -0.00026283	     44.09951716
      1.30620533	     -0.06223072	      0.00006440	     -0.20326602	     -0.06256765	      0.88284747	     -0.00038585	     -0.21737236	      0.00201240	     -0.00025122	     43.93481732
      1.30793417	     -0.06218389	      0.00006700	     -0.20321981	     -0.06256412	      0.88284704	     -0.00038704	     -0.21736719	      0.00207733	     -0.00023612	     43.69752909
      1.30931627	     -0.06214291	      0.00006782	     -0.20317929	     -0.06256121	      0.88284673	     -0.00038793	     -0.21736213	      0.00212940	     -0.00022383	     43.48108916
      1.31069837	     -0.06209880	      0.00006757	     -0.20313561	     -0.06255823	      0.88284643	     -0.00038876	     -0.21735625	      0.00218224	     -0.00021121	     43.24324510
      1.31208046	     -0.06205199	      0.00006617	     -0.20308920	     -0.06255518	      0.88284614	     -0.00038954	     -0.21734955	      0.00223493	     -0.00019843	     42.98727161
      1.31388683	     -0.06198702	      0.00006287	     -0.20302471	     -0.06255108	      0.88284580	     -0.00039048	     -0.21733959	      0.00230415	     -0.00018135	     42.63580741
      1.31529531	     -0.06193391	      0.00005912	     -0.20297194	     -0.06254779	      0.88284555	     -0.00039115	     -0.21733091	      0.00235765	     -0.00016786	     42.32212828
      1.31670379	     -0.06187841	      0.00005432	     -0.20291674	     -0.06254444	      0.88284533	     -0.00039177	     -0.21732148	      0.00241139	     -0.00015413	     42.01772396
      1.31811228	     -0.06182084	      0.00004849	     -0.20285945	     -0.06254100	      0.88284512	     -0.00039233	     -0.21731131	      0.00246460	     -0.00014038	     41.70473366
      1.31998640	     -0.06174113	      0.00003938	     -0.20278005	     -0.06253632	      0.88284487	     -0.00039299	     -0.21729669	      0.00253526	     -0.00012194	     41.26723239
      1.32142754	     -0.06167787	      0.00003160	     -0.20271700	     -0.06253262	      0.88284471	     -0.00039344	     -0.21728464	      0.00258869	     -0.00010779	     40.94354771
      1.32286868	     -0.06161247	      0.00002293	     -0.20265179	     -0.06252885	      0.88284456	     -0.00039383	     -0.21727194	      0.00264202	     -0.00009354	     40.61634025
      1.32430982	     -0.06154501	      0.00001325	     -0.20258447	     -0.06252501	      0.88284444	     -0.00039418	     -0.21725858	      0.00269440	     -0.00007937	     40.30419665
      1.32625563	     -0.06145080	     -0.00000115	     -0.20249039	     -0.06251970	      0.88284430	     -0.00039456	     -0.21723956	      0.00276422	     -0.00006016	     39.89373506
      1.32773458	     -0.06137708	     -0.00001322	     -0.20241673	     -0.06251557	      0.88284422	     -0.00039478	     -0.21722436	      0.00281582	     -0.00004563	     39.60369351
      1.32921353	     -0.06130130	     -0.00002587	     -0.20234098	     -0.06251137	      0.88284417	     -0.00039495	     -0.21720854	      0.00286679	     -0.00003098	     39.31457250
      1.33069248	     -0.06122435	     -0.00003925	     -0.20226403	     -0.06250709	      0.88284413	     -0.00039507	     -0.21719213	      0.00291637	     -0.00001637	     39.03200220
      1.33271345	     -0.06111812	     -0.00005771	     -0.20215776	     -0.06250113	      0.88284412	     -0.00039513	     -0.21716885	      0.00298270	      0.00000354	     38.60436841
      1.33420746	     -0.06103933	     -0.00007255	     -0.20207890	     -0.06249664	      0.88284414	     -0.00039510	     -0.21715107	      0.00303010	      0.00001794	     38.39237076
      1.33570147	     -0.06095899	     -0.00008687	     -0.20199848	     -0.06249208	      0.88284417	     -0.00039502	     -0.21713284	      0.00307695	      0.00003226	     38.09077640
      1.33719548	     -0.06087755	     -0.00010267	     -0.20191691	     -0.06248745	      0.88284423	     -0.00039487	     -0.21711416	      0.00312243	      0.00004640	     37.91230684
      1.33908768	     -0.06077167	     -0.00012134	     -0.20181087	     -0.06248149	      0.88284434	     -0.00039459	     -0.21708987	      0.00317880	      0.00006442	     37.52481559
      1.34036253	     -0.06069948	     -0.00013662	     -0.20173850	     -0.06247741	      0.88284443	     -0.00039435	     -0.21707309	      0.00321532	      0.00007661	     37.50054470
      1.34163738	     -0.06062557	     -0.00015022	     -0.20166442	     -0.06247329	      0.88284453	     -0.00039406	     -0.21705597	      0.00325116	      0.00008910	     37.30653926
      1.34349253	     -0.06051679	     -0.00017150	     -0.20155535	     -0.06246721	      0.88284471	     -0.00039355	     -0.21703048	      0.00330137	      0.00010776	     37.17322147
      1.34509150	     -0.06042076	     -0.00018822	     -0.20145908	     -0.06246190	      0.88284490	     -0.00039303	     -0.21700797	      0.00334307	      0.00012451	     36.95450722
      1.34669046	     -0.06032377	     -0.00020763	     -0.20136177	     -0.06245652	      0.88284511	     -0.00039243	     -0.21698495	      0.00338261	      0.00014178	     36.99059690
      1.34804054	     -0.06024074	     -0.00022074	     -0.20127851	     -0.06245193	      0.88284531	     -0.00039187	     -0.21696513	      0.00341496	      0.00015689	     36.79008846
      1.34939061	     -0.06015833	     -0.00023593	     -0.20119581	     -0.06244730	      0.88284554	     -0.00039125	     -0.21694500	      0.00344577	      0.00017229	     36.78259979
      1.35106572	     -0.06005525	     -0.00025261	     -0.20109238	     -0.06244150	      0.88284584	     -0.00039039	     -0.21691962	      0.00348248	      0.00019183	     36.69534370
      1.35274084	     -0.05995208	     -0.00027119	     -0.20098881	     -0.06243563	      0.88284618	     -0.00038945	     -0.21689384	      0.00351677	      0.00021156	     36.85876761
      1.35407459	     -0.05986847	     -0.00028283	     -0.20090492	     -0.06243093	      0.88284647	     -0.00038864	     -0.21687302	      0.00354283	      0.00022744	     36.77622034
      1.35540834	     -0.05978582	     -0.00029641	     -0.20082192	     -0.06242618	      0.88284679	     -0.00038778	     -0.21685197	      0.00356713	      0.00024320	     36.84826523
      1.35712615	     -0.05968004	     -0.00031179	     -0.20071572	     -0.06242003	      0.88284722	     -0.00038657	     -0.21682457	      0.00359672	      0.00026329	     36.88941230
      1.35884396	     -0.05957612	     -0.00032914	     -0.20061131	     -0.06241383	      0.88284769	     -0.00038528	     -0.21679693	      0.00362390	      0.00028278	     37.10404047
      1.36012847	     -0.05949863	     -0.00033880	     -0.20053349	     -0.06240916	      0.88284806	     -0.00038425	     -0.21677616	      0.00364351	      0.00029699	     37.08654710
      1.36141298	     -0.05942273	     -0.00035042	     -0.20045722	     -0.06240447	      0.88284845	     -0.00038317	     -0.21675532	      0.00366200	      0.00031068	     37.20334359
      1.36321511	     -0.05931689	     -0.00036490	     -0.20035087	     -0.06239785	      0.88284903	     -0.00038157	     -0.21672601	      0.00368680	      0.00032907	     37.32356792
      1.36501725	     -0.05921417	     -0.00038160	     -0.20024759	     -0.06239118	      0.88284964	     -0.00037988	     -0.21669666	      0.00370997	      0.00034635	     37.54956248
      1.36624055	     -0.05914392	     -0.00038956	     -0.20017701	     -0.06238663	      0.88285007	     -0.00037867	     -0.21667675	      0.00372530	      0.00035750	     37.56859792
      1.36746386	     -0.05907471	     -0.00039996	     -0.20010740	     -0.06238207	      0.88285051	     -0.00037741	     -0.21665686	      0.00373986	      0.00036807	     37.69418197
      1.36939769	     -0.05896692	     -0.00041510	     -0.19999900	     -0.06237481	      0.88285124	     -0.00037534	     -0.21662555	      0.00376180	      0.00038369	     37.85248149
      1.37096844	     -0.05888268	     -0.00042863	     -0.19991423	     -0.06236889	      0.88285185	     -0.00037358	     -0.21660024	      0.00377856	      0.00039533	     38.00514532
      1.37253919	     -0.05879785	     -0.00043983	     -0.19982890	     -0.06236294	      0.88285248	     -0.00037175	     -0.21657511	      0.00379471	      0.00040605	     38.10899178
      1.37410994	     -0.05871919	     -0.00045479	     -0.19974966	     -0.06235697	      0.88285313	     -0.00036985	     -0.21655017	      0.00380995	      0.00041580	     38.26588767
      1.37548249	     -0.05864817	     -0.00046423	     -0.19967818	     -0.06235173	      0.88285370	     -0.00036813	     -0.21652863	      0.00382287	      0.00042360	     38.35049593
      1.37685505	     -0.05858218	     -0.00047670	     -0.19961168	     -0.06234648	      0.88285429	     -0.00036637	     -0.21650727	      0.00383512	      0.00043068	     38.45580643
      1.37822761	     -0.05851492	     -0.00048725	     -0.19954393	     -0.06234121	      0.88285489	     -0.00036456	     -0.21648612	      0.00384688	      0.00043715	     38.55601309
      1.38005442	     -0.05843095	     -0.00050345	     -0.19945925	     -0.06233416	      0.88285569	     -0.00036208	     -0.21645823	      0.00386159	      0.00044490	     38.66196975
      1.38142540	     -0.05836554	     -0.00051307	     -0.19939336	     -0.06232886	      0.88285630	     -0.00036016	     -0.21643755	      0.00387197	      0.00045015	     38.76620273
      1.38279638	     -0.05830669	     -0.00052534	     -0.19933397	     -0.06232355	      0.88285693	     -0.00035820	     -0.21641705	      0.00388174	      0.00045499	     38.80685070
      1.38416736	     -0.05824658	     -0.00053596	     -0.19927334	     -0.06231822	      0.88285755	     -0.00035620	     -0.21639679	      0.00389089	      0.00045947	     38.89253445
      1.38599154	     -0.05817360	     -0.00055216	     -0.19919962	     -0.06231111	      0.88285840	     -0.00035346	     -0.21637017	      0.00390209	      0.00046499	     38.90945654
      1.38731575	     -0.05811796	     -0.00056138	     -0.19914349	     -0.06230594	      0.88285901	     -0.00035144	     -0.21635114	      0.00390942	      0.00046875	     39.00493835
      1.38863995	     -0.05806987	     -0.00057285	     -0.19909486	     -0.06230076	      0.88285964	     -0.00034937	     -0.21633234	      0.00391626	      0.00047241	     38.97285238
      1.39030945	     -0.05800800	     -0.00058534	     -0.19903234	     -0.06229421	      0.88286043	     -0.00034672	     -0.21630908	      0.00392399	      0.00047694	     39.03424670
      1.39177237	     -0.05796175	     -0.00059829	     -0.19898548	     -0.06228847	      0.88286113	     -0.00034435	     -0.21628904	      0.00393007	      0.00048100	     38.93331885
      1.39323529	     -0.05791056	     -0.00060839	     -0.19893372	     -0.06228271	      0.88286184	     -0.00034194	     -0.21626941	      0.00393516	      0.00048520	     39.00623858
      1.39469821	     -0.05786867	     -0.00062111	     -0.19889122	     -0.06227695	      0.88286255	     -0.00033949	     -0.21625009	      0.00393946	      0.00048976	     38.86784672
      1.39616114	     -0.05781950	     -0.00063047	     -0.19884148	     -0.06227119	      0.88286327	     -0.00033700	     -0.21623115	      0.00394243	      0.00049462	     38.94849813
      1.39762406	     -0.05778092	     -0.00064277	     -0.19880228	     -0.06226542	      0.88286400	     -0.00033448	     -0.21621245	      0.00394441	      0.00049996	     38.76870725
      1.39908698	     -0.05773298	     -0.00065108	     -0.19875379	     -0.06225965	      0.88286473	     -0.00033193	     -0.21619410	      0.00394485	      0.00050561	     38.89211239
      1.40039873	     -0.05769968	     -0.00066132	     -0.19871993	     -0.06225447	      0.88286540	     -0.00032961	     -0.21617780	      0.00394431	      0.00051107	     38.74039207
      1.40171048	     -0.05765990	     -0.00066889	     -0.19867964	     -0.06224930	      0.88286607	     -0.00032727	     -0.21616171	      0.00394242	      0.00051672	     38.79543886
      1.40302223	     -0.05762444	     -0.00067740	     -0.19864365	     -0.06224413	      0.88286676	     -0.00032490	     -0.21614575	      0.00393945	      0.00052259	     38.75218976
      1.40484443	     -0.05757212	     -0.00068725	     -0.19859061	     -0.06223696	      0.88286771	     -0.00032158	     -0.21612384	      0.00393337	      0.00053077	     38.85119791
      1.40619414	     -0.05753904	     -0.00069579	     -0.19855697	     -0.06223165	      0.88286844	     -0.00031909	     -0.21610776	      0.00392761	      0.00053679	     38.81095743
      1.40754385	     -0.05750062	     -0.00070223	     -0.19851802	     -0.06222636	      0.88286916	     -0.00031659	     -0.21609185	      0.00392046	      0.00054258	     38.95812503
      1.40889356	     -0.05746641	     -0.00070974	     -0.19848326	     -0.06222107	      0.88286990	     -0.00031406	     -0.21607603	      0.00391201	      0.00054808	     39.02088570
      1.41066163	     -0.05741823	     -0.00071774	     -0.19843436	     -0.06221417	      0.88287087	     -0.00031072	     -0.21605552	      0.00389872	      0.00055457	     39.32316561
      1.41197418	     -0.05738887	     -0.00072549	     -0.19840443	     -0.06220906	      0.88287161	     -0.00030823	     -0.21604039	      0.00388717	      0.00055881	     39.47499347
      1.41328672	     -0.05735454	     -0.00073130	     -0.19836955	     -0.06220396	      0.88287234	     -0.00030572	     -0.21602541	      0.00387362	      0.00056237	     39.85402235
      1.41491442	     -0.05731776	     -0.00073981	     -0.19833204	     -0.06219767	      0.88287326	     -0.00030259	     -0.21600697	      0.00385384	      0.00056583	     40.22243835
      1.41636079	     -0.05728261	     -0.00074544	     -0.19829626	     -0.06219211	      0.88287408	     -0.00029980	     -0.21599084	      0.00383336	      0.00056770	     40.77406267
      1.41780715	     -0.05725757	     -0.00075333	     -0.19827052	     -0.06218659	      0.88287490	     -0.00029700	     -0.21597493	      0.00381068	      0.00056836	     41.20869207
      1.41925352	     -0.05722746	     -0.00075850	     -0.19823975	     -0.06218109	      0.88287572	     -0.00029419	     -0.21595941	      0.00378551	      0.00056752	     41.92035794
      1.42069989	     -0.05720897	     -0.00076638	     -0.19822053	     -0.06217564	      0.88287654	     -0.00029137	     -0.21594421	      0.00375850	      0.00056520	     42.45546793
      1.42214626	     -0.05718409	     -0.00077095	     -0.19819498	     -0.06217022	      0.88287736	     -0.00028855	     -0.21592951	      0.00372940	      0.00056118	     43.29916598
      1.42359263	     -0.05717335	     -0.00077881	     -0.19818349	     -0.06216485	      0.88287816	     -0.00028573	     -0.21591522	      0.00369911	      0.00055560	     43.88234573
      1.42487678	     -0.05715761	     -0.00078256	     -0.19816714	     -0.06216012	      0.88287887	     -0.00028322	     -0.21590305	      0.00367102	      0.00054915	     44.68035228
      1.42616093	     -0.05715161	     -0.00078830	     -0.19816050	     -0.06215542	      0.88287957	     -0.00028071	     -0.21589130	      0.00364251	      0.00054148	     45.30832959
      1.42772847	     -0.05714391	     -0.00079347	     -0.19815205	     -0.06214974	      0.88288042	     -0.00027765	     -0.21587768	      0.00360716	      0.00053036	     46.23747507
      1.42929602	     -0.05714826	     -0.00080042	     -0.19815562	     -0.06214411	      0.88288124	     -0.00027460	     -0.21586486	      0.00357196	      0.00051749	     46.98263249
      1.43059434	     -0.05715001	     -0.00080366	     -0.19815678	     -0.06213949	      0.88288190	     -0.00027207	     -0.21585501	      0.00354290	      0.00050541	     47.81033147
      1.43189265	     -0.05716282	     -0.00080874	     -0.19816899	     -0.06213491	      0.88288255	     -0.00026955	     -0.21584584	      0.00351457	      0.00049220	     48.42937502
      1.43347149	     -0.05718074	     -0.00081304	     -0.19818621	     -0.06212939	      0.88288331	     -0.00026650	     -0.21583579	      0.00348104	      0.00047449	     49.32854528
      1.43505032	     -0.05721425	     -0.00081922	     -0.19821902	     -0.06212392	      0.88288405	     -0.00026345	     -0.21582699	      0.00344923	      0.00045507	     49.95331614
      1.43630492	     -0.05723939	     -0.00082136	     -0.19824367	     -0.06211961	      0.88288461	     -0.00026104	     -0.21582106	      0.00342505	      0.00043829	     50.69312329
      1.43755952	     -0.05727555	     -0.00082519	     -0.19827933	     -0.06211532	      0.88288515	     -0.00025864	     -0.21581603	      0.00340237	      0.00042043	     51.18063978
      1.43919742	     -0.05732553	     -0.00082818	     -0.19832873	     -0.06210977	      0.88288581	     -0.00025552	     -0.21581094	      0.00337481	      0.00039542	     51.94401581
      1.44083533	     -0.05738922	     -0.00083244	     -0.19839186	     -0.06210427	      0.88288644	     -0.00025241	     -0.21580747	      0.00335000	      0.00036866	     52.38601403
      1.44205589	     -0.05743341	     -0.00083252	     -0.19843571	     -0.06210019	      0.88288688	     -0.00025011	     -0.21580601	      0.00333293	      0.00034752	     52.99621888
      1.44327644	     -0.05748728	     -0.00083397	     -0.19848924	     -0.06209613	      0.88288729	     -0.00024781	     -0.21580545	      0.00331738	      0.00032552	     53.31720842
      1.44498784	     -0.05756464	     -0.00083375	     -0.19856621	     -0.06209047	      0.88288782	     -0.00024460	     -0.21580625	      0.00329758	      0.00029315	     53.88860803
      1.44646937	     -0.05764068	     -0.00083386	     -0.19864194	     -0.06208560	      0.88288823	     -0.00024184	     -0.21580837	      0.00328242	      0.00026386	     54.11814916
      1.44795090	     -0.05771408	     -0.00083097	     -0.19871512	     -0.06208074	      0.88288860	     -0.00023909	     -0.21581185	      0.00326864	      0.00023339	     54.61139766
      1.44943243	     -0.05779787	     -0.00082974	     -0.19879868	     -0.06207591	      0.88288892	     -0.00023636	     -0.21581653	      0.00325651	      0.00020203	     54.65599783
      1.45091396	     -0.05787390	     -0.00082396	     -0.19887460	     -0.06207109	      0.88288920	     -0.00023363	     -0.21582243	      0.00324530	      0.00016978	     55.15515910
      1.45219355	     -0.05794984	     -0.00082056	     -0.19895043	     -0.06206695	      0.88288940	     -0.00023129	     -0.21582833	      0.00323668	      0.00014160	     55.04801366
      1.45347314	     -0.05802051	     -0.00081419	     -0.19902108	     -0.06206281	      0.88288956	     -0.00022897	     -0.21583502	      0.00322843	      0.00011308	     55.25337181
      1.45507564	     -0.05811600	     -0.00080692	     -0.19911655	     -0.06205764	      0.88288971	     -0.00022607	     -0.21584439	      0.00321885	      0.00007710	     55.23778236
      1.45667815	     -0.05820782	     -0.00079689	     -0.19920842	     -0.06205249	      0.88288981	     -0.00022320	     -0.21585487	      0.00320959	      0.00004094	     55.48836134
      1.45797792	     -0.05829151	     -0.00079059	     -0.19929214	     -0.06204833	      0.88288984	     -0.00022088	     -0.21586408	      0.00320252	      0.00001174	     55.27448836
      1.45927770	     -0.05837054	     -0.00078172	     -0.19937127	     -0.06204417	      0.88288984	     -0.00021859	     -0.21587400	      0.00319535	     -0.00001738	     55.34479642
      1.46089772	     -0.05847655	     -0.00077164	     -0.19947740	     -0.06203900	      0.88288978	     -0.00021576	     -0.21588722	      0.00318658	     -0.00005331	     55.16459509
      1.46251775	     -0.05857750	     -0.00075846	     -0.19957855	     -0.06203384	      0.88288966	     -0.00021297	     -0.21590144	      0.00317756	     -0.00008885	     55.28306240
      1.46377922	     -0.05866402	     -0.00075024	     -0.19966520	     -0.06202984	      0.88288953	     -0.00021082	     -0.21591307	      0.00317074	     -0.00011602	     54.97379391
      1.46504068	     -0.05874475	     -0.00073941	     -0.19974614	     -0.06202584	      0.88288937	     -0.00020870	     -0.21592521	      0.00316367	     -0.00014279	     54.92841572
      1.46672640	     -0.05885806	     -0.00072568	     -0.19985972	     -0.06202052	      0.88288910	     -0.00020591	     -0.21594209	      0.00315422	     -0.00017771	     54.66472308
      1.46841212	     -0.05896570	     -0.00070879	     -0.19996771	     -0.06201521	      0.88288877	     -0.00020317	     -0.21595975	      0.00314446	     -0.00021166	     54.65426304
      1.46963875	     -0.05905220	     -0.00069884	     -0.20005445	     -0.06201136	      0.88288850	     -0.00020121	     -0.21597298	      0.00313754	     -0.00023560	     54.29521886
      1.47086539	     -0.05913268	     -0.00068627	     -0.20013522	     -0.06200751	      0.88288819	     -0.00019929	     -0.21598657	      0.00313044	     -0.00025892	     54.16687800
      1.47263346	     -0.05925175	     -0.00066872	     -0.20025473	     -0.06200199	      0.88288771	     -0.00019657	     -0.21600665	      0.00312032	     -0.00029127	     53.84439412
      1.47413727	     -0.05934875	     -0.00065143	     -0.20035217	     -0.06199730	      0.88288725	     -0.00019432	     -0.21602416	      0.00311169	     -0.00031757	     53.66966608
      1.47564107	     -0.05945065	     -0.00063587	     -0.20045448	     -0.06199263	      0.88288675	     -0.00019211	     -0.21604195	      0.00310329	     -0.00034251	     53.33053691
      1.47714487	     -0.05954436	     -0.00061628	     -0.20054871	     -0.06198797	      0.88288622	     -0.00018997	     -0.21606003	      0.00309489	     -0.00036607	     53.13862602
      1.47864867	     -0.05964595	     -0.00060051	     -0.20065076	     -0.06198332	      0.88288565	     -0.00018788	     -0.21607827	      0.00308683	     -0.00038818	     52.79933052
      1.47990687	     -0.05972260	     -0.00058272	     -0.20072789	     -0.06197944	      0.88288515	     -0.00018617	     -0.21609371	      0.00308014	     -0.00040558	     52.56363154
      1.48116506	     -0.05980386	     -0.00056743	     -0.20080960	     -0.06197557	      0.88288463	     -0.00018451	     -0.21610924	      0.00307368	     -0.00042195	     52.31567850
      1.48279482	     -0.05990594	     -0.00054505	     -0.20091233	     -0.06197057	      0.88288393	     -0.00018242	     -0.21612953	      0.00306561	     -0.00044168	     51.94467548
      1.48442458	     -0.06001086	     -0.00052461	     -0.20101788	     -0.06196558	      0.88288319	     -0.00018040	     -0.21614998	      0.00305785	     -0.00045986	     51.71578898
      1.48562391	     -0.06008434	     -0.00050577	     -0.20109191	     -0.06196191	      0.88288264	     -0.00017896	     -0.21616515	      0.00305250	     -0.00047222	     51.32074861
      1.48682325	     -0.06015897	     -0.00048887	     -0.20116706	     -0.06195825	      0.88288206	     -0.00017756	     -0.21618038	      0.00304733	     -0.00048383	     51.10548953
      1.48852437	     -0.06026185	     -0.00046271	     -0.20127074	     -0.06195308	      0.88288123	     -0.00017565	     -0.21620204	      0.00304052	     -0.00049898	     50.66604846
      1.49003588	     -0.06035252	     -0.00044039	     -0.20136212	     -0.06194849	      0.88288046	     -0.00017402	     -0.21622132	      0.00303480	     -0.00051129	     50.45259029
      1.49154739	     -0.06044103	     -0.00041443	     -0.20145143	     -0.06194390	      0.88287968	     -0.00017245	     -0.21624061	      0.00302970	     -0.00052253	     49.88058503
      1.49276877	     -0.06051325	     -0.00039601	     -0.20152425	     -0.06194020	      0.88287904	     -0.00017123	     -0.21625621	      0.00302564	     -0.00053107	     49.76917931
      1.49399016	     -0.06058512	     -0.00037518	     -0.20159679	     -0.06193651	      0.88287838	     -0.00017006	     -0.21627184	      0.00302200	     -0.00053907	     49.38377260
      1.49560995	     -0.06068120	     -0.00034806	     -0.20169375	     -0.06193162	      0.88287750	     -0.00016858	     -0.21629267	      0.00301745	     -0.00054915	     49.05598948
      1.49722974	     -0.06077890	     -0.00031772	     -0.20179240	     -0.06192674	      0.88287661	     -0.00016717	     -0.21631365	      0.00301354	     -0.00055871	     48.41618483
      1.49843091	     -0.06085157	     -0.00029691	     -0.20186575	     -0.06192312	      0.88287593	     -0.00016618	     -0.21632934	      0.00301076	     -0.00056581	     48.29461087
      1.49963208	     -0.06092359	     -0.00027378	     -0.20193851	     -0.06191950	      0.88287525	     -0.00016523	     -0.21634513	      0.00300848	     -0.00057303	     47.89129357
      1.50131071	     -0.06102291	     -0.00024160	     -0.20203887	     -0.06191445	      0.88287428	     -0.00016399	     -0.21636733	      0.00300577	     -0.00058366	     47.52844963
      1.50298935	     -0.06112020	     -0.00020676	     -0.20213727	     -0.06190941	      0.88287329	     -0.00016283	     -0.21638970	      0.00300402	     -0.00059526	     46.80562351
      1.50413146	     -0.06118697	     -0.00018519	     -0.20220476	     -0.06190598	      0.88287260	     -0.00016210	     -0.21640505	      0.00300310	     -0.00060410	     46.72755031
      1.50527358	     -0.06125383	     -0.00016165	     -0.20227239	     -0.06190255	      0.88287191	     -0.00016140	     -0.21642052	      0.00300282	     -0.00061378	     46.34738290
      1.50708303	     -0.06135908	     -0.00012563	     -0.20237884	     -0.06189712	      0.88287078	     -0.00016040	     -0.21644524	      0.00300346	     -0.00063126	     45.93476260
      1.50855585	     -0.06144231	     -0.00009555	     -0.20246308	     -0.06189269	      0.88286984	     -0.00015966	     -0.21646552	      0.00300534	     -0.00064759	     45.38156999
      1.51002868	     -0.06152559	     -0.00006789	     -0.20254734	     -0.06188826	      0.88286887	     -0.00015900	     -0.21648593	      0.00300825	     -0.00066597	     45.17637770
      1.51150150	     -0.06160897	     -0.00003822	     -0.20263175	     -0.06188383	      0.88286788	     -0.00015842	     -0.21650650	      0.00301273	     -0.00068644	     44.47902430
      1.51297432	     -0.06169188	     -0.00001207	     -0.20271564	     -0.06187939	      0.88286685	     -0.00015790	     -0.21652718	      0.00301840	     -0.00070925	     44.44430721
      1.51422226	     -0.06176085	      0.00001273	     -0.20278550	     -0.06187562	      0.88286595	     -0.00015753	     -0.21654475	      0.00302475	     -0.00073027	     43.76344058
      1.51547019	     -0.06182828	      0.00003510	     -0.20285378	     -0.06187184	      0.88286502	     -0.00015721	     -0.21656229	      0.00303214	     -0.00075293	     43.54016943
      1.51707830	     -0.06191229	      0.00006486	     -0.20293893	     -0.06186695	      0.88286379	     -0.00015687	     -0.21658478	      0.00304371	     -0.00078426	     42.94775948
      1.51868641	     -0.06199188	      0.00009227	     -0.20301963	     -0.06186205	      0.88286250	     -0.00015663	     -0.21660699	      0.00305730	     -0.00081777	     42.77535638
      1.51996153	     -0.06205057	      0.00011578	     -0.20307925	     -0.06185814	      0.88286144	     -0.00015650	     -0.21662427	      0.00306990	     -0.00084553	     42.11387764
      1.52123665	     -0.06210480	      0.00013697	     -0.20313437	     -0.06185422	      0.88286034	     -0.00015642	     -0.21664115	      0.00308374	     -0.00087421	     41.88056974
      1.52286568	     -0.06216745	      0.00016474	     -0.20319820	     -0.06184918	      0.88285889	     -0.00015641	     -0.21666196	      0.00310358	     -0.00091167	     41.27624528
      1.52449470	     -0.06222342	      0.00018950	     -0.20325530	     -0.06184411	      0.88285737	     -0.00015648	     -0.21668179	      0.00312540	     -0.00094963	     41.11954389
      1.52573886	     -0.06226223	      0.00021016	     -0.20329502	     -0.06184021	      0.88285617	     -0.00015660	     -0.21669622	      0.00314374	     -0.00097853	     40.45365879
      1.52698302	     -0.06229814	      0.00022818	     -0.20333179	     -0.06183628	      0.88285494	     -0.00015677	     -0.21670998	      0.00316308	     -0.00100725	     40.19724091
      1.52868505	     -0.06234290	      0.00025273	     -0.20337775	     -0.06183088	      0.88285319	     -0.00015708	     -0.21672772	      0.00319158	     -0.00104574	     39.60071380
      1.53038709	     -0.06238308	      0.00027359	     -0.20341906	     -0.06182542	      0.88285138	     -0.00015749	     -0.21674418	      0.00322201	     -0.00108298	     39.42504747
      1.53160601	     -0.06240894	      0.00029004	     -0.20344577	     -0.06182148	      0.88285004	     -0.00015784	     -0.21675518	      0.00324535	     -0.00110852	     38.78805743
      1.53282494	     -0.06243246	      0.00030383	     -0.20347009	     -0.06181751	      0.88284868	     -0.00015824	     -0.21676551	      0.00326952	     -0.00113305	     38.52862462
      1.53461592	     -0.06246240	      0.00032364	     -0.20350121	     -0.06181162	      0.88284662	     -0.00015891	     -0.21677944	      0.00330698	     -0.00116685	     37.96012350
      1.53613989	     -0.06248334	      0.00033782	     -0.20352312	     -0.06180655	      0.88284482	     -0.00015956	     -0.21679010	      0.00334036	     -0.00119326	     37.71467509
      1.53766387	     -0.06249985	      0.00035260	     -0.20354060	     -0.06180143	      0.88284298	     -0.00016028	     -0.21679963	      0.00337538	     -0.00121712	     37.13258185
      1.53918784	     -0.06251190	      0.00036360	     -0.20355356	     -0.06179626	      0.88284111	     -0.00016107	     -0.21680800	      0.00341142	     -0.00123832	     37.01100549
      1.54071181	     -0.06251923	      0.00037670	     -0.20356185	     -0.06179104	      0.88283921	     -0.00016193	     -0.21681517	      0.00344902	     -0.00125651	     36.33017748
      1.54200655	     -0.06252186	      0.00038381	     -0.20356522	     -0.06178655	      0.88283757	     -0.00016271	     -0.21682031	      0.00348147	     -0.00126963	     36.27314334
      1.54330128	     -0.06252082	      0.00039218	     -0.20356494	     -0.06178202	      0.88283592	     -0.00016354	     -0.21682456	      0.00351490	     -0.00128040	     35.88187432
      1.54497241	     -0.06251378	      0.00040029	     -0.20355883	     -0.06177611	      0.88283377	     -0.00016468	     -0.21682869	      0.00355891	     -0.00129086	     35.64877284
      1.54664354	     -0.06249992	      0.00040886	     -0.20354590	     -0.06177013	      0.88283161	     -0.00016589	     -0.21683126	      0.00360419	     -0.00129723	     35.13600952
      1.54797379	     -0.06248407	      0.00041234	     -0.20353074	     -0.06176531	      0.88282988	     -0.00016692	     -0.21683216	      0.00364059	     -0.00129944	     35.12177588
      1.54930404	     -0.06246370	      0.00041696	     -0.20351107	     -0.06176044	      0.88282815	     -0.00016798	     -0.21683203	      0.00367772	     -0.00129898	     34.80937162
      1.55098822	     -0.06243173	      0.00042014	     -0.20347993	     -0.06175421	      0.88282597	     -0.00016940	     -0.21683036	      0.00372516	     -0.00129469	     34.69086575
      1.55267241	     -0.06239291	      0.00042404	     -0.20344195	     -0.06174789	      0.88282380	     -0.00017088	     -0.21682701	      0.00377341	     -0.00128621	     34.27361269
      1.55396650	     -0.06235862	      0.00042348	     -0.20340822	     -0.06174298	      0.88282214	     -0.00017207	     -0.21682329	      0.00381043	     -0.00127697	     34.36545803
      1.55526059	     -0.06232021	      0.00042413	     -0.20337039	     -0.06173803	      0.88282049	     -0.00017330	     -0.21681857	      0.00384785	     -0.00126529	     34.18056381
      1.55701725	     -0.06226183	      0.00042259	     -0.20331274	     -0.06173122	      0.88281829	     -0.00017503	     -0.21681058	      0.00389865	     -0.00124583	     34.16709609
      1.55877390	     -0.06219633	      0.00042188	     -0.20324797	     -0.06172433	      0.88281612	     -0.00017682	     -0.21680076	      0.00394991	     -0.00122241	     33.88035117
      1.56003659	     -0.06214540	      0.00041803	     -0.20319750	     -0.06171932	      0.88281459	     -0.00017815	     -0.21679259	      0.00398663	     -0.00120346	     34.05439488
      1.56129928	     -0.06209120	      0.00041558	     -0.20314377	     -0.06171426	      0.88281308	     -0.00017952	     -0.21678350	      0.00402382	     -0.00118277	     33.96313221
      1.56314886	     -0.06200661	      0.00041004	     -0.20305981	     -0.06170677	      0.88281092	     -0.00018158	     -0.21676857	      0.00407866	     -0.00114971	     34.02084841
      1.56471499	     -0.06193015	      0.00040558	     -0.20298390	     -0.06170035	      0.88280914	     -0.00018338	     -0.21675447	      0.00412590	     -0.00111944	     33.88952327
      1.56628111	     -0.06184994	      0.00039786	     -0.20290415	     -0.06169385	      0.88280742	     -0.00018522	     -0.21673906	      0.00417354	     -0.00108749	     34.07006724
      1.56784724	     -0.06176589	      0.00039157	     -0.20282058	     -0.06168727	      0.88280574	     -0.00018711	     -0.21672240	      0.00422223	     -0.00105390	     33.88172408
      1.56941336	     -0.06167936	      0.00038133	     -0.20273445	     -0.06168062	      0.88280412	     -0.00018905	     -0.21670451	      0.00427120	     -0.00101908	     34.17847326
      1.57075676	     -0.06160271	      0.00037498	     -0.20265817	     -0.06167485	      0.88280277	     -0.00019074	     -0.21668825	      0.00431416	     -0.00098832	     33.95877947
      1.57210015	     -0.06152508	      0.00036553	     -0.20258085	     -0.06166903	      0.88280146	     -0.00019247	     -0.21667118	      0.00435739	     -0.00095718	     34.07328911
      1.57379965	     -0.06142496	      0.00035346	     -0.20248111	     -0.06166158	      0.88279987	     -0.00019469	     -0.21664851	      0.00441309	     -0.00091749	     34.00326895
      1.57549915	     -0.06132397	      0.00033750	     -0.20238043	     -0.06165403	      0.88279834	     -0.00019697	     -0.21662471	      0.00446948	     -0.00087791	     34.21646408
      1.57686558	     -0.06124120	      0.00032608	     -0.20229791	     -0.06164789	      0.88279716	     -0.00019882	     -0.21660482	      0.00451581	     -0.00084635	     34.02765596
      1.57823200	     -0.06115853	      0.00031166	     -0.20221543	     -0.06164169	      0.88279603	     -0.00020070	     -0.21658429	      0.00456253	     -0.00081536	     34.12534788
      1.57994883	     -0.06105326	      0.00029407	     -0.20211040	     -0.06163380	      0.88279466	     -0.00020310	     -0.21655767	      0.00462235	     -0.00077740	     34.04090472
      1.58166565	     -0.06094873	      0.00027252	     -0.20200603	     -0.06162582	      0.88279336	     -0.00020554	     -0.21653016	      0.00468293	     -0.00074088	     34.24982144
      1.58298409	     -0.06086641	      0.00025806	     -0.20192386	     -0.06161961	      0.88279240	     -0.00020743	     -0.21650850	      0.00473039	     -0.00071380	     34.07094754
      1.58430253	     -0.06078534	      0.00024041	     -0.20184287	     -0.06161334	      0.88279148	     -0.00020934	     -0.21648638	      0.00477815	     -0.00068772	     34.13680516
      1.58609307	     -0.06067317	      0.00021699	     -0.20173081	     -0.06160473	      0.88279027	     -0.00021196	     -0.21645567	      0.00484379	     -0.00065374	     34.09250797
      1.58788361	     -0.06056336	      0.00018955	     -0.20162102	     -0.06159600	      0.88278913	     -0.00021460	     -0.21642419	      0.00490980	     -0.00062140	     34.22848647
      1.58912517	     -0.06048248	      0.00017380	     -0.20154020	     -0.06158987	      0.88278838	     -0.00021644	     -0.21640198	      0.00495594	     -0.00059985	     34.11600203
      1.59036673	     -0.06040482	      0.00015521	     -0.20146254	     -0.06158369	      0.88278764	     -0.00021829	     -0.21637941	      0.00500207	     -0.00057906	     34.12670911
      1.59226397	     -0.06028374	      0.00012801	     -0.20134148	     -0.06157413	      0.88278657	     -0.00022113	     -0.21634436	      0.00507265	     -0.00054877	     34.12905365
      1.59377677	     -0.06019077	      0.00010464	     -0.20124848	     -0.06156642	      0.88278576	     -0.00022339	     -0.21631593	      0.00512894	     -0.00052588	     34.11291192
      1.59528956	     -0.06009302	      0.00008370	     -0.20115072	     -0.06155862	      0.88278498	     -0.00022567	     -0.21628717	      0.00518513	     -0.00050415	     34.15581587
      1.59680236	     -0.06000232	      0.00005996	     -0.20105995	     -0.06155073	      0.88278424	     -0.00022794	     -0.21625803	      0.00524133	     -0.00048347	     34.10041474
      1.59831516	     -0.05990360	      0.00003969	     -0.20096122	     -0.06154276	      0.88278352	     -0.00023021	     -0.21622866	      0.00529720	     -0.00046391	     34.21258644
      1.59966195	     -0.05982487	      0.00001849	     -0.20088240	     -0.06153559	      0.88278291	     -0.00023223	     -0.21620223	      0.00534695	     -0.00044730	     34.12258598
      1.60100874	     -0.05973970	     -0.00000000	     -0.20079719	     -0.06152836	      0.88278231	     -0.00023424	     -0.21617566	      0.00539629	     -0.00043152	     34.19791313
      1.60235553	     -0.05965947	     -0.00001980	     -0.20071687	     -0.06152105	      0.88278174	     -0.00023624	     -0.21614890	      0.00544545	     -0.00041643	     34.17335146
      1.60412175	     -0.05955030	     -0.00004372	     -0.20060761	     -0.06151138	      0.88278102	     -0.00023886	     -0.21611362	      0.00550923	     -0.00039770	     34.27523079
      1.60548428	     -0.05947282	     -0.00006376	     -0.20053003	     -0.06150384	      0.88278049	     -0.00024086	     -0.21608622	      0.00555812	     -0.00038390	     34.19988487
      1.60684681	     -0.05939023	     -0.00008153	     -0.20044735	     -0.06149623	      0.88277998	     -0.00024286	     -0.21605877	      0.00560634	     -0.00037070	     34.28641222
      1.60820935	     -0.05931307	     -0.00010043	     -0.20037008	     -0.06148856	      0.88277948	     -0.00024484	     -0.21603122	      0.00565415	     -0.00035791	     34.26666306
      1.60996148	     -0.05921071	     -0.00012269	     -0.20026759	     -0.06147860	      0.88277887	     -0.00024737	     -0.21599576	      0.00571460	     -0.00034210	     34.39075312
      1.61129104	     -0.05914070	     -0.00014124	     -0.20019744	     -0.06147097	      0.88277842	     -0.00024927	     -0.21596881	      0.00575991	     -0.00033040	     34.31915629
      1.61262060	     -0.05906603	     -0.00015765	     -0.20012266	     -0.06146329	      0.88277799	     -0.00025115	     -0.21594191	      0.00580432	     -0.00031899	     34.41196203
      1.61424064	     -0.05898216	     -0.00017901	     -0.20003861	     -0.06145384	      0.88277748	     -0.00025343	     -0.21590915	      0.00585751	     -0.00030524	     34.39140336
      1.61568795	     -0.05890338	     -0.00019583	     -0.19995970	     -0.06144533	      0.88277705	     -0.00025544	     -0.21587999	      0.00590376	     -0.00029305	     34.53251660
      1.61713526	     -0.05883298	     -0.00021498	     -0.19988911	     -0.06143675	      0.88277664	     -0.00025743	     -0.21585087	      0.00594911	     -0.00028069	     34.47424597
      1.61858257	     -0.05875635	     -0.00023178	     -0.19981233	     -0.06142811	      0.88277624	     -0.00025939	     -0.21582195	      0.00599299	     -0.00026814	     34.62913305
      1.62002987	     -0.05869010	     -0.00025138	     -0.19974586	     -0.06141940	      0.88277586	     -0.00026133	     -0.21579320	      0.00603581	     -0.00025512	     34.55126142
      1.62147718	     -0.05861718	     -0.00026784	     -0.19967276	     -0.06141064	      0.88277550	     -0.00026323	     -0.21576479	      0.00607703	     -0.00024180	     34.72762772
      1.62292449	     -0.05855614	     -0.00028718	     -0.19961148	     -0.06140181	      0.88277516	     -0.00026511	     -0.21573657	      0.00611720	     -0.00022798	     34.63391875
      1.62437180	     -0.05848603	     -0.00030277	     -0.19954119	     -0.06139293	      0.88277484	     -0.00026695	     -0.21570869	      0.00615571	     -0.00021391	     34.84509552
      1.62566517	     -0.05843454	     -0.00031955	     -0.19948947	     -0.06138495	      0.88277457	     -0.00026857	     -0.21568393	      0.00618928	     -0.00020097	     34.75499302
      1.62695854	     -0.05837768	     -0.00033396	     -0.19943243	     -0.06137692	      0.88277432	     -0.00027016	     -0.21565941	      0.00622160	     -0.00018788	     34.86543751
      1.62852012	     -0.05831643	     -0.00035286	     -0.19937092	     -0.06136718	      0.88277404	     -0.00027205	     -0.21563004	      0.00625940	     -0.00017181	     34.85596935
      1.63008171	     -0.05825131	     -0.00036959	     -0.19930556	     -0.06135738	      0.88277378	     -0.00027389	     -0.21560104	      0.00629558	     -0.00015564	     35.03142304
      1.63138278	     -0.05820647	     -0.00038586	     -0.19926047	     -0.06134917	      0.88277359	     -0.00027540	     -0.21557707	      0.00632489	     -0.00014204	     34.94476164
      1.63268385	     -0.05815691	     -0.00040005	     -0.19921070	     -0.06134092	      0.88277341	     -0.00027687	     -0.21555337	      0.00635308	     -0.00012850	     35.04545756
      1.63425802	     -0.05810435	     -0.00041885	     -0.19915784	     -0.06133089	      0.88277322	     -0.00027861	     -0.21552497	      0.00638617	     -0.00011215	     35.01481051
      1.63583219	     -0.05804723	     -0.00043538	     -0.19910045	     -0.06132081	      0.88277306	     -0.00028030	     -0.21549698	      0.00641782	     -0.00009602	     35.19012725
      1.63708135	     -0.05801189	     -0.00045098	     -0.19906485	     -0.06131278	      0.88277295	     -0.00028160	     -0.21547496	      0.00644232	     -0.00008325	     35.06488440
      1.63833052	     -0.05797188	     -0.00046461	     -0.19902462	     -0.06130472	      0.88277285	     -0.00028288	     -0.21545321	      0.00646592	     -0.00007064	     35.12622330
      1.63996663	     -0.05792601	     -0.00048381	     -0.19897841	     -0.06129411	      0.88277275	     -0.00028450	     -0.21542504	      0.00649590	     -0.00005429	     35.06724732
      1.64160275	     -0.05787584	     -0.00050086	     -0.19892795	     -0.06128346	      0.88277268	     -0.00028607	     -0.21539730	      0.00652451	     -0.00003828	     35.21275170
      1.64280422	     -0.05784820	     -0.00051587	     -0.19890005	     -0.06127561	      0.88277264	     -0.00028719	     -0.21537712	      0.00654501	     -0.00002665	     35.04475525
      1.64400568	     -0.05781582	     -0.00052894	     -0.19886743	     -0.06126774	      0.88277261	     -0.00028827	     -0.21535717	      0.00656470	     -0.00001526	     35.06846756
      1.64572450	     -0.05777487	     -0.00054868	     -0.19882613	     -0.06125643	      0.88277260	     -0.00028977	     -0.21532895	      0.00659187	      0.00000075	     34.98647653
      1.64718811	     -0.05773739	     -0.00056427	     -0.19878837	     -0.06124676	      0.88277261	     -0.00029099	     -0.21530522	      0.00661383	      0.00001404	     35.04477915
      1.64865173	     -0.05770723	     -0.00058197	     -0.19875788	     -0.06123707	      0.88277264	     -0.00029217	     -0.21528171	      0.00663499	      0.00002712	     34.91390296
      1.65011534	     -0.05767091	     -0.00059750	     -0.19872126	     -0.06122734	      0.88277269	     -0.00029329	     -0.21525849	      0.00665491	      0.00003989	     35.02516799
      1.65157895	     -0.05764563	     -0.00061626	     -0.19869563	     -0.06121759	      0.88277276	     -0.00029437	     -0.21523544	      0.00667406	      0.00005254	     34.83586514
      1.65284057	     -0.05761596	     -0.00062976	     -0.19866569	     -0.06120916	      0.88277283	     -0.00029526	     -0.21521582	      0.00668944	      0.00006321	     34.95316396
      1.65410218	     -0.05759406	     -0.00064553	     -0.19864349	     -0.06120071	      0.88277292	     -0.00029611	     -0.21519634	      0.00670418	      0.00007385	     34.86770110
      1.65567619	     -0.05756408	     -0.00066374	     -0.19861314	     -0.06119014	      0.88277304	     -0.00029711	     -0.21517232	      0.00672120	      0.00008697	     34.90971468
      1.65725021	     -0.05754287	     -0.00068394	     -0.19859153	     -0.06117955	      0.88277319	     -0.00029806	     -0.21514858	      0.00673700	      0.00009999	     34.76241238
      1.65851055	     -0.05752059	     -0.00069774	     -0.19856897	     -0.06117105	      0.88277332	     -0.00029878	     -0.21512987	      0.00674844	      0.00011020	     34.87014006
      1.65977089	     -0.05750648	     -0.00071357	     -0.19855454	     -0.06116254	      0.88277347	     -0.00029945	     -0.21511138	      0.00675917	      0.00012030	     34.79461152
      1.66137114	     -0.05748755	     -0.00073227	     -0.19853523	     -0.06115172	      0.88277367	     -0.00030026	     -0.21508835	      0.00677140	      0.00013281	     34.85383758
      1.66297139	     -0.05748094	     -0.00075296	     -0.19852820	     -0.06114087	      0.88277389	     -0.00030099	     -0.21506583	      0.00678240	      0.00014497	     34.68732738
      1.66418081	     -0.05747203	     -0.00076596	     -0.19851902	     -0.06113266	      0.88277407	     -0.00030151	     -0.21504930	      0.00678954	      0.00015371	     34.81065086
      1.66539023	     -0.05747258	     -0.00078061	     -0.19851927	     -0.06112445	      0.88277426	     -0.00030199	     -0.21503316	      0.00679608	      0.00016203	     34.73356037
      1.66706712	     -0.05747574	     -0.00079897	     -0.19852204	     -0.06111304	      0.88277454	     -0.00030258	     -0.21501163	      0.00680383	      0.00017248	     34.76257489
      1.66874401	     -0.05749324	     -0.00081819	     -0.19853915	     -0.06110163	      0.88277484	     -0.00030311	     -0.21499115	      0.00681051	      0.00018139	     34.55059072
      1.66990345	     -0.05750274	     -0.00082841	     -0.19854844	     -0.06109373	      0.88277505	     -0.00030343	     -0.21497776	      0.00681426	      0.00018626	     34.68452242
      1.67106288	     -0.05752202	     -0.00083986	     -0.19856749	     -0.06108583	      0.88277527	     -0.00030372	     -0.21496497	      0.00681775	      0.00019000	     34.60395986
      1.67285062	     -0.05755547	     -0.00085483	     -0.19860064	     -0.06107364	      0.88277562	     -0.00030408	     -0.21494659	      0.00682240	      0.00019297	     34.61096841
      1.67432913	     -0.05759131	     -0.00086647	     -0.19863625	     -0.06106355	      0.88277590	     -0.00030433	     -0.21493257	      0.00682595	      0.00019256	     34.47360240
      1.67580764	     -0.05762556	     -0.00087505	     -0.19867034	     -0.06105345	      0.88277618	     -0.00030451	     -0.21491969	      0.00682918	      0.00018928	     34.60048475
      1.67728615	     -0.05767128	     -0.00088507	     -0.19871589	     -0.06104335	      0.88277646	     -0.00030463	     -0.21490784	      0.00683264	      0.00018314	     34.37836910
      1.67859385	     -0.05770686	     -0.00089056	     -0.19875138	     -0.06103442	      0.88277669	     -0.00030469	     -0.21489828	      0.00683552	      0.00017515	     34.55750967
      1.67990156	     -0.05775209	     -0.00089734	     -0.19879651	     -0.06102547	      0.88277692	     -0.00030471	     -0.21488949	      0.00683873	      0.00016492	     34.42417520
      1.68120926	     -0.05779597	     -0.00090153	     -0.19884035	     -0.06101653	      0.88277712	     -0.00030468	     -0.21488152	      0.00684191	      0.00015250	     34.48164029
      1.68293990	     -0.05786273	     -0.00090735	     -0.19890705	     -0.06100468	      0.88277737	     -0.00030458	     -0.21487215	      0.00684650	      0.00013283	     34.34030505
      1.68428212	     -0.05791157	     -0.00090922	     -0.19895591	     -0.06099549	      0.88277754	     -0.00030445	     -0.21486582	      0.00685016	      0.00011505	     34.50396738
      1.68562435	     -0.05796879	     -0.00091236	     -0.19901314	     -0.06098630	      0.88277768	     -0.00030427	     -0.21486021	      0.00685430	      0.00009528	     34.38459823
      1.68696657	     -0.05802456	     -0.00091365	     -0.19906895	     -0.06097709	      0.88277779	     -0.00030405	     -0.21485538	      0.00685858	      0.00007359	     34.47481717
      1.68866591	     -0.05810371	     -0.00091610	     -0.19914817	     -0.06096543	      0.88277789	     -0.00030370	     -0.21485030	      0.00686452	      0.00004376	     34.36070031
      1.68998876	     -0.05816136	     -0.00091528	     -0.19920593	     -0.06095635	      0.88277793	     -0.00030338	     -0.21484717	      0.00686921	      0.00001893	     34.55623925
      1.69131161	     -0.05822659	     -0.00091572	     -0.19927125	     -0.06094726	      0.88277794	     -0.00030303	     -0.21484468	      0.00687428	     -0.00000699	     34.47796378
      1.69263446	     -0.05828916	     -0.00091427	     -0.19933396	     -0.06093816	      0.88277792	     -0.00030263	     -0.21484285	      0.00687938	     -0.00003387	     34.58931102
      1.69441248	     -0.05838042	     -0.00091283	     -0.19942541	     -0.06092592	      0.88277782	     -0.00030203	     -0.21484132	      0.00688663	     -0.00007105	     34.53129810
      1.69573484	     -0.05844500	     -0.00090925	     -0.19949020	     -0.06091681	      0.88277771	     -0.00030154	     -0.21484091	      0.00689199	     -0.00009932	     34.75245972
      1.69705719	     -0.05851694	     -0.00090685	     -0.19956233	     -0.06090770	      0.88277756	     -0.00030102	     -0.21484107	      0.00689769	     -0.00012783	     34.71503922
      1.69866708	     -0.05860069	     -0.00090127	     -0.19964636	     -0.06089659	      0.88277733	     -0.00030032	     -0.21484206	      0.00690472	     -0.00016272	     34.93326032
      1.70010716	     -0.05868245	     -0.00089727	     -0.19972839	     -0.06088664	      0.88277707	     -0.00029966	     -0.21484360	      0.00691150	     -0.00019374	     34.85453983
      1.70154725	     -0.05875827	     -0.00088999	     -0.19980454	     -0.06087668	      0.88277677	     -0.00029895	     -0.21484579	      0.00691838	     -0.00022448	     35.12578574
      1.70298733	     -0.05884246	     -0.00088435	     -0.19988904	     -0.06086671	      0.88277642	     -0.00029820	     -0.21484854	      0.00692595	     -0.00025460	     35.03381852
      1.70442741	     -0.05891834	     -0.00087515	     -0.19996531	     -0.06085673	      0.88277604	     -0.00029741	     -0.21485190	      0.00693382	     -0.00028396	     35.32604100
      1.70586749	     -0.05900228	     -0.00086774	     -0.20004963	     -0.06084674	      0.88277561	     -0.00029658	     -0.21485570	      0.00694266	     -0.00031217	     35.21090722
      1.70730758	     -0.05907697	     -0.00085639	     -0.20012478	     -0.06083674	      0.88277514	     -0.00029572	     -0.21486002	      0.00695203	     -0.00033917	     35.50344387
      1.70874766	     -0.05915972	     -0.00084699	     -0.20020799	     -0.06082672	      0.88277463	     -0.00029481	     -0.21486469	      0.00696262	     -0.00036459	     35.36730338
      1.71018774	     -0.05923268	     -0.00083351	     -0.20028149	     -0.06081668	      0.88277409	     -0.00029387	     -0.21486977	      0.00697392	     -0.00038840	     35.65339459
      1.71162783	     -0.05931442	     -0.00082237	     -0.20036375	     -0.06080663	      0.88277351	     -0.00029290	     -0.21487513	      0.00698654	     -0.00041030	     35.49621160
      1.71306791	     -0.05938689	     -0.00080708	     -0.20043683	     -0.06079656	      0.88277291	     -0.00029190	     -0.21488087	      0.00699992	     -0.00043035	     35.75808207
      1.71450799	     -0.05946770	     -0.00079435	     -0.20051822	     -0.06078647	      0.88277227	     -0.00029086	     -0.21488686	      0.00701462	     -0.00044834	     35.59105752
      1.71594808	     -0.05953789	     -0.00077718	     -0.20058910	     -0.06077636	      0.88277162	     -0.00028979	     -0.21489317	      0.00703011	     -0.00046430	     35.82432688
      1.71738816	     -0.05961533	     -0.00076280	     -0.20066719	     -0.06076622	      0.88277094	     -0.00028870	     -0.21489962	      0.00704690	     -0.00047807	     35.65797389
      1.71882824	     -0.05968235	     -0.00074385	     -0.20073495	     -0.06075606	      0.88277024	     -0.00028758	     -0.21490629	      0.00706450	     -0.00048974	     35.84509865
      1.72026832	     -0.05975626	     -0.00072815	     -0.20080957	     -0.06074587	      0.88276953	     -0.00028643	     -0.21491301	      0.00708331	     -0.00049918	     35.69451236
      1.72170841	     -0.05981987	     -0.00070738	     -0.20087400	     -0.06073566	      0.88276880	     -0.00028525	     -0.21491986	      0.00710297	     -0.00050649	     35.82347985
      1.72314849	     -0.05988973	     -0.00069031	     -0.20094462	     -0.06072541	      0.88276807	     -0.00028406	     -0.21492668	      0.00712373	     -0.00051169	     35.70830877
      1.72458857	     -0.05994995	     -0.00066747	     -0.20100572	     -0.06071514	      0.88276733	     -0.00028284	     -0.21493355	      0.00714537	     -0.00051481	     35.75982344
      1.72584659	     -0.06000642	     -0.00065119	     -0.20106291	     -0.06070614	      0.88276668	     -0.00028176	     -0.21493946	      0.00716504	     -0.00051592	     35.69870248
      1.72710460	     -0.06005729	     -0.00063149	     -0.20111457	     -0.06069711	      0.88276603	     -0.00028067	     -0.21494532	      0.00718543	     -0.00051551	     35.66197654
      1.72866505	     -0.06011988	     -0.00060833	     -0.20117812	     -0.06068588	      0.88276523	     -0.00027929	     -0.21495243	      0.00721159	     -0.00051307	     35.63843180
      1.73022551	     -0.06017811	     -0.00058194	     -0.20123740	     -0.06067460	      0.88276443	     -0.00027789	     -0.21495934	      0.00723883	     -0.00050856	     35.53000252
      1.73146019	     -0.06022418	     -0.00056335	     -0.20128426	     -0.06066565	      0.88276381	     -0.00027678	     -0.21496462	      0.00726090	     -0.00050374	     35.53811649
      1.73269486	     -0.06026857	     -0.00054214	     -0.20132950	     -0.06065667	      0.88276319	     -0.00027565	     -0.21496977	      0.00728364	     -0.00049778	     35.43787021
      1.73429183	     -0.06032524	     -0.00051571	     -0.20138726	     -0.06064502	      0.88276240	     -0.00027418	     -0.21497621	      0.00731375	     -0.00048872	     35.40429917
      1.73588881	     -0.06037942	     -0.00048637	     -0.20144260	     -0.06063331	      0.88276163	     -0.00027270	     -0.21498241	      0.00734487	     -0.00047828	     35.21579190
      1.73706719	     -0.06041849	     -0.00046690	     -0.20148249	     -0.06062465	      0.88276107	     -0.00027159	     -0.21498682	      0.00736816	     -0.00046997	     35.24140721
      1.73824558	     -0.06045582	     -0.00044495	     -0.20152070	     -0.06061595	      0.88276052	     -0.00027048	     -0.21499108	      0.00739198	     -0.00046114	     35.12771039
      1.73992828	     -0.06050670	     -0.00041434	     -0.20157282	     -0.06060348	      0.88275976	     -0.00026889	     -0.21499686	      0.00742647	     -0.00044794	     35.05664252
      1.74136211	     -0.06054744	     -0.00038628	     -0.20161467	     -0.06059281	      0.88275912	     -0.00026753	     -0.21500148	      0.00745642	     -0.00043627	     34.87316863
      1.74279594	     -0.06058615	     -0.00035937	     -0.20165448	     -0.06058210	      0.88275851	     -0.00026616	     -0.21500580	      0.00748655	     -0.00042453	     34.85524002
      1.74422977	     -0.06062257	     -0.00032935	     -0.20169207	     -0.06057134	      0.88275791	     -0.00026480	     -0.21500979	      0.00751717	     -0.00041276	     34.60530252
      1.74566360	     -0.06065707	     -0.00030158	     -0.20172769	     -0.06056054	      0.88275732	     -0.00026343	     -0.21501345	      0.00754777	     -0.00040140	     34.62222114
      1.74692136	     -0.06068495	     -0.00027423	     -0.20175663	     -0.06055103	      0.88275682	     -0.00026224	     -0.21501638	      0.00757505	     -0.00039182	     34.34064509
      1.74817913	     -0.06070972	     -0.00024825	     -0.20178242	     -0.06054149	      0.88275634	     -0.00026105	     -0.21501900	      0.00760233	     -0.00038294	     34.26766670
      1.74970464	     -0.06073535	     -0.00021437	     -0.20180936	     -0.06052986	      0.88275576	     -0.00025962	     -0.21502171	      0.00763586	     -0.00037326	     34.00937473
      1.75123015	     -0.06075560	     -0.00018162	     -0.20183089	     -0.06051819	      0.88275520	     -0.00025821	     -0.21502384	      0.00766959	     -0.00036516	     33.98854844
      1.75249470	     -0.06076855	     -0.00015206	     -0.20184496	     -0.06050847	      0.88275474	     -0.00025705	     -0.21502511	      0.00769809	     -0.00035969	     33.66748006
      1.75375926	     -0.06077776	     -0.00012460	     -0.20185525	     -0.06049872	      0.88275429	     -0.00025590	     -0.21502589	      0.00772674	     -0.00035560	     33.60413885
      1.75530522	     -0.06078400	     -0.00008972	     -0.20186284	     -0.06048675	      0.88275374	     -0.00025453	     -0.21502609	      0.00776237	     -0.00035243	     33.32183059
      1.75685119	     -0.06078630	     -0.00005779	     -0.20186644	     -0.06047472	      0.88275320	     -0.00025319	     -0.21502544	      0.00779833	     -0.00035139	     33.33856890
      1.75808382	     -0.06078523	     -0.00003071	     -0.20186643	     -0.06046509	      0.88275276	     -0.00025214	     -0.21502432	      0.00782758	     -0.00035199	     32.97442649
      1.75931646	     -0.06078119	     -0.00000649	     -0.20186339	     -0.06045542	      0.88275233	     -0.00025112	     -0.21502263	      0.00785699	     -0.00035395	     32.90722019
      1.76091740	     -0.06077262	      0.00002475	     -0.20185613	     -0.06044281	      0.88275176	     -0.00024983	     -0.21501961	      0.00789577	     -0.00035827	     32.60551708
      1.76251834	     -0.06076062	      0.00005228	     -0.20184537	     -0.06043014	      0.88275118	     -0.00024859	     -0.21501564	      0.00793489	     -0.00036456	     32.63493162
      1.76372095	     -0.06074902	      0.00007428	     -0.20183472	     -0.06042058	      0.88275074	     -0.00024769	     -0.21501203	      0.00796480	     -0.00037034	     32.24351203
      1.76492355	     -0.06073528	      0.00009350	     -0.20182189	     -0.06041098	      0.88275029	     -0.00024682	     -0.21500785	      0.00799479	     -0.00037705	     32.15938762
      1.76659396	     -0.06071271	      0.00011982	     -0.20180056	     -0.06039759	      0.88274965	     -0.00024567	     -0.21500109	      0.00803692	     -0.00038756	     31.85094305
      1.76826437	     -0.06068641	      0.00014246	     -0.20177543	     -0.06038413	      0.88274899	     -0.00024457	     -0.21499321	      0.00807921	     -0.00039932	     31.87088718
      1.76942271	     -0.06066544	      0.00015964	     -0.20175531	     -0.06037476	      0.88274853	     -0.00024385	     -0.21498708	      0.00810895	     -0.00040796	     31.46924043
      1.77058106	     -0.06064295	      0.00017420	     -0.20173360	     -0.06036535	      0.88274805	     -0.00024315	     -0.21498041	      0.00813865	     -0.00041700	     31.36072215
      1.77236062	     -0.06060553	      0.00019625	     -0.20169739	     -0.06035082	      0.88274729	     -0.00024215	     -0.21496915	      0.00818464	     -0.00043140	     31.05489513
      1.77383581	     -0.06057138	      0.00021237	     -0.20166420	     -0.06033872	      0.88274665	     -0.00024137	     -0.21495887	      0.00822292	     -0.00044370	     30.96413311
      1.77531100	     -0.06053404	      0.00022947	     -0.20162784	     -0.06032656	      0.88274598	     -0.00024064	     -0.21494771	      0.00826164	     -0.00045609	     30.61953147
      1.77678619	     -0.06049352	      0.00024333	     -0.20158823	     -0.06031435	      0.88274530	     -0.00023997	     -0.21493566	      0.00830036	     -0.00046853	     30.61514787
      1.77809933	     -0.06045469	      0.00025758	     -0.20155024	     -0.06030342	      0.88274468	     -0.00023941	     -0.21492416	      0.00833529	     -0.00047939	     30.25720942
      1.77941248	     -0.06041328	      0.00026913	     -0.20150962	     -0.06029246	      0.88274404	     -0.00023889	     -0.21491194	      0.00837018	     -0.00049008	     30.18590551
      1.78072562	     -0.06036919	      0.00028140	     -0.20146633	     -0.06028144	      0.88274339	     -0.00023841	     -0.21489899	      0.00840537	     -0.00050042	     29.94590228
      1.78243797	     -0.06030788	      0.00029495	     -0.20140602	     -0.06026701	      0.88274252	     -0.00023784	     -0.21488098	      0.00845136	     -0.00051327	     29.83272353
      1.78378312	     -0.06025658	      0.00030664	     -0.20135550	     -0.06025562	      0.88274183	     -0.00023745	     -0.21486595	      0.00848782	     -0.00052265	     29.51018958
      1.78512827	     -0.06020247	      0.00031575	     -0.20130213	     -0.06024417	      0.88274112	     -0.00023709	     -0.21485015	      0.00852423	     -0.00053143	     29.43172308
      1.78647342	     -0.06014542	      0.00032546	     -0.20124584	     -0.06023268	      0.88274040	     -0.00023678	     -0.21483356	      0.00856090	     -0.00053944	     29.18901847
      1.78816382	     -0.06006967	      0.00033483	     -0.20117096	     -0.06021817	      0.88273948	     -0.00023645	     -0.21481159	      0.00860701	     -0.00054839	     29.09705170
      1.78949246	     -0.06000688	      0.00034303	     -0.20110886	     -0.06020671	      0.88273875	     -0.00023624	     -0.21479344	      0.00864357	     -0.00055433	     28.78750610
      1.79082111	     -0.05994130	      0.00034847	     -0.20104392	     -0.06019520	      0.88273801	     -0.00023607	     -0.21477450	      0.00868004	     -0.00055932	     28.71457479
      1.79214975	     -0.05987300	      0.00035418	     -0.20097625	     -0.06018365	      0.88273726	     -0.00023594	     -0.21475479	      0.00871669	     -0.00056321	     28.49423760
      1.79391248	     -0.05977862	      0.00035877	     -0.20088263	     -0.06016824	      0.88273626	     -0.00023583	     -0.21472745	      0.00876522	     -0.00056667	     28.39734724
      1.79524120	     -0.05970498	      0.00036271	     -0.20080957	     -0.06015657	      0.88273551	     -0.00023579	     -0.21470596	      0.00880199	     -0.00056782	     28.09428405
      1.79656993	     -0.05962972	      0.00036378	     -0.20073481	     -0.06014485	      0.88273476	     -0.00023579	     -0.21468375	      0.00883854	     -0.00056776	     28.02102864
      1.79817235	     -0.05953711	      0.00036524	     -0.20064281	     -0.06013065	      0.88273385	     -0.00023585	     -0.21465606	      0.00888269	     -0.00056597	     27.73227505
      1.79961281	     -0.05945257	      0.00036340	     -0.20055874	     -0.06011783	      0.88273303	     -0.00023595	     -0.21463037	      0.00892204	     -0.00056286	     27.70088118
      1.80105327	     -0.05936689	      0.00036272	     -0.20047353	     -0.06010495	      0.88273223	     -0.00023610	     -0.21460397	      0.00896148	     -0.00055828	     27.38817408
      1.80249373	     -0.05928038	      0.00035823	     -0.20038741	     -0.06009201	      0.88273143	     -0.00023629	     -0.21457693	      0.00900047	     -0.00055238	     27.37484981
      1.80393419	     -0.05919219	      0.00035530	     -0.20029963	     -0.06007902	      0.88273064	     -0.00023653	     -0.21454926	      0.00903955	     -0.00054504	     27.06103086
      1.80537465	     -0.05910148	      0.00034901	     -0.20020925	     -0.06006597	      0.88272986	     -0.00023681	     -0.21452098	      0.00907814	     -0.00053650	     27.06436114
      1.80681511	     -0.05900485	      0.00034511	     -0.20011298	     -0.06005286	      0.88272909	     -0.00023713	     -0.21449201	      0.00911682	     -0.00052662	     26.76687807
      1.80825557	     -0.05890119	      0.00033776	     -0.20000960	     -0.06003970	      0.88272834	     -0.00023749	     -0.21446221	      0.00915497	     -0.00051547	     26.79857138
      1.80969604	     -0.05878949	      0.00033293	     -0.19989822	     -0.06002649	      0.88272761	     -0.00023789	     -0.21443145	      0.00919309	     -0.00050272	     26.50572831
      1.81113650	     -0.05867175	      0.00032465	     -0.19978071	     -0.06001322	      0.88272689	     -0.00023834	     -0.21439967	      0.00923043	     -0.00048832	     26.53706316
      1.81257696	     -0.05854900	      0.00031857	     -0.19965821	     -0.05999990	      0.88272620	     -0.00023882	     -0.21436688	      0.00926755	     -0.00047209	     26.25113239
      1.81401742	     -0.05842127	      0.00030863	     -0.19953064	     -0.05998652	      0.88272553	     -0.00023934	     -0.21433310	      0.00930374	     -0.00045406	     26.28786430
      1.81545788	     -0.05828930	      0.00030114	     -0.19939885	     -0.05997309	      0.88272489	     -0.00023989	     -0.21429838	      0.00933958	     -0.00043402	     26.01173365
      1.81689834	     -0.05815482	      0.00029019	     -0.19926446	     -0.05995961	      0.88272428	     -0.00024049	     -0.21426276	      0.00937438	     -0.00041231	     26.04216151
      1.81833880	     -0.05801837	      0.00028162	     -0.19912812	     -0.05994609	      0.88272371	     -0.00024111	     -0.21422634	      0.00940876	     -0.00038898	     25.78211047
      1.81977926	     -0.05788100	      0.00026954	     -0.19899077	     -0.05993251	      0.88272316	     -0.00024177	     -0.21418919	      0.00944209	     -0.00036445	     25.80800232
      1.82121972	     -0.05774187	      0.00025986	     -0.19885167	     -0.05991888	      0.88272266	     -0.00024246	     -0.21415140	      0.00947506	     -0.00033881	     25.56376791
      1.82266018	     -0.05760062	      0.00024684	     -0.19871037	     -0.05990521	      0.88272219	     -0.00024318	     -0.21411299	      0.00950709	     -0.00031247	     25.59944259
      1.82410064	     -0.05745669	      0.00023619	     -0.19856640	     -0.05989150	      0.88272176	     -0.00024394	     -0.21407398	      0.00953884	     -0.00028543	     25.37443922
      1.82554110	     -0.05731210	      0.00022217	     -0.19842169	     -0.05987773	      0.88272137	     -0.00024472	     -0.21403437	      0.00956968	     -0.00025805	     25.39833756
      1.82698156	     -0.05716744	      0.00021013	     -0.19827693	     -0.05986393	      0.88272101	     -0.00024553	     -0.21399424	      0.00960018	     -0.00023036	     25.17769060
      1.82842202	     -0.05702480	      0.00019460	     -0.19813409	     -0.05985008	      0.88272070	     -0.00024638	     -0.21395370	      0.00962975	     -0.00020275	     25.18975928
      1.82986248	     -0.05688400	      0.00018082	     -0.19799310	     -0.05983618	      0.88272043	     -0.00024724	     -0.21391286	      0.00965891	     -0.00017523	     24.99202537
      1.83130294	     -0.05674618	      0.00016352	     -0.19785499	     -0.05982225	      0.88272020	     -0.00024814	     -0.21387178	      0.00968709	     -0.00014803	     25.00391868
      1.83274340	     -0.05660894	      0.00014787	     -0.19771747	     -0.05980828	      0.88272000	     -0.00024905	     -0.21383054	      0.00971476	     -0.00012105	     24.84017316
      1.83418387	     -0.05647425	      0.00012938	     -0.19758243	     -0.05979426	      0.88271985	     -0.00024999	     -0.21378914	      0.00974141	     -0.00009455	     24.84923160
      1.83562433	     -0.05634115	      0.00011302	     -0.19744899	     -0.05978021	      0.88271973	     -0.00025095	     -0.21374765	      0.00976740	     -0.00006856	     24.71506563
      1.83706479	     -0.05621287	      0.00009373	     -0.19732029	     -0.05976612	      0.88271965	     -0.00025193	     -0.21370614	      0.00979234	     -0.00004345	     24.71421116
      1.83850525	     -0.05608790	      0.00007617	     -0.19719490	     -0.05975200	      0.88271960	     -0.00025293	     -0.21366473	      0.00981666	     -0.00001941	     24.62181875
      1.83994571	     -0.05597076	      0.00005559	     -0.19707728	     -0.05973784	      0.88271959	     -0.00025394	     -0.21362351	      0.00984006	      0.00000319	     24.61593202
      1.84138617	     -0.05585860	      0.00003697	     -0.19696465	     -0.05972365	      0.88271961	     -0.00025497	     -0.21358264	      0.00986293	      0.00002421	     24.56031086
      1.84282663	     -0.05575494	      0.00001543	     -0.19686045	     -0.05970943	      0.88271966	     -0.00025601	     -0.21354220	      0.00988508	      0.00004339	     24.55175231
      1.84426709	     -0.05565232	     -0.00000359	     -0.19675733	     -0.05969518	      0.88271974	     -0.00025705	     -0.21350224	      0.00990684	      0.00006061	     24.54719202
      1.84570755	     -0.05555815	     -0.00002534	     -0.19666259	     -0.05968089	      0.88271984	     -0.00025811	     -0.21346273	      0.00992806	      0.00007583	     24.53203469
      1.84714801	     -0.05546397	     -0.00004411	     -0.19656788	     -0.05966657	      0.88271995	     -0.00025916	     -0.21342373	      0.00994889	      0.00008903	     24.56554333
      1.84858847	     -0.05538045	     -0.00006631	     -0.19648376	     -0.05965223	      0.88272009	     -0.00026023	     -0.21338520	      0.00996924	      0.00010018	     24.53209160
      1.85002893	     -0.05529350	     -0.00008455	     -0.19639627	     -0.05963785	      0.88272024	     -0.00026129	     -0.21334725	      0.00998914	      0.00010927	     24.61808734
      1.85131857	     -0.05522641	     -0.00010432	     -0.19632864	     -0.05962496	      0.88272039	     -0.00026224	     -0.21331367	      0.01000663	      0.00011576	     24.56881268
      1.85260820	     -0.05515581	     -0.00012113	     -0.19625753	     -0.05961204	      0.88272054	     -0.00026319	     -0.21328055	      0.01002370	      0.00012069	     24.63287291
      1.85389784	     -0.05509101	     -0.00013927	     -0.19619219	     -0.05959911	      0.88272070	     -0.00026414	     -0.21324781	      0.01004043	      0.00012422	     24.63513801
      1.85559756	     -0.05500477	     -0.00016125	     -0.19610528	     -0.05958202	      0.88272091	     -0.00026539	     -0.21320529	      0.01006178	      0.00012690	     24.72768858
      1.85690436	     -0.05494649	     -0.00017983	     -0.19604643	     -0.05956886	      0.88272108	     -0.00026634	     -0.21317304	      0.01007774	      0.00012767	     24.69732307
      1.85821115	     -0.05488508	     -0.00019596	     -0.19598450	     -0.05955568	      0.88272125	     -0.00026729	     -0.21314123	      0.01009311	      0.00012737	     24.77427419
      1.85951795	     -0.05483002	     -0.00021322	     -0.19592888	     -0.05954248	      0.88272141	     -0.00026822	     -0.21310981	      0.01010807	      0.00012624	     24.78492748
      1.86120415	     -0.05475837	     -0.00023391	     -0.19585654	     -0.05952542	      0.88272162	     -0.00026942	     -0.21306990	      0.01012655	      0.00012370	     24.90775188
      1.86248311	     -0.05471262	     -0.00025208	     -0.19581021	     -0.05951246	      0.88272178	     -0.00027032	     -0.21304008	      0.01014012	      0.00012136	     24.90870959
      1.86376206	     -0.05466433	     -0.00026924	     -0.19576136	     -0.05949949	      0.88272193	     -0.00027121	     -0.21301071	      0.01015305	      0.00011896	     25.02083705
      1.86532005	     -0.05461395	     -0.00029305	     -0.19571022	     -0.05948366	      0.88272212	     -0.00027228	     -0.21297550	      0.01016799	      0.00011665	     25.08493963
      1.86671492	     -0.05456669	     -0.00031372	     -0.19566229	     -0.05946946	      0.88272228	     -0.00027323	     -0.21294457	      0.01018023	      0.00011559	     25.24569780
      1.86810978	     -0.05452948	     -0.00033781	     -0.19562434	     -0.05945526	      0.88272244	     -0.00027416	     -0.21291413	      0.01019142	      0.00011610	     25.28329511
      1.86950465	     -0.05448799	     -0.00036032	     -0.19558214	     -0.05944103	      0.88272260	     -0.00027508	     -0.21288428	      0.01020108	      0.00011843	     25.45437119
      1.87089951	     -0.05445737	     -0.00038620	     -0.19555073	     -0.05942680	      0.88272277	     -0.00027598	     -0.21285494	      0.01020935	      0.00012304	     25.48230630
      1.87229438	     -0.05442135	     -0.00040974	     -0.19551396	     -0.05941255	      0.88272295	     -0.00027687	     -0.21282621	      0.01021579	      0.00012992	     25.66441406
      1.87368924	     -0.05439738	     -0.00043688	     -0.19548917	     -0.05939830	      0.88272313	     -0.00027775	     -0.21279798	      0.01022070	      0.00013932	     25.69749251
      1.87508411	     -0.05436633	     -0.00046120	     -0.19545735	     -0.05938404	      0.88272334	     -0.00027860	     -0.21277038	      0.01022368	      0.00015109	     25.91251417
      1.87647897	     -0.05434828	     -0.00048950	     -0.19543846	     -0.05936978	      0.88272356	     -0.00027944	     -0.21274326	      0.01022515	      0.00016541	     25.95211553
      1.87771669	     -0.05432496	     -0.00051191	     -0.19541444	     -0.05935712	      0.88272377	     -0.00028018	     -0.21271969	      0.01022482	      0.00018002	     26.14575820
      1.87895442	     -0.05430946	     -0.00053682	     -0.19539819	     -0.05934447	      0.88272400	     -0.00028089	     -0.21269649	      0.01022327	      0.00019654	     26.24657582
      1.88047883	     -0.05428763	     -0.00056635	     -0.19537546	     -0.05932889	      0.88272432	     -0.00028176	     -0.21266848	      0.01021941	      0.00021926	     26.46248895
      1.88200323	     -0.05427325	     -0.00059807	     -0.19536012	     -0.05931331	      0.88272467	     -0.00028261	     -0.21264098	      0.01021359	      0.00024455	     26.59477363
      1.88326048	     -0.05425574	     -0.00062206	     -0.19534186	     -0.05930048	      0.88272499	     -0.00028329	     -0.21261873	      0.01020707	      0.00026706	     26.81441932
      1.88451772	     -0.05424505	     -0.00064794	     -0.19533039	     -0.05928765	      0.88272534	     -0.00028395	     -0.21259677	      0.01019927	      0.00029101	     26.94611541
      1.88605039	     -0.05422830	     -0.00067723	     -0.19531274	     -0.05927202	      0.88272581	     -0.00028474	     -0.21257045	      0.01018771	      0.00032188	     27.19873318
      1.88758306	     -0.05421965	     -0.00070789	     -0.19530315	     -0.05925642	      0.88272633	     -0.00028550	     -0.21254454	      0.01017414	      0.00035443	     27.35855955
      1.88878975	     -0.05420638	     -0.00072934	     -0.19528919	     -0.05924415	      0.88272678	     -0.00028609	     -0.21252448	      0.01016184	      0.00038082	     27.58936125
      1.88999645	     -0.05419956	     -0.00075264	     -0.19528165	     -0.05923190	      0.88272725	     -0.00028666	     -0.21250465	      0.01014842	      0.00040773	     27.75458734
      1.89159484	     -0.05418774	     -0.00078203	     -0.19526889	     -0.05921569	      0.88272793	     -0.00028739	     -0.21247875	      0.01012876	      0.00044363	     28.04840669
      1.89319324	     -0.05418289	     -0.00081298	     -0.19526307	     -0.05919952	      0.88272867	     -0.00028809	     -0.21245321	      0.01010724	      0.00047948	     28.27377361
      1.89435863	     -0.05417318	     -0.00083278	     -0.19525271	     -0.05918775	      0.88272924	     -0.00028858	     -0.21243488	      0.01009018	      0.00050524	     28.52058054
      1.89552403	     -0.05416979	     -0.00085431	     -0.19524864	     -0.05917600	      0.88272985	     -0.00028906	     -0.21241673	      0.01007226	      0.00053055	     28.70901683
      1.89720164	     -0.05416308	     -0.00088404	     -0.19524096	     -0.05915913	      0.88273077	     -0.00028972	     -0.21239098	      0.01004474	      0.00056573	     29.04236228
      1.89862825	     -0.05416248	     -0.00091037	     -0.19523953	     -0.05914481	      0.88273159	     -0.00029025	     -0.21236938	      0.01001993	      0.00059429	     29.27625536
      1.90005486	     -0.05415754	     -0.00093443	     -0.19523378	     -0.05913054	      0.88273246	     -0.00029076	     -0.21234811	      0.00999361	      0.00062127	     29.58563596
      1.90148148	     -0.05416098	     -0.00096095	     -0.19523638	     -0.05911630	      0.88273337	     -0.00029124	     -0.21232708	      0.00996606	      0.00064660	     29.81692671
      1.90290809	     -0.05415673	     -0.00098384	     -0.19523135	     -0.05910210	      0.88273431	     -0.00029169	     -0.21230640	      0.00993694	      0.00067000	     30.14653304
      1.90412944	     -0.05416273	     -0.00100646	     -0.19523664	     -0.05908998	      0.88273514	     -0.00029205	     -0.21228887	      0.00991102	      0.00068854	     30.33292207
      1.90535080	     -0.05416371	     -0.00102632	     -0.19523695	     -0.05907789	      0.88273599	     -0.00029239	     -0.21227159	      0.00988389	      0.00070556	     30.57652248
      1.90688934	     -0.05417025	     -0.00105270	     -0.19524262	     -0.05906271	      0.88273709	     -0.00029279	     -0.21225011	      0.00984815	      0.00072476	     30.87536210
      1.90842788	     -0.05417264	     -0.00107607	     -0.19524420	     -0.05904759	      0.88273822	     -0.00029315	     -0.21222900	      0.00981047	      0.00074131	     31.20679549
      1.90961175	     -0.05418145	     -0.00109702	     -0.19525233	     -0.05903599	      0.88273910	     -0.00029340	     -0.21221295	      0.00978024	      0.00075229	     31.45282984
      1.91079561	     -0.05418650	     -0.00111495	     -0.19525676	     -0.05902443	      0.88274000	     -0.00029362	     -0.21219714	      0.00974878	      0.00076180	     31.69423913
      1.91235251	     -0.05419707	     -0.00113992	     -0.19526648	     -0.05900929	      0.88274119	     -0.00029388	     -0.21217666	      0.00970555	      0.00077210	     32.05754818
      1.91369232	     -0.05420524	     -0.00115852	     -0.19527397	     -0.05899631	      0.88274223	     -0.00029406	     -0.21215936	      0.00966665	      0.00077893	     32.28647828
      1.91503213	     -0.05421722	     -0.00117941	     -0.19528522	     -0.05898339	      0.88274328	     -0.00029421	     -0.21214236	      0.00962615	      0.00078373	     32.64594665
      1.91637194	     -0.05422817	     -0.00119634	     -0.19529553	     -0.05897052	      0.88274433	     -0.00029433	     -0.21212573	      0.00958422	      0.00078651	     32.82969373
      1.91754673	     -0.05424120	     -0.00121372	     -0.19530794	     -0.05895928	      0.88274525	     -0.00029440	     -0.21211148	      0.00954621	      0.00078707	     33.16161614
      1.91872152	     -0.05425481	     -0.00122810	     -0.19532099	     -0.05894809	      0.88274618	     -0.00029444	     -0.21209756	      0.00950728	      0.00078594	     33.35473513
      1.91989631	     -0.05426997	     -0.00124304	     -0.19533558	     -0.05893694	      0.88274710	     -0.00029446	     -0.21208400	      0.00946740	      0.00078298	     33.63515455
      1.92152172	     -0.05429294	     -0.00126129	     -0.19535781	     -0.05892160	      0.88274837	     -0.00029443	     -0.21206585	      0.00941092	      0.00077605	     33.92285128
      1.92271639	     -0.05431214	     -0.00127550	     -0.19537645	     -0.05891038	      0.88274929	     -0.00029437	     -0.21205299	      0.00936842	      0.00076886	     34.24071519
      1.92391107	     -0.05433368	     -0.00128700	     -0.19539749	     -0.05889922	      0.88275020	     -0.00029429	     -0.21204058	      0.00932531	      0.00075990	     34.40371046
      1.92534785	     -0.05436333	     -0.00130122	     -0.19542653	     -0.05888586	      0.88275129	     -0.00029414	     -0.21202631	      0.00927262	      0.00074653	     34.72360360
      1.92660945	     -0.05439264	     -0.00131059	     -0.19545537	     -0.05887419	      0.88275222	     -0.00029398	     -0.21201445	      0.00922590	      0.00073243	     34.82890504
      1.92787105	     -0.05442475	     -0.00132105	     -0.19548700	     -0.05886258	      0.88275313	     -0.00029378	     -0.21200325	      0.00917876	      0.00071591	     35.10587248
      1.92913265	     -0.05445920	     -0.00132843	     -0.19552104	     -0.05885103	      0.88275403	     -0.00029355	     -0.21199274	      0.00913152	      0.00069716	     35.19299555
      1.93039424	     -0.05449553	     -0.00133663	     -0.19555694	     -0.05883954	      0.88275489	     -0.00029328	     -0.21198292	      0.00908415	      0.00067610	     35.44293624
      1.93165584	     -0.05453372	     -0.00134169	     -0.19559477	     -0.05882811	      0.88275573	     -0.00029297	     -0.21197382	      0.00903687	      0.00065296	     35.51621080
      1.93291744	     -0.05457338	     -0.00134749	     -0.19563407	     -0.05881673	      0.88275654	     -0.00029263	     -0.21196543	      0.00898956	      0.00062778	     35.75148840
      1.93417904	     -0.05461380	     -0.00135046	     -0.19567420	     -0.05880542	      0.88275731	     -0.00029226	     -0.21195772	      0.00894229	      0.00060083	     35.82540790
      1.93544064	     -0.05465422	     -0.00135412	     -0.19571432	     -0.05879417	      0.88275805	     -0.00029185	     -0.21195067	      0.00889484	      0.00057224	     36.05309160
      1.93670224	     -0.05469414	     -0.00135498	     -0.19575399	     -0.05878298	      0.88275876	     -0.00029140	     -0.21194421	      0.00884724	      0.00054236	     36.12970931
      1.93796384	     -0.05473377	     -0.00135649	     -0.19579338	     -0.05877185	      0.88275942	     -0.00029092	     -0.21193830	      0.00879928	      0.00051137	     36.35129787
      1.93922544	     -0.05477351	     -0.00135528	     -0.19583292	     -0.05876078	      0.88276005	     -0.00029040	     -0.21193292	      0.00875100	      0.00047958	     36.43093283
      1.94048704	     -0.05481374	     -0.00135469	     -0.19587295	     -0.05874977	      0.88276063	     -0.00028985	     -0.21192805	      0.00870222	      0.00044708	     36.65047645
      1.94174864	     -0.05485481	     -0.00135168	     -0.19591387	     -0.05873882	      0.88276117	     -0.00028927	     -0.21192368	      0.00865308	      0.00041417	     36.73995098
      1.94301024	     -0.05489579	     -0.00134909	     -0.19595470	     -0.05872793	      0.88276168	     -0.00028865	     -0.21191978	      0.00860346	      0.00038092	     36.96950292
      1.94427184	     -0.05493678	     -0.00134375	     -0.19599559	     -0.05871711	      0.88276214	     -0.00028800	     -0.21191635	      0.00855351	      0.00034759	     37.07347091
      1.94553343	     -0.05497772	     -0.00133866	     -0.19603643	     -0.05870635	      0.88276255	     -0.00028732	     -0.21191335	      0.00850312	      0.00031423	     37.30666737
      1.94679503	     -0.05501844	     -0.00133061	     -0.19607711	     -0.05869566	      0.88276293	     -0.00028661	     -0.21191078	      0.00845244	      0.00028109	     37.41863915
      1.94805663	     -0.05505850	     -0.00132282	     -0.19611713	     -0.05868503	      0.88276326	     -0.00028588	     -0.21190859	      0.00840142	      0.00024818	     37.65793007
      1.94931823	     -0.05509754	     -0.00131222	     -0.19615619	     -0.05867446	      0.88276356	     -0.00028511	     -0.21190675	      0.00835024	      0.00021568	     37.78228249
      1.95057983	     -0.05513547	     -0.00130186	     -0.19619415	     -0.05866396	      0.88276381	     -0.00028431	     -0.21190521	      0.00829886	      0.00018364	     38.03131763
      1.95184143	     -0.05517225	     -0.00128899	     -0.19623100	     -0.05865352	      0.88276402	     -0.00028349	     -0.21190395	      0.00824746	      0.00015218	     38.16359253
      1.95310303	     -0.05520816	     -0.00127647	     -0.19626697	     -0.05864315	      0.88276419	     -0.00028264	     -0.21190293	      0.00819599	      0.00012128	     38.41593464
      1.95436463	     -0.05524326	     -0.00126150	     -0.19630219	     -0.05863284	      0.88276432	     -0.00028177	     -0.21190212	      0.00814463	      0.00009107	     38.55152862
      1.95562623	     -0.05527774	     -0.00124672	     -0.19633679	     -0.05862260	      0.88276442	     -0.00028088	     -0.21190151	      0.00809334	      0.00006152	     38.80134780
      1.95688783	     -0.05531167	     -0.00122963	     -0.19637089	     -0.05861242	      0.88276448	     -0.00027996	     -0.21190109	      0.00804230	      0.00003274	     38.93615434
      1.95814943	     -0.05534513	     -0.00121295	     -0.19640452	     -0.05860230	      0.88276450	     -0.00027902	     -0.21190085	      0.00799148	      0.00000467	     39.18488898
      1.95941102	     -0.05537822	     -0.00119415	     -0.19643782	     -0.05859225	      0.88276449	     -0.00027806	     -0.21190077	      0.00794107	     -0.00002261	     39.31948656
      1.96067262	     -0.05541039	     -0.00117569	     -0.19647020	     -0.05858227	      0.88276445	     -0.00027709	     -0.21190085	      0.00789106	     -0.00004919	     39.56343069
      1.96193422	     -0.05544096	     -0.00115517	     -0.19650103	     -0.05857234	      0.88276437	     -0.00027609	     -0.21190106	      0.00784162	     -0.00007494	     39.70242938
      1.96346101	     -0.05547574	     -0.00113118	     -0.19653612	     -0.05856042	      0.88276423	     -0.00027487	     -0.21190143	      0.00778252	     -0.00010504	     40.05474881
      1.96456921	     -0.05549967	     -0.00111103	     -0.19656033	     -0.05855181	      0.88276410	     -0.00027396	     -0.21190175	      0.00774031	     -0.00012597	     40.09694293
      1.96567741	     -0.05552275	     -0.00109214	     -0.19658367	     -0.05854326	      0.88276395	     -0.00027305	     -0.21190210	      0.00769855	     -0.00014619	     40.30444220
      1.96719368	     -0.05555305	     -0.00106442	     -0.19661437	     -0.05853163	      0.88276371	     -0.00027178	     -0.21190263	      0.00764235	     -0.00017246	     40.47237798
      1.96854960	     -0.05557878	     -0.00104041	     -0.19664046	     -0.05852130	      0.88276346	     -0.00027064	     -0.21190314	      0.00759294	     -0.00019456	     40.75607017
      1.96990553	     -0.05560357	     -0.00101325	     -0.19666568	     -0.05851104	      0.88276318	     -0.00026947	     -0.21190367	      0.00754454	     -0.00021516	     40.79696633
      1.97105547	     -0.05562340	     -0.00099218	     -0.19668584	     -0.05850239	      0.88276293	     -0.00026848	     -0.21190415	      0.00750411	     -0.00023154	     41.05381942
      1.97220541	     -0.05564200	     -0.00096858	     -0.19670483	     -0.05849378	      0.88276265	     -0.00026748	     -0.21190464	      0.00746446	     -0.00024674	     41.12174806
      1.97363228	     -0.05566346	     -0.00094003	     -0.19672676	     -0.05848316	      0.88276229	     -0.00026623	     -0.21190524	      0.00741618	     -0.00026404	     41.34061588
      1.97505915	     -0.05568280	     -0.00090869	     -0.19674664	     -0.05847261	      0.88276190	     -0.00026496	     -0.21190581	      0.00736910	     -0.00027948	     41.36525848
      1.97620615	     -0.05569616	     -0.00088515	     -0.19676042	     -0.05846418	      0.88276157	     -0.00026395	     -0.21190623	      0.00733195	     -0.00029062	     41.58383771
      1.97735316	     -0.05570729	     -0.00085939	     -0.19677201	     -0.05845579	      0.88276123	     -0.00026292	     -0.21190657	      0.00729561	     -0.00030045	     41.61786383
      1.97881192	     -0.05571856	     -0.00082718	     -0.19678387	     -0.05844519	      0.88276079	     -0.00026162	     -0.21190686	      0.00725032	     -0.00031114	     41.78458585
      1.98027068	     -0.05572724	     -0.00079201	     -0.19679321	     -0.05843464	      0.88276033	     -0.00026030	     -0.21190696	      0.00720620	     -0.00031969	     41.74472275
      1.98138168	     -0.05573191	     -0.00076694	     -0.19679834	     -0.05842665	      0.88275997	     -0.00025930	     -0.21190691	      0.00717318	     -0.00032489	     41.91948034
      1.98249269	     -0.05573430	     -0.00073945	     -0.19680126	     -0.05841870	      0.88275960	     -0.00025830	     -0.21190673	      0.00714084	     -0.00032883	     41.91956357
      1.98401679	     -0.05573377	     -0.00070196	     -0.19680146	     -0.05840785	      0.88275910	     -0.00025693	     -0.21190624	      0.00709736	     -0.00033232	     42.03032750
      1.98554088	     -0.05572771	     -0.00066125	     -0.19679619	     -0.05839707	      0.88275859	     -0.00025556	     -0.21190539	      0.00705497	     -0.00033351	     41.94958024
      1.98661276	     -0.05572064	     -0.00063434	     -0.19678965	     -0.05838952	      0.88275824	     -0.00025459	     -0.21190455	      0.00702559	     -0.00033309	     42.09280489
      1.98768464	     -0.05571199	     -0.00060519	     -0.19678158	     -0.05838201	      0.88275788	     -0.00025363	     -0.21190349	      0.00699670	     -0.00033158	     42.06414842
      1.98930158	     -0.05569763	     -0.00056144	     -0.19676807	     -0.05837073	      0.88275735	     -0.00025219	     -0.21190156	      0.00695374	     -0.00032751	     42.10472890
      1.99065262	     -0.05568316	     -0.00052297	     -0.19675437	     -0.05836136	      0.88275691	     -0.00025098	     -0.21189968	      0.00691850	     -0.00032259	     42.02235763
      1.99200366	     -0.05566615	     -0.00048599	     -0.19673809	     -0.05835203	      0.88275648	     -0.00024979	     -0.21189753	      0.00688367	     -0.00031649	     42.11243621
      1.99335470	     -0.05564624	     -0.00044544	     -0.19671898	     -0.05834276	      0.88275605	     -0.00024861	     -0.21189513	      0.00684937	     -0.00030925	     41.93581849
      1.99456399	     -0.05562685	     -0.00041068	     -0.19670028	     -0.05833449	      0.88275568	     -0.00024755	     -0.21189278	      0.00681883	     -0.00030204	     42.01913549
      1.99577328	     -0.05560677	     -0.00037328	     -0.19668094	     -0.05832626	      0.88275532	     -0.00024651	     -0.21189027	      0.00678864	     -0.00029428	     41.86193369
      1.99698256	     -0.05558638	     -0.00033667	     -0.19666128	     -0.05831807	      0.88275497	     -0.00024548	     -0.21188761	      0.00675864	     -0.00028635	     41.84333283
      1.99854064	     -0.05555915	     -0.00028777	     -0.19663501	     -0.05830757	      0.88275453	     -0.00024416	     -0.21188404	      0.00672052	     -0.00027626	     41.63700650
      1.99978190	     -0.05553495	     -0.00025046	     -0.19661154	     -0.05829925	      0.88275419	     -0.00024313	     -0.21188105	      0.00669048	     -0.00026868	     41.68103681
      2.00102316	     -0.05550811	     -0.00021049	     -0.19658549	     -0.05829096	      0.88275387	     -0.00024211	     -0.21187793	      0.00666098	     -0.00026162	     41.47920797
      2.00226442	     -0.05547945	     -0.00017181	     -0.19655759	     -0.05828271	      0.88275354	     -0.00024112	     -0.21187464	      0.00663190	     -0.00025532	     41.46266870
      2.00379869	     -0.05543961	     -0.00012236	     -0.19651872	     -0.05827256	      0.88275316	     -0.00023991	     -0.21187028	      0.00659680	     -0.00024874	     41.21876149
      2.00503101	     -0.05540340	     -0.00008463	     -0.19648325	     -0.05826445	      0.88275285	     -0.00023896	     -0.21186647	      0.00656914	     -0.00024461	     41.29358140
      2.00626334	     -0.05536313	     -0.00004526	     -0.19644375	     -0.05825637	      0.88275255	     -0.00023803	     -0.21186229	      0.00654215	     -0.00024147	     41.07384662
      2.00749567	     -0.05531844	     -0.00000750	     -0.19639979	     -0.05824833	      0.88275226	     -0.00023712	     -0.21185767	      0.00651565	     -0.00023942	     41.05836410
      2.00908641	     -0.05525315	      0.00004209	     -0.19633545	     -0.05823799	      0.88275188	     -0.00023599	     -0.21185094	      0.00648233	     -0.00023819	     40.79539660
      2.01032327	     -0.05519631	      0.00007822	     -0.19627931	     -0.05822999	      0.88275158	     -0.00023514	     -0.21184500	      0.00645689	     -0.00023829	     40.88571166
      2.01156013	     -0.05513406	      0.00011549	     -0.19621777	     -0.05822202	      0.88275129	     -0.00023432	     -0.21183836	      0.00643199	     -0.00023902	     40.66257180
      2.01279699	     -0.05506691	      0.00015082	     -0.19615129	     -0.05821408	      0.88275099	     -0.00023353	     -0.21183096	      0.00640736	     -0.00024033	     40.64594901
      2.01442346	     -0.05497292	      0.00019740	     -0.19605816	     -0.05820368	      0.88275060	     -0.00023253	     -0.21182005	      0.00637544	     -0.00024258	     40.36511199
      2.01566039	     -0.05489628	      0.00023017	     -0.19598212	     -0.05819581	      0.88275030	     -0.00023181	     -0.21181083	      0.00635123	     -0.00024463	     40.45645713
      2.01689731	     -0.05481591	      0.00026388	     -0.19590235	     -0.05818797	      0.88274999	     -0.00023112	     -0.21180078	      0.00632722	     -0.00024673	     40.24143247
      2.01838380	     -0.05471408	      0.00030163	     -0.19580118	     -0.05817859	      0.88274963	     -0.00023034	     -0.21178761	      0.00629829	     -0.00024926	     40.28064360
      2.01987029	     -0.05460750	      0.00034049	     -0.19569525	     -0.05816924	      0.88274925	     -0.00022960	     -0.21177322	      0.00626945	     -0.00025149	     39.93310865
      2.02100635	     -0.05452386	      0.00036662	     -0.19561204	     -0.05816213	      0.88274897	     -0.00022908	     -0.21176142	      0.00624714	     -0.00025300	     40.08588828
      2.02214240	     -0.05443912	      0.00039356	     -0.19552773	     -0.05815505	      0.88274868	     -0.00022858	     -0.21174897	      0.00622482	     -0.00025419	     39.94948822
      2.02374793	     -0.05431818	      0.00042897	     -0.19540732	     -0.05814508	      0.88274827	     -0.00022792	     -0.21173034	      0.00619294	     -0.00025540	     39.94787935
      2.02515272	     -0.05421140	      0.00045976	     -0.19530098	     -0.05813640	      0.88274791	     -0.00022740	     -0.21171312	      0.00616483	     -0.00025600	     39.77330825
      2.02655751	     -0.05410363	      0.00048749	     -0.19519358	     -0.05812776	      0.88274755	     -0.00022693	     -0.21169514	      0.00613627	     -0.00025629	     39.90170420
      2.02796230	     -0.05399698	      0.00051650	     -0.19508730	     -0.05811916	      0.88274719	     -0.00022650	     -0.21167651	      0.00610750	     -0.00025621	     39.65183654
      2.02919711	     -0.05390487	      0.00053813	     -0.19499544	     -0.05811164	      0.88274687	     -0.00022617	     -0.21165970	      0.00608172	     -0.00025610	     39.81388215
      2.03043191	     -0.05381322	      0.00056079	     -0.19490404	     -0.05810414	      0.88274656	     -0.00022587	     -0.21164252	      0.00605580	     -0.00025595	     39.70620192
      2.03166672	     -0.05372225	      0.00058117	     -0.19481326	     -0.05809668	      0.88274624	     -0.00022561	     -0.21162502	      0.00602953	     -0.00025591	     39.77950065
      2.03337239	     -0.05359832	      0.00060877	     -0.19468957	     -0.05808643	      0.88274581	     -0.00022533	     -0.21160035	      0.00599282	     -0.00025606	     39.72516272
      2.03465160	     -0.05350934	      0.00062593	     -0.19460069	     -0.05807878	      0.88274548	     -0.00022516	     -0.21158156	      0.00596475	     -0.00025650	     39.90224401
      2.03593081	     -0.05342350	      0.00064350	     -0.19451495	     -0.05807117	      0.88274515	     -0.00022504	     -0.21156261	      0.00593641	     -0.00025723	     39.85771447
      2.03721002	     -0.05334123	      0.00065833	     -0.19443271	     -0.05806359	      0.88274482	     -0.00022497	     -0.21154359	      0.00590765	     -0.00025847	     39.99096174
      2.03886817	     -0.05323831	      0.00067719	     -0.19432981	     -0.05805383	      0.88274439	     -0.00022495	     -0.21151891	      0.00587001	     -0.00026084	     39.99478502
      2.04012475	     -0.05316481	      0.00068793	     -0.19425625	     -0.05804647	      0.88274406	     -0.00022498	     -0.21150023	      0.00584109	     -0.00026340	     40.21919949
      2.04138133	     -0.05309409	      0.00069938	     -0.19418548	     -0.05803915	      0.88274373	     -0.00022506	     -0.21148166	      0.00581208	     -0.00026663	     40.23923725
      2.04290751	     -0.05301444	      0.00070950	     -0.19410569	     -0.05803030	      0.88274332	     -0.00022522	     -0.21145928	      0.00577659	     -0.00027167	     40.45925604
      2.04426295	     -0.05294489	      0.00071930	     -0.19403602	     -0.05802250	      0.88274294	     -0.00022542	     -0.21143964	      0.00574507	     -0.00027715	     40.49144307
      2.04561838	     -0.05288270	      0.00072454	     -0.19397362	     -0.05801473	      0.88274256	     -0.00022568	     -0.21142020	      0.00571345	     -0.00028362	     40.70919030
      2.04697382	     -0.05281952	      0.00073187	     -0.19391028	     -0.05800701	      0.88274218	     -0.00022599	     -0.21140104	      0.00568191	     -0.00029107	     40.77061192
      2.04832925	     -0.05276676	      0.00073426	     -0.19385725	     -0.05799933	      0.88274178	     -0.00022636	     -0.21138214	      0.00565042	     -0.00029949	     40.94758839
      2.04953345	     -0.05271592	      0.00073906	     -0.19380622	     -0.05799254	      0.88274141	     -0.00022673	     -0.21136565	      0.00562254	     -0.00030781	     41.03249674
      2.05073764	     -0.05267300	      0.00074016	     -0.19376304	     -0.05798579	      0.88274103	     -0.00022715	     -0.21134936	      0.00559484	     -0.00031688	     41.13699574
      2.05194183	     -0.05262833	      0.00074193	     -0.19371813	     -0.05797907	      0.88274065	     -0.00022761	     -0.21133333	      0.00556732	     -0.00032671	     41.25842590
      2.05353238	     -0.05257592	      0.00074130	     -0.19366534	     -0.05797024	      0.88274012	     -0.00022829	     -0.21131245	      0.00553140	     -0.00034071	     41.37967729
      2.05474699	     -0.05253240	      0.00074176	     -0.19362155	     -0.05796354	      0.88273969	     -0.00022887	     -0.21129676	      0.00550423	     -0.00035218	     41.51802442
      2.05596161	     -0.05249549	      0.00073945	     -0.19358432	     -0.05795687	      0.88273926	     -0.00022948	     -0.21128121	      0.00547742	     -0.00036420	     41.57817424
      2.05717622	     -0.05245636	      0.00073749	     -0.19354488	     -0.05795023	      0.88273881	     -0.00023015	     -0.21126585	      0.00545091	     -0.00037680	     41.68723813
      2.05876759	     -0.05241158	      0.00073188	     -0.19349964	     -0.05794158	      0.88273820	     -0.00023108	     -0.21124592	      0.00541677	     -0.00039391	     41.75318505
      2.05996191	     -0.05237408	      0.00072853	     -0.19346180	     -0.05793513	      0.88273772	     -0.00023183	     -0.21123116	      0.00539147	     -0.00040718	     41.86942691
      2.06115622	     -0.05234273	      0.00072260	     -0.19343007	     -0.05792871	      0.88273722	     -0.00023263	     -0.21121650	      0.00536658	     -0.00042063	     41.89058341
      2.06261664	     -0.05230114	      0.00071611	     -0.19338803	     -0.05792089	      0.88273660	     -0.00023366	     -0.21119876	      0.00533648	     -0.00043733	     41.99387370
      2.06392240	     -0.05227064	      0.00070775	     -0.19335708	     -0.05791394	      0.88273602	     -0.00023464	     -0.21118302	      0.00531000	     -0.00045228	     41.97052920
      2.06522816	     -0.05223483	      0.00070079	     -0.19332085	     -0.05790702	      0.88273542	     -0.00023567	     -0.21116746	      0.00528374	     -0.00046733	     42.06178030
      2.06653392	     -0.05220750	      0.00069048	     -0.19329302	     -0.05790014	      0.88273480	     -0.00023675	     -0.21115200	      0.00525794	     -0.00048231	     42.01712948
      2.06783968	     -0.05217385	      0.00068181	     -0.19325892	     -0.05789329	      0.88273416	     -0.00023787	     -0.21113672	      0.00523238	     -0.00049730	     42.10600436
      2.06914544	     -0.05214993	      0.00066932	     -0.19323446	     -0.05788648	      0.88273350	     -0.00023905	     -0.21112154	      0.00520731	     -0.00051210	     42.03415341
      2.07045120	     -0.05211911	      0.00065875	     -0.19320314	     -0.05787969	      0.88273282	     -0.00024028	     -0.21110656	      0.00518248	     -0.00052684	     42.11591767
      2.07175696	     -0.05209943	      0.00064403	     -0.19318289	     -0.05787294	      0.88273212	     -0.00024155	     -0.21109170	      0.00515816	     -0.00054129	     42.01334312
      2.07306272	     -0.05207151	      0.00063176	     -0.19315443	     -0.05786622	      0.88273141	     -0.00024287	     -0.21107707	      0.00513407	     -0.00055566	     42.09259827
      2.07436848	     -0.05205576	      0.00061495	     -0.19313806	     -0.05785953	      0.88273067	     -0.00024424	     -0.21106257	      0.00511056	     -0.00056973	     41.96292965
      2.07552711	     -0.05203422	      0.00060231	     -0.19311602	     -0.05785362	      0.88273000	     -0.00024549	     -0.21104991	      0.00508991	     -0.00058214	     42.00145703
      2.07668575	     -0.05202020	      0.00058672	     -0.19310143	     -0.05784774	      0.88272932	     -0.00024677	     -0.21103736	      0.00506970	     -0.00059431	     41.92445043
      2.07812029	     -0.05200007	      0.00056730	     -0.19308060	     -0.05784048	      0.88272846	     -0.00024842	     -0.21102207	      0.00504510	     -0.00060906	     41.91298140
      2.07955482	     -0.05198721	      0.00054495	     -0.19306699	     -0.05783326	      0.88272758	     -0.00025011	     -0.21100699	      0.00502113	     -0.00062329	     41.78644025
      2.08073844	     -0.05197131	      0.00052793	     -0.19305049	     -0.05782733	      0.88272683	     -0.00025154	     -0.21099476	      0.00500166	     -0.00063470	     41.79930987
      2.08192205	     -0.05196238	      0.00050809	     -0.19304091	     -0.05782142	      0.88272607	     -0.00025301	     -0.21098266	      0.00498266	     -0.00064565	     41.69556422
      2.08336191	     -0.05194861	      0.00048421	     -0.19302635	     -0.05781426	      0.88272513	     -0.00025484	     -0.21096819	      0.00495996	     -0.00065834	     41.65952700
      2.08480177	     -0.05194312	      0.00045721	     -0.19302001	     -0.05780714	      0.88272418	     -0.00025671	     -0.21095394	      0.00493786	     -0.00067014	     41.49593999
      2.08594345	     -0.05193286	      0.00043753	     -0.19300911	     -0.05780151	      0.88272341	     -0.00025823	     -0.21094285	      0.00492057	     -0.00067891	     41.49495512
      2.08708513	     -0.05192929	      0.00041533	     -0.19300485	     -0.05779590	      0.88272263	     -0.00025977	     -0.21093190	      0.00490364	     -0.00068695	     41.38803168
      2.08858245	     -0.05192275	      0.00038650	     -0.19299742	     -0.05778858	      0.88272159	     -0.00026184	     -0.21091779	      0.00488173	     -0.00069638	     41.33280140
      2.09007977	     -0.05192433	      0.00035424	     -0.19299802	     -0.05778128	      0.88272054	     -0.00026394	     -0.21090393	      0.00486027	     -0.00070423	     41.19304596
      2.09118821	     -0.05191989	      0.00033160	     -0.19299290	     -0.05777591	      0.88271976	     -0.00026552	     -0.21089390	      0.00484446	     -0.00070890	     41.22581149
      2.09229665	     -0.05192220	      0.00030601	     -0.19299445	     -0.05777054	      0.88271897	     -0.00026713	     -0.21088400	      0.00482883	     -0.00071226	     41.17594700
      2.09386222	     -0.05192505	      0.00026892	     -0.19299622	     -0.05776300	      0.88271785	     -0.00026942	     -0.21087032	      0.00480667	     -0.00071442	     41.19500090
      2.09520876	     -0.05193422	      0.00023405	     -0.19300441	     -0.05775654	      0.88271689	     -0.00027142	     -0.21085886	      0.00478742	     -0.00071336	     41.13944293
      2.09655529	     -0.05194074	      0.00019973	     -0.19300996	     -0.05775011	      0.88271593	     -0.00027345	     -0.21084773	      0.00476763	     -0.00070939	     41.20432351
      2.09790183	     -0.05195702	      0.00016199	     -0.19302519	     -0.05774370	      0.88271498	     -0.00027550	     -0.21083690	      0.00474734	     -0.00070216	     41.13706165
      2.09924836	     -0.05196725	      0.00012637	     -0.19303443	     -0.05773733	      0.88271405	     -0.00027756	     -0.21082646	      0.00472619	     -0.00069172	     41.25362379
      2.10041729	     -0.05198672	      0.00009215	     -0.19305296	     -0.05773181	      0.88271324	     -0.00027937	     -0.21081765	      0.00470728	     -0.00067986	     41.17650507
      2.10158621	     -0.05200199	      0.00005982	     -0.19306734	     -0.05772632	      0.88271246	     -0.00028119	     -0.21080915	      0.00468760	     -0.00066559	     41.22669936
      2.10303430	     -0.05202727	      0.00001833	     -0.19309150	     -0.05771955	      0.88271151	     -0.00028345	     -0.21079896	      0.00466234	     -0.00064465	     41.21750596
      2.10448238	     -0.05204841	     -0.00002115	     -0.19311156	     -0.05771282	      0.88271059	     -0.00028573	     -0.21078919	      0.00463595	     -0.00062047	     41.33721047
      2.10566434	     -0.05207314	     -0.00005576	     -0.19313537	     -0.05770735	      0.88270987	     -0.00028761	     -0.21078142	      0.00461379	     -0.00059840	     41.30267796
      2.10684630	     -0.05209264	     -0.00008836	     -0.19315398	     -0.05770191	      0.88270918	     -0.00028948	     -0.21077388	      0.00459085	     -0.00057453	     41.38641879
      2.10831096	     -0.05212164	     -0.00012985	     -0.19318186	     -0.05769521	      0.88270836	     -0.00029181	     -0.21076474	      0.00456156	     -0.00054269	     41.42490235
      2.10977561	     -0.05214471	     -0.00016890	     -0.19320388	     -0.05768855	      0.88270759	     -0.00029415	     -0.21075584	      0.00453119	     -0.00050888	     41.61245039
      2.11092169	     -0.05216999	     -0.00020168	     -0.19322828	     -0.05768337	      0.88270702	     -0.00029599	     -0.21074895	      0.00450686	     -0.00048122	     41.61691016
      2.11206777	     -0.05218963	     -0.00023239	     -0.19324709	     -0.05767822	      0.88270649	     -0.00029782	     -0.21074217	      0.00448183	     -0.00045284	     41.76347734
      2.11359072	     -0.05221917	     -0.00027412	     -0.19327551	     -0.05767142	      0.88270583	     -0.00030026	     -0.21073323	      0.00444756	     -0.00041430	     41.91974194
      2.11511366	     -0.05224225	     -0.00031342	     -0.19329751	     -0.05766467	      0.88270522	     -0.00030270	     -0.21072437	      0.00441179	     -0.00037540	     42.25630099
      2.11622568	     -0.05226595	     -0.00034435	     -0.19332038	     -0.05765978	      0.88270482	     -0.00030448	     -0.21071787	      0.00438485	     -0.00034697	     42.36136329
      2.11733769	     -0.05228417	     -0.00037327	     -0.19333780	     -0.05765492	      0.88270445	     -0.00030625	     -0.21071139	      0.00435697	     -0.00031887	     42.61495428
      2.11893612	     -0.05231355	     -0.00041559	     -0.19336602	     -0.05764799	      0.88270397	     -0.00030880	     -0.21070206	      0.00431541	     -0.00027933	     42.95775173
      2.12030211	     -0.05233532	     -0.00045010	     -0.19338682	     -0.05764212	      0.88270362	     -0.00031097	     -0.21069409	      0.00427843	     -0.00024681	     43.36012534
      2.12166809	     -0.05236302	     -0.00048614	     -0.19341352	     -0.05763630	      0.88270330	     -0.00031313	     -0.21068609	      0.00424036	     -0.00021578	     43.68165200
      2.12303408	     -0.05238374	     -0.00051919	     -0.19343329	     -0.05763054	      0.88270302	     -0.00031529	     -0.21067814	      0.00420111	     -0.00018671	     44.19601261
      2.12440006	     -0.05241439	     -0.00055498	     -0.19346293	     -0.05762483	      0.88270279	     -0.00031743	     -0.21067018	      0.00416112	     -0.00015973	     44.52736500
      2.12556924	     -0.05243262	     -0.00058232	     -0.19348036	     -0.05761998	      0.88270261	     -0.00031925	     -0.21066346	      0.00412617	     -0.00013868	     45.00413746
      2.12673843	     -0.05245746	     -0.00061137	     -0.19350437	     -0.05761518	      0.88270246	     -0.00032107	     -0.21065676	      0.00409092	     -0.00011956	     45.36137718
      2.12822178	     -0.05248522	     -0.00064629	     -0.19353111	     -0.05760914	      0.88270230	     -0.00032335	     -0.21064837	      0.00404577	     -0.00009840	     45.93644377
      2.12970512	     -0.05251954	     -0.00068276	     -0.19356438	     -0.05760317	      0.88270217	     -0.00032562	     -0.21064007	      0.00400057	     -0.00008075	     46.39084443
      2.13088850	     -0.05254087	     -0.00070922	     -0.19358493	     -0.05759846	      0.88270208	     -0.00032742	     -0.21063359	      0.00396445	     -0.00006939	     46.91172781
      2.13207189	     -0.05256832	     -0.00073730	     -0.19361158	     -0.05759379	      0.88270200	     -0.00032920	     -0.21062718	      0.00392862	     -0.00006039	     47.29310642
      2.13357426	     -0.05259965	     -0.00077092	     -0.19364193	     -0.05758792	      0.88270192	     -0.00033143	     -0.21061923	      0.00388348	     -0.00005255	     47.87918519
      2.13507664	     -0.05263790	     -0.00080614	     -0.19367918	     -0.05758212	      0.88270184	     -0.00033365	     -0.21061141	      0.00383912	     -0.00004865	     48.30139856
      2.13621769	     -0.05266028	     -0.00083001	     -0.19370087	     -0.05757776	      0.88270179	     -0.00033531	     -0.21060563	      0.00380587	     -0.00004842	     48.78896766
      2.13735874	     -0.05268860	     -0.00085558	     -0.19372846	     -0.05757344	      0.88270173	     -0.00033695	     -0.21059994	      0.00377330	     -0.00005040	     49.12686851
      2.13893182	     -0.05272484	     -0.00088905	     -0.19376376	     -0.05756754	      0.88270165	     -0.00033919	     -0.21059229	      0.00372938	     -0.00005679	     49.66586263
      2.14050490	     -0.05276781	     -0.00092421	     -0.19380577	     -0.05756170	      0.88270155	     -0.00034139	     -0.21058484	      0.00368686	     -0.00006712	     50.02646890
      2.14160266	     -0.05279097	     -0.00094559	     -0.19382833	     -0.05755767	      0.88270147	     -0.00034290	     -0.21057981	      0.00365789	     -0.00007662	     50.43485771
      2.14270041	     -0.05281970	     -0.00096865	     -0.19385643	     -0.05755367	      0.88270138	     -0.00034440	     -0.21057487	      0.00362972	     -0.00008772	     50.69312902
      2.14437065	     -0.05286118	     -0.00100182	     -0.19389702	     -0.05754764	      0.88270122	     -0.00034664	     -0.21056760	      0.00358812	     -0.00010764	     51.12642508
      2.14574988	     -0.05289896	     -0.00102992	     -0.19393407	     -0.05754272	      0.88270106	     -0.00034845	     -0.21056179	      0.00355498	     -0.00012668	     51.37746415
      2.14712911	     -0.05293223	     -0.00105513	     -0.19396667	     -0.05753784	      0.88270087	     -0.00035022	     -0.21055618	      0.00352279	     -0.00014791	     51.73428057
      2.14850834	     -0.05297179	     -0.00108283	     -0.19400552	     -0.05753300	      0.88270065	     -0.00035197	     -0.21055073	      0.00349165	     -0.00017108	     51.91588086
      2.14971891	     -0.05300078	     -0.00110307	     -0.19403399	     -0.05752879	      0.88270043	     -0.00035347	     -0.21054613	      0.00346497	     -0.00019283	     52.17910191
      2.15092948	     -0.05303475	     -0.00112589	     -0.19406740	     -0.05752461	      0.88270018	     -0.00035494	     -0.21054166	      0.00343897	     -0.00021574	     52.34197728
      2.15214005	     -0.05306619	     -0.00114648	     -0.19409832	     -0.05752046	      0.88269991	     -0.00035638	     -0.21053735	      0.00341353	     -0.00023960	     52.52925350
      2.15369079	     -0.05310923	     -0.00117453	     -0.19414068	     -0.05751519	      0.88269951	     -0.00035818	     -0.21053206	      0.00338170	     -0.00027127	     52.73360817
      2.15486689	     -0.05314023	     -0.00119299	     -0.19417122	     -0.05751123	      0.88269918	     -0.00035951	     -0.21052822	      0.00335807	     -0.00029589	     52.85008791
      2.15604299	     -0.05317303	     -0.00121325	     -0.19420355	     -0.05750730	      0.88269882	     -0.00036081	     -0.21052453	      0.00333478	     -0.00032095	     52.97260622
      2.15747062	     -0.05321161	     -0.00123491	     -0.19424161	     -0.05750255	      0.88269834	     -0.00036235	     -0.21052025	      0.00330693	     -0.00035163	     53.07881525
      2.15873851	     -0.05324729	     -0.00125577	     -0.19427681	     -0.05749838	      0.88269787	     -0.00036368	     -0.21051664	      0.00328243	     -0.00037897	     53.20063457
      2.16000639	     -0.05328242	     -0.00127373	     -0.19431152	     -0.05749423	      0.88269738	     -0.00036497	     -0.21051322	      0.00325815	     -0.00040610	     53.24192696
      2.16127428	     -0.05331823	     -0.00129373	     -0.19434688	     -0.05749012	      0.88269684	     -0.00036622	     -0.21050997	      0.00323388	     -0.00043299	     53.35310840
      2.16254216	     -0.05335372	     -0.00131079	     -0.19438198	     -0.05748603	      0.88269628	     -0.00036744	     -0.21050689	      0.00320971	     -0.00045934	     53.36607881
      2.16381004	     -0.05338958	     -0.00132997	     -0.19441742	     -0.05748198	      0.88269568	     -0.00036861	     -0.21050397	      0.00318543	     -0.00048513	     53.46274311
      2.16507793	     -0.05342533	     -0.00134597	     -0.19445282	     -0.05747795	      0.88269505	     -0.00036975	     -0.21050120	      0.00316115	     -0.00051009	     53.44422390
      2.16634581	     -0.05346138	     -0.00136424	     -0.19448848	     -0.05747396	      0.88269439	     -0.00037085	     -0.21049859	      0.00313668	     -0.00053427	     53.52213580
      2.16761370	     -0.05349747	     -0.00137884	     -0.19452425	     -0.05747000	      0.88269369	     -0.00037190	     -0.21049613	      0.00311218	     -0.00055745	     53.45749201
      2.16888158	     -0.05353376	     -0.00139577	     -0.19456019	     -0.05746607	      0.88269297	     -0.00037292	     -0.21049381	      0.00308742	     -0.00057982	     53.50045482
      2.17014946	     -0.05356997	     -0.00140851	     -0.19459614	     -0.05746217	      0.88269222	     -0.00037390	     -0.21049164	      0.00306267	     -0.00060122	     53.39671759
      2.17141735	     -0.05360605	     -0.00142406	     -0.19463192	     -0.05745830	      0.88269145	     -0.00037484	     -0.21048960	      0.00303773	     -0.00062189	     53.43903500
      2.17253758	     -0.05363758	     -0.00143410	     -0.19466325	     -0.05745491	      0.88269074	     -0.00037563	     -0.21048789	      0.00301575	     -0.00063936	     53.32778668
      2.17365782	     -0.05366872	     -0.00144567	     -0.19469416	     -0.05745155	      0.88269002	     -0.00037640	     -0.21048627	      0.00299367	     -0.00065624	     53.31108998
      2.17505032	     -0.05370678	     -0.00145782	     -0.19473199	     -0.05744740	      0.88268909	     -0.00037731	     -0.21048436	      0.00296621	     -0.00067628	     53.22781555
      2.17644281	     -0.05374412	     -0.00147101	     -0.19476910	     -0.05744329	      0.88268813	     -0.00037817	     -0.21048252	      0.00293859	     -0.00069537	     53.22003794
      2.17758026	     -0.05377415	     -0.00147885	     -0.19479899	     -0.05743996	      0.88268733	     -0.00037883	     -0.21048107	      0.00291601	     -0.00071016	     53.09796991
      2.17871770	     -0.05380353	     -0.00148793	     -0.19482822	     -0.05743665	      0.88268652	     -0.00037947	     -0.21047964	      0.00289330	     -0.00072433	     53.05754330
      2.18011891	     -0.05383844	     -0.00149626	     -0.19486301	     -0.05743262	      0.88268549	     -0.00038020	     -0.21047790	      0.00286527	     -0.00074087	     52.94638597
      2.18152011	     -0.05387202	     -0.00150530	     -0.19489644	     -0.05742862	      0.88268444	     -0.00038089	     -0.21047615	      0.00283707	     -0.00075661	     52.91970264
      2.18261210	     -0.05389723	     -0.00150899	     -0.19492162	     -0.05742554	      0.88268361	     -0.00038139	     -0.21047479	      0.00281514	     -0.00076831	     52.78052943
      2.18370409	     -0.05392159	     -0.00151373	     -0.19494593	     -0.05742247	      0.88268276	     -0.00038186	     -0.21047340	      0.00279315	     -0.00077971	     52.72852610
      2.18516761	     -0.05395282	     -0.00151752	     -0.19497715	     -0.05741841	      0.88268161	     -0.00038243	     -0.21047152	      0.00276378	     -0.00079452	     52.60861681
      2.18663114	     -0.05398233	     -0.00152177	     -0.19500663	     -0.05741438	      0.88268044	     -0.00038296	     -0.21046960	      0.00273446	     -0.00080902	     52.58067183
      2.18768706	     -0.05400223	     -0.00152135	     -0.19502659	     -0.05741151	      0.88267958	     -0.00038330	     -0.21046819	      0.00271350	     -0.00081922	     52.42959337
      2.18874298	     -0.05402127	     -0.00152192	     -0.19504568	     -0.05740865	      0.88267871	     -0.00038361	     -0.21046674	      0.00269259	     -0.00082936	     52.36541143
      2.19028402	     -0.05404737	     -0.00152024	     -0.19507190	     -0.05740453	      0.88267742	     -0.00038400	     -0.21046458	      0.00266236	     -0.00084399	     52.22824292
      2.19159107	     -0.05406772	     -0.00151861	     -0.19509236	     -0.05740106	      0.88267631	     -0.00038429	     -0.21046269	      0.00263694	     -0.00085634	     52.15639360
      2.19289813	     -0.05408635	     -0.00151377	     -0.19511116	     -0.05739763	      0.88267518	     -0.00038453	     -0.21046074	      0.00261183	     -0.00086858	     52.00078832
      2.19420519	     -0.05410329	     -0.00151009	     -0.19512825	     -0.05739424	      0.88267404	     -0.00038472	     -0.21045872	      0.00258692	     -0.00088086	     51.95132302
      2.19551224	     -0.05411849	     -0.00150219	     -0.19514369	     -0.05739087	      0.88267288	     -0.00038486	     -0.21045662	      0.00256245	     -0.00089300	     51.77541014
      2.19662644	     -0.05413011	     -0.00149747	     -0.19515548	     -0.05738803	      0.88267188	     -0.00038495	     -0.21045477	      0.00254176	     -0.00090339	     51.73710234
      2.19774063	     -0.05414044	     -0.00148997	     -0.19516603	     -0.05738521	      0.88267086	     -0.00038500	     -0.21045286	      0.00252142	     -0.00091364	     51.62439545
      2.19916378	     -0.05415177	     -0.00148067	     -0.19517764	     -0.05738164	      0.88266956	     -0.00038501	     -0.21045033	      0.00249577	     -0.00092658	     51.55323567
      2.20058693	     -0.05416095	     -0.00146829	     -0.19518717	     -0.05737810	      0.88266823	     -0.00038496	     -0.21044770	      0.00247064	     -0.00093916	     51.41733770
      2.20171630	     -0.05416673	     -0.00145988	     -0.19519319	     -0.05737532	      0.88266716	     -0.00038488	     -0.21044553	      0.00245090	     -0.00094892	     51.40363639
      2.20284567	     -0.05417109	     -0.00144884	     -0.19519784	     -0.05737257	      0.88266608	     -0.00038476	     -0.21044330	      0.00243144	     -0.00095830	     51.32393249
      2.20428764	     -0.05417461	     -0.00143504	     -0.19520174	     -0.05736908	      0.88266469	     -0.00038456	     -0.21044033	      0.00240681	     -0.00096979	     51.30828885
      2.20572962	     -0.05417604	     -0.00141798	     -0.19520360	     -0.05736563	      0.88266329	     -0.00038430	     -0.21043725	      0.00238249	     -0.00098055	     51.22759712
      2.20681985	     -0.05417591	     -0.00140673	     -0.19520376	     -0.05736304	      0.88266221	     -0.00038406	     -0.21043484	      0.00236413	     -0.00098827	     51.26869397
      2.20791009	     -0.05417516	     -0.00139304	     -0.19520336	     -0.05736047	      0.88266113	     -0.00038379	     -0.21043237	      0.00234592	     -0.00099547	     51.24826657
      2.20942114	     -0.05417340	     -0.00137423	     -0.19520206	     -0.05735695	      0.88265962	     -0.00038336	     -0.21042889	      0.00232074	     -0.00100472	     51.30149600
      2.21093219	     -0.05417159	     -0.00135219	     -0.19520078	     -0.05735346	      0.88265810	     -0.00038287	     -0.21042538	      0.00229576	     -0.00101301	     51.29548088
      2.21198345	     -0.05417057	     -0.00133861	     -0.19520008	     -0.05735105	      0.88265703	     -0.00038248	     -0.21042297	      0.00227836	     -0.00101829	     51.39481041
      2.21303471	     -0.05416974	     -0.00132273	     -0.19519962	     -0.05734867	      0.88265596	     -0.00038207	     -0.21042060	      0.00226111	     -0.00102309	     51.43537622
      2.21464187	     -0.05416865	     -0.00129837	     -0.19519909	     -0.05734505	      0.88265431	     -0.00038138	     -0.21041710	      0.00223493	     -0.00102964	     51.57407610
      2.21597631	     -0.05416835	     -0.00127611	     -0.19519929	     -0.05734209	      0.88265293	     -0.00038076	     -0.21041434	      0.00221351	     -0.00103433	     51.64863725
      2.21731074	     -0.05416925	     -0.00125483	     -0.19520068	     -0.05733915	      0.88265155	     -0.00038008	     -0.21041175	      0.00219231	     -0.00103849	     51.83453521
      2.21864517	     -0.05417123	     -0.00123033	     -0.19520320	     -0.05733624	      0.88265016	     -0.00037936	     -0.21040939	      0.00217159	     -0.00104206	     51.90414580
      2.21983491	     -0.05417381	     -0.00121028	     -0.19520623	     -0.05733366	      0.88264892	     -0.00037868	     -0.21040751	      0.00215339	     -0.00104493	     52.10875091
      2.22102465	     -0.05417685	     -0.00118745	     -0.19520978	     -0.05733111	      0.88264767	     -0.00037796	     -0.21040583	      0.00213571	     -0.00104742	     52.20402393
      2.22221439	     -0.05418021	     -0.00116523	     -0.19521363	     -0.05732858	      0.88264642	     -0.00037721	     -0.21040438	      0.00211844	     -0.00104964	     52.38607837
      2.22375694	     -0.05418448	     -0.00113389	     -0.19521859	     -0.05732533	      0.88264480	     -0.00037618	     -0.21040281	      0.00209691	     -0.00105204	     52.54619365
      2.22497417	     -0.05418742	     -0.00111002	     -0.19522207	     -0.05732279	      0.88264352	     -0.00037533	     -0.21040182	      0.00208054	     -0.00105363	     52.77930677
      2.22619140	     -0.05418984	     -0.00108356	     -0.19522508	     -0.05732026	      0.88264224	     -0.00037444	     -0.21040101	      0.00206491	     -0.00105484	     52.89585496
      2.22740864	     -0.05419158	     -0.00105762	     -0.19522740	     -0.05731776	      0.88264095	     -0.00037352	     -0.21040037	      0.00204991	     -0.00105576	     53.10513778
      2.22892957	     -0.05419293	     -0.00102253	     -0.19522954	     -0.05731466	      0.88263935	     -0.00037231	     -0.21039978	      0.00203228	     -0.00105632	     53.26060346
      2.23013103	     -0.05419337	     -0.00099577	     -0.19523059	     -0.05731222	      0.88263808	     -0.00037133	     -0.21039946	      0.00201909	     -0.00105635	     53.50304031
      2.23133250	     -0.05419308	     -0.00096651	     -0.19523096	     -0.05730980	      0.88263681	     -0.00037031	     -0.21039926	      0.00200675	     -0.00105583	     53.61158254
      2.23253397	     -0.05419178	     -0.00093813	     -0.19523030	     -0.05730740	      0.88263554	     -0.00036926	     -0.21039915	      0.00199511	     -0.00105480	     53.80747210
      2.23411312	     -0.05418724	     -0.00089837	     -0.19522667	     -0.05730426	      0.88263388	     -0.00036784	     -0.21039911	      0.00198107	     -0.00105253	     53.95893777
      2.23531156	     -0.05418155	     -0.00086927	     -0.19522165	     -0.05730189	      0.88263262	     -0.00036672	     -0.21039908	      0.00197122	     -0.00105014	     54.19738095
      2.23651001	     -0.05417418	     -0.00083790	     -0.19521499	     -0.05729953	      0.88263136	     -0.00036558	     -0.21039903	      0.00196224	     -0.00104704	     54.29160430
      2.23795128	     -0.05416165	     -0.00080103	     -0.19520332	     -0.05729671	      0.88262985	     -0.00036417	     -0.21039887	      0.00195235	     -0.00104241	     54.54587338
      2.23924828	     -0.05414542	     -0.00076521	     -0.19518791	     -0.05729419	      0.88262851	     -0.00036287	     -0.21039856	      0.00194446	     -0.00103719	     54.61801585
      2.24054528	     -0.05412478	     -0.00073091	     -0.19516807	     -0.05729167	      0.88262716	     -0.00036154	     -0.21039798	      0.00193724	     -0.00103099	     54.87397839
      2.24184228	     -0.05410061	     -0.00069366	     -0.19514475	     -0.05728916	      0.88262583	     -0.00036018	     -0.21039710	      0.00193087	     -0.00102358	     54.91383166
      2.24313927	     -0.05407338	     -0.00065830	     -0.19511834	     -0.05728666	      0.88262451	     -0.00035879	     -0.21039588	      0.00192500	     -0.00101509	     55.16230806
      2.24443627	     -0.05404351	     -0.00061993	     -0.19508935	     -0.05728417	      0.88262320	     -0.00035738	     -0.21039433	      0.00191989	     -0.00100539	     55.16663162
      2.24573327	     -0.05401138	     -0.00058368	     -0.19505805	     -0.05728168	      0.88262190	     -0.00035594	     -0.21039245	      0.00191521	     -0.00099469	     55.40113314
      2.24703026	     -0.05397703	     -0.00054429	     -0.19502460	     -0.05727920	      0.88262062	     -0.00035448	     -0.21039025	      0.00191126	     -0.00098293	     55.35794406
      2.24832726	     -0.05394014	     -0.00050715	     -0.19498855	     -0.05727672	      0.88261935	     -0.00035300	     -0.21038775	      0.00190777	     -0.00097040	     55.57843877
      2.24962426	     -0.05390010	     -0.00046675	     -0.19494941	     -0.05727425	      0.88261810	     -0.00035149	     -0.21038492	      0.00190510	     -0.00095704	     55.49293689
      2.25092125	     -0.05385745	     -0.00042876	     -0.19490762	     -0.05727178	      0.88261687	     -0.00034997	     -0.21038175	      0.00190294	     -0.00094312	     55.69612517
      2.25221825	     -0.05381317	     -0.00038763	     -0.19486426	     -0.05726931	      0.88261566	     -0.00034842	     -0.21037827	      0.00190164	     -0.00092860	     55.55180600
      2.25351525	     -0.05376873	     -0.00034968	     -0.19482066	     -0.05726685	      0.88261446	     -0.00034686	     -0.21037452	      0.00190088	     -0.00091379	     55.72988517
      2.25481225	     -0.05372475	     -0.00030916	     -0.19477758	     -0.05726438	      0.88261329	     -0.00034528	     -0.21037058	      0.00190101	     -0.00089867	     55.53130221
      2.25610924	     -0.05368118	     -0.00027175	     -0.19473483	     -0.05726192	      0.88261213	     -0.00034369	     -0.21036651	      0.00190172	     -0.00088361	     55.69515144
      2.25740624	     -0.05363735	     -0.00023181	     -0.19469187	     -0.05725945	      0.88261099	     -0.00034209	     -0.21036234	      0.00190341	     -0.00086860	     55.47640323
      2.25870324	     -0.05359284	     -0.00019481	     -0.19464817	     -0.05725698	      0.88260988	     -0.00034047	     -0.21035809	      0.00190572	     -0.00085391	     55.62753564
      2.26000023	     -0.05354857	     -0.00015537	     -0.19460476	     -0.05725450	      0.88260878	     -0.00033884	     -0.21035376	      0.00190901	     -0.00083945	     55.37740315
      2.26129723	     -0.05350556	     -0.00011885	     -0.19456254	     -0.05725203	      0.88260770	     -0.00033720	     -0.21034941	      0.00191289	     -0.00082547	     55.48928869
      2.26259423	     -0.05346407	     -0.00008027	     -0.19452188	     -0.05724954	      0.88260664	     -0.00033556	     -0.21034510	      0.00191771	     -0.00081183	     55.21323900
      2.26389123	     -0.05342427	     -0.00004460	     -0.19448284	     -0.05724705	      0.88260559	     -0.00033390	     -0.21034086	      0.00192312	     -0.00079878	     55.27700480
      2.26518822	     -0.05338610	     -0.00000772	     -0.19444547	     -0.05724455	      0.88260457	     -0.00033224	     -0.21033674	      0.00192946	     -0.00078625	     54.98806870
      2.26648522	     -0.05334903	      0.00002628	     -0.19440912	     -0.05724205	      0.88260355	     -0.00033057	     -0.21033273	      0.00193645	     -0.00077430	     55.01766830
      2.26778222	     -0.05331240	      0.00006168	     -0.19437324	     -0.05723953	      0.88260256	     -0.00032890	     -0.21032884	      0.00194437	     -0.00076279	     54.73453336
      2.26907921	     -0.05327667	      0.00009467	     -0.19433822	     -0.05723700	      0.88260158	     -0.00032722	     -0.21032505	      0.00195293	     -0.00075181	     54.71901223
      2.27037621	     -0.05324245	      0.00012864	     -0.19430472	     -0.05723446	      0.88260061	     -0.00032553	     -0.21032138	      0.00196237	     -0.00074122	     54.42862971
      2.27167321	     -0.05321035	      0.00016040	     -0.19427331	     -0.05723191	      0.88259965	     -0.00032384	     -0.21031786	      0.00197242	     -0.00073110	     54.35650180
      2.27297021	     -0.05318010	      0.00019283	     -0.19424374	     -0.05722935	      0.88259871	     -0.00032215	     -0.21031453	      0.00198330	     -0.00072137	     54.06477739
      2.27426720	     -0.05315135	      0.00022333	     -0.19421564	     -0.05722677	      0.88259778	     -0.00032046	     -0.21031138	      0.00199480	     -0.00071206	     53.95500565
      2.27584517	     -0.05311762	      0.00026132	     -0.19418272	     -0.05722361	      0.88259667	     -0.00031839	     -0.21030778	      0.00200991	     -0.00070112	     53.55103338
      2.27702159	     -0.05309274	      0.00028719	     -0.19415840	     -0.05722124	      0.88259585	     -0.00031685	     -0.21030527	      0.00202169	     -0.00069325	     53.53297961
      2.27819801	     -0.05306992	      0.00031415	     -0.19413616	     -0.05721885	      0.88259503	     -0.00031531	     -0.21030293	      0.00203415	     -0.00068545	     53.24644539
      2.27973899	     -0.05304170	      0.00034714	     -0.19410864	     -0.05721570	      0.88259399	     -0.00031330	     -0.21030011	      0.00205121	     -0.00067549	     53.08312621
      2.28127996	     -0.05301385	      0.00038121	     -0.19408152	     -0.05721253	      0.88259295	     -0.00031128	     -0.21029753	      0.00206944	     -0.00066565	     52.62316163
      2.28238044	     -0.05299453	      0.00040221	     -0.19406266	     -0.05721024	      0.88259222	     -0.00030985	     -0.21029579	      0.00208284	     -0.00065874	     52.63554543
      2.28348093	     -0.05297562	      0.00042441	     -0.19404423	     -0.05720794	      0.88259150	     -0.00030841	     -0.21029413	      0.00209684	     -0.00065179	     52.40602005
      2.28514367	     -0.05294749	      0.00045624	     -0.19401680	     -0.05720444	      0.88259043	     -0.00030625	     -0.21029174	      0.00211871	     -0.00064126	     52.20929213
      2.28653999	     -0.05292514	      0.00048290	     -0.19399503	     -0.05720147	      0.88258954	     -0.00030444	     -0.21028981	      0.00213787	     -0.00063228	     51.87874827
      2.28793632	     -0.05290366	      0.00050669	     -0.19397406	     -0.05719847	      0.88258866	     -0.00030264	     -0.21028793	      0.00215746	     -0.00062329	     51.82256995
      2.28933265	     -0.05288330	      0.00053176	     -0.19395425	     -0.05719544	      0.88258780	     -0.00030085	     -0.21028610	      0.00217783	     -0.00061420	     51.41032840
      2.29055860	     -0.05286542	      0.00055001	     -0.19393678	     -0.05719276	      0.88258705	     -0.00029929	     -0.21028452	      0.00219598	     -0.00060627	     51.42182546
      2.29178455	     -0.05284906	      0.00056914	     -0.19392084	     -0.05719006	      0.88258631	     -0.00029773	     -0.21028297	      0.00221471	     -0.00059825	     51.13084637
      2.29301050	     -0.05283360	      0.00058609	     -0.19390576	     -0.05718733	      0.88258558	     -0.00029619	     -0.21028147	      0.00223378	     -0.00059030	     51.03111474
      2.29467626	     -0.05281359	      0.00060886	     -0.19388625	     -0.05718359	      0.88258461	     -0.00029410	     -0.21027948	      0.00226053	     -0.00057962	     50.70725272
      2.29593633	     -0.05279928	      0.00062306	     -0.19387227	     -0.05718073	      0.88258388	     -0.00029254	     -0.21027798	      0.00228118	     -0.00057176	     50.72433565
      2.29719640	     -0.05278561	      0.00063785	     -0.19385893	     -0.05717784	      0.88258317	     -0.00029099	     -0.21027647	      0.00230246	     -0.00056400	     50.46886341
      2.29845647	     -0.05277228	      0.00065029	     -0.19384589	     -0.05717492	      0.88258246	     -0.00028946	     -0.21027493	      0.00232406	     -0.00055647	     50.41691757
      2.30008939	     -0.05275559	      0.00066619	     -0.19382957	     -0.05717111	      0.88258156	     -0.00028749	     -0.21027287	      0.00235276	     -0.00054697	     50.10867159
      2.30132994	     -0.05274293	      0.00067517	     -0.19381713	     -0.05716817	      0.88258089	     -0.00028602	     -0.21027124	      0.00237480	     -0.00054007	     50.17410402
      2.30257049	     -0.05273039	      0.00068465	     -0.19380482	     -0.05716521	      0.88258022	     -0.00028456	     -0.21026952	      0.00239731	     -0.00053334	     49.94306420
      2.30407599	     -0.05271498	      0.00069290	     -0.19378963	     -0.05716158	      0.88257942	     -0.00028282	     -0.21026730	      0.00242485	     -0.00052546	     49.94976783
      2.30558149	     -0.05269945	      0.00070166	     -0.19377432	     -0.05715791	      0.88257864	     -0.00028111	     -0.21026489	      0.00245295	     -0.00051776	     49.56195037
      2.30671269	     -0.05268771	      0.00070440	     -0.19376268	     -0.05715512	      0.88257806	     -0.00027985	     -0.21026295	      0.00247405	     -0.00051217	     49.70371335
      2.30784389	     -0.05267627	      0.00070803	     -0.19375134	     -0.05715231	      0.88257748	     -0.00027861	     -0.21026089	      0.00249546	     -0.00050662	     49.53848179
      2.30947623	     -0.05266027	      0.00071036	     -0.19373545	     -0.05714822	      0.88257666	     -0.00027685	     -0.21025771	      0.00252648	     -0.00049879	     49.49762483
      2.31088744	     -0.05264718	      0.00071184	     -0.19372243	     -0.05714463	      0.88257596	     -0.00027537	     -0.21025476	      0.00255360	     -0.00049213	     49.25305433
      2.31229865	     -0.05263482	      0.00070986	     -0.19371007	     -0.05714101	      0.88257527	     -0.00027392	     -0.21025163	      0.00258074	     -0.00048570	     49.34847323
      2.31370985	     -0.05262345	      0.00070892	     -0.19369873	     -0.05713735	      0.88257459	     -0.00027252	     -0.21024834	      0.00260829	     -0.00047938	     49.00215248
      2.31493528	     -0.05261431	      0.00070431	     -0.19368954	     -0.05713414	      0.88257401	     -0.00027132	     -0.21024537	      0.00263215	     -0.00047412	     49.14087706
      2.31616070	     -0.05260602	      0.00070064	     -0.19368122	     -0.05713090	      0.88257343	     -0.00027016	     -0.21024229	      0.00265632	     -0.00046896	     48.93977578
      2.31764415	     -0.05259712	      0.00069321	     -0.19367222	     -0.05712693	      0.88257274	     -0.00026880	     -0.21023844	      0.00268567	     -0.00046297	     48.96767987
      2.31912760	     -0.05258971	      0.00068618	     -0.19366472	     -0.05712293	      0.88257205	     -0.00026748	     -0.21023447	      0.00271543	     -0.00045715	     48.67800656
      2.32035371	     -0.05258462	      0.00067698	     -0.19365949	     -0.05711958	      0.88257150	     -0.00026642	     -0.21023112	      0.00274002	     -0.00045256	     48.80790749
      2.32157982	     -0.05258094	      0.00066860	     -0.19365569	     -0.05711621	      0.88257094	     -0.00026539	     -0.21022773	      0.00276493	     -0.00044803	     48.62365386
      2.32308635	     -0.05257819	      0.00065541	     -0.19365273	     -0.05711202	      0.88257027	     -0.00026418	     -0.21022354	      0.00279562	     -0.00044265	     48.64111852
      2.32459288	     -0.05257750	      0.00064304	     -0.19365184	     -0.05710778	      0.88256961	     -0.00026301	     -0.21021935	      0.00282674	     -0.00043741	     48.34719023
      2.32578585	     -0.05257829	      0.00062997	     -0.19365242	     -0.05710440	      0.88256909	     -0.00026212	     -0.21021604	      0.00285138	     -0.00043352	     48.47189357
      2.32697882	     -0.05258052	      0.00061798	     -0.19365445	     -0.05710098	      0.88256858	     -0.00026126	     -0.21021276	      0.00287637	     -0.00042972	     48.32033942
      2.32854026	     -0.05258568	      0.00060008	     -0.19365931	     -0.05709646	      0.88256791	     -0.00026018	     -0.21020855	      0.00290922	     -0.00042503	     48.32783576
      2.33010170	     -0.05259343	      0.00058322	     -0.19366679	     -0.05709190	      0.88256725	     -0.00025915	     -0.21020444	      0.00294252	     -0.00042045	     48.04682961
      2.33125959	     -0.05260068	      0.00056759	     -0.19367377	     -0.05708847	      0.88256676	     -0.00025842	     -0.21020149	      0.00296717	     -0.00041723	     48.16702487
      2.33241747	     -0.05260953	      0.00055279	     -0.19368238	     -0.05708502	      0.88256628	     -0.00025772	     -0.21019862	      0.00299212	     -0.00041399	     48.04176454
      2.33405423	     -0.05262418	      0.00052972	     -0.19369664	     -0.05708010	      0.88256561	     -0.00025678	     -0.21019475	      0.00302751	     -0.00040944	     48.02932965
      2.33545880	     -0.05263849	      0.00051031	     -0.19371063	     -0.05707582	      0.88256504	     -0.00025601	     -0.21019160	      0.00305819	     -0.00040543	     47.85162909
      2.33686338	     -0.05265389	      0.00048839	     -0.19372565	     -0.05707151	      0.88256447	     -0.00025529	     -0.21018859	      0.00308889	     -0.00040132	     47.92935599
      2.33826795	     -0.05267057	      0.00046822	     -0.19374200	     -0.05706715	      0.88256391	     -0.00025461	     -0.21018572	      0.00311994	     -0.00039692	     47.70361815
      2.33967252	     -0.05268792	      0.00044467	     -0.19375896	     -0.05706274	      0.88256335	     -0.00025397	     -0.21018298	      0.00315088	     -0.00039231	     47.85698529
      2.34089578	     -0.05270404	      0.00042636	     -0.19377477	     -0.05705887	      0.88256288	     -0.00025345	     -0.21018069	      0.00317816	     -0.00038789	     47.63445948
      2.34211904	     -0.05272059	      0.00040570	     -0.19379098	     -0.05705497	      0.88256241	     -0.00025295	     -0.21017847	      0.00320534	     -0.00038318	     47.67532617
      2.34362353	     -0.05274202	      0.00038119	     -0.19381200	     -0.05705012	      0.88256183	     -0.00025239	     -0.21017585	      0.00323897	     -0.00037679	     47.56441451
      2.34512802	     -0.05276397	      0.00035394	     -0.19383349	     -0.05704522	      0.88256127	     -0.00025187	     -0.21017334	      0.00327245	     -0.00036966	     47.70941197
      2.34635565	     -0.05278271	      0.00033305	     -0.19385188	     -0.05704119	      0.88256082	     -0.00025148	     -0.21017135	      0.00329992	     -0.00036297	     47.57380813
      2.34758327	     -0.05280150	      0.00030953	     -0.19387028	     -0.05703712	      0.88256038	     -0.00025112	     -0.21016941	      0.00332705	     -0.00035537	     47.66562636
      2.34910710	     -0.05282567	      0.00028066	     -0.19389397	     -0.05703202	      0.88255985	     -0.00025071	     -0.21016706	      0.00336045	     -0.00034422	     47.63952108
      2.35063092	     -0.05285001	      0.00024874	     -0.19391777	     -0.05702688	      0.88255933	     -0.00025035	     -0.21016477	      0.00339300	     -0.00033090	     47.84027327
      2.35180532	     -0.05286970	      0.00022585	     -0.19393709	     -0.05702288	      0.88255895	     -0.00025010	     -0.21016303	      0.00341769	     -0.00031885	     47.73563786
      2.35297973	     -0.05288923	      0.00020092	     -0.19395620	     -0.05701885	      0.88255859	     -0.00024988	     -0.21016131	      0.00344163	     -0.00030528	     47.81894638
      2.35457101	     -0.05291642	      0.00016795	     -0.19398285	     -0.05701335	      0.88255812	     -0.00024963	     -0.21015900	      0.00347312	     -0.00028427	     47.82478350
      2.35616229	     -0.05294348	      0.00013297	     -0.19400932	     -0.05700780	      0.88255768	     -0.00024942	     -0.21015670	      0.00350316	     -0.00026039	     48.02403523
      2.35727456	     -0.05296349	      0.00011073	     -0.19402897	     -0.05700389	      0.88255740	     -0.00024930	     -0.21015510	      0.00352358	     -0.00024195	     47.92203572
      2.35838684	     -0.05298330	      0.00008688	     -0.19404839	     -0.05699996	      0.88255714	     -0.00024920	     -0.21015349	      0.00354322	     -0.00022230	     47.99099612
      2.36008493	     -0.05301452	      0.00005147	     -0.19407904	     -0.05699392	      0.88255679	     -0.00024909	     -0.21015105	      0.00357209	     -0.00019007	     48.01354704
      2.36147990	     -0.05304028	      0.00002177	     -0.19410431	     -0.05698892	      0.88255655	     -0.00024904	     -0.21014903	      0.00359468	     -0.00016199	     48.11471821
      2.36287488	     -0.05306698	     -0.00000601	     -0.19413057	     -0.05698389	      0.88255634	     -0.00024903	     -0.21014700	      0.00361652	     -0.00013275	     48.06805996
      2.36426986	     -0.05309314	     -0.00003551	     -0.19415625	     -0.05697883	      0.88255618	     -0.00024904	     -0.21014495	      0.00363740	     -0.00010283	     48.22778028
      2.36566483	     -0.05312047	     -0.00006198	     -0.19418317	     -0.05697374	      0.88255606	     -0.00024909	     -0.21014285	      0.00365779	     -0.00007234	     48.11875200
      2.36683365	     -0.05314245	     -0.00008651	     -0.19420476	     -0.05696946	      0.88255599	     -0.00024915	     -0.21014107	      0.00367412	     -0.00004682	     48.26218808
      2.36800247	     -0.05316509	     -0.00010911	     -0.19422705	     -0.05696515	      0.88255595	     -0.00024924	     -0.21013923	      0.00369014	     -0.00002136	     48.23844752
      2.36952165	     -0.05319415	     -0.00013951	     -0.19425564	     -0.05695953	      0.88255594	     -0.00024938	     -0.21013678	      0.00371019	      0.00001116	     48.32398948
      2.37104084	     -0.05322395	     -0.00016795	     -0.19428501	     -0.05695388	      0.88255598	     -0.00024956	     -0.21013423	      0.00372961	      0.00004276	     48.23646602
      2.37219733	     -0.05324607	     -0.00019153	     -0.19430676	     -0.05694956	      0.88255604	     -0.00024971	     -0.21013223	      0.00374378	      0.00006580	     48.37408600
      2.37335382	     -0.05326880	     -0.00021343	     -0.19432916	     -0.05694522	      0.88255613	     -0.00024989	     -0.21013018	      0.00375772	      0.00008791	     48.35454280
      2.37491050	     -0.05329933	     -0.00024421	     -0.19435922	     -0.05693936	      0.88255629	     -0.00025016	     -0.21012731	      0.00377585	      0.00011588	     48.46446672
      2.37646719	     -0.05333052	     -0.00027309	     -0.19438997	     -0.05693347	      0.88255649	     -0.00025046	     -0.21012433	      0.00379350	      0.00014175	     48.38379053
      2.37755530	     -0.05335179	     -0.00029559	     -0.19441089	     -0.05692933	      0.88255665	     -0.00025069	     -0.21012219	      0.00380527	      0.00015839	     48.54396443
      2.37864341	     -0.05337368	     -0.00031621	     -0.19443247	     -0.05692519	      0.88255684	     -0.00025094	     -0.21011998	      0.00381683	      0.00017395	     48.54376806
      2.38031136	     -0.05340716	     -0.00034861	     -0.19446546	     -0.05691880	      0.88255714	     -0.00025134	     -0.21011649	      0.00383380	      0.00019564	     48.64116599
      2.38168702	     -0.05343493	     -0.00037414	     -0.19449285	     -0.05691352	      0.88255742	     -0.00025170	     -0.21011351	      0.00384724	      0.00021153	     48.61766533
      2.38306267	     -0.05346245	     -0.00040137	     -0.19451996	     -0.05690822	      0.88255773	     -0.00025208	     -0.21011044	      0.00386004	      0.00022550	     48.78174356
      2.38443833	     -0.05349055	     -0.00042629	     -0.19454769	     -0.05690290	      0.88255804	     -0.00025249	     -0.21010729	      0.00387242	      0.00023770	     48.71433445
      2.38566148	     -0.05351578	     -0.00045095	     -0.19457253	     -0.05689816	      0.88255834	     -0.00025287	     -0.21010442	      0.00388283	      0.00024697	     48.88748841
      2.38688463	     -0.05354179	     -0.00047357	     -0.19459821	     -0.05689340	      0.88255865	     -0.00025326	     -0.21010152	      0.00389292	      0.00025495	     48.85888046
      2.38810779	     -0.05356826	     -0.00049733	     -0.19462432	     -0.05688864	      0.88255896	     -0.00025367	     -0.21009860	      0.00390251	      0.00026151	     48.95852412
      2.38968288	     -0.05360324	     -0.00052628	     -0.19465888	     -0.05688248	      0.88255938	     -0.00025422	     -0.21009482	      0.00391439	      0.00026799	     48.96001797
      2.39091837	     -0.05363121	     -0.00055062	     -0.19468649	     -0.05687764	      0.88255971	     -0.00025466	     -0.21009186	      0.00392323	      0.00027145	     49.12312805
      2.39215385	     -0.05365983	     -0.00057290	     -0.19471479	     -0.05687279	      0.88256005	     -0.00025512	     -0.21008890	      0.00393184	      0.00027362	     49.10497659
      2.39338934	     -0.05368893	     -0.00059618	     -0.19474356	     -0.05686792	      0.88256039	     -0.00025560	     -0.21008597	      0.00394008	      0.00027441	     49.20586222
      2.39495580	     -0.05372662	     -0.00062385	     -0.19478085	     -0.05686174	      0.88256082	     -0.00025621	     -0.21008229	      0.00395024	      0.00027356	     49.20103470
      2.39616423	     -0.05375617	     -0.00064687	     -0.19481008	     -0.05685696	      0.88256115	     -0.00025670	     -0.21007949	      0.00395774	      0.00027150	     49.35649357
      2.39737267	     -0.05378616	     -0.00066797	     -0.19483978	     -0.05685218	      0.88256148	     -0.00025721	     -0.21007673	      0.00396512	      0.00026841	     49.34581497
      2.39882672	     -0.05382266	     -0.00069476	     -0.19487592	     -0.05684641	      0.88256186	     -0.00025782	     -0.21007346	      0.00397366	      0.00026334	     49.48049700
      2.40013524	     -0.05385592	     -0.00071665	     -0.19490889	     -0.05684120	      0.88256220	     -0.00025839	     -0.21007057	      0.00398118	      0.00025772	     49.41745745
      2.40144376	     -0.05388944	     -0.00074028	     -0.19494210	     -0.05683599	      0.88256254	     -0.00025897	     -0.21006773	      0.00398836	      0.00025102	     49.55077314
      2.40275229	     -0.05392316	     -0.00076093	     -0.19497557	     -0.05683076	      0.88256286	     -0.00025955	     -0.21006495	      0.00399545	      0.00024337	     49.45908050
      2.40406081	     -0.05395704	     -0.00078377	     -0.19500917	     -0.05682553	      0.88256317	     -0.00026015	     -0.21006221	      0.00400229	      0.00023467	     49.60724968
      2.40536933	     -0.05399053	     -0.00080350	     -0.19504244	     -0.05682029	      0.88256347	     -0.00026076	     -0.21005951	      0.00400916	      0.00022520	     49.49722173
      2.40667785	     -0.05402437	     -0.00082593	     -0.19507602	     -0.05681504	      0.88256376	     -0.00026137	     -0.21005687	      0.00401580	      0.00021492	     49.64934500
      2.40798637	     -0.05405832	     -0.00084478	     -0.19510978	     -0.05680978	      0.88256404	     -0.00026200	     -0.21005429	      0.00402253	      0.00020410	     49.51052641
      2.40916396	     -0.05408872	     -0.00086430	     -0.19513996	     -0.05680504	      0.88256427	     -0.00026257	     -0.21005201	      0.00402841	      0.00019380	     49.62936954
      2.41034154	     -0.05411871	     -0.00088126	     -0.19516979	     -0.05680029	      0.88256449	     -0.00026314	     -0.21004975	      0.00403436	      0.00018321	     49.56216249
      2.41151913	     -0.05414823	     -0.00089882	     -0.19519914	     -0.05679554	      0.88256470	     -0.00026372	     -0.21004751	      0.00404023	      0.00017234	     49.59618129
      2.41315103	     -0.05418830	     -0.00092099	     -0.19523902	     -0.05678894	      0.88256497	     -0.00026453	     -0.21004438	      0.00404838	      0.00015712	     49.51525441
      2.41436166	     -0.05421750	     -0.00093830	     -0.19526808	     -0.05678403	      0.88256515	     -0.00026514	     -0.21004206	      0.00405433	      0.00014569	     49.57547822
      2.41557228	     -0.05424608	     -0.00095326	     -0.19529656	     -0.05677912	      0.88256532	     -0.00026576	     -0.21003971	      0.00406034	      0.00013424	     49.47982475
      2.41678290	     -0.05427327	     -0.00096876	     -0.19532365	     -0.05677420	      0.88256548	     -0.00026638	     -0.21003731	      0.00406633	      0.00012268	     49.48748669
      2.41836930	     -0.05430643	     -0.00098660	     -0.19535674	     -0.05676774	      0.88256566	     -0.00026719	     -0.21003403	      0.00407430	      0.00010757	     49.36330375
      2.41954777	     -0.05432819	     -0.00100065	     -0.19537842	     -0.05676294	      0.88256578	     -0.00026781	     -0.21003143	      0.00408020	      0.00009632	     49.40899777
      2.42072624	     -0.05434713	     -0.00101207	     -0.19539735	     -0.05675813	      0.88256589	     -0.00026842	     -0.21002862	      0.00408623	      0.00008517	     49.30039576
      2.42218705	     -0.05436743	     -0.00102675	     -0.19541763	     -0.05675215	      0.88256600	     -0.00026919	     -0.21002481	      0.00409373	      0.00007144	     49.29636044
      2.42348628	     -0.05438172	     -0.00103690	     -0.19543196	     -0.05674683	      0.88256609	     -0.00026988	     -0.21002108	      0.00410055	      0.00005952	     49.13667715
      2.42478552	     -0.05439211	     -0.00104838	     -0.19544236	     -0.05674150	      0.88256616	     -0.00027057	     -0.21001698	      0.00410735	      0.00004783	     49.16881390
      2.42608475	     -0.05439951	     -0.00105659	     -0.19544985	     -0.05673616	      0.88256621	     -0.00027126	     -0.21001246	      0.00411431	      0.00003658	     48.98499027
      2.42738399	     -0.05440435	     -0.00106658	     -0.19545473	     -0.05673081	      0.88256625	     -0.00027196	     -0.21000754	      0.00412119	      0.00002567	     49.01949776
      2.42868323	     -0.05440682	     -0.00107277	     -0.19545733	     -0.05672545	      0.88256628	     -0.00027265	     -0.21000222	      0.00412821	      0.00001531	     48.79943855
      2.42998246	     -0.05440573	     -0.00108139	     -0.19545631	     -0.05672008	      0.88256629	     -0.00027335	     -0.20999651	      0.00413512	      0.00000536	     48.84566238
      2.43128170	     -0.05440136	     -0.00108566	     -0.19545210	     -0.05671470	      0.88256629	     -0.00027405	     -0.20999037	      0.00414219	     -0.00000394	     48.59262334
      2.43242729	     -0.05439528	     -0.00109169	     -0.19544611	     -0.05670995	      0.88256628	     -0.00027467	     -0.20998460	      0.00414831	     -0.00001178	     48.59727007
      2.43357289	     -0.05438727	     -0.00109495	     -0.19543824	     -0.05670520	      0.88256627	     -0.00027529	     -0.20997850	      0.00415454	     -0.00001917	     48.43790861
      2.43499815	     -0.05437448	     -0.00109949	     -0.19542562	     -0.05669927	      0.88256623	     -0.00027606	     -0.20997044	      0.00416224	     -0.00002790	     48.36505323
      2.43642342	     -0.05435882	     -0.00110106	     -0.19541018	     -0.05669333	      0.88256619	     -0.00027683	     -0.20996187	      0.00417002	     -0.00003605	     48.14660415
      2.43759049	     -0.05434477	     -0.00110381	     -0.19539628	     -0.05668846	      0.88256614	     -0.00027746	     -0.20995448	      0.00417629	     -0.00004245	     48.12806192
      2.43875755	     -0.05432963	     -0.00110397	     -0.19538132	     -0.05668359	      0.88256609	     -0.00027808	     -0.20994680	      0.00418262	     -0.00004856	     47.96802761
      2.44019093	     -0.05430835	     -0.00110462	     -0.19536027	     -0.05667758	      0.88256601	     -0.00027885	     -0.20993696	      0.00419033	     -0.00005590	     47.91406959
      2.44162430	     -0.05428320	     -0.00110189	     -0.19533539	     -0.05667157	      0.88256593	     -0.00027962	     -0.20992664	      0.00419816	     -0.00006299	     47.71336521
      2.44275028	     -0.05426147	     -0.00110136	     -0.19531385	     -0.05666684	      0.88256585	     -0.00028021	     -0.20991820	      0.00420423	     -0.00006854	     47.73131384
      2.44387626	     -0.05423774	     -0.00109819	     -0.19529035	     -0.05666211	      0.88256577	     -0.00028081	     -0.20990946	      0.00421038	     -0.00007402	     47.62045727
      2.44536894	     -0.05420291	     -0.00109403	     -0.19525582	     -0.05665581	      0.88256566	     -0.00028159	     -0.20989740	      0.00421852	     -0.00008133	     47.59188497
      2.44686162	     -0.05416528	     -0.00108657	     -0.19521854	     -0.05664951	      0.88256553	     -0.00028236	     -0.20988481	      0.00422678	     -0.00008864	     47.42572207
      2.44795469	     -0.05413680	     -0.00108275	     -0.19519027	     -0.05664489	      0.88256543	     -0.00028292	     -0.20987528	      0.00423276	     -0.00009416	     47.47691642
      2.44904775	     -0.05410775	     -0.00107651	     -0.19516149	     -0.05664026	      0.88256533	     -0.00028348	     -0.20986553	      0.00423883	     -0.00009975	     47.40942888
      2.45061289	     -0.05406540	     -0.00106768	     -0.19511949	     -0.05663362	      0.88256516	     -0.00028427	     -0.20985122	      0.00424752	     -0.00010807	     47.42083131
      2.45195253	     -0.05402790	     -0.00105792	     -0.19508234	     -0.05662792	      0.88256501	     -0.00028493	     -0.20983871	      0.00425505	     -0.00011545	     47.35297274
      2.45329217	     -0.05398921	     -0.00104911	     -0.19504396	     -0.05662222	      0.88256485	     -0.00028559	     -0.20982596	      0.00426255	     -0.00012313	     47.44455204
      2.45463181	     -0.05394916	     -0.00103700	     -0.19500428	     -0.05661650	      0.88256468	     -0.00028624	     -0.20981300	      0.00427023	     -0.00013097	     47.35866138
      2.45597145	     -0.05390807	     -0.00102703	     -0.19496351	     -0.05661078	      0.88256450	     -0.00028688	     -0.20979984	      0.00427788	     -0.00013908	     47.52041667
      2.45712284	     -0.05387163	     -0.00101488	     -0.19492741	     -0.05660585	      0.88256434	     -0.00028743	     -0.20978839	      0.00428469	     -0.00014606	     47.42446990
      2.45827423	     -0.05383451	     -0.00100424	     -0.19489060	     -0.05660091	      0.88256417	     -0.00028797	     -0.20977681	      0.00429155	     -0.00015317	     47.49869122
      2.45972364	     -0.05378746	     -0.00098856	     -0.19484397	     -0.05659468	      0.88256394	     -0.00028864	     -0.20976208	      0.00430046	     -0.00016208	     47.47701739
      2.46117304	     -0.05374065	     -0.00097381	     -0.19479756	     -0.05658844	      0.88256370	     -0.00028930	     -0.20974725	      0.00430955	     -0.00017104	     47.61136169
      2.46233897	     -0.05370265	     -0.00095895	     -0.19475994	     -0.05658341	      0.88256349	     -0.00028982	     -0.20973526	      0.00431718	     -0.00017815	     47.52548230
      2.46350490	     -0.05366412	     -0.00094531	     -0.19472175	     -0.05657838	      0.88256328	     -0.00029034	     -0.20972324	      0.00432491	     -0.00018524	     47.59810642
      2.46497161	     -0.05361496	     -0.00092579	     -0.19467307	     -0.05657202	      0.88256300	     -0.00029099	     -0.20970807	      0.00433495	     -0.00019394	     47.57587552
      2.46643833	     -0.05356369	     -0.00090721	     -0.19462225	     -0.05656566	      0.88256271	     -0.00029162	     -0.20969284	      0.00434512	     -0.00020244	     47.74355957
      2.46756428	     -0.05352301	     -0.00088978	     -0.19458199	     -0.05656076	      0.88256248	     -0.00029210	     -0.20968107	      0.00435317	     -0.00020864	     47.64697760
      2.46869022	     -0.05348146	     -0.00087358	     -0.19454082	     -0.05655586	      0.88256224	     -0.00029258	     -0.20966924	      0.00436119	     -0.00021463	     47.71419930
      2.47022228	     -0.05342364	     -0.00084937	     -0.19448356	     -0.05654917	      0.88256191	     -0.00029321	     -0.20965304	      0.00437220	     -0.00022227	     47.70881384
      2.47175433	     -0.05336478	     -0.00082611	     -0.19442523	     -0.05654246	      0.88256156	     -0.00029383	     -0.20963673	      0.00438309	     -0.00022940	     47.88680127
      2.47284127	     -0.05332173	     -0.00080667	     -0.19438260	     -0.05653769	      0.88256131	     -0.00029426	     -0.20962510	      0.00439089	     -0.00023404	     47.78318806
      2.47392821	     -0.05327819	     -0.00078855	     -0.19433947	     -0.05653291	      0.88256105	     -0.00029469	     -0.20961343	      0.00439854	     -0.00023841	     47.84413983
      2.47554870	     -0.05321083	     -0.00075945	     -0.19427274	     -0.05652578	      0.88256066	     -0.00029530	     -0.20959596	      0.00440988	     -0.00024430	     47.86343483
      2.47690867	     -0.05315133	     -0.00073512	     -0.19421377	     -0.05651977	      0.88256033	     -0.00029581	     -0.20958116	      0.00441921	     -0.00024866	     47.98247513
      2.47826864	     -0.05309033	     -0.00070830	     -0.19415335	     -0.05651376	      0.88255998	     -0.00029630	     -0.20956621	      0.00442844	     -0.00025235	     47.93761985
      2.47962861	     -0.05302833	     -0.00068319	     -0.19409187	     -0.05650773	      0.88255964	     -0.00029678	     -0.20955113	      0.00443733	     -0.00025545	     48.09768486
      2.48098858	     -0.05296538	     -0.00065427	     -0.19402953	     -0.05650169	      0.88255929	     -0.00029724	     -0.20953591	      0.00444613	     -0.00025782	     47.98276084
      2.48213429	     -0.05291194	     -0.00063231	     -0.19397654	     -0.05649659	      0.88255899	     -0.00029762	     -0.20952301	      0.00445321	     -0.00025943	     48.12355926
      2.48328000	     -0.05285771	     -0.00060787	     -0.19392281	     -0.05649148	      0.88255870	     -0.00029799	     -0.20951005	      0.00446021	     -0.00026056	     48.09348014
      2.48476925	     -0.05278574	     -0.00057670	     -0.19385146	     -0.05648483	      0.88255831	     -0.00029845	     -0.20949308	      0.00446897	     -0.00026144	     48.17808805
      2.48625850	     -0.05271246	     -0.00054294	     -0.19377886	     -0.05647817	      0.88255792	     -0.00029889	     -0.20947598	      0.00447752	     -0.00026158	     48.09212358
      2.48741302	     -0.05265512	     -0.00051898	     -0.19372200	     -0.05647300	      0.88255762	     -0.00029922	     -0.20946264	      0.00448380	     -0.00026131	     48.21619019
      2.48856753	     -0.05259609	     -0.00049267	     -0.19366348	     -0.05646782	      0.88255731	     -0.00029953	     -0.20944922	      0.00449001	     -0.00026060	     48.17759038
      2.49008242	     -0.05251580	     -0.00045871	     -0.19358385	     -0.05646101	      0.88255692	     -0.00029993	     -0.20943145	      0.00449784	     -0.00025916	     48.25733791
      2.49159732	     -0.05243368	     -0.00042199	     -0.19350244	     -0.05645419	      0.88255653	     -0.00030031	     -0.20941347	      0.00450552	     -0.00025707	     48.14300359
      2.49270352	     -0.05237369	     -0.00039726	     -0.19344292	     -0.05644921	      0.88255625	     -0.00030057	     -0.20940022	      0.00451082	     -0.00025529	     48.25717397
      2.49380971	     -0.05231339	     -0.00037030	     -0.19338312	     -0.05644421	      0.88255597	     -0.00030082	     -0.20938689	      0.00451608	     -0.00025320	     48.21213835
      2.49541009	     -0.05222558	     -0.00033194	     -0.19329602	     -0.05643698	      0.88255556	     -0.00030116	     -0.20936750	      0.00452342	     -0.00024980	     48.24904591
      2.49677528	     -0.05214950	     -0.00029751	     -0.19322057	     -0.05643080	      0.88255522	     -0.00030143	     -0.20935086	      0.00452956	     -0.00024657	     48.16327795
      2.49814048	     -0.05207319	     -0.00026467	     -0.19314485	     -0.05642461	      0.88255489	     -0.00030169	     -0.20933413	      0.00453544	     -0.00024319	     48.24486839
      2.49950567	     -0.05199612	     -0.00022896	     -0.19306842	     -0.05641842	      0.88255456	     -0.00030193	     -0.20931733	      0.00454130	     -0.00023960	     48.09758610
      2.50087087	     -0.05192077	     -0.00019643	     -0.19299364	     -0.05641221	      0.88255424	     -0.00030215	     -0.20930048	      0.00454681	     -0.00023605	     48.22524999
      2.50202455	     -0.05185768	     -0.00016576	     -0.19293108	     -0.05640696	      0.88255396	     -0.00030232	     -0.20928627	      0.00455150	     -0.00023304	     48.04525452
      2.50317823	     -0.05179687	     -0.00013727	     -0.19287075	     -0.05640171	      0.88255370	     -0.00030248	     -0.20927210	      0.00455596	     -0.00023024	     48.04728537
      2.50467222	     -0.05171967	     -0.00009886	     -0.19279421	     -0.05639490	      0.88255336	     -0.00030268	     -0.20925391	      0.00456166	     -0.00022694	     47.93846509
      2.50616620	     -0.05164638	     -0.00006268	     -0.19272151	     -0.05638808	      0.88255302	     -0.00030285	     -0.20923592	      0.00456715	     -0.00022424	     47.97377713
      2.50732625	     -0.05159067	     -0.00003207	     -0.19266630	     -0.05638278	      0.88255276	     -0.00030298	     -0.20922215	      0.00457146	     -0.00022258	     47.80218614
      2.50848629	     -0.05153846	     -0.00000379	     -0.19261455	     -0.05637747	      0.88255250	     -0.00030309	     -0.20920858	      0.00457563	     -0.00022149	     47.77250708
      2.51000452	     -0.05147223	      0.00003462	     -0.19254894	     -0.05637052	      0.88255217	     -0.00030322	     -0.20919119	      0.00458113	     -0.00022096	     47.64689880
      2.51152276	     -0.05141261	      0.00006990	     -0.19248986	     -0.05636356	      0.88255183	     -0.00030334	     -0.20917423	      0.00458656	     -0.00022165	     47.64070684
      2.51261776	     -0.05136945	      0.00009833	     -0.19244715	     -0.05635854	      0.88255159	     -0.00030341	     -0.20916233	      0.00459057	     -0.00022292	     47.48054916
      2.51371276	     -0.05133136	      0.00012408	     -0.19240946	     -0.05635351	      0.88255134	     -0.00030348	     -0.20915071	      0.00459456	     -0.00022494	     47.40679540
      2.51532159	     -0.05127889	      0.00016283	     -0.19235758	     -0.05634611	      0.88255098	     -0.00030356	     -0.20913424	      0.00460052	     -0.00022929	     47.27286210
      2.51665908	     -0.05124219	      0.00019302	     -0.19232133	     -0.05633996	      0.88255067	     -0.00030361	     -0.20912110	      0.00460557	     -0.00023415	     47.14933415
      2.51799657	     -0.05120521	      0.00022533	     -0.19228485	     -0.05633379	      0.88255035	     -0.00030366	     -0.20910853	      0.00461077	     -0.00024022	     47.05430346
      2.51933407	     -0.05117739	      0.00025412	     -0.19225744	     -0.05632762	      0.88255002	     -0.00030369	     -0.20909651	      0.00461616	     -0.00024752	     46.87893117
      2.52067156	     -0.05114641	      0.00028645	     -0.19222695	     -0.05632145	      0.88254969	     -0.00030372	     -0.20908514	      0.00462172	     -0.00025613	     46.83930693
      2.52181404	     -0.05113075	      0.00031016	     -0.19221163	     -0.05631616	      0.88254939	     -0.00030373	     -0.20907591	      0.00462671	     -0.00026445	     46.61310225
      2.52295651	     -0.05111277	      0.00033602	     -0.19219403	     -0.05631087	      0.88254908	     -0.00030373	     -0.20906722	      0.00463183	     -0.00027372	     46.53501247
      2.52439222	     -0.05109778	      0.00036630	     -0.19217948	     -0.05630422	      0.88254868	     -0.00030373	     -0.20905699	      0.00463862	     -0.00028648	     46.31407954
      2.52582793	     -0.05108207	      0.00039826	     -0.19216425	     -0.05629755	      0.88254826	     -0.00030372	     -0.20904760	      0.00464569	     -0.00030053	     46.27613458
      2.52696553	     -0.05107964	      0.00042055	     -0.19216213	     -0.05629227	      0.88254791	     -0.00030370	     -0.20904072	      0.00465164	     -0.00031247	     45.98712036
      2.52810313	     -0.05107477	      0.00044456	     -0.19215762	     -0.05628697	      0.88254755	     -0.00030368	     -0.20903441	      0.00465777	     -0.00032517	     45.89831244
      2.52956861	     -0.05107649	      0.00047334	     -0.19215975	     -0.05628014	      0.88254706	     -0.00030365	     -0.20902706	      0.00466612	     -0.00034254	     45.63436283
      2.53103410	     -0.05107498	      0.00050324	     -0.19215869	     -0.05627329	      0.88254654	     -0.00030360	     -0.20902065	      0.00467484	     -0.00036097	     45.61981185
      2.53213240	     -0.05108340	      0.00052247	     -0.19216738	     -0.05626816	      0.88254614	     -0.00030357	     -0.20901639	      0.00468179	     -0.00037526	     45.29118033
      2.53323070	     -0.05108827	      0.00054317	     -0.19217255	     -0.05626301	      0.88254572	     -0.00030352	     -0.20901264	      0.00468890	     -0.00039000	     45.19364207
      2.53476735	     -0.05110035	      0.00057012	     -0.19218503	     -0.05625580	      0.88254510	     -0.00030346	     -0.20900815	      0.00469936	     -0.00041108	     44.93614038
      2.53630400	     -0.05110811	      0.00059812	     -0.19219321	     -0.05624857	      0.88254446	     -0.00030339	     -0.20900447	      0.00471023	     -0.00043249	     44.92056324
      2.53736098	     -0.05112150	      0.00061422	     -0.19220684	     -0.05624359	      0.88254399	     -0.00030334	     -0.20900232	      0.00471810	     -0.00044715	     44.61021740
      2.53841795	     -0.05113079	      0.00063159	     -0.19221639	     -0.05623859	      0.88254351	     -0.00030329	     -0.20900049	      0.00472609	     -0.00046176	     44.51096824
      2.54005887	     -0.05115031	      0.00065653	     -0.19223628	     -0.05623083	      0.88254273	     -0.00030320	     -0.20899821	      0.00473894	     -0.00048401	     44.26525607
      2.54141369	     -0.05116577	      0.00067686	     -0.19225205	     -0.05622440	      0.88254207	     -0.00030313	     -0.20899685	      0.00474985	     -0.00050187	     44.16643369
      2.54276851	     -0.05118806	      0.00069419	     -0.19227459	     -0.05621796	      0.88254138	     -0.00030305	     -0.20899587	      0.00476120	     -0.00051907	     43.91567106
      2.54412333	     -0.05120467	      0.00071271	     -0.19229149	     -0.05621150	      0.88254066	     -0.00030298	     -0.20899529	      0.00477279	     -0.00053559	     43.87647702
      2.54531637	     -0.05122722	      0.00072541	     -0.19231423	     -0.05620580	      0.88254001	     -0.00030291	     -0.20899500	      0.00478342	     -0.00054933	     43.63321257
      2.54650940	     -0.05124421	      0.00073914	     -0.19233142	     -0.05620009	      0.88253935	     -0.00030285	     -0.20899494	      0.00479425	     -0.00056234	     43.55602443
      2.54770243	     -0.05126526	      0.00075052	     -0.19235264	     -0.05619436	      0.88253867	     -0.00030278	     -0.20899501	      0.00480543	     -0.00057445	     43.39573648
      2.54930293	     -0.05129022	      0.00076514	     -0.19237783	     -0.05618666	      0.88253774	     -0.00030270	     -0.20899531	      0.00482083	     -0.00058920	     43.29861627
      2.55052847	     -0.05131457	      0.00077286	     -0.19240228	     -0.05618074	      0.88253701	     -0.00030264	     -0.20899562	      0.00483306	     -0.00059908	     43.13385702
      2.55175401	     -0.05133388	      0.00078080	     -0.19242171	     -0.05617481	      0.88253627	     -0.00030258	     -0.20899600	      0.00484546	     -0.00060762	     43.08168246
      2.55297955	     -0.05135728	      0.00078582	     -0.19244518	     -0.05616886	      0.88253552	     -0.00030252	     -0.20899638	      0.00485808	     -0.00061455	     42.96559023
      2.55454965	     -0.05138319	      0.00079173	     -0.19247118	     -0.05616122	      0.88253455	     -0.00030245	     -0.20899686	      0.00487430	     -0.00062101	     42.90472712
      2.55575694	     -0.05140886	      0.00079276	     -0.19249684	     -0.05615533	      0.88253380	     -0.00030240	     -0.20899717	      0.00488689	     -0.00062399	     42.77875696
      2.55696422	     -0.05142975	      0.00079400	     -0.19251774	     -0.05614942	      0.88253305	     -0.00030235	     -0.20899747	      0.00489941	     -0.00062526	     42.74873345
      2.55841793	     -0.05146033	      0.00079189	     -0.19254827	     -0.05614229	      0.88253214	     -0.00030229	     -0.20899773	      0.00491450	     -0.00062435	     42.65098933
      2.55987165	     -0.05148502	      0.00079021	     -0.19257291	     -0.05613514	      0.88253123	     -0.00030224	     -0.20899795	      0.00492933	     -0.00062091	     42.65885170
      2.56098026	     -0.05151222	      0.00078503	     -0.19260000	     -0.05612966	      0.88253055	     -0.00030221	     -0.20899804	      0.00494065	     -0.00061654	     42.54025761
      2.56208886	     -0.05153465	      0.00078055	     -0.19262235	     -0.05612418	      0.88252987	     -0.00030218	     -0.20899811	      0.00495178	     -0.00061083	     42.51598058
      2.56365458	     -0.05157059	      0.00077099	     -0.19265811	     -0.05611642	      0.88252892	     -0.00030213	     -0.20899812	      0.00496745	     -0.00060042	     42.46052822
      2.56501987	     -0.05159907	      0.00076204	     -0.19268642	     -0.05610962	      0.88252811	     -0.00030210	     -0.20899809	      0.00498094	     -0.00058922	     42.46641837
      2.56638516	     -0.05163360	      0.00074953	     -0.19272073	     -0.05610281	      0.88252731	     -0.00030207	     -0.20899796	      0.00499441	     -0.00057607	     42.40225528
      2.56775044	     -0.05166072	      0.00073787	     -0.19274764	     -0.05609599	      0.88252653	     -0.00030204	     -0.20899781	      0.00500761	     -0.00056118	     42.44251967
      2.56895269	     -0.05169245	      0.00072394	     -0.19277913	     -0.05608996	      0.88252587	     -0.00030202	     -0.20899757	      0.00501925	     -0.00054666	     42.36622474
      2.57015494	     -0.05171801	      0.00071105	     -0.19280447	     -0.05608392	      0.88252522	     -0.00030199	     -0.20899730	      0.00503071	     -0.00053106	     42.39261120
      2.57135718	     -0.05174670	      0.00069595	     -0.19283290	     -0.05607786	      0.88252459	     -0.00030197	     -0.20899692	      0.00504216	     -0.00051436	     42.37767100
      2.57299837	     -0.05178131	      0.00067522	     -0.19286716	     -0.05606958	      0.88252377	     -0.00030195	     -0.20899626	      0.00505757	     -0.00049003	     42.42396769
      2.57423698	     -0.05181181	      0.00065680	     -0.19289735	     -0.05606330	      0.88252317	     -0.00030193	     -0.20899558	      0.00506913	     -0.00047055	     42.38492006
      2.57547559	     -0.05183670	      0.00063922	     -0.19292195	     -0.05605702	      0.88252260	     -0.00030191	     -0.20899478	      0.00508046	     -0.00045031	     42.43280956
      2.57671421	     -0.05186467	      0.00061939	     -0.19294959	     -0.05605072	      0.88252206	     -0.00030188	     -0.20899382	      0.00509167	     -0.00042932	     42.43113215
      2.57831708	     -0.05189588	      0.00059400	     -0.19298038	     -0.05604255	      0.88252139	     -0.00030186	     -0.20899238	      0.00510580	     -0.00040126	     42.51048759
      2.57953424	     -0.05192423	      0.00057189	     -0.19300837	     -0.05603632	      0.88252092	     -0.00030183	     -0.20899108	      0.00511634	     -0.00037933	     42.48899749
      2.58075140	     -0.05194678	      0.00055080	     -0.19303056	     -0.05603009	      0.88252047	     -0.00030181	     -0.20898964	      0.00512657	     -0.00035702	     42.55843818
      2.58223121	     -0.05197813	      0.00052246	     -0.19306145	     -0.05602250	      0.88251996	     -0.00030177	     -0.20898763	      0.00513870	     -0.00032942	     42.58094191
      2.58371102	     -0.05200137	      0.00049530	     -0.19308424	     -0.05601488	      0.88251949	     -0.00030173	     -0.20898539	      0.00515027	     -0.00030152	     42.73971951
      2.58482227	     -0.05202638	      0.00047131	     -0.19310885	     -0.05600915	      0.88251917	     -0.00030170	     -0.20898350	      0.00515877	     -0.00028030	     42.71201914
      2.58593351	     -0.05204566	      0.00044876	     -0.19312775	     -0.05600342	      0.88251887	     -0.00030166	     -0.20898150	      0.00516687	     -0.00025905	     42.78624529
      2.58753598	     -0.05207611	      0.00041432	     -0.19315764	     -0.05599513	      0.88251848	     -0.00030159	     -0.20897836	      0.00517802	     -0.00022840	     42.84598253
      2.58891786	     -0.05209850	      0.00038470	     -0.19317954	     -0.05598797	      0.88251818	     -0.00030153	     -0.20897543	      0.00518701	     -0.00020221	     42.95371977
      2.59029974	     -0.05212621	      0.00035233	     -0.19320670	     -0.05598079	      0.88251792	     -0.00030146	     -0.20897226	      0.00519559	     -0.00017637	     42.99142150
      2.59168162	     -0.05214632	      0.00032229	     -0.19322631	     -0.05597361	      0.88251769	     -0.00030137	     -0.20896893	      0.00520361	     -0.00015116	     43.14305927
      2.59288383	     -0.05217111	      0.00029250	     -0.19325061	     -0.05596735	      0.88251753	     -0.00030129	     -0.20896584	      0.00521033	     -0.00012972	     43.17335253
      2.59408605	     -0.05219010	      0.00026491	     -0.19326914	     -0.05596108	      0.88251738	     -0.00030120	     -0.20896265	      0.00521662	     -0.00010896	     43.26926912
      2.59528826	     -0.05221212	      0.00023548	     -0.19329066	     -0.05595481	      0.88251726	     -0.00030110	     -0.20895930	      0.00522261	     -0.00008891	     43.34649921
      2.59695058	     -0.05223915	      0.00019578	     -0.19331704	     -0.05594612	      0.88251714	     -0.00030094	     -0.20895450	      0.00523034	     -0.00006257	     43.46827959
      2.59814466	     -0.05226227	      0.00016451	     -0.19333963	     -0.05593987	      0.88251707	     -0.00030082	     -0.20895090	      0.00523550	     -0.00004470	     43.55865159
      2.59933874	     -0.05228203	      0.00013537	     -0.19335892	     -0.05593361	      0.88251703	     -0.00030068	     -0.20894722	      0.00524037	     -0.00002782	     43.62527701
      2.60080107	     -0.05230890	      0.00009711	     -0.19338514	     -0.05592595	      0.88251700	     -0.00030049	     -0.20894258	      0.00524592	     -0.00000862	     43.77936978
      2.60203703	     -0.05232956	      0.00006704	     -0.19340532	     -0.05591946	      0.88251700	     -0.00030031	     -0.20893857	      0.00525033	      0.00000636	     43.81725176
      2.60327299	     -0.05235226	      0.00003422	     -0.19342746	     -0.05591297	      0.88251702	     -0.00030012	     -0.20893448	      0.00525439	      0.00002018	     43.97423838
      2.60450894	     -0.05237360	      0.00000341	     -0.19344830	     -0.05590647	      0.88251705	     -0.00029991	     -0.20893033	      0.00525818	      0.00003292	     44.01942411
      2.60574490	     -0.05239528	     -0.00002914	     -0.19346945	     -0.05589997	      0.88251710	     -0.00029968	     -0.20892610	      0.00526154	      0.00004455	     44.17011289
      2.60698086	     -0.05241573	     -0.00005992	     -0.19348939	     -0.05589347	      0.88251716	     -0.00029944	     -0.20892179	      0.00526456	      0.00005520	     44.21859236
      2.60821681	     -0.05243563	     -0.00009205	     -0.19350877	     -0.05588696	      0.88251724	     -0.00029918	     -0.20891738	      0.00526708	      0.00006481	     44.36089684
      2.60945277	     -0.05245435	     -0.00012274	     -0.19352700	     -0.05588045	      0.88251732	     -0.00029890	     -0.20891286	      0.00526920	      0.00007346	     44.41785412
      2.61068873	     -0.05247206	     -0.00015451	     -0.19354419	     -0.05587393	      0.88251742	     -0.00029860	     -0.20890823	      0.00527078	      0.00008113	     44.55956527
      2.61219332	     -0.05249163	     -0.00019112	     -0.19356318	     -0.05586600	      0.88251755	     -0.00029821	     -0.20890239	      0.00527211	      0.00008935	     44.62842729
      2.61327766	     -0.05250424	     -0.00021957	     -0.19357533	     -0.05586028	      0.88251764	     -0.00029791	     -0.20889804	      0.00527248	      0.00009449	     44.79119487
      2.61436201	     -0.05251450	     -0.00024616	     -0.19358517	     -0.05585457	      0.88251775	     -0.00029760	     -0.20889354	      0.00527247	      0.00009920	     44.86150021
      2.61584963	     -0.05252317	     -0.00028317	     -0.19359325	     -0.05584672	      0.88251790	     -0.00029716	     -0.20888702	      0.00527163	      0.00010498	     45.04788559
      2.61716150	     -0.05252410	     -0.00031356	     -0.19359370	     -0.05583981	      0.88251804	     -0.00029674	     -0.20888082	      0.00527016	      0.00010972	     45.14461907
      2.61847338	     -0.05251707	     -0.00034545	     -0.19358617	     -0.05583290	      0.88251819	     -0.00029630	     -0.20887406	      0.00526778	      0.00011429	     45.38117633
      2.61960655	     -0.05250412	     -0.00036973	     -0.19357285	     -0.05582693	      0.88251832	     -0.00029591	     -0.20886765	      0.00526510	      0.00011846	     45.45150347
      2.62073971	     -0.05248574	     -0.00039529	     -0.19355407	     -0.05582096	      0.88251846	     -0.00029550	     -0.20886063	      0.00526158	      0.00012287	     45.61539133
      2.62210144	     -0.05245706	     -0.00042364	     -0.19352495	     -0.05581380	      0.88251863	     -0.00029500	     -0.20885135	      0.00525630	      0.00012875	     45.74121610
      2.62346317	     -0.05242228	     -0.00045312	     -0.19348970	     -0.05580665	      0.88251881	     -0.00029447	     -0.20884114	      0.00524968	      0.00013526	     45.95416616
      2.62457296	     -0.05238990	     -0.00047414	     -0.19345699	     -0.05580083	      0.88251896	     -0.00029403	     -0.20883214	      0.00524340	      0.00014115	     46.01830917
      2.62568275	     -0.05235464	     -0.00049652	     -0.19342137	     -0.05579501	      0.88251912	     -0.00029357	     -0.20882254	      0.00523619	      0.00014745	     46.16272583
      2.62707800	     -0.05230630	     -0.00052255	     -0.19337259	     -0.05578771	      0.88251933	     -0.00029299	     -0.20880966	      0.00522597	      0.00015601	     46.31032189
      2.62847325	     -0.05225431	     -0.00055001	     -0.19332012	     -0.05578043	      0.88251956	     -0.00029238	     -0.20879592	      0.00521434	      0.00016517	     46.53754874
      2.62954069	     -0.05221245	     -0.00056824	     -0.19327795	     -0.05577487	      0.88251974	     -0.00029190	     -0.20878485	      0.00520463	      0.00017266	     46.61470550
      2.63060812	     -0.05216872	     -0.00058799	     -0.19323387	     -0.05576932	      0.88251993	     -0.00029142	     -0.20877334	      0.00519407	      0.00018043	     46.75752925
      2.63206403	     -0.05210747	     -0.00061312	     -0.19317215	     -0.05576177	      0.88252020	     -0.00029074	     -0.20875699	      0.00517844	      0.00019153	     46.91569567
      2.63351993	     -0.05204577	     -0.00063946	     -0.19310994	     -0.05575424	      0.88252048	     -0.00029004	     -0.20873999	      0.00516133	      0.00020289	     47.12799508
      2.63453724	     -0.05200251	     -0.00065490	     -0.19306639	     -0.05574900	      0.88252070	     -0.00028954	     -0.20872777	      0.00514864	      0.00021094	     47.18407673
      2.63555455	     -0.05195915	     -0.00067184	     -0.19302269	     -0.05574377	      0.88252091	     -0.00028903	     -0.20871532	      0.00513527	      0.00021886	     47.28901328
      2.63710699	     -0.05189396	     -0.00069555	     -0.19295701	     -0.05573581	      0.88252126	     -0.00028825	     -0.20869598	      0.00511376	      0.00023057	     47.42242852
      2.63838792	     -0.05184066	     -0.00071540	     -0.19290329	     -0.05572927	      0.88252156	     -0.00028758	     -0.20867977	      0.00509507	      0.00023958	     47.55281349
      2.63966885	     -0.05178756	     -0.00073281	     -0.19284981	     -0.05572276	      0.88252188	     -0.00028690	     -0.20866337	      0.00507574	      0.00024786	     47.65224503
      2.64094979	     -0.05173506	     -0.00075186	     -0.19279688	     -0.05571627	      0.88252220	     -0.00028621	     -0.20864679	      0.00505572	      0.00025510	     47.78691221
      2.64223072	     -0.05168320	     -0.00076731	     -0.19274467	     -0.05570981	      0.88252253	     -0.00028551	     -0.20863009	      0.00503525	      0.00026128	     47.87395170
      2.64331696	     -0.05163953	     -0.00078273	     -0.19270064	     -0.05570435	      0.88252282	     -0.00028491	     -0.20861583	      0.00501742	      0.00026543	     47.96617846
      2.64440320	     -0.05159572	     -0.00079566	     -0.19265653	     -0.05569891	      0.88252311	     -0.00028429	     -0.20860150	      0.00499934	      0.00026867	     48.03983056
      2.64579405	     -0.05153965	     -0.00081286	     -0.19260004	     -0.05569197	      0.88252348	     -0.00028350	     -0.20858305	      0.00497575	      0.00027127	     48.14641805
      2.64718489	     -0.05148355	     -0.00082734	     -0.19254357	     -0.05568506	      0.88252386	     -0.00028268	     -0.20856448	      0.00495179	      0.00027218	     48.22937815
      2.64827541	     -0.05143957	     -0.00084027	     -0.19249927	     -0.05567968	      0.88252416	     -0.00028204	     -0.20854984	      0.00493265	      0.00027157	     48.28966985
      2.64936594	     -0.05139525	     -0.00085074	     -0.19245467	     -0.05567431	      0.88252445	     -0.00028139	     -0.20853514	      0.00491335	      0.00026991	     48.33477774
      2.65078106	     -0.05133681	     -0.00086481	     -0.19239585	     -0.05566737	      0.88252483	     -0.00028053	     -0.20851596	      0.00488795	      0.00026611	     48.40356209
      2.65219617	     -0.05127828	     -0.00087596	     -0.19233700	     -0.05566047	      0.88252520	     -0.00027965	     -0.20849664	      0.00486227	      0.00026055	     48.44706501
      2.65324151	     -0.05123517	     -0.00088613	     -0.19229361	     -0.05565540	      0.88252547	     -0.00027900	     -0.20848229	      0.00484301	      0.00025523	     48.47158434
      2.65428685	     -0.05119190	     -0.00089404	     -0.19225010	     -0.05565035	      0.88252574	     -0.00027834	     -0.20846790	      0.00482364	      0.00024899	     48.48502479
      2.65577862	     -0.05113022	     -0.00090548	     -0.19218807	     -0.05564317	      0.88252610	     -0.00027739	     -0.20844727	      0.00479566	      0.00023844	     48.50575599
      2.65705834	     -0.05107816	     -0.00091341	     -0.19213573	     -0.05563705	      0.88252640	     -0.00027656	     -0.20842952	      0.00477144	      0.00022796	     48.49277266
      2.65833806	     -0.05102656	     -0.00092256	     -0.19208383	     -0.05563096	      0.88252668	     -0.00027573	     -0.20841175	      0.00474692	      0.00021608	     48.49997984
      2.65961778	     -0.05097530	     -0.00092863	     -0.19203232	     -0.05562490	      0.88252695	     -0.00027488	     -0.20839397	      0.00472229	      0.00020299	     48.46454612
      2.66089750	     -0.05092457	     -0.00093715	     -0.19198129	     -0.05561887	      0.88252720	     -0.00027402	     -0.20837617	      0.00469736	      0.00018859	     48.47065505
      2.66199105	     -0.05088209	     -0.00094118	     -0.19193863	     -0.05561375	      0.88252740	     -0.00027329	     -0.20836097	      0.00467600	      0.00017543	     48.40109430
      2.66308460	     -0.05084067	     -0.00094688	     -0.19189697	     -0.05560865	      0.88252759	     -0.00027254	     -0.20834581	      0.00465447	      0.00016135	     48.37137715
      2.66447550	     -0.05078908	     -0.00095222	     -0.19184512	     -0.05560219	      0.88252780	     -0.00027159	     -0.20832659	      0.00462697	      0.00014231	     48.30658024
      2.66586640	     -0.05073792	     -0.00095875	     -0.19179367	     -0.05559578	      0.88252798	     -0.00027062	     -0.20830745	      0.00459928	      0.00012197	     48.28461577
      2.66697115	     -0.05069770	     -0.00096122	     -0.19175328	     -0.05559071	      0.88252811	     -0.00026985	     -0.20829231	      0.00457729	      0.00010507	     48.19235979
      2.66807589	     -0.05065820	     -0.00096519	     -0.19171356	     -0.05558566	      0.88252821	     -0.00026907	     -0.20827722	      0.00455518	      0.00008745	     48.14573111
      2.66948619	     -0.05060865	     -0.00096834	     -0.19166378	     -0.05557926	      0.88252832	     -0.00026807	     -0.20825806	      0.00452692	      0.00006410	     48.05300604
      2.67089649	     -0.05055955	     -0.00097291	     -0.19161441	     -0.05557289	      0.88252839	     -0.00026705	     -0.20823900	      0.00449852	      0.00003981	     48.02307699
      2.67196116	     -0.05052209	     -0.00097380	     -0.19157679	     -0.05556812	      0.88252843	     -0.00026628	     -0.20822468	      0.00447713	      0.00002108	     47.90295016
      2.67302583	     -0.05048578	     -0.00097631	     -0.19154029	     -0.05556336	      0.88252844	     -0.00026551	     -0.20821046	      0.00445562	      0.00000198	     47.84066652
      2.67450432	     -0.05043579	     -0.00097794	     -0.19149007	     -0.05555680	      0.88252842	     -0.00026442	     -0.20819087	      0.00442577	     -0.00002497	     47.73134390
      2.67598280	     -0.05038574	     -0.00098060	     -0.19143975	     -0.05555027	      0.88252836	     -0.00026333	     -0.20817145	      0.00439585	     -0.00005235	     47.70087735
      2.67700824	     -0.05035142	     -0.00097962	     -0.19140531	     -0.05554578	      0.88252830	     -0.00026257	     -0.20815806	      0.00437520	     -0.00007141	     47.56491258
      2.67803367	     -0.05031772	     -0.00098012	     -0.19137145	     -0.05554130	      0.88252822	     -0.00026180	     -0.20814476	      0.00435452	     -0.00009058	     47.50262330
      2.67960735	     -0.05026614	     -0.00097926	     -0.19131966	     -0.05553447	      0.88252805	     -0.00026061	     -0.20812448	      0.00432288	     -0.00011999	     47.38243538
      2.68091161	     -0.05022238	     -0.00097892	     -0.19127571	     -0.05552885	      0.88252788	     -0.00025962	     -0.20810777	      0.00429673	     -0.00014427	     47.32427939
      2.68221586	     -0.05017746	     -0.00097615	     -0.19123065	     -0.05552327	      0.88252768	     -0.00025863	     -0.20809110	      0.00427077	     -0.00016821	     47.20542615
      2.68352011	     -0.05013235	     -0.00097521	     -0.19118535	     -0.05551771	      0.88252744	     -0.00025762	     -0.20807444	      0.00424483	     -0.00019181	     47.16974643
      2.68468057	     -0.05009221	     -0.00097143	     -0.19114511	     -0.05551280	      0.88252721	     -0.00025673	     -0.20805964	      0.00422195	     -0.00021231	     47.03674718
      2.68584103	     -0.05005225	     -0.00096928	     -0.19110500	     -0.05550791	      0.88252695	     -0.00025582	     -0.20804485	      0.00419911	     -0.00023243	     46.98245639
      2.68700149	     -0.05001203	     -0.00096536	     -0.19106468	     -0.05550305	      0.88252667	     -0.00025492	     -0.20803010	      0.00417645	     -0.00025201	     46.88486433
      2.68851422	     -0.04995798	     -0.00096084	     -0.19101047	     -0.05549676	      0.88252627	     -0.00025373	     -0.20801088	      0.00414711	     -0.00027670	     46.82935541
      2.68970238	     -0.04991464	     -0.00095493	     -0.19096705	     -0.05549184	      0.88252593	     -0.00025279	     -0.20799577	      0.00412433	     -0.00029526	     46.70816078
      2.69089055	     -0.04987125	     -0.00095033	     -0.19092354	     -0.05548696	      0.88252557	     -0.00025184	     -0.20798064	      0.00410166	     -0.00031314	     46.65963358
      2.69207872	     -0.04982818	     -0.00094391	     -0.19088040	     -0.05548210	      0.88252518	     -0.00025089	     -0.20796553	      0.00407924	     -0.00033024	     46.55791470
      2.69356990	     -0.04977402	     -0.00093665	     -0.19082611	     -0.05547603	      0.88252468	     -0.00024970	     -0.20794660	      0.00405136	     -0.00035071	     46.50900064
      2.69474253	     -0.04973103	     -0.00092844	     -0.19078308	     -0.05547130	      0.88252426	     -0.00024875	     -0.20793175	      0.00402978	     -0.00036591	     46.38565644
      2.69591515	     -0.04968774	     -0.00092149	     -0.19073971	     -0.05546658	      0.88252382	     -0.00024780	     -0.20791692	      0.00400839	     -0.00038042	     46.34628586
      2.69708778	     -0.04964437	     -0.00091282	     -0.19069630	     -0.05546190	      0.88252336	     -0.00024684	     -0.20790213	      0.00398729	     -0.00039414	     46.25968791
      2.69864104	     -0.04958866	     -0.00090205	     -0.19064051	     -0.05545572	      0.88252274	     -0.00024556	     -0.20788262	      0.00395966	     -0.00041123	     46.21369329
      2.69981176	     -0.04955006	     -0.00089191	     -0.19060189	     -0.05545110	      0.88252225	     -0.00024459	     -0.20786806	      0.00393918	     -0.00042328	     46.08693186
      2.70098249	     -0.04951467	     -0.00088333	     -0.19056644	     -0.05544650	      0.88252175	     -0.00024362	     -0.20785371	      0.00391888	     -0.00043484	     46.05226214
      2.70239610	     -0.04947521	     -0.00087101	     -0.19052694	     -0.05544098	      0.88252112	     -0.00024244	     -0.20783674	      0.00389481	     -0.00044815	     45.96303722
      2.70366588	     -0.04944198	     -0.00086135	     -0.19049364	     -0.05543605	      0.88252055	     -0.00024137	     -0.20782186	      0.00387345	     -0.00045971	     45.98988035
      2.70493567	     -0.04941040	     -0.00084903	     -0.19046204	     -0.05543114	      0.88251996	     -0.00024029	     -0.20780732	      0.00385246	     -0.00047084	     45.92509559
      2.70620545	     -0.04938037	     -0.00083863	     -0.19043196	     -0.05542626	      0.88251935	     -0.00023921	     -0.20779313	      0.00383161	     -0.00048175	     45.99663279
      2.70747523	     -0.04935163	     -0.00082531	     -0.19040321	     -0.05542141	      0.88251873	     -0.00023812	     -0.20777928	      0.00381108	     -0.00049235	     45.96096405
      2.70874501	     -0.04932415	     -0.00081406	     -0.19037568	     -0.05541658	      0.88251810	     -0.00023702	     -0.20776576	      0.00379067	     -0.00050284	     46.07212996
      2.71001479	     -0.04929788	     -0.00079972	     -0.19034942	     -0.05541178	      0.88251746	     -0.00023591	     -0.20775256	      0.00377063	     -0.00051309	     46.05751199
      2.71128457	     -0.04927305	     -0.00078760	     -0.19032455	     -0.05540701	      0.88251680	     -0.00023480	     -0.20773967	      0.00375077	     -0.00052329	     46.19760069
      2.71255435	     -0.04924956	     -0.00077229	     -0.19030109	     -0.05540226	      0.88251613	     -0.00023367	     -0.20772711	      0.00373141	     -0.00053330	     46.19515207
      2.71382413	     -0.04922749	     -0.00075932	     -0.19027899	     -0.05539753	      0.88251544	     -0.00023254	     -0.20771487	      0.00371237	     -0.00054332	     46.35569206
      2.71509391	     -0.04920664	     -0.00074307	     -0.19025818	     -0.05539283	      0.88251475	     -0.00023140	     -0.20770295	      0.00369400	     -0.00055318	     46.35784042
      2.71636370	     -0.04918713	     -0.00072906	     -0.19023868	     -0.05538815	      0.88251404	     -0.00023026	     -0.20769136	      0.00367612	     -0.00056305	     46.52796705
      2.71763348	     -0.04916884	     -0.00071147	     -0.19022046	     -0.05538349	      0.88251332	     -0.00022910	     -0.20768008	      0.00365908	     -0.00057266	     46.52367797
      2.71890326	     -0.04915192	     -0.00069634	     -0.19020355	     -0.05537886	      0.88251258	     -0.00022794	     -0.20766914	      0.00364269	     -0.00058214	     46.69363445
      2.72017304	     -0.04913599	     -0.00067796	     -0.19018772	     -0.05537424	      0.88251184	     -0.00022676	     -0.20765851	      0.00362730	     -0.00059132	     46.68121558
      2.72144282	     -0.04912121	     -0.00066202	     -0.19017298	     -0.05536965	      0.88251108	     -0.00022558	     -0.20764822	      0.00361269	     -0.00060038	     46.85055553
      2.72271260	     -0.04910717	     -0.00064290	     -0.19015906	     -0.05536507	      0.88251031	     -0.00022439	     -0.20763824	      0.00359915	     -0.00060914	     46.82800786
      2.72398238	     -0.04909402	     -0.00062615	     -0.19014598	     -0.05536051	      0.88250954	     -0.00022319	     -0.20762856	      0.00358646	     -0.00061779	     46.99042045
      2.72525216	     -0.04908132	     -0.00060631	     -0.19013342	     -0.05535596	      0.88250875	     -0.00022198	     -0.20761919	      0.00357488	     -0.00062614	     46.95470471
      2.72652194	     -0.04906940	     -0.00058874	     -0.19012159	     -0.05535143	      0.88250795	     -0.00022077	     -0.20761011	      0.00356417	     -0.00063437	     47.10348961
      2.72779173	     -0.04905790	     -0.00056823	     -0.19011024	     -0.05534691	      0.88250713	     -0.00021954	     -0.20760131	      0.00355458	     -0.00064230	     47.05470733
      2.72906151	     -0.04904714	     -0.00055008	     -0.19009960	     -0.05534240	      0.88250631	     -0.00021831	     -0.20759279	      0.00354586	     -0.00065006	     47.18592801
      2.73033129	     -0.04903665	     -0.00052914	     -0.19008929	     -0.05533790	      0.88250548	     -0.00021706	     -0.20758454	      0.00353820	     -0.00065749	     47.12113885
      2.73160107	     -0.04902698	     -0.00051019	     -0.19007976	     -0.05533341	      0.88250464	     -0.00021581	     -0.20757654	      0.00353136	     -0.00066471	     47.22913338
      2.73287085	     -0.04901766	     -0.00048868	     -0.19007063	     -0.05532893	      0.88250380	     -0.00021454	     -0.20756881	      0.00352553	     -0.00067159	     47.15204821
      2.73414063	     -0.04900953	     -0.00046906	     -0.19006266	     -0.05532446	      0.88250294	     -0.00021327	     -0.20756133	      0.00352047	     -0.00067824	     47.23441395
      2.73541041	     -0.04900209	     -0.00044712	     -0.19005542	     -0.05531999	      0.88250207	     -0.00021199	     -0.20755413	      0.00351638	     -0.00068457	     47.14748527
      2.73668019	     -0.04899600	     -0.00042694	     -0.19004950	     -0.05531553	      0.88250120	     -0.00021070	     -0.20754720	      0.00351304	     -0.00069072	     47.20989408
      2.73794997	     -0.04899041	     -0.00040470	     -0.19004413	     -0.05531107	      0.88250032	     -0.00020940	     -0.20754055	      0.00351063	     -0.00069657	     47.12054881
      2.73921976	     -0.04898596	     -0.00038398	     -0.19003987	     -0.05530661	      0.88249943	     -0.00020809	     -0.20753416	      0.00350898	     -0.00070225	     47.16516847
      2.74048954	     -0.04898185	     -0.00036138	     -0.19003599	     -0.05530216	      0.88249854	     -0.00020678	     -0.20752805	      0.00350823	     -0.00070769	     47.07450811
      2.74175932	     -0.04897913	     -0.00034020	     -0.19003347	     -0.05529770	      0.88249763	     -0.00020545	     -0.20752221	      0.00350821	     -0.00071298	     47.09981405
      2.74302910	     -0.04897678	     -0.00031738	     -0.19003136	     -0.05529325	      0.88249673	     -0.00020411	     -0.20751665	      0.00350905	     -0.00071806	     47.00739555
      2.74429888	     -0.04897611	     -0.00029585	     -0.19003091	     -0.05528879	      0.88249581	     -0.00020277	     -0.20751136	      0.00351059	     -0.00072298	     47.00920235
      2.74583173	     -0.04897669	     -0.00026763	     -0.19003179	     -0.05528341	      0.88249470	     -0.00020114	     -0.20750537	      0.00351351	     -0.00072864	     46.85763477
      2.74696854	     -0.04898034	     -0.00024914	     -0.19003563	     -0.05527941	      0.88249387	     -0.00019992	     -0.20750123	      0.00351624	     -0.00073272	     46.88372470
      2.74810535	     -0.04898478	     -0.00022858	     -0.19004028	     -0.05527541	      0.88249303	     -0.00019869	     -0.20749739	      0.00351961	     -0.00073665	     46.77446310
      2.74961235	     -0.04899546	     -0.00020299	     -0.19005123	     -0.05527011	      0.88249192	     -0.00019706	     -0.20749278	      0.00352486	     -0.00074175	     46.71534351
      2.75096280	     -0.04900811	     -0.00017820	     -0.19006416	     -0.05526534	      0.88249091	     -0.00019558	     -0.20748922	      0.00353044	     -0.00074626	     46.54799353
      2.75231324	     -0.04902808	     -0.00015649	     -0.19008434	     -0.05526057	      0.88248990	     -0.00019410	     -0.20748625	      0.00353671	     -0.00075085	     46.51978262
      2.75349876	     -0.04904626	     -0.00013414	     -0.19010278	     -0.05525637	      0.88248901	     -0.00019279	     -0.20748421	      0.00354296	     -0.00075495	     46.34241908
      2.75468429	     -0.04907033	     -0.00011439	     -0.19012707	     -0.05525217	      0.88248811	     -0.00019147	     -0.20748270	      0.00354978	     -0.00075922	     46.26542749
      2.75586981	     -0.04909529	     -0.00009310	     -0.19015228	     -0.05524796	      0.88248721	     -0.00019015	     -0.20748178	      0.00355729	     -0.00076363	     46.14343967
      2.75745859	     -0.04913442	     -0.00006629	     -0.19019171	     -0.05524230	      0.88248599	     -0.00018837	     -0.20748141	      0.00356837	     -0.00076979	     46.01456333
      2.75865898	     -0.04916312	     -0.00004349	     -0.19022070	     -0.05523801	      0.88248507	     -0.00018701	     -0.20748182	      0.00357756	     -0.00077466	     45.88741861
      2.75985937	     -0.04919774	     -0.00002302	     -0.19025557	     -0.05523371	      0.88248413	     -0.00018565	     -0.20748277	      0.00358740	     -0.00077973	     45.76153888
      2.76105975	     -0.04923244	     -0.00000081	     -0.19029056	     -0.05522939	      0.88248319	     -0.00018428	     -0.20748430	      0.00359792	     -0.00078505	     45.64475817
      2.76263253	     -0.04928489	      0.00002629	     -0.19034336	     -0.05522372	      0.88248195	     -0.00018247	     -0.20748718	      0.00361272	     -0.00079238	     45.46523926
      2.76380386	     -0.04932222	      0.00004880	     -0.19038101	     -0.05521949	      0.88248102	     -0.00018112	     -0.20748999	      0.00362448	     -0.00079808	     45.38809031
      2.76497519	     -0.04936580	      0.00006888	     -0.19042486	     -0.05521523	      0.88248008	     -0.00017976	     -0.20749332	      0.00363689	     -0.00080390	     45.24230911
      2.76642053	     -0.04941854	      0.00009544	     -0.19047798	     -0.05520997	      0.88247892	     -0.00017808	     -0.20749818	      0.00365300	     -0.00081116	     45.15185001
      2.76770870	     -0.04947312	      0.00011640	     -0.19053284	     -0.05520525	      0.88247787	     -0.00017657	     -0.20750318	      0.00366810	     -0.00081754	     44.96344440
      2.76899686	     -0.04952481	      0.00013966	     -0.19058488	     -0.05520051	      0.88247681	     -0.00017506	     -0.20750887	      0.00368376	     -0.00082372	     44.91345673
      2.77028502	     -0.04958580	      0.00015961	     -0.19064617	     -0.05519576	      0.88247574	     -0.00017354	     -0.20751517	      0.00370003	     -0.00082954	     44.70443328
      2.77157318	     -0.04964260	      0.00018246	     -0.19070332	     -0.05519098	      0.88247467	     -0.00017202	     -0.20752217	      0.00371677	     -0.00083500	     44.67741097
      2.77286134	     -0.04970955	      0.00020156	     -0.19077056	     -0.05518618	      0.88247359	     -0.00017049	     -0.20752977	      0.00373410	     -0.00083994	     44.46306582
      2.77414950	     -0.04977021	      0.00022390	     -0.19083159	     -0.05518136	      0.88247251	     -0.00016896	     -0.20753803	      0.00375182	     -0.00084437	     44.46382076
      2.77543766	     -0.04984170	      0.00024202	     -0.19090338	     -0.05517652	      0.88247142	     -0.00016743	     -0.20754683	      0.00377007	     -0.00084808	     44.24518766
      2.77672582	     -0.04990651	      0.00026356	     -0.19096856	     -0.05517165	      0.88247032	     -0.00016590	     -0.20755626	      0.00378862	     -0.00085112	     44.25208204
      2.77801398	     -0.04998415	      0.00028067	     -0.19104650	     -0.05516676	      0.88246923	     -0.00016436	     -0.20756620	      0.00380760	     -0.00085330	     44.01802688
      2.77916334	     -0.05004722	      0.00029922	     -0.19110991	     -0.05516237	      0.88246824	     -0.00016299	     -0.20757560	      0.00382469	     -0.00085465	     43.98187925
      2.78031270	     -0.05011782	      0.00031502	     -0.19118081	     -0.05515796	      0.88246726	     -0.00016163	     -0.20758541	      0.00384209	     -0.00085538	     43.83221044
      2.78172921	     -0.05020237	      0.00033561	     -0.19126577	     -0.05515251	      0.88246605	     -0.00015995	     -0.20759809	      0.00386384	     -0.00085556	     43.75052663
      2.78314572	     -0.05029354	      0.00035345	     -0.19135730	     -0.05514702	      0.88246484	     -0.00015827	     -0.20761132	      0.00388606	     -0.00085489	     43.57624589
      2.78433241	     -0.05036415	      0.00037044	     -0.19142826	     -0.05514239	      0.88246382	     -0.00015687	     -0.20762283	      0.00390491	     -0.00085376	     43.53125574
      2.78551910	     -0.05043976	      0.00038482	     -0.19150420	     -0.05513775	      0.88246281	     -0.00015548	     -0.20763461	      0.00392410	     -0.00085204	     43.40055865
      2.78670579	     -0.05051009	      0.00039976	     -0.19157487	     -0.05513308	      0.88246180	     -0.00015409	     -0.20764664	      0.00394352	     -0.00084978	     43.32509995
      2.78832840	     -0.05061033	      0.00041735	     -0.19167553	     -0.05512666	      0.88246043	     -0.00015220	     -0.20766339	      0.00397046	     -0.00084565	     43.15484838
      2.78953469	     -0.05067991	      0.00043162	     -0.19174547	     -0.05512186	      0.88245941	     -0.00015081	     -0.20767609	      0.00399068	     -0.00084194	     43.07720196
      2.79074098	     -0.05075283	      0.00044355	     -0.19181870	     -0.05511703	      0.88245840	     -0.00014943	     -0.20768888	      0.00401117	     -0.00083760	     42.96573556
      2.79219508	     -0.05083396	      0.00045912	     -0.19190026	     -0.05511118	      0.88245718	     -0.00014778	     -0.20770439	      0.00403607	     -0.00083151	     42.86143176
      2.79348844	     -0.05090851	      0.00047002	     -0.19197513	     -0.05510595	      0.88245611	     -0.00014633	     -0.20771811	      0.00405844	     -0.00082522	     42.75914672
      2.79478180	     -0.05097433	      0.00048280	     -0.19204133	     -0.05510068	      0.88245505	     -0.00014490	     -0.20773174	      0.00408084	     -0.00081818	     42.65603283
      2.79607515	     -0.05104382	      0.00049210	     -0.19211113	     -0.05509539	      0.88245400	     -0.00014348	     -0.20774513	      0.00410337	     -0.00081033	     42.57894821
      2.79736851	     -0.05110515	      0.00050312	     -0.19217282	     -0.05509007	      0.88245295	     -0.00014208	     -0.20775828	      0.00412589	     -0.00080181	     42.47817870
      2.79866187	     -0.05117068	      0.00051028	     -0.19223864	     -0.05508472	      0.88245192	     -0.00014070	     -0.20777109	      0.00414849	     -0.00079258	     42.45358944
      2.79995523	     -0.05122843	      0.00051935	     -0.19229672	     -0.05507934	      0.88245090	     -0.00013934	     -0.20778361	      0.00417105	     -0.00078273	     42.35699536
      2.80124859	     -0.05129062	      0.00052476	     -0.19235918	     -0.05507393	      0.88244990	     -0.00013800	     -0.20779576	      0.00419359	     -0.00077222	     42.36097644
      2.80254194	     -0.05134614	      0.00053203	     -0.19241501	     -0.05506849	      0.88244891	     -0.00013668	     -0.20780759	      0.00421603	     -0.00076121	     42.25147190
      2.80383530	     -0.05140604	      0.00053536	     -0.19247516	     -0.05506302	      0.88244793	     -0.00013539	     -0.20781905	      0.00423841	     -0.00074977	     42.29984815
      2.80512866	     -0.05145971	      0.00054065	     -0.19252911	     -0.05505753	      0.88244697	     -0.00013412	     -0.20783018	      0.00426071	     -0.00073801	     42.18524164
      2.80642202	     -0.05151757	      0.00054201	     -0.19258718	     -0.05505200	      0.88244602	     -0.00013287	     -0.20784092	      0.00428292	     -0.00072602	     42.27580962
      2.80771538	     -0.05156932	      0.00054564	     -0.19263921	     -0.05504645	      0.88244509	     -0.00013165	     -0.20785133	      0.00430505	     -0.00071383	     42.15332669
      2.80900873	     -0.05162441	      0.00054513	     -0.19269449	     -0.05504087	      0.88244417	     -0.00013046	     -0.20786133	      0.00432704	     -0.00070150	     42.28896502
      2.81030209	     -0.05167358	      0.00054722	     -0.19274391	     -0.05503526	      0.88244327	     -0.00012929	     -0.20787098	      0.00434893	     -0.00068908	     42.14612210
      2.81159545	     -0.05172543	      0.00054484	     -0.19279593	     -0.05502962	      0.88244239	     -0.00012815	     -0.20788021	      0.00437057	     -0.00067668	     42.35755002
      2.81288881	     -0.05177157	      0.00054555	     -0.19284230	     -0.05502395	      0.88244152	     -0.00012703	     -0.20788907	      0.00439206	     -0.00066431	     42.19849636
      2.81418216	     -0.05182003	      0.00054111	     -0.19289090	     -0.05501826	      0.88244067	     -0.00012595	     -0.20789751	      0.00441313	     -0.00065207	     42.50847870
      2.81532802	     -0.05185854	      0.00054006	     -0.19292959	     -0.05501319	      0.88243993	     -0.00012501	     -0.20790467	      0.00443162	     -0.00064125	     42.37998140
      2.81647387	     -0.05189755	      0.00053573	     -0.19296873	     -0.05500810	      0.88243920	     -0.00012409	     -0.20791150	      0.00444971	     -0.00063051	     42.56918826
      2.81786737	     -0.05194223	      0.00053149	     -0.19301357	     -0.05500189	      0.88243833	     -0.00012301	     -0.20791938	      0.00447127	     -0.00061747	     42.58810616
      2.81926087	     -0.05198604	      0.00052415	     -0.19305749	     -0.05499564	      0.88243748	     -0.00012196	     -0.20792679	      0.00449214	     -0.00060459	     42.92559067
      2.82040438	     -0.05201937	      0.00051986	     -0.19309095	     -0.05499049	      0.88243680	     -0.00012112	     -0.20793253	      0.00450895	     -0.00059407	     42.86191468
      2.82154790	     -0.05205264	      0.00051283	     -0.19312429	     -0.05498533	      0.88243612	     -0.00012031	     -0.20793798	      0.00452526	     -0.00058367	     43.10264467
      2.82295917	     -0.05209189	      0.00050492	     -0.19316365	     -0.05497893	      0.88243531	     -0.00011934	     -0.20794429	      0.00454492	     -0.00057090	     43.20068753
      2.82437045	     -0.05212990	      0.00049393	     -0.19320171	     -0.05497250	      0.88243451	     -0.00011841	     -0.20795016	      0.00456388	     -0.00055828	     43.63174883
      2.82546619	     -0.05215774	      0.00048738	     -0.19322963	     -0.05496749	      0.88243390	     -0.00011771	     -0.20795441	      0.00457833	     -0.00054852	     43.59123653
      2.82656193	     -0.05218466	      0.00047857	     -0.19325659	     -0.05496247	      0.88243331	     -0.00011704	     -0.20795838	      0.00459236	     -0.00053889	     43.84661860
      2.82803415	     -0.05221892	      0.00046740	     -0.19329091	     -0.05495569	      0.88243253	     -0.00011617	     -0.20796328	      0.00461080	     -0.00052600	     44.01566074
      2.82950638	     -0.05225150	      0.00045319	     -0.19332350	     -0.05494889	      0.88243176	     -0.00011535	     -0.20796767	      0.00462861	     -0.00051326	     44.51934537
      2.83055465	     -0.05227369	      0.00044488	     -0.19334574	     -0.05494403	      0.88243123	     -0.00011479	     -0.20797048	      0.00464114	     -0.00050413	     44.47993007
      2.83160293	     -0.05229524	      0.00043434	     -0.19336729	     -0.05493916	      0.88243070	     -0.00011425	     -0.20797304	      0.00465333	     -0.00049506	     44.72785834
      2.83316203	     -0.05232606	      0.00041884	     -0.19339812	     -0.05493189	      0.88242994	     -0.00011350	     -0.20797638	      0.00467112	     -0.00048160	     44.95487812
      2.83446639	     -0.05235046	      0.00040396	     -0.19342250	     -0.05492579	      0.88242932	     -0.00011290	     -0.20797877	      0.00468564	     -0.00047045	     45.32610505
      2.83577075	     -0.05237183	      0.00039032	     -0.19344388	     -0.05491967	      0.88242871	     -0.00011235	     -0.20798075	      0.00470001	     -0.00045929	     45.44832434
      2.83707512	     -0.05238796	      0.00037409	     -0.19345996	     -0.05491353	      0.88242812	     -0.00011182	     -0.20798224	      0.00471406	     -0.00044813	     45.93170814
      2.83837948	     -0.05239713	      0.00036092	     -0.19346915	     -0.05490737	      0.88242755	     -0.00011134	     -0.20798312	      0.00472804	     -0.00043668	     45.97944475
      2.83947865	     -0.05239904	      0.00034718	     -0.19347103	     -0.05490217	      0.88242707	     -0.00011096	     -0.20798329	      0.00473945	     -0.00042684	     46.40962944
      2.84057783	     -0.05239587	      0.00033551	     -0.19346787	     -0.05489695	      0.88242661	     -0.00011061	     -0.20798285	      0.00475073	     -0.00041664	     46.56696679
      2.84200119	     -0.05238466	      0.00031906	     -0.19345665	     -0.05489018	      0.88242602	     -0.00011019	     -0.20798132	      0.00476488	     -0.00040287	     46.97199174
      2.84342455	     -0.05236507	      0.00030458	     -0.19343709	     -0.05488339	      0.88242546	     -0.00010981	     -0.20797863	      0.00477863	     -0.00038813	     47.12670259
      2.84452161	     -0.05234451	      0.00029126	     -0.19341651	     -0.05487814	      0.88242504	     -0.00010956	     -0.20797573	      0.00478872	     -0.00037608	     47.53348921
      2.84561867	     -0.05231907	      0.00027989	     -0.19339107	     -0.05487288	      0.88242464	     -0.00010933	     -0.20797209	      0.00479851	     -0.00036327	     47.69568169
      2.84707238	     -0.05227710	      0.00026382	     -0.19334910	     -0.05486590	      0.88242412	     -0.00010906	     -0.20796607	      0.00481081	     -0.00034516	     48.09391404
      2.84852610	     -0.05222617	      0.00025007	     -0.19329820	     -0.05485889	      0.88242363	     -0.00010885	     -0.20795866	      0.00482247	     -0.00032559	     48.22379860
      2.84956875	     -0.05218501	      0.00023787	     -0.19325701	     -0.05485386	      0.88242330	     -0.00010872	     -0.20795247	      0.00483024	     -0.00031072	     48.60652199
      2.85061141	     -0.05214042	      0.00022747	     -0.19321241	     -0.05484882	      0.88242299	     -0.00010862	     -0.20794556	      0.00483767	     -0.00029505	     48.76484748
      2.85215756	     -0.05206795	      0.00021112	     -0.19313991	     -0.05484133	      0.88242255	     -0.00010852	     -0.20793403	      0.00484785	     -0.00027050	     49.13405551
      2.85345744	     -0.05200081	      0.00019867	     -0.19307275	     -0.05483503	      0.88242221	     -0.00010847	     -0.20792318	      0.00485568	     -0.00024859	     49.29733822
      2.85475733	     -0.05192759	      0.00018466	     -0.19299948	     -0.05482871	      0.88242190	     -0.00010847	     -0.20791124	      0.00486266	     -0.00022564	     49.69403901
      2.85605721	     -0.05184915	      0.00017313	     -0.19292102	     -0.05482239	      0.88242162	     -0.00010850	     -0.20789825	      0.00486889	     -0.00020155	     49.78695488
      2.85722387	     -0.05177453	      0.00016021	     -0.19284633	     -0.05481670	      0.88242140	     -0.00010856	     -0.20788571	      0.00487359	     -0.00017915	     50.16441999
      2.85839053	     -0.05169649	      0.00014955	     -0.19276823	     -0.05481101	      0.88242121	     -0.00010865	     -0.20787238	      0.00487759	     -0.00015594	     50.28519078
      2.85955719	     -0.05161468	      0.00013789	     -0.19268635	     -0.05480532	      0.88242104	     -0.00010877	     -0.20785828	      0.00488073	     -0.00013202	     50.57462349
      2.86104054	     -0.05150589	      0.00012475	     -0.19257747	     -0.05479808	      0.88242087	     -0.00010898	     -0.20783926	      0.00488356	     -0.00010059	     50.75973598
      2.86222587	     -0.05141488	      0.00011273	     -0.19248634	     -0.05479229	      0.88242076	     -0.00010917	     -0.20782319	      0.00488476	     -0.00007486	     51.11001967
      2.86341119	     -0.05132054	      0.00010272	     -0.19239191	     -0.05478650	      0.88242069	     -0.00010940	     -0.20780637	      0.00488513	     -0.00004860	     51.23497069
      2.86459652	     -0.05122316	      0.00009151	     -0.19229441	     -0.05478071	      0.88242065	     -0.00010967	     -0.20778882	      0.00488453	     -0.00002199	     51.51417561
      2.86606810	     -0.05109865	      0.00007943	     -0.19216975	     -0.05477352	      0.88242064	     -0.00011004	     -0.20776604	      0.00488254	      0.00001143	     51.66962218
      2.86723555	     -0.05099786	      0.00006817	     -0.19206880	     -0.05476782	      0.88242067	     -0.00011037	     -0.20774723	      0.00487985	      0.00003797	     51.98219632
      2.86840300	     -0.05089609	      0.00005881	     -0.19196689	     -0.05476213	      0.88242073	     -0.00011073	     -0.20772783	      0.00487632	      0.00006442	     52.08161200
      2.86957045	     -0.05079307	      0.00004833	     -0.19186369	     -0.05475644	      0.88242082	     -0.00011112	     -0.20770787	      0.00487186	      0.00009053	     52.31767216
      2.87110131	     -0.05065575	      0.00003615	     -0.19172614	     -0.05474899	      0.88242098	     -0.00011168	     -0.20768091	      0.00486480	      0.00012409	     52.47472158
      2.87226305	     -0.05055074	      0.00002521	     -0.19162091	     -0.05474334	      0.88242114	     -0.00011214	     -0.20765989	      0.00485841	      0.00014881	     52.76212989
      2.87342479	     -0.05044551	      0.00001597	     -0.19151547	     -0.05473770	      0.88242133	     -0.00011263	     -0.20763843	      0.00485128	      0.00017282	     52.85742450
      2.87482383	     -0.05031916	      0.00000336	     -0.19138882	     -0.05473092	      0.88242159	     -0.00011327	     -0.20761208	      0.00484158	      0.00020054	     53.13957726
      2.87608205	     -0.05020692	     -0.00000641	     -0.19127633	     -0.05472483	      0.88242186	     -0.00011387	     -0.20758799	      0.00483197	      0.00022427	     53.19869708
      2.87734027	     -0.05009678	     -0.00001863	     -0.19116587	     -0.05471876	      0.88242215	     -0.00011452	     -0.20756360	      0.00482140	      0.00024663	     53.47491075
      2.87859849	     -0.04998914	     -0.00002871	     -0.19105794	     -0.05471270	      0.88242248	     -0.00011520	     -0.20753902	      0.00481006	      0.00026755	     53.50552123
      2.87985671	     -0.04988521	     -0.00004148	     -0.19095363	     -0.05470665	      0.88242283	     -0.00011592	     -0.20751432	      0.00479780	      0.00028675	     53.75925764
      2.88111494	     -0.04978565	     -0.00005202	     -0.19085374	     -0.05470063	      0.88242320	     -0.00011667	     -0.20748961	      0.00478486	      0.00030418	     53.76416670
      2.88237316	     -0.04969004	     -0.00006598	     -0.19075771	     -0.05469461	      0.88242359	     -0.00011745	     -0.20746502	      0.00477108	      0.00031959	     53.99522612
      2.88363138	     -0.04959985	     -0.00007777	     -0.19066713	     -0.05468862	      0.88242400	     -0.00011827	     -0.20744067	      0.00475669	      0.00033305	     53.96557371
      2.88488960	     -0.04951517	     -0.00009232	     -0.19058199	     -0.05468264	      0.88242443	     -0.00011913	     -0.20741666	      0.00474155	      0.00034424	     54.16819020
      2.88614782	     -0.04943462	     -0.00010392	     -0.19050104	     -0.05467669	      0.88242487	     -0.00012002	     -0.20739303	      0.00472596	      0.00035323	     54.13685932
      2.88740605	     -0.04935795	     -0.00011837	     -0.19042389	     -0.05467075	      0.88242532	     -0.00012095	     -0.20736981	      0.00470976	      0.00035978	     54.32111843
      2.88866427	     -0.04928414	     -0.00012947	     -0.19034967	     -0.05466484	      0.88242577	     -0.00012190	     -0.20734699	      0.00469322	      0.00036404	     54.27481072
      2.88992249	     -0.04921298	     -0.00014343	     -0.19027803	     -0.05465894	      0.88242623	     -0.00012289	     -0.20732454	      0.00467616	      0.00036588	     54.43567708
      2.89118071	     -0.04914410	     -0.00015380	     -0.19020875	     -0.05465307	      0.88242669	     -0.00012392	     -0.20730245	      0.00465880	      0.00036552	     54.37412624
      2.89243893	     -0.04907816	     -0.00016717	     -0.19014232	     -0.05464722	      0.88242715	     -0.00012497	     -0.20728070	      0.00464096	      0.00036284	     54.50392198
      2.89369716	     -0.04901490	     -0.00017677	     -0.19007866	     -0.05464139	      0.88242760	     -0.00012606	     -0.20725930	      0.00462287	      0.00035810	     54.42498421
      2.89495538	     -0.04895466	     -0.00018953	     -0.19001794	     -0.05463559	      0.88242805	     -0.00012718	     -0.20723824	      0.00460432	      0.00035122	     54.52463898
      2.89621360	     -0.04889664	     -0.00019837	     -0.18995953	     -0.05462980	      0.88242849	     -0.00012833	     -0.20721752	      0.00458557	      0.00034246	     54.42976201
      2.89747182	     -0.04884311	     -0.00021067	     -0.18990552	     -0.05462405	      0.88242891	     -0.00012951	     -0.20719716	      0.00456641	      0.00033173	     54.48868111
      2.89873004	     -0.04879229	     -0.00021894	     -0.18985430	     -0.05461831	      0.88242932	     -0.00013072	     -0.20717719	      0.00454708	      0.00031927	     54.37425370
      2.89998827	     -0.04874651	     -0.00023087	     -0.18980803	     -0.05461260	      0.88242971	     -0.00013196	     -0.20715764	      0.00452740	      0.00030498	     54.39805860
      2.90124649	     -0.04870235	     -0.00023847	     -0.18976348	     -0.05460692	      0.88243009	     -0.00013323	     -0.20713852	      0.00450763	      0.00028912	     54.27732302
      2.90250471	     -0.04866403	     -0.00025004	     -0.18972468	     -0.05460126	      0.88243044	     -0.00013453	     -0.20711985	      0.00448760	      0.00027161	     54.26534811
      2.90376293	     -0.04862519	     -0.00025684	     -0.18968545	     -0.05459563	      0.88243077	     -0.00013585	     -0.20710163	      0.00446755	      0.00025272	     54.15669022
      2.90489362	     -0.04859520	     -0.00026651	     -0.18965505	     -0.05459059	      0.88243105	     -0.00013707	     -0.20708561	      0.00444940	      0.00023459	     54.10028477
      2.90602431	     -0.04856426	     -0.00027312	     -0.18962375	     -0.05458557	      0.88243130	     -0.00013832	     -0.20706993	      0.00443124	      0.00021554	     54.02245763
      2.90739311	     -0.04853058	     -0.00028278	     -0.18958960	     -0.05457952	      0.88243158	     -0.00013985	     -0.20705133	      0.00440919	      0.00019141	     53.92317286
      2.90876191	     -0.04849461	     -0.00028917	     -0.18955322	     -0.05457350	      0.88243182	     -0.00014142	     -0.20703315	      0.00438707	      0.00016638	     53.85762287
      2.90985711	     -0.04847235	     -0.00029726	     -0.18953058	     -0.05456870	      0.88243199	     -0.00014270	     -0.20701886	      0.00436933	      0.00014591	     53.70417843
      2.91095230	     -0.04844721	     -0.00030254	     -0.18950510	     -0.05456392	      0.88243214	     -0.00014400	     -0.20700483	      0.00435153	      0.00012514	     53.62544471
      2.91234055	     -0.04842109	     -0.00031073	     -0.18947853	     -0.05455790	      0.88243230	     -0.00014568	     -0.20698736	      0.00432893	      0.00009864	     53.44437759
      2.91372879	     -0.04839085	     -0.00031579	     -0.18944791	     -0.05455191	      0.88243242	     -0.00014740	     -0.20697029	      0.00430623	      0.00007211	     53.42142655
      2.91474278	     -0.04837668	     -0.00032227	     -0.18943339	     -0.05454755	      0.88243248	     -0.00014867	     -0.20695802	      0.00428972	      0.00005292	     53.18506856
      2.91575676	     -0.04835826	     -0.00032639	     -0.18941468	     -0.05454321	      0.88243252	     -0.00014996	     -0.20694594	      0.00427314	      0.00003390	     53.09871980
      2.91724285	     -0.04833531	     -0.00033318	     -0.18939127	     -0.05453687	      0.88243255	     -0.00015189	     -0.20692854	      0.00424888	      0.00000660	     52.88711436
      2.91850016	     -0.04831367	     -0.00033732	     -0.18936928	     -0.05453154	      0.88243255	     -0.00015355	     -0.20691410	      0.00422832	     -0.00001584	     52.80260907
      2.91975747	     -0.04829808	     -0.00034303	     -0.18935330	     -0.05452624	      0.88243252	     -0.00015523	     -0.20689987	      0.00420786	     -0.00003747	     52.55569327
      2.92101478	     -0.04827685	     -0.00034599	     -0.18933175	     -0.05452096	      0.88243245	     -0.00015694	     -0.20688589	      0.00418734	     -0.00005825	     52.52028165
      2.92214296	     -0.04826579	     -0.00035095	     -0.18932033	     -0.05451625	      0.88243238	     -0.00015850	     -0.20687351	      0.00416906	     -0.00007597	     52.24797131
      2.92327114	     -0.04824977	     -0.00035347	     -0.18930401	     -0.05451156	      0.88243228	     -0.00016008	     -0.20686134	      0.00415075	     -0.00009287	     52.16859407
      2.92439932	     -0.04823897	     -0.00035715	     -0.18929289	     -0.05450688	      0.88243217	     -0.00016168	     -0.20684934	      0.00413254	     -0.00010877	     51.95584467
      2.92583611	     -0.04822293	     -0.00036005	     -0.18927647	     -0.05450096	      0.88243200	     -0.00016374	     -0.20683438	      0.00410938	     -0.00012763	     51.83413773
      2.92698353	     -0.04821650	     -0.00036390	     -0.18926971	     -0.05449626	      0.88243185	     -0.00016541	     -0.20682265	      0.00409106	     -0.00014146	     51.55523442
      2.92813095	     -0.04820610	     -0.00036571	     -0.18925902	     -0.05449157	      0.88243168	     -0.00016710	     -0.20681117	      0.00407275	     -0.00015424	     51.45795487
      2.92927837	     -0.04820088	     -0.00036871	     -0.18925348	     -0.05448691	      0.88243149	     -0.00016881	     -0.20679990	      0.00405462	     -0.00016589	     51.22511445
      2.93070187	     -0.04819179	     -0.00037054	     -0.18924404	     -0.05448116	      0.88243125	     -0.00017096	     -0.20678624	      0.00403226	     -0.00017884	     51.10304951
      2.93183180	     -0.04819137	     -0.00037366	     -0.18924329	     -0.05447661	      0.88243104	     -0.00017269	     -0.20677563	      0.00401476	     -0.00018786	     50.80789992
      2.93296172	     -0.04818729	     -0.00037487	     -0.18923894	     -0.05447208	      0.88243082	     -0.00017443	     -0.20676527	      0.00399736	     -0.00019589	     50.69915982
      2.93409165	     -0.04818816	     -0.00037720	     -0.18923951	     -0.05446758	      0.88243060	     -0.00017619	     -0.20675513	      0.00398020	     -0.00020287	     50.46798593
      2.93557320	     -0.04818751	     -0.00037869	     -0.18923850	     -0.05446170	      0.88243029	     -0.00017853	     -0.20674222	      0.00395796	     -0.00021056	     50.31908571
      2.93669774	     -0.04819359	     -0.00038144	     -0.18924428	     -0.05445725	      0.88243005	     -0.00018032	     -0.20673268	      0.00394140	     -0.00021523	     50.01396889
      2.93782229	     -0.04819618	     -0.00038237	     -0.18924659	     -0.05445283	      0.88242981	     -0.00018212	     -0.20672340	      0.00392501	     -0.00021903	     49.88843577
      2.93917628	     -0.04820564	     -0.00038496	     -0.18925570	     -0.05444753	      0.88242951	     -0.00018432	     -0.20671253	      0.00390568	     -0.00022237	     49.57275085
      2.94039405	     -0.04821061	     -0.00038527	     -0.18926040	     -0.05444278	      0.88242924	     -0.00018631	     -0.20670308	      0.00388854	     -0.00022437	     49.47095785
      2.94161182	     -0.04822342	     -0.00038754	     -0.18927290	     -0.05443806	      0.88242896	     -0.00018832	     -0.20669389	      0.00387183	     -0.00022532	     49.13137659
      2.94282960	     -0.04823135	     -0.00038742	     -0.18928057	     -0.05443335	      0.88242869	     -0.00019035	     -0.20668502	      0.00385535	     -0.00022541	     49.03660430
      2.94404737	     -0.04824767	     -0.00038945	     -0.18929659	     -0.05442867	      0.88242841	     -0.00019239	     -0.20667642	      0.00383934	     -0.00022455	     48.68180194
      2.94526514	     -0.04825846	     -0.00038890	     -0.18930713	     -0.05442400	      0.88242814	     -0.00019444	     -0.20666815	      0.00382359	     -0.00022291	     48.59538814
      2.94648292	     -0.04827807	     -0.00039081	     -0.18932644	     -0.05441936	      0.88242787	     -0.00019651	     -0.20666013	      0.00380834	     -0.00022042	     48.22185123
      2.94770069	     -0.04829163	     -0.00038995	     -0.18933976	     -0.05441473	      0.88242760	     -0.00019859	     -0.20665245	      0.00379338	     -0.00021727	     48.13780371
      2.94891846	     -0.04831436	     -0.00039168	     -0.18936221	     -0.05441012	      0.88242734	     -0.00020069	     -0.20664502	      0.00377894	     -0.00021339	     47.74856678
      2.95013624	     -0.04833054	     -0.00039051	     -0.18937817	     -0.05440552	      0.88242708	     -0.00020280	     -0.20663793	      0.00376481	     -0.00020898	     47.66969165
      2.95135401	     -0.04835605	     -0.00039202	     -0.18940340	     -0.05440095	      0.88242683	     -0.00020492	     -0.20663108	      0.00375125	     -0.00020394	     47.26941040
      2.95257179	     -0.04837477	     -0.00039062	     -0.18942191	     -0.05439639	      0.88242659	     -0.00020704	     -0.20662456	      0.00373800	     -0.00019846	     47.19581548
      2.95378956	     -0.04840279	     -0.00039214	     -0.18944967	     -0.05439184	      0.88242635	     -0.00020918	     -0.20661829	      0.00372536	     -0.00019241	     46.80208721
      2.95500733	     -0.04842386	     -0.00039102	     -0.18947053	     -0.05438731	      0.88242612	     -0.00021133	     -0.20661235	      0.00371306	     -0.00018588	     46.74579907
      2.95622511	     -0.04845385	     -0.00039272	     -0.18950025	     -0.05438280	      0.88242590	     -0.00021348	     -0.20660664	      0.00370135	     -0.00017866	     46.36294951
      2.95744288	     -0.04847695	     -0.00039160	     -0.18952316	     -0.05437830	      0.88242568	     -0.00021564	     -0.20660125	      0.00368990	     -0.00017078	     46.30816366
      2.95866065	     -0.04850888	     -0.00039321	     -0.18955484	     -0.05437381	      0.88242548	     -0.00021781	     -0.20659611	      0.00367895	     -0.00016202	     45.93406569
      2.95987843	     -0.04853372	     -0.00039216	     -0.18957949	     -0.05436934	      0.88242529	     -0.00021998	     -0.20659128	      0.00366820	     -0.00015247	     45.87718975
      2.96109620	     -0.04856633	     -0.00039368	     -0.18961186	     -0.05436488	      0.88242511	     -0.00022216	     -0.20658666	      0.00365786	     -0.00014196	     45.51824453
      2.96231397	     -0.04859211	     -0.00039271	     -0.18963745	     -0.05436043	      0.88242494	     -0.00022434	     -0.20658232	      0.00364767	     -0.00013061	     45.45935478
      2.96353175	     -0.04862488	     -0.00039410	     -0.18966999	     -0.05435599	      0.88242479	     -0.00022653	     -0.20657815	      0.00363782	     -0.00011826	     45.12045149
      2.96474952	     -0.04865118	     -0.00039314	     -0.18969612	     -0.05435157	      0.88242466	     -0.00022871	     -0.20657422	      0.00362806	     -0.00010502	     45.05429091
      2.96596729	     -0.04868368	     -0.00039418	     -0.18972841	     -0.05434716	      0.88242454	     -0.00023090	     -0.20657044	      0.00361857	     -0.00009080	     44.73346121
      2.96718507	     -0.04871022	     -0.00039288	     -0.18975479	     -0.05434276	      0.88242444	     -0.00023309	     -0.20656685	      0.00360910	     -0.00007576	     44.65389475
      2.96840284	     -0.04874186	     -0.00039309	     -0.18978625	     -0.05433837	      0.88242435	     -0.00023528	     -0.20656339	      0.00359983	     -0.00005983	     44.35279407
      2.96962061	     -0.04876795	     -0.00039126	     -0.18981219	     -0.05433399	      0.88242429	     -0.00023746	     -0.20656009	      0.00359058	     -0.00004319	     44.26647526
      2.97083839	     -0.04879809	     -0.00039062	     -0.18984218	     -0.05432962	      0.88242425	     -0.00023965	     -0.20655687	      0.00358151	     -0.00002579	     43.99554721
      2.97205616	     -0.04882324	     -0.00038827	     -0.18986721	     -0.05432527	      0.88242423	     -0.00024183	     -0.20655377	      0.00357247	     -0.00000770	     43.90898620
      2.97327394	     -0.04885148	     -0.00038712	     -0.18989531	     -0.05432092	      0.88242423	     -0.00024401	     -0.20655072	      0.00356359	      0.00001113	     43.66732546
[truncated: 289,664 more chars]
