# Supplementary material for: A Neural Controller Model Considering the Vestibulospinal Tract in Human Postural Control
Source: Front Comput Neurosci. 2022 Feb 25;16:785099. doi: 10.3389/fncom.2022.785099 (PMC8913724; doi:10.3389/fncom.2022.785099)
Supplement: Supplementary file 8 [file Data_Sheet_3.zip › SimulationResults/VST+/3.550/opt_7/jiang_CoPpositon_pos.sto]

CoP
version=1
nRows=3684
nColumns=11
inDegrees=no

This file contains CoP trajectory (of origin) and orientations.

Units are S.I. units (seconds, meters, Newtons, ...)
Angles are in degrees.

endheader
time	cop-x	cop-z	cop-x-calcn-r	com-x	com-y	com-z	com-x-calcn-r	com-x-vel	com-y-vel	s_torques
      0.00050955	     -0.05889585	     -0.00032746	     -0.19988575	     -0.06311975	      0.88306779	     -0.00041561	     -0.21706737	      0.00000427	      0.00008594	     19.47572214
      0.00101910	     -0.05828036	     -0.00026130	     -0.19927129	     -0.06311975	      0.88306785	     -0.00041559	     -0.21705121	     -0.00000656	      0.00017381	     22.83197877
      0.00184916	     -0.05763890	     -0.00020310	     -0.19863041	     -0.06311977	      0.88306806	     -0.00041556	     -0.21701331	     -0.00004717	      0.00031722	     20.99325364
      0.00286037	     -0.05727456	     -0.00017833	     -0.19826559	     -0.06311985	      0.88306846	     -0.00041550	     -0.21696066	     -0.00012300	      0.00048343	     19.13643351
      0.00461321	     -0.05722394	     -0.00018725	     -0.19821273	     -0.06312021	      0.88306953	     -0.00041536	     -0.21687899	     -0.00028733	      0.00072438	     16.80860085
      0.00648992	     -0.05743848	     -0.00021050	     -0.19842457	     -0.06312092	      0.88307107	     -0.00041516	     -0.21681870	     -0.00047065	      0.00089641	     13.43529790
      0.00784203	     -0.05757888	     -0.00021994	     -0.19856328	     -0.06312164	      0.88307233	     -0.00041498	     -0.21679033	     -0.00059655	      0.00096510	     11.01988065
      0.00919415	     -0.05767902	     -0.00022250	     -0.19866196	     -0.06312253	      0.88307366	     -0.00041479	     -0.21677017	     -0.00071522	      0.00099303	      9.56129894
      0.01054627	     -0.05773366	     -0.00022032	     -0.19871531	     -0.06312358	      0.88307500	     -0.00041457	     -0.21675508	     -0.00082803	      0.00098618	      8.62516725
      0.01222758	     -0.05776399	     -0.00021520	     -0.19874419	     -0.06312508	      0.88307662	     -0.00041428	     -0.21674023	     -0.00096177	      0.00093848	      7.99214303
      0.01355143	     -0.05776554	     -0.00021067	     -0.19874464	     -0.06312642	      0.88307783	     -0.00041403	     -0.21673035	     -0.00106383	      0.00087644	      7.94209488
      0.01487527	     -0.05776284	     -0.00020721	     -0.19874085	     -0.06312790	      0.88307894	     -0.00041376	     -0.21672153	     -0.00116341	      0.00079760	      7.78622728
      0.01619912	     -0.05775421	     -0.00020500	     -0.19873113	     -0.06312950	      0.88307993	     -0.00041349	     -0.21671366	     -0.00126142	      0.00070545	      7.87271285
      0.01798051	     -0.05774364	     -0.00020379	     -0.19871907	     -0.06313186	      0.88308107	     -0.00041310	     -0.21670452	     -0.00139078	      0.00056559	      7.71855771
      0.01929829	     -0.05773255	     -0.00020506	     -0.19870685	     -0.06313376	      0.88308174	     -0.00041281	     -0.21669889	     -0.00148515	      0.00045323	      7.92429821
      0.02061607	     -0.05772550	     -0.00020691	     -0.19869869	     -0.06313578	      0.88308226	     -0.00041250	     -0.21669422	     -0.00157790	      0.00033534	      7.74099913
      0.02223101	     -0.05771569	     -0.00021070	     -0.19868751	     -0.06313842	      0.88308268	     -0.00041212	     -0.21668985	     -0.00168978	      0.00018508	      7.79651104
      0.02367509	     -0.05771260	     -0.00021458	     -0.19868320	     -0.06314093	      0.88308285	     -0.00041177	     -0.21668716	     -0.00178748	      0.00004694	      7.50296037
      0.02511917	     -0.05770847	     -0.00021968	     -0.19867785	     -0.06314358	      0.88308281	     -0.00041142	     -0.21668564	     -0.00188316	     -0.00009370	      7.57896662
      0.02656325	     -0.05771279	     -0.00022467	     -0.19868099	     -0.06314637	      0.88308258	     -0.00041106	     -0.21668522	     -0.00197581	     -0.00023559	      7.33535654
      0.02800734	     -0.05771695	     -0.00023050	     -0.19868399	     -0.06314928	      0.88308213	     -0.00041069	     -0.21668594	     -0.00206563	     -0.00037802	      7.42613749
      0.02945142	     -0.05773161	     -0.00023574	     -0.19869753	     -0.06315233	      0.88308148	     -0.00041031	     -0.21668772	     -0.00215136	     -0.00051984	      7.32471834
      0.03089550	     -0.05774632	     -0.00024157	     -0.19871116	     -0.06315550	      0.88308063	     -0.00040993	     -0.21669060	     -0.00223322	     -0.00066036	      7.48375301
      0.03233958	     -0.05777291	     -0.00024646	     -0.19873673	     -0.06315878	      0.88307958	     -0.00040954	     -0.21669451	     -0.00230974	     -0.00079831	      7.59138359
      0.03378367	     -0.05779875	     -0.00025177	     -0.19876160	     -0.06316216	      0.88307833	     -0.00040914	     -0.21669951	     -0.00238127	     -0.00093296	      7.87875931
      0.03507299	     -0.05783207	     -0.00025554	     -0.19879412	     -0.06316527	      0.88307705	     -0.00040878	     -0.21670480	     -0.00243965	     -0.00104925	      8.17987099
      0.03636232	     -0.05786541	     -0.00025938	     -0.19882671	     -0.06316845	      0.88307562	     -0.00040841	     -0.21671091	     -0.00249315	     -0.00116120	      8.59068427
      0.03793583	     -0.05791370	     -0.00026323	     -0.19887418	     -0.06317242	      0.88307369	     -0.00040795	     -0.21671937	     -0.00255082	     -0.00129059	      9.22567408
      0.03950933	     -0.05796233	     -0.00026686	     -0.19892208	     -0.06317648	      0.88307157	     -0.00040747	     -0.21672894	     -0.00260027	     -0.00141080	     10.01628167
      0.04082500	     -0.05800952	     -0.00026904	     -0.19896874	     -0.06317992	      0.88306965	     -0.00040707	     -0.21673767	     -0.00263464	     -0.00150308	     10.75666788
      0.04214066	     -0.05805376	     -0.00027124	     -0.19901252	     -0.06318341	      0.88306762	     -0.00040666	     -0.21674706	     -0.00266321	     -0.00158719	     11.60449001
      0.04345633	     -0.05810023	     -0.00027295	     -0.19905861	     -0.06318693	      0.88306548	     -0.00040623	     -0.21675699	     -0.00268567	     -0.00166229	     12.49077657
      0.04526252	     -0.05815978	     -0.00027503	     -0.19911773	     -0.06319180	      0.88306239	     -0.00040564	     -0.21677139	     -0.00270743	     -0.00174978	     13.84776823
      0.04659597	     -0.05820460	     -0.00027596	     -0.19916232	     -0.06319542	      0.88306002	     -0.00040519	     -0.21678244	     -0.00271688	     -0.00180202	     14.76293788
      0.04792942	     -0.05824328	     -0.00027691	     -0.19920082	     -0.06319904	      0.88305759	     -0.00040474	     -0.21679376	     -0.00272161	     -0.00184345	     15.79263216
      0.04953904	     -0.05828811	     -0.00027755	     -0.19924552	     -0.06320342	      0.88305459	     -0.00040418	     -0.21680759	     -0.00272126	     -0.00187853	     16.81662433
      0.05096337	     -0.05831921	     -0.00027822	     -0.19927655	     -0.06320730	      0.88305190	     -0.00040367	     -0.21681989	     -0.00271673	     -0.00189595	     17.85508429
      0.05238770	     -0.05834963	     -0.00027834	     -0.19930696	     -0.06321116	      0.88304920	     -0.00040315	     -0.21683209	     -0.00270849	     -0.00190048	     18.47640464
      0.05381203	     -0.05836970	     -0.00027837	     -0.19932705	     -0.06321501	      0.88304650	     -0.00040263	     -0.21684411	     -0.00269799	     -0.00189261	     19.31430477
      0.05523636	     -0.05838918	     -0.00027796	     -0.19934660	     -0.06321884	      0.88304381	     -0.00040209	     -0.21685580	     -0.00268536	     -0.00187266	     19.65355158
      0.05666069	     -0.05839930	     -0.00027768	     -0.19935680	     -0.06322266	      0.88304117	     -0.00040155	     -0.21686714	     -0.00267198	     -0.00184148	     20.25593051
      0.05808502	     -0.05840967	     -0.00027722	     -0.19936726	     -0.06322646	      0.88303857	     -0.00040100	     -0.21687802	     -0.00265785	     -0.00179965	     20.31489895
      0.05950935	     -0.05841098	     -0.00027701	     -0.19936867	     -0.06323023	      0.88303605	     -0.00040044	     -0.21688844	     -0.00264428	     -0.00174824	     20.68583498
      0.06093368	     -0.05841281	     -0.00027670	     -0.19937061	     -0.06323399	      0.88303360	     -0.00039988	     -0.21689829	     -0.00263114	     -0.00168799	     20.49956499
      0.06235801	     -0.05840553	     -0.00027670	     -0.19936342	     -0.06323773	      0.88303124	     -0.00039931	     -0.21690758	     -0.00261964	     -0.00162010	     20.67534825
      0.06378233	     -0.05839947	     -0.00027669	     -0.19935744	     -0.06324145	      0.88302899	     -0.00039873	     -0.21691619	     -0.00260952	     -0.00154548	     20.30154827
      0.06520666	     -0.05838481	     -0.00027687	     -0.19934284	     -0.06324516	      0.88302684	     -0.00039815	     -0.21692417	     -0.00260187	     -0.00146543	     20.34161515
      0.06663099	     -0.05837287	     -0.00027695	     -0.19933095	     -0.06324886	      0.88302481	     -0.00039756	     -0.21693142	     -0.00259622	     -0.00138092	     19.84520581
      0.06805532	     -0.05835245	     -0.00027702	     -0.19931055	     -0.06325256	      0.88302291	     -0.00039696	     -0.21693802	     -0.00259357	     -0.00129328	     19.80469143
      0.06947965	     -0.05833570	     -0.00027695	     -0.19929381	     -0.06325625	      0.88302113	     -0.00039636	     -0.21694390	     -0.00259328	     -0.00120341	     19.24684752
      0.07090398	     -0.05831116	     -0.00027690	     -0.19926924	     -0.06325995	      0.88301948	     -0.00039575	     -0.21694914	     -0.00259628	     -0.00111263	     19.17309742
      0.07232831	     -0.05829196	     -0.00027681	     -0.19924999	     -0.06326365	      0.88301796	     -0.00039514	     -0.21695369	     -0.00260176	     -0.00102174	     18.59472252
      0.07375264	     -0.05826475	     -0.00027666	     -0.19922270	     -0.06326736	      0.88301657	     -0.00039453	     -0.21695766	     -0.00261067	     -0.00093195	     18.51940780
      0.07517697	     -0.05824385	     -0.00027643	     -0.19920170	     -0.06327109	      0.88301531	     -0.00039390	     -0.21696098	     -0.00262202	     -0.00084390	     17.95089138
      0.07660130	     -0.05821469	     -0.00027610	     -0.19917241	     -0.06327483	      0.88301416	     -0.00039328	     -0.21696377	     -0.00263676	     -0.00075870	     17.89656407
      0.07802563	     -0.05819339	     -0.00027588	     -0.19915094	     -0.06327860	      0.88301314	     -0.00039265	     -0.21696598	     -0.00265380	     -0.00067677	     17.35356631
      0.07930252	     -0.05816643	     -0.00027546	     -0.19912382	     -0.06328200	      0.88301232	     -0.00039208	     -0.21696757	     -0.00267186	     -0.00060689	     17.28103268
      0.08057941	     -0.05814449	     -0.00027507	     -0.19910170	     -0.06328542	      0.88301159	     -0.00039150	     -0.21696873	     -0.00269185	     -0.00054062	     17.06739285
      0.08212333	     -0.05813190	     -0.00027636	     -0.19908880	     -0.06328960	      0.88301081	     -0.00039081	     -0.21696990	     -0.00272162	     -0.00046621	     17.13020989
      0.08366725	     -0.05818873	     -0.00028212	     -0.19914511	     -0.06329384	      0.88301015	     -0.00039010	     -0.21697232	     -0.00276352	     -0.00040052	     16.92633207
      0.08500312	     -0.05831659	     -0.00028932	     -0.19927239	     -0.06329756	      0.88300964	     -0.00038949	     -0.21697794	     -0.00281052	     -0.00035508	     16.97719875
      0.08633899	     -0.05852282	     -0.00029621	     -0.19947799	     -0.06330135	      0.88300919	     -0.00038886	     -0.21698898	     -0.00286318	     -0.00032447	     16.81349091
      0.08767486	     -0.05877429	     -0.00030018	     -0.19972889	     -0.06330521	      0.88300877	     -0.00038823	     -0.21700672	     -0.00291706	     -0.00031207	     17.24216302
      0.08937460	     -0.05911856	     -0.00029949	     -0.20007259	     -0.06331022	      0.88300823	     -0.00038742	     -0.21703886	     -0.00298160	     -0.00032443	     17.67820771
      0.09074177	     -0.05937764	     -0.00029442	     -0.20033137	     -0.06331433	      0.88300777	     -0.00038676	     -0.21707127	     -0.00302932	     -0.00035650	     18.92281168
      0.09210894	     -0.05961578	     -0.00028650	     -0.20056930	     -0.06331850	      0.88300725	     -0.00038610	     -0.21710791	     -0.00307313	     -0.00040586	     19.25445587
      0.09347611	     -0.05982279	     -0.00027729	     -0.20077616	     -0.06332273	      0.88300665	     -0.00038545	     -0.21714747	     -0.00311448	     -0.00046984	     20.05565823
      0.09521305	     -0.06005285	     -0.00026547	     -0.20100606	     -0.06332819	      0.88300575	     -0.00038463	     -0.21720014	     -0.00316418	     -0.00056742	     19.89543554
      0.09659427	     -0.06020891	     -0.00025791	     -0.20116196	     -0.06333258	      0.88300491	     -0.00038400	     -0.21724304	     -0.00320252	     -0.00065460	     20.40582601
      0.09797549	     -0.06035327	     -0.00025220	     -0.20130615	     -0.06333703	      0.88300394	     -0.00038338	     -0.21728622	     -0.00323938	     -0.00074737	     19.75056291
      0.09935671	     -0.06048354	     -0.00024954	     -0.20143618	     -0.06334153	      0.88300284	     -0.00038279	     -0.21732940	     -0.00327509	     -0.00084368	     19.57264542
      0.10114712	     -0.06064201	     -0.00025002	     -0.20159430	     -0.06334743	      0.88300122	     -0.00038206	     -0.21738495	     -0.00331848	     -0.00097055	     18.69836533
      0.10254658	     -0.06075519	     -0.00025410	     -0.20170716	     -0.06335210	      0.88299979	     -0.00038153	     -0.21742783	     -0.00335009	     -0.00106920	     18.71313628
      0.10394603	     -0.06086572	     -0.00026004	     -0.20181734	     -0.06335681	      0.88299823	     -0.00038102	     -0.21746998	     -0.00337865	     -0.00116553	     18.32965683
      0.10534549	     -0.06096979	     -0.00026853	     -0.20192106	     -0.06336156	      0.88299653	     -0.00038055	     -0.21751126	     -0.00340437	     -0.00125843	     18.43912089
      0.10716148	     -0.06110406	     -0.00028168	     -0.20205488	     -0.06336777	      0.88299414	     -0.00037997	     -0.21756329	     -0.00343258	     -0.00137205	     18.67483419
      0.10856857	     -0.06120280	     -0.00029454	     -0.20215326	     -0.06337261	      0.88299215	     -0.00037957	     -0.21760236	     -0.00345081	     -0.00145350	     19.14507405
      0.10997565	     -0.06130826	     -0.00030804	     -0.20225839	     -0.06337747	      0.88299006	     -0.00037919	     -0.21764035	     -0.00346524	     -0.00152766	     19.65712649
      0.11138274	     -0.06141629	     -0.00032128	     -0.20236613	     -0.06338236	      0.88298786	     -0.00037883	     -0.21767741	     -0.00347631	     -0.00159406	     20.16596802
      0.11324091	     -0.06156536	     -0.00033736	     -0.20251489	     -0.06338883	      0.88298482	     -0.00037840	     -0.21772506	     -0.00348482	     -0.00166971	     20.94470519
      0.11463980	     -0.06168305	     -0.00034926	     -0.20263241	     -0.06339370	      0.88298245	     -0.00037810	     -0.21776026	     -0.00348683	     -0.00171775	     21.18337884
      0.11603869	     -0.06180909	     -0.00035905	     -0.20275835	     -0.06339858	      0.88298002	     -0.00037782	     -0.21779503	     -0.00348439	     -0.00175824	     21.57454624
      0.11774161	     -0.06196674	     -0.00037005	     -0.20291596	     -0.06340451	      0.88297699	     -0.00037750	     -0.21783695	     -0.00347590	     -0.00179795	     21.66743847
      0.11944453	     -0.06213348	     -0.00037801	     -0.20308278	     -0.06341041	      0.88297390	     -0.00037721	     -0.21787848	     -0.00346064	     -0.00182749	     21.92061091
      0.12072629	     -0.06225747	     -0.00038374	     -0.20320687	     -0.06341484	      0.88297155	     -0.00037699	     -0.21790959	     -0.00344557	     -0.00184359	     21.70000100
      0.12200806	     -0.06238569	     -0.00038728	     -0.20333527	     -0.06341925	      0.88296918	     -0.00037679	     -0.21794058	     -0.00342674	     -0.00185458	     21.64209223
      0.12385546	     -0.06256971	     -0.00039089	     -0.20351963	     -0.06342555	      0.88296575	     -0.00037652	     -0.21798518	     -0.00339407	     -0.00186226	     21.46972097
      0.12546595	     -0.06273058	     -0.00039161	     -0.20368090	     -0.06343099	      0.88296275	     -0.00037630	     -0.21802405	     -0.00336006	     -0.00186158	     21.32693485
      0.12707644	     -0.06288505	     -0.00039194	     -0.20383581	     -0.06343637	      0.88295975	     -0.00037610	     -0.21806294	     -0.00332185	     -0.00185465	     21.28353168
      0.12868693	     -0.06303716	     -0.00038971	     -0.20398845	     -0.06344168	      0.88295678	     -0.00037591	     -0.21810176	     -0.00327883	     -0.00184162	     21.06383600
      0.13007317	     -0.06315779	     -0.00038865	     -0.20410956	     -0.06344620	      0.88295423	     -0.00037577	     -0.21813509	     -0.00323923	     -0.00182600	     21.16458722
      0.13145942	     -0.06327436	     -0.00038601	     -0.20422665	     -0.06345066	      0.88295171	     -0.00037564	     -0.21816819	     -0.00319659	     -0.00180623	     21.00793643
      0.13316818	     -0.06340568	     -0.00038340	     -0.20435864	     -0.06345608	      0.88294865	     -0.00037550	     -0.21820859	     -0.00314117	     -0.00177654	     21.05215136
      0.13487694	     -0.06352689	     -0.00037959	     -0.20448058	     -0.06346140	      0.88294565	     -0.00037539	     -0.21824832	     -0.00308228	     -0.00174095	     20.69164344
      0.13628670	     -0.06361445	     -0.00037809	     -0.20456871	     -0.06346571	      0.88294322	     -0.00037531	     -0.21828046	     -0.00303227	     -0.00170740	     20.82865532
      0.13769645	     -0.06369597	     -0.00037569	     -0.20465085	     -0.06346994	      0.88294083	     -0.00037526	     -0.21831187	     -0.00298039	     -0.00166995	     20.51806665
      0.13942338	     -0.06378248	     -0.00037430	     -0.20473810	     -0.06347504	      0.88293799	     -0.00037523	     -0.21834921	     -0.00291558	     -0.00161906	     20.44605128
      0.14115030	     -0.06385970	     -0.00037225	     -0.20481608	     -0.06348001	      0.88293525	     -0.00037524	     -0.21838507	     -0.00284897	     -0.00156267	     19.89070403
      0.14253178	     -0.06391099	     -0.00037279	     -0.20486795	     -0.06348391	      0.88293312	     -0.00037527	     -0.21841263	     -0.00279552	     -0.00151397	     19.93430529
      0.14391325	     -0.06395895	     -0.00037264	     -0.20491650	     -0.06348774	      0.88293106	     -0.00037532	     -0.21843908	     -0.00274119	     -0.00146207	     19.58247153
      0.14569612	     -0.06401287	     -0.00037424	     -0.20497116	     -0.06349256	      0.88292852	     -0.00037543	     -0.21847157	     -0.00267096	     -0.00139092	     19.39452906
      0.14747900	     -0.06406394	     -0.00037524	     -0.20502298	     -0.06349726	      0.88292611	     -0.00037559	     -0.21850218	     -0.00260001	     -0.00131551	     18.89319175
      0.14882632	     -0.06409734	     -0.00037810	     -0.20505691	     -0.06350073	      0.88292437	     -0.00037573	     -0.21852412	     -0.00254683	     -0.00125637	     18.87509839
      0.15017364	     -0.06413134	     -0.00037991	     -0.20509147	     -0.06350412	      0.88292272	     -0.00037590	     -0.21854503	     -0.00249316	     -0.00119566	     18.60865324
      0.15203134	     -0.06417518	     -0.00038351	     -0.20513604	     -0.06350869	      0.88292058	     -0.00037617	     -0.21857227	     -0.00241925	     -0.00111037	     18.40916205
      0.15388903	     -0.06422011	     -0.00038572	     -0.20518174	     -0.06351311	      0.88291860	     -0.00037650	     -0.21859772	     -0.00234459	     -0.00102418	     18.02594954
      0.15518383	     -0.06424841	     -0.00038896	     -0.20521054	     -0.06351611	      0.88291731	     -0.00037675	     -0.21861450	     -0.00229288	     -0.00096438	     17.97335658
      0.15647863	     -0.06427846	     -0.00039080	     -0.20524113	     -0.06351905	      0.88291610	     -0.00037702	     -0.21863050	     -0.00224048	     -0.00090505	     17.76984866
      0.15845643	     -0.06432276	     -0.00039414	     -0.20528624	     -0.06352340	      0.88291440	     -0.00037748	     -0.21865355	     -0.00216002	     -0.00081639	     17.54973232
      0.16009680	     -0.06436000	     -0.00039577	     -0.20532417	     -0.06352689	      0.88291312	     -0.00037790	     -0.21867147	     -0.00209230	     -0.00074527	     17.27466301
      0.16173717	     -0.06439470	     -0.00039845	     -0.20535956	     -0.06353026	      0.88291195	     -0.00037835	     -0.21868841	     -0.00202430	     -0.00067722	     17.17221801
      0.16337753	     -0.06443138	     -0.00039900	     -0.20539696	     -0.06353353	      0.88291089	     -0.00037884	     -0.21870440	     -0.00195474	     -0.00061236	     16.80632383
      0.16501790	     -0.06446193	     -0.00040150	     -0.20542822	     -0.06353668	      0.88290994	     -0.00037936	     -0.21871957	     -0.00188535	     -0.00055165	     16.85364345
      0.16639605	     -0.06448710	     -0.00040098	     -0.20545402	     -0.06353923	      0.88290921	     -0.00037982	     -0.21873158	     -0.00182555	     -0.00050364	     16.55204632
      0.16777419	     -0.06450340	     -0.00040159	     -0.20547095	     -0.06354171	      0.88290855	     -0.00038030	     -0.21874288	     -0.00176591	     -0.00045875	     16.54574535
      0.16956035	     -0.06451010	     -0.00040080	     -0.20547848	     -0.06354479	      0.88290778	     -0.00038097	     -0.21875607	     -0.00168847	     -0.00040457	     16.47928568
      0.17134651	     -0.06448905	     -0.00040064	     -0.20545823	     -0.06354774	      0.88290710	     -0.00038167	     -0.21876706	     -0.00161397	     -0.00035487	     16.82249978
      0.17277682	     -0.06445437	     -0.00039870	     -0.20542419	     -0.06355001	      0.88290662	     -0.00038227	     -0.21877369	     -0.00155656	     -0.00031692	     16.80567507
      0.17420712	     -0.06439866	     -0.00039812	     -0.20536905	     -0.06355220	      0.88290619	     -0.00038289	     -0.21877810	     -0.00150375	     -0.00028097	     17.15436207
      0.17600014	     -0.06430932	     -0.00039675	     -0.20528036	     -0.06355484	      0.88290573	     -0.00038370	     -0.21878012	     -0.00144355	     -0.00023770	     17.59601600
      0.17779316	     -0.06420230	     -0.00039816	     -0.20517387	     -0.06355738	      0.88290534	     -0.00038455	     -0.21877828	     -0.00139078	     -0.00019572	     18.13075537
      0.17910539	     -0.06412038	     -0.00039790	     -0.20509230	     -0.06355918	      0.88290510	     -0.00038520	     -0.21877465	     -0.00135635	     -0.00016580	     18.55805806
      0.18041762	     -0.06403529	     -0.00039940	     -0.20500752	     -0.06356094	      0.88290491	     -0.00038587	     -0.21876933	     -0.00132512	     -0.00013668	     19.00628308
      0.18236155	     -0.06390957	     -0.00040124	     -0.20488219	     -0.06356347	      0.88290468	     -0.00038690	     -0.21875879	     -0.00128273	     -0.00009507	     19.63857932
      0.18396169	     -0.06380527	     -0.00040361	     -0.20477817	     -0.06356550	      0.88290456	     -0.00038778	     -0.21874815	     -0.00125020	     -0.00006259	     20.19162367
      0.18556184	     -0.06370379	     -0.00040476	     -0.20467699	     -0.06356748	      0.88290448	     -0.00038869	     -0.21873602	     -0.00121758	     -0.00003153	     20.65182411
      0.18716198	     -0.06359979	     -0.00040694	     -0.20457328	     -0.06356940	      0.88290445	     -0.00038962	     -0.21872265	     -0.00118485	     -0.00000229	     21.22301846
      0.18876212	     -0.06349795	     -0.00040730	     -0.20447176	     -0.06357127	      0.88290447	     -0.00039058	     -0.21870813	     -0.00115024	      0.00002545	     21.72338853
      0.19036226	     -0.06339168	     -0.00040901	     -0.20436581	     -0.06357308	      0.88290453	     -0.00039157	     -0.21869263	     -0.00111461	      0.00005149	     22.34106124
      0.19196240	     -0.06328803	     -0.00040833	     -0.20426254	     -0.06357483	      0.88290464	     -0.00039257	     -0.21867615	     -0.00107650	      0.00007630	     22.81766255
      0.19337210	     -0.06319197	     -0.00040918	     -0.20416680	     -0.06357633	      0.88290476	     -0.00039348	     -0.21866094	     -0.00104213	      0.00009680	     23.40025932
      0.19478180	     -0.06309779	     -0.00040829	     -0.20407298	     -0.06357777	      0.88290491	     -0.00039440	     -0.21864509	     -0.00100594	      0.00011634	     23.85783026
      0.19647988	     -0.06298101	     -0.00040775	     -0.20395664	     -0.06357944	      0.88290513	     -0.00039553	     -0.21862525	     -0.00096106	      0.00013832	     24.53321305
      0.19817796	     -0.06286564	     -0.00040543	     -0.20384175	     -0.06358103	      0.88290538	     -0.00039668	     -0.21860464	     -0.00091414	      0.00015885	     25.01050824
      0.19957273	     -0.06276708	     -0.00040471	     -0.20374359	     -0.06358228	      0.88290561	     -0.00039764	     -0.21858722	     -0.00087517	      0.00017433	     25.63172578
      0.20096751	     -0.06267054	     -0.00040249	     -0.20364747	     -0.06358347	      0.88290586	     -0.00039861	     -0.21856936	     -0.00083502	      0.00018884	     26.02347563
      0.20268936	     -0.06254864	     -0.00040040	     -0.20352608	     -0.06358487	      0.88290620	     -0.00039983	     -0.21854682	     -0.00078507	      0.00020506	     26.67858283
      0.20441120	     -0.06242880	     -0.00039671	     -0.20340679	     -0.06358618	      0.88290657	     -0.00040106	     -0.21852373	     -0.00073407	      0.00021975	     27.00629541
      0.20573935	     -0.06233269	     -0.00039533	     -0.20331108	     -0.06358712	      0.88290687	     -0.00040201	     -0.21850563	     -0.00069514	      0.00022977	     27.57798106
      0.20706751	     -0.06223857	     -0.00039264	     -0.20321738	     -0.06358802	      0.88290718	     -0.00040298	     -0.21848724	     -0.00065577	      0.00023894	     27.85755048
      0.20886384	     -0.06210940	     -0.00038972	     -0.20308877	     -0.06358915	      0.88290762	     -0.00040429	     -0.21846201	     -0.00060304	      0.00024972	     28.38711751
      0.21066018	     -0.06198262	     -0.00038536	     -0.20296256	     -0.06359019	      0.88290808	     -0.00040562	     -0.21843637	     -0.00055045	      0.00025887	     28.55504989
      0.21191613	     -0.06189115	     -0.00038401	     -0.20287145	     -0.06359086	      0.88290840	     -0.00040655	     -0.21841825	     -0.00051469	      0.00026410	     29.01083917
      0.21317208	     -0.06180191	     -0.00038146	     -0.20278259	     -0.06359148	      0.88290874	     -0.00040748	     -0.21839997	     -0.00047910	      0.00026865	     29.17365610
      0.21508702	     -0.06166529	     -0.00037833	     -0.20264652	     -0.06359235	      0.88290926	     -0.00040891	     -0.21837185	     -0.00042624	      0.00027404	     29.53295106
      0.21666115	     -0.06155488	     -0.00037503	     -0.20253656	     -0.06359298	      0.88290969	     -0.00041009	     -0.21834851	     -0.00038387	      0.00027722	     29.61949969
      0.21823528	     -0.06144360	     -0.00037307	     -0.20242569	     -0.06359356	      0.88291013	     -0.00041127	     -0.21832505	     -0.00034311	      0.00027912	     29.94642351
      0.21980940	     -0.06133563	     -0.00036942	     -0.20231815	     -0.06359407	      0.88291057	     -0.00041244	     -0.21830144	     -0.00030336	      0.00027999	     29.89301226
      0.22122395	     -0.06123747	     -0.00036802	     -0.20222032	     -0.06359447	      0.88291097	     -0.00041349	     -0.21828017	     -0.00026932	      0.00027968	     30.18002524
      0.22263850	     -0.06114252	     -0.00036503	     -0.20212573	     -0.06359483	      0.88291136	     -0.00041454	     -0.21825884	     -0.00023617	      0.00027856	     30.13559503
      0.22405305	     -0.06104789	     -0.00036319	     -0.20203141	     -0.06359514	      0.88291175	     -0.00041559	     -0.21823749	     -0.00020453	      0.00027647	     30.28293720
      0.22580956	     -0.06093418	     -0.00035968	     -0.20191810	     -0.06359547	      0.88291224	     -0.00041687	     -0.21821100	     -0.00016679	      0.00027265	     30.22019215
      0.22722559	     -0.06084340	     -0.00035839	     -0.20182758	     -0.06359568	      0.88291262	     -0.00041790	     -0.21818971	     -0.00013812	      0.00026844	     30.40012926
      0.22864162	     -0.06075615	     -0.00035559	     -0.20174062	     -0.06359586	      0.88291300	     -0.00041892	     -0.21816850	     -0.00011045	      0.00026335	     30.30656779
      0.23005765	     -0.06067011	     -0.00035396	     -0.20165483	     -0.06359599	      0.88291337	     -0.00041993	     -0.21814740	     -0.00008426	      0.00025723	     30.38734691
      0.23182029	     -0.06056707	     -0.00035063	     -0.20155211	     -0.06359612	      0.88291381	     -0.00042117	     -0.21812134	     -0.00005320	      0.00024835	     30.26074054
      0.23320425	     -0.06048733	     -0.00034958	     -0.20147257	     -0.06359617	      0.88291415	     -0.00042214	     -0.21810106	     -0.00003041	      0.00024024	     30.38515820
      0.23458820	     -0.06041074	     -0.00034694	     -0.20139620	     -0.06359620	      0.88291448	     -0.00042308	     -0.21808094	     -0.00000849	      0.00023128	     30.26492133
      0.23597216	     -0.06033584	     -0.00034519	     -0.20132150	     -0.06359620	      0.88291479	     -0.00042401	     -0.21806103	      0.00001216	      0.00022135	     30.29097646
      0.23780806	     -0.06024034	     -0.00034152	     -0.20122626	     -0.06359615	      0.88291518	     -0.00042523	     -0.21803491	      0.00003816	      0.00020688	     30.13558907
      0.23917007	     -0.06017091	     -0.00034035	     -0.20115699	     -0.06359609	      0.88291546	     -0.00042611	     -0.21801579	      0.00005607	      0.00019509	     30.22308280
      0.24053208	     -0.06010421	     -0.00033761	     -0.20109046	     -0.06359600	      0.88291571	     -0.00042697	     -0.21799688	      0.00007331	      0.00018256	     30.08899073
      0.24220418	     -0.06002421	     -0.00033570	     -0.20101063	     -0.06359586	      0.88291600	     -0.00042800	     -0.21797399	      0.00009307	      0.00016604	     30.11867159
      0.24368285	     -0.05995646	     -0.00033237	     -0.20094305	     -0.06359571	      0.88291624	     -0.00042889	     -0.21795404	      0.00010976	      0.00015056	     29.91679858
      0.24516152	     -0.05988998	     -0.00033114	     -0.20087670	     -0.06359554	      0.88291645	     -0.00042976	     -0.21793438	      0.00012525	      0.00013415	     29.98499938
      0.24664018	     -0.05982636	     -0.00032775	     -0.20081323	     -0.06359534	      0.88291664	     -0.00043060	     -0.21791502	      0.00014019	      0.00011704	     29.76319303
      0.24811885	     -0.05976397	     -0.00032670	     -0.20075094	     -0.06359512	      0.88291680	     -0.00043141	     -0.21789596	      0.00015401	      0.00009907	     29.83830181
      0.24959751	     -0.05970444	     -0.00032320	     -0.20069155	     -0.06359488	      0.88291693	     -0.00043219	     -0.21787720	      0.00016741	      0.00008050	     29.59211390
      0.25107618	     -0.05964636	     -0.00032232	     -0.20063356	     -0.06359463	      0.88291703	     -0.00043295	     -0.21785874	      0.00017974	      0.00006126	     29.67835941
      0.25255484	     -0.05959092	     -0.00031859	     -0.20057824	     -0.06359435	      0.88291711	     -0.00043367	     -0.21784060	      0.00019177	      0.00004163	     29.39994145
      0.25403351	     -0.05953664	     -0.00031797	     -0.20052402	     -0.06359406	      0.88291716	     -0.00043436	     -0.21782276	      0.00020276	      0.00002143	     29.50622905
      0.25551217	     -0.05948508	     -0.00031396	     -0.20047258	     -0.06359375	      0.88291717	     -0.00043502	     -0.21780524	      0.00021355	      0.00000096	     29.18937267
      0.25681905	     -0.05943932	     -0.00031363	     -0.20042686	     -0.06359347	      0.88291716	     -0.00043558	     -0.21779003	      0.00022217	     -0.00001748	     29.25867631
      0.25812594	     -0.05939620	     -0.00031144	     -0.20038381	     -0.06359317	      0.88291713	     -0.00043611	     -0.21777511	      0.00023050	     -0.00003597	     29.07601856
      0.25974056	     -0.05934589	     -0.00031036	     -0.20033354	     -0.06359279	      0.88291705	     -0.00043673	     -0.21775712	      0.00023982	     -0.00005903	     29.03894232
      0.26135519	     -0.05929968	     -0.00030756	     -0.20028739	     -0.06359240	      0.88291694	     -0.00043730	     -0.21773965	      0.00024846	     -0.00008221	     28.78203722
      0.26267278	     -0.05926489	     -0.00030790	     -0.20025261	     -0.06359207	      0.88291682	     -0.00043773	     -0.21772584	      0.00025452	     -0.00010132	     28.82577710
      0.26399037	     -0.05923660	     -0.00030649	     -0.20022434	     -0.06359173	      0.88291667	     -0.00043814	     -0.21771254	      0.00026015	     -0.00012053	     28.64450511
      0.26561785	     -0.05921394	     -0.00030672	     -0.20020166	     -0.06359130	      0.88291645	     -0.00043860	     -0.21769705	      0.00026604	     -0.00014480	     28.58955179
      0.26724532	     -0.05921038	     -0.00030545	     -0.20019811	     -0.06359086	      0.88291620	     -0.00043901	     -0.21768300	      0.00027134	     -0.00017009	     28.28361136
      0.26850416	     -0.05922186	     -0.00030728	     -0.20020953	     -0.06359052	      0.88291597	     -0.00043929	     -0.21767346	      0.00027475	     -0.00019100	     28.31679629
      0.26976299	     -0.05924573	     -0.00030720	     -0.20023339	     -0.06359017	      0.88291572	     -0.00043955	     -0.21766529	      0.00027824	     -0.00021338	     28.14811908
      0.27146423	     -0.05929717	     -0.00030738	     -0.20028480	     -0.06358969	      0.88291532	     -0.00043984	     -0.21765673	      0.00028290	     -0.00024680	     28.07350682
      0.27316548	     -0.05936962	     -0.00030411	     -0.20035731	     -0.06358921	      0.88291487	     -0.00044007	     -0.21765131	      0.00028837	     -0.00028469	     27.73336111
      0.27437489	     -0.05943214	     -0.00030338	     -0.20041984	     -0.06358886	      0.88291451	     -0.00044021	     -0.21764947	      0.00029266	     -0.00031506	     27.80849566
      0.27558430	     -0.05950224	     -0.00029949	     -0.20049003	     -0.06358850	      0.88291411	     -0.00044031	     -0.21764932	      0.00029800	     -0.00034849	     27.65770623
      0.27738449	     -0.05962003	     -0.00029326	     -0.20060799	     -0.06358795	      0.88291343	     -0.00044040	     -0.21765224	      0.00030777	     -0.00040459	     27.59952057
      0.27890049	     -0.05972908	     -0.00028560	     -0.20071724	     -0.06358748	      0.88291278	     -0.00044043	     -0.21765755	      0.00031825	     -0.00045802	     27.38440264
      0.28041648	     -0.05984574	     -0.00027889	     -0.20083412	     -0.06358699	      0.88291204	     -0.00044041	     -0.21766536	      0.00033061	     -0.00051724	     27.48394483
      0.28193248	     -0.05996912	     -0.00026925	     -0.20095779	     -0.06358648	      0.88291121	     -0.00044034	     -0.21767554	      0.00034547	     -0.00058207	     27.14572345
      0.28329574	     -0.06008503	     -0.00026310	     -0.20107394	     -0.06358599	      0.88291037	     -0.00044025	     -0.21768659	      0.00036049	     -0.00064510	     27.30901244
      0.28465900	     -0.06020466	     -0.00025480	     -0.20119387	     -0.06358549	      0.88290945	     -0.00044012	     -0.21769934	      0.00037770	     -0.00071218	     27.05489205
      0.28602227	     -0.06032766	     -0.00024816	     -0.20131716	     -0.06358496	      0.88290843	     -0.00043995	     -0.21771364	      0.00039672	     -0.00078302	     27.07458695
      0.28776855	     -0.06048957	     -0.00023869	     -0.20147949	     -0.06358425	      0.88290698	     -0.00043969	     -0.21773405	      0.00042423	     -0.00087840	     26.78375293
      0.28917267	     -0.06062284	     -0.00023358	     -0.20161309	     -0.06358363	      0.88290569	     -0.00043945	     -0.21775203	      0.00044860	     -0.00095821	     26.90982378
      0.29057678	     -0.06075752	     -0.00022735	     -0.20174812	     -0.06358299	      0.88290429	     -0.00043917	     -0.21777129	      0.00047541	     -0.00103991	     26.63136630
      0.29198090	     -0.06089537	     -0.00022340	     -0.20188632	     -0.06358230	      0.88290277	     -0.00043887	     -0.21779176	      0.00050425	     -0.00112288	     26.64899129
      0.29370016	     -0.06106659	     -0.00021747	     -0.20205801	     -0.06358140	      0.88290075	     -0.00043845	     -0.21781831	      0.00054282	     -0.00122505	     26.34882858
      0.29509985	     -0.06120770	     -0.00021532	     -0.20219949	     -0.06358062	      0.88289898	     -0.00043807	     -0.21784098	      0.00057652	     -0.00130798	     26.47854563
      0.29649955	     -0.06134973	     -0.00021183	     -0.20234194	     -0.06357978	      0.88289709	     -0.00043767	     -0.21786447	      0.00061279	     -0.00138980	     26.25454989
      0.29789924	     -0.06149099	     -0.00021087	     -0.20248359	     -0.06357890	      0.88289509	     -0.00043724	     -0.21788868	      0.00065119	     -0.00146983	     26.28741455
      0.29967251	     -0.06167288	     -0.00020890	     -0.20266603	     -0.06357770	      0.88289240	     -0.00043665	     -0.21792030	      0.00070334	     -0.00156750	     26.06521934
      0.30107908	     -0.06181798	     -0.00020949	     -0.20281156	     -0.06357668	      0.88289014	     -0.00043615	     -0.21794604	      0.00074707	     -0.00164141	     26.20388798
      0.30248565	     -0.06196313	     -0.00020793	     -0.20295719	     -0.06357560	      0.88288778	     -0.00043562	     -0.21797226	      0.00079340	     -0.00171137	     26.04567828
      0.30389222	     -0.06210788	     -0.00020782	     -0.20310243	     -0.06357445	      0.88288533	     -0.00043506	     -0.21799885	      0.00084188	     -0.00177700	     26.10073118
      0.30570328	     -0.06229298	     -0.00020619	     -0.20328822	     -0.06357286	      0.88288204	     -0.00043429	     -0.21803348	      0.00090800	     -0.00185430	     25.96717586
      0.30711345	     -0.06243629	     -0.00020691	     -0.20343205	     -0.06357154	      0.88287938	     -0.00043366	     -0.21806067	      0.00096192	     -0.00190853	     26.11145151
      0.30852361	     -0.06257952	     -0.00020565	     -0.20357587	     -0.06357015	      0.88287666	     -0.00043300	     -0.21808799	      0.00101846	     -0.00195710	     26.00142007
      0.30993377	     -0.06272275	     -0.00020571	     -0.20371969	     -0.06356867	      0.88287387	     -0.00043231	     -0.21811544	      0.00107716	     -0.00199986	     26.06453683
      0.31179031	     -0.06291022	     -0.00020426	     -0.20390801	     -0.06356660	      0.88287011	     -0.00043135	     -0.21815174	      0.00115828	     -0.00204695	     25.95813146
      0.31320059	     -0.06305141	     -0.00020490	     -0.20404983	     -0.06356492	      0.88286720	     -0.00043058	     -0.21817941	      0.00122237	     -0.00207580	     26.11197827
      0.31461088	     -0.06319050	     -0.00020342	     -0.20418962	     -0.06356315	      0.88286426	     -0.00042978	     -0.21820713	      0.00128911	     -0.00209855	     26.02182094
      0.31630717	     -0.06335407	     -0.00020308	     -0.20435403	     -0.06356089	      0.88286068	     -0.00042878	     -0.21824045	      0.00137227	     -0.00211807	     26.15741458
      0.31800346	     -0.06351241	     -0.00019992	     -0.20451330	     -0.06355849	      0.88285707	     -0.00042773	     -0.21827363	      0.00145921	     -0.00212896	     25.94340179
      0.31930306	     -0.06363101	     -0.00020030	     -0.20463258	     -0.06355655	      0.88285431	     -0.00042690	     -0.21829892	      0.00152763	     -0.00213173	     26.15715880
      0.32060266	     -0.06374713	     -0.00019868	     -0.20474944	     -0.06355452	      0.88285154	     -0.00042604	     -0.21832406	      0.00159825	     -0.00212965	     26.08381660
      0.32243043	     -0.06390613	     -0.00019765	     -0.20490949	     -0.06355150	      0.88284765	     -0.00042478	     -0.21835916	      0.00170046	     -0.00211901	     26.16612282
      0.32403596	     -0.06404106	     -0.00019519	     -0.20504539	     -0.06354870	      0.88284426	     -0.00042363	     -0.21838969	      0.00179333	     -0.00210250	     26.01813202
      0.32564148	     -0.06417137	     -0.00019487	     -0.20517666	     -0.06354574	      0.88284090	     -0.00042245	     -0.21841987	      0.00188847	     -0.00207982	     26.21622431
      0.32724701	     -0.06429652	     -0.00019184	     -0.20530285	     -0.06354263	      0.88283759	     -0.00042123	     -0.21844964	      0.00198655	     -0.00205125	     25.93021913
      0.32865782	     -0.06440306	     -0.00019230	     -0.20541026	     -0.06353977	      0.88283471	     -0.00042014	     -0.21847542	      0.00207423	     -0.00202185	     26.15748127
      0.33006862	     -0.06450579	     -0.00019073	     -0.20551392	     -0.06353678	      0.88283188	     -0.00041901	     -0.21850084	      0.00216406	     -0.00198861	     25.99001216
      0.33147943	     -0.06460449	     -0.00019051	     -0.20561355	     -0.06353366	      0.88282910	     -0.00041787	     -0.21852585	      0.00225539	     -0.00195198	     26.03788334
      0.33343456	     -0.06473501	     -0.00018848	     -0.20574540	     -0.06352913	      0.88282534	     -0.00041625	     -0.21855980	      0.00238484	     -0.00189608	     25.83846141
      0.33489866	     -0.06482964	     -0.00018915	     -0.20584102	     -0.06352556	      0.88282260	     -0.00041501	     -0.21858469	      0.00248347	     -0.00185097	     25.98366202
      0.33636276	     -0.06492057	     -0.00018803	     -0.20593299	     -0.06352185	      0.88281992	     -0.00041375	     -0.21860912	      0.00258408	     -0.00180350	     25.78346964
      0.33782685	     -0.06500817	     -0.00018848	     -0.20602161	     -0.06351800	      0.88281732	     -0.00041249	     -0.21863304	      0.00268613	     -0.00175423	     25.82094026
      0.33973403	     -0.06511687	     -0.00018767	     -0.20613169	     -0.06351275	      0.88281403	     -0.00041081	     -0.21866340	      0.00282183	     -0.00168788	     25.55414452
      0.34118039	     -0.06519672	     -0.00018941	     -0.20621257	     -0.06350859	      0.88281163	     -0.00040953	     -0.21868580	      0.00292624	     -0.00163651	     25.68706748
      0.34262675	     -0.06527433	     -0.00018943	     -0.20629125	     -0.06350428	      0.88280930	     -0.00040824	     -0.21870768	      0.00303256	     -0.00158454	     25.45655821
      0.34438215	     -0.06536493	     -0.00019152	     -0.20638314	     -0.06349884	      0.88280657	     -0.00040667	     -0.21873353	      0.00316337	     -0.00152128	     25.49283600
      0.34613754	     -0.06544938	     -0.00019094	     -0.20646895	     -0.06349317	      0.88280396	     -0.00040509	     -0.21875855	      0.00329687	     -0.00145822	     25.06551134
      0.34747057	     -0.06550900	     -0.00019338	     -0.20652956	     -0.06348871	      0.88280205	     -0.00040389	     -0.21877689	      0.00339916	     -0.00141094	     25.22429578
      0.34880360	     -0.06556363	     -0.00019352	     -0.20658525	     -0.06348411	      0.88280020	     -0.00040269	     -0.21879459	      0.00350300	     -0.00136426	     25.03213365
      0.35069670	     -0.06563225	     -0.00019479	     -0.20665536	     -0.06347734	      0.88279768	     -0.00040099	     -0.21881851	      0.00365221	     -0.00129943	     24.97750059
      0.35235078	     -0.06568139	     -0.00019442	     -0.20670585	     -0.06347119	      0.88279557	     -0.00039950	     -0.21883802	      0.00378461	     -0.00124431	     24.70514240
      0.35400486	     -0.06572084	     -0.00019656	     -0.20674662	     -0.06346482	      0.88279356	     -0.00039803	     -0.21885603	      0.00391814	     -0.00119071	     24.80172264
      0.35565894	     -0.06575060	     -0.00019625	     -0.20677774	     -0.06345822	      0.88279163	     -0.00039657	     -0.21887240	      0.00405348	     -0.00113837	     24.41253780
      0.35710310	     -0.06576983	     -0.00019963	     -0.20679812	     -0.06345228	      0.88279002	     -0.00039530	     -0.21888526	      0.00417191	     -0.00109374	     24.54269311
      0.35854725	     -0.06578228	     -0.00020140	     -0.20681175	     -0.06344617	      0.88278847	     -0.00039405	     -0.21889675	      0.00429134	     -0.00104979	     24.31615443
      0.36028658	     -0.06578917	     -0.00020649	     -0.20682000	     -0.06343858	      0.88278669	     -0.00039256	     -0.21890867	      0.00443538	     -0.00099762	     24.32911413
      0.36202591	     -0.06578721	     -0.00021040	     -0.20681943	     -0.06343074	      0.88278500	     -0.00039110	     -0.21891844	      0.00458008	     -0.00094576	     24.03324590
      0.36347661	     -0.06577929	     -0.00021703	     -0.20681260	     -0.06342401	      0.88278366	     -0.00038989	     -0.21892490	      0.00470024	     -0.00090261	     24.14112477
      0.36492732	     -0.06576521	     -0.00022187	     -0.20679965	     -0.06341711	      0.88278238	     -0.00038870	     -0.21892978	      0.00482058	     -0.00085924	     23.97112234
      0.36668986	     -0.06574066	     -0.00023004	     -0.20677642	     -0.06340848	      0.88278092	     -0.00038729	     -0.21893355	      0.00496597	     -0.00080624	     23.99631086
      0.36845241	     -0.06570708	     -0.00023610	     -0.20674418	     -0.06339960	      0.88277954	     -0.00038590	     -0.21893492	      0.00511103	     -0.00075257	     23.78753727
      0.36986208	     -0.06567428	     -0.00024389	     -0.20671241	     -0.06339231	      0.88277851	     -0.00038480	     -0.21893423	      0.00522586	     -0.00070917	     23.88777877
      0.37127174	     -0.06563561	     -0.00024954	     -0.20667478	     -0.06338487	      0.88277754	     -0.00038373	     -0.21893194	      0.00534035	     -0.00066505	     23.79604742
      0.37309385	     -0.06557816	     -0.00025847	     -0.20661865	     -0.06337500	      0.88277639	     -0.00038236	     -0.21892660	      0.00548677	     -0.00060697	     23.81882632
      0.37491595	     -0.06551208	     -0.00026489	     -0.20655390	     -0.06336487	      0.88277533	     -0.00038102	     -0.21891860	      0.00563193	     -0.00054736	     23.68609298
      0.37627603	     -0.06545809	     -0.00027241	     -0.20650084	     -0.06335714	      0.88277462	     -0.00038004	     -0.21891092	      0.00573858	     -0.00050192	     23.74987056
      0.37763611	     -0.06539950	     -0.00027762	     -0.20644321	     -0.06334926	      0.88277397	     -0.00037908	     -0.21890180	      0.00584445	     -0.00045545	     23.69097098
      0.37954165	     -0.06531079	     -0.00028577	     -0.20635581	     -0.06333799	      0.88277316	     -0.00037775	     -0.21888668	      0.00599046	     -0.00038869	     23.68837655
      0.38144720	     -0.06521378	     -0.00029106	     -0.20626013	     -0.06332643	      0.88277249	     -0.00037645	     -0.21886890	      0.00613421	     -0.00031984	     23.57593519
      0.38273603	     -0.06514463	     -0.00029730	     -0.20619180	     -0.06331847	      0.88277211	     -0.00037558	     -0.21885542	      0.00622936	     -0.00027224	     23.61045342
      0.38402485	     -0.06507210	     -0.00030124	     -0.20612013	     -0.06331038	      0.88277179	     -0.00037473	     -0.21884083	      0.00632347	     -0.00022371	     23.56070749
      0.38607380	     -0.06495177	     -0.00030833	     -0.20600110	     -0.06329727	      0.88277141	     -0.00037340	     -0.21881545	      0.00646999	     -0.00014496	     23.53648621
      0.38773031	     -0.06484965	     -0.00031252	     -0.20590003	     -0.06328646	      0.88277122	     -0.00037234	     -0.21879310	      0.00658591	     -0.00007998	     23.46290642
      0.38938681	     -0.06474418	     -0.00031846	     -0.20579556	     -0.06327545	      0.88277114	     -0.00037130	     -0.21876922	      0.00669901	     -0.00001415	     23.49406332
      0.39104332	     -0.06463414	     -0.00032125	     -0.20568652	     -0.06326426	      0.88277118	     -0.00037029	     -0.21874392	      0.00680993	      0.00005247	     23.39577460
      0.39250392	     -0.06453473	     -0.00032648	     -0.20558794	     -0.06325425	      0.88277130	     -0.00036940	     -0.21872046	      0.00690513	      0.00011153	     23.45299965
      0.39396453	     -0.06443182	     -0.00032901	     -0.20548587	     -0.06324409	      0.88277150	     -0.00036853	     -0.21869600	      0.00699860	      0.00017091	     23.39190414
      0.39542514	     -0.06432673	     -0.00033295	     -0.20538158	     -0.06323380	      0.88277180	     -0.00036768	     -0.21867056	      0.00708974	      0.00023030	     23.41781280
      0.39733344	     -0.06418505	     -0.00033610	     -0.20524093	     -0.06322016	      0.88277231	     -0.00036658	     -0.21863594	      0.00720586	      0.00030779	     23.37491971
      0.39880576	     -0.06407350	     -0.00034053	     -0.20513012	     -0.06320949	      0.88277281	     -0.00036575	     -0.21860818	      0.00729265	      0.00036718	     23.45557410
      0.40027808	     -0.06395893	     -0.00034264	     -0.20501629	     -0.06319869	      0.88277339	     -0.00036494	     -0.21857955	      0.00737753	      0.00042619	     23.42065263
      0.40175040	     -0.06384254	     -0.00034618	     -0.20490061	     -0.06318777	      0.88277406	     -0.00036414	     -0.21855007	      0.00745996	      0.00048462	     23.47603787
      0.40365051	     -0.06368864	     -0.00034894	     -0.20474761	     -0.06317349	      0.88277505	     -0.00036312	     -0.21851080	      0.00756327	      0.00055909	     23.45509246
      0.40508238	     -0.06357198	     -0.00035337	     -0.20463156	     -0.06316261	      0.88277589	     -0.00036237	     -0.21848034	      0.00763832	      0.00061427	     23.55418944
      0.40651425	     -0.06345394	     -0.00035574	     -0.20451413	     -0.06315162	      0.88277681	     -0.00036164	     -0.21844919	      0.00771149	      0.00066862	     23.53938475
      0.40826858	     -0.06330991	     -0.00036073	     -0.20437079	     -0.06313802	      0.88277804	     -0.00036076	     -0.21841018	      0.00779792	      0.00073374	     23.63395065
      0.40982423	     -0.06318170	     -0.00036318	     -0.20424320	     -0.06312583	      0.88277923	     -0.00035999	     -0.21837490	      0.00787217	      0.00079006	     23.60577997
      0.41137988	     -0.06305538	     -0.00036848	     -0.20411741	     -0.06311352	      0.88278050	     -0.00035924	     -0.21833905	      0.00794353	      0.00084476	     23.71659613
      0.41293552	     -0.06292876	     -0.00037102	     -0.20399134	     -0.06310111	      0.88278185	     -0.00035850	     -0.21830272	      0.00801288	      0.00089786	     23.68893393
      0.41449117	     -0.06280469	     -0.00037661	     -0.20386775	     -0.06308860	      0.88278329	     -0.00035778	     -0.21826595	      0.00807925	      0.00094903	     23.80138302
      0.41604682	     -0.06268032	     -0.00037877	     -0.20374389	     -0.06307598	      0.88278481	     -0.00035707	     -0.21822883	      0.00814389	      0.00099834	     23.76748963
      0.41739809	     -0.06257492	     -0.00038330	     -0.20363887	     -0.06306494	      0.88278618	     -0.00035646	     -0.21819633	      0.00819748	      0.00103936	     23.84442421
      0.41874937	     -0.06246974	     -0.00038581	     -0.20353408	     -0.06305382	      0.88278761	     -0.00035586	     -0.21816365	      0.00824983	      0.00107880	     23.85158910
      0.42010065	     -0.06236614	     -0.00038890	     -0.20343085	     -0.06304264	      0.88278910	     -0.00035527	     -0.21813080	      0.00830016	      0.00111645	     23.88749367
      0.42195996	     -0.06222479	     -0.00039213	     -0.20328999	     -0.06302715	      0.88279122	     -0.00035448	     -0.21808539	      0.00836695	      0.00116536	     23.91343197
      0.42326442	     -0.06212692	     -0.00039471	     -0.20319243	     -0.06301620	      0.88279276	     -0.00035392	     -0.21805340	      0.00841149	      0.00119750	     23.94745782
      0.42456889	     -0.06202930	     -0.00039660	     -0.20309513	     -0.06300520	      0.88279434	     -0.00035338	     -0.21802131	      0.00845485	      0.00122792	     23.96986511
      0.42622390	     -0.06190627	     -0.00039895	     -0.20297247	     -0.06299116	      0.88279641	     -0.00035269	     -0.21798046	      0.00850723	      0.00126384	     24.00659402
      0.42787892	     -0.06178354	     -0.00040076	     -0.20285009	     -0.06297704	      0.88279852	     -0.00035201	     -0.21793945	      0.00855758	      0.00129690	     24.04466568
      0.42907580	     -0.06169544	     -0.00040218	     -0.20276223	     -0.06296678	      0.88280009	     -0.00035153	     -0.21790969	      0.00859187	      0.00131888	     24.07553860
      0.43027268	     -0.06160759	     -0.00040338	     -0.20267460	     -0.06295648	      0.88280168	     -0.00035104	     -0.21787986	      0.00862522	      0.00133942	     24.10838792
      0.43198004	     -0.06148306	     -0.00040504	     -0.20255037	     -0.06294171	      0.88280399	     -0.00035036	     -0.21783720	      0.00867022	      0.00136610	     24.15866168
      0.43357539	     -0.06136746	     -0.00040649	     -0.20243501	     -0.06292785	      0.88280619	     -0.00034973	     -0.21779722	      0.00871010	      0.00138845	     24.21220236
      0.43498378	     -0.06126633	     -0.00040779	     -0.20233409	     -0.06291556	      0.88280816	     -0.00034917	     -0.21776186	      0.00874289	      0.00140606	     24.25942885
      0.43639218	     -0.06116596	     -0.00040905	     -0.20223390	     -0.06290322	      0.88281015	     -0.00034861	     -0.21772645	      0.00877428	      0.00142195	     24.31370310
      0.43780058	     -0.06106666	     -0.00041037	     -0.20213475	     -0.06289084	      0.88281216	     -0.00034806	     -0.21769101	      0.00880327	      0.00143604	     24.36741977
      0.43920897	     -0.06096830	     -0.00041169	     -0.20203653	     -0.06287842	      0.88281419	     -0.00034751	     -0.21765557	      0.00883069	      0.00144858	     24.42847978
      0.44061737	     -0.06087118	     -0.00041307	     -0.20193953	     -0.06286597	      0.88281624	     -0.00034696	     -0.21762013	      0.00885572	      0.00145954	     24.48905654
      0.44202576	     -0.06077516	     -0.00041448	     -0.20184360	     -0.06285348	      0.88281830	     -0.00034640	     -0.21758471	      0.00887907	      0.00146919	     24.55665301
      0.44343416	     -0.06068035	     -0.00041593	     -0.20174886	     -0.06284096	      0.88282038	     -0.00034585	     -0.21754934	      0.00890006	      0.00147751	     24.62371219
      0.44484256	     -0.06058670	     -0.00041737	     -0.20165527	     -0.06282841	      0.88282246	     -0.00034530	     -0.21751403	      0.00891929	      0.00148473	     24.69696746
      0.44653561	     -0.06047594	     -0.00041913	     -0.20154455	     -0.06281329	      0.88282498	     -0.00034464	     -0.21747168	      0.00893926	      0.00149197	     24.78496007
      0.44785768	     -0.06039080	     -0.00042051	     -0.20145943	     -0.06280147	      0.88282696	     -0.00034412	     -0.21743870	      0.00895333	      0.00149681	     24.86214518
      0.44917975	     -0.06030702	     -0.00042189	     -0.20137565	     -0.06278962	      0.88282894	     -0.00034360	     -0.21740582	      0.00896517	      0.00150084	     24.93695523
      0.45081145	     -0.06020520	     -0.00042353	     -0.20127381	     -0.06277498	      0.88283139	     -0.00034296	     -0.21736539	      0.00897770	      0.00150507	     25.03696209
      0.45227260	     -0.06011577	     -0.00042494	     -0.20118433	     -0.06276186	      0.88283360	     -0.00034239	     -0.21732933	      0.00898626	      0.00150810	     25.12565214
      0.45373374	     -0.06002785	     -0.00042627	     -0.20109636	     -0.06274872	      0.88283580	     -0.00034181	     -0.21729345	      0.00899326	      0.00151072	     25.22522795
      0.45519488	     -0.05994188	     -0.00042755	     -0.20101032	     -0.06273558	      0.88283801	     -0.00034124	     -0.21725774	      0.00899764	      0.00151276	     25.32125186
      0.45665602	     -0.05985755	     -0.00042871	     -0.20092590	     -0.06272243	      0.88284022	     -0.00034067	     -0.21722223	      0.00900054	      0.00151454	     25.42791921
      0.45811717	     -0.05977518	     -0.00042978	     -0.20084343	     -0.06270928	      0.88284244	     -0.00034009	     -0.21718694	      0.00900088	      0.00151584	     25.53121215
      0.45957831	     -0.05969434	     -0.00043070	     -0.20076247	     -0.06269613	      0.88284465	     -0.00033952	     -0.21715187	      0.00899982	      0.00151696	     25.64754045
      0.46103945	     -0.05961571	     -0.00043138	     -0.20068371	     -0.06268298	      0.88284687	     -0.00033895	     -0.21711704	      0.00899635	      0.00151769	     25.75951233
      0.46250060	     -0.05953871	     -0.00043192	     -0.20060657	     -0.06266984	      0.88284909	     -0.00033839	     -0.21708245	      0.00899149	      0.00151833	     25.88314457
      0.46396174	     -0.05946389	     -0.00043236	     -0.20053159	     -0.06265670	      0.88285131	     -0.00033782	     -0.21704811	      0.00898435	      0.00151864	     26.00083451
      0.46542288	     -0.05939089	     -0.00043264	     -0.20045843	     -0.06264358	      0.88285352	     -0.00033726	     -0.21701405	      0.00897580	      0.00151881	     26.12865797
      0.46688403	     -0.05931977	     -0.00043278	     -0.20038713	     -0.06263047	      0.88285574	     -0.00033670	     -0.21698026	      0.00896515	      0.00151864	     26.25310563
      0.46834517	     -0.05925005	     -0.00043274	     -0.20031722	     -0.06261738	      0.88285796	     -0.00033613	     -0.21694676	      0.00895304	      0.00151828	     26.38761012
      0.47015502	     -0.05916621	     -0.00043266	     -0.20023313	     -0.06260120	      0.88286071	     -0.00033543	     -0.21690565	      0.00893535	      0.00151736	     26.54277802
      0.47159181	     -0.05910027	     -0.00043293	     -0.20016697	     -0.06258837	      0.88286289	     -0.00033487	     -0.21687337	      0.00891996	      0.00151651	     26.68432719
      0.47302860	     -0.05903759	     -0.00043333	     -0.20010407	     -0.06257556	      0.88286507	     -0.00033431	     -0.21684145	      0.00890260	      0.00151533	     26.80086969
      0.47446539	     -0.05897516	     -0.00043382	     -0.20004140	     -0.06256279	      0.88286724	     -0.00033374	     -0.21680994	      0.00888402	      0.00151402	     26.94280899
      0.47635941	     -0.05889727	     -0.00043476	     -0.19996317	     -0.06254599	      0.88287011	     -0.00033298	     -0.21676902	      0.00885709	      0.00151191	     27.09544800
      0.47787517	     -0.05883455	     -0.00043489	     -0.19990018	     -0.06253258	      0.88287240	     -0.00033235	     -0.21673677	      0.00883414	      0.00151003	     27.29456113
      0.47939093	     -0.05877641	     -0.00043552	     -0.19984175	     -0.06251921	      0.88287469	     -0.00033172	     -0.21670489	      0.00880944	      0.00150785	     27.38560548
      0.48090668	     -0.05871541	     -0.00043502	     -0.19978047	     -0.06250587	      0.88287697	     -0.00033107	     -0.21667340	      0.00878342	      0.00150554	     27.62919743
      0.48242244	     -0.05866137	     -0.00043570	     -0.19972613	     -0.06249258	      0.88287925	     -0.00033040	     -0.21664221	      0.00875600	      0.00150305	     27.67333822
      0.48393819	     -0.05860086	     -0.00043448	     -0.19966532	     -0.06247933	      0.88288153	     -0.00032972	     -0.21661141	      0.00872704	      0.00150029	     28.00629378
      0.48525226	     -0.05855760	     -0.00043520	     -0.19962178	     -0.06246788	      0.88288350	     -0.00032911	     -0.21658492	      0.00870108	      0.00149777	     27.99201439
      0.48656632	     -0.05850895	     -0.00043443	     -0.19957286	     -0.06245646	      0.88288546	     -0.00032849	     -0.21655872	      0.00867393	      0.00149498	     28.21583318
      0.48788038	     -0.05846499	     -0.00043442	     -0.19952861	     -0.06244508	      0.88288743	     -0.00032785	     -0.21653274	      0.00864598	      0.00149205	     28.31070204
      0.48970154	     -0.05840219	     -0.00043273	     -0.19946543	     -0.06242937	      0.88289014	     -0.00032694	     -0.21649719	      0.00860557	      0.00148771	     28.61018547
      0.49104007	     -0.05836298	     -0.00043211	     -0.19942592	     -0.06241787	      0.88289213	     -0.00032625	     -0.21647135	      0.00857502	      0.00148448	     28.60674050
      0.49237860	     -0.05832008	     -0.00043006	     -0.19938274	     -0.06240642	      0.88289411	     -0.00032553	     -0.21644585	      0.00854337	      0.00148106	     28.81378880
      0.49399130	     -0.05827622	     -0.00042882	     -0.19933851	     -0.06239267	      0.88289650	     -0.00032465	     -0.21641551	      0.00850440	      0.00147673	     28.87748757
      0.49541113	     -0.05823421	     -0.00042641	     -0.19929620	     -0.06238062	      0.88289859	     -0.00032385	     -0.21638926	      0.00846898	      0.00147250	     29.14767878
      0.49683097	     -0.05820139	     -0.00042558	     -0.19926304	     -0.06236862	      0.88290068	     -0.00032302	     -0.21636337	      0.00843308	      0.00146799	     29.15153707
      0.49825080	     -0.05816424	     -0.00042324	     -0.19922558	     -0.06235667	      0.88290276	     -0.00032217	     -0.21633796	      0.00839619	      0.00146297	     29.40922124
      0.49967063	     -0.05813564	     -0.00042230	     -0.19919664	     -0.06234478	      0.88290483	     -0.00032130	     -0.21631296	      0.00835886	      0.00145754	     29.40919976
      0.50109046	     -0.05810308	     -0.00041987	     -0.19916375	     -0.06233294	      0.88290690	     -0.00032040	     -0.21628848	      0.00832063	      0.00145149	     29.65243867
      0.50251030	     -0.05807831	     -0.00041865	     -0.19913865	     -0.06232115	      0.88290896	     -0.00031948	     -0.21626442	      0.00828199	      0.00144492	     29.65022105
      0.50393013	     -0.05804972	     -0.00041598	     -0.19910974	     -0.06230942	      0.88291100	     -0.00031853	     -0.21624088	      0.00824249	      0.00143762	     29.88253880
      0.50534996	     -0.05803049	     -0.00041446	     -0.19909018	     -0.06229775	      0.88291304	     -0.00031756	     -0.21621782	      0.00820261	      0.00142968	     29.85548674
      0.50676979	     -0.05800986	     -0.00041134	     -0.19906922	     -0.06228613	      0.88291506	     -0.00031656	     -0.21619539	      0.00816195	      0.00142088	     30.06259434
      0.50818963	     -0.05799763	     -0.00040900	     -0.19905667	     -0.06227457	      0.88291707	     -0.00031553	     -0.21617358	      0.00812105	      0.00141129	     30.02563247
      0.50960946	     -0.05798165	     -0.00040503	     -0.19904039	     -0.06226307	      0.88291907	     -0.00031448	     -0.21615245	      0.00807954	      0.00140076	     30.23667188
      0.51102929	     -0.05797354	     -0.00040192	     -0.19903197	     -0.06225163	      0.88292105	     -0.00031341	     -0.21613193	      0.00803785	      0.00138941	     30.18288119
      0.51244912	     -0.05796422	     -0.00039743	     -0.19902236	     -0.06224024	      0.88292301	     -0.00031230	     -0.21611214	      0.00799558	      0.00137703	     30.36714630
      0.51386896	     -0.05796348	     -0.00039345	     -0.19902133	     -0.06222892	      0.88292496	     -0.00031117	     -0.21609306	      0.00795320	      0.00136371	     30.28904328
      0.51528879	     -0.05796109	     -0.00038783	     -0.19901867	     -0.06221766	      0.88292689	     -0.00031001	     -0.21607483	      0.00791034	      0.00134936	     30.46280147
      0.51670862	     -0.05796713	     -0.00038274	     -0.19902445	     -0.06220646	      0.88292879	     -0.00030882	     -0.21605740	      0.00786743	      0.00133402	     30.36631166
      0.51812845	     -0.05797134	     -0.00037628	     -0.19902842	     -0.06219532	      0.88293067	     -0.00030761	     -0.21604086	      0.00782405	      0.00131753	     30.54120108
      0.51954829	     -0.05798302	     -0.00037014	     -0.19903985	     -0.06218424	      0.88293253	     -0.00030636	     -0.21602515	      0.00778058	      0.00130001	     30.43615241
      0.52096812	     -0.05799154	     -0.00036243	     -0.19904815	     -0.06217323	      0.88293436	     -0.00030509	     -0.21601031	      0.00773658	      0.00128130	     30.61101241
      0.52238795	     -0.05800676	     -0.00035497	     -0.19906315	     -0.06216227	      0.88293617	     -0.00030379	     -0.21599626	      0.00769243	      0.00126151	     30.49688419
      0.52380778	     -0.05802005	     -0.00034625	     -0.19907625	     -0.06215138	      0.88293795	     -0.00030246	     -0.21598306	      0.00764771	      0.00124046	     30.67219071
      0.52522762	     -0.05804057	     -0.00033785	     -0.19909656	     -0.06214055	      0.88293969	     -0.00030111	     -0.21597068	      0.00760279	      0.00121826	     30.55468703
      0.52664745	     -0.05805917	     -0.00032834	     -0.19911499	     -0.06212979	      0.88294140	     -0.00029973	     -0.21595919	      0.00755726	      0.00119474	     30.75821608
      0.52806728	     -0.05808279	     -0.00031901	     -0.19913842	     -0.06211909	      0.88294308	     -0.00029832	     -0.21594851	      0.00751131	      0.00117003	     30.72026831
      0.52948711	     -0.05810245	     -0.00030881	     -0.19915791	     -0.06210846	      0.88294473	     -0.00029689	     -0.21593861	      0.00746412	      0.00114402	     30.97570324
      0.53090695	     -0.05812834	     -0.00029873	     -0.19918362	     -0.06209790	      0.88294633	     -0.00029543	     -0.21592943	      0.00741606	      0.00111680	     30.91481190
      0.53232678	     -0.05815324	     -0.00028804	     -0.19920834	     -0.06208740	      0.88294790	     -0.00029395	     -0.21592106	      0.00736697	      0.00108814	     31.18661743
      0.53374661	     -0.05818402	     -0.00027747	     -0.19923892	     -0.06207698	      0.88294942	     -0.00029245	     -0.21591346	      0.00731736	      0.00105808	     31.19216282
      0.53516644	     -0.05821269	     -0.00026674	     -0.19926741	     -0.06206663	      0.88295090	     -0.00029093	     -0.21590667	      0.00726690	      0.00102649	     31.52083150
      0.53658628	     -0.05824648	     -0.00025611	     -0.19930101	     -0.06205634	      0.88295233	     -0.00028939	     -0.21590063	      0.00721617	      0.00099354	     31.54721794
      0.53800611	     -0.05827931	     -0.00024600	     -0.19933364	     -0.06204614	      0.88295372	     -0.00028783	     -0.21589538	      0.00716486	      0.00095919	     31.90534421
      0.53942594	     -0.05831745	     -0.00023583	     -0.19937158	     -0.06203600	      0.88295506	     -0.00028626	     -0.21589089	      0.00711360	      0.00092361	     31.95319912
      0.54084577	     -0.05835447	     -0.00022621	     -0.19940839	     -0.06202594	      0.88295634	     -0.00028467	     -0.21588720	      0.00706210	      0.00088675	     32.34234226
      0.54226561	     -0.05839591	     -0.00021628	     -0.19944962	     -0.06201594	      0.88295758	     -0.00028307	     -0.21588425	      0.00701103	      0.00084879	     32.39573156
      0.54368544	     -0.05843602	     -0.00020718	     -0.19948952	     -0.06200603	      0.88295875	     -0.00028146	     -0.21588205	      0.00696010	      0.00080969	     32.80369838
      0.54510527	     -0.05847995	     -0.00019761	     -0.19953325	     -0.06199618	      0.88295987	     -0.00027984	     -0.21588055	      0.00691003	      0.00076969	     32.84801467
      0.54652510	     -0.05852336	     -0.00018919	     -0.19957645	     -0.06198640	      0.88296094	     -0.00027820	     -0.21587976	      0.00686053	      0.00072876	     33.24948916
      0.54794494	     -0.05857101	     -0.00018005	     -0.19962392	     -0.06197670	      0.88296194	     -0.00027656	     -0.21587967	      0.00681236	      0.00068712	     33.26300723
      0.54936477	     -0.05861830	     -0.00017246	     -0.19967100	     -0.06196706	      0.88296289	     -0.00027491	     -0.21588028	      0.00676520	      0.00064474	     33.66837994
      0.55078460	     -0.05866818	     -0.00016389	     -0.19972072	     -0.06195749	      0.88296377	     -0.00027326	     -0.21588155	      0.00671971	      0.00060195	     33.68030752
      0.55220443	     -0.05871601	     -0.00015700	     -0.19976836	     -0.06194798	      0.88296460	     -0.00027160	     -0.21588344	      0.00667533	      0.00055876	     34.09461377
      0.55362427	     -0.05876524	     -0.00014881	     -0.19981744	     -0.06193853	      0.88296536	     -0.00026994	     -0.21588587	      0.00663270	      0.00051554	     34.06452189
      0.55504410	     -0.05881294	     -0.00014248	     -0.19986497	     -0.06192914	      0.88296606	     -0.00026827	     -0.21588880	      0.00659143	      0.00047232	     34.43698747
      0.55646393	     -0.05886138	     -0.00013453	     -0.19991329	     -0.06191981	      0.88296670	     -0.00026661	     -0.21589218	      0.00655213	      0.00042947	     34.38912135
      0.55788376	     -0.05890768	     -0.00012851	     -0.19995945	     -0.06191053	      0.88296728	     -0.00026494	     -0.21589595	      0.00651425	      0.00038703	     34.73765098
      0.55930360	     -0.05895478	     -0.00012070	     -0.20000646	     -0.06190131	      0.88296780	     -0.00026327	     -0.21590007	      0.00647830	      0.00034531	     34.64678573
      0.56072343	     -0.05900094	     -0.00011501	     -0.20005251	     -0.06189214	      0.88296826	     -0.00026161	     -0.21590453	      0.00644388	      0.00030427	     34.93910437
      0.56214326	     -0.05904735	     -0.00010731	     -0.20009885	     -0.06188301	      0.88296867	     -0.00025994	     -0.21590930	      0.00641159	      0.00026423	     34.82240794
      0.56356309	     -0.05909240	     -0.00010149	     -0.20014383	     -0.06187393	      0.88296901	     -0.00025828	     -0.21591434	      0.00638096	      0.00022522	     35.07516318
      0.56498293	     -0.05913794	     -0.00009364	     -0.20018933	     -0.06186489	      0.88296931	     -0.00025662	     -0.21591965	      0.00635243	      0.00018761	     34.92697115
      0.56640276	     -0.05918318	     -0.00008809	     -0.20023452	     -0.06185589	      0.88296955	     -0.00025496	     -0.21592523	      0.00632543	      0.00015135	     35.12014528
      0.56782259	     -0.05922858	     -0.00008043	     -0.20027991	     -0.06184693	      0.88296974	     -0.00025331	     -0.21593106	      0.00630041	      0.00011661	     34.94199803
      0.56924242	     -0.05927280	     -0.00007466	     -0.20032412	     -0.06183800	      0.88296988	     -0.00025167	     -0.21593712	      0.00627685	      0.00008333	     35.09043695
      0.57066226	     -0.05931676	     -0.00006693	     -0.20036811	     -0.06182910	      0.88296997	     -0.00025002	     -0.21594339	      0.00625517	      0.00005175	     34.88996062
      0.57208209	     -0.05935927	     -0.00006137	     -0.20041062	     -0.06182024	      0.88297003	     -0.00024839	     -0.21594982	      0.00623486	      0.00002179	     34.99465529
      0.57350192	     -0.05940053	     -0.00005382	     -0.20045193	     -0.06181140	      0.88297004	     -0.00024677	     -0.21595636	      0.00621631	     -0.00000634	     34.77574313
      0.57492175	     -0.05944010	     -0.00004829	     -0.20049152	     -0.06180258	      0.88297001	     -0.00024515	     -0.21596297	      0.00619902	     -0.00003273	     34.82888477
      0.57634159	     -0.05947803	     -0.00004096	     -0.20052952	     -0.06179379	      0.88296995	     -0.00024354	     -0.21596960	      0.00618334	     -0.00005722	     34.58675052
      0.57776142	     -0.05951459	     -0.00003554	     -0.20056612	     -0.06178502	      0.88296985	     -0.00024195	     -0.21597622	      0.00616880	     -0.00007989	     34.58823973
      0.57918125	     -0.05955024	     -0.00002839	     -0.20060185	     -0.06177627	      0.88296972	     -0.00024036	     -0.21598280	      0.00615573	     -0.00010057	     34.32799113
      0.58060108	     -0.05958432	     -0.00002309	     -0.20063599	     -0.06176754	      0.88296956	     -0.00023879	     -0.21598932	      0.00614373	     -0.00011941	     34.29506717
      0.58202092	     -0.05961611	     -0.00001621	     -0.20066788	     -0.06175883	      0.88296938	     -0.00023724	     -0.21599575	      0.00613305	     -0.00013631	     34.03443470
      0.58344075	     -0.05964522	     -0.00001096	     -0.20069706	     -0.06175013	      0.88296918	     -0.00023569	     -0.21600202	      0.00612323	     -0.00015142	     33.97200690
      0.58486058	     -0.05967109	     -0.00000428	     -0.20072303	     -0.06174144	      0.88296895	     -0.00023417	     -0.21600808	      0.00611439	     -0.00016466	     33.71429646
      0.58628041	     -0.05969242	      0.00000077	     -0.20074444	     -0.06173276	      0.88296871	     -0.00023267	     -0.21601386	      0.00610605	     -0.00017613	     33.63017976
      0.58770025	     -0.05971211	      0.00000686	     -0.20076423	     -0.06172410	      0.88296845	     -0.00023118	     -0.21601934	      0.00609823	     -0.00018575	     33.36989331
      0.58912008	     -0.05972936	      0.00001135	     -0.20078155	     -0.06171545	      0.88296818	     -0.00022973	     -0.21602451	      0.00609053	     -0.00019366	     33.27179288
      0.59084745	     -0.05974428	      0.00001796	     -0.20079657	     -0.06170493	      0.88296784	     -0.00022800	     -0.21603033	      0.00608143	     -0.00020094	     32.94482291
      0.59211154	     -0.05975269	      0.00002017	     -0.20080501	     -0.06169725	      0.88296759	     -0.00022676	     -0.21603422	      0.00607451	     -0.00020472	     32.93615760
      0.59337564	     -0.05975858	      0.00002390	     -0.20081096	     -0.06168958	      0.88296733	     -0.00022556	     -0.21603778	      0.00606757	     -0.00020716	     32.73497090
      0.59507621	     -0.05976260	      0.00002716	     -0.20081502	     -0.06167927	      0.88296697	     -0.00022399	     -0.21604199	      0.00605772	     -0.00020856	     32.63494132
      0.59659792	     -0.05976213	      0.00003120	     -0.20081461	     -0.06167006	      0.88296665	     -0.00022265	     -0.21604513	      0.00604857	     -0.00020804	     32.37535633
      0.59811963	     -0.05975818	      0.00003218	     -0.20081066	     -0.06166086	      0.88296634	     -0.00022137	     -0.21604762	      0.00603862	     -0.00020607	     32.42129152
      0.59943941	     -0.05975171	      0.00003521	     -0.20080421	     -0.06165290	      0.88296607	     -0.00022031	     -0.21604923	      0.00602973	     -0.00020316	     32.17079341
      0.60075918	     -0.05974254	      0.00003572	     -0.20079502	     -0.06164494	      0.88296580	     -0.00021930	     -0.21605030	      0.00602009	     -0.00019928	     32.17111505
      0.60234377	     -0.05972742	      0.00003751	     -0.20077990	     -0.06163541	      0.88296549	     -0.00021816	     -0.21605082	      0.00600774	     -0.00019336	     32.02918093
      0.60392835	     -0.05970769	      0.00003667	     -0.20076010	     -0.06162590	      0.88296519	     -0.00021710	     -0.21605046	      0.00599403	     -0.00018625	     32.13767801
      0.60524303	     -0.05968737	      0.00003809	     -0.20073976	     -0.06161803	      0.88296495	     -0.00021629	     -0.21604945	      0.00598181	     -0.00017943	     32.00333453
      0.60655772	     -0.05966391	      0.00003699	     -0.20071623	     -0.06161018	      0.88296472	     -0.00021554	     -0.21604775	      0.00596835	     -0.00017189	     32.09543982
      0.60817070	     -0.05963066	      0.00003678	     -0.20068289	     -0.06160056	      0.88296445	     -0.00021470	     -0.21604470	      0.00595039	     -0.00016162	     32.10537391
      0.60978368	     -0.05959288	      0.00003390	     -0.20064496	     -0.06159098	      0.88296420	     -0.00021397	     -0.21604053	      0.00593032	     -0.00015025	     32.34799713
      0.61106231	     -0.05955913	      0.00003381	     -0.20061112	     -0.06158341	      0.88296401	     -0.00021345	     -0.21603643	      0.00591312	     -0.00014045	     32.34890668
      0.61234094	     -0.05952264	      0.00003165	     -0.20057449	     -0.06157586	      0.88296384	     -0.00021300	     -0.21603159	      0.00589440	     -0.00012998	     32.53566474
      0.61401044	     -0.05947036	      0.00002985	     -0.20052203	     -0.06156604	      0.88296363	     -0.00021251	     -0.21602415	      0.00586788	     -0.00011531	     32.71971718
      0.61567995	     -0.05941385	      0.00002528	     -0.20046528	     -0.06155627	      0.88296346	     -0.00021213	     -0.21601543	      0.00583882	     -0.00009967	     33.09157268
      0.61691241	     -0.05936853	      0.00002430	     -0.20041981	     -0.06154909	      0.88296334	     -0.00021191	     -0.21600817	      0.00581602	     -0.00008751	     33.21218188
      0.61814488	     -0.05932148	      0.00002106	     -0.20037256	     -0.06154193	      0.88296324	     -0.00021176	     -0.21600022	      0.00579189	     -0.00007488	     33.47304411
      0.61989777	     -0.05925061	      0.00001721	     -0.20030141	     -0.06153181	      0.88296312	     -0.00021165	     -0.21598775	      0.00575568	     -0.00005619	     33.81690258
      0.62139658	     -0.05918683	      0.00001216	     -0.20023735	     -0.06152321	      0.88296305	     -0.00021165	     -0.21597600	      0.00572298	     -0.00003962	     34.19802102
      0.62289539	     -0.05911938	      0.00000888	     -0.20016963	     -0.06151466	      0.88296301	     -0.00021173	     -0.21596324	      0.00568902	     -0.00002258	     34.50434796
      0.62439421	     -0.05904928	      0.00000275	     -0.20009921	     -0.06150616	      0.88296299	     -0.00021190	     -0.21594949	      0.00565369	     -0.00000516	     34.94178443
      0.62589302	     -0.05897524	     -0.00000030	     -0.20002489	     -0.06149771	      0.88296299	     -0.00021216	     -0.21593474	      0.00561749	      0.00001265	     35.25241006
      0.62718919	     -0.05890970	     -0.00000637	     -0.19995904	     -0.06149045	      0.88296302	     -0.00021244	     -0.21592120	      0.00558524	      0.00002825	     35.64380884
      0.62848537	     -0.05884196	     -0.00001038	     -0.19989103	     -0.06148323	      0.88296306	     -0.00021278	     -0.21590694	      0.00555251	      0.00004412	     35.94631946
      0.63009505	     -0.05875653	     -0.00001712	     -0.19980522	     -0.06147433	      0.88296315	     -0.00021329	     -0.21588831	      0.00551102	      0.00006403	     36.39712745
      0.63170473	     -0.05866965	     -0.00002199	     -0.19971797	     -0.06146549	      0.88296327	     -0.00021388	     -0.21586873	      0.00546903	      0.00008417	     36.76186457
      0.63300061	     -0.05859970	     -0.00002859	     -0.19964768	     -0.06145843	      0.88296339	     -0.00021442	     -0.21585233	      0.00543467	      0.00010044	     37.14023615
      0.63429649	     -0.05852874	     -0.00003305	     -0.19957642	     -0.06145141	      0.88296353	     -0.00021500	     -0.21583542	      0.00540022	      0.00011681	     37.42964664
      0.63593039	     -0.05843914	     -0.00004019	     -0.19948640	     -0.06144262	      0.88296374	     -0.00021582	     -0.21581343	      0.00535638	      0.00013743	     37.85169321
      0.63756429	     -0.05834868	     -0.00004482	     -0.19939557	     -0.06143390	      0.88296398	     -0.00021670	     -0.21579081	      0.00531247	      0.00015805	     38.17283231
      0.63880330	     -0.05828053	     -0.00005092	     -0.19932708	     -0.06142734	      0.88296419	     -0.00021742	     -0.21577327	      0.00527879	      0.00017352	     38.49400340
      0.64004232	     -0.05821157	     -0.00005478	     -0.19925782	     -0.06142082	      0.88296441	     -0.00021818	     -0.21575545	      0.00524510	      0.00018892	     38.73426528
      0.64175440	     -0.05811507	     -0.00006102	     -0.19916089	     -0.06141188	      0.88296475	     -0.00021929	     -0.21573037	      0.00519809	      0.00020995	     39.11157972
      0.64346649	     -0.05801268	     -0.00006406	     -0.19905811	     -0.06140302	      0.88296513	     -0.00022047	     -0.21570471	      0.00515076	      0.00023082	     39.40663375
      0.64464377	     -0.05793804	     -0.00006823	     -0.19898316	     -0.06139698	      0.88296541	     -0.00022131	     -0.21568663	      0.00511765	      0.00024508	     39.68352158
      0.64582105	     -0.05785813	     -0.00006968	     -0.19890299	     -0.06139097	      0.88296571	     -0.00022219	     -0.21566812	      0.00508431	      0.00025948	     39.88680025
      0.64765278	     -0.05772513	     -0.00007160	     -0.19876957	     -0.06138171	      0.88296620	     -0.00022361	     -0.21563828	      0.00503133	      0.00028220	     40.22631659
      0.64914855	     -0.05760843	     -0.00007078	     -0.19865255	     -0.06137422	      0.88296664	     -0.00022481	     -0.21561290	      0.00498702	      0.00030127	     40.42760169
      0.65064432	     -0.05748543	     -0.00007095	     -0.19852920	     -0.06136679	      0.88296710	     -0.00022606	     -0.21558654	      0.00494133	      0.00032083	     40.70771031
      0.65214009	     -0.05735521	     -0.00006758	     -0.19839866	     -0.06135943	      0.88296760	     -0.00022735	     -0.21555917	      0.00489442	      0.00034115	     40.84037103
      0.65347352	     -0.05723531	     -0.00006684	     -0.19827842	     -0.06135294	      0.88296807	     -0.00022853	     -0.21553391	      0.00485109	      0.00035981	     41.08036417
      0.65480694	     -0.05711126	     -0.00006338	     -0.19815406	     -0.06134650	      0.88296856	     -0.00022975	     -0.21550788	      0.00480657	      0.00037910	     41.18333173
      0.65614037	     -0.05698502	     -0.00006146	     -0.19802746	     -0.06134012	      0.88296908	     -0.00023099	     -0.21548111	      0.00476050	      0.00039888	     41.37255630
      0.65783833	     -0.05682058	     -0.00005767	     -0.19786255	     -0.06133209	      0.88296978	     -0.00023261	     -0.21544606	      0.00469979	      0.00042492	     41.51889350
      0.65918199	     -0.05668919	     -0.00005746	     -0.19773070	     -0.06132580	      0.88297036	     -0.00023393	     -0.21541763	      0.00464977	      0.00044619	     41.76176443
      0.66052565	     -0.05655603	     -0.00005598	     -0.19759708	     -0.06131959	      0.88297098	     -0.00023527	     -0.21538866	      0.00459814	      0.00046831	     41.87010082
      0.66186931	     -0.05642305	     -0.00005706	     -0.19746358	     -0.06131345	      0.88297162	     -0.00023664	     -0.21535921	      0.00454453	      0.00049132	     42.07475599
      0.66355969	     -0.05625323	     -0.00005782	     -0.19729308	     -0.06130583	      0.88297248	     -0.00023841	     -0.21532159	      0.00447427	      0.00052181	     42.20569290
      0.66486669	     -0.05612285	     -0.00006168	     -0.19716208	     -0.06130002	      0.88297317	     -0.00023980	     -0.21529215	      0.00441738	      0.00054660	     42.42900967
      0.66617368	     -0.05599200	     -0.00006414	     -0.19703063	     -0.06129428	      0.88297391	     -0.00024121	     -0.21526250	      0.00435841	      0.00057252	     42.51454226
      0.66774668	     -0.05583639	     -0.00007036	     -0.19687419	     -0.06128748	      0.88297483	     -0.00024295	     -0.21522663	      0.00428427	      0.00060504	     42.73961239
      0.66915493	     -0.05569926	     -0.00007438	     -0.19673631	     -0.06128150	      0.88297570	     -0.00024453	     -0.21519449	      0.00421510	      0.00063521	     42.79616707
      0.67056318	     -0.05556504	     -0.00008156	     -0.19660127	     -0.06127561	      0.88297662	     -0.00024613	     -0.21516237	      0.00414304	      0.00066599	     43.03925785
      0.67197143	     -0.05543128	     -0.00008611	     -0.19646670	     -0.06126983	      0.88297758	     -0.00024776	     -0.21513030	      0.00406838	      0.00069721	     43.10533033
      0.67337968	     -0.05530345	     -0.00009434	     -0.19633799	     -0.06126415	      0.88297858	     -0.00024941	     -0.21509835	      0.00399083	      0.00072838	     43.35233044
      0.67478794	     -0.05517912	     -0.00009981	     -0.19621278	     -0.06125859	      0.88297963	     -0.00025108	     -0.21506663	      0.00391077	      0.00075930	     43.40669220
      0.67619619	     -0.05506328	     -0.00010977	     -0.19609597	     -0.06125314	      0.88298072	     -0.00025277	     -0.21503526	      0.00382796	      0.00078943	     43.67399481
      0.67760444	     -0.05495047	     -0.00011546	     -0.19598224	     -0.06124781	      0.88298186	     -0.00025448	     -0.21500437	      0.00374289	      0.00081850	     43.69804699
      0.67882965	     -0.05485960	     -0.00012408	     -0.19589049	     -0.06124327	      0.88298287	     -0.00025598	     -0.21497792	      0.00366679	      0.00084252	     43.90236009
      0.68005487	     -0.05477090	     -0.00013002	     -0.19580095	     -0.06123883	      0.88298392	     -0.00025749	     -0.21495194	      0.00358914	      0.00086517	     43.97345629
      0.68159493	     -0.05466629	     -0.00013932	     -0.19569522	     -0.06123337	      0.88298527	     -0.00025941	     -0.21491995	      0.00348931	      0.00089120	     44.17498903
      0.68313499	     -0.05456663	     -0.00014610	     -0.19559448	     -0.06122808	      0.88298666	     -0.00026135	     -0.21488877	      0.00338733	      0.00091431	     44.24556910
      0.68435035	     -0.05449564	     -0.00015475	     -0.19552256	     -0.06122401	      0.88298778	     -0.00026288	     -0.21486477	      0.00330527	      0.00093016	     44.43203827
      0.68556570	     -0.05442820	     -0.00016109	     -0.19545422	     -0.06122005	      0.88298892	     -0.00026443	     -0.21484137	      0.00322209	      0.00094378	     44.49655305
      0.68713145	     -0.05434963	     -0.00017136	     -0.19537443	     -0.06121509	      0.88299041	     -0.00026643	     -0.21481215	      0.00311326	      0.00095773	     44.67225731
      0.68869720	     -0.05427563	     -0.00017888	     -0.19529926	     -0.06121030	      0.88299192	     -0.00026843	     -0.21478402	      0.00300287	      0.00096742	     44.70543427
      0.68984046	     -0.05422780	     -0.00018755	     -0.19525051	     -0.06120691	      0.88299303	     -0.00026990	     -0.21476414	      0.00292124	      0.00097157	     44.86857522
      0.69098372	     -0.05418090	     -0.00019385	     -0.19520272	     -0.06120362	      0.88299414	     -0.00027137	     -0.21474482	      0.00283900	      0.00097326	     44.92067548
      0.69264691	     -0.05411782	     -0.00020427	     -0.19513833	     -0.06119900	      0.88299576	     -0.00027351	     -0.21471768	      0.00271822	      0.00097118	     45.07112782
      0.69404844	     -0.05406810	     -0.00021132	     -0.19508752	     -0.06119526	      0.88299712	     -0.00027532	     -0.21469569	      0.00261559	      0.00096523	     45.10145925
      0.69544996	     -0.05402389	     -0.00022053	     -0.19504218	     -0.06119166	      0.88299846	     -0.00027712	     -0.21467447	      0.00251218	      0.00095531	     45.27045811
      0.69685149	     -0.05398201	     -0.00022659	     -0.19499922	     -0.06118822	      0.88299979	     -0.00027892	     -0.21465403	      0.00240827	      0.00094159	     45.27156420
      0.69825301	     -0.05394664	     -0.00023618	     -0.19496271	     -0.06118491	      0.88300110	     -0.00028071	     -0.21463434	      0.00230371	      0.00092406	     45.50325610
      0.69944479	     -0.05391714	     -0.00024051	     -0.19493229	     -0.06118222	      0.88300219	     -0.00028223	     -0.21461819	      0.00221452	      0.00090633	     45.47742821
      0.70063657	     -0.05389175	     -0.00024715	     -0.19490594	     -0.06117964	      0.88300326	     -0.00028374	     -0.21460257	      0.00212488	      0.00088592	     45.62398199
      0.70215265	     -0.05386254	     -0.00025365	     -0.19487553	     -0.06117650	      0.88300458	     -0.00028566	     -0.21458347	      0.00201042	      0.00085631	     45.71822915
      0.70366874	     -0.05383933	     -0.00026225	     -0.19485108	     -0.06117354	      0.88300585	     -0.00028756	     -0.21456522	      0.00189541	      0.00082263	     45.98985726
      0.70485155	     -0.05382315	     -0.00026602	     -0.19483398	     -0.06117135	      0.88300681	     -0.00028903	     -0.21455162	      0.00180557	      0.00079371	     46.00926549
      0.70603435	     -0.05381074	     -0.00027188	     -0.19482061	     -0.06116927	      0.88300773	     -0.00029049	     -0.21453855	      0.00171556	      0.00076251	     46.19293193
      0.70758266	     -0.05379765	     -0.00027789	     -0.19480629	     -0.06116670	      0.88300888	     -0.00029238	     -0.21452228	      0.00159785	      0.00071851	     46.33842304
      0.70913097	     -0.05378955	     -0.00028621	     -0.19479691	     -0.06116432	      0.88300995	     -0.00029425	     -0.21450694	      0.00148031	      0.00067120	     46.67474706
      0.71025395	     -0.05378505	     -0.00028934	     -0.19479154	     -0.06116271	      0.88301069	     -0.00029559	     -0.21449640	      0.00139551	      0.00063518	     46.68016249
      0.71137693	     -0.05378323	     -0.00029447	     -0.19478881	     -0.06116119	      0.88301138	     -0.00029692	     -0.21448633	      0.00131098	      0.00059782	     46.84750482
      0.71301897	     -0.05378357	     -0.00030063	     -0.19478785	     -0.06115914	      0.88301231	     -0.00029883	     -0.21447249	      0.00118827	      0.00054133	     46.99029651
      0.71440651	     -0.05378716	     -0.00030695	     -0.19479033	     -0.06115756	      0.88301303	     -0.00030043	     -0.21446158	      0.00108545	      0.00049221	     47.20049295
      0.71579404	     -0.05379280	     -0.00031105	     -0.19479489	     -0.06115612	      0.88301368	     -0.00030199	     -0.21445140	      0.00098368	      0.00044230	     47.23677543
      0.71718158	     -0.05380138	     -0.00031754	     -0.19480236	     -0.06115483	      0.88301426	     -0.00030353	     -0.21444192	      0.00088278	      0.00039187	     47.47740401
      0.71856911	     -0.05381144	     -0.00032047	     -0.19481139	     -0.06115367	      0.88301477	     -0.00030504	     -0.21443314	      0.00078309	      0.00034146	     47.42486818
      0.71974070	     -0.05382214	     -0.00032588	     -0.19482117	     -0.06115280	      0.88301514	     -0.00030629	     -0.21442626	      0.00069957	      0.00029902	     47.61769750
      0.72091228	     -0.05383387	     -0.00032894	     -0.19483202	     -0.06115203	      0.88301547	     -0.00030752	     -0.21441987	      0.00061692	      0.00025702	     47.62257334
      0.72242644	     -0.05385122	     -0.00033408	     -0.19484822	     -0.06115118	      0.88301582	     -0.00030907	     -0.21441231	      0.00051115	      0.00020355	     47.74676985
      0.72394060	     -0.05387041	     -0.00033699	     -0.19486631	     -0.06115048	      0.88301609	     -0.00031058	     -0.21440552	      0.00040677	      0.00015146	     47.68087875
      0.72511402	     -0.05388699	     -0.00034145	     -0.19488200	     -0.06115005	      0.88301624	     -0.00031173	     -0.21440078	      0.00032665	      0.00011213	     47.82398605
      0.72628745	     -0.05390450	     -0.00034376	     -0.19489867	     -0.06114972	      0.88301635	     -0.00031284	     -0.21439649	      0.00024741	      0.00007396	     47.78264246
      0.72783047	     -0.05392940	     -0.00034787	     -0.19492245	     -0.06114942	      0.88301643	     -0.00031427	     -0.21439152	      0.00014434	      0.00002563	     47.84911284
      0.72937349	     -0.05395562	     -0.00034922	     -0.19494761	     -0.06114927	      0.88301643	     -0.00031565	     -0.21438730	      0.00004271	     -0.00002027	     47.69959076
      0.73049228	     -0.05397622	     -0.00035257	     -0.19496740	     -0.06114926	      0.88301639	     -0.00031663	     -0.21438470	     -0.00003034	     -0.00005201	     47.80552989
      0.73161107	     -0.05399758	     -0.00035387	     -0.19498799	     -0.06114934	      0.88301631	     -0.00031757	     -0.21438249	     -0.00010269	     -0.00008226	     47.73521367
      0.73324706	     -0.05403040	     -0.00035663	     -0.19501969	     -0.06114959	      0.88301614	     -0.00031889	     -0.21437993	     -0.00020756	     -0.00012384	     47.73662066
      0.73463370	     -0.05405980	     -0.00035777	     -0.19504816	     -0.06114994	      0.88301595	     -0.00031996	     -0.21437836	     -0.00029557	     -0.00015636	     47.60128034
      0.73602034	     -0.05409107	     -0.00036095	     -0.19507848	     -0.06115041	      0.88301571	     -0.00032098	     -0.21437733	     -0.00038305	     -0.00018626	     47.65465785
      0.73740699	     -0.05412344	     -0.00036155	     -0.19510994	     -0.06115100	      0.88301543	     -0.00032194	     -0.21437682	     -0.00046981	     -0.00021326	     47.43844418
      0.73865485	     -0.05415376	     -0.00036459	     -0.19513942	     -0.06115164	      0.88301515	     -0.00032275	     -0.21437679	     -0.00054759	     -0.00023516	     47.49805739
      0.73990272	     -0.05418496	     -0.00036540	     -0.19516982	     -0.06115237	      0.88301485	     -0.00032351	     -0.21437717	     -0.00062487	     -0.00025463	     47.32026514
      0.74115059	     -0.05421725	     -0.00036770	     -0.19520128	     -0.06115320	      0.88301452	     -0.00032421	     -0.21437794	     -0.00070189	     -0.00027173	     47.28821714
      0.74273097	     -0.05425941	     -0.00036902	     -0.19524244	     -0.06115438	      0.88301408	     -0.00032502	     -0.21437947	     -0.00079889	     -0.00028987	     47.06899215
      0.74400168	     -0.05429446	     -0.00037185	     -0.19527665	     -0.06115545	      0.88301370	     -0.00032560	     -0.21438115	     -0.00087666	     -0.00030172	     47.07344839
      0.74527239	     -0.05433045	     -0.00037269	     -0.19531185	     -0.06115661	      0.88301331	     -0.00032610	     -0.21438321	     -0.00095403	     -0.00031107	     46.85381657
      0.74654310	     -0.05436766	     -0.00037494	     -0.19534826	     -0.06115787	      0.88301291	     -0.00032655	     -0.21438565	     -0.00103122	     -0.00031808	     46.78218342
      0.74810704	     -0.05441548	     -0.00037602	     -0.19539512	     -0.06115956	      0.88301241	     -0.00032699	     -0.21438919	     -0.00112577	     -0.00032354	     46.49429963
      0.74935979	     -0.05445646	     -0.00037887	     -0.19543531	     -0.06116102	      0.88301200	     -0.00032727	     -0.21439248	     -0.00120135	     -0.00032564	     46.45052010
      0.75061253	     -0.05450025	     -0.00037987	     -0.19547835	     -0.06116257	      0.88301159	     -0.00032747	     -0.21439621	     -0.00127655	     -0.00032577	     46.17950819
      0.75186527	     -0.05454764	     -0.00038225	     -0.19552497	     -0.06116422	      0.88301119	     -0.00032760	     -0.21440045	     -0.00135156	     -0.00032423	     46.03981594
      0.75349045	     -0.05461523	     -0.00038396	     -0.19559160	     -0.06116649	      0.88301066	     -0.00032765	     -0.21440679	     -0.00144834	     -0.00031998	     45.67428594
      0.75473734	     -0.05467237	     -0.00038736	     -0.19564798	     -0.06116834	      0.88301027	     -0.00032761	     -0.21441240	     -0.00152235	     -0.00031537	     45.57803133
      0.75598423	     -0.05473396	     -0.00038895	     -0.19570884	     -0.06117029	      0.88300988	     -0.00032749	     -0.21441872	     -0.00159589	     -0.00030978	     45.26499174
      0.75723111	     -0.05480010	     -0.00039162	     -0.19577425	     -0.06117232	      0.88300949	     -0.00032729	     -0.21442581	     -0.00166913	     -0.00030354	     45.08149701
      0.75890040	     -0.05489534	     -0.00039346	     -0.19586857	     -0.06117519	      0.88300899	     -0.00032689	     -0.21443658	     -0.00176637	     -0.00029456	     44.66943862
      0.76013840	     -0.05496967	     -0.00039618	     -0.19594221	     -0.06117742	      0.88300863	     -0.00032651	     -0.21444554	     -0.00183802	     -0.00028784	     44.55712512
      0.76137640	     -0.05504585	     -0.00039666	     -0.19601774	     -0.06117974	      0.88300828	     -0.00032604	     -0.21445531	     -0.00190897	     -0.00028117	     44.24754138
      0.76289254	     -0.05514113	     -0.00039811	     -0.19611225	     -0.06118270	      0.88300786	     -0.00032537	     -0.21446832	     -0.00199517	     -0.00027343	     44.05617461
      0.76424439	     -0.05522806	     -0.00039708	     -0.19619854	     -0.06118545	      0.88300750	     -0.00032466	     -0.21448084	     -0.00207114	     -0.00026697	     43.67562973
      0.76559625	     -0.05531619	     -0.00039768	     -0.19628602	     -0.06118830	      0.88300714	     -0.00032386	     -0.21449417	     -0.00214654	     -0.00026114	     43.55855629
      0.76694811	     -0.05540459	     -0.00039498	     -0.19637386	     -0.06119125	      0.88300679	     -0.00032295	     -0.21450826	     -0.00222105	     -0.00025591	     43.16859973
      0.76829997	     -0.05549371	     -0.00039398	     -0.19646239	     -0.06119430	      0.88300645	     -0.00032196	     -0.21452308	     -0.00229500	     -0.00025149	     43.06498569
      0.76965182	     -0.05558339	     -0.00038964	     -0.19655157	     -0.06119746	      0.88300611	     -0.00032086	     -0.21453858	     -0.00236805	     -0.00024782	     42.66158567
      0.77100368	     -0.05567342	     -0.00038732	     -0.19664108	     -0.06120071	      0.88300578	     -0.00031967	     -0.21455475	     -0.00244057	     -0.00024517	     42.57314629
      0.77235554	     -0.05576313	     -0.00038140	     -0.19673035	     -0.06120406	      0.88300545	     -0.00031838	     -0.21457152	     -0.00251220	     -0.00024346	     42.15935556
      0.77370740	     -0.05585228	     -0.00037771	     -0.19681903	     -0.06120750	      0.88300512	     -0.00031699	     -0.21458884	     -0.00258336	     -0.00024289	     42.08188661
      0.77505925	     -0.05594002	     -0.00037011	     -0.19690640	     -0.06121104	      0.88300479	     -0.00031551	     -0.21460664	     -0.00265367	     -0.00024338	     41.65298174
      0.77641111	     -0.05602631	     -0.00036476	     -0.19699229	     -0.06121467	      0.88300446	     -0.00031394	     -0.21462487	     -0.00272352	     -0.00024519	     41.58529099
      0.77776297	     -0.05611165	     -0.00035555	     -0.19707732	     -0.06121840	      0.88300413	     -0.00031228	     -0.21464346	     -0.00279247	     -0.00024825	     41.13831696
      0.77911483	     -0.05619634	     -0.00034905	     -0.19716166	     -0.06122222	      0.88300379	     -0.00031052	     -0.21466239	     -0.00286091	     -0.00025288	     41.08530175
      0.78046668	     -0.05628015	     -0.00033890	     -0.19724521	     -0.06122614	      0.88300344	     -0.00030868	     -0.21468164	     -0.00292834	     -0.00025893	     40.63425735
      0.78181854	     -0.05636358	     -0.00033180	     -0.19732833	     -0.06123014	      0.88300309	     -0.00030675	     -0.21470118	     -0.00299515	     -0.00026661	     40.59701804
      0.78317040	     -0.05644722	     -0.00032149	     -0.19741174	     -0.06123423	      0.88300272	     -0.00030474	     -0.21472103	     -0.00306087	     -0.00027577	     40.13794435
      0.78452226	     -0.05653140	     -0.00031460	     -0.19749564	     -0.06123842	      0.88300234	     -0.00030265	     -0.21474119	     -0.00312591	     -0.00028662	     40.10460089
      0.78587411	     -0.05661571	     -0.00030492	     -0.19757974	     -0.06124269	      0.88300194	     -0.00030048	     -0.21476168	     -0.00318978	     -0.00029891	     39.64810991
      0.78722597	     -0.05670036	     -0.00029837	     -0.19766413	     -0.06124704	      0.88300153	     -0.00029823	     -0.21478249	     -0.00325285	     -0.00031282	     39.61735060
      0.78857783	     -0.05678547	     -0.00028914	     -0.19774905	     -0.06125148	      0.88300110	     -0.00029591	     -0.21480365	     -0.00331467	     -0.00032812	     39.17733542
      0.78992969	     -0.05687096	     -0.00028287	     -0.19783431	     -0.06125600	      0.88300064	     -0.00029352	     -0.21482516	     -0.00337559	     -0.00034493	     39.14358000
      0.79128154	     -0.05695635	     -0.00027414	     -0.19791952	     -0.06126061	      0.88300016	     -0.00029105	     -0.21484702	     -0.00343519	     -0.00036302	     38.72945552
      0.79263340	     -0.05704148	     -0.00026842	     -0.19800444	     -0.06126529	      0.88299966	     -0.00028852	     -0.21486923	     -0.00349383	     -0.00038242	     38.67944047
      0.79398526	     -0.05712617	     -0.00026038	     -0.19808899	     -0.06127005	      0.88299913	     -0.00028593	     -0.21489176	     -0.00355113	     -0.00040285	     38.28732607
      0.79533712	     -0.05721007	     -0.00025445	     -0.19817271	     -0.06127489	      0.88299857	     -0.00028327	     -0.21491461	     -0.00360741	     -0.00042436	     38.21996992
      0.79668897	     -0.05729238	     -0.00024653	     -0.19825490	     -0.06127980	      0.88299798	     -0.00028055	     -0.21493775	     -0.00366232	     -0.00044669	     37.86687389
      0.79804083	     -0.05737360	     -0.00024033	     -0.19833599	     -0.06128479	      0.88299736	     -0.00027777	     -0.21496113	     -0.00371614	     -0.00046977	     37.77622282
      0.79939269	     -0.05745408	     -0.00023253	     -0.19841637	     -0.06128985	      0.88299671	     -0.00027493	     -0.21498475	     -0.00376865	     -0.00049335	     37.45001268
      0.80074455	     -0.05753362	     -0.00022604	     -0.19849581	     -0.06129498	      0.88299603	     -0.00027204	     -0.21500862	     -0.00382006	     -0.00051736	     37.33449133
      0.80209640	     -0.05761195	     -0.00021818	     -0.19857407	     -0.06130018	      0.88299531	     -0.00026909	     -0.21503271	     -0.00387019	     -0.00054157	     37.04332215
      0.80375117	     -0.05770604	     -0.00021019	     -0.19866808	     -0.06130663	      0.88299439	     -0.00026541	     -0.21506248	     -0.00393009	     -0.00057127	     36.96273119
      0.80498786	     -0.05777521	     -0.00020219	     -0.19873724	     -0.06131152	      0.88299367	     -0.00026260	     -0.21508493	     -0.00397355	     -0.00059325	     36.60033615
      0.80622456	     -0.05784316	     -0.00019589	     -0.19880516	     -0.06131646	      0.88299293	     -0.00025976	     -0.21510753	     -0.00401620	     -0.00061502	     36.50470165
      0.80783293	     -0.05793016	     -0.00018626	     -0.19889216	     -0.06132296	      0.88299191	     -0.00025601	     -0.21513713	     -0.00407015	     -0.00064272	     36.19706713
      0.80944129	     -0.05801621	     -0.00017861	     -0.19897820	     -0.06132955	      0.88299086	     -0.00025219	     -0.21516696	     -0.00412270	     -0.00066963	     36.21270040
      0.81060223	     -0.05807694	     -0.00017029	     -0.19903898	     -0.06133436	      0.88299007	     -0.00024940	     -0.21518862	     -0.00415945	     -0.00068828	     35.85523489
      0.81176317	     -0.05813695	     -0.00016382	     -0.19909902	     -0.06133921	      0.88298926	     -0.00024657	     -0.21521037	     -0.00419552	     -0.00070631	     35.75877009
      0.81349499	     -0.05822494	     -0.00015314	     -0.19918708	     -0.06134652	      0.88298801	     -0.00024230	     -0.21524298	     -0.00424772	     -0.00073181	     35.48860476
      0.81496186	     -0.05829807	     -0.00014524	     -0.19926027	     -0.06135278	      0.88298693	     -0.00023864	     -0.21527073	     -0.00429056	     -0.00075205	     35.40387651
      0.81642874	     -0.05836955	     -0.00013542	     -0.19933186	     -0.06135911	      0.88298581	     -0.00023493	     -0.21529857	     -0.00433182	     -0.00077086	     35.08778169
      0.81789561	     -0.05843969	     -0.00012809	     -0.19940209	     -0.06136549	      0.88298467	     -0.00023119	     -0.21532646	     -0.00437181	     -0.00078829	     35.08080261
      0.81918927	     -0.05850030	     -0.00011904	     -0.19946283	     -0.06137117	      0.88298364	     -0.00022786	     -0.21535110	     -0.00440565	     -0.00080236	     34.75155264
      0.82048294	     -0.05856012	     -0.00011202	     -0.19952275	     -0.06137689	      0.88298259	     -0.00022450	     -0.21537575	     -0.00443851	     -0.00081526	     34.67441115
      0.82177660	     -0.05861906	     -0.00010382	     -0.19958183	     -0.06138265	      0.88298153	     -0.00022111	     -0.21540040	     -0.00447014	     -0.00082685	     34.45191949
      0.82352188	     -0.05869861	     -0.00009423	     -0.19966155	     -0.06139049	      0.88298007	     -0.00021651	     -0.21543365	     -0.00451114	     -0.00084054	     34.31457657
      0.82485825	     -0.05875935	     -0.00008531	     -0.19972246	     -0.06139654	      0.88297894	     -0.00021295	     -0.21545913	     -0.00454102	     -0.00084948	     34.00835390
      0.82619462	     -0.05881977	     -0.00007832	     -0.19978303	     -0.06140263	      0.88297780	     -0.00020938	     -0.21548463	     -0.00456979	     -0.00085729	     33.90978979
      0.82753099	     -0.05887943	     -0.00007013	     -0.19984286	     -0.06140875	      0.88297665	     -0.00020579	     -0.21551015	     -0.00459716	     -0.00086399	     33.66335458
      0.82923397	     -0.05895453	     -0.00006151	     -0.19991818	     -0.06141661	      0.88297517	     -0.00020119	     -0.21554267	     -0.00463018	     -0.00087119	     33.53334639
      0.83055305	     -0.05901239	     -0.00005320	     -0.19997624	     -0.06142273	      0.88297402	     -0.00019762	     -0.21556785	     -0.00465403	     -0.00087577	     33.20713679
      0.83187214	     -0.05906962	     -0.00004679	     -0.20003365	     -0.06142889	      0.88297286	     -0.00019403	     -0.21559304	     -0.00467659	     -0.00087971	     33.08611460
      0.83319123	     -0.05912581	     -0.00003929	     -0.20009004	     -0.06143507	      0.88297170	     -0.00019044	     -0.21561820	     -0.00469759	     -0.00088303	     32.83232998
      0.83496981	     -0.05919925	     -0.00003084	     -0.20016375	     -0.06144345	      0.88297013	     -0.00018558	     -0.21565203	     -0.00472355	     -0.00088683	     32.65894642
      0.83629060	     -0.05925113	     -0.00002295	     -0.20021588	     -0.06144970	      0.88296895	     -0.00018197	     -0.21567703	     -0.00474087	     -0.00088914	     32.32595290
      0.83761140	     -0.05930043	     -0.00001696	     -0.20026540	     -0.06145597	      0.88296778	     -0.00017835	     -0.21570185	     -0.00475666	     -0.00089120	     32.19212266
      0.83921900	     -0.05935544	     -0.00000818	     -0.20032071	     -0.06146363	      0.88296634	     -0.00017395	     -0.21573172	     -0.00477371	     -0.00089327	     31.85857872
      0.84065086	     -0.05939863	     -0.00000227	     -0.20036416	     -0.06147048	      0.88296506	     -0.00017004	     -0.21575787	     -0.00478690	     -0.00089486	     31.76114652
      0.84208272	     -0.05943595	      0.00000567	     -0.20040177	     -0.06147734	      0.88296378	     -0.00016613	     -0.21578344	     -0.00479854	     -0.00089595	     31.42468740
      0.84351457	     -0.05946819	      0.00001107	     -0.20043428	     -0.06148422	      0.88296250	     -0.00016223	     -0.21580833	     -0.00480821	     -0.00089690	     31.32590238
      0.84494643	     -0.05949562	      0.00001793	     -0.20046199	     -0.06149111	      0.88296121	     -0.00015834	     -0.21583246	     -0.00481713	     -0.00089720	     30.99376475
      0.84621874	     -0.05951683	      0.00002178	     -0.20048342	     -0.06149724	      0.88296007	     -0.00015490	     -0.21585322	     -0.00482299	     -0.00089756	     30.88261718
      0.84749105	     -0.05953513	      0.00002633	     -0.20050196	     -0.06150338	      0.88295893	     -0.00015147	     -0.21587332	     -0.00482870	     -0.00089743	     30.66858122
      0.84876336	     -0.05955075	      0.00002964	     -0.20051780	     -0.06150953	      0.88295779	     -0.00014806	     -0.21589275	     -0.00483271	     -0.00089736	     30.51166449
      0.85035625	     -0.05956563	      0.00003273	     -0.20053293	     -0.06151723	      0.88295636	     -0.00014382	     -0.21591612	     -0.00483721	     -0.00089686	     30.30091871
      0.85162995	     -0.05957531	      0.00003404	     -0.20054279	     -0.06152339	      0.88295522	     -0.00014044	     -0.21593405	     -0.00483880	     -0.00089663	     30.14643757
      0.85290366	     -0.05958169	      0.00003442	     -0.20054933	     -0.06152956	      0.88295408	     -0.00013709	     -0.21595133	     -0.00484052	     -0.00089607	     29.99967049
      0.85417736	     -0.05958668	      0.00003394	     -0.20055446	     -0.06153572	      0.88295293	     -0.00013376	     -0.21596798	     -0.00484063	     -0.00089570	     29.85433403
      0.85580900	     -0.05959022	      0.00003240	     -0.20055817	     -0.06154362	      0.88295147	     -0.00012953	     -0.21598838	     -0.00484030	     -0.00089514	     29.69317991
      0.85710975	     -0.05959053	      0.00003030	     -0.20055860	     -0.06154991	      0.88295031	     -0.00012620	     -0.21600386	     -0.00483796	     -0.00089519	     29.56872039
      0.85841050	     -0.05958850	      0.00002757	     -0.20055667	     -0.06155621	      0.88294914	     -0.00012289	     -0.21601864	     -0.00483567	     -0.00089517	     29.46801569
      0.85971126	     -0.05958429	      0.00002392	     -0.20055255	     -0.06156249	      0.88294798	     -0.00011961	     -0.21603269	     -0.00483166	     -0.00089563	     29.36961512
      0.86136294	     -0.05957567	      0.00001827	     -0.20054402	     -0.06157047	      0.88294650	     -0.00011550	     -0.21604948	     -0.00482608	     -0.00089627	     29.28428079
      0.86270507	     -0.05956599	      0.00001285	     -0.20053440	     -0.06157694	      0.88294530	     -0.00011220	     -0.21606223	     -0.00481959	     -0.00089734	     29.22199090
      0.86404719	     -0.05955364	      0.00000678	     -0.20052209	     -0.06158341	      0.88294409	     -0.00010893	     -0.21607417	     -0.00481351	     -0.00089831	     29.20936833
      0.86538932	     -0.05953864	      0.00000008	     -0.20050711	     -0.06158986	      0.88294288	     -0.00010571	     -0.21608529	     -0.00480623	     -0.00089969	     29.20969056
      0.86705887	     -0.05951651	     -0.00000897	     -0.20048499	     -0.06159788	      0.88294138	     -0.00010176	     -0.21609800	     -0.00479783	     -0.00090129	     29.27459625
      0.86846335	     -0.05949535	     -0.00001727	     -0.20046380	     -0.06160461	      0.88294011	     -0.00009848	     -0.21610772	     -0.00478992	     -0.00090297	     29.34398721
      0.86986782	     -0.05947159	     -0.00002573	     -0.20044000	     -0.06161133	      0.88293885	     -0.00009526	     -0.21611658	     -0.00478369	     -0.00090416	     29.48201763
      0.87127230	     -0.05944558	     -0.00003408	     -0.20041394	     -0.06161805	      0.88293757	     -0.00009208	     -0.21612459	     -0.00477744	     -0.00090540	     29.63514038
      0.87267678	     -0.05941733	     -0.00004205	     -0.20038564	     -0.06162475	      0.88293630	     -0.00008896	     -0.21613177	     -0.00477297	     -0.00090616	     29.84971105
      0.87452378	     -0.05937721	     -0.00005247	     -0.20034541	     -0.06163357	      0.88293463	     -0.00008495	     -0.21614000	     -0.00476828	     -0.00090702	     30.17214082
      0.87599235	     -0.05934258	     -0.00006056	     -0.20031069	     -0.06164057	      0.88293330	     -0.00008185	     -0.21614559	     -0.00476726	     -0.00090704	     30.51897779
      0.87746092	     -0.05930599	     -0.00006861	     -0.20027398	     -0.06164757	      0.88293196	     -0.00007882	     -0.21615039	     -0.00476683	     -0.00090700	     30.86480399
      0.87892949	     -0.05926675	     -0.00007628	     -0.20023462	     -0.06165457	      0.88293063	     -0.00007588	     -0.21615441	     -0.00476869	     -0.00090626	     31.27925728
      0.88090141	     -0.05921104	     -0.00008645	     -0.20017874	     -0.06166398	      0.88292885	     -0.00007208	     -0.21615862	     -0.00477297	     -0.00090450	     31.84419786
      0.88249390	     -0.05916081	     -0.00009334	     -0.20012836	     -0.06167158	      0.88292741	     -0.00006913	     -0.21616107	     -0.00477915	     -0.00090178	     32.41518268
      0.88408640	     -0.05911213	     -0.00010166	     -0.20007951	     -0.06167920	      0.88292598	     -0.00006630	     -0.21616264	     -0.00478616	     -0.00089824	     32.88584915
      0.88548046	     -0.05906162	     -0.00010609	     -0.20002888	     -0.06168588	      0.88292473	     -0.00006393	     -0.21616339	     -0.00479375	     -0.00089402	     33.45936271
      0.88687453	     -0.05901560	     -0.00011278	     -0.19998270	     -0.06169257	      0.88292348	     -0.00006166	     -0.21616348	     -0.00480207	     -0.00088881	     33.89360612
      0.88826859	     -0.05896311	     -0.00011711	     -0.19993008	     -0.06169927	      0.88292225	     -0.00005948	     -0.21616302	     -0.00481106	     -0.00088246	     34.45574190
      0.88966265	     -0.05891390	     -0.00012289	     -0.19988071	     -0.06170598	      0.88292102	     -0.00005741	     -0.21616198	     -0.00482044	     -0.00087486	     34.91452298
      0.89134460	     -0.05884766	     -0.00012730	     -0.19981433	     -0.06171410	      0.88291956	     -0.00005506	     -0.21616007	     -0.00483207	     -0.00086409	     35.61822058
      0.89264946	     -0.05880205	     -0.00013291	     -0.19976857	     -0.06172041	      0.88291844	     -0.00005333	     -0.21615806	     -0.00484094	     -0.00085446	     35.97992976
      0.89395432	     -0.05875003	     -0.00013636	     -0.19971644	     -0.06172673	      0.88291733	     -0.00005170	     -0.21615569	     -0.00484971	     -0.00084381	     36.49288586
      0.89557236	     -0.05868979	     -0.00014221	     -0.19965603	     -0.06173459	      0.88291598	     -0.00004982	     -0.21615218	     -0.00485998	     -0.00082907	     36.98093097
      0.89719040	     -0.05862124	     -0.00014510	     -0.19958738	     -0.06174246	      0.88291465	     -0.00004807	     -0.21614816	     -0.00486960	     -0.00081280	     37.67130444
      0.89839704	     -0.05857797	     -0.00015001	     -0.19954399	     -0.06174834	      0.88291368	     -0.00004687	     -0.21614476	     -0.00487594	     -0.00079962	     37.90210782
      0.89960367	     -0.05852809	     -0.00015267	     -0.19949403	     -0.06175422	      0.88291272	     -0.00004575	     -0.21614110	     -0.00488186	     -0.00078568	     38.31034843
      0.90133971	     -0.05845879	     -0.00015748	     -0.19942460	     -0.06176271	      0.88291137	     -0.00004429	     -0.21613531	     -0.00488931	     -0.00076426	     38.76765225
      0.90282701	     -0.05839431	     -0.00016006	     -0.19936004	     -0.06176998	      0.88291025	     -0.00004317	     -0.21612989	     -0.00489497	     -0.00074478	     39.25441240
      0.90431431	     -0.05833494	     -0.00016456	     -0.19930056	     -0.06177727	      0.88290916	     -0.00004217	     -0.21612400	     -0.00489982	     -0.00072424	     39.52366934
      0.90580160	     -0.05826654	     -0.00016618	     -0.19923210	     -0.06178456	      0.88290810	     -0.00004131	     -0.21611772	     -0.00490432	     -0.00070291	     40.02179661
      0.90712486	     -0.05821334	     -0.00017027	     -0.19917881	     -0.06179105	      0.88290718	     -0.00004064	     -0.21611173	     -0.00490776	     -0.00068321	     40.16690576
      0.90844812	     -0.05815279	     -0.00017197	     -0.19911820	     -0.06179755	      0.88290629	     -0.00004007	     -0.21610545	     -0.00491112	     -0.00066308	     40.51267060
      0.90977137	     -0.05809602	     -0.00017499	     -0.19906135	     -0.06180405	      0.88290543	     -0.00003960	     -0.21609884	     -0.00491419	     -0.00064251	     40.70317387
      0.91150174	     -0.05801642	     -0.00017723	     -0.19898167	     -0.06181255	      0.88290434	     -0.00003913	     -0.21608977	     -0.00491819	     -0.00061523	     41.08296029
      0.91284780	     -0.05795974	     -0.00018074	     -0.19892488	     -0.06181917	      0.88290352	     -0.00003888	     -0.21608234	     -0.00492117	     -0.00059373	     41.16339668
      0.91419385	     -0.05789672	     -0.00018219	     -0.19886179	     -0.06182580	      0.88290274	     -0.00003873	     -0.21607467	     -0.00492439	     -0.00057220	     41.42007838
      0.91553991	     -0.05783769	     -0.00018482	     -0.19880267	     -0.06183243	      0.88290198	     -0.00003868	     -0.21606670	     -0.00492768	     -0.00055062	     41.51760971
      0.91725198	     -0.05775705	     -0.00018621	     -0.19872193	     -0.06184087	      0.88290106	     -0.00003875	     -0.21605622	     -0.00493237	     -0.00052337	     41.79035468
      0.91857019	     -0.05770069	     -0.00018903	     -0.19866546	     -0.06184738	      0.88290039	     -0.00003891	     -0.21604784	     -0.00493620	     -0.00050258	     41.77371005
      0.91988840	     -0.05763844	     -0.00018979	     -0.19860312	     -0.06185389	      0.88289974	     -0.00003916	     -0.21603926	     -0.00494057	     -0.00048218	     41.93375000
      0.92147772	     -0.05756877	     -0.00019227	     -0.19853332	     -0.06186174	      0.88289899	     -0.00003958	     -0.21602861	     -0.00494631	     -0.00045815	     41.93642311
      0.92306705	     -0.05749192	     -0.00019223	     -0.19845636	     -0.06186961	      0.88289828	     -0.00004012	     -0.21601774	     -0.00495297	     -0.00043503	     42.17588661
      0.92426722	     -0.05744244	     -0.00019509	     -0.19840674	     -0.06187556	      0.88289777	     -0.00004062	     -0.21600932	     -0.00495831	     -0.00041811	     42.04172107
      0.92546739	     -0.05738726	     -0.00019613	     -0.19835144	     -0.06188151	      0.88289728	     -0.00004118	     -0.21600085	     -0.00496428	     -0.00040183	     42.10226299
      0.92718775	     -0.05731367	     -0.00019888	     -0.19827765	     -0.06189006	      0.88289661	     -0.00004211	     -0.21598858	     -0.00497364	     -0.00037951	     42.05855579
      0.92866549	     -0.05724763	     -0.00019998	     -0.19821143	     -0.06189742	      0.88289606	     -0.00004302	     -0.21597801	     -0.00498261	     -0.00036153	     42.13375343
      0.93014322	     -0.05718851	     -0.00020306	     -0.19815210	     -0.06190479	      0.88289554	     -0.00004403	     -0.21596736	     -0.00499223	     -0.00034467	     42.00636299
      0.93162096	     -0.05712235	     -0.00020355	     -0.19808576	     -0.06191217	      0.88289504	     -0.00004514	     -0.21595672	     -0.00500287	     -0.00032917	     42.11417850
      0.93293733	     -0.05707251	     -0.00020671	     -0.19803570	     -0.06191876	      0.88289461	     -0.00004621	     -0.21594719	     -0.00501291	     -0.00031639	     41.93745313
      0.93425369	     -0.05701695	     -0.00020774	     -0.19797994	     -0.06192537	      0.88289421	     -0.00004736	     -0.21593771	     -0.00502384	     -0.00030475	     41.95969659
      0.93557006	     -0.05696655	     -0.00021023	     -0.19792932	     -0.06193199	      0.88289381	     -0.00004858	     -0.21592822	     -0.00503543	     -0.00029416	     41.84901000
      0.93728870	     -0.05689751	     -0.00021206	     -0.19786000	     -0.06194066	      0.88289332	     -0.00005028	     -0.21591593	     -0.00505183	     -0.00028200	     41.84057844
      0.93862917	     -0.05685052	     -0.00021542	     -0.19781273	     -0.06194744	      0.88289294	     -0.00005170	     -0.21590638	     -0.00506540	     -0.00027372	     41.65253798
      0.93996964	     -0.05679890	     -0.00021693	     -0.19776087	     -0.06195424	      0.88289258	     -0.00005319	     -0.21589695	     -0.00507989	     -0.00026658	     41.63176135
      0.94131011	     -0.05675272	     -0.00021990	     -0.19771440	     -0.06196106	      0.88289223	     -0.00005475	     -0.21588759	     -0.00509505	     -0.00026044	     41.48441609
      0.94300766	     -0.05669076	     -0.00022203	     -0.19765210	     -0.06196972	      0.88289179	     -0.00005683	     -0.21587593	     -0.00511542	     -0.00025416	     41.44343998
      0.94432296	     -0.05664985	     -0.00022555	     -0.19761088	     -0.06197646	      0.88289146	     -0.00005851	     -0.21586701	     -0.00513187	     -0.00025027	     41.22655510
      0.94563827	     -0.05660491	     -0.00022708	     -0.19756566	     -0.06198322	      0.88289113	     -0.00006027	     -0.21585828	     -0.00514911	     -0.00024727	     41.17339499
      0.94695357	     -0.05656491	     -0.00022981	     -0.19752535	     -0.06199001	      0.88289081	     -0.00006208	     -0.21584970	     -0.00516689	     -0.00024499	     41.01481029
      0.94872511	     -0.05650830	     -0.00023197	     -0.19746834	     -0.06199918	      0.88289038	     -0.00006463	     -0.21583843	     -0.00519186	     -0.00024305	     40.92607847
      0.95003058	     -0.05647364	     -0.00023534	     -0.19743333	     -0.06200597	      0.88289006	     -0.00006657	     -0.21583030	     -0.00521077	     -0.00024228	     40.68992969
      0.95133605	     -0.05643508	     -0.00023686	     -0.19739446	     -0.06201279	      0.88288975	     -0.00006858	     -0.21582241	     -0.00523027	     -0.00024212	     40.59757311
      0.95293927	     -0.05639506	     -0.00024035	     -0.19735403	     -0.06202119	      0.88288936	     -0.00007112	     -0.21581298	     -0.00525464	     -0.00024255	     40.33596694
      0.95436005	     -0.05635634	     -0.00024150	     -0.19731496	     -0.06202868	      0.88288901	     -0.00007344	     -0.21580497	     -0.00527674	     -0.00024352	     40.23790598
      0.95578082	     -0.05632700	     -0.00024493	     -0.19728522	     -0.06203619	      0.88288867	     -0.00007582	     -0.21579723	     -0.00529898	     -0.00024480	     39.93153964
      0.95720160	     -0.05629295	     -0.00024566	     -0.19725082	     -0.06204373	      0.88288832	     -0.00007826	     -0.21578989	     -0.00532162	     -0.00024639	     39.81136234
      0.95862238	     -0.05626871	     -0.00024884	     -0.19722618	     -0.06205131	      0.88288797	     -0.00008076	     -0.21578286	     -0.00534431	     -0.00024797	     39.46099221
      0.96004315	     -0.05623868	     -0.00024922	     -0.19719580	     -0.06205892	      0.88288761	     -0.00008332	     -0.21577626	     -0.00536739	     -0.00024959	     39.31476574
      0.96146393	     -0.05621929	     -0.00025231	     -0.19717600	     -0.06206656	      0.88288726	     -0.00008593	     -0.21577000	     -0.00539046	     -0.00025098	     38.91695518
      0.96288471	     -0.05619381	     -0.00025206	     -0.19715017	     -0.06207424	      0.88288690	     -0.00008859	     -0.21576420	     -0.00541384	     -0.00025218	     38.74753175
      0.96430548	     -0.05617972	     -0.00025433	     -0.19713568	     -0.06208194	      0.88288654	     -0.00009130	     -0.21575876	     -0.00543709	     -0.00025284	     38.30399369
      0.96572626	     -0.05615826	     -0.00025314	     -0.19711387	     -0.06208969	      0.88288618	     -0.00009406	     -0.21575381	     -0.00546057	     -0.00025311	     38.12397437
      0.96714704	     -0.05614879	     -0.00025530	     -0.19710399	     -0.06209746	      0.88288582	     -0.00009686	     -0.21574923	     -0.00548378	     -0.00025275	     37.66714077
      0.96856781	     -0.05613107	     -0.00025385	     -0.19708591	     -0.06210527	      0.88288546	     -0.00009969	     -0.21574514	     -0.00550714	     -0.00025197	     37.50148894
      0.96998859	     -0.05612782	     -0.00025620	     -0.19708224	     -0.06211311	      0.88288511	     -0.00010257	     -0.21574143	     -0.00553012	     -0.00025062	     37.02504751
      0.97140937	     -0.05611870	     -0.00025478	     -0.19707275	     -0.06212098	      0.88288475	     -0.00010548	     -0.21573835	     -0.00555319	     -0.00024905	     36.86888953
      0.97267591	     -0.05612584	     -0.00025698	     -0.19707950	     -0.06212803	      0.88288444	     -0.00010811	     -0.21573610	     -0.00557331	     -0.00024749	     36.45018405
      0.97394246	     -0.05613250	     -0.00025704	     -0.19708580	     -0.06213510	      0.88288412	     -0.00011075	     -0.21573452	     -0.00559333	     -0.00024612	     36.23226505
      0.97550498	     -0.05615490	     -0.00025888	     -0.19710772	     -0.06214386	      0.88288374	     -0.00011404	     -0.21573358	     -0.00561743	     -0.00024492	     35.83815870
      0.97706750	     -0.05618242	     -0.00025868	     -0.19713481	     -0.06215266	      0.88288336	     -0.00011736	     -0.21573402	     -0.00564116	     -0.00024474	     35.63507192
      0.97835653	     -0.05621973	     -0.00026065	     -0.19717172	     -0.06215994	      0.88288304	     -0.00012012	     -0.21573546	     -0.00565978	     -0.00024564	     35.25694073
      0.97964556	     -0.05625803	     -0.00026026	     -0.19720966	     -0.06216725	      0.88288272	     -0.00012288	     -0.21573802	     -0.00567823	     -0.00024770	     35.06913653
      0.98093459	     -0.05630591	     -0.00026059	     -0.19725719	     -0.06217458	      0.88288240	     -0.00012566	     -0.21574171	     -0.00569551	     -0.00025120	     34.79853524
      0.98256230	     -0.05637287	     -0.00025943	     -0.19732373	     -0.06218387	      0.88288199	     -0.00012918	     -0.21574808	     -0.00571712	     -0.00025760	     34.52929290
      0.98360440	     -0.05642256	     -0.00025903	     -0.19737316	     -0.06218983	      0.88288172	     -0.00013144	     -0.21575317	     -0.00572907	     -0.00026336	     34.32445748
      0.98464650	     -0.05647524	     -0.00025790	     -0.19742559	     -0.06219581	      0.88288144	     -0.00013370	     -0.21575909	     -0.00574127	     -0.00027002	     34.13341945
      0.98624752	     -0.05656353	     -0.00025545	     -0.19751354	     -0.06220501	      0.88288100	     -0.00013718	     -0.21576979	     -0.00575814	     -0.00028268	     33.84977578
      0.98754809	     -0.05664159	     -0.00025280	     -0.19759134	     -0.06221251	      0.88288062	     -0.00014001	     -0.21577993	     -0.00577116	     -0.00029484	     33.60876020
      0.98884866	     -0.05672450	     -0.00024951	     -0.19767402	     -0.06222002	      0.88288023	     -0.00014283	     -0.21579137	     -0.00578207	     -0.00030902	     33.38845385
      0.99014923	     -0.05681127	     -0.00024537	     -0.19776060	     -0.06222755	      0.88287982	     -0.00014565	     -0.21580407	     -0.00579285	     -0.00032460	     33.15000440
      0.99144981	     -0.05690157	     -0.00024050	     -0.19785073	     -0.06223509	      0.88287938	     -0.00014846	     -0.21581801	     -0.00580107	     -0.00034205	     32.93206909
      0.99275038	     -0.05699504	     -0.00023515	     -0.19794405	     -0.06224264	      0.88287893	     -0.00015126	     -0.21583312	     -0.00580961	     -0.00036046	     32.69532863
      0.99405095	     -0.05709091	     -0.00022923	     -0.19803980	     -0.06225020	      0.88287845	     -0.00015406	     -0.21584934	     -0.00581512	     -0.00038054	     32.48696814
      0.99520274	     -0.05717753	     -0.00022336	     -0.19812634	     -0.06225690	      0.88287800	     -0.00015653	     -0.21586457	     -0.00582056	     -0.00039873	     32.28875373
      0.99635454	     -0.05726595	     -0.00021715	     -0.19821469	     -0.06226361	      0.88287753	     -0.00015899	     -0.21588057	     -0.00582392	     -0.00041787	     32.10667090
      0.99779510	     -0.05737830	     -0.00020902	     -0.19832699	     -0.06227200	      0.88287691	     -0.00016206	     -0.21590162	     -0.00582754	     -0.00044228	     31.88616840
      0.99923566	     -0.05749217	     -0.00020052	     -0.19844082	     -0.06228039	      0.88287625	     -0.00016510	     -0.21592370	     -0.00582872	     -0.00046749	     31.68491397
      1.00044255	     -0.05758955	     -0.00019331	     -0.19853820	     -0.06228743	      0.88287568	     -0.00016765	     -0.21594293	     -0.00582979	     -0.00048849	     31.51798347
      1.00164944	     -0.05768885	     -0.00018604	     -0.19863749	     -0.06229447	      0.88287507	     -0.00017018	     -0.21596280	     -0.00582880	     -0.00050985	     31.36336284
      1.00311603	     -0.05781220	     -0.00017718	     -0.19876086	     -0.06230301	      0.88287431	     -0.00017323	     -0.21598777	     -0.00582705	     -0.00053552	     31.18578480
      1.00458262	     -0.05793805	     -0.00016825	     -0.19888675	     -0.06231156	      0.88287350	     -0.00017627	     -0.21601359	     -0.00582270	     -0.00056130	     31.02082976
      1.00581057	     -0.05804547	     -0.00016081	     -0.19899422	     -0.06231870	      0.88287280	     -0.00017880	     -0.21603584	     -0.00581911	     -0.00058224	     30.89366985
      1.00703852	     -0.05815463	     -0.00015337	     -0.19910344	     -0.06232585	      0.88287207	     -0.00018132	     -0.21605864	     -0.00581334	     -0.00060316	     30.77028856
      1.00856559	     -0.05829250	     -0.00014413	     -0.19924141	     -0.06233472	      0.88287113	     -0.00018442	     -0.21608770	     -0.00580532	     -0.00062839	     30.62767718
      1.01009266	     -0.05843207	     -0.00013475	     -0.19938109	     -0.06234357	      0.88287015	     -0.00018750	     -0.21611751	     -0.00579444	     -0.00065321	     30.48564629
      1.01137835	     -0.05855072	     -0.00012673	     -0.19949987	     -0.06235102	      0.88286930	     -0.00019008	     -0.21614314	     -0.00578503	     -0.00067316	     30.37681104
      1.01266404	     -0.05867019	     -0.00011856	     -0.19961948	     -0.06235845	      0.88286842	     -0.00019263	     -0.21616923	     -0.00577315	     -0.00069287	     30.25737927
      1.01423952	     -0.05881807	     -0.00010854	     -0.19976756	     -0.06236753	      0.88286731	     -0.00019574	     -0.21620175	     -0.00575738	     -0.00071602	     30.11953647
      1.01581500	     -0.05896762	     -0.00009842	     -0.19991733	     -0.06237659	      0.88286617	     -0.00019882	     -0.21623488	     -0.00573823	     -0.00073868	     29.96191634
      1.01718677	     -0.05909997	     -0.00008978	     -0.20004990	     -0.06238445	      0.88286514	     -0.00020147	     -0.21626423	     -0.00572072	     -0.00075746	     29.83891321
      1.01855853	     -0.05923425	     -0.00008123	     -0.20018441	     -0.06239228	      0.88286409	     -0.00020411	     -0.21629407	     -0.00570008	     -0.00077610	     29.69086489
      1.01993030	     -0.05937085	     -0.00007294	     -0.20032126	     -0.06240009	      0.88286301	     -0.00020671	     -0.21632444	     -0.00567792	     -0.00079415	     29.55088324
      1.02179291	     -0.05955964	     -0.00006189	     -0.20051043	     -0.06241063	      0.88286151	     -0.00021022	     -0.21636659	     -0.00564346	     -0.00081831	     29.32020156
      1.02331434	     -0.05971570	     -0.00005302	     -0.20066682	     -0.06241919	      0.88286025	     -0.00021304	     -0.21640181	     -0.00561298	     -0.00083730	     29.16969386
      1.02483578	     -0.05987178	     -0.00004368	     -0.20082328	     -0.06242771	      0.88285896	     -0.00021584	     -0.21643772	     -0.00557853	     -0.00085614	     28.91728569
      1.02635722	     -0.06002858	     -0.00003491	     -0.20098049	     -0.06243617	      0.88285764	     -0.00021859	     -0.21647427	     -0.00554219	     -0.00087416	     28.79014035
      1.02787865	     -0.06018419	     -0.00002501	     -0.20113655	     -0.06244457	      0.88285630	     -0.00022131	     -0.21651144	     -0.00550243	     -0.00089160	     28.43847186
      1.02940009	     -0.06033809	     -0.00001701	     -0.20129089	     -0.06245291	      0.88285493	     -0.00022398	     -0.21654919	     -0.00546078	     -0.00090790	     28.43341723
      1.03076432	     -0.06047536	     -0.00000755	     -0.20142863	     -0.06246033	      0.88285368	     -0.00022634	     -0.21658353	     -0.00542102	     -0.00092145	     27.96084561
      1.03212855	     -0.06061127	     -0.00000010	     -0.20156500	     -0.06246770	      0.88285242	     -0.00022865	     -0.21661827	     -0.00537986	     -0.00093389	     27.93810420
      1.03349277	     -0.06074519	      0.00000942	     -0.20169943	     -0.06247501	      0.88285114	     -0.00023091	     -0.21665335	     -0.00533684	     -0.00094497	     27.53769989
      1.03485700	     -0.06087534	      0.00001752	     -0.20183010	     -0.06248226	      0.88284984	     -0.00023312	     -0.21668872	     -0.00529249	     -0.00095463	     27.42799176
      1.03650355	     -0.06103047	      0.00002926	     -0.20198591	     -0.06249093	      0.88284826	     -0.00023572	     -0.21673177	     -0.00523690	     -0.00096404	     26.92644927
      1.03782420	     -0.06115327	      0.00003735	     -0.20210926	     -0.06249782	      0.88284698	     -0.00023774	     -0.21676654	     -0.00519120	     -0.00096981	     26.90841812
      1.03914485	     -0.06127418	      0.00004791	     -0.20223078	     -0.06250464	      0.88284570	     -0.00023970	     -0.21680149	     -0.00514410	     -0.00097386	     26.51530080
      1.04046550	     -0.06139330	      0.00005777	     -0.20235051	     -0.06251140	      0.88284441	     -0.00024161	     -0.21683657	     -0.00509599	     -0.00097632	     26.35487918
      1.04223547	     -0.06155021	      0.00007320	     -0.20250832	     -0.06252036	      0.88284268	     -0.00024408	     -0.21688374	     -0.00502954	     -0.00097714	     25.88033713
      1.04357173	     -0.06166709	      0.00008339	     -0.20262587	     -0.06252705	      0.88284138	     -0.00024586	     -0.21691943	     -0.00497819	     -0.00097602	     25.83225153
      1.04490799	     -0.06178250	      0.00009591	     -0.20274200	     -0.06253367	      0.88284008	     -0.00024758	     -0.21695519	     -0.00492543	     -0.00097337	     25.45730938
      1.04624425	     -0.06189689	      0.00010779	     -0.20285713	     -0.06254021	      0.88283878	     -0.00024924	     -0.21699099	     -0.00487162	     -0.00096932	     25.29913141
      1.04803592	     -0.06204710	      0.00012560	     -0.20300838	     -0.06254888	      0.88283705	     -0.00025135	     -0.21703902	     -0.00479745	     -0.00096163	     24.84806869
      1.04937043	     -0.06215583	      0.00013740	     -0.20311788	     -0.06255524	      0.88283577	     -0.00025285	     -0.21707475	     -0.00474113	     -0.00095436	     24.81791773
      1.05070494	     -0.06226042	      0.00015189	     -0.20322330	     -0.06256153	      0.88283450	     -0.00025428	     -0.21711038	     -0.00468359	     -0.00094559	     24.49068096
      1.05233302	     -0.06238346	      0.00016812	     -0.20334735	     -0.06256910	      0.88283297	     -0.00025593	     -0.21715365	     -0.00461253	     -0.00093293	     24.39939007
      1.05379796	     -0.06248809	      0.00018488	     -0.20345293	     -0.06257581	      0.88283161	     -0.00025734	     -0.21719226	     -0.00454773	     -0.00091962	     24.02922899
      1.05526291	     -0.06258668	      0.00019962	     -0.20355246	     -0.06258242	      0.88283028	     -0.00025866	     -0.21723041	     -0.00448307	     -0.00090453	     24.07698183
      1.05672785	     -0.06267827	      0.00021713	     -0.20364502	     -0.06258894	      0.88282896	     -0.00025990	     -0.21726795	     -0.00441831	     -0.00088753	     23.73262072
      1.05819280	     -0.06276315	      0.00023193	     -0.20373083	     -0.06259537	      0.88282768	     -0.00026106	     -0.21730476	     -0.00435443	     -0.00086890	     23.86223961
      1.05965774	     -0.06284134	      0.00024948	     -0.20381000	     -0.06260170	      0.88282642	     -0.00026215	     -0.21734075	     -0.00429094	     -0.00084862	     23.55572559
      1.06112269	     -0.06291286	      0.00026409	     -0.20388243	     -0.06260794	      0.88282519	     -0.00026316	     -0.21737584	     -0.00422866	     -0.00082703	     23.76799665
      1.06258764	     -0.06297778	      0.00028166	     -0.20394831	     -0.06261409	      0.88282400	     -0.00026410	     -0.21740993	     -0.00416697	     -0.00080404	     23.54013495
      1.06405258	     -0.06303648	      0.00029565	     -0.20400789	     -0.06262015	      0.88282284	     -0.00026497	     -0.21744297	     -0.00410684	     -0.00077996	     23.82975206
      1.06551753	     -0.06309021	      0.00031199	     -0.20406254	     -0.06262612	      0.88282171	     -0.00026577	     -0.21747492	     -0.00404738	     -0.00075479	     23.63086769
      1.06698247	     -0.06314036	      0.00032445	     -0.20411352	     -0.06263201	      0.88282063	     -0.00026650	     -0.21750581	     -0.00398912	     -0.00072892	     23.93564143
      1.06844742	     -0.06318737	      0.00033894	     -0.20416140	     -0.06263781	      0.88281958	     -0.00026717	     -0.21753571	     -0.00393084	     -0.00070235	     23.77865321
      1.06991236	     -0.06323059	      0.00034955	     -0.20420542	     -0.06264353	      0.88281857	     -0.00026778	     -0.21756462	     -0.00387315	     -0.00067547	     24.12413261
      1.07137731	     -0.06326946	      0.00036182	     -0.20424510	     -0.06264916	      0.88281760	     -0.00026833	     -0.21759252	     -0.00381517	     -0.00064822	     24.00947802
      1.07284226	     -0.06330429	      0.00037038	     -0.20428069	     -0.06265470	      0.88281667	     -0.00026882	     -0.21761940	     -0.00375744	     -0.00062088	     24.35198691
      1.07430720	     -0.06333495	      0.00038014	     -0.20431213	     -0.06266017	      0.88281578	     -0.00026926	     -0.21764523	     -0.00369911	     -0.00059342	     24.26559466
      1.07577215	     -0.06336191	      0.00038642	     -0.20433981	     -0.06266554	      0.88281493	     -0.00026964	     -0.21767001	     -0.00364057	     -0.00056610	     24.58166734
      1.07723709	     -0.06338499	      0.00039352	     -0.20436363	     -0.06267083	      0.88281412	     -0.00026998	     -0.21769371	     -0.00358103	     -0.00053885	     24.54756321
      1.07870204	     -0.06340409	      0.00039759	     -0.20438343	     -0.06267603	      0.88281335	     -0.00027026	     -0.21771634	     -0.00352091	     -0.00051179	     24.84687387
      1.08016698	     -0.06341923	      0.00040193	     -0.20439927	     -0.06268115	      0.88281262	     -0.00027050	     -0.21773786	     -0.00345971	     -0.00048490	     24.83716376
      1.08163193	     -0.06343110	      0.00040352	     -0.20441181	     -0.06268617	      0.88281193	     -0.00027070	     -0.21775828	     -0.00339750	     -0.00045835	     25.09821504
      1.08340517	     -0.06343974	      0.00040566	     -0.20442129	     -0.06269213	      0.88281115	     -0.00027088	     -0.21778151	     -0.00332041	     -0.00042665	     25.09384758
      1.08476786	     -0.06344280	      0.00040409	     -0.20442494	     -0.06269661	      0.88281058	     -0.00027098	     -0.21779823	     -0.00326026	     -0.00040274	     25.43068608
      1.08613054	     -0.06344322	      0.00040382	     -0.20442599	     -0.06270101	      0.88281005	     -0.00027104	     -0.21781398	     -0.00319868	     -0.00037911	     25.41664332
      1.08784783	     -0.06344034	      0.00040047	     -0.20442386	     -0.06270644	      0.88280942	     -0.00027107	     -0.21783249	     -0.00311928	     -0.00034993	     25.70463424
      1.08956512	     -0.06343232	      0.00039746	     -0.20441663	     -0.06271172	      0.88280885	     -0.00027105	     -0.21784952	     -0.00303744	     -0.00032135	     25.58357629
      1.09086301	     -0.06342361	      0.00039133	     -0.20440845	     -0.06271562	      0.88280844	     -0.00027101	     -0.21786141	     -0.00297452	     -0.00030026	     25.93615307
      1.09216089	     -0.06341270	      0.00038617	     -0.20439810	     -0.06271944	      0.88280807	     -0.00027094	     -0.21787247	     -0.00291002	     -0.00027947	     25.93968250
      1.09397991	     -0.06339386	      0.00037575	     -0.20438002	     -0.06272465	      0.88280758	     -0.00027079	     -0.21788663	     -0.00281765	     -0.00025094	     26.16839933
      1.09556719	     -0.06337341	      0.00036647	     -0.20436024	     -0.06272906	      0.88280721	     -0.00027062	     -0.21789772	     -0.00273492	     -0.00022641	     26.12019030
      1.09715446	     -0.06334969	      0.00035383	     -0.20433715	     -0.06273333	      0.88280687	     -0.00027042	     -0.21790764	     -0.00265086	     -0.00020226	     26.41932856
      1.09874173	     -0.06332232	      0.00034262	     -0.20431044	     -0.06273747	      0.88280656	     -0.00027018	     -0.21791644	     -0.00256495	     -0.00017824	     26.26626078
      1.10032900	     -0.06329177	      0.00032696	     -0.20428048	     -0.06274148	      0.88280630	     -0.00026991	     -0.21792411	     -0.00247826	     -0.00015442	     26.65887743
      1.10168729	     -0.06326248	      0.00031605	     -0.20425176	     -0.06274479	      0.88280610	     -0.00026965	     -0.21792981	     -0.00240278	     -0.00013388	     26.47885125
      1.10304557	     -0.06323072	      0.00030237	     -0.20422051	     -0.06274800	      0.88280594	     -0.00026936	     -0.21793470	     -0.00232700	     -0.00011324	     26.63882884
      1.10477861	     -0.06318575	      0.00028586	     -0.20417623	     -0.06275195	      0.88280576	     -0.00026896	     -0.21793978	     -0.00222944	     -0.00008640	     26.62985356
      1.10651165	     -0.06313612	      0.00026697	     -0.20412724	     -0.06275573	      0.88280564	     -0.00026852	     -0.21794355	     -0.00213181	     -0.00005888	     26.87539003
      1.10789387	     -0.06309272	      0.00025440	     -0.20408440	     -0.06275862	      0.88280557	     -0.00026814	     -0.21794561	     -0.00205351	     -0.00003618	     26.74502323
      1.10927609	     -0.06304667	      0.00023989	     -0.20403886	     -0.06276141	      0.88280554	     -0.00026773	     -0.21794683	     -0.00197569	     -0.00001288	     26.85249054
      1.11102378	     -0.06298384	      0.00022350	     -0.20397672	     -0.06276478	      0.88280554	     -0.00026718	     -0.21794717	     -0.00187740	      0.00001762	     26.82084882
      1.11277147	     -0.06291600	      0.00020534	     -0.20390952	     -0.06276797	      0.88280560	     -0.00026660	     -0.21794615	     -0.00178029	      0.00004914	     27.01110523
      1.11404784	     -0.06286211	      0.00019493	     -0.20385614	     -0.06277020	      0.88280568	     -0.00026615	     -0.21794452	     -0.00170937	      0.00007296	     26.92127308
      1.11532421	     -0.06280514	      0.00018305	     -0.20379964	     -0.06277234	      0.88280579	     -0.00026568	     -0.21794210	     -0.00163964	      0.00009726	     26.99967382
      1.11714048	     -0.06271818	      0.00016728	     -0.20371336	     -0.06277522	      0.88280599	     -0.00026498	     -0.21793728	     -0.00154191	      0.00013282	     27.06957043
      1.11862234	     -0.06264333	      0.00015400	     -0.20363902	     -0.06277745	      0.88280621	     -0.00026439	     -0.21793213	     -0.00146456	      0.00016246	     27.18259911
      1.12010421	     -0.06256562	      0.00014147	     -0.20356182	     -0.06277957	      0.88280648	     -0.00026378	     -0.21792591	     -0.00138885	      0.00019261	     27.27177492
      1.12158607	     -0.06248643	      0.00012849	     -0.20348308	     -0.06278157	      0.88280678	     -0.00026315	     -0.21791868	     -0.00131598	      0.00022288	     27.41119616
      1.12306794	     -0.06240631	      0.00011609	     -0.20340340	     -0.06278347	      0.88280714	     -0.00026250	     -0.21791052	     -0.00124487	      0.00025325	     27.55110955
      1.12454980	     -0.06232626	      0.00010335	     -0.20332376	     -0.06278526	      0.88280753	     -0.00026184	     -0.21790154	     -0.00117662	      0.00028321	     27.72798712
      1.12586636	     -0.06225530	      0.00009219	     -0.20325315	     -0.06278677	      0.88280792	     -0.00026125	     -0.21789293	     -0.00111717	      0.00030954	     27.88941889
      1.12718291	     -0.06218479	      0.00008089	     -0.20318296	     -0.06278820	      0.88280835	     -0.00026065	     -0.21788380	     -0.00105953	      0.00033519	     28.06532953
      1.12882334	     -0.06209752	      0.00006680	     -0.20309607	     -0.06278988	      0.88280892	     -0.00025989	     -0.21787179	     -0.00098915	      0.00036624	     28.28735769
      1.13046377	     -0.06201092	      0.00005258	     -0.20300983	     -0.06279145	      0.88280955	     -0.00025913	     -0.21785914	     -0.00092049	      0.00039587	     28.51925893
      1.13174660	     -0.06194341	      0.00004144	     -0.20294258	     -0.06279260	      0.88281007	     -0.00025854	     -0.21784885	     -0.00086714	      0.00041826	     28.70047955
      1.13302943	     -0.06187598	      0.00003020	     -0.20287541	     -0.06279367	      0.88281062	     -0.00025794	     -0.21783823	     -0.00081461	      0.00043960	     28.88306917
      1.13477728	     -0.06178395	      0.00001480	     -0.20278371	     -0.06279504	      0.88281142	     -0.00025713	     -0.21782327	     -0.00074372	      0.00046732	     29.12745918
      1.13631799	     -0.06170267	      0.00000112	     -0.20270272	     -0.06279613	      0.88281215	     -0.00025643	     -0.21780961	     -0.00068207	      0.00049018	     29.33809499
      1.13785871	     -0.06162139	     -0.00001264	     -0.20262171	     -0.06279714	      0.88281293	     -0.00025573	     -0.21779555	     -0.00062095	      0.00051190	     29.53973652
      1.13939942	     -0.06154039	     -0.00002651	     -0.20254098	     -0.06279805	      0.88281373	     -0.00025504	     -0.21778111	     -0.00056078	      0.00053193	     29.73278896
      1.14073200	     -0.06147060	     -0.00003855	     -0.20247139	     -0.06279876	      0.88281445	     -0.00025445	     -0.21776834	     -0.00050922	      0.00054841	     29.89451420
      1.14206457	     -0.06140136	     -0.00005068	     -0.20240236	     -0.06279941	      0.88281519	     -0.00025387	     -0.21775532	     -0.00045844	      0.00056358	     30.04962545
      1.14377558	     -0.06131343	     -0.00006637	     -0.20231467	     -0.06280014	      0.88281617	     -0.00025315	     -0.21773831	     -0.00039422	      0.00058160	     30.24347191
      1.14548658	     -0.06122702	     -0.00008219	     -0.20222849	     -0.06280076	      0.88281718	     -0.00025244	     -0.21772100	     -0.00033121	      0.00059754	     30.42415002
      1.14681217	     -0.06116109	     -0.00009451	     -0.20216272	     -0.06280116	      0.88281798	     -0.00025191	     -0.21770742	     -0.00028307	      0.00060888	     30.56420728
      1.14813776	     -0.06109623	     -0.00010691	     -0.20209801	     -0.06280151	      0.88281879	     -0.00025140	     -0.21769373	     -0.00023573	      0.00061889	     30.69528533
      1.14993631	     -0.06100981	     -0.00012384	     -0.20201178	     -0.06280187	      0.88281992	     -0.00025073	     -0.21767498	     -0.00017260	      0.00063085	     30.87147826
      1.15155120	     -0.06093417	     -0.00013916	     -0.20193629	     -0.06280211	      0.88282094	     -0.00025015	     -0.21765801	     -0.00011709	      0.00063970	     31.01721747
      1.15316609	     -0.06086016	     -0.00015448	     -0.20186242	     -0.06280225	      0.88282198	     -0.00024960	     -0.21764096	     -0.00006244	      0.00064721	     31.16904060
      1.15458851	     -0.06079685	     -0.00016811	     -0.20179922	     -0.06280231	      0.88282291	     -0.00024913	     -0.21762589	     -0.00001532	      0.00065231	     31.28269825
      1.15601092	     -0.06073463	     -0.00018166	     -0.20173709	     -0.06280230	      0.88282384	     -0.00024869	     -0.21761079	      0.00003120	      0.00065647	     31.40603100
      1.15743334	     -0.06067423	     -0.00019532	     -0.20167678	     -0.06280222	      0.88282477	     -0.00024828	     -0.21759567	      0.00007677	      0.00065948	     31.51175769
      1.15935457	     -0.06059468	     -0.00021360	     -0.20159733	     -0.06280201	      0.88282604	     -0.00024776	     -0.21757524	      0.00013719	      0.00066212	     31.66856973
      1.16082555	     -0.06053681	     -0.00022791	     -0.20153952	     -0.06280178	      0.88282702	     -0.00024739	     -0.21755961	      0.00018221	      0.00066301	     31.74619793
      1.16229653	     -0.06047890	     -0.00024169	     -0.20148167	     -0.06280148	      0.88282799	     -0.00024706	     -0.21754401	      0.00022651	      0.00066323	     31.87226229
      1.16376751	     -0.06042408	     -0.00025590	     -0.20142689	     -0.06280111	      0.88282897	     -0.00024675	     -0.21752843	      0.00026955	      0.00066275	     31.93753479
      1.16563114	     -0.06035259	     -0.00027256	     -0.20135547	     -0.06280056	      0.88283020	     -0.00024640	     -0.21750873	      0.00032241	      0.00066140	     32.15044736
      1.16692843	     -0.06030926	     -0.00028563	     -0.20131215	     -0.06280012	      0.88283106	     -0.00024619	     -0.21749499	      0.00035784	      0.00066006	     32.11318588
      1.16822573	     -0.06026178	     -0.00029697	     -0.20126470	     -0.06279963	      0.88283192	     -0.00024601	     -0.21748129	      0.00039204	      0.00065845	     32.24223850
      1.16995389	     -0.06020431	     -0.00031311	     -0.20120724	     -0.06279892	      0.88283305	     -0.00024581	     -0.21746301	      0.00043568	      0.00065602	     32.27329558
      1.17140768	     -0.06015166	     -0.00032468	     -0.20115462	     -0.06279826	      0.88283400	     -0.00024569	     -0.21744766	      0.00047039	      0.00065368	     32.47517765
      1.17286147	     -0.06010723	     -0.00033820	     -0.20111018	     -0.06279755	      0.88283495	     -0.00024561	     -0.21743224	      0.00050360	      0.00065122	     32.43999707
      1.17431526	     -0.06005586	     -0.00034899	     -0.20105884	     -0.06279680	      0.88283590	     -0.00024558	     -0.21741686	      0.00053482	      0.00064850	     32.66614406
      1.17576905	     -0.06001377	     -0.00036212	     -0.20101673	     -0.06279600	      0.88283684	     -0.00024560	     -0.21740140	      0.00056457	      0.00064569	     32.61264045
      1.17722284	     -0.05996331	     -0.00037216	     -0.20096629	     -0.06279515	      0.88283777	     -0.00024566	     -0.21738597	      0.00059227	      0.00064264	     32.87194614
      1.17867663	     -0.05992360	     -0.00038507	     -0.20092655	     -0.06279427	      0.88283871	     -0.00024578	     -0.21737044	      0.00061857	      0.00063954	     32.78860849
      1.18013042	     -0.05987363	     -0.00039434	     -0.20087660	     -0.06279336	      0.88283963	     -0.00024596	     -0.21735494	      0.00064277	      0.00063622	     33.08954002
      1.18143570	     -0.05983913	     -0.00040558	     -0.20084206	     -0.06279250	      0.88284046	     -0.00024617	     -0.21734094	      0.00066339	      0.00063326	     33.00202809
      1.18274098	     -0.05979676	     -0.00041480	     -0.20079968	     -0.06279163	      0.88284129	     -0.00024643	     -0.21732696	      0.00068241	      0.00063023	     33.17531864
      1.18404626	     -0.05976011	     -0.00042513	     -0.20076300	     -0.06279072	      0.88284211	     -0.00024673	     -0.21731299	      0.00070021	      0.00062723	     33.19733481
      1.18585998	     -0.05970531	     -0.00043796	     -0.20070816	     -0.06278943	      0.88284324	     -0.00024724	     -0.21729373	      0.00072263	      0.00062301	     33.41652866
      1.18720413	     -0.05967251	     -0.00044900	     -0.20067530	     -0.06278845	      0.88284408	     -0.00024768	     -0.21727956	      0.00073794	      0.00061993	     33.33235464
      1.18854828	     -0.05963518	     -0.00045786	     -0.20063794	     -0.06278745	      0.88284491	     -0.00024818	     -0.21726556	      0.00075182	      0.00061674	     33.49625475
      1.18989243	     -0.05960355	     -0.00046765	     -0.20060627	     -0.06278643	      0.88284573	     -0.00024873	     -0.21725170	      0.00076472	      0.00061348	     33.48936104
      1.19165141	     -0.05955963	     -0.00047830	     -0.20056231	     -0.06278507	      0.88284681	     -0.00024953	     -0.21723386	      0.00077986	      0.00060892	     33.69543294
      1.19296144	     -0.05953480	     -0.00048768	     -0.20053742	     -0.06278404	      0.88284761	     -0.00025019	     -0.21722076	      0.00079028	      0.00060537	     33.57148841
      1.19427147	     -0.05950552	     -0.00049482	     -0.20050812	     -0.06278300	      0.88284840	     -0.00025091	     -0.21720790	      0.00079964	      0.00060154	     33.70234353
      1.19589154	     -0.05947707	     -0.00050474	     -0.20047961	     -0.06278170	      0.88284937	     -0.00025186	     -0.21719227	      0.00081022	      0.00059654	     33.61844440
      1.19733484	     -0.05944978	     -0.00051133	     -0.20045232	     -0.06278052	      0.88285022	     -0.00025277	     -0.21717873	      0.00081842	      0.00059166	     33.79328883
      1.19877814	     -0.05943539	     -0.00051989	     -0.20043787	     -0.06277934	      0.88285107	     -0.00025375	     -0.21716556	      0.00082595	      0.00058641	     33.59643492
      1.20022144	     -0.05941890	     -0.00052558	     -0.20042137	     -0.06277814	      0.88285192	     -0.00025479	     -0.21715300	      0.00083234	      0.00058052	     33.77615300
      1.20166473	     -0.05941883	     -0.00053381	     -0.20042124	     -0.06277693	      0.88285275	     -0.00025588	     -0.21714108	      0.00083830	      0.00057397	     33.50081290
      1.20310803	     -0.05941644	     -0.00053862	     -0.20041886	     -0.06277572	      0.88285357	     -0.00025704	     -0.21713008	      0.00084333	      0.00056636	     33.70741678
      1.20455133	     -0.05943182	     -0.00054626	     -0.20043419	     -0.06277450	      0.88285438	     -0.00025825	     -0.21711996	      0.00084822	      0.00055772	     33.35893681
      1.20599463	     -0.05944282	     -0.00054973	     -0.20044522	     -0.06277327	      0.88285518	     -0.00025951	     -0.21711097	      0.00085233	      0.00054767	     33.60076617
      1.20728709	     -0.05946893	     -0.00055543	     -0.20047131	     -0.06277217	      0.88285588	     -0.00026069	     -0.21710380	      0.00085607	      0.00053755	     33.25696118
      1.20857955	     -0.05949355	     -0.00055833	     -0.20049596	     -0.06277106	      0.88285657	     -0.00026190	     -0.21709764	      0.00085939	      0.00052613	     33.29951771
      1.21014964	     -0.05953542	     -0.00056261	     -0.20053787	     -0.06276971	      0.88285738	     -0.00026343	     -0.21709144	      0.00086343	      0.00051058	     33.05963075
      1.21171972	     -0.05957624	     -0.00056380	     -0.20057878	     -0.06276835	      0.88285817	     -0.00026502	     -0.21708673	      0.00086713	      0.00049306	     33.18233534
      1.21305134	     -0.05962286	     -0.00056631	     -0.20062547	     -0.06276719	      0.88285882	     -0.00026641	     -0.21708377	      0.00087047	      0.00047682	     32.81559875
      1.21438296	     -0.05966713	     -0.00056596	     -0.20066985	     -0.06276603	      0.88285944	     -0.00026783	     -0.21708185	      0.00087360	      0.00045920	     32.83533297
      1.21571458	     -0.05971935	     -0.00056612	     -0.20072219	     -0.06276486	      0.88286004	     -0.00026929	     -0.21708090	      0.00087694	      0.00044035	     32.61064800
      1.21749391	     -0.05979014	     -0.00056375	     -0.20079320	     -0.06276330	      0.88286080	     -0.00027129	     -0.21708116	      0.00088145	      0.00041325	     32.58271322
      1.21885685	     -0.05985453	     -0.00056293	     -0.20085775	     -0.06276210	      0.88286135	     -0.00027286	     -0.21708247	      0.00088533	      0.00039120	     32.21330466
      1.22021979	     -0.05991592	     -0.00055955	     -0.20091935	     -0.06276089	      0.88286187	     -0.00027447	     -0.21708478	      0.00088923	      0.00036804	     32.19799776
      1.22158272	     -0.05998405	     -0.00055674	     -0.20098769	     -0.06275967	      0.88286235	     -0.00027611	     -0.21708797	      0.00089352	      0.00034403	     31.93994352
      1.22334966	     -0.06007050	     -0.00055023	     -0.20107449	     -0.06275809	      0.88286293	     -0.00027828	     -0.21709340	      0.00089920	      0.00031183	     31.89857023
      1.22470516	     -0.06014554	     -0.00054654	     -0.20114978	     -0.06275687	      0.88286334	     -0.00027997	     -0.21709841	      0.00090402	      0.00028656	     31.52046950
      1.22606067	     -0.06021603	     -0.00054037	     -0.20122057	     -0.06275564	      0.88286371	     -0.00028170	     -0.21710419	      0.00090879	      0.00026085	     31.50460228
      1.22741618	     -0.06029101	     -0.00053492	     -0.20129584	     -0.06275440	      0.88286404	     -0.00028345	     -0.21711057	      0.00091380	      0.00023499	     31.29210357
      1.22924731	     -0.06038852	     -0.00052560	     -0.20139381	     -0.06275272	      0.88286444	     -0.00028586	     -0.21712010	      0.00092036	      0.00019997	     31.25832521
      1.23060781	     -0.06046872	     -0.00052029	     -0.20147432	     -0.06275147	      0.88286470	     -0.00028768	     -0.21712772	      0.00092553	      0.00017415	     30.96872380
      1.23196831	     -0.06054367	     -0.00051299	     -0.20154962	     -0.06275020	      0.88286492	     -0.00028953	     -0.21713583	      0.00093038	      0.00014852	     31.00556865
      1.23362247	     -0.06063955	     -0.00050559	     -0.20164592	     -0.06274866	      0.88286514	     -0.00029180	     -0.21714616	      0.00093612	      0.00011798	     30.84729263
      1.23509337	     -0.06071825	     -0.00049682	     -0.20172502	     -0.06274728	      0.88286529	     -0.00029386	     -0.21715573	      0.00094030	      0.00009146	     30.96568150
      1.23656427	     -0.06080562	     -0.00049022	     -0.20181277	     -0.06274589	      0.88286541	     -0.00029593	     -0.21716554	      0.00094448	      0.00006579	     30.77900352
      1.23803517	     -0.06088817	     -0.00048128	     -0.20189573	     -0.06274450	      0.88286548	     -0.00029803	     -0.21717572	      0.00094789	      0.00004087	     30.90488792
      1.23934353	     -0.06096804	     -0.00047496	     -0.20197596	     -0.06274326	      0.88286552	     -0.00029992	     -0.21718501	      0.00095166	      0.00001946	     30.81956864
      1.24065189	     -0.06104418	     -0.00046732	     -0.20205248	     -0.06274201	      0.88286554	     -0.00030182	     -0.21719454	      0.00095500	     -0.00000127	     30.88129336
      1.24196026	     -0.06112202	     -0.00046001	     -0.20213070	     -0.06274076	      0.88286552	     -0.00030374	     -0.21720425	      0.00095899	     -0.00002118	     30.87457576
      1.24326862	     -0.06119948	     -0.00045230	     -0.20220856	     -0.06273950	      0.88286548	     -0.00030567	     -0.21721413	      0.00096312	     -0.00004029	     30.90462328
      1.24490997	     -0.06129493	     -0.00044244	     -0.20230452	     -0.06273792	      0.88286540	     -0.00030811	     -0.21722675	      0.00096947	     -0.00006296	     30.96484156
      1.24611400	     -0.06136343	     -0.00043477	     -0.20237342	     -0.06273675	      0.88286531	     -0.00030991	     -0.21723614	      0.00097411	     -0.00007858	     31.04589341
      1.24731803	     -0.06142989	     -0.00042687	     -0.20244029	     -0.06273557	      0.88286521	     -0.00031172	     -0.21724559	      0.00097928	     -0.00009325	     31.14818781
      1.24885858	     -0.06151163	     -0.00041610	     -0.20252256	     -0.06273406	      0.88286505	     -0.00031404	     -0.21725767	      0.00098545	     -0.00011062	     31.28664075
      1.25039912	     -0.06159066	     -0.00040468	     -0.20260214	     -0.06273253	      0.88286487	     -0.00031637	     -0.21726966	      0.00099184	     -0.00012641	     31.45373265
      1.25159722	     -0.06164981	     -0.00039530	     -0.20266172	     -0.06273134	      0.88286471	     -0.00031819	     -0.21727889	      0.00099600	     -0.00013776	     31.62603444
      1.25279533	     -0.06170653	     -0.00038543	     -0.20271888	     -0.06273015	      0.88286454	     -0.00032001	     -0.21728801	      0.00100025	     -0.00014832	     31.82764493
      1.25432143	     -0.06177537	     -0.00037219	     -0.20278829	     -0.06272862	      0.88286430	     -0.00032233	     -0.21729942	      0.00100472	     -0.00016088	     32.12707475
      1.25584752	     -0.06184063	     -0.00035842	     -0.20285412	     -0.06272708	      0.88286405	     -0.00032465	     -0.21731057	      0.00100887	     -0.00017260	     32.47387869
      1.25709521	     -0.06189210	     -0.00034700	     -0.20290605	     -0.06272582	      0.88286383	     -0.00032655	     -0.21731952	      0.00101125	     -0.00018177	     32.79008845
      1.25834290	     -0.06194283	     -0.00033532	     -0.20295723	     -0.06272456	      0.88286359	     -0.00032844	     -0.21732837	      0.00101371	     -0.00019067	     33.13399154
      1.25959059	     -0.06199264	     -0.00032342	     -0.20300750	     -0.06272329	      0.88286335	     -0.00033033	     -0.21733713	      0.00101567	     -0.00019951	     33.50651614
      1.26131914	     -0.06205955	     -0.00030658	     -0.20307505	     -0.06272153	      0.88286299	     -0.00033294	     -0.21734917	      0.00101870	     -0.00021177	     34.06048962
      1.26258249	     -0.06210713	     -0.00029406	     -0.20312309	     -0.06272025	      0.88286272	     -0.00033484	     -0.21735790	      0.00102082	     -0.00022087	     34.48302050
      1.26384584	     -0.06215379	     -0.00028134	     -0.20317022	     -0.06271895	      0.88286244	     -0.00033674	     -0.21736658	      0.00102379	     -0.00023009	     34.91437031
      1.26537008	     -0.06220865	     -0.00026571	     -0.20322564	     -0.06271739	      0.88286208	     -0.00033901	     -0.21737703	      0.00102787	     -0.00024151	     35.44760540
      1.26689433	     -0.06226151	     -0.00024987	     -0.20327908	     -0.06271582	      0.88286170	     -0.00034126	     -0.21738745	      0.00103374	     -0.00025319	     35.99769180
      1.26810651	     -0.06230210	     -0.00023722	     -0.20332013	     -0.06271456	      0.88286139	     -0.00034304	     -0.21739570	      0.00103896	     -0.00026273	     36.44482494
      1.26931869	     -0.06234124	     -0.00022455	     -0.20335974	     -0.06271330	      0.88286106	     -0.00034481	     -0.21740393	      0.00104570	     -0.00027234	     36.89746981
      1.27085727	     -0.06238805	     -0.00020848	     -0.20340715	     -0.06271168	      0.88286063	     -0.00034703	     -0.21741430	      0.00105562	     -0.00028460	     37.47688832
      1.27239585	     -0.06243109	     -0.00019245	     -0.20345079	     -0.06271005	      0.88286019	     -0.00034923	     -0.21742453	      0.00106795	     -0.00029660	     38.05558116
      1.27368720	     -0.06246442	     -0.00017898	     -0.20348465	     -0.06270866	      0.88285980	     -0.00035105	     -0.21743296	      0.00107942	     -0.00030634	     38.53326671
      1.27497856	     -0.06249519	     -0.00016547	     -0.20351594	     -0.06270726	      0.88285940	     -0.00035286	     -0.21744123	      0.00109289	     -0.00031556	     39.00294207
      1.27626991	     -0.06252345	     -0.00015198	     -0.20354473	     -0.06270584	      0.88285898	     -0.00035464	     -0.21744930	      0.00110762	     -0.00032425	     39.46541531
      1.27795124	     -0.06255623	     -0.00013445	     -0.20357822	     -0.06270396	      0.88285843	     -0.00035693	     -0.21745948	      0.00112960	     -0.00033447	     40.04722496
      1.27925440	     -0.06257834	     -0.00012093	     -0.20360090	     -0.06270248	      0.88285799	     -0.00035868	     -0.21746706	      0.00114823	     -0.00034152	     40.48008672
      1.28055756	     -0.06259704	     -0.00010750	     -0.20362017	     -0.06270097	      0.88285754	     -0.00036040	     -0.21747433	      0.00116911	     -0.00034757	     40.89993288
      1.28186071	     -0.06261201	     -0.00009416	     -0.20363572	     -0.06269943	      0.88285708	     -0.00036209	     -0.21748123	      0.00119156	     -0.00035260	     41.30029083
      1.28358108	     -0.06262627	     -0.00007665	     -0.20365075	     -0.06269735	      0.88285647	     -0.00036429	     -0.21748968	      0.00122443	     -0.00035742	     41.78188097
      1.28487729	     -0.06263352	     -0.00006348	     -0.20365861	     -0.06269575	      0.88285601	     -0.00036591	     -0.21749552	      0.00125098	     -0.00035967	     42.10527966
      1.28617350	     -0.06263834	     -0.00005046	     -0.20366404	     -0.06269411	      0.88285554	     -0.00036750	     -0.21750090	      0.00127984	     -0.00036061	     42.39513493
      1.28773021	     -0.06264162	     -0.00003537	     -0.20366805	     -0.06269209	      0.88285498	     -0.00036937	     -0.21750676	      0.00131662	     -0.00036013	     42.70307936
      1.28928691	     -0.06264172	     -0.00002106	     -0.20366889	     -0.06269001	      0.88285442	     -0.00037119	     -0.21751195	      0.00135662	     -0.00035778	     42.97818912
      1.29056101	     -0.06263893	     -0.00000991	     -0.20366670	     -0.06268826	      0.88285397	     -0.00037265	     -0.21751568	      0.00139078	     -0.00035461	     43.17130015
      1.29183510	     -0.06263351	      0.00000064	     -0.20366188	     -0.06268646	      0.88285352	     -0.00037407	     -0.21751890	      0.00142703	     -0.00035017	     43.33309242
      1.29339442	     -0.06262322	      0.00001266	     -0.20365233	     -0.06268420	      0.88285298	     -0.00037577	     -0.21752211	      0.00147307	     -0.00034320	     43.48246949
      1.29495373	     -0.06260881	      0.00002387	     -0.20363864	     -0.06268187	      0.88285245	     -0.00037741	     -0.21752447	      0.00152156	     -0.00033451	     43.57724831
      1.29631136	     -0.06259307	      0.00003286	     -0.20362352	     -0.06267977	      0.88285200	     -0.00037880	     -0.21752579	      0.00156477	     -0.00032581	     43.62130882
      1.29766898	     -0.06257431	      0.00004106	     -0.20360537	     -0.06267762	      0.88285156	     -0.00038014	     -0.21752640	      0.00160978	     -0.00031600	     43.63476720
      1.29902661	     -0.06255263	      0.00004835	     -0.20358430	     -0.06267540	      0.88285114	     -0.00038145	     -0.21752628	      0.00165563	     -0.00030534	     43.61797956
      1.30069286	     -0.06252187	      0.00005605	     -0.20355425	     -0.06267259	      0.88285064	     -0.00038298	     -0.21752511	      0.00171384	     -0.00029117	     43.55689081
      1.30206289	     -0.06249317	      0.00006129	     -0.20352611	     -0.06267021	      0.88285025	     -0.00038419	     -0.21752328	      0.00176250	     -0.00027892	     43.47539002
      1.30343292	     -0.06246126	      0.00006554	     -0.20349474	     -0.06266776	      0.88284988	     -0.00038536	     -0.21752066	      0.00181268	     -0.00026611	     43.36604966
      1.30480295	     -0.06242629	      0.00006877	     -0.20346029	     -0.06266524	      0.88284952	     -0.00038647	     -0.21751723	      0.00186346	     -0.00025302	     43.22821175
      1.30651491	     -0.06237824	      0.00007133	     -0.20341287	     -0.06266200	      0.88284911	     -0.00038779	     -0.21751180	      0.00192844	     -0.00023623	     43.02414807
      1.30788984	     -0.06233623	      0.00007212	     -0.20337133	     -0.06265931	      0.88284879	     -0.00038880	     -0.21750652	      0.00198092	     -0.00022263	     42.83551150
      1.30926477	     -0.06229107	      0.00007190	     -0.20332662	     -0.06265655	      0.88284849	     -0.00038975	     -0.21750041	      0.00203435	     -0.00020879	     42.62661582
      1.31063970	     -0.06224303	      0.00007070	     -0.20327899	     -0.06265372	      0.88284822	     -0.00039064	     -0.21749349	      0.00208774	     -0.00019484	     42.39303429
      1.31242806	     -0.06217628	      0.00006739	     -0.20321274	     -0.06264992	      0.88284788	     -0.00039173	     -0.21748327	      0.00215774	     -0.00017641	     42.07039589
      1.31382552	     -0.06212104	      0.00006349	     -0.20315786	     -0.06264687	      0.88284765	     -0.00039252	     -0.21747436	      0.00221205	     -0.00016196	     41.80730817
      1.31522298	     -0.06206307	      0.00005850	     -0.20310020	     -0.06264374	      0.88284743	     -0.00039325	     -0.21746465	      0.00226670	     -0.00014733	     41.53289700
      1.31662044	     -0.06200276	      0.00005264	     -0.20304018	     -0.06264053	      0.88284724	     -0.00039392	     -0.21745417	      0.00232083	     -0.00013269	     41.24546553
      1.31847720	     -0.06191922	      0.00004386	     -0.20295699	     -0.06263616	      0.88284701	     -0.00039474	     -0.21743911	      0.00239253	     -0.00011300	     40.83392436
      1.31990566	     -0.06185300	      0.00003608	     -0.20289099	     -0.06263270	      0.88284686	     -0.00039531	     -0.21742670	      0.00244685	     -0.00009790	     40.51392478
      1.32133413	     -0.06178475	      0.00002740	     -0.20282293	     -0.06262917	      0.88284673	     -0.00039582	     -0.21741360	      0.00250115	     -0.00008276	     40.19577879
      1.32276259	     -0.06171491	      0.00001780	     -0.20275325	     -0.06262556	      0.88284662	     -0.00039628	     -0.21739985	      0.00255462	     -0.00006775	     39.87837575
      1.32469045	     -0.06161817	      0.00000364	     -0.20265668	     -0.06262056	      0.88284651	     -0.00039682	     -0.21738034	      0.00262609	     -0.00004758	     39.45302877
      1.32615476	     -0.06154277	     -0.00000822	     -0.20258136	     -0.06261668	      0.88284645	     -0.00039716	     -0.21736481	      0.00267908	     -0.00003246	     39.15132429
      1.32761907	     -0.06146536	     -0.00002081	     -0.20250400	     -0.06261272	      0.88284641	     -0.00039745	     -0.21734868	      0.00273158	     -0.00001731	     38.84864697
      1.32908339	     -0.06138683	     -0.00003415	     -0.20242549	     -0.06260868	      0.88284640	     -0.00039769	     -0.21733199	      0.00278281	     -0.00000225	     38.54712595
      1.33109109	     -0.06127748	     -0.00005304	     -0.20231612	     -0.06260302	      0.88284642	     -0.00039791	     -0.21730825	      0.00285169	      0.00001834	     38.13633104
      1.33259841	     -0.06119422	     -0.00006809	     -0.20223280	     -0.06259869	      0.88284646	     -0.00039801	     -0.21728983	      0.00290168	      0.00003358	     37.86979078
      1.33410574	     -0.06110898	     -0.00008318	     -0.20214748	     -0.06259427	      0.88284652	     -0.00039805	     -0.21727089	      0.00295090	      0.00004884	     37.59005344
      1.33591639	     -0.06100570	     -0.00010256	     -0.20204406	     -0.06258888	      0.88284662	     -0.00039801	     -0.21724749	      0.00300800	      0.00006701	     37.32001497
      1.33772705	     -0.06089988	     -0.00012079	     -0.20193809	     -0.06258338	      0.88284676	     -0.00039788	     -0.21722343	      0.00306388	      0.00008534	     36.96910611
      1.33903514	     -0.06082413	     -0.00013674	     -0.20186215	     -0.06257935	      0.88284688	     -0.00039773	     -0.21720564	      0.00310258	      0.00009850	     36.88690098
      1.34034322	     -0.06074575	     -0.00015094	     -0.20178360	     -0.06257527	      0.88284702	     -0.00039753	     -0.21718752	      0.00314063	      0.00011193	     36.69382257
      1.34218359	     -0.06063519	     -0.00017265	     -0.20167275	     -0.06256944	      0.88284724	     -0.00039716	     -0.21716146	      0.00319216	      0.00013121	     36.53423341
      1.34375098	     -0.06053880	     -0.00018922	     -0.20157612	     -0.06256440	      0.88284746	     -0.00039676	     -0.21713879	      0.00323445	      0.00014819	     36.31159340
      1.34531838	     -0.06044368	     -0.00020864	     -0.20148069	     -0.06255930	      0.88284771	     -0.00039629	     -0.21711567	      0.00327472	      0.00016561	     36.26821264
      1.34688577	     -0.06034504	     -0.00022376	     -0.20138179	     -0.06255414	      0.88284798	     -0.00039573	     -0.21709217	      0.00331353	      0.00018360	     36.06048600
      1.34821671	     -0.06026371	     -0.00024006	     -0.20130015	     -0.06254971	      0.88284823	     -0.00039521	     -0.21707189	      0.00334474	      0.00019913	     36.04488963
      1.34954765	     -0.06018038	     -0.00025327	     -0.20121655	     -0.06254523	      0.88284851	     -0.00039462	     -0.21705138	      0.00337489	      0.00021496	     35.95707374
      1.35124617	     -0.06007490	     -0.00027150	     -0.20111069	     -0.06253947	      0.88284889	     -0.00039379	     -0.21702485	      0.00341129	      0.00023543	     35.96520022
      1.35294469	     -0.05996667	     -0.00028651	     -0.20100209	     -0.06253365	      0.88284931	     -0.00039287	     -0.21699794	      0.00344566	      0.00025612	     35.90898645
      1.35427781	     -0.05988460	     -0.00030105	     -0.20091967	     -0.06252904	      0.88284966	     -0.00039209	     -0.21697657	      0.00347080	      0.00027228	     35.97592434
      1.35561093	     -0.05980027	     -0.00031265	     -0.20083502	     -0.06252439	      0.88285004	     -0.00039124	     -0.21695503	      0.00349475	      0.00028838	     36.01485497
      1.35733908	     -0.05969304	     -0.00032908	     -0.20072732	     -0.06251833	      0.88285055	     -0.00039006	     -0.21692683	      0.00352346	      0.00030886	     36.12561827
      1.35906724	     -0.05958399	     -0.00034193	     -0.20061783	     -0.06251222	      0.88285110	     -0.00038878	     -0.21689843	      0.00355014	      0.00032876	     36.21662633
      1.36033603	     -0.05950857	     -0.00035460	     -0.20054201	     -0.06250770	      0.88285153	     -0.00038778	     -0.21687744	      0.00356821	      0.00034279	     36.31935415
      1.36160483	     -0.05943096	     -0.00036436	     -0.20046405	     -0.06250316	      0.88285197	     -0.00038673	     -0.21685642	      0.00358545	      0.00035635	     36.42801196
      1.36342867	     -0.05932304	     -0.00037965	     -0.20035557	     -0.06249660	      0.88285264	     -0.00038513	     -0.21682612	      0.00360852	      0.00037485	     36.58032958
      1.36497437	     -0.05923120	     -0.00039052	     -0.20026327	     -0.06249101	      0.88285323	     -0.00038370	     -0.21680047	      0.00362689	      0.00038955	     36.73804273
      1.36652008	     -0.05914487	     -0.00040406	     -0.20017643	     -0.06248539	      0.88285384	     -0.00038219	     -0.21677482	      0.00364414	      0.00040327	     36.87116705
      1.36806578	     -0.05905349	     -0.00041436	     -0.20008457	     -0.06247974	      0.88285448	     -0.00038061	     -0.21674931	      0.00366046	      0.00041603	     37.07515185
      1.36961149	     -0.05897266	     -0.00042924	     -0.20000317	     -0.06247407	      0.88285513	     -0.00037896	     -0.21672391	      0.00367582	      0.00042782	     37.16569322
      1.37091567	     -0.05889883	     -0.00043750	     -0.19992892	     -0.06246927	      0.88285569	     -0.00037752	     -0.21670268	      0.00368816	      0.00043699	     37.34011464
      1.37221985	     -0.05883165	     -0.00044889	     -0.19986126	     -0.06246445	      0.88285627	     -0.00037602	     -0.21668157	      0.00370001	      0.00044546	     37.43972634
      1.37389320	     -0.05874263	     -0.00046172	     -0.19977165	     -0.06245825	      0.88285702	     -0.00037404	     -0.21665476	      0.00371444	      0.00045536	     37.64099761
      1.37556654	     -0.05866228	     -0.00047735	     -0.19969064	     -0.06245202	      0.88285779	     -0.00037198	     -0.21662822	      0.00372811	      0.00046424	     37.71553468
      1.37683937	     -0.05859518	     -0.00048600	     -0.19962309	     -0.06244727	      0.88285839	     -0.00037036	     -0.21660828	      0.00373786	      0.00047029	     37.91147523
      1.37811220	     -0.05853493	     -0.00049708	     -0.19956235	     -0.06244251	      0.88285899	     -0.00036871	     -0.21658848	      0.00374721	      0.00047585	     37.98043285
      1.37983587	     -0.05845171	     -0.00051054	     -0.19947847	     -0.06243604	      0.88285982	     -0.00036640	     -0.21656197	      0.00375903	      0.00048258	     38.16884652
      1.38155955	     -0.05837812	     -0.00052670	     -0.19940417	     -0.06242955	      0.88286065	     -0.00036402	     -0.21653574	      0.00377011	      0.00048858	     38.17964923
      1.38275239	     -0.05832087	     -0.00053488	     -0.19934647	     -0.06242505	      0.88286124	     -0.00036233	     -0.21651785	      0.00377707	      0.00049225	     38.36798784
      1.38394523	     -0.05827067	     -0.00054523	     -0.19929578	     -0.06242054	      0.88286183	     -0.00036061	     -0.21650011	      0.00378370	      0.00049568	     38.41188390
      1.38580166	     -0.05819265	     -0.00056025	     -0.19921701	     -0.06241351	      0.88286275	     -0.00035786	     -0.21647288	      0.00379301	      0.00050053	     38.54514259
      1.38731998	     -0.05813571	     -0.00057360	     -0.19915943	     -0.06240774	      0.88286351	     -0.00035556	     -0.21645096	      0.00379988	      0.00050425	     38.53155409
      1.38883830	     -0.05807619	     -0.00058497	     -0.19909931	     -0.06240197	      0.88286428	     -0.00035321	     -0.21642944	      0.00380585	      0.00050778	     38.67371353
      1.39035661	     -0.05802716	     -0.00059887	     -0.19904961	     -0.06239619	      0.88286506	     -0.00035082	     -0.21640827	      0.00381129	      0.00051138	     38.56667375
      1.39170318	     -0.05797821	     -0.00060837	     -0.19900013	     -0.06239105	      0.88286575	     -0.00034866	     -0.21638989	      0.00381525	      0.00051456	     38.68606536
      1.39304974	     -0.05793819	     -0.00061994	     -0.19895953	     -0.06238591	      0.88286644	     -0.00034646	     -0.21637181	      0.00381876	      0.00051793	     38.59304741
      1.39439630	     -0.05789554	     -0.00062986	     -0.19891633	     -0.06238077	      0.88286714	     -0.00034423	     -0.21635409	      0.00382141	      0.00052150	     38.62009457
      1.39614042	     -0.05784700	     -0.00064384	     -0.19886706	     -0.06237410	      0.88286806	     -0.00034129	     -0.21633158	      0.00382370	      0.00052658	     38.50026563
      1.39750309	     -0.05780444	     -0.00065252	     -0.19882396	     -0.06236889	      0.88286878	     -0.00033896	     -0.21631437	      0.00382421	      0.00053090	     38.56900113
      1.39886577	     -0.05776828	     -0.00066278	     -0.19878722	     -0.06236368	      0.88286950	     -0.00033660	     -0.21629738	      0.00382375	      0.00053563	     38.46060904
      1.40022844	     -0.05772856	     -0.00067125	     -0.19874695	     -0.06235847	      0.88287024	     -0.00033421	     -0.21628065	      0.00382196	      0.00054068	     38.48402449
      1.40196056	     -0.05768397	     -0.00068316	     -0.19870164	     -0.06235185	      0.88287118	     -0.00033114	     -0.21625963	      0.00381800	      0.00054762	     38.37655561
      1.40329392	     -0.05764435	     -0.00068988	     -0.19866149	     -0.06234676	      0.88287191	     -0.00032874	     -0.21624370	      0.00381341	      0.00055315	     38.47566433
      1.40462727	     -0.05761132	     -0.00069822	     -0.19862791	     -0.06234168	      0.88287265	     -0.00032632	     -0.21622790	      0.00380776	      0.00055885	     38.42126287
      1.40623411	     -0.05756736	     -0.00070628	     -0.19858330	     -0.06233557	      0.88287356	     -0.00032337	     -0.21620911	      0.00379918	      0.00056563	     38.53690251
      1.40784096	     -0.05753293	     -0.00071660	     -0.19854818	     -0.06232947	      0.88287447	     -0.00032040	     -0.21619051	      0.00378910	      0.00057220	     38.47406819
      1.40905057	     -0.05749998	     -0.00072146	     -0.19851475	     -0.06232490	      0.88287517	     -0.00031814	     -0.21617675	      0.00378020	      0.00057671	     38.68420142
      1.41026019	     -0.05747362	     -0.00072813	     -0.19848788	     -0.06232033	      0.88287587	     -0.00031587	     -0.21616311	      0.00377041	      0.00058088	     38.78787323
      1.41199947	     -0.05743203	     -0.00073609	     -0.19844557	     -0.06231378	      0.88287688	     -0.00031258	     -0.21614375	      0.00375385	      0.00058601	     39.15547105
      1.41348902	     -0.05740115	     -0.00074406	     -0.19841402	     -0.06230821	      0.88287776	     -0.00030974	     -0.21612736	      0.00373696	      0.00058951	     39.42699913
      1.41497857	     -0.05736633	     -0.00074993	     -0.19837856	     -0.06230265	      0.88287864	     -0.00030689	     -0.21611120	      0.00371720	      0.00059186	     39.91002719
      1.41646812	     -0.05734229	     -0.00075823	     -0.19835380	     -0.06229713	      0.88287952	     -0.00030403	     -0.21609527	      0.00369497	      0.00059294	     40.24857363
      1.41779953	     -0.05731566	     -0.00076289	     -0.19832658	     -0.06229223	      0.88288031	     -0.00030145	     -0.21608137	      0.00367286	      0.00059252	     40.83865534
      1.41913093	     -0.05729768	     -0.00076961	     -0.19830795	     -0.06228735	      0.88288110	     -0.00029887	     -0.21606774	      0.00364901	      0.00059082	     41.34179461
      1.42046233	     -0.05727734	     -0.00077482	     -0.19828698	     -0.06228251	      0.88288188	     -0.00029629	     -0.21605447	      0.00362303	      0.00058771	     41.99963624
      1.42217765	     -0.05726039	     -0.00078287	     -0.19826916	     -0.06227633	      0.88288289	     -0.00029295	     -0.21603789	      0.00358713	      0.00058165	     42.74774800
      1.42352881	     -0.05724552	     -0.00078718	     -0.19825364	     -0.06227150	      0.88288367	     -0.00029032	     -0.21602537	      0.00355713	      0.00057509	     43.52988350
      1.42487996	     -0.05724016	     -0.00079320	     -0.19824759	     -0.06226672	      0.88288444	     -0.00028768	     -0.21601332	      0.00352633	      0.00056706	     44.16810535
      1.42623111	     -0.05723439	     -0.00079765	     -0.19824117	     -0.06226197	      0.88288520	     -0.00028505	     -0.21600187	      0.00349479	      0.00055750	     44.95258435
      1.42793193	     -0.05723855	     -0.00080467	     -0.19824448	     -0.06225606	      0.88288613	     -0.00028173	     -0.21598831	      0.00345486	      0.00054340	     45.79771728
      1.42925835	     -0.05724171	     -0.00080810	     -0.19824702	     -0.06225150	      0.88288685	     -0.00027915	     -0.21597855	      0.00342365	      0.00053074	     46.63630687
      1.43058477	     -0.05725627	     -0.00081328	     -0.19826094	     -0.06224698	      0.88288754	     -0.00027658	     -0.21596952	      0.00339300	      0.00051673	     47.27900995
      1.43191119	     -0.05727264	     -0.00081707	     -0.19827670	     -0.06224250	      0.88288822	     -0.00027401	     -0.21596136	      0.00336292	      0.00050130	     48.03554880
      1.43368959	     -0.05730892	     -0.00082332	     -0.19831218	     -0.06223655	      0.88288909	     -0.00027057	     -0.21595183	      0.00332420	      0.00047851	     48.85303525
      1.43500892	     -0.05733755	     -0.00082595	     -0.19834027	     -0.06223219	      0.88288971	     -0.00026803	     -0.21594596	      0.00329668	      0.00045999	     49.63370974
      1.43632826	     -0.05737783	     -0.00083003	     -0.19838001	     -0.06222785	      0.88289030	     -0.00026550	     -0.21594111	      0.00327072	      0.00044022	     50.16776121
      1.43793911	     -0.05742951	     -0.00083278	     -0.19843109	     -0.06222261	      0.88289099	     -0.00026241	     -0.21593671	      0.00324097	      0.00041429	     50.98653119
      1.43937592	     -0.05748775	     -0.00083641	     -0.19848882	     -0.06221797	      0.88289157	     -0.00025968	     -0.21593416	      0.00321671	      0.00038966	     51.42055814
      1.44081273	     -0.05754397	     -0.00083691	     -0.19854462	     -0.06221336	      0.88289211	     -0.00025695	     -0.21593301	      0.00319430	      0.00036357	     52.13356036
      1.44224954	     -0.05761267	     -0.00083897	     -0.19861290	     -0.06220879	      0.88289261	     -0.00025424	     -0.21593314	      0.00317415	      0.00033627	     52.45055620
      1.44368635	     -0.05767860	     -0.00083769	     -0.19867850	     -0.06220424	      0.88289308	     -0.00025154	     -0.21593465	      0.00315569	      0.00030770	     53.09372460
      1.44512316	     -0.05775648	     -0.00083816	     -0.19875605	     -0.06219972	      0.88289350	     -0.00024885	     -0.21593743	      0.00313932	      0.00027809	     53.28999142
      1.44655996	     -0.05782854	     -0.00083493	     -0.19882789	     -0.06219522	      0.88289387	     -0.00024617	     -0.21594150	      0.00312439	      0.00024743	     53.86492518
      1.44799677	     -0.05791193	     -0.00083362	     -0.19891105	     -0.06219074	      0.88289421	     -0.00024350	     -0.21594669	      0.00311127	      0.00021602	     53.93927670
      1.44943358	     -0.05798913	     -0.00082845	     -0.19898812	     -0.06218628	      0.88289449	     -0.00024085	     -0.21595306	      0.00309924	      0.00018383	     54.42622840
      1.45087039	     -0.05807861	     -0.00082500	     -0.19907747	     -0.06218183	      0.88289474	     -0.00023821	     -0.21596045	      0.00308868	      0.00015118	     54.38838123
      1.45230720	     -0.05816194	     -0.00081714	     -0.19916077	     -0.06217740	      0.88289493	     -0.00023558	     -0.21596897	      0.00307879	      0.00011810	     54.76535984
      1.45374401	     -0.05825725	     -0.00081139	     -0.19925605	     -0.06217299	      0.88289507	     -0.00023297	     -0.21597847	      0.00306996	      0.00008482	     54.62122549
      1.45518081	     -0.05834544	     -0.00080194	     -0.19934429	     -0.06216858	      0.88289517	     -0.00023037	     -0.21598901	      0.00306148	      0.00005128	     54.92942693
      1.45661762	     -0.05844441	     -0.00079479	     -0.19944330	     -0.06216419	      0.88289522	     -0.00022780	     -0.21600043	      0.00305381	      0.00001780	     54.72586407
      1.45805443	     -0.05853494	     -0.00078382	     -0.19953396	     -0.06215981	      0.88289522	     -0.00022524	     -0.21601277	      0.00304620	     -0.00001560	     54.95353849
      1.45949124	     -0.05863516	     -0.00077509	     -0.19963429	     -0.06215543	      0.88289518	     -0.00022271	     -0.21602582	      0.00303908	     -0.00004859	     54.69601508
      1.46092805	     -0.05872700	     -0.00076269	     -0.19972634	     -0.06215107	      0.88289508	     -0.00022020	     -0.21603964	      0.00303176	     -0.00008118	     54.83555282
      1.46236486	     -0.05882753	     -0.00075247	     -0.19982705	     -0.06214672	      0.88289494	     -0.00021772	     -0.21605404	      0.00302473	     -0.00011307	     54.54461043
      1.46380166	     -0.05892051	     -0.00073886	     -0.19992029	     -0.06214238	      0.88289476	     -0.00021528	     -0.21606907	      0.00301738	     -0.00014431	     54.60155207
      1.46523847	     -0.05902223	     -0.00072739	     -0.20002224	     -0.06213805	      0.88289453	     -0.00021287	     -0.21608460	      0.00301019	     -0.00017465	     54.28808774
      1.46667528	     -0.05911688	     -0.00071273	     -0.20011722	     -0.06213373	      0.88289426	     -0.00021049	     -0.21610069	      0.00300269	     -0.00020417	     54.27393960
      1.46811209	     -0.05921806	     -0.00069995	     -0.20021869	     -0.06212942	      0.88289394	     -0.00020816	     -0.21611719	      0.00299532	     -0.00023264	     53.96069990
      1.46954890	     -0.05931242	     -0.00068419	     -0.20031344	     -0.06212512	      0.88289359	     -0.00020586	     -0.21613414	      0.00298770	     -0.00026010	     53.88124446
      1.47098571	     -0.05941268	     -0.00067016	     -0.20041405	     -0.06212084	      0.88289320	     -0.00020361	     -0.21615140	      0.00298021	     -0.00028639	     53.56780153
      1.47242252	     -0.05950722	     -0.00065318	     -0.20050903	     -0.06211656	      0.88289277	     -0.00020141	     -0.21616900	      0.00297255	     -0.00031151	     53.42564884
      1.47385932	     -0.05960634	     -0.00063780	     -0.20060857	     -0.06211230	      0.88289230	     -0.00019925	     -0.21618685	      0.00296505	     -0.00033532	     53.12017040
      1.47529613	     -0.05970017	     -0.00061980	     -0.20070287	     -0.06210804	      0.88289180	     -0.00019714	     -0.21620496	      0.00295752	     -0.00035780	     52.91974167
      1.47673294	     -0.05979787	     -0.00060325	     -0.20080105	     -0.06210380	      0.88289128	     -0.00019509	     -0.21622325	      0.00295017	     -0.00037886	     52.62553284
      1.47816975	     -0.05989076	     -0.00058411	     -0.20089448	     -0.06209956	      0.88289072	     -0.00019309	     -0.21624174	      0.00294292	     -0.00039854	     52.36994114
      1.47960656	     -0.05998584	     -0.00056655	     -0.20099009	     -0.06209534	      0.88289013	     -0.00019114	     -0.21626036	      0.00293591	     -0.00041679	     52.10084932
      1.48104337	     -0.06007682	     -0.00054623	     -0.20108166	     -0.06209113	      0.88288952	     -0.00018924	     -0.21627909	      0.00292911	     -0.00043364	     51.78909156
      1.48248017	     -0.06016953	     -0.00052733	     -0.20117495	     -0.06208692	      0.88288889	     -0.00018740	     -0.21629789	      0.00292256	     -0.00044910	     51.54817143
      1.48391698	     -0.06025858	     -0.00050556	     -0.20126465	     -0.06208273	      0.88288823	     -0.00018562	     -0.21631675	      0.00291635	     -0.00046321	     51.17523705
      1.48535379	     -0.06034797	     -0.00048555	     -0.20135468	     -0.06207854	      0.88288755	     -0.00018389	     -0.21633561	      0.00291038	     -0.00047612	     50.97764733
      1.48679060	     -0.06043420	     -0.00046228	     -0.20144162	     -0.06207436	      0.88288686	     -0.00018222	     -0.21635448	      0.00290489	     -0.00048786	     50.53253515
      1.48822741	     -0.06052092	     -0.00044133	     -0.20152902	     -0.06207019	      0.88288615	     -0.00018061	     -0.21637332	      0.00289959	     -0.00049866	     50.38460338
      1.48966422	     -0.06060519	     -0.00041647	     -0.20161406	     -0.06206603	      0.88288543	     -0.00017907	     -0.21639215	      0.00289489	     -0.00050851	     49.85006226
      1.49110102	     -0.06068964	     -0.00039470	     -0.20169924	     -0.06206188	      0.88288469	     -0.00017758	     -0.21641095	      0.00289031	     -0.00051773	     49.77599750
      1.49234586	     -0.06076147	     -0.00037205	     -0.20177177	     -0.06205828	      0.88288404	     -0.00017634	     -0.21642723	      0.00288691	     -0.00052517	     49.25703238
      1.49359069	     -0.06083355	     -0.00035101	     -0.20184454	     -0.06205469	      0.88288338	     -0.00017515	     -0.21644349	      0.00288362	     -0.00053224	     49.04171477
      1.49516152	     -0.06092352	     -0.00032183	     -0.20193544	     -0.06205016	      0.88288254	     -0.00017371	     -0.21646401	      0.00288002	     -0.00054068	     48.54098358
      1.49673234	     -0.06101236	     -0.00029363	     -0.20202521	     -0.06204564	      0.88288169	     -0.00017234	     -0.21648451	      0.00287677	     -0.00054906	     48.34116007
      1.49799255	     -0.06108185	     -0.00026787	     -0.20209551	     -0.06204202	      0.88288099	     -0.00017131	     -0.21650095	      0.00287481	     -0.00055592	     47.77995321
      1.49925275	     -0.06115083	     -0.00024401	     -0.20216528	     -0.06203839	      0.88288028	     -0.00017032	     -0.21651740	      0.00287301	     -0.00056316	     47.52967128
      1.50083959	     -0.06123902	     -0.00021217	     -0.20225450	     -0.06203384	      0.88287938	     -0.00016915	     -0.21653822	      0.00287143	     -0.00057305	     46.96433577
      1.50242643	     -0.06132721	     -0.00018177	     -0.20234370	     -0.06202928	      0.88287847	     -0.00016807	     -0.21655920	      0.00287042	     -0.00058439	     46.80303843
      1.50364320	     -0.06139475	     -0.00015585	     -0.20241208	     -0.06202579	      0.88287775	     -0.00016729	     -0.21657540	      0.00287048	     -0.00059417	     46.19392075
      1.50485997	     -0.06146098	     -0.00013239	     -0.20247912	     -0.06202229	      0.88287702	     -0.00016656	     -0.21659167	      0.00287094	     -0.00060515	     45.95034822
      1.50651570	     -0.06155132	     -0.00009968	     -0.20257058	     -0.06201754	      0.88287600	     -0.00016566	     -0.21661397	      0.00287267	     -0.00062205	     45.37035238
      1.50817143	     -0.06164217	     -0.00006924	     -0.20266250	     -0.06201278	      0.88287496	     -0.00016485	     -0.21663650	      0.00287556	     -0.00064165	     45.21482591
      1.50935791	     -0.06170667	     -0.00004516	     -0.20272784	     -0.06200937	      0.88287419	     -0.00016433	     -0.21665274	      0.00287883	     -0.00065737	     44.57603144
      1.51054438	     -0.06177077	     -0.00002316	     -0.20279274	     -0.06200595	      0.88287340	     -0.00016386	     -0.21666905	      0.00288282	     -0.00067464	     44.32681553
      1.51228957	     -0.06186360	      0.00000985	     -0.20288678	     -0.06200091	      0.88287220	     -0.00016325	     -0.21669308	      0.00289053	     -0.00070274	     43.73000870
      1.51377268	     -0.06194001	      0.00003633	     -0.20296420	     -0.06199662	      0.88287113	     -0.00016282	     -0.21671346	      0.00289868	     -0.00072914	     43.48578516
      1.51525580	     -0.06201341	      0.00006448	     -0.20303866	     -0.06199231	      0.88287003	     -0.00016247	     -0.21673370	      0.00290871	     -0.00075752	     42.82003210
      1.51673892	     -0.06208310	      0.00008972	     -0.20310936	     -0.06198799	      0.88286889	     -0.00016220	     -0.21675367	      0.00292020	     -0.00078782	     42.70234610
      1.51807278	     -0.06214230	      0.00011447	     -0.20316953	     -0.06198409	      0.88286782	     -0.00016202	     -0.21677132	      0.00293232	     -0.00081634	     42.01766018
      1.51940665	     -0.06219764	      0.00013653	     -0.20322580	     -0.06198017	      0.88286671	     -0.00016190	     -0.21678859	      0.00294565	     -0.00084595	     41.81165879
      1.52074051	     -0.06224831	      0.00015955	     -0.20327743	     -0.06197623	      0.88286556	     -0.00016184	     -0.21680537	      0.00296058	     -0.00087627	     41.30805697
      1.52245621	     -0.06230689	      0.00018683	     -0.20333721	     -0.06197113	      0.88286402	     -0.00016185	     -0.21682608	      0.00298172	     -0.00091596	     40.99538026
      1.52383461	     -0.06234915	      0.00020977	     -0.20338046	     -0.06196701	      0.88286274	     -0.00016194	     -0.21684192	      0.00300056	     -0.00094796	     40.35930412
      1.52521301	     -0.06238778	      0.00022988	     -0.20342004	     -0.06196286	      0.88286141	     -0.00016208	     -0.21685700	      0.00302065	     -0.00097987	     40.13685743
      1.52659140	     -0.06242306	      0.00025052	     -0.20345629	     -0.06195868	      0.88286004	     -0.00016229	     -0.21687129	      0.00304235	     -0.00101132	     39.61398876
      1.52827434	     -0.06246205	      0.00027261	     -0.20349641	     -0.06195354	      0.88285830	     -0.00016264	     -0.21688765	      0.00307057	     -0.00104886	     39.33584490
      1.52964761	     -0.06249060	      0.00029143	     -0.20352591	     -0.06194930	      0.88285684	     -0.00016299	     -0.21690009	      0.00309535	     -0.00107842	     38.72045936
      1.53102087	     -0.06251629	      0.00030721	     -0.20355250	     -0.06194504	      0.88285534	     -0.00016340	     -0.21691171	      0.00312125	     -0.00110690	     38.49812504
      1.53239413	     -0.06253886	      0.00032334	     -0.20357597	     -0.06194073	      0.88285380	     -0.00016387	     -0.21692249	      0.00314862	     -0.00113399	     38.01650607
      1.53413251	     -0.06256261	      0.00034062	     -0.20360082	     -0.06193523	      0.88285180	     -0.00016455	     -0.21693489	      0.00318491	     -0.00116611	     37.72747229
      1.53551605	     -0.06257725	      0.00035502	     -0.20361635	     -0.06193080	      0.88285017	     -0.00016516	     -0.21694373	      0.00321541	     -0.00118957	     37.15529987
      1.53689958	     -0.06258809	      0.00036638	     -0.20362803	     -0.06192633	      0.88284851	     -0.00016583	     -0.21695162	      0.00324687	     -0.00121109	     36.94890827
      1.53828312	     -0.06259489	      0.00037788	     -0.20363567	     -0.06192181	      0.88284682	     -0.00016656	     -0.21695853	      0.00327959	     -0.00123034	     36.51143378
      1.54005333	     -0.06259776	      0.00038934	     -0.20363957	     -0.06191597	      0.88284463	     -0.00016758	     -0.21696590	      0.00332277	     -0.00125150	     36.26133201
      1.54144060	     -0.06259511	      0.00039893	     -0.20363773	     -0.06191134	      0.88284288	     -0.00016844	     -0.21697050	      0.00335792	     -0.00126507	     35.74635612
      1.54282788	     -0.06258815	      0.00040553	     -0.20363153	     -0.06190665	      0.88284112	     -0.00016935	     -0.21697404	      0.00339370	     -0.00127597	     35.58188059
      1.54421515	     -0.06257661	      0.00041242	     -0.20362075	     -0.06190192	      0.88283934	     -0.00017032	     -0.21697649	      0.00343041	     -0.00128403	     35.21321913
      1.54602901	     -0.06255459	      0.00041837	     -0.20359967	     -0.06189565	      0.88283701	     -0.00017167	     -0.21697804	      0.00347924	     -0.00129027	     35.03075825
      1.54741862	     -0.06253215	      0.00042361	     -0.20357795	     -0.06189079	      0.88283521	     -0.00017276	     -0.21697793	      0.00351759	     -0.00129162	     34.60510362
      1.54880823	     -0.06250503	      0.00042582	     -0.20355149	     -0.06188588	      0.88283342	     -0.00017391	     -0.21697667	      0.00355622	     -0.00129003	     34.51525614
      1.55019784	     -0.06247320	      0.00042816	     -0.20352033	     -0.06188091	      0.88283163	     -0.00017510	     -0.21697427	      0.00359543	     -0.00128533	     34.24700988
      1.55205871	     -0.06242341	      0.00042845	     -0.20347135	     -0.06187417	      0.88282924	     -0.00017678	     -0.21696924	      0.00364825	     -0.00127429	     34.17133990
      1.55344754	     -0.06238061	      0.00042957	     -0.20342917	     -0.06186907	      0.88282748	     -0.00017808	     -0.21696415	      0.00368815	     -0.00126252	     33.85533752
      1.55483637	     -0.06233312	      0.00042804	     -0.20338224	     -0.06186392	      0.88282574	     -0.00017943	     -0.21695788	      0.00372792	     -0.00124797	     33.85800178
      1.55652599	     -0.06226916	      0.00042688	     -0.20331897	     -0.06185758	      0.88282365	     -0.00018113	     -0.21694870	      0.00377659	     -0.00122663	     33.63679202
      1.55804333	     -0.06220665	      0.00042331	     -0.20325700	     -0.06185182	      0.88282180	     -0.00018272	     -0.21693901	      0.00382004	     -0.00120438	     33.75345702
      1.55956066	     -0.06213936	      0.00042142	     -0.20319028	     -0.06184599	      0.88281999	     -0.00018435	     -0.21692797	      0.00386387	     -0.00117935	     33.52263362
      1.56107800	     -0.06206815	      0.00041588	     -0.20311956	     -0.06184010	      0.88281823	     -0.00018603	     -0.21691562	      0.00390755	     -0.00115205	     33.69853790
      1.56259533	     -0.06199279	      0.00041196	     -0.20304471	     -0.06183413	      0.88281650	     -0.00018775	     -0.21690201	      0.00395197	     -0.00112256	     33.49100106
      1.56411266	     -0.06191421	      0.00040428	     -0.20296655	     -0.06182810	      0.88281482	     -0.00018953	     -0.21688717	      0.00399652	     -0.00109123	     33.71130872
      1.56563000	     -0.06183208	      0.00039914	     -0.20288488	     -0.06182200	      0.88281319	     -0.00019134	     -0.21687114	      0.00404199	     -0.00105814	     33.51029907
      1.56714733	     -0.06174781	      0.00038993	     -0.20280098	     -0.06181584	      0.88281161	     -0.00019320	     -0.21685399	      0.00408766	     -0.00102384	     33.75241557
      1.56866467	     -0.06166076	      0.00038282	     -0.20271434	     -0.06180960	      0.88281008	     -0.00019511	     -0.21683577	      0.00413438	     -0.00098853	     33.55948242
      1.57018200	     -0.06157250	      0.00037129	     -0.20262639	     -0.06180329	      0.88280861	     -0.00019705	     -0.21681653	      0.00418140	     -0.00095273	     33.81813925
      1.57169933	     -0.06148201	      0.00036124	     -0.20253622	     -0.06179691	      0.88280719	     -0.00019903	     -0.21679635	      0.00422949	     -0.00091650	     33.62650152
      1.57321667	     -0.06139122	      0.00034652	     -0.20244566	     -0.06179045	      0.88280583	     -0.00020105	     -0.21677527	      0.00427785	     -0.00088027	     33.86762918
      1.57473400	     -0.06129837	      0.00033409	     -0.20235308	     -0.06178393	      0.88280452	     -0.00020310	     -0.21675336	      0.00432728	     -0.00084415	     33.67589638
      1.57625134	     -0.06120597	      0.00031723	     -0.20226084	     -0.06177732	      0.88280327	     -0.00020519	     -0.21673067	      0.00437704	     -0.00080863	     33.90383134
      1.57776867	     -0.06111137	      0.00030278	     -0.20216645	     -0.06177064	      0.88280207	     -0.00020731	     -0.21670725	      0.00442792	     -0.00077379	     33.73080006
      1.57928601	     -0.06101813	      0.00028386	     -0.20207332	     -0.06176389	      0.88280092	     -0.00020946	     -0.21668315	      0.00447919	     -0.00074000	     33.92963185
      1.58080334	     -0.06092231	      0.00026741	     -0.20197766	     -0.06175705	      0.88279982	     -0.00021163	     -0.21665842	      0.00453150	     -0.00070726	     33.78238788
      1.58232067	     -0.06082889	      0.00024631	     -0.20188429	     -0.06175013	      0.88279877	     -0.00021383	     -0.21663308	      0.00458419	     -0.00067575	     33.94476113
      1.58383801	     -0.06073183	      0.00022794	     -0.20178732	     -0.06174314	      0.88279777	     -0.00021605	     -0.21660721	      0.00463768	     -0.00064534	     33.83297682
      1.58535534	     -0.06063858	      0.00020513	     -0.20169408	     -0.06173606	      0.88279681	     -0.00021828	     -0.21658079	      0.00469141	     -0.00061611	     33.94038501
      1.58687268	     -0.06053985	      0.00018585	     -0.20159540	     -0.06172890	      0.88279590	     -0.00022054	     -0.21655392	      0.00474560	     -0.00058804	     33.87533824
      1.58839001	     -0.06044727	      0.00016195	     -0.20150279	     -0.06172166	      0.88279503	     -0.00022281	     -0.21652653	      0.00479991	     -0.00056117	     33.91982553
      1.58990734	     -0.06034655	      0.00014246	     -0.20140209	     -0.06171433	      0.88279419	     -0.00022508	     -0.21649876	      0.00485437	     -0.00053555	     33.92977343
      1.59125178	     -0.06026549	      0.00012088	     -0.20132097	     -0.06170777	      0.88279349	     -0.00022711	     -0.21647376	      0.00490271	     -0.00051389	     33.90278356
      1.59259621	     -0.06017831	      0.00010235	     -0.20123377	     -0.06170115	      0.88279281	     -0.00022914	     -0.21644850	      0.00495099	     -0.00049327	     33.94147558
      1.59394065	     -0.06009520	      0.00008218	     -0.20115060	     -0.06169446	      0.88279216	     -0.00023117	     -0.21642296	      0.00499931	     -0.00047362	     33.92913351
      1.59578514	     -0.05997733	      0.00005631	     -0.20103266	     -0.06168518	      0.88279131	     -0.00023396	     -0.21638755	      0.00506540	     -0.00044832	     34.01280255
      1.59713897	     -0.05989707	      0.00003537	     -0.20095231	     -0.06167829	      0.88279072	     -0.00023600	     -0.21636126	      0.00511394	     -0.00043088	     33.94637653
      1.59849281	     -0.05981164	      0.00001661	     -0.20086681	     -0.06167133	      0.88279015	     -0.00023804	     -0.21633483	      0.00516217	     -0.00041446	     34.01803401
      1.60013459	     -0.05971437	     -0.00000779	     -0.20076941	     -0.06166281	      0.88278948	     -0.00024051	     -0.21630251	      0.00522052	     -0.00039571	     33.97977409
      1.60157535	     -0.05962363	     -0.00002691	     -0.20067860	     -0.06165525	      0.88278892	     -0.00024266	     -0.21627402	      0.00527121	     -0.00038035	     34.09899866
      1.60301612	     -0.05954118	     -0.00004818	     -0.20059601	     -0.06164762	      0.88278838	     -0.00024481	     -0.21624534	      0.00532172	     -0.00036580	     34.03316104
      1.60445688	     -0.05945276	     -0.00006689	     -0.20050749	     -0.06163992	      0.88278787	     -0.00024694	     -0.21621659	      0.00537154	     -0.00035209	     34.15285240
      1.60589764	     -0.05937266	     -0.00008759	     -0.20042724	     -0.06163214	      0.88278737	     -0.00024907	     -0.21618771	      0.00542105	     -0.00033901	     34.09282097
      1.60733840	     -0.05928711	     -0.00010581	     -0.20034157	     -0.06162430	      0.88278689	     -0.00025117	     -0.21615884	      0.00546973	     -0.00032659	     34.21345028
      1.60877916	     -0.05920992	     -0.00012592	     -0.20026422	     -0.06161638	      0.88278643	     -0.00025326	     -0.21612990	      0.00551795	     -0.00031458	     34.15656928
      1.61021993	     -0.05912737	     -0.00014353	     -0.20018153	     -0.06160840	      0.88278598	     -0.00025534	     -0.21610101	      0.00556520	     -0.00030304	     34.28254561
      1.61166069	     -0.05905331	     -0.00016305	     -0.20010729	     -0.06160035	      0.88278555	     -0.00025739	     -0.21607212	      0.00561179	     -0.00029171	     34.22820811
      1.61310145	     -0.05897393	     -0.00018006	     -0.20002776	     -0.06159223	      0.88278514	     -0.00025943	     -0.21604332	      0.00565723	     -0.00028060	     34.36047694
      1.61454221	     -0.05890373	     -0.00019899	     -0.19995736	     -0.06158405	      0.88278475	     -0.00026145	     -0.21601457	      0.00570183	     -0.00026943	     34.30597661
      1.61598298	     -0.05882752	     -0.00021549	     -0.19988099	     -0.06157580	      0.88278437	     -0.00026344	     -0.21598596	      0.00574511	     -0.00025823	     34.45077471
      1.61742374	     -0.05876024	     -0.00023460	     -0.19981348	     -0.06156749	      0.88278400	     -0.00026541	     -0.21595746	      0.00578740	     -0.00024666	     34.39223178
      1.61886450	     -0.05868662	     -0.00025138	     -0.19973966	     -0.06155912	      0.88278366	     -0.00026736	     -0.21592924	      0.00582818	     -0.00023478	     34.54376931
      1.62030526	     -0.05862406	     -0.00027061	     -0.19967685	     -0.06155070	      0.88278333	     -0.00026927	     -0.21590125	      0.00586786	     -0.00022240	     34.47330043
      1.62174603	     -0.05855487	     -0.00028684	     -0.19960745	     -0.06154222	      0.88278301	     -0.00027116	     -0.21587361	      0.00590597	     -0.00020971	     34.64747948
      1.62318679	     -0.05849649	     -0.00030568	     -0.19954880	     -0.06153368	      0.88278272	     -0.00027302	     -0.21584618	      0.00594300	     -0.00019657	     34.57386577
      1.62462755	     -0.05843022	     -0.00032120	     -0.19948231	     -0.06152509	      0.88278245	     -0.00027484	     -0.21581907	      0.00597843	     -0.00018319	     34.77015913
      1.62606831	     -0.05837605	     -0.00033977	     -0.19942785	     -0.06151645	      0.88278219	     -0.00027664	     -0.21579216	      0.00601283	     -0.00016941	     34.67637460
      1.62750907	     -0.05831273	     -0.00035465	     -0.19936431	     -0.06150777	      0.88278196	     -0.00027839	     -0.21576557	      0.00604562	     -0.00015550	     34.89421104
      1.62880041	     -0.05826740	     -0.00037095	     -0.19931871	     -0.06149994	      0.88278177	     -0.00027994	     -0.21574191	      0.00607422	     -0.00014279	     34.80070245
      1.63009174	     -0.05821685	     -0.00038499	     -0.19926793	     -0.06149208	      0.88278159	     -0.00028146	     -0.21571851	      0.00610162	     -0.00013004	     34.90882386
      1.63164893	     -0.05816328	     -0.00040350	     -0.19921405	     -0.06148255	      0.88278140	     -0.00028325	     -0.21569057	      0.00613353	     -0.00011451	     34.88869801
      1.63320613	     -0.05810583	     -0.00041997	     -0.19915631	     -0.06147298	      0.88278124	     -0.00028499	     -0.21566301	      0.00616393	     -0.00009898	     35.05366796
      1.63450810	     -0.05806723	     -0.00043610	     -0.19911742	     -0.06146494	      0.88278111	     -0.00028642	     -0.21564018	      0.00618859	     -0.00008593	     34.95146715
      1.63581008	     -0.05802422	     -0.00045013	     -0.19907415	     -0.06145686	      0.88278101	     -0.00028781	     -0.21561766	      0.00621220	     -0.00007292	     35.03732292
      1.63737762	     -0.05797987	     -0.00046867	     -0.19902946	     -0.06144710	      0.88278091	     -0.00028944	     -0.21559085	      0.00623970	     -0.00005723	     34.97958501
      1.63894516	     -0.05793093	     -0.00048498	     -0.19898022	     -0.06143730	      0.88278083	     -0.00029103	     -0.21556445	      0.00626585	     -0.00004168	     35.13080141
      1.64019657	     -0.05790149	     -0.00050054	     -0.19895049	     -0.06142945	      0.88278079	     -0.00029226	     -0.21554361	      0.00628618	     -0.00002930	     34.98418553
      1.64144798	     -0.05786733	     -0.00051414	     -0.19891605	     -0.06142157	      0.88278076	     -0.00029345	     -0.21552305	      0.00630566	     -0.00001712	     35.02939423
      1.64307537	     -0.05782936	     -0.00053318	     -0.19887772	     -0.06141129	      0.88278074	     -0.00029496	     -0.21549663	      0.00633012	     -0.00000146	     34.95052037
      1.64470276	     -0.05778690	     -0.00054992	     -0.19883493	     -0.06140097	      0.88278075	     -0.00029641	     -0.21547065	      0.00635327	      0.00001384	     35.07774525
      1.64590828	     -0.05776447	     -0.00056479	     -0.19881220	     -0.06139330	      0.88278078	     -0.00029745	     -0.21545159	      0.00636990	      0.00002502	     34.90289603
      1.64711380	     -0.05773712	     -0.00057795	     -0.19878458	     -0.06138561	      0.88278081	     -0.00029845	     -0.21543277	      0.00638574	      0.00003594	     34.93082317
      1.64881913	     -0.05770382	     -0.00059836	     -0.19875087	     -0.06137470	      0.88278089	     -0.00029982	     -0.21540643	      0.00640716	      0.00005116	     34.86743343
      1.65027921	     -0.05767281	     -0.00061494	     -0.19871952	     -0.06136533	      0.88278097	     -0.00030094	     -0.21538419	      0.00642429	      0.00006405	     34.93474771
      1.65173929	     -0.05764955	     -0.00063360	     -0.19869588	     -0.06135594	      0.88278107	     -0.00030201	     -0.21536217	      0.00644048	      0.00007695	     34.80346630
      1.65319937	     -0.05762083	     -0.00064997	     -0.19866682	     -0.06134653	      0.88278120	     -0.00030303	     -0.21534047	      0.00645526	      0.00008971	     34.91675409
      1.65465945	     -0.05760408	     -0.00066948	     -0.19864967	     -0.06133709	      0.88278134	     -0.00030400	     -0.21531901	      0.00646911	      0.00010248	     34.72550627
      1.65592639	     -0.05758285	     -0.00068343	     -0.19862813	     -0.06132889	      0.88278147	     -0.00030480	     -0.21530072	      0.00647988	      0.00011334	     34.82840066
      1.65719333	     -0.05757056	     -0.00069926	     -0.19861551	     -0.06132067	      0.88278162	     -0.00030556	     -0.21528267	      0.00648991	      0.00012402	     34.72272769
      1.65875798	     -0.05755432	     -0.00071700	     -0.19859889	     -0.06131051	      0.88278183	     -0.00030645	     -0.21526085	      0.00650093	      0.00013667	     34.75698250
      1.66032263	     -0.05754945	     -0.00073647	     -0.19859360	     -0.06130033	      0.88278205	     -0.00030727	     -0.21523955	      0.00651085	      0.00014860	     34.58165104
      1.66159175	     -0.05754263	     -0.00074958	     -0.19858649	     -0.06129206	      0.88278225	     -0.00030790	     -0.21522281	      0.00651778	      0.00015747	     34.68293969
      1.66286088	     -0.05754613	     -0.00076449	     -0.19858967	     -0.06128379	      0.88278245	     -0.00030848	     -0.21520654	      0.00652416	      0.00016560	     34.57497819
      1.66444839	     -0.05755191	     -0.00078120	     -0.19859508	     -0.06127342	      0.88278272	     -0.00030916	     -0.21518702	      0.00653105	      0.00017439	     34.60996486
      1.66603590	     -0.05757163	     -0.00079914	     -0.19861443	     -0.06126305	      0.88278300	     -0.00030977	     -0.21516846	      0.00653717	      0.00018142	     34.38474311
      1.66725956	     -0.05758481	     -0.00080975	     -0.19862737	     -0.06125505	      0.88278323	     -0.00031019	     -0.21515498	      0.00654108	      0.00018529	     34.49420906
      1.66848322	     -0.05760896	     -0.00082169	     -0.19865126	     -0.06124704	      0.88278346	     -0.00031057	     -0.21514222	      0.00654477	      0.00018770	     34.37278106
      1.67014017	     -0.05764436	     -0.00083543	     -0.19868637	     -0.06123619	      0.88278377	     -0.00031103	     -0.21512622	      0.00654919	      0.00018818	     34.38382332
      1.67179713	     -0.05769278	     -0.00084988	     -0.19873449	     -0.06122534	      0.88278408	     -0.00031142	     -0.21511166	      0.00655352	      0.00018526	     34.12894458
      1.67297892	     -0.05772269	     -0.00085644	     -0.19876427	     -0.06121759	      0.88278429	     -0.00031165	     -0.21510222	      0.00655630	      0.00018090	     34.27581247
      1.67416071	     -0.05776149	     -0.00086418	     -0.19880293	     -0.06120984	      0.88278451	     -0.00031184	     -0.21509350	      0.00655924	      0.00017475	     34.17091345
      1.67591132	     -0.05782022	     -0.00087351	     -0.19886149	     -0.06119836	      0.88278480	     -0.00031206	     -0.21508196	      0.00656357	      0.00016220	     34.18321448
      1.67738998	     -0.05787747	     -0.00088150	     -0.19891861	     -0.06118865	      0.88278503	     -0.00031218	     -0.21507341	      0.00656749	      0.00014852	     34.01512513
      1.67886864	     -0.05793225	     -0.00088663	     -0.19897333	     -0.06117893	      0.88278524	     -0.00031225	     -0.21506598	      0.00657144	      0.00013200	     34.14033865
      1.68034730	     -0.05799804	     -0.00089333	     -0.19903903	     -0.06116921	      0.88278542	     -0.00031226	     -0.21505955	      0.00657589	      0.00011289	     33.88463074
      1.68166753	     -0.05805119	     -0.00089539	     -0.19909219	     -0.06116053	      0.88278556	     -0.00031222	     -0.21505470	      0.00657984	      0.00009371	     34.04787616
      1.68298775	     -0.05811309	     -0.00089874	     -0.19915409	     -0.06115184	      0.88278567	     -0.00031213	     -0.21505057	      0.00658423	      0.00007287	     33.87673756
      1.68430797	     -0.05817225	     -0.00090003	     -0.19921330	     -0.06114314	      0.88278575	     -0.00031200	     -0.21504720	      0.00658876	      0.00005038	     33.93094818
      1.68602533	     -0.05825555	     -0.00090229	     -0.19929667	     -0.06113182	      0.88278581	     -0.00031178	     -0.21504379	      0.00659528	      0.00001908	     33.79416997
      1.68737815	     -0.05831723	     -0.00090159	     -0.19935846	     -0.06112290	      0.88278582	     -0.00031155	     -0.21504188	      0.00660059	     -0.00000701	     33.95104049
      1.68873097	     -0.05838710	     -0.00090224	     -0.19942842	     -0.06111396	      0.88278579	     -0.00031127	     -0.21504057	      0.00660633	     -0.00003392	     33.82655179
      1.69008379	     -0.05845502	     -0.00090098	     -0.19949648	     -0.06110502	      0.88278572	     -0.00031096	     -0.21503994	      0.00661212	     -0.00006155	     33.91653029
      1.69177990	     -0.05854819	     -0.00090025	     -0.19958983	     -0.06109380	      0.88278559	     -0.00031050	     -0.21504003	      0.00661979	     -0.00009682	     33.80707597
      1.69311731	     -0.05861720	     -0.00089701	     -0.19965904	     -0.06108494	      0.88278544	     -0.00031010	     -0.21504082	      0.00662584	     -0.00012504	     34.00740565
      1.69445471	     -0.05869328	     -0.00089503	     -0.19973530	     -0.06107608	      0.88278526	     -0.00030966	     -0.21504215	      0.00663226	     -0.00015330	     33.93889294
      1.69579211	     -0.05876617	     -0.00089107	     -0.19980842	     -0.06106720	      0.88278503	     -0.00030918	     -0.21504404	      0.00663873	     -0.00018152	     34.06416219
      1.69755674	     -0.05886905	     -0.00088638	     -0.19991162	     -0.06105548	      0.88278468	     -0.00030849	     -0.21504728	      0.00664772	     -0.00021831	     34.02061602
      1.69889425	     -0.05894266	     -0.00088016	     -0.19998553	     -0.06104659	      0.88278437	     -0.00030793	     -0.21505036	      0.00665459	     -0.00024574	     34.25550403
      1.70023176	     -0.05902304	     -0.00087505	     -0.20006620	     -0.06103768	      0.88278402	     -0.00030732	     -0.21505390	      0.00666193	     -0.00027253	     34.22514865
      1.70183970	     -0.05911441	     -0.00086598	     -0.20015798	     -0.06102696	      0.88278356	     -0.00030656	     -0.21505881	      0.00667102	     -0.00030377	     34.45524594
      1.70344763	     -0.05921311	     -0.00085837	     -0.20025710	     -0.06101623	      0.88278305	     -0.00030574	     -0.21506428	      0.00668102	     -0.00033358	     34.31769658
      1.70466498	     -0.05927894	     -0.00084890	     -0.20032332	     -0.06100809	      0.88278263	     -0.00030509	     -0.21506885	      0.00668880	     -0.00035515	     34.60199189
      1.70588233	     -0.05935116	     -0.00084082	     -0.20039592	     -0.06099994	      0.88278218	     -0.00030441	     -0.21507368	      0.00669732	     -0.00037563	     34.59856779
      1.70762812	     -0.05945086	     -0.00082674	     -0.20049623	     -0.06098824	      0.88278150	     -0.00030339	     -0.21508117	      0.00671050	     -0.00040307	     34.76451853
      1.70914278	     -0.05954036	     -0.00081471	     -0.20058628	     -0.06097806	      0.88278087	     -0.00030246	     -0.21508809	      0.00672321	     -0.00042480	     34.70993036
      1.71065745	     -0.05962214	     -0.00079930	     -0.20066869	     -0.06096787	      0.88278022	     -0.00030150	     -0.21509544	      0.00673687	     -0.00044452	     34.95199357
      1.71217212	     -0.05971118	     -0.00078597	     -0.20075836	     -0.06095766	      0.88277953	     -0.00030050	     -0.21510305	      0.00675195	     -0.00046199	     34.77896462
      1.71349219	     -0.05977865	     -0.00077025	     -0.20082646	     -0.06094873	      0.88277891	     -0.00029960	     -0.21510996	      0.00676578	     -0.00047543	     35.01045994
      1.71481227	     -0.05985110	     -0.00075634	     -0.20089952	     -0.06093979	      0.88277827	     -0.00029868	     -0.21511699	      0.00678070	     -0.00048706	     34.93513857
      1.71639940	     -0.05993096	     -0.00073650	     -0.20098018	     -0.06092902	      0.88277749	     -0.00029754	     -0.21512563	      0.00679967	     -0.00049871	     35.05977183
      1.71798653	     -0.06001482	     -0.00071838	     -0.20106485	     -0.06091821	      0.88277669	     -0.00029636	     -0.21513433	      0.00682004	     -0.00050771	     34.93157727
      1.71928412	     -0.06007522	     -0.00069972	     -0.20112598	     -0.06090935	      0.88277603	     -0.00029538	     -0.21514154	      0.00683744	     -0.00051314	     35.05889125
      1.72058171	     -0.06013965	     -0.00068324	     -0.20119113	     -0.06090046	      0.88277536	     -0.00029438	     -0.21514873	      0.00685577	     -0.00051684	     35.00177242
      1.72219046	     -0.06021345	     -0.00065979	     -0.20126588	     -0.06088941	      0.88277453	     -0.00029311	     -0.21515767	      0.00687957	     -0.00051914	     35.02738478
      1.72379921	     -0.06028899	     -0.00063870	     -0.20134236	     -0.06087833	      0.88277369	     -0.00029182	     -0.21516651	      0.00690462	     -0.00051907	     34.98974738
      1.72498997	     -0.06033854	     -0.00061894	     -0.20139269	     -0.06087009	      0.88277308	     -0.00029085	     -0.21517300	      0.00692396	     -0.00051756	     34.96584029
      1.72618073	     -0.06038942	     -0.00060128	     -0.20144431	     -0.06086184	      0.88277246	     -0.00028986	     -0.21517937	      0.00694392	     -0.00051486	     34.95039786
      1.72788892	     -0.06045799	     -0.00057384	     -0.20151401	     -0.06084995	      0.88277159	     -0.00028843	     -0.21518827	      0.00697371	     -0.00050897	     34.88904317
      1.72933096	     -0.06051475	     -0.00055158	     -0.20157172	     -0.06083987	      0.88277086	     -0.00028721	     -0.21519553	      0.00699975	     -0.00050235	     34.89019268
      1.73077301	     -0.06056913	     -0.00052670	     -0.20162711	     -0.06082976	      0.88277014	     -0.00028597	     -0.21520257	      0.00702676	     -0.00049439	     34.77033949
      1.73221506	     -0.06062289	     -0.00050389	     -0.20168186	     -0.06081961	      0.88276943	     -0.00028472	     -0.21520937	      0.00705443	     -0.00048539	     34.80448999
      1.73365710	     -0.06067393	     -0.00047735	     -0.20173396	     -0.06080942	      0.88276874	     -0.00028346	     -0.21521594	      0.00708311	     -0.00047543	     34.61699029
      1.73492272	     -0.06071752	     -0.00045642	     -0.20177845	     -0.06080043	      0.88276814	     -0.00028235	     -0.21522148	      0.00710869	     -0.00046621	     34.65160979
      1.73618835	     -0.06075897	     -0.00043260	     -0.20182086	     -0.06079142	      0.88276756	     -0.00028123	     -0.21522680	      0.00713498	     -0.00045650	     34.51638500
      1.73771771	     -0.06080650	     -0.00040515	     -0.20186954	     -0.06078048	      0.88276687	     -0.00027987	     -0.21523290	      0.00716726	     -0.00044436	     34.48699517
      1.73924707	     -0.06085102	     -0.00037485	     -0.20191527	     -0.06076950	      0.88276620	     -0.00027850	     -0.21523860	      0.00720033	     -0.00043187	     34.27066380
      1.74050651	     -0.06088609	     -0.00035173	     -0.20195131	     -0.06076041	      0.88276566	     -0.00027737	     -0.21524298	      0.00722775	     -0.00042164	     34.27898743
      1.74176595	     -0.06091946	     -0.00032607	     -0.20198570	     -0.06075129	      0.88276514	     -0.00027624	     -0.21524710	      0.00725563	     -0.00041153	     34.10504368
      1.74332220	     -0.06095802	     -0.00029517	     -0.20202553	     -0.06073997	      0.88276451	     -0.00027484	     -0.21525179	      0.00729035	     -0.00039962	     34.02680627
      1.74487845	     -0.06099240	     -0.00026171	     -0.20206122	     -0.06072860	      0.88276389	     -0.00027345	     -0.21525601	      0.00732564	     -0.00038851	     33.72788868
      1.74610149	     -0.06101549	     -0.00023710	     -0.20208532	     -0.06071962	      0.88276342	     -0.00027236	     -0.21525894	      0.00735345	     -0.00038068	     33.72698878
      1.74732453	     -0.06103459	     -0.00020983	     -0.20210549	     -0.06071061	      0.88276296	     -0.00027128	     -0.21526149	      0.00738169	     -0.00037364	     33.52518258
      1.74893725	     -0.06105475	     -0.00017502	     -0.20212704	     -0.06069868	      0.88276237	     -0.00026986	     -0.21526418	      0.00741923	     -0.00036588	     33.41811105
      1.75054998	     -0.06106907	     -0.00013832	     -0.20214278	     -0.06068668	      0.88276178	     -0.00026846	     -0.21526604	      0.00745748	     -0.00035994	     33.06264364
      1.75173436	     -0.06107507	     -0.00011401	     -0.20214978	     -0.06067783	      0.88276136	     -0.00026746	     -0.21526685	      0.00748568	     -0.00035689	     33.09695512
      1.75291875	     -0.06107910	     -0.00008835	     -0.20215484	     -0.06066895	      0.88276093	     -0.00026646	     -0.21526718	      0.00751429	     -0.00035484	     32.88975388
      1.75461199	     -0.06108107	     -0.00005375	     -0.20215824	     -0.06065619	      0.88276033	     -0.00026507	     -0.21526683	      0.00755555	     -0.00035386	     32.75808402
      1.75606614	     -0.06107900	     -0.00002384	     -0.20215741	     -0.06064518	      0.88275982	     -0.00026391	     -0.21526573	      0.00759153	     -0.00035480	     32.45890650
      1.75752030	     -0.06107353	      0.00000309	     -0.20215311	     -0.06063411	      0.88275930	     -0.00026278	     -0.21526385	      0.00762776	     -0.00035748	     32.44693143
      1.75897445	     -0.06106464	      0.00003132	     -0.20214542	     -0.06062299	      0.88275878	     -0.00026169	     -0.21526117	      0.00766461	     -0.00036171	     32.05473068
      1.76042861	     -0.06105253	      0.00005513	     -0.20213444	     -0.06061182	      0.88275825	     -0.00026064	     -0.21525766	      0.00770159	     -0.00036756	     32.15800778
      1.76166999	     -0.06103872	      0.00007715	     -0.20212161	     -0.06060224	      0.88275779	     -0.00025977	     -0.21525401	      0.00773370	     -0.00037355	     31.76136794
      1.76291136	     -0.06102324	      0.00009605	     -0.20210707	     -0.06059262	      0.88275732	     -0.00025893	     -0.21524976	      0.00776585	     -0.00038050	     31.69367539
      1.76449616	     -0.06100043	      0.00012029	     -0.20208544	     -0.06058028	      0.88275671	     -0.00025791	     -0.21524345	      0.00780731	     -0.00039047	     31.38680985
      1.76608095	     -0.06097393	      0.00014131	     -0.20206007	     -0.06056788	      0.88275608	     -0.00025694	     -0.21523614	      0.00784890	     -0.00040163	     31.38036335
      1.76734108	     -0.06095019	      0.00015937	     -0.20203724	     -0.06055796	      0.88275557	     -0.00025621	     -0.21522959	      0.00788239	     -0.00041111	     31.00876836
      1.76860120	     -0.06092419	      0.00017466	     -0.20201211	     -0.06054801	      0.88275505	     -0.00025551	     -0.21522236	      0.00791589	     -0.00042112	     30.93528620
      1.77020674	     -0.06088782	      0.00019446	     -0.20197684	     -0.06053527	      0.88275436	     -0.00025468	     -0.21521218	      0.00795892	     -0.00043430	     30.62699029
      1.77181227	     -0.06084799	      0.00021104	     -0.20193806	     -0.06052245	      0.88275365	     -0.00025391	     -0.21520090	      0.00800196	     -0.00044792	     30.63081077
      1.77303078	     -0.06081534	      0.00022537	     -0.20190622	     -0.06051268	      0.88275310	     -0.00025336	     -0.21519161	      0.00803503	     -0.00045831	     30.26055798
      1.77424930	     -0.06078060	      0.00023722	     -0.20187226	     -0.06050287	      0.88275254	     -0.00025285	     -0.21518167	      0.00806807	     -0.00046879	     30.16805182
      1.77592993	     -0.06072902	      0.00025383	     -0.20182175	     -0.06048927	      0.88275174	     -0.00025220	     -0.21516692	      0.00811401	     -0.00048310	     29.88056536
      1.77761057	     -0.06067315	      0.00026739	     -0.20176689	     -0.06047560	      0.88275091	     -0.00025162	     -0.21515093	      0.00816003	     -0.00049714	     29.87503102
      1.77878990	     -0.06063131	      0.00027873	     -0.20172578	     -0.06046596	      0.88275032	     -0.00025125	     -0.21513897	      0.00819274	     -0.00050663	     29.51945774
      1.77996924	     -0.06058744	      0.00028770	     -0.20168260	     -0.06045627	      0.88274972	     -0.00025091	     -0.21512640	      0.00822540	     -0.00051585	     29.41782202
      1.78175042	     -0.06051742	      0.00030116	     -0.20161361	     -0.06044158	      0.88274879	     -0.00025047	     -0.21510626	      0.00827507	     -0.00052904	     29.13862497
      1.78323494	     -0.06045559	      0.00031021	     -0.20155259	     -0.06042926	      0.88274799	     -0.00025015	     -0.21508842	      0.00831657	     -0.00053927	     29.05079502
      1.78471947	     -0.06039040	      0.00032005	     -0.20148823	     -0.06041689	      0.88274719	     -0.00024989	     -0.21506963	      0.00835844	     -0.00054861	     28.74107703
      1.78620400	     -0.06032181	      0.00032644	     -0.20142038	     -0.06040445	      0.88274636	     -0.00024968	     -0.21504988	      0.00840026	     -0.00055701	     28.73569833
      1.78768852	     -0.06024958	      0.00033490	     -0.20134892	     -0.06039195	      0.88274553	     -0.00024953	     -0.21502917	      0.00844254	     -0.00056418	     28.34286104
      1.78895618	     -0.06018522	      0.00033829	     -0.20128515	     -0.06038122	      0.88274481	     -0.00024944	     -0.21501072	      0.00847841	     -0.00056941	     28.35935552
      1.79022384	     -0.06011812	      0.00034301	     -0.20121865	     -0.06037045	      0.88274409	     -0.00024938	     -0.21499156	      0.00851456	     -0.00057359	     28.12680568
      1.79183579	     -0.06002921	      0.00034625	     -0.20113044	     -0.06035669	      0.88274316	     -0.00024937	     -0.21496617	      0.00856043	     -0.00057742	     28.01907137
      1.79344773	     -0.05993684	      0.00035000	     -0.20103875	     -0.06034285	      0.88274223	     -0.00024941	     -0.21493965	      0.00860652	     -0.00057938	     27.67901047
      1.79473248	     -0.05986138	      0.00034962	     -0.20096377	     -0.06033177	      0.88274148	     -0.00024949	     -0.21491773	      0.00864298	     -0.00057969	     27.68393952
      1.79601723	     -0.05978457	      0.00035020	     -0.20088744	     -0.06032064	      0.88274074	     -0.00024961	     -0.21489516	      0.00867962	     -0.00057876	     27.45782653
      1.79765080	     -0.05968553	      0.00034796	     -0.20078895	     -0.06030643	      0.88273980	     -0.00024981	     -0.21486557	      0.00872593	     -0.00057590	     27.35582486
      1.79928437	     -0.05958514	      0.00034614	     -0.20068909	     -0.06029214	      0.88273886	     -0.00025006	     -0.21483506	      0.00877229	     -0.00057103	     27.00547243
      1.80052795	     -0.05950807	      0.00034134	     -0.20061235	     -0.06028120	      0.88273815	     -0.00025030	     -0.21481128	      0.00880716	     -0.00056611	     27.01857645
      1.80177154	     -0.05943038	      0.00033770	     -0.20053500	     -0.06027023	      0.88273745	     -0.00025057	     -0.21478704	      0.00884209	     -0.00056009	     26.81807480
      1.80347874	     -0.05932312	      0.00033028	     -0.20042814	     -0.06025509	      0.88273650	     -0.00025099	     -0.21475308	      0.00888966	     -0.00055030	     26.69474491
      1.80518594	     -0.05921443	      0.00032349	     -0.20031985	     -0.06023988	      0.88273557	     -0.00025147	     -0.21471839	      0.00893719	     -0.00053879	     26.35708684
      1.80638613	     -0.05913578	      0.00031535	     -0.20024141	     -0.06022913	      0.88273493	     -0.00025184	     -0.21469356	      0.00897014	     -0.00052977	     26.38295348
      1.80758632	     -0.05905322	      0.00030896	     -0.20015907	     -0.06021835	      0.88273430	     -0.00025224	     -0.21466830	      0.00900316	     -0.00051980	     26.22616091
      1.80939900	     -0.05891931	      0.00029792	     -0.20002546	     -0.06020198	      0.88273337	     -0.00025289	     -0.21462918	      0.00905261	     -0.00050304	     26.12037006
      1.81091792	     -0.05879897	      0.00028925	     -0.19990536	     -0.06018820	      0.88273262	     -0.00025348	     -0.21459531	      0.00909380	     -0.00048717	     25.90637587
      1.81243684	     -0.05867126	      0.00027824	     -0.19977783	     -0.06017436	      0.88273190	     -0.00025412	     -0.21456040	      0.00913430	     -0.00046966	     25.89525880
      1.81395577	     -0.05853899	      0.00026948	     -0.19964575	     -0.06016045	      0.88273120	     -0.00025479	     -0.21452444	      0.00917452	     -0.00045041	     25.61587338
      1.81529461	     -0.05841942	      0.00025856	     -0.19952628	     -0.06014814	      0.88273061	     -0.00025542	     -0.21449192	      0.00920915	     -0.00043219	     25.63388371
      1.81663345	     -0.05829810	      0.00024915	     -0.19940505	     -0.06013579	      0.88273004	     -0.00025608	     -0.21445871	      0.00924348	     -0.00041273	     25.43845284
      1.81797230	     -0.05817609	      0.00023787	     -0.19928308	     -0.06012339	      0.88272950	     -0.00025676	     -0.21442490	      0.00927713	     -0.00039231	     25.37444347
      1.81977058	     -0.05801067	      0.00022340	     -0.19911770	     -0.06010667	      0.88272882	     -0.00025772	     -0.21437864	      0.00932168	     -0.00036358	     25.16029030
      1.82114622	     -0.05788302	      0.00020990	     -0.19899001	     -0.06009382	      0.88272834	     -0.00025849	     -0.21434267	      0.00935498	     -0.00034093	     25.16421991
      1.82252185	     -0.05775295	      0.00019793	     -0.19885990	     -0.06008093	      0.88272788	     -0.00025929	     -0.21430620	      0.00938802	     -0.00031773	     24.99529888
      1.82389748	     -0.05762230	      0.00018409	     -0.19872915	     -0.06006800	      0.88272746	     -0.00026011	     -0.21426924	      0.00942044	     -0.00029419	     24.94556391
      1.82565874	     -0.05745369	      0.00016767	     -0.19856042	     -0.06005137	      0.88272697	     -0.00026120	     -0.21422128	      0.00946135	     -0.00026359	     24.74843033
      1.82701223	     -0.05732467	      0.00015221	     -0.19843122	     -0.06003854	      0.88272663	     -0.00026207	     -0.21418398	      0.00949202	     -0.00023990	     24.74247744
      1.82836571	     -0.05719702	      0.00013821	     -0.19830340	     -0.06002567	      0.88272632	     -0.00026295	     -0.21414637	      0.00952233	     -0.00021605	     24.58903008
      1.82999633	     -0.05704751	      0.00011885	     -0.19815361	     -0.06001012	      0.88272599	     -0.00026405	     -0.21410079	      0.00955781	     -0.00018726	     24.54312372
      1.83162695	     -0.05690088	      0.00010117	     -0.19800669	     -0.05999450	      0.88272571	     -0.00026518	     -0.21405507	      0.00959261	     -0.00015860	     24.33269973
      1.83286194	     -0.05679434	      0.00008376	     -0.19789984	     -0.05998264	      0.88272553	     -0.00026605	     -0.21402040	      0.00961803	     -0.00013726	     24.34976096
      1.83409693	     -0.05668951	      0.00006808	     -0.19779472	     -0.05997075	      0.88272537	     -0.00026694	     -0.21398577	      0.00964308	     -0.00011624	     24.25398685
      1.83585667	     -0.05654699	      0.00004351	     -0.19765171	     -0.05995375	      0.88272519	     -0.00026823	     -0.21393657	      0.00967771	     -0.00008730	     24.19180296
      1.83737280	     -0.05643009	      0.00002317	     -0.19753439	     -0.05993905	      0.88272508	     -0.00026936	     -0.21389447	      0.00970678	     -0.00006360	     24.09198535
      1.83888893	     -0.05632141	     -0.00000027	     -0.19742520	     -0.05992431	      0.88272500	     -0.00027050	     -0.21385275	      0.00973497	     -0.00004146	     24.07393715
      1.84040505	     -0.05621363	     -0.00002020	     -0.19731696	     -0.05990953	      0.88272495	     -0.00027166	     -0.21381149	      0.00976273	     -0.00002098	     24.01973850
      1.84172550	     -0.05612746	     -0.00004128	     -0.19723031	     -0.05989663	      0.88272494	     -0.00027267	     -0.21377587	      0.00978629	     -0.00000465	     23.99430419
      1.84304594	     -0.05604129	     -0.00005948	     -0.19714371	     -0.05988369	      0.88272494	     -0.00027370	     -0.21374062	      0.00980955	      0.00001024	     23.97633051
      1.84436639	     -0.05596132	     -0.00007941	     -0.19706325	     -0.05987072	      0.88272496	     -0.00027472	     -0.21370573	      0.00983239	      0.00002358	     23.95259154
      1.84614834	     -0.05585488	     -0.00010395	     -0.19695619	     -0.05985317	      0.88272502	     -0.00027612	     -0.21365924	      0.00986266	      0.00003915	     23.98298165
      1.84745099	     -0.05578441	     -0.00012412	     -0.19688522	     -0.05984031	      0.88272508	     -0.00027714	     -0.21362565	      0.00988440	      0.00004882	     23.94019388
      1.84875364	     -0.05571135	     -0.00014172	     -0.19681169	     -0.05982742	      0.88272514	     -0.00027816	     -0.21359241	      0.00990576	      0.00005709	     23.97741397
      1.85035420	     -0.05562917	     -0.00016512	     -0.19672890	     -0.05981155	      0.88272524	     -0.00027941	     -0.21355199	      0.00993152	      0.00006550	     23.95324732
      1.85175018	     -0.05555492	     -0.00018296	     -0.19665416	     -0.05979767	      0.88272534	     -0.00028050	     -0.21351716	      0.00995339	      0.00007132	     24.02963908
      1.85314616	     -0.05548987	     -0.00020332	     -0.19658856	     -0.05978376	      0.88272544	     -0.00028159	     -0.21348266	      0.00997483	      0.00007595	     23.98869674
      1.85454214	     -0.05542123	     -0.00022096	     -0.19651940	     -0.05976982	      0.88272555	     -0.00028266	     -0.21344858	      0.00999560	      0.00007946	     24.07236199
      1.85593812	     -0.05536232	     -0.00024078	     -0.19645993	     -0.05975585	      0.88272566	     -0.00028374	     -0.21341486	      0.01001590	      0.00008206	     24.03475049
      1.85733410	     -0.05529996	     -0.00025789	     -0.19639705	     -0.05974185	      0.88272578	     -0.00028480	     -0.21338161	      0.01003548	      0.00008377	     24.12717911
      1.85873008	     -0.05524680	     -0.00027707	     -0.19634334	     -0.05972783	      0.88272590	     -0.00028586	     -0.21334876	      0.01005458	      0.00008485	     24.09458969
      1.86012606	     -0.05519001	     -0.00029385	     -0.19628601	     -0.05971378	      0.88272602	     -0.00028690	     -0.21331642	      0.01007293	      0.00008532	     24.19946589
      1.86152204	     -0.05514329	     -0.00031345	     -0.19623870	     -0.05969971	      0.88272613	     -0.00028794	     -0.21328453	      0.01009081	      0.00008551	     24.19550102
      1.86291802	     -0.05509282	     -0.00033150	     -0.19618767	     -0.05968561	      0.88272625	     -0.00028896	     -0.21325318	      0.01010792	      0.00008561	     24.33858143
      1.86431400	     -0.05505244	     -0.00035282	     -0.19614665	     -0.05967149	      0.88272637	     -0.00028997	     -0.21322230	      0.01012443	      0.00008617	     24.35186535
      1.86570998	     -0.05500774	     -0.00037260	     -0.19610134	     -0.05965734	      0.88272650	     -0.00029096	     -0.21319198	      0.01013987	      0.00008747	     24.50821605
      1.86710596	     -0.05497289	     -0.00039578	     -0.19606580	     -0.05964318	      0.88272662	     -0.00029194	     -0.21316214	      0.01015440	      0.00009007	     24.53229991
      1.86850194	     -0.05493279	     -0.00041735	     -0.19602504	     -0.05962899	      0.88272675	     -0.00029291	     -0.21313284	      0.01016754	      0.00009423	     24.70469353
      1.86989792	     -0.05490263	     -0.00044248	     -0.19599415	     -0.05961479	      0.88272688	     -0.00029386	     -0.21310398	      0.01017947	      0.00010046	     24.74140020
      1.87129390	     -0.05486674	     -0.00046588	     -0.19595756	     -0.05960057	      0.88272703	     -0.00029479	     -0.21307564	      0.01018970	      0.00010891	     24.93193715
      1.87268988	     -0.05484103	     -0.00049277	     -0.19593108	     -0.05958634	      0.88272719	     -0.00029571	     -0.21304772	      0.01019843	      0.00012000	     24.97556850
      1.87408586	     -0.05480862	     -0.00051735	     -0.19589793	     -0.05957210	      0.88272736	     -0.00029660	     -0.21302030	      0.01020518	      0.00013370	     25.18155951
      1.87548184	     -0.05478671	     -0.00054530	     -0.19587522	     -0.05955785	      0.88272756	     -0.00029749	     -0.21299327	      0.01021026	      0.00015024	     25.23330399
      1.87687782	     -0.05475728	     -0.00057051	     -0.19584504	     -0.05954359	      0.88272779	     -0.00029835	     -0.21296671	      0.01021323	      0.00016940	     25.46012135
      1.87827380	     -0.05473892	     -0.00059920	     -0.19582586	     -0.05952934	      0.88272804	     -0.00029919	     -0.21294050	      0.01021450	      0.00019128	     25.52680887
      1.87966978	     -0.05471212	     -0.00062468	     -0.19579829	     -0.05951508	      0.88272832	     -0.00030002	     -0.21291475	      0.01021364	      0.00021553	     25.77235876
      1.88106576	     -0.05469687	     -0.00065332	     -0.19578221	     -0.05950082	      0.88272864	     -0.00030082	     -0.21288932	      0.01021110	      0.00024214	     25.84452452
      1.88246174	     -0.05467236	     -0.00067834	     -0.19575694	     -0.05948657	      0.88272900	     -0.00030161	     -0.21286433	      0.01020649	      0.00027060	     26.11322348
      1.88371317	     -0.05466058	     -0.00070393	     -0.19574442	     -0.05947380	      0.88272935	     -0.00030230	     -0.21284218	      0.01020104	      0.00029760	     26.20201604
      1.88496460	     -0.05464324	     -0.00072739	     -0.19572637	     -0.05946104	      0.88272974	     -0.00030297	     -0.21282035	      0.01019406	      0.00032567	     26.41202378
      1.88648783	     -0.05462787	     -0.00075741	     -0.19571011	     -0.05944552	      0.88273027	     -0.00030376	     -0.21279410	      0.01018383	      0.00036108	     26.60448806
      1.88801105	     -0.05460758	     -0.00078472	     -0.19568897	     -0.05943001	      0.88273084	     -0.00030453	     -0.21276826	      0.01017143	      0.00039756	     26.90750535
      1.88928201	     -0.05459882	     -0.00080927	     -0.19567948	     -0.05941709	      0.88273137	     -0.00030515	     -0.21274694	      0.01015968	      0.00042870	     27.04254714
      1.89055297	     -0.05458493	     -0.00083155	     -0.19566489	     -0.05940419	      0.88273193	     -0.00030575	     -0.21272590	      0.01014637	      0.00046013	     27.27641955
      1.89208364	     -0.05457416	     -0.00085996	     -0.19565325	     -0.05938867	      0.88273267	     -0.00030645	     -0.21270084	      0.01012866	      0.00049803	     27.50957404
      1.89361432	     -0.05455810	     -0.00088609	     -0.19563635	     -0.05937318	      0.88273346	     -0.00030712	     -0.21267615	      0.01010894	      0.00053550	     27.85464524
      1.89483849	     -0.05455356	     -0.00090954	     -0.19563109	     -0.05936082	      0.88273413	     -0.00030763	     -0.21265657	      0.01009204	      0.00056501	     28.01648302
      1.89606266	     -0.05454412	     -0.00093078	     -0.19562098	     -0.05934848	      0.88273484	     -0.00030813	     -0.21263722	      0.01007386	      0.00059379	     28.26282699
      1.89765128	     -0.05453735	     -0.00095937	     -0.19561331	     -0.05933249	      0.88273581	     -0.00030874	     -0.21261238	      0.01004867	      0.00062979	     28.53451378
      1.89923990	     -0.05452608	     -0.00098521	     -0.19560120	     -0.05931655	      0.88273684	     -0.00030932	     -0.21258790	      0.01002149	      0.00066373	     28.89588069
      1.90042188	     -0.05452611	     -0.00100691	     -0.19560056	     -0.05930472	      0.88273764	     -0.00030973	     -0.21256987	      0.01000025	      0.00068750	     29.06679119
      1.90160387	     -0.05452164	     -0.00102629	     -0.19559546	     -0.05929291	      0.88273847	     -0.00031012	     -0.21255205	      0.00997793	      0.00070981	     29.30861478
      1.90326344	     -0.05452025	     -0.00105447	     -0.19559316	     -0.05927638	      0.88273967	     -0.00031063	     -0.21252734	      0.00994499	      0.00073854	     29.62212230
      1.90474420	     -0.05451629	     -0.00107725	     -0.19558844	     -0.05926167	      0.88274078	     -0.00031105	     -0.21250565	      0.00991386	      0.00076140	     29.93084785
      1.90622496	     -0.05452063	     -0.00110294	     -0.19559196	     -0.05924702	      0.88274192	     -0.00031143	     -0.21248423	      0.00988119	      0.00078160	     30.23346029
      1.90739863	     -0.05451788	     -0.00111913	     -0.19558864	     -0.05923544	      0.88274285	     -0.00031171	     -0.21246751	      0.00985398	      0.00079561	     30.44615107
      1.90857230	     -0.05452047	     -0.00113772	     -0.19559061	     -0.05922389	      0.88274379	     -0.00031196	     -0.21245097	      0.00982569	      0.00080782	     30.69856324
      1.91014015	     -0.05452267	     -0.00116024	     -0.19559203	     -0.05920851	      0.88274507	     -0.00031226	     -0.21242920	      0.00978611	      0.00082129	     31.00433465
      1.91150999	     -0.05452801	     -0.00118136	     -0.19559666	     -0.05919513	      0.88274620	     -0.00031249	     -0.21241049	      0.00974978	      0.00083045	     31.35302931
      1.91287983	     -0.05453240	     -0.00119891	     -0.19560040	     -0.05918180	      0.88274734	     -0.00031268	     -0.21239212	      0.00971191	      0.00083736	     31.57525136
      1.91408724	     -0.05453947	     -0.00121687	     -0.19560685	     -0.05917010	      0.88274835	     -0.00031281	     -0.21237621	      0.00967706	      0.00084154	     31.90825240
      1.91529466	     -0.05454678	     -0.00123169	     -0.19561359	     -0.05915844	      0.88274937	     -0.00031292	     -0.21236061	      0.00964101	      0.00084400	     32.10123041
      1.91650207	     -0.05455607	     -0.00124714	     -0.19562231	     -0.05914682	      0.88275039	     -0.00031300	     -0.21234533	      0.00960366	      0.00084455	     32.38416171
      1.91806074	     -0.05456953	     -0.00126450	     -0.19563508	     -0.05913189	      0.88275171	     -0.00031305	     -0.21232615	      0.00955378	      0.00084243	     32.63989340
      1.91926856	     -0.05458299	     -0.00127877	     -0.19564799	     -0.05912037	      0.88275272	     -0.00031305	     -0.21231176	      0.00951385	      0.00083837	     32.95553785
      1.92047637	     -0.05459855	     -0.00129016	     -0.19566305	     -0.05910891	      0.88275373	     -0.00031303	     -0.21229785	      0.00947308	      0.00083215	     33.12711738
      1.92168418	     -0.05461651	     -0.00130191	     -0.19568051	     -0.05909749	      0.88275473	     -0.00031297	     -0.21228443	      0.00943146	      0.00082361	     33.39534306
      1.92325273	     -0.05464313	     -0.00131416	     -0.19570654	     -0.05908274	      0.88275601	     -0.00031284	     -0.21226780	      0.00937652	      0.00080928	     33.61515580
      1.92443258	     -0.05466594	     -0.00132394	     -0.19572889	     -0.05907170	      0.88275696	     -0.00031271	     -0.21225593	      0.00933453	      0.00079594	     33.90490696
      1.92561243	     -0.05469131	     -0.00133091	     -0.19575387	     -0.05906071	      0.88275789	     -0.00031254	     -0.21224465	      0.00929225	      0.00078045	     34.03663812
      1.92705704	     -0.05472545	     -0.00133968	     -0.19578753	     -0.05904733	      0.88275900	     -0.00031230	     -0.21223168	      0.00924006	      0.00075842	     34.33068839
      1.92834490	     -0.05475847	     -0.00134448	     -0.19582019	     -0.05903546	      0.88275996	     -0.00031204	     -0.21222090	      0.00919345	      0.00073606	     34.42189157
      1.92963276	     -0.05479382	     -0.00135069	     -0.19585516	     -0.05902365	      0.88276090	     -0.00031174	     -0.21221090	      0.00914671	      0.00071118	     34.69988544
      1.93092063	     -0.05483091	     -0.00135338	     -0.19589194	     -0.05901190	      0.88276179	     -0.00031141	     -0.21220166	      0.00910011	      0.00068412	     34.75318917
      1.93220849	     -0.05486895	     -0.00135750	     -0.19592967	     -0.05900021	      0.88276266	     -0.00031103	     -0.21219317	      0.00905346	      0.00065494	     35.03310128
      1.93349635	     -0.05490738	     -0.00135757	     -0.19596786	     -0.05898858	      0.88276348	     -0.00031062	     -0.21218540	      0.00900694	      0.00062407	     35.05801797
      1.93478422	     -0.05494621	     -0.00135944	     -0.19600643	     -0.05897701	      0.88276426	     -0.00031017	     -0.21217829	      0.00896017	      0.00059157	     35.34904863
      1.93607208	     -0.05498575	     -0.00135709	     -0.19604579	     -0.05896550	      0.88276500	     -0.00030968	     -0.21217183	      0.00891330	      0.00055795	     35.34528153
      1.93735994	     -0.05502615	     -0.00135740	     -0.19608597	     -0.05895405	      0.88276570	     -0.00030915	     -0.21216601	      0.00886596	      0.00052328	     35.65738790
      1.93849657	     -0.05506174	     -0.00135394	     -0.19612144	     -0.05894400	      0.88276628	     -0.00030866	     -0.21216135	      0.00882399	      0.00049225	     35.65386320
      1.93963320	     -0.05509721	     -0.00135168	     -0.19615678	     -0.05893399	      0.88276682	     -0.00030813	     -0.21215713	      0.00878161	      0.00046087	     35.84437453
      1.94104550	     -0.05514165	     -0.00134616	     -0.19620110	     -0.05892163	      0.88276744	     -0.00030744	     -0.21215245	      0.00872851	      0.00042169	     35.96194071
      1.94245780	     -0.05518635	     -0.00134116	     -0.19624568	     -0.05890934	      0.88276801	     -0.00030671	     -0.21214839	      0.00867479	      0.00038237	     36.25405056
      1.94361174	     -0.05522264	     -0.00133378	     -0.19628194	     -0.05889935	      0.88276843	     -0.00030609	     -0.21214551	      0.00863063	      0.00035038	     36.29255905
      1.94476567	     -0.05525855	     -0.00132742	     -0.19631780	     -0.05888942	      0.88276882	     -0.00030543	     -0.21214299	      0.00858609	      0.00031851	     36.50498063
      1.94618720	     -0.05530189	     -0.00131675	     -0.19636114	     -0.05887725	      0.88276924	     -0.00030459	     -0.21214034	      0.00853092	      0.00027969	     36.64939955
      1.94760873	     -0.05534442	     -0.00130668	     -0.19640366	     -0.05886516	      0.88276961	     -0.00030372	     -0.21213814	      0.00847530	      0.00024143	     36.98409862
      1.94871734	     -0.05537687	     -0.00129508	     -0.19643618	     -0.05885579	      0.88276987	     -0.00030301	     -0.21213671	      0.00843182	      0.00021221	     37.01839094
      1.94982595	     -0.05540856	     -0.00128447	     -0.19646792	     -0.05884647	      0.88277008	     -0.00030228	     -0.21213550	      0.00838811	      0.00018348	     37.22254600
      1.95130982	     -0.05545045	     -0.00126778	     -0.19650994	     -0.05883407	      0.88277033	     -0.00030127	     -0.21213420	      0.00832951	      0.00014599	     37.39842497
      1.95279368	     -0.05549208	     -0.00125164	     -0.19655168	     -0.05882175	      0.88277052	     -0.00030022	     -0.21213324	      0.00827078	      0.00010955	     37.76454727
      1.95386486	     -0.05552136	     -0.00123665	     -0.19658111	     -0.05881291	      0.88277062	     -0.00029945	     -0.21213275	      0.00822854	      0.00008409	     37.79421314
      1.95493603	     -0.05554988	     -0.00122275	     -0.19660977	     -0.05880412	      0.88277070	     -0.00029866	     -0.21213240	      0.00818631	      0.00005927	     37.99387086
      1.95649867	     -0.05559041	     -0.00120019	     -0.19665055	     -0.05879138	      0.88277076	     -0.00029747	     -0.21213212	      0.00812502	      0.00002431	     38.19486709
      1.95782483	     -0.05562346	     -0.00118094	     -0.19668382	     -0.05878064	      0.88277078	     -0.00029644	     -0.21213207	      0.00807328	     -0.00000424	     38.47236801
      1.95915099	     -0.05565461	     -0.00115871	     -0.19671525	     -0.05876996	      0.88277075	     -0.00029539	     -0.21213215	      0.00802203	     -0.00003165	     38.58107344
      1.96047715	     -0.05568398	     -0.00113800	     -0.19674488	     -0.05875936	      0.88277069	     -0.00029433	     -0.21213230	      0.00797114	     -0.00005802	     38.91464500
      1.96180331	     -0.05571256	     -0.00111348	     -0.19677380	     -0.05874882	      0.88277060	     -0.00029324	     -0.21213253	      0.00792095	     -0.00008315	     38.96436498
      1.96293009	     -0.05573678	     -0.00109509	     -0.19679826	     -0.05873992	      0.88277049	     -0.00029230	     -0.21213278	      0.00787864	     -0.00010365	     39.25320158
      1.96405687	     -0.05576044	     -0.00107424	     -0.19682222	     -0.05873107	      0.88277037	     -0.00029135	     -0.21213310	      0.00783691	     -0.00012322	     39.36555501
      1.96550424	     -0.05578948	     -0.00104813	     -0.19685164	     -0.05871976	      0.88277017	     -0.00029011	     -0.21213360	      0.00778400	     -0.00014703	     39.63966840
      1.96695161	     -0.05581747	     -0.00101947	     -0.19688007	     -0.05870853	      0.88276994	     -0.00028886	     -0.21213416	      0.00773209	     -0.00016918	     39.73704198
      1.96809283	     -0.05583913	     -0.00099864	     -0.19690205	     -0.05869973	      0.88276974	     -0.00028786	     -0.21213467	      0.00769171	     -0.00018554	     40.00451342
      1.96923405	     -0.05586023	     -0.00097555	     -0.19692352	     -0.05869098	      0.88276952	     -0.00028685	     -0.21213523	      0.00765202	     -0.00020079	     40.09583618
      1.97070267	     -0.05588587	     -0.00094641	     -0.19694964	     -0.05867978	      0.88276921	     -0.00028554	     -0.21213601	      0.00760182	     -0.00021883	     40.34244777
      1.97217128	     -0.05591039	     -0.00091438	     -0.19697470	     -0.05866865	      0.88276888	     -0.00028422	     -0.21213686	      0.00755282	     -0.00023492	     40.38168574
      1.97326947	     -0.05592833	     -0.00089235	     -0.19699301	     -0.05866037	      0.88276861	     -0.00028322	     -0.21213754	      0.00751678	     -0.00024579	     40.61361862
      1.97436765	     -0.05594569	     -0.00086809	     -0.19701080	     -0.05865214	      0.88276834	     -0.00028222	     -0.21213826	      0.00748148	     -0.00025557	     40.67363446
      1.97591194	     -0.05596854	     -0.00083457	     -0.19703425	     -0.05864062	      0.88276793	     -0.00028080	     -0.21213933	      0.00743289	     -0.00026756	     40.86218025
      1.97745623	     -0.05598929	     -0.00079803	     -0.19705567	     -0.05862918	      0.88276751	     -0.00027938	     -0.21214043	      0.00738572	     -0.00027743	     40.84797173
      1.97850909	     -0.05600264	     -0.00077506	     -0.19706946	     -0.05862142	      0.88276722	     -0.00027841	     -0.21214118	      0.00735419	     -0.00028308	     41.04205437
      1.97956195	     -0.05601521	     -0.00074989	     -0.19708251	     -0.05861369	      0.88276692	     -0.00027743	     -0.21214194	      0.00732336	     -0.00028781	     41.07063173
      1.98122019	     -0.05603210	     -0.00071013	     -0.19710017	     -0.05860159	      0.88276643	     -0.00027589	     -0.21214311	      0.00727598	     -0.00029355	     41.19735970
      1.98257802	     -0.05604228	     -0.00067552	     -0.19711103	     -0.05859174	      0.88276603	     -0.00027463	     -0.21214398	      0.00723834	     -0.00029667	     41.18384145
      1.98393585	     -0.05604899	     -0.00064173	     -0.19711841	     -0.05858193	      0.88276563	     -0.00027337	     -0.21214470	      0.00720156	     -0.00029847	     41.33600522
      1.98529368	     -0.05605224	     -0.00060467	     -0.19712241	     -0.05857218	      0.88276522	     -0.00027211	     -0.21214524	      0.00716577	     -0.00029886	     41.23120489
      1.98649076	     -0.05605214	     -0.00057379	     -0.19712294	     -0.05856362	      0.88276487	     -0.00027100	     -0.21214551	      0.00713476	     -0.00029818	     41.37902524
      1.98768784	     -0.05604875	     -0.00054038	     -0.19712023	     -0.05855510	      0.88276451	     -0.00026989	     -0.21214558	      0.00710444	     -0.00029643	     41.30628208
      1.98888492	     -0.05604462	     -0.00050779	     -0.19711678	     -0.05854661	      0.88276416	     -0.00026879	     -0.21214545	      0.00707456	     -0.00029376	     41.34206616
      1.99048043	     -0.05603783	     -0.00046263	     -0.19711092	     -0.05853535	      0.88276369	     -0.00026733	     -0.21214505	      0.00703553	     -0.00028889	     41.23294138
      1.99171350	     -0.05602982	     -0.00042807	     -0.19710362	     -0.05852670	      0.88276334	     -0.00026621	     -0.21214458	      0.00700580	     -0.00028432	     41.30081249
      1.99294657	     -0.05601963	     -0.00039087	     -0.19709420	     -0.05851808	      0.88276299	     -0.00026509	     -0.21214394	      0.00697657	     -0.00027908	     41.15955428
      1.99417964	     -0.05600723	     -0.00035425	     -0.19708255	     -0.05850949	      0.88276265	     -0.00026399	     -0.21214313	      0.00694768	     -0.00027348	     41.15584941
      1.99573292	     -0.05598867	     -0.00030572	     -0.19706499	     -0.05849873	      0.88276223	     -0.00026261	     -0.21214182	      0.00691193	     -0.00026622	     40.95476355
      1.99694868	     -0.05597207	     -0.00026945	     -0.19704915	     -0.05849034	      0.88276191	     -0.00026155	     -0.21214055	      0.00688433	     -0.00026076	     41.00693685
      1.99816444	     -0.05595435	     -0.00023113	     -0.19703221	     -0.05848199	      0.88276160	     -0.00026050	     -0.21213909	      0.00685725	     -0.00025558	     40.81009306
      1.99938019	     -0.05593421	     -0.00019362	     -0.19701285	     -0.05847367	      0.88276129	     -0.00025946	     -0.21213744	      0.00683057	     -0.00025098	     40.77258738
      2.00100825	     -0.05590169	     -0.00014179	     -0.19698139	     -0.05846257	      0.88276088	     -0.00025810	     -0.21213481	      0.00679577	     -0.00024593	     40.52400968
      2.00222834	     -0.05587397	     -0.00010489	     -0.19695444	     -0.05845430	      0.88276059	     -0.00025710	     -0.21213247	      0.00677027	     -0.00024323	     40.58621716
      2.00344843	     -0.05584179	     -0.00006652	     -0.19692304	     -0.05844605	      0.88276029	     -0.00025612	     -0.21212975	      0.00674547	     -0.00024141	     40.38428657
      2.00492387	     -0.05579668	     -0.00002229	     -0.19687884	     -0.05843612	      0.88275994	     -0.00025497	     -0.21212583	      0.00671619	     -0.00024046	     40.40427894
      2.00639931	     -0.05574448	      0.00002354	     -0.19682757	     -0.05842623	      0.88275958	     -0.00025385	     -0.21212111	      0.00668786	     -0.00024064	     40.02318511
      2.00751520	     -0.05570005	      0.00005504	     -0.19678378	     -0.05841878	      0.88275931	     -0.00025303	     -0.21211692	      0.00666678	     -0.00024155	     40.16467508
      2.00863109	     -0.05565148	      0.00008786	     -0.19673588	     -0.05841136	      0.88275904	     -0.00025223	     -0.21211216	      0.00664619	     -0.00024285	     39.99103331
      2.01023192	     -0.05557487	      0.00013274	     -0.19666018	     -0.05840074	      0.88275865	     -0.00025113	     -0.21210422	      0.00661714	     -0.00024535	     39.93381003
      2.01162725	     -0.05550132	      0.00017204	     -0.19658740	     -0.05839152	      0.88275831	     -0.00025020	     -0.21209620	      0.00659234	     -0.00024782	     39.67213430
      2.01302258	     -0.05542149	      0.00020846	     -0.19650829	     -0.05838234	      0.88275796	     -0.00024932	     -0.21208708	      0.00656772	     -0.00025036	     39.75713154
      2.01441791	     -0.05533570	      0.00024644	     -0.19642323	     -0.05837320	      0.88275761	     -0.00024848	     -0.21207683	      0.00654344	     -0.00025263	     39.38284792
      2.01562804	     -0.05525698	      0.00027586	     -0.19634507	     -0.05836529	      0.88275730	     -0.00024778	     -0.21206700	      0.00652225	     -0.00025439	     39.51047571
      2.01683817	     -0.05517429	      0.00030653	     -0.19626295	     -0.05835741	      0.88275699	     -0.00024711	     -0.21205630	      0.00650117	     -0.00025571	     39.29907165
      2.01831229	     -0.05506771	      0.00034139	     -0.19615700	     -0.05834785	      0.88275661	     -0.00024634	     -0.21204207	      0.00647527	     -0.00025674	     39.32101765
      2.01978641	     -0.05495533	      0.00037699	     -0.19604525	     -0.05833832	      0.88275624	     -0.00024562	     -0.21202651	      0.00644929	     -0.00025689	     39.04320514
      2.02101267	     -0.05485930	      0.00040325	     -0.19594966	     -0.05833042	      0.88275592	     -0.00024506	     -0.21201257	      0.00642730	     -0.00025638	     39.17205528
      2.02223892	     -0.05476200	      0.00043047	     -0.19585280	     -0.05832256	      0.88275561	     -0.00024453	     -0.21199779	      0.00640518	     -0.00025519	     39.00258168
      2.02373007	     -0.05464318	      0.00046059	     -0.19573445	     -0.05831303	      0.88275523	     -0.00024394	     -0.21197879	      0.00637783	     -0.00025307	     39.05297389
      2.02522121	     -0.05452410	      0.00049133	     -0.19561581	     -0.05830354	      0.88275485	     -0.00024340	     -0.21195882	      0.00635021	     -0.00025020	     38.81815553
      2.02642647	     -0.05442856	      0.00051271	     -0.19552056	     -0.05829590	      0.88275455	     -0.00024300	     -0.21194206	      0.00632740	     -0.00024752	     38.97127240
      2.02763172	     -0.05433367	      0.00053491	     -0.19542596	     -0.05828828	      0.88275426	     -0.00024264	     -0.21192482	      0.00630442	     -0.00024452	     38.86543019
      2.02916828	     -0.05421531	      0.00056015	     -0.19530790	     -0.05827862	      0.88275388	     -0.00024223	     -0.21190227	      0.00627459	     -0.00024051	     38.93875689
      2.03070483	     -0.05410031	      0.00058554	     -0.19519316	     -0.05826900	      0.88275352	     -0.00024188	     -0.21187922	      0.00624440	     -0.00023649	     38.76614180
      2.03189053	     -0.05401397	      0.00060133	     -0.19510695	     -0.05826161	      0.88275324	     -0.00024165	     -0.21186118	      0.00622060	     -0.00023365	     38.95356980
      2.03307622	     -0.05392960	      0.00061782	     -0.19502271	     -0.05825425	      0.88275296	     -0.00024146	     -0.21184298	      0.00619662	     -0.00023102	     38.91140979
      2.03466654	     -0.05382042	      0.00063668	     -0.19491363	     -0.05824442	      0.88275260	     -0.00024127	     -0.21181842	      0.00616390	     -0.00022813	     39.04893405
      2.03625686	     -0.05371630	      0.00065523	     -0.19480958	     -0.05823464	      0.88275224	     -0.00024114	     -0.21179377	      0.00613078	     -0.00022606	     38.95427831
      2.03740799	     -0.05364488	      0.00066466	     -0.19473813	     -0.05822760	      0.88275198	     -0.00024109	     -0.21177593	      0.00610634	     -0.00022528	     39.18796695
      2.03855912	     -0.05357586	      0.00067491	     -0.19466910	     -0.05822059	      0.88275172	     -0.00024109	     -0.21175814	      0.00608180	     -0.00022513	     39.20925049
      2.04023023	     -0.05348131	      0.00068660	     -0.19457444	     -0.05821045	      0.88275134	     -0.00024114	     -0.21173247	      0.00604578	     -0.00022628	     39.38972297
      2.04164759	     -0.05340343	      0.00069640	     -0.19449646	     -0.05820191	      0.88275102	     -0.00024125	     -0.21171090	      0.00601507	     -0.00022861	     39.42568425
      2.04306496	     -0.05333110	      0.00070252	     -0.19442397	     -0.05819340	      0.88275069	     -0.00024143	     -0.21168950	      0.00598413	     -0.00023223	     39.66580281
      2.04448232	     -0.05325995	      0.00071028	     -0.19435267	     -0.05818494	      0.88275036	     -0.00024166	     -0.21166834	      0.00595321	     -0.00023715	     39.67344094
      2.04572884	     -0.05320533	      0.00071227	     -0.19429782	     -0.05817754	      0.88275006	     -0.00024191	     -0.21164995	      0.00592593	     -0.00024264	     39.88183215
      2.04697537	     -0.05314994	      0.00071600	     -0.19424224	     -0.05817017	      0.88274976	     -0.00024221	     -0.21163182	      0.00589874	     -0.00024922	     39.95536441
      2.04822189	     -0.05310055	      0.00071677	     -0.19419260	     -0.05816283	      0.88274944	     -0.00024256	     -0.21161395	      0.00587164	     -0.00025687	     40.08736847
      2.04980864	     -0.05303670	      0.00071840	     -0.19412844	     -0.05815354	      0.88274902	     -0.00024308	     -0.21159159	      0.00583734	     -0.00026818	     40.24871042
      2.05101309	     -0.05299532	      0.00071627	     -0.19408677	     -0.05814653	      0.88274869	     -0.00024352	     -0.21157486	      0.00581156	     -0.00027782	     40.34511885
      2.05221754	     -0.05295022	      0.00071550	     -0.19404140	     -0.05813954	      0.88274835	     -0.00024401	     -0.21155836	      0.00578594	     -0.00028838	     40.46930871
      2.05368602	     -0.05290143	      0.00071163	     -0.19399222	     -0.05813107	      0.88274792	     -0.00024466	     -0.21153847	      0.00575509	     -0.00030226	     40.57150772
      2.05499729	     -0.05285391	      0.00070921	     -0.19394438	     -0.05812354	      0.88274752	     -0.00024530	     -0.21152094	      0.00572779	     -0.00031560	     40.72405255
      2.05630857	     -0.05281464	      0.00070385	     -0.19390474	     -0.05811605	      0.88274709	     -0.00024599	     -0.21150354	      0.00570092	     -0.00032956	     40.76650495
      2.05761985	     -0.05276930	      0.00070029	     -0.19385906	     -0.05810859	      0.88274665	     -0.00024673	     -0.21148633	      0.00567427	     -0.00034420	     40.91153737
      2.05893112	     -0.05273247	      0.00069330	     -0.19382183	     -0.05810117	      0.88274619	     -0.00024753	     -0.21146920	      0.00564810	     -0.00035931	     40.92369655
      2.06024240	     -0.05268852	      0.00068831	     -0.19377751	     -0.05809378	      0.88274571	     -0.00024837	     -0.21145224	      0.00562220	     -0.00037495	     41.07084285
      2.06155368	     -0.05265400	      0.00067944	     -0.19374255	     -0.05808642	      0.88274521	     -0.00024927	     -0.21143532	      0.00559683	     -0.00039084	     41.05719527
      2.06286496	     -0.05261143	      0.00067269	     -0.19369958	     -0.05807910	      0.88274468	     -0.00025022	     -0.21141854	      0.00557170	     -0.00040707	     41.20064784
      2.06417623	     -0.05257975	      0.00066165	     -0.19366742	     -0.05807181	      0.88274414	     -0.00025122	     -0.21140180	      0.00554709	     -0.00042334	     41.15403129
      2.06548751	     -0.05253901	      0.00065324	     -0.19362625	     -0.05806455	      0.88274357	     -0.00025227	     -0.21138521	      0.00552264	     -0.00043980	     41.28616110
      2.06665960	     -0.05251268	      0.00064190	     -0.19359946	     -0.05805809	      0.88274305	     -0.00025325	     -0.21137042	      0.00550120	     -0.00045445	     41.21786406
      2.06783168	     -0.05248111	      0.00063196	     -0.19356745	     -0.05805166	      0.88274251	     -0.00025427	     -0.21135576	      0.00547992	     -0.00046915	     41.26954942
      2.06926059	     -0.05244848	      0.00061723	     -0.19353424	     -0.05804384	      0.88274182	     -0.00025557	     -0.21133798	      0.00545441	     -0.00048696	     41.24583532
      2.07068949	     -0.05241168	      0.00060330	     -0.19349687	     -0.05803607	      0.88274112	     -0.00025693	     -0.21132037	      0.00542921	     -0.00050463	     41.32215355
      2.07188349	     -0.05238886	      0.00058853	     -0.19347352	     -0.05802960	      0.88274050	     -0.00025811	     -0.21130572	      0.00540856	     -0.00051914	     41.23672929
      2.07307749	     -0.05236151	      0.00057491	     -0.19344565	     -0.05802315	      0.88273988	     -0.00025932	     -0.21129122	      0.00538808	     -0.00053347	     41.26038103
      2.07451147	     -0.05233496	      0.00055525	     -0.19341841	     -0.05801544	      0.88273910	     -0.00026083	     -0.21127392	      0.00536391	     -0.00055020	     41.19794302
      2.07594545	     -0.05230353	      0.00053669	     -0.19338632	     -0.05800777	      0.88273830	     -0.00026240	     -0.21125683	      0.00534002	     -0.00056640	     41.25115839
      2.07709838	     -0.05228659	      0.00051855	     -0.19336877	     -0.05800162	      0.88273764	     -0.00026369	     -0.21124317	      0.00532120	     -0.00057886	     41.13359795
      2.07825131	     -0.05226513	      0.00050160	     -0.19334673	     -0.05799550	      0.88273696	     -0.00026502	     -0.21122966	      0.00530254	     -0.00059091	     41.12806087
      2.07973794	     -0.05224341	      0.00047690	     -0.19332421	     -0.05798763	      0.88273607	     -0.00026679	     -0.21121240	      0.00527890	     -0.00060563	     41.03757342
      2.08122457	     -0.05221797	      0.00045324	     -0.19329798	     -0.05797980	      0.88273516	     -0.00026860	     -0.21119540	      0.00525556	     -0.00061945	     41.06489904
      2.08234423	     -0.05220750	      0.00043230	     -0.19328686	     -0.05797393	      0.88273446	     -0.00027000	     -0.21118272	      0.00523836	     -0.00062911	     40.91627008
      2.08346388	     -0.05219293	      0.00041264	     -0.19327166	     -0.05796807	      0.88273376	     -0.00027143	     -0.21117022	      0.00522131	     -0.00063822	     40.88617780
      2.08501324	     -0.05217820	      0.00038327	     -0.19325601	     -0.05796000	      0.88273276	     -0.00027345	     -0.21115317	      0.00519813	     -0.00064971	     40.77954449
      2.08656259	     -0.05215974	      0.00035482	     -0.19323665	     -0.05795197	      0.88273174	     -0.00027552	     -0.21113645	      0.00517523	     -0.00065985	     40.81499010
      2.08763280	     -0.05215582	      0.00033197	     -0.19323205	     -0.05794644	      0.88273103	     -0.00027697	     -0.21112504	      0.00515970	     -0.00066587	     40.65909160
      2.08870301	     -0.05214805	      0.00031020	     -0.19322361	     -0.05794092	      0.88273032	     -0.00027845	     -0.21111381	      0.00514420	     -0.00067111	     40.63998681
      2.09035925	     -0.05214170	      0.00027387	     -0.19321617	     -0.05793242	      0.88272920	     -0.00028077	     -0.21109675	      0.00512039	     -0.00067724	     40.57802007
      2.09172429	     -0.05213599	      0.00024322	     -0.19320956	     -0.05792545	      0.88272827	     -0.00028272	     -0.21108302	      0.00510073	     -0.00068015	     40.61359913
      2.09308933	     -0.05213820	      0.00020905	     -0.19321079	     -0.05791850	      0.88272734	     -0.00028470	     -0.21106956	      0.00508098	     -0.00068062	     40.56146614
      2.09445437	     -0.05213617	      0.00017579	     -0.19320780	     -0.05791157	      0.88272642	     -0.00028670	     -0.21105646	      0.00506077	     -0.00067838	     40.65646648
      2.09566573	     -0.05214429	      0.00014276	     -0.19321499	     -0.05790545	      0.88272560	     -0.00028850	     -0.21104507	      0.00504247	     -0.00067375	     40.58176781
      2.09687709	     -0.05214887	      0.00011109	     -0.19321868	     -0.05789936	      0.88272479	     -0.00029032	     -0.21103401	      0.00502352	     -0.00066666	     40.63866765
      2.09808845	     -0.05215995	      0.00007750	     -0.19322883	     -0.05789328	      0.88272398	     -0.00029215	     -0.21102322	      0.00500403	     -0.00065698	     40.62879883
      2.09967254	     -0.05217386	      0.00003426	     -0.19324153	     -0.05788538	      0.88272296	     -0.00029456	     -0.21100962	      0.00497747	     -0.00064048	     40.71604599
      2.10091071	     -0.05219232	     -0.00000149	     -0.19325901	     -0.05787923	      0.88272217	     -0.00029646	     -0.21099934	      0.00495595	     -0.00062454	     40.68111282
      2.10214887	     -0.05220696	     -0.00003528	     -0.19327272	     -0.05787311	      0.88272141	     -0.00029837	     -0.21098942	      0.00493358	     -0.00060620	     40.75679167
      2.10338703	     -0.05222671	     -0.00007042	     -0.19329152	     -0.05786701	      0.88272067	     -0.00030030	     -0.21097977	      0.00491052	     -0.00058555	     40.76378869
      2.10495074	     -0.05224813	     -0.00011315	     -0.19331176	     -0.05785936	      0.88271978	     -0.00030274	     -0.21096800	      0.00488025	     -0.00055653	     40.89082018
      2.10617148	     -0.05227089	     -0.00014815	     -0.19333358	     -0.05785341	      0.88271911	     -0.00030465	     -0.21095904	      0.00485591	     -0.00053177	     40.88398076
      2.10739222	     -0.05228858	     -0.00018109	     -0.19335036	     -0.05784750	      0.88271848	     -0.00030657	     -0.21095031	      0.00483077	     -0.00050550	     40.99647250
      2.10861297	     -0.05230999	     -0.00021495	     -0.19337086	     -0.05784162	      0.88271788	     -0.00030849	     -0.21094171	      0.00480498	     -0.00047787	     41.04828302
      2.11024293	     -0.05233458	     -0.00025816	     -0.19339426	     -0.05783382	      0.88271713	     -0.00031106	     -0.21093047	      0.00476936	     -0.00043939	     41.22719518
      2.11145977	     -0.05235809	     -0.00029173	     -0.19341687	     -0.05782803	      0.88271662	     -0.00031299	     -0.21092219	      0.00474203	     -0.00040978	     41.26940738
      2.11267661	     -0.05237627	     -0.00032333	     -0.19343418	     -0.05782228	      0.88271614	     -0.00031491	     -0.21091401	      0.00471385	     -0.00037982	     41.45590203
      2.11415640	     -0.05240289	     -0.00036334	     -0.19345972	     -0.05781533	      0.88271560	     -0.00031725	     -0.21090411	      0.00467855	     -0.00034313	     41.63570673
      2.11547948	     -0.05242114	     -0.00039720	     -0.19347703	     -0.05780916	      0.88271517	     -0.00031934	     -0.21089534	      0.00464573	     -0.00031046	     41.93781317
      2.11680256	     -0.05244586	     -0.00043296	     -0.19350076	     -0.05780303	      0.88271478	     -0.00032143	     -0.21088655	      0.00461179	     -0.00027814	     42.12641114
      2.11812564	     -0.05246357	     -0.00046599	     -0.19351754	     -0.05779696	      0.88271443	     -0.00032351	     -0.21087781	      0.00457646	     -0.00024667	     42.50065876
      2.11944872	     -0.05248855	     -0.00050119	     -0.19354154	     -0.05779092	      0.88271413	     -0.00032559	     -0.21086904	      0.00454002	     -0.00021625	     42.75603910
      2.12077179	     -0.05250616	     -0.00053346	     -0.19355822	     -0.05778494	      0.88271386	     -0.00032766	     -0.21086033	      0.00450225	     -0.00018727	     43.21241933
      2.12209487	     -0.05253219	     -0.00056809	     -0.19358328	     -0.05777901	      0.88271363	     -0.00032972	     -0.21085161	      0.00446352	     -0.00015985	     43.51678927
      2.12341795	     -0.05255059	     -0.00059948	     -0.19360075	     -0.05777313	      0.88271344	     -0.00033178	     -0.21084298	      0.00442365	     -0.00013447	     44.02847870
      2.12474103	     -0.05257778	     -0.00063327	     -0.19362698	     -0.05776731	      0.88271327	     -0.00033382	     -0.21083436	      0.00438311	     -0.00011125	     44.37388731
      2.12606411	     -0.05259702	     -0.00066375	     -0.19364531	     -0.05776153	      0.88271314	     -0.00033585	     -0.21082585	      0.00434182	     -0.00009059	     44.94830337
      2.12738718	     -0.05262537	     -0.00069689	     -0.19367270	     -0.05775582	      0.88271303	     -0.00033787	     -0.21081736	      0.00430027	     -0.00007245	     45.32413481
      2.12871026	     -0.05264544	     -0.00072670	     -0.19369188	     -0.05775015	      0.88271295	     -0.00033987	     -0.21080902	      0.00425828	     -0.00005715	     45.92182811
      2.13003334	     -0.05267540	     -0.00075909	     -0.19372090	     -0.05774455	      0.88271288	     -0.00034186	     -0.21080076	      0.00421636	     -0.00004468	     46.29728172
      2.13135642	     -0.05269702	     -0.00078796	     -0.19374165	     -0.05773900	      0.88271283	     -0.00034383	     -0.21079267	      0.00417437	     -0.00003533	     46.91274882
      2.13267950	     -0.05272823	     -0.00081947	     -0.19377195	     -0.05773350	      0.88271278	     -0.00034579	     -0.21078467	      0.00413282	     -0.00002897	     47.28159038
      2.13400257	     -0.05275093	     -0.00084737	     -0.19379382	     -0.05772806	      0.88271275	     -0.00034772	     -0.21077686	      0.00409153	     -0.00002583	     47.89288706
      2.13532565	     -0.05278334	     -0.00087799	     -0.19382534	     -0.05772268	      0.88271272	     -0.00034963	     -0.21076915	      0.00405096	     -0.00002571	     48.24293277
      2.13664873	     -0.05280741	     -0.00090506	     -0.19384861	     -0.05771734	      0.88271268	     -0.00035152	     -0.21076163	      0.00401091	     -0.00002873	     48.83387234
      2.13797181	     -0.05284101	     -0.00093487	     -0.19388137	     -0.05771206	      0.88271264	     -0.00035339	     -0.21075423	      0.00397181	     -0.00003461	     49.14915391
      2.13929489	     -0.05286640	     -0.00096101	     -0.19390599	     -0.05770683	      0.88271259	     -0.00035523	     -0.21074705	      0.00393339	     -0.00004344	     49.69757991
      2.14061796	     -0.05290104	     -0.00098951	     -0.19393983	     -0.05770165	      0.88271252	     -0.00035704	     -0.21073998	      0.00389606	     -0.00005492	     49.96193451
      2.14194104	     -0.05292762	     -0.00101439	     -0.19396569	     -0.05769652	      0.88271244	     -0.00035883	     -0.21073315	      0.00385955	     -0.00006899	     50.45927311
      2.14326412	     -0.05296316	     -0.00104207	     -0.19400048	     -0.05769144	      0.88271234	     -0.00036059	     -0.21072645	      0.00382422	     -0.00008534	     50.68809784
      2.14458720	     -0.05299111	     -0.00106617	     -0.19402776	     -0.05768640	      0.88271221	     -0.00036232	     -0.21071999	      0.00378975	     -0.00010391	     51.13838672
      2.14591028	     -0.05302713	     -0.00109288	     -0.19406306	     -0.05768141	      0.88271206	     -0.00036402	     -0.21071368	      0.00375640	     -0.00012436	     51.32990059
      2.14723335	     -0.05305609	     -0.00111565	     -0.19409140	     -0.05767646	      0.88271188	     -0.00036568	     -0.21070761	      0.00372380	     -0.00014655	     51.71688135
      2.14855643	     -0.05309288	     -0.00114139	     -0.19412752	     -0.05767156	      0.88271167	     -0.00036732	     -0.21070170	      0.00369213	     -0.00017016	     51.86796111
      2.14987951	     -0.05312271	     -0.00116279	     -0.19415678	     -0.05766669	      0.88271143	     -0.00036892	     -0.21069603	      0.00366109	     -0.00019509	     52.18172214
      2.15120259	     -0.05315941	     -0.00118762	     -0.19419285	     -0.05766187	      0.88271116	     -0.00037048	     -0.21069051	      0.00363081	     -0.00022110	     52.31072820
      2.15252567	     -0.05318999	     -0.00120763	     -0.19422291	     -0.05765708	      0.88271085	     -0.00037201	     -0.21068524	      0.00360111	     -0.00024802	     52.56398189
      2.15369929	     -0.05322231	     -0.00122879	     -0.19425469	     -0.05765287	      0.88271054	     -0.00037333	     -0.21068069	      0.00357528	     -0.00027250	     52.67667246
      2.15487291	     -0.05325157	     -0.00124645	     -0.19428351	     -0.05764869	      0.88271021	     -0.00037463	     -0.21067633	      0.00354985	     -0.00029731	     52.81668473
      2.15604653	     -0.05328272	     -0.00126533	     -0.19431419	     -0.05764454	      0.88270984	     -0.00037589	     -0.21067214	      0.00352475	     -0.00032235	     52.94107062
      2.15764048	     -0.05332430	     -0.00128854	     -0.19435519	     -0.05763895	      0.88270930	     -0.00037756	     -0.21066671	      0.00349110	     -0.00035644	     53.06940239
      2.15881659	     -0.05335605	     -0.00130703	     -0.19438650	     -0.05763486	      0.88270887	     -0.00037875	     -0.21066289	      0.00346643	     -0.00038156	     53.17257515
      2.15999271	     -0.05338721	     -0.00132301	     -0.19441727	     -0.05763079	      0.88270841	     -0.00037992	     -0.21065922	      0.00344189	     -0.00040649	     53.21564053
      2.16141943	     -0.05342559	     -0.00134346	     -0.19445517	     -0.05762591	      0.88270780	     -0.00038128	     -0.21065497	      0.00341213	     -0.00043642	     53.31091147
      2.16267685	     -0.05345920	     -0.00135905	     -0.19448840	     -0.05762163	      0.88270724	     -0.00038244	     -0.21065141	      0.00338597	     -0.00046230	     53.32022718
      2.16393427	     -0.05349331	     -0.00137651	     -0.19452211	     -0.05761739	      0.88270664	     -0.00038356	     -0.21064800	      0.00335972	     -0.00048769	     53.40255842
      2.16519169	     -0.05352738	     -0.00139130	     -0.19455583	     -0.05761318	      0.88270601	     -0.00038465	     -0.21064475	      0.00333348	     -0.00051233	     53.38845556
      2.16644910	     -0.05356171	     -0.00140772	     -0.19458979	     -0.05760901	      0.88270535	     -0.00038569	     -0.21064166	      0.00330707	     -0.00053624	     53.43965639
      2.16770652	     -0.05359601	     -0.00142123	     -0.19462378	     -0.05760487	      0.88270466	     -0.00038669	     -0.21063872	      0.00328062	     -0.00055925	     53.38295458
      2.16896394	     -0.05363038	     -0.00143617	     -0.19465782	     -0.05760076	      0.88270395	     -0.00038766	     -0.21063593	      0.00325399	     -0.00058149	     53.40154485
      2.17022136	     -0.05366469	     -0.00144814	     -0.19469187	     -0.05759668	      0.88270320	     -0.00038859	     -0.21063329	      0.00322736	     -0.00060286	     53.31905220
      2.17147878	     -0.05369885	     -0.00146161	     -0.19472574	     -0.05759264	      0.88270243	     -0.00038947	     -0.21063078	      0.00320060	     -0.00062350	     53.32352360
      2.17273620	     -0.05373272	     -0.00147217	     -0.19475938	     -0.05758863	      0.88270163	     -0.00039032	     -0.21062840	      0.00317386	     -0.00064327	     53.22672707
      2.17399362	     -0.05376612	     -0.00148428	     -0.19479253	     -0.05758466	      0.88270081	     -0.00039113	     -0.21062612	      0.00314698	     -0.00066225	     53.21935810
      2.17525104	     -0.05379923	     -0.00149341	     -0.19482545	     -0.05758072	      0.88269997	     -0.00039190	     -0.21062392	      0.00312010	     -0.00068029	     53.10552426
      2.17650845	     -0.05383153	     -0.00150411	     -0.19485753	     -0.05757681	      0.88269910	     -0.00039263	     -0.21062180	      0.00309305	     -0.00069752	     53.08836958
      2.17776587	     -0.05386275	     -0.00151144	     -0.19488861	     -0.05757294	      0.88269822	     -0.00039331	     -0.21061971	      0.00306599	     -0.00071381	     52.95866481
      2.17902329	     -0.05389286	     -0.00152023	     -0.19491855	     -0.05756910	      0.88269731	     -0.00039396	     -0.21061766	      0.00303874	     -0.00072938	     52.92816779
      2.18028071	     -0.05392178	     -0.00152540	     -0.19494738	     -0.05756530	      0.88269638	     -0.00039457	     -0.21061562	      0.00301148	     -0.00074415	     52.78487681
      2.18153813	     -0.05394946	     -0.00153191	     -0.19497494	     -0.05756153	      0.88269544	     -0.00039514	     -0.21061358	      0.00298404	     -0.00075834	     52.74808705
      2.18279555	     -0.05397578	     -0.00153449	     -0.19500124	     -0.05755779	      0.88269448	     -0.00039566	     -0.21061152	      0.00295663	     -0.00077187	     52.59046260
      2.18405297	     -0.05400057	     -0.00153853	     -0.19502596	     -0.05755409	      0.88269350	     -0.00039614	     -0.21060945	      0.00292909	     -0.00078499	     52.54934539
      2.18531039	     -0.05402408	     -0.00153855	     -0.19504950	     -0.05755043	      0.88269250	     -0.00039658	     -0.21060736	      0.00290165	     -0.00079760	     52.38918352
      2.18656781	     -0.05404634	     -0.00154027	     -0.19507175	     -0.05754680	      0.88269149	     -0.00039698	     -0.21060524	      0.00287417	     -0.00080996	     52.34699592
      2.18782522	     -0.05406717	     -0.00153790	     -0.19509266	     -0.05754320	      0.88269046	     -0.00039733	     -0.21060310	      0.00284687	     -0.00082194	     52.18181165
      2.18908264	     -0.05408659	     -0.00153728	     -0.19511213	     -0.05753964	      0.88268942	     -0.00039764	     -0.21060092	      0.00281962	     -0.00083380	     52.13850922
      2.19034006	     -0.05410452	     -0.00153247	     -0.19513019	     -0.05753611	      0.88268837	     -0.00039791	     -0.21059871	      0.00279265	     -0.00084540	     51.96696790
      2.19159748	     -0.05412089	     -0.00152944	     -0.19514666	     -0.05753261	      0.88268730	     -0.00039813	     -0.21059645	      0.00276579	     -0.00085698	     51.92244619
      2.19285490	     -0.05413561	     -0.00152222	     -0.19516156	     -0.05752915	      0.88268621	     -0.00039830	     -0.21059415	      0.00273930	     -0.00086840	     51.74950354
      2.19411232	     -0.05414874	     -0.00151689	     -0.19517484	     -0.05752572	      0.88268511	     -0.00039843	     -0.21059179	      0.00271298	     -0.00087982	     51.71233624
      2.19536974	     -0.05416026	     -0.00150745	     -0.19518660	     -0.05752233	      0.88268400	     -0.00039852	     -0.21058938	      0.00268709	     -0.00089105	     51.54563058
      2.19662716	     -0.05417021	     -0.00149997	     -0.19519674	     -0.05751897	      0.88268287	     -0.00039856	     -0.21058691	      0.00266140	     -0.00090224	     51.51606137
      2.19788457	     -0.05417859	     -0.00148859	     -0.19520539	     -0.05751564	      0.88268173	     -0.00039855	     -0.21058438	      0.00263616	     -0.00091313	     51.35829808
      2.19914199	     -0.05418555	     -0.00147914	     -0.19521260	     -0.05751234	      0.88268058	     -0.00039850	     -0.21058180	      0.00261111	     -0.00092386	     51.33435124
      2.20039941	     -0.05419121	     -0.00146598	     -0.19521856	     -0.05750907	      0.88267941	     -0.00039840	     -0.21057917	      0.00258649	     -0.00093417	     51.18538620
      2.20165683	     -0.05419567	     -0.00145464	     -0.19522329	     -0.05750583	      0.88267823	     -0.00039826	     -0.21057649	      0.00256203	     -0.00094415	     51.17034344
      2.20291425	     -0.05419890	     -0.00143978	     -0.19522687	     -0.05750263	      0.88267703	     -0.00039807	     -0.21057376	      0.00253792	     -0.00095359	     51.04350587
      2.20417167	     -0.05420141	     -0.00142658	     -0.19522969	     -0.05749945	      0.88267583	     -0.00039784	     -0.21057102	      0.00251390	     -0.00096258	     51.04703080
      2.20542909	     -0.05420404	     -0.00141019	     -0.19523269	     -0.05749630	      0.88267461	     -0.00039755	     -0.21056827	      0.00249012	     -0.00097098	     50.94760762
      2.20668651	     -0.05420727	     -0.00139531	     -0.19523625	     -0.05749319	      0.88267339	     -0.00039723	     -0.21056557	      0.00246638	     -0.00097897	     50.97428664
      2.20794393	     -0.05421112	     -0.00137740	     -0.19524050	     -0.05749010	      0.88267215	     -0.00039686	     -0.21056297	      0.00244285	     -0.00098645	     50.91223792
      2.20920134	     -0.05421538	     -0.00136060	     -0.19524513	     -0.05748704	      0.88267091	     -0.00039644	     -0.21056050	      0.00241938	     -0.00099358	     50.97129396
      2.21045876	     -0.05421969	     -0.00134102	     -0.19524987	     -0.05748402	      0.88266965	     -0.00039598	     -0.21055818	      0.00239615	     -0.00100023	     50.95267562
      2.21171618	     -0.05422445	     -0.00132240	     -0.19525503	     -0.05748102	      0.88266839	     -0.00039547	     -0.21055602	      0.00237302	     -0.00100654	     51.03939213
      2.21297360	     -0.05422991	     -0.00130129	     -0.19526095	     -0.05747805	      0.88266712	     -0.00039492	     -0.21055406	      0.00235016	     -0.00101242	     51.05442248
      2.21423102	     -0.05423606	     -0.00128090	     -0.19526754	     -0.05747511	      0.88266585	     -0.00039432	     -0.21055230	      0.00232747	     -0.00101800	     51.16844058
      2.21548844	     -0.05424293	     -0.00125826	     -0.19527488	     -0.05747220	      0.88266456	     -0.00039368	     -0.21055078	      0.00230513	     -0.00102322	     51.22007153
      2.21674586	     -0.05425072	     -0.00123613	     -0.19528315	     -0.05746931	      0.88266327	     -0.00039300	     -0.21054952	      0.00228306	     -0.00102821	     51.35637565
      2.21800328	     -0.05425948	     -0.00121200	     -0.19529242	     -0.05746645	      0.88266198	     -0.00039227	     -0.21054853	      0.00226144	     -0.00103293	     51.43683525
      2.21954330	     -0.05427093	     -0.00118316	     -0.19530449	     -0.05746299	      0.88266038	     -0.00039132	     -0.21054772	      0.00223551	     -0.00103851	     51.67194817
      2.22066882	     -0.05427946	     -0.00115928	     -0.19531352	     -0.05746049	      0.88265921	     -0.00039059	     -0.21054739	      0.00221716	     -0.00104233	     51.71201818
      2.22179434	     -0.05428764	     -0.00113646	     -0.19532218	     -0.05745800	      0.88265804	     -0.00038983	     -0.21054728	      0.00219920	     -0.00104604	     51.87406304
      2.22330378	     -0.05429821	     -0.00110360	     -0.19533346	     -0.05745470	      0.88265645	     -0.00038875	     -0.21054743	      0.00217597	     -0.00105068	     52.02080113
      2.22465382	     -0.05430774	     -0.00107488	     -0.19534361	     -0.05745177	      0.88265503	     -0.00038774	     -0.21054786	      0.00215593	     -0.00105455	     52.25588397
      2.22600386	     -0.05431671	     -0.00104271	     -0.19535327	     -0.05744888	      0.88265361	     -0.00038669	     -0.21054853	      0.00213681	     -0.00105797	     52.33290115
      2.22718163	     -0.05432418	     -0.00101648	     -0.19536131	     -0.05744637	      0.88265236	     -0.00038573	     -0.21054931	      0.00212071	     -0.00106067	     52.56381928
      2.22835940	     -0.05433091	     -0.00098748	     -0.19536868	     -0.05744388	      0.88265111	     -0.00038474	     -0.21055024	      0.00210538	     -0.00106285	     52.65836136
      2.22953717	     -0.05433639	     -0.00095909	     -0.19537478	     -0.05744141	      0.88264985	     -0.00038372	     -0.21055129	      0.00209071	     -0.00106455	     52.84005820
      2.23115482	     -0.05434201	     -0.00091825	     -0.19538130	     -0.05743804	      0.88264813	     -0.00038227	     -0.21055287	      0.00207179	     -0.00106589	     52.99478603
      2.23236998	     -0.05434488	     -0.00088856	     -0.19538482	     -0.05743553	      0.88264684	     -0.00038115	     -0.21055413	      0.00205841	     -0.00106617	     53.22273450
      2.23358514	     -0.05434679	     -0.00085667	     -0.19538744	     -0.05743304	      0.88264554	     -0.00037999	     -0.21055543	      0.00204593	     -0.00106573	     53.31438742
      2.23480030	     -0.05434782	     -0.00082557	     -0.19538917	     -0.05743056	      0.88264425	     -0.00037880	     -0.21055676	      0.00203420	     -0.00106464	     53.50072842
      2.23637208	     -0.05434756	     -0.00078319	     -0.19538986	     -0.05742738	      0.88264257	     -0.00037723	     -0.21055849	      0.00202034	     -0.00106217	     53.61768032
      2.23756461	     -0.05434588	     -0.00075237	     -0.19538888	     -0.05742497	      0.88264131	     -0.00037600	     -0.21055979	      0.00201064	     -0.00105958	     53.84369101
      2.23875715	     -0.05434167	     -0.00071929	     -0.19538542	     -0.05742258	      0.88264005	     -0.00037475	     -0.21056104	      0.00200185	     -0.00105625	     53.92351102
      2.24020926	     -0.05433136	     -0.00067982	     -0.19537601	     -0.05741968	      0.88263852	     -0.00037318	     -0.21056240	      0.00199213	     -0.00105123	     54.16886653
      2.24166136	     -0.05431579	     -0.00063721	     -0.19536140	     -0.05741679	      0.88263700	     -0.00037159	     -0.21056344	      0.00198365	     -0.00104492	     54.19138894
      2.24275229	     -0.05430132	     -0.00060738	     -0.19534762	     -0.05741463	      0.88263586	     -0.00037037	     -0.21056398	      0.00197777	     -0.00103943	     54.41867418
      2.24384322	     -0.05428496	     -0.00057538	     -0.19533199	     -0.05741248	      0.88263473	     -0.00036913	     -0.21056429	      0.00197253	     -0.00103317	     54.47102792
      2.24541413	     -0.05425819	     -0.00052975	     -0.19530627	     -0.05740938	      0.88263311	     -0.00036731	     -0.21056434	      0.00196581	     -0.00102303	     54.63003254
      2.24677007	     -0.05423151	     -0.00048859	     -0.19528052	     -0.05740672	      0.88263173	     -0.00036571	     -0.21056400	      0.00196091	     -0.00101326	     54.62796678
      2.24812602	     -0.05420234	     -0.00044896	     -0.19525225	     -0.05740407	      0.88263037	     -0.00036409	     -0.21056329	      0.00195669	     -0.00100274	     54.80720224
      2.24948196	     -0.05417118	     -0.00040652	     -0.19522205	     -0.05740142	      0.88262901	     -0.00036245	     -0.21056224	      0.00195348	     -0.00099147	     54.68130456
      2.25067655	     -0.05414212	     -0.00037150	     -0.19519378	     -0.05739908	      0.88262783	     -0.00036099	     -0.21056106	      0.00195124	     -0.00098117	     54.84998092
      2.25187114	     -0.05411124	     -0.00033472	     -0.19516372	     -0.05739675	      0.88262667	     -0.00035951	     -0.21055964	      0.00194987	     -0.00097045	     54.76450126
      2.25306574	     -0.05407849	     -0.00029910	     -0.19513178	     -0.05739442	      0.88262552	     -0.00035801	     -0.21055800	      0.00194918	     -0.00095947	     54.81981166
      2.25469323	     -0.05403099	     -0.00024934	     -0.19508540	     -0.05739125	      0.88262397	     -0.00035596	     -0.21055539	      0.00194956	     -0.00094409	     54.70667331
      2.25592599	     -0.05399244	     -0.00021344	     -0.19504765	     -0.05738885	      0.88262281	     -0.00035438	     -0.21055311	      0.00195068	     -0.00093223	     54.83412139
      2.25715875	     -0.05395235	     -0.00017579	     -0.19500839	     -0.05738644	      0.88262167	     -0.00035280	     -0.21055058	      0.00195269	     -0.00092011	     54.68951194
      2.25839152	     -0.05391177	     -0.00013965	     -0.19496862	     -0.05738403	      0.88262054	     -0.00035121	     -0.21054781	      0.00195535	     -0.00090787	     54.71053807
      2.25998032	     -0.05386107	     -0.00009214	     -0.19491896	     -0.05738092	      0.88261911	     -0.00034914	     -0.21054401	      0.00195995	     -0.00089186	     54.49028115
      2.26119532	     -0.05382289	     -0.00005820	     -0.19488154	     -0.05737854	      0.88261804	     -0.00034755	     -0.21054099	      0.00196415	     -0.00087962	     54.58175429
      2.26241032	     -0.05378545	     -0.00002312	     -0.19484486	     -0.05737615	      0.88261697	     -0.00034595	     -0.21053791	      0.00196917	     -0.00086736	     54.38194740
      2.26387995	     -0.05374278	      0.00001652	     -0.19480305	     -0.05737325	      0.88261571	     -0.00034401	     -0.21053419	      0.00197601	     -0.00085270	     54.36790749
      2.26534959	     -0.05370410	      0.00005720	     -0.19476527	     -0.05737034	      0.88261447	     -0.00034205	     -0.21053056	      0.00198400	     -0.00083817	     53.97305377
      2.26646824	     -0.05367604	      0.00008479	     -0.19473781	     -0.05736812	      0.88261354	     -0.00034056	     -0.21052791	      0.00199058	     -0.00082738	     54.05976491
      2.26758688	     -0.05364853	      0.00011376	     -0.19471093	     -0.05736589	      0.88261262	     -0.00033907	     -0.21052538	      0.00199791	     -0.00081673	     53.86205304
      2.26917151	     -0.05361008	      0.00015289	     -0.19467334	     -0.05736271	      0.88261133	     -0.00033694	     -0.21052195	      0.00200927	     -0.00080197	     53.75077914
      2.27055374	     -0.05357850	      0.00018729	     -0.19464251	     -0.05735993	      0.88261024	     -0.00033508	     -0.21051913	      0.00202024	     -0.00078931	     53.43313088
      2.27193596	     -0.05354953	      0.00021885	     -0.19461423	     -0.05735713	      0.88260915	     -0.00033322	     -0.21051651	      0.00203192	     -0.00077697	     53.40509894
      2.27331819	     -0.05352108	      0.00025255	     -0.19458651	     -0.05735431	      0.88260809	     -0.00033135	     -0.21051409	      0.00204469	     -0.00076483	     52.97841027
      2.27453186	     -0.05349613	      0.00027916	     -0.19456215	     -0.05735182	      0.88260717	     -0.00032971	     -0.21051212	      0.00205643	     -0.00075435	     52.99140376
      2.27574553	     -0.05347131	      0.00030719	     -0.19453795	     -0.05734932	      0.88260626	     -0.00032807	     -0.21051025	      0.00206899	     -0.00074386	     52.69078581
      2.27695920	     -0.05344735	      0.00033335	     -0.19451457	     -0.05734680	      0.88260536	     -0.00032643	     -0.21050847	      0.00208210	     -0.00073341	     52.55858181
      2.27863298	     -0.05341582	      0.00036960	     -0.19448385	     -0.05734330	      0.88260414	     -0.00032416	     -0.21050614	      0.00210127	     -0.00071891	     52.17112114
      2.27988772	     -0.05339290	      0.00039434	     -0.19446148	     -0.05734065	      0.88260325	     -0.00032247	     -0.21050448	      0.00211625	     -0.00070804	     52.11167899
      2.28114246	     -0.05336972	      0.00042033	     -0.19443887	     -0.05733799	      0.88260237	     -0.00032077	     -0.21050286	      0.00213198	     -0.00069701	     51.79476424
      2.28239721	     -0.05334718	      0.00044397	     -0.19441687	     -0.05733530	      0.88260150	     -0.00031907	     -0.21050131	      0.00214815	     -0.00068583	     51.65279995
      2.28402398	     -0.05331916	      0.00047487	     -0.19438955	     -0.05733179	      0.88260040	     -0.00031688	     -0.21049937	      0.00217002	     -0.00067105	     51.26425374
      2.28525648	     -0.05329864	      0.00049552	     -0.19436950	     -0.05732911	      0.88259958	     -0.00031523	     -0.21049794	      0.00218701	     -0.00065976	     51.22192633
      2.28648899	     -0.05327848	      0.00051706	     -0.19434983	     -0.05732640	      0.88259877	     -0.00031358	     -0.21049652	      0.00220462	     -0.00064831	     50.93857532
      2.28799008	     -0.05325458	      0.00054049	     -0.19432648	     -0.05732307	      0.88259781	     -0.00031157	     -0.21049476	      0.00222656	     -0.00063431	     50.83149846
      2.28949117	     -0.05323114	      0.00056499	     -0.19430360	     -0.05731971	      0.88259687	     -0.00030958	     -0.21049297	      0.00224936	     -0.00062022	     50.40517609
      2.29061695	     -0.05321390	      0.00057978	     -0.19428672	     -0.05731717	      0.88259617	     -0.00030809	     -0.21049157	      0.00226666	     -0.00060977	     50.44613501
      2.29174272	     -0.05319666	      0.00059567	     -0.19426984	     -0.05731461	      0.88259549	     -0.00030661	     -0.21049011	      0.00228449	     -0.00059935	     50.23896359
      2.29336994	     -0.05317216	      0.00061609	     -0.19424584	     -0.05731087	      0.88259453	     -0.00030449	     -0.21048788	      0.00231081	     -0.00058459	     50.11418254
      2.29477369	     -0.05315119	      0.00063345	     -0.19422527	     -0.05730761	      0.88259372	     -0.00030267	     -0.21048582	      0.00233422	     -0.00057215	     49.83810927
      2.29617744	     -0.05313069	      0.00064722	     -0.19420512	     -0.05730432	      0.88259292	     -0.00030087	     -0.21048361	      0.00235802	     -0.00056008	     49.86706287
      2.29758119	     -0.05310990	      0.00066213	     -0.19418470	     -0.05730099	      0.88259215	     -0.00029908	     -0.21048123	      0.00238254	     -0.00054821	     49.50533245
      2.29880523	     -0.05309180	      0.00067124	     -0.19416684	     -0.05729806	      0.88259148	     -0.00029754	     -0.21047899	      0.00240405	     -0.00053819	     49.59420307
      2.30002928	     -0.05307336	      0.00068125	     -0.19414866	     -0.05729511	      0.88259083	     -0.00029601	     -0.21047659	      0.00242603	     -0.00052837	     49.36897093
      2.30150104	     -0.05305113	      0.00069008	     -0.19412666	     -0.05729152	      0.88259006	     -0.00029420	     -0.21047347	      0.00245266	     -0.00051695	     49.37229205
      2.30297280	     -0.05302847	      0.00069919	     -0.19410425	     -0.05728789	      0.88258931	     -0.00029241	     -0.21047007	      0.00247978	     -0.00050584	     49.05517188
      2.30419727	     -0.05300961	      0.00070300	     -0.19408553	     -0.05728484	      0.88258869	     -0.00029094	     -0.21046703	      0.00250236	     -0.00049698	     49.17442012
      2.30542173	     -0.05298976	      0.00070766	     -0.19406582	     -0.05728176	      0.88258809	     -0.00028950	     -0.21046377	      0.00252527	     -0.00048832	     48.97660731
      2.30691680	     -0.05296574	      0.00071006	     -0.19404192	     -0.05727796	      0.88258737	     -0.00028776	     -0.21045948	      0.00255330	     -0.00047814	     49.00026552
      2.30841187	     -0.05294223	      0.00071272	     -0.19401853	     -0.05727412	      0.88258666	     -0.00028606	     -0.21045489	      0.00258166	     -0.00046830	     48.68252443
      2.30960627	     -0.05292446	      0.00071101	     -0.19400077	     -0.05727103	      0.88258610	     -0.00028473	     -0.21045103	      0.00260422	     -0.00046077	     48.81749557
      2.31080066	     -0.05290715	      0.00071012	     -0.19398349	     -0.05726790	      0.88258556	     -0.00028343	     -0.21044700	      0.00262701	     -0.00045346	     48.64099738
      2.31234636	     -0.05288616	      0.00070588	     -0.19396247	     -0.05726382	      0.88258486	     -0.00028178	     -0.21044159	      0.00265652	     -0.00044446	     48.65182804
      2.31389206	     -0.05286641	      0.00070195	     -0.19394270	     -0.05725969	      0.88258418	     -0.00028018	     -0.21043599	      0.00268634	     -0.00043595	     48.33811434
      2.31505482	     -0.05285282	      0.00069535	     -0.19392902	     -0.05725655	      0.88258368	     -0.00027900	     -0.21043167	      0.00270870	     -0.00043000	     48.48656772
      2.31621757	     -0.05283988	      0.00068977	     -0.19391601	     -0.05725339	      0.88258318	     -0.00027785	     -0.21042728	      0.00273133	     -0.00042433	     48.34290584
      2.31782931	     -0.05282361	      0.00067900	     -0.19389958	     -0.05724896	      0.88258251	     -0.00027630	     -0.21042111	      0.00276279	     -0.00041705	     48.35029138
      2.31944105	     -0.05280843	      0.00066862	     -0.19388425	     -0.05724448	      0.88258184	     -0.00027481	     -0.21041485	      0.00279467	     -0.00041032	     48.04973101
      2.32055503	     -0.05279929	      0.00065791	     -0.19387494	     -0.05724136	      0.88258138	     -0.00027380	     -0.21041048	      0.00281666	     -0.00040609	     48.20792327
      2.32166902	     -0.05279059	      0.00064840	     -0.19386609	     -0.05723821	      0.88258093	     -0.00027283	     -0.21040610	      0.00283893	     -0.00040208	     48.10378243
      2.32339316	     -0.05277932	      0.00063154	     -0.19385455	     -0.05723328	      0.88258025	     -0.00027137	     -0.21039928	      0.00287358	     -0.00039641	     48.08885779
      2.32481620	     -0.05277170	      0.00061793	     -0.19384670	     -0.05722917	      0.88257969	     -0.00027021	     -0.21039367	      0.00290246	     -0.00039208	     47.91914277
      2.32623924	     -0.05276639	      0.00060139	     -0.19384111	     -0.05722502	      0.88257913	     -0.00026909	     -0.21038810	      0.00293141	     -0.00038817	     48.01046555
      2.32766229	     -0.05276215	      0.00058643	     -0.19383663	     -0.05722083	      0.88257858	     -0.00026802	     -0.21038259	      0.00296077	     -0.00038452	     47.76911213
      2.32892185	     -0.05276074	      0.00056932	     -0.19383492	     -0.05721709	      0.88257810	     -0.00026711	     -0.21037778	      0.00298672	     -0.00038156	     47.89473623
      2.33018141	     -0.05276000	      0.00055377	     -0.19383392	     -0.05721331	      0.88257762	     -0.00026623	     -0.21037305	      0.00301299	     -0.00037871	     47.75012694
      2.33144097	     -0.05276123	      0.00053608	     -0.19383485	     -0.05720950	      0.88257714	     -0.00026538	     -0.21036841	      0.00303932	     -0.00037598	     47.77620897
      2.33310210	     -0.05276450	      0.00051350	     -0.19383773	     -0.05720442	      0.88257652	     -0.00026431	     -0.21036244	      0.00307435	     -0.00037238	     47.63725201
      2.33438834	     -0.05276978	      0.00049337	     -0.19384265	     -0.05720045	      0.88257604	     -0.00026353	     -0.21035795	      0.00310148	     -0.00036962	     47.72163217
      2.33567459	     -0.05277555	      0.00047485	     -0.19384811	     -0.05719644	      0.88257557	     -0.00026277	     -0.21035360	      0.00312884	     -0.00036673	     47.60206831
      2.33696084	     -0.05278361	      0.00045440	     -0.19385581	     -0.05719240	      0.88257510	     -0.00026205	     -0.21034937	      0.00315621	     -0.00036375	     47.62211626
      2.33859902	     -0.05279490	      0.00042972	     -0.19386668	     -0.05718720	      0.88257451	     -0.00026119	     -0.21034420	      0.00319131	     -0.00035969	     47.50340863
      2.33986078	     -0.05280682	      0.00040800	     -0.19387822	     -0.05718315	      0.88257406	     -0.00026056	     -0.21034037	      0.00321830	     -0.00035639	     47.57499449
      2.34112254	     -0.05281847	      0.00038816	     -0.19388952	     -0.05717908	      0.88257361	     -0.00025996	     -0.21033669	      0.00324548	     -0.00035282	     47.49708865
      2.34264152	     -0.05283555	      0.00036162	     -0.19390614	     -0.05717412	      0.88257308	     -0.00025928	     -0.21033244	      0.00327814	     -0.00034811	     47.55171172
      2.34416049	     -0.05285108	      0.00033745	     -0.19392126	     -0.05716912	      0.88257255	     -0.00025864	     -0.21032839	      0.00331089	     -0.00034267	     47.47126149
      2.34530655	     -0.05286678	      0.00031490	     -0.19393657	     -0.05716531	      0.88257216	     -0.00025820	     -0.21032543	      0.00333536	     -0.00033792	     47.57689914
      2.34645262	     -0.05288066	      0.00029416	     -0.19395009	     -0.05716147	      0.88257178	     -0.00025778	     -0.21032256	      0.00335975	     -0.00033235	     47.58984102
      2.34809350	     -0.05290319	      0.00026177	     -0.19397206	     -0.05715593	      0.88257124	     -0.00025722	     -0.21031858	      0.00339408	     -0.00032255	     47.67793465
      2.34950135	     -0.05292133	      0.00023489	     -0.19398974	     -0.05715113	      0.88257079	     -0.00025678	     -0.21031529	      0.00342286	     -0.00031209	     47.70007874
      2.35090920	     -0.05294346	      0.00020483	     -0.19401135	     -0.05714629	      0.88257036	     -0.00025638	     -0.21031207	      0.00345073	     -0.00029951	     47.79392543
      2.35231705	     -0.05296158	      0.00017788	     -0.19402901	     -0.05714142	      0.88256995	     -0.00025602	     -0.21030894	      0.00347770	     -0.00028467	     47.82435432
      2.35356057	     -0.05298311	      0.00015016	     -0.19405006	     -0.05713708	      0.88256961	     -0.00025573	     -0.21030621	      0.00350062	     -0.00026963	     47.90302085
      2.35480409	     -0.05300105	      0.00012532	     -0.19406758	     -0.05713271	      0.88256928	     -0.00025546	     -0.21030354	      0.00352273	     -0.00025280	     47.94029642
      2.35604761	     -0.05302206	      0.00009872	     -0.19408813	     -0.05712832	      0.88256898	     -0.00025523	     -0.21030089	      0.00354396	     -0.00023426	     47.99856820
      2.35769837	     -0.05304739	      0.00006578	     -0.19411291	     -0.05712244	      0.88256861	     -0.00025496	     -0.21029745	      0.00357085	     -0.00020726	     48.05247872
      2.35895924	     -0.05307091	      0.00003849	     -0.19413597	     -0.05711793	      0.88256837	     -0.00025479	     -0.21029482	      0.00359040	     -0.00018505	     48.10742022
      2.36022012	     -0.05309068	      0.00001403	     -0.19415534	     -0.05711339	      0.88256815	     -0.00025465	     -0.21029222	      0.00360919	     -0.00016173	     48.14529916
      2.36148100	     -0.05311353	     -0.00001186	     -0.19417775	     -0.05710883	      0.88256796	     -0.00025453	     -0.21028962	      0.00362726	     -0.00013749	     48.19598512
      2.36311858	     -0.05313998	     -0.00004304	     -0.19420370	     -0.05710287	      0.88256776	     -0.00025442	     -0.21028626	      0.00364975	     -0.00010501	     48.25435851
      2.36435151	     -0.05316396	     -0.00006893	     -0.19422726	     -0.05709836	      0.88256765	     -0.00025436	     -0.21028369	      0.00366602	     -0.00008008	     48.31322856
      2.36558443	     -0.05318385	     -0.00009219	     -0.19424677	     -0.05709383	      0.88256756	     -0.00025433	     -0.21028111	      0.00368176	     -0.00005498	     48.34966805
      2.36709337	     -0.05321182	     -0.00012295	     -0.19427425	     -0.05708826	      0.88256750	     -0.00025433	     -0.21027787	      0.00370029	     -0.00002431	     48.42162419
      2.36843934	     -0.05323283	     -0.00014772	     -0.19429485	     -0.05708327	      0.88256749	     -0.00025435	     -0.21027494	      0.00371618	      0.00000271	     48.44834744
      2.36978530	     -0.05325891	     -0.00017557	     -0.19432049	     -0.05707826	      0.88256751	     -0.00025441	     -0.21027192	      0.00373147	      0.00002911	     48.52255873
      2.37113127	     -0.05327985	     -0.00019976	     -0.19434105	     -0.05707322	      0.88256757	     -0.00025449	     -0.21026886	      0.00374619	      0.00005462	     48.53591026
      2.37247724	     -0.05330655	     -0.00022741	     -0.19436731	     -0.05706817	      0.88256766	     -0.00025460	     -0.21026570	      0.00376035	      0.00007897	     48.61675150
      2.37382321	     -0.05332791	     -0.00025099	     -0.19438830	     -0.05706310	      0.88256778	     -0.00025473	     -0.21026251	      0.00377400	      0.00010192	     48.61496756
      2.37516917	     -0.05335562	     -0.00027877	     -0.19441556	     -0.05705801	      0.88256793	     -0.00025489	     -0.21025921	      0.00378712	      0.00012325	     48.71844669
      2.37651514	     -0.05337713	     -0.00030173	     -0.19443672	     -0.05705291	      0.88256811	     -0.00025508	     -0.21025589	      0.00379980	      0.00014283	     48.69869015
      2.37772089	     -0.05340216	     -0.00032609	     -0.19446137	     -0.05704832	      0.88256829	     -0.00025526	     -0.21025282	      0.00381073	      0.00015878	     48.79249164
      2.37892663	     -0.05342407	     -0.00034765	     -0.19448293	     -0.05704372	      0.88256849	     -0.00025547	     -0.21024973	      0.00382133	      0.00017327	     48.80412475
      2.38037509	     -0.05345342	     -0.00037583	     -0.19451184	     -0.05703817	      0.88256875	     -0.00025574	     -0.21024595	      0.00383356	      0.00018869	     48.90825956
      2.38182355	     -0.05348033	     -0.00040123	     -0.19453836	     -0.05703261	      0.88256904	     -0.00025603	     -0.21024214	      0.00384531	      0.00020197	     48.90095135
      2.38302942	     -0.05350655	     -0.00042547	     -0.19456419	     -0.05702797	      0.88256929	     -0.00025630	     -0.21023892	      0.00385462	      0.00021131	     49.02190194
      2.38423529	     -0.05353053	     -0.00044703	     -0.19458784	     -0.05702332	      0.88256955	     -0.00025658	     -0.21023570	      0.00386361	      0.00021913	     49.03279549
      2.38569724	     -0.05356208	     -0.00047511	     -0.19461896	     -0.05701766	      0.88256987	     -0.00025695	     -0.21023176	      0.00387398	      0.00022655	     49.14938596
      2.38715919	     -0.05359199	     -0.00050031	     -0.19464849	     -0.05701199	      0.88257021	     -0.00025733	     -0.21022784	      0.00388389	      0.00023182	     49.11931759
      2.38831088	     -0.05361845	     -0.00052318	     -0.19467459	     -0.05700751	      0.88257048	     -0.00025765	     -0.21022475	      0.00389127	      0.00023448	     49.24931568
      2.38946257	     -0.05364361	     -0.00054350	     -0.19469945	     -0.05700303	      0.88257075	     -0.00025799	     -0.21022167	      0.00389844	      0.00023589	     49.25160769
      2.39098422	     -0.05367850	     -0.00057176	     -0.19473391	     -0.05699709	      0.88257111	     -0.00025845	     -0.21021763	      0.00390750	      0.00023584	     49.36529625
      2.39250587	     -0.05371284	     -0.00059737	     -0.19476788	     -0.05699114	      0.88257146	     -0.00025893	     -0.21021364	      0.00391626	      0.00023376	     49.32769475
      2.39360556	     -0.05373958	     -0.00061861	     -0.19479429	     -0.05698683	      0.88257172	     -0.00025929	     -0.21021078	      0.00392229	      0.00023097	     49.46885129
      2.39470525	     -0.05376575	     -0.00063760	     -0.19482019	     -0.05698251	      0.88257197	     -0.00025966	     -0.21020796	      0.00392824	      0.00022725	     49.47728828
      2.39631144	     -0.05380509	     -0.00066630	     -0.19485912	     -0.05697619	      0.88257233	     -0.00026022	     -0.21020390	      0.00393664	      0.00022015	     49.58125709
      2.39766391	     -0.05383836	     -0.00068888	     -0.19489208	     -0.05697086	      0.88257262	     -0.00026070	     -0.21020055	      0.00394355	      0.00021283	     49.56133931
      2.39901638	     -0.05387260	     -0.00071324	     -0.19492597	     -0.05696553	      0.88257291	     -0.00026120	     -0.21019727	      0.00395020	      0.00020436	     49.69881625
      2.40036884	     -0.05390661	     -0.00073484	     -0.19495971	     -0.05696018	      0.88257318	     -0.00026171	     -0.21019405	      0.00395678	      0.00019501	     49.62698446
      2.40172131	     -0.05394158	     -0.00075936	     -0.19499434	     -0.05695482	      0.88257343	     -0.00026223	     -0.21019089	      0.00396305	      0.00018479	     49.81182496
      2.40287249	     -0.05397101	     -0.00077689	     -0.19502356	     -0.05695026	      0.88257364	     -0.00026268	     -0.21018826	      0.00396835	      0.00017566	     49.69437506
      2.40402368	     -0.05400090	     -0.00079619	     -0.19505320	     -0.05694569	      0.88257384	     -0.00026314	     -0.21018567	      0.00397342	      0.00016608	     49.75614163
      2.40548692	     -0.05403824	     -0.00081886	     -0.19509027	     -0.05693987	      0.88257407	     -0.00026374	     -0.21018245	      0.00397975	      0.00015350	     49.71403555
      2.40695016	     -0.05407638	     -0.00084313	     -0.19512812	     -0.05693404	      0.88257429	     -0.00026434	     -0.21017932	      0.00398583	      0.00014050	     49.84173207
      2.40809331	     -0.05410608	     -0.00085926	     -0.19515765	     -0.05692948	      0.88257444	     -0.00026482	     -0.21017694	      0.00399058	      0.00013022	     49.71041623
      2.40923646	     -0.05413591	     -0.00087681	     -0.19518728	     -0.05692492	      0.88257458	     -0.00026530	     -0.21017461	      0.00399518	      0.00011973	     49.74387878
      2.41073067	     -0.05417471	     -0.00089749	     -0.19522589	     -0.05691894	      0.88257475	     -0.00026595	     -0.21017162	      0.00400118	      0.00010581	     49.66295126
      2.41222487	     -0.05421321	     -0.00091893	     -0.19526418	     -0.05691296	      0.88257490	     -0.00026660	     -0.21016869	      0.00400709	      0.00009164	     49.77315548
      2.41331128	     -0.05424119	     -0.00093148	     -0.19529207	     -0.05690860	      0.88257499	     -0.00026708	     -0.21016659	      0.00401153	      0.00008131	     49.59763157
      2.41439769	     -0.05426912	     -0.00094540	     -0.19531989	     -0.05690424	      0.88257508	     -0.00026756	     -0.21016453	      0.00401595	      0.00007082	     49.59381429
      2.41598036	     -0.05430965	     -0.00096382	     -0.19536031	     -0.05689788	      0.88257518	     -0.00026827	     -0.21016155	      0.00402261	      0.00005535	     49.48952295
      2.41732004	     -0.05434392	     -0.00098001	     -0.19539448	     -0.05689249	      0.88257524	     -0.00026888	     -0.21015904	      0.00402841	      0.00004203	     49.49930891
      2.41865973	     -0.05437741	     -0.00099357	     -0.19542792	     -0.05688709	      0.88257529	     -0.00026949	     -0.21015651	      0.00403451	      0.00002860	     49.33720901
      2.41999942	     -0.05441033	     -0.00100880	     -0.19546077	     -0.05688168	      0.88257532	     -0.00027011	     -0.21015394	      0.00404077	      0.00001490	     49.37749178
      2.42133910	     -0.05444246	     -0.00102030	     -0.19549291	     -0.05687626	      0.88257533	     -0.00027073	     -0.21015132	      0.00404746	      0.00000110	     49.14692015
      2.42247376	     -0.05446864	     -0.00103239	     -0.19551905	     -0.05687167	      0.88257532	     -0.00027126	     -0.21014905	      0.00405326	     -0.00001080	     49.17796758
      2.42360842	     -0.05449342	     -0.00104188	     -0.19554385	     -0.05686706	      0.88257530	     -0.00027179	     -0.21014670	      0.00405938	     -0.00002271	     49.04222410
      2.42506802	     -0.05452241	     -0.00105399	     -0.19557288	     -0.05686113	      0.88257526	     -0.00027248	     -0.21014353	      0.00406754	     -0.00003804	     48.98719272
      2.42652763	     -0.05454826	     -0.00106309	     -0.19559883	     -0.05685519	      0.88257519	     -0.00027317	     -0.21014015	      0.00407614	     -0.00005314	     48.76183700
      2.42766566	     -0.05456468	     -0.00107161	     -0.19561530	     -0.05685055	      0.88257513	     -0.00027371	     -0.21013730	      0.00408300	     -0.00006479	     48.77278392
      2.42880370	     -0.05457757	     -0.00107748	     -0.19562831	     -0.05684590	      0.88257505	     -0.00027425	     -0.21013419	      0.00409015	     -0.00007614	     48.62875587
      2.43028886	     -0.05458881	     -0.00108531	     -0.19563969	     -0.05683981	      0.88257492	     -0.00027496	     -0.21012965	      0.00409971	     -0.00009049	     48.54903590
      2.43177401	     -0.05459652	     -0.00108997	     -0.19564760	     -0.05683372	      0.88257478	     -0.00027567	     -0.21012455	      0.00410958	     -0.00010413	     48.28150028
      2.43286078	     -0.05460035	     -0.00109509	     -0.19565154	     -0.05682925	      0.88257466	     -0.00027619	     -0.21012047	      0.00411683	     -0.00011379	     48.26169702
      2.43394754	     -0.05460140	     -0.00109763	     -0.19565277	     -0.05682477	      0.88257453	     -0.00027670	     -0.21011610	      0.00412427	     -0.00012306	     48.10886490
      2.43551836	     -0.05459689	     -0.00110094	     -0.19564850	     -0.05681828	      0.88257433	     -0.00027746	     -0.21010920	      0.00413521	     -0.00013584	     47.98876352
      2.43685751	     -0.05458796	     -0.00110127	     -0.19563983	     -0.05681274	      0.88257414	     -0.00027809	     -0.21010271	      0.00414476	     -0.00014604	     47.78401824
      2.43819666	     -0.05457526	     -0.00110242	     -0.19562736	     -0.05680718	      0.88257394	     -0.00027873	     -0.21009564	      0.00415433	     -0.00015566	     47.73600988
      2.43953581	     -0.05456072	     -0.00110011	     -0.19561312	     -0.05680161	      0.88257372	     -0.00027936	     -0.21008802	      0.00416407	     -0.00016461	     47.48389658
      2.44087495	     -0.05454478	     -0.00109998	     -0.19559742	     -0.05679603	      0.88257350	     -0.00027999	     -0.21007993	      0.00417372	     -0.00017315	     47.49788493
      2.44201219	     -0.05452887	     -0.00109613	     -0.19558179	     -0.05679128	      0.88257330	     -0.00028053	     -0.21007271	      0.00418212	     -0.00017998	     47.26583181
      2.44314943	     -0.05451150	     -0.00109358	     -0.19556468	     -0.05678652	      0.88257309	     -0.00028106	     -0.21006517	      0.00419051	     -0.00018658	     47.21462736
      2.44461057	     -0.05448767	     -0.00108795	     -0.19554119	     -0.05678039	      0.88257281	     -0.00028173	     -0.21005506	      0.00420147	     -0.00019471	     47.04917362
      2.44607172	     -0.05446146	     -0.00108299	     -0.19551533	     -0.05677424	      0.88257252	     -0.00028240	     -0.21004451	      0.00421252	     -0.00020262	     47.06346942
      2.44722086	     -0.05443897	     -0.00107599	     -0.19549315	     -0.05676939	      0.88257228	     -0.00028291	     -0.21003592	      0.00422145	     -0.00020861	     46.88030785
      2.44837000	     -0.05441437	     -0.00107008	     -0.19546884	     -0.05676454	      0.88257204	     -0.00028343	     -0.21002707	      0.00423045	     -0.00021452	     46.87186077
      2.44985313	     -0.05437988	     -0.00106002	     -0.19543476	     -0.05675825	      0.88257171	     -0.00028408	     -0.21001524	      0.00424233	     -0.00022190	     46.76308354
      2.45133626	     -0.05434370	     -0.00105096	     -0.19539898	     -0.05675195	      0.88257138	     -0.00028473	     -0.21000301	      0.00425433	     -0.00022907	     46.84398995
      2.45244171	     -0.05431606	     -0.00104112	     -0.19537168	     -0.05674724	      0.88257112	     -0.00028520	     -0.20999365	      0.00426352	     -0.00023420	     46.68226781
      2.45354716	     -0.05428739	     -0.00103247	     -0.19534332	     -0.05674253	      0.88257086	     -0.00028567	     -0.20998413	      0.00427275	     -0.00023924	     46.69255832
      2.45510696	     -0.05424453	     -0.00101825	     -0.19530094	     -0.05673585	      0.88257048	     -0.00028632	     -0.20997039	      0.00428606	     -0.00024603	     46.62988210
      2.45645700	     -0.05420618	     -0.00100622	     -0.19526299	     -0.05673006	      0.88257015	     -0.00028688	     -0.20995824	      0.00429771	     -0.00025162	     46.67442795
      2.45780705	     -0.05416742	     -0.00099143	     -0.19522467	     -0.05672425	      0.88256980	     -0.00028742	     -0.20994589	      0.00430963	     -0.00025687	     46.56735827
      2.45915710	     -0.05412786	     -0.00097822	     -0.19518552	     -0.05671842	      0.88256945	     -0.00028796	     -0.20993338	      0.00432162	     -0.00026190	     46.67363219
      2.46037045	     -0.05409125	     -0.00096303	     -0.19514935	     -0.05671317	      0.88256913	     -0.00028844	     -0.20992201	      0.00433267	     -0.00026609	     46.55481497
      2.46158380	     -0.05405347	     -0.00094921	     -0.19511196	     -0.05670791	      0.88256881	     -0.00028891	     -0.20991053	      0.00434375	     -0.00027005	     46.61783688
      2.46279715	     -0.05401508	     -0.00093336	     -0.19507401	     -0.05670263	      0.88256848	     -0.00028937	     -0.20989894	      0.00435500	     -0.00027366	     46.56713493
      2.46435495	     -0.05396468	     -0.00091347	     -0.19502415	     -0.05669583	      0.88256805	     -0.00028995	     -0.20988393	      0.00436948	     -0.00027786	     46.64153607
      2.46559522	     -0.05392300	     -0.00089499	     -0.19498293	     -0.05669041	      0.88256770	     -0.00029041	     -0.20987187	      0.00438118	     -0.00028077	     46.55184381
      2.46683549	     -0.05387982	     -0.00087760	     -0.19494021	     -0.05668497	      0.88256735	     -0.00029086	     -0.20985970	      0.00439281	     -0.00028336	     46.62668625
      2.46807576	     -0.05383557	     -0.00085810	     -0.19489644	     -0.05667951	      0.88256700	     -0.00029130	     -0.20984742	      0.00440450	     -0.00028552	     46.58489109
      2.46961200	     -0.05377918	     -0.00083457	     -0.19484064	     -0.05667273	      0.88256656	     -0.00029183	     -0.20983207	      0.00441883	     -0.00028772	     46.68625275
      2.47083485	     -0.05373335	     -0.00081322	     -0.19479533	     -0.05666732	      0.88256621	     -0.00029224	     -0.20981973	      0.00443024	     -0.00028900	     46.59672300
      2.47205769	     -0.05368626	     -0.00079297	     -0.19474872	     -0.05666190	      0.88256585	     -0.00029265	     -0.20980730	      0.00444145	     -0.00028997	     46.67696505
      2.47328054	     -0.05363777	     -0.00077070	     -0.19470075	     -0.05665646	      0.88256550	     -0.00029304	     -0.20979477	      0.00445260	     -0.00029054	     46.65437509
      2.47487832	     -0.05357320	     -0.00074222	     -0.19463684	     -0.05664933	      0.88256503	     -0.00029354	     -0.20977823	      0.00446686	     -0.00029079	     46.76366876
      2.47609757	     -0.05352241	     -0.00071824	     -0.19458660	     -0.05664388	      0.88256468	     -0.00029391	     -0.20976551	      0.00447763	     -0.00029052	     46.68802158
      2.47731682	     -0.05346977	     -0.00069531	     -0.19453448	     -0.05663842	      0.88256433	     -0.00029426	     -0.20975267	      0.00448813	     -0.00028994	     46.77604459
      2.47853607	     -0.05341502	     -0.00067053	     -0.19448028	     -0.05663294	      0.88256397	     -0.00029461	     -0.20973969	      0.00449850	     -0.00028894	     46.76448940
      2.48017233	     -0.05333891	     -0.00063777	     -0.19440490	     -0.05662557	      0.88256350	     -0.00029505	     -0.20972202	      0.00451200	     -0.00028702	     46.88339420
      2.48138104	     -0.05328144	     -0.00061131	     -0.19434800	     -0.05662011	      0.88256316	     -0.00029537	     -0.20970881	      0.00452177	     -0.00028511	     46.80135393
      2.48258975	     -0.05322298	     -0.00058603	     -0.19429009	     -0.05661464	      0.88256281	     -0.00029567	     -0.20969548	      0.00453121	     -0.00028289	     46.88057976
      2.48407529	     -0.05315001	     -0.00055294	     -0.19421782	     -0.05660790	      0.88256239	     -0.00029602	     -0.20967893	      0.00454256	     -0.00027966	     46.83425333
      2.48539607	     -0.05308471	     -0.00052498	     -0.19415310	     -0.05660189	      0.88256203	     -0.00029631	     -0.20966409	      0.00455221	     -0.00027643	     46.95164076
      2.48671685	     -0.05301787	     -0.00049414	     -0.19408690	     -0.05659587	      0.88256166	     -0.00029659	     -0.20964914	      0.00456169	     -0.00027282	     46.86330958
      2.48803764	     -0.05294884	     -0.00046488	     -0.19401848	     -0.05658984	      0.88256131	     -0.00029685	     -0.20963405	      0.00457079	     -0.00026898	     47.00094652
      2.48935842	     -0.05287756	     -0.00043240	     -0.19394786	     -0.05658380	      0.88256095	     -0.00029710	     -0.20961879	      0.00457976	     -0.00026473	     46.90020936
      2.49067920	     -0.05280507	     -0.00040206	     -0.19387598	     -0.05657774	      0.88256061	     -0.00029733	     -0.20960335	      0.00458833	     -0.00026024	     47.04050300
      2.49199999	     -0.05273174	     -0.00036857	     -0.19380331	     -0.05657168	      0.88256027	     -0.00029754	     -0.20958775	      0.00459677	     -0.00025541	     46.91119789
      2.49332077	     -0.05265864	     -0.00033765	     -0.19373082	     -0.05656560	      0.88255993	     -0.00029774	     -0.20957201	      0.00460479	     -0.00025048	     47.04676317
      2.49464155	     -0.05258485	     -0.00030335	     -0.19365769	     -0.05655951	      0.88255960	     -0.00029792	     -0.20955618	      0.00461272	     -0.00024537	     46.89524651
      2.49596234	     -0.05251049	     -0.00027183	     -0.19358394	     -0.05655341	      0.88255928	     -0.00029808	     -0.20954024	      0.00462026	     -0.00024028	     47.03787538
      2.49728312	     -0.05243458	     -0.00023668	     -0.19350870	     -0.05654731	      0.88255897	     -0.00029823	     -0.20952420	      0.00462779	     -0.00023510	     46.87156516
      2.49860390	     -0.05235849	     -0.00020467	     -0.19343321	     -0.05654119	      0.88255866	     -0.00029836	     -0.20950805	      0.00463492	     -0.00023005	     47.01423036
      2.49992469	     -0.05228162	     -0.00016890	     -0.19335700	     -0.05653506	      0.88255836	     -0.00029848	     -0.20949181	      0.00464205	     -0.00022499	     46.82774751
      2.50124547	     -0.05220606	     -0.00013672	     -0.19328202	     -0.05652893	      0.88255807	     -0.00029858	     -0.20947550	      0.00464878	     -0.00022018	     46.96361575
      2.50256626	     -0.05212981	     -0.00010060	     -0.19320642	     -0.05652278	      0.88255778	     -0.00029866	     -0.20945916	      0.00465552	     -0.00021553	     46.76360609
      2.50388704	     -0.05205442	     -0.00006831	     -0.19313160	     -0.05651663	      0.88255750	     -0.00029873	     -0.20944280	      0.00466187	     -0.00021127	     46.90030425
      2.50507268	     -0.05198576	     -0.00003587	     -0.19306351	     -0.05651110	      0.88255725	     -0.00029878	     -0.20942810	      0.00466758	     -0.00020767	     46.72786556
      2.50625832	     -0.05191894	     -0.00000585	     -0.19299721	     -0.05650556	      0.88255701	     -0.00029882	     -0.20941341	      0.00467302	     -0.00020446	     46.74483002
      2.50770746	     -0.05183832	      0.00003244	     -0.19291724	     -0.05649879	      0.88255671	     -0.00029886	     -0.20939552	      0.00467953	     -0.00020105	     46.63441312
      2.50915659	     -0.05176231	      0.00006814	     -0.19284182	     -0.05649200	      0.88255642	     -0.00029887	     -0.20937777	      0.00468572	     -0.00019839	     46.66516013
      2.51036634	     -0.05170029	      0.00010037	     -0.19278033	     -0.05648633	      0.88255618	     -0.00029888	     -0.20936314	      0.00469083	     -0.00019678	     46.49922968
      2.51157609	     -0.05164386	      0.00012978	     -0.19272437	     -0.05648065	      0.88255595	     -0.00029887	     -0.20934875	      0.00469571	     -0.00019593	     46.46381995
      2.51278584	     -0.05159032	      0.00016043	     -0.19267133	     -0.05647497	      0.88255571	     -0.00029885	     -0.20933468	      0.00470054	     -0.00019592	     46.35283242
      2.51443930	     -0.05152588	      0.00019977	     -0.19260750	     -0.05646719	      0.88255539	     -0.00029882	     -0.20931608	      0.00470702	     -0.00019754	     46.26565640
      2.51565084	     -0.05148080	      0.00023026	     -0.19256289	     -0.05646148	      0.88255514	     -0.00029878	     -0.20930301	      0.00471183	     -0.00020003	     46.13995387
      2.51686237	     -0.05144336	      0.00025785	     -0.19252586	     -0.05645577	      0.88255490	     -0.00029873	     -0.20929042	      0.00471669	     -0.00020369	     46.05005589
      2.51833419	     -0.05140017	      0.00029295	     -0.19248321	     -0.05644883	      0.88255460	     -0.00029866	     -0.20927588	      0.00472275	     -0.00020972	     45.93830221
      2.51961220	     -0.05137125	      0.00032034	     -0.19245468	     -0.05644279	      0.88255432	     -0.00029859	     -0.20926393	      0.00472818	     -0.00021641	     45.79480035
      2.52089021	     -0.05134036	      0.00035043	     -0.19242425	     -0.05643674	      0.88255404	     -0.00029852	     -0.20925266	      0.00473380	     -0.00022446	     45.72293256
      2.52216822	     -0.05131767	      0.00037733	     -0.19240195	     -0.05643069	      0.88255375	     -0.00029843	     -0.20924199	      0.00473968	     -0.00023380	     45.54251331
      2.52344623	     -0.05129300	      0.00040614	     -0.19237771	     -0.05642463	      0.88255344	     -0.00029834	     -0.20923198	      0.00474577	     -0.00024441	     45.47972532
      2.52472423	     -0.05127608	      0.00043178	     -0.19236116	     -0.05641856	      0.88255312	     -0.00029825	     -0.20922257	      0.00475217	     -0.00025616	     45.26316944
      2.52600224	     -0.05125813	      0.00045893	     -0.19234361	     -0.05641248	      0.88255279	     -0.00029814	     -0.20921384	      0.00475877	     -0.00026905	     45.19661222
      2.52728025	     -0.05124882	      0.00048322	     -0.19233465	     -0.05640639	      0.88255244	     -0.00029803	     -0.20920577	      0.00476573	     -0.00028296	     44.95806663
      2.52855826	     -0.05123723	      0.00050891	     -0.19232343	     -0.05640030	      0.88255207	     -0.00029792	     -0.20919838	      0.00477292	     -0.00029787	     44.89758290
      2.52983627	     -0.05123343	      0.00053190	     -0.19231995	     -0.05639419	      0.88255167	     -0.00029780	     -0.20919160	      0.00478050	     -0.00031357	     44.65212966
      2.53111428	     -0.05122748	      0.00055613	     -0.19231436	     -0.05638808	      0.88255126	     -0.00029767	     -0.20918548	      0.00478831	     -0.00033005	     44.58407604
      2.53239229	     -0.05122897	      0.00057784	     -0.19231616	     -0.05638195	      0.88255083	     -0.00029754	     -0.20917993	      0.00479650	     -0.00034709	     44.33575213
      2.53367030	     -0.05122789	      0.00060085	     -0.19231541	     -0.05637582	      0.88255038	     -0.00029741	     -0.20917500	      0.00480490	     -0.00036464	     44.26437163
      2.53494831	     -0.05123369	      0.00062138	     -0.19232150	     -0.05636967	      0.88254990	     -0.00029728	     -0.20917059	      0.00481368	     -0.00038245	     44.02524892
      2.53622632	     -0.05123645	      0.00064273	     -0.19232457	     -0.05636351	      0.88254940	     -0.00029714	     -0.20916672	      0.00482267	     -0.00040045	     43.95132395
      2.53750433	     -0.05124479	      0.00066164	     -0.19233318	     -0.05635735	      0.88254888	     -0.00029701	     -0.20916328	      0.00483202	     -0.00041834	     43.72773213
      2.53878234	     -0.05125037	      0.00068116	     -0.19233904	     -0.05635116	      0.88254833	     -0.00029687	     -0.20916028	      0.00484157	     -0.00043605	     43.64034135
      2.54006035	     -0.05126154	      0.00069830	     -0.19235046	     -0.05634497	      0.88254776	     -0.00029673	     -0.20915762	      0.00485143	     -0.00045336	     43.42820441
      2.54133836	     -0.05127030	      0.00071580	     -0.19235947	     -0.05633876	      0.88254717	     -0.00029659	     -0.20915533	      0.00486149	     -0.00047024	     43.33358359
      2.54261637	     -0.05128440	      0.00073093	     -0.19237378	     -0.05633254	      0.88254656	     -0.00029645	     -0.20915332	      0.00487187	     -0.00048652	     43.13680704
      2.54389438	     -0.05129620	      0.00074615	     -0.19238580	     -0.05632631	      0.88254593	     -0.00029631	     -0.20915161	      0.00488249	     -0.00050216	     43.03820248
      2.54544566	     -0.05131669	      0.00076125	     -0.19240650	     -0.05631873	      0.88254513	     -0.00029614	     -0.20914982	      0.00489588	     -0.00052005	     42.80350986
      2.54657837	     -0.05132608	      0.00077317	     -0.19241605	     -0.05631318	      0.88254454	     -0.00029602	     -0.20914872	      0.00490589	     -0.00053236	     42.76709477
      2.54771108	     -0.05134062	      0.00078225	     -0.19243071	     -0.05630761	      0.88254393	     -0.00029591	     -0.20914769	      0.00491626	     -0.00054385	     42.63455421
      2.54924290	     -0.05135680	      0.00079385	     -0.19244705	     -0.05630007	      0.88254308	     -0.00029575	     -0.20914642	      0.00493064	     -0.00055797	     42.55121906
      2.55061334	     -0.05137593	      0.00080060	     -0.19246626	     -0.05629330	      0.88254231	     -0.00029561	     -0.20914531	      0.00494392	     -0.00056889	     42.40671494
      2.55198379	     -0.05138872	      0.00080769	     -0.19247913	     -0.05628652	      0.88254153	     -0.00029548	     -0.20914425	      0.00495731	     -0.00057805	     42.39847173
      2.55316390	     -0.05140815	      0.00080951	     -0.19249855	     -0.05628066	      0.88254084	     -0.00029537	     -0.20914330	      0.00496905	     -0.00058418	     42.25529344
      2.55434402	     -0.05142253	      0.00081199	     -0.19251294	     -0.05627479	      0.88254015	     -0.00029527	     -0.20914237	      0.00498071	     -0.00058873	     42.21227273
      2.55577606	     -0.05144554	      0.00081173	     -0.19253590	     -0.05626765	      0.88253930	     -0.00029514	     -0.20914121	      0.00499490	     -0.00059200	     42.10172196
      2.55720810	     -0.05146395	      0.00081161	     -0.19255427	     -0.05626049	      0.88253845	     -0.00029502	     -0.20914006	      0.00500893	     -0.00059296	     42.08857593
      2.55838403	     -0.05148675	      0.00080771	     -0.19257696	     -0.05625459	      0.88253776	     -0.00029493	     -0.20913906	      0.00502051	     -0.00059195	     41.97990988
      2.55955996	     -0.05150470	      0.00080432	     -0.19259483	     -0.05624868	      0.88253706	     -0.00029484	     -0.20913807	      0.00503197	     -0.00058943	     41.96474872
      2.56101916	     -0.05153260	      0.00079660	     -0.19262255	     -0.05624133	      0.88253621	     -0.00029473	     -0.20913678	      0.00504617	     -0.00058407	     41.89626202
      2.56247836	     -0.05155586	      0.00078906	     -0.19264564	     -0.05623395	      0.88253536	     -0.00029463	     -0.20913549	      0.00506014	     -0.00057638	     41.91077553
      2.56362279	     -0.05158175	      0.00077939	     -0.19267132	     -0.05622815	      0.88253470	     -0.00029456	     -0.20913443	      0.00507110	     -0.00056870	     41.81050571
      2.56476721	     -0.05160327	      0.00077042	     -0.19269266	     -0.05622235	      0.88253406	     -0.00029448	     -0.20913339	      0.00508189	     -0.00055977	     41.79744334
      2.56628154	     -0.05163654	      0.00075533	     -0.19272563	     -0.05621464	      0.88253322	     -0.00029439	     -0.20913199	      0.00509615	     -0.00054602	     41.74979140
      2.56779586	     -0.05166430	      0.00074035	     -0.19275309	     -0.05620691	      0.88253240	     -0.00029430	     -0.20913059	      0.00511026	     -0.00053024	     41.80045411
      2.56890646	     -0.05169168	      0.00072584	     -0.19278020	     -0.05620123	      0.88253182	     -0.00029424	     -0.20912948	      0.00512068	     -0.00051733	     41.71882523
      2.57001707	     -0.05171369	      0.00071231	     -0.19280196	     -0.05619554	      0.88253126	     -0.00029418	     -0.20912836	      0.00513097	     -0.00050348	     41.72511541
      2.57160522	     -0.05174817	      0.00069043	     -0.19283603	     -0.05618738	      0.88253047	     -0.00029409	     -0.20912661	      0.00514566	     -0.00048206	     41.69635988
      2.57296559	     -0.05177380	      0.00067173	     -0.19286131	     -0.05618037	      0.88252983	     -0.00029402	     -0.20912500	      0.00515809	     -0.00046244	     41.72314781
      2.57432595	     -0.05180428	      0.00064994	     -0.19289140	     -0.05617334	      0.88252922	     -0.00029396	     -0.20912323	      0.00517051	     -0.00044172	     41.67908010
      2.57568632	     -0.05182746	      0.00062933	     -0.19291421	     -0.05616630	      0.88252863	     -0.00029389	     -0.20912134	      0.00518274	     -0.00042015	     41.75391077
      2.57704669	     -0.05185909	      0.00060460	     -0.19294538	     -0.05615924	      0.88252807	     -0.00029383	     -0.20911925	      0.00519498	     -0.00039768	     41.68915352
      2.57821539	     -0.05187752	      0.00058554	     -0.19296348	     -0.05615316	      0.88252762	     -0.00029377	     -0.20911736	      0.00520523	     -0.00037795	     41.75373874
      2.57938409	     -0.05190155	      0.00056368	     -0.19298712	     -0.05614707	      0.88252719	     -0.00029371	     -0.20911530	      0.00521542	     -0.00035779	     41.73810338
      2.58085760	     -0.05192711	      0.00053644	     -0.19301219	     -0.05613938	      0.88252668	     -0.00029364	     -0.20911255	      0.00522799	     -0.00033201	     41.79965579
      2.58233110	     -0.05195822	      0.00050614	     -0.19304276	     -0.05613167	      0.88252621	     -0.00029356	     -0.20910957	      0.00524036	     -0.00030590	     41.78058085
      2.58351186	     -0.05197633	      0.00048352	     -0.19306048	     -0.05612547	      0.88252586	     -0.00029350	     -0.20910709	      0.00524993	     -0.00028494	     41.87095711
      2.58469262	     -0.05199986	      0.00045830	     -0.19308356	     -0.05611927	      0.88252554	     -0.00029343	     -0.20910445	      0.00525935	     -0.00026391	     41.87466460
      2.58618526	     -0.05202517	      0.00042682	     -0.19310833	     -0.05611141	      0.88252516	     -0.00029334	     -0.20910096	      0.00527083	     -0.00023743	     41.95870712
      2.58767791	     -0.05205629	      0.00039189	     -0.19313882	     -0.05610354	      0.88252483	     -0.00029324	     -0.20909724	      0.00528189	     -0.00021100	     41.95003491
      2.58881559	     -0.05207282	      0.00036755	     -0.19315493	     -0.05609752	      0.88252460	     -0.00029316	     -0.20909431	      0.00528987	     -0.00019111	     42.04273692
      2.58995327	     -0.05209477	      0.00034078	     -0.19317641	     -0.05609150	      0.88252439	     -0.00029307	     -0.20909125	      0.00529764	     -0.00017143	     42.06342312
      2.59151473	     -0.05212146	      0.00030481	     -0.19320247	     -0.05608322	      0.88252415	     -0.00029294	     -0.20908690	      0.00530777	     -0.00014504	     42.15712416
      2.59307618	     -0.05215398	      0.00026580	     -0.19323430	     -0.05607492	      0.88252394	     -0.00029279	     -0.20908234	      0.00531742	     -0.00011943	     42.18675959
      2.59416556	     -0.05216969	      0.00024104	     -0.19324958	     -0.05606913	      0.88252382	     -0.00029268	     -0.20907910	      0.00532374	     -0.00010221	     42.27717595
      2.59525493	     -0.05219043	      0.00021357	     -0.19326984	     -0.05606332	      0.88252372	     -0.00029256	     -0.20907575	      0.00532985	     -0.00008547	     42.32388527
      2.59691066	     -0.05221944	      0.00017260	     -0.19329814	     -0.05605449	      0.88252360	     -0.00029237	     -0.20907054	      0.00533861	     -0.00006110	     42.42910157
      2.59826190	     -0.05224593	      0.00013724	     -0.19332401	     -0.05604727	      0.88252353	     -0.00029219	     -0.20906616	      0.00534530	     -0.00004223	     42.50728899
      2.59961313	     -0.05226859	      0.00010398	     -0.19334610	     -0.05604005	      0.88252348	     -0.00029200	     -0.20906171	      0.00535155	     -0.00002434	     42.59503144
      2.60096436	     -0.05229598	      0.00006739	     -0.19337284	     -0.05603281	      0.88252346	     -0.00029179	     -0.20905715	      0.00535735	     -0.00000744	     42.70758184
      2.60216311	     -0.05231627	      0.00003833	     -0.19339264	     -0.05602639	      0.88252346	     -0.00029159	     -0.20905307	      0.00536213	      0.00000675	     42.74566709
      2.60336187	     -0.05233972	      0.00000647	     -0.19341553	     -0.05601996	      0.88252348	     -0.00029137	     -0.20904892	      0.00536648	      0.00002014	     42.85266362
      2.60456062	     -0.05236162	     -0.00002363	     -0.19343692	     -0.05601352	      0.88252351	     -0.00029114	     -0.20904474	      0.00537048	      0.00003277	     42.91424936
      2.60605288	     -0.05238992	     -0.00006330	     -0.19346453	     -0.05600550	      0.88252357	     -0.00029083	     -0.20903947	      0.00537482	      0.00004747	     43.08231372
      2.60723632	     -0.05241094	     -0.00009276	     -0.19348504	     -0.05599914	      0.88252363	     -0.00029057	     -0.20903524	      0.00537782	      0.00005843	     43.11697273
      2.60841977	     -0.05243218	     -0.00012434	     -0.19350575	     -0.05599278	      0.88252371	     -0.00029029	     -0.20903095	      0.00538026	      0.00006877	     43.25304268
      2.60960321	     -0.05245211	     -0.00015440	     -0.19352516	     -0.05598641	      0.88252379	     -0.00029000	     -0.20902659	      0.00538220	      0.00007859	     43.31865642
      2.61112800	     -0.05247637	     -0.00019442	     -0.19354874	     -0.05597820	      0.88252392	     -0.00028960	     -0.20902084	      0.00538378	      0.00009043	     43.49428458
      2.61228930	     -0.05249325	     -0.00022302	     -0.19356514	     -0.05597195	      0.88252403	     -0.00028927	     -0.20901633	      0.00538438	      0.00009893	     43.52143699
      2.61345061	     -0.05250924	     -0.00025313	     -0.19358062	     -0.05596569	      0.88252415	     -0.00028894	     -0.20901170	      0.00538431	      0.00010688	     43.64822129
      2.61485507	     -0.05252703	     -0.00028757	     -0.19359783	     -0.05595813	      0.88252431	     -0.00028851	     -0.20900591	      0.00538352	      0.00011590	     43.73277888
      2.61611028	     -0.05254059	     -0.00031964	     -0.19361086	     -0.05595137	      0.88252446	     -0.00028811	     -0.20900054	      0.00538202	      0.00012329	     43.89771895
      2.61736550	     -0.05254918	     -0.00034867	     -0.19361897	     -0.05594462	      0.88252462	     -0.00028769	     -0.20899492	      0.00537995	      0.00013022	     43.97388326
      2.61862072	     -0.05255154	     -0.00037923	     -0.19362083	     -0.05593787	      0.88252479	     -0.00028725	     -0.20898890	      0.00537713	      0.00013669	     44.17123388
      2.61987593	     -0.05254741	     -0.00040647	     -0.19361626	     -0.05593112	      0.88252496	     -0.00028681	     -0.20898237	      0.00537371	      0.00014300	     44.26503347
      2.62113115	     -0.05253695	     -0.00043531	     -0.19360533	     -0.05592438	      0.88252514	     -0.00028634	     -0.20897524	      0.00536939	      0.00014916	     44.45817841
      2.62238636	     -0.05252002	     -0.00046042	     -0.19358800	     -0.05591764	      0.88252534	     -0.00028586	     -0.20896742	      0.00536434	      0.00015542	     44.55032560
      2.62364158	     -0.05249685	     -0.00048780	     -0.19356437	     -0.05591091	      0.88252553	     -0.00028537	     -0.20895885	      0.00535830	      0.00016175	     44.75209808
      2.62489680	     -0.05246875	     -0.00051125	     -0.19353589	     -0.05590419	      0.88252574	     -0.00028486	     -0.20894952	      0.00535144	      0.00016842	     44.84128839
      2.62615201	     -0.05243667	     -0.00053762	     -0.19350337	     -0.05589748	      0.88252596	     -0.00028434	     -0.20893945	      0.00534349	      0.00017529	     45.05142004
      2.62725946	     -0.05240580	     -0.00055752	     -0.19347217	     -0.05589157	      0.88252616	     -0.00028386	     -0.20892996	      0.00533577	      0.00018172	     45.13127436
      2.62836691	     -0.05237308	     -0.00057913	     -0.19343907	     -0.05588566	      0.88252636	     -0.00028338	     -0.20891995	      0.00532719	      0.00018836	     45.27868739
      2.62974189	     -0.05233014	     -0.00060394	     -0.19339570	     -0.05587834	      0.88252663	     -0.00028277	     -0.20890683	      0.00531549	      0.00019698	     45.42593370
      2.63111688	     -0.05228532	     -0.00062989	     -0.19335040	     -0.05587104	      0.88252690	     -0.00028214	     -0.20889303	      0.00530252	      0.00020583	     45.61766901
      2.63223482	     -0.05224792	     -0.00064819	     -0.19331267	     -0.05586512	      0.88252714	     -0.00028162	     -0.20888135	      0.00529118	      0.00021319	     45.70149788
      2.63335276	     -0.05221075	     -0.00066788	     -0.19327512	     -0.05585921	      0.88252738	     -0.00028109	     -0.20886933	      0.00527902	      0.00022047	     45.82707201
      2.63473962	     -0.05216517	     -0.00069008	     -0.19322911	     -0.05585190	      0.88252769	     -0.00028042	     -0.20885402	      0.00526300	      0.00022926	     45.94601483
      2.63612647	     -0.05212012	     -0.00071330	     -0.19318360	     -0.05584462	      0.88252801	     -0.00027974	     -0.20883835	      0.00524593	      0.00023737	     46.10791103
      2.63719657	     -0.05208468	     -0.00072808	     -0.19314786	     -0.05583901	      0.88252827	     -0.00027920	     -0.20882605	      0.00523226	      0.00024316	     46.16697641
      2.63826667	     -0.05204876	     -0.00074428	     -0.19311161	     -0.05583342	      0.88252853	     -0.00027865	     -0.20881357	      0.00521809	      0.00024832	     46.27006520
      2.63971742	     -0.05199979	     -0.00076424	     -0.19306222	     -0.05582586	      0.88252890	     -0.00027790	     -0.20879642	      0.00519831	      0.00025425	     46.39391585
      2.64116817	     -0.05194978	     -0.00078528	     -0.19301176	     -0.05581834	      0.88252927	     -0.00027714	     -0.20877900	      0.00517784	      0.00025869	     46.56495361
      2.64219622	     -0.05191430	     -0.00079728	     -0.19297601	     -0.05581302	      0.88252954	     -0.00027659	     -0.20876650	      0.00516309	      0.00026096	     46.61029233
      2.64322427	     -0.05187884	     -0.00081065	     -0.19294026	     -0.05580772	      0.88252981	     -0.00027603	     -0.20875389	      0.00514802	      0.00026234	     46.69602309
      2.64476100	     -0.05182530	     -0.00082882	     -0.19288630	     -0.05579983	      0.88253021	     -0.00027518	     -0.20873484	      0.00512510	      0.00026281	     46.80769863
      2.64604653	     -0.05177994	     -0.00084438	     -0.19284058	     -0.05579325	      0.88253055	     -0.00027447	     -0.20871872	      0.00510553	      0.00026165	     46.90665396
      2.64733206	     -0.05173372	     -0.00085740	     -0.19279405	     -0.05578670	      0.88253088	     -0.00027374	     -0.20870245	      0.00508572	      0.00025915	     46.97726514
      2.64861759	     -0.05168674	     -0.00087189	     -0.19274673	     -0.05578018	      0.88253121	     -0.00027300	     -0.20868600	      0.00506555	      0.00025523	     47.06851147
      2.64990313	     -0.05163963	     -0.00088265	     -0.19269933	     -0.05577368	      0.88253154	     -0.00027226	     -0.20866940	      0.00504519	      0.00025008	     47.11067908
      2.65098602	     -0.05160034	     -0.00089413	     -0.19265976	     -0.05576822	      0.88253181	     -0.00027162	     -0.20865532	      0.00502772	      0.00024466	     47.15194865
      2.65206891	     -0.05156140	     -0.00090318	     -0.19262058	     -0.05576279	      0.88253207	     -0.00027098	     -0.20864116	      0.00501013	      0.00023836	     47.17173041
      2.65347488	     -0.05151097	     -0.00091552	     -0.19256981	     -0.05575576	      0.88253240	     -0.00027013	     -0.20862270	      0.00498699	      0.00022877	     47.21241819
      2.65488086	     -0.05145950	     -0.00092498	     -0.19251807	     -0.05574876	      0.88253271	     -0.00026928	     -0.20860415	      0.00496364	      0.00021774	     47.23265548
      2.65597016	     -0.05141865	     -0.00093397	     -0.19247696	     -0.05574337	      0.88253294	     -0.00026861	     -0.20858971	      0.00494533	      0.00020816	     47.25660550
      2.65705946	     -0.05137736	     -0.00094065	     -0.19243547	     -0.05573799	      0.88253316	     -0.00026794	     -0.20857518	      0.00492692	      0.00019783	     47.25328058
      2.65849073	     -0.05132371	     -0.00095015	     -0.19238152	     -0.05573096	      0.88253344	     -0.00026705	     -0.20855599	      0.00490247	      0.00018308	     47.26215016
      2.65992199	     -0.05127033	     -0.00095688	     -0.19232790	     -0.05572396	      0.88253369	     -0.00026614	     -0.20853673	      0.00487782	      0.00016713	     47.24175218
      2.66096399	     -0.05123184	     -0.00096378	     -0.19228918	     -0.05571888	      0.88253386	     -0.00026548	     -0.20852267	      0.00485965	      0.00015470	     47.23496269
      2.66200599	     -0.05119355	     -0.00096852	     -0.19225071	     -0.05571383	      0.88253401	     -0.00026481	     -0.20850859	      0.00484141	      0.00014171	     47.20656907
      2.66352102	     -0.05113882	     -0.00097579	     -0.19219569	     -0.05570652	      0.88253421	     -0.00026383	     -0.20848812	      0.00481465	      0.00012179	     47.18421020
      2.66480991	     -0.05109304	     -0.00098024	     -0.19214971	     -0.05570032	      0.88253436	     -0.00026299	     -0.20847070	      0.00479173	      0.00010401	     47.13301494
      2.66609880	     -0.05104686	     -0.00098594	     -0.19210329	     -0.05569416	      0.88253448	     -0.00026214	     -0.20845331	      0.00476859	      0.00008545	     47.12780392
      2.66738769	     -0.05100002	     -0.00098860	     -0.19205627	     -0.05568803	      0.88253458	     -0.00026128	     -0.20843590	      0.00474539	      0.00006634	     47.05672563
      2.66867658	     -0.05095327	     -0.00099381	     -0.19200928	     -0.05568193	      0.88253465	     -0.00026042	     -0.20841848	      0.00472194	      0.00004662	     47.06204042
      2.66976719	     -0.05091357	     -0.00099490	     -0.19196944	     -0.05567679	      0.88253469	     -0.00025968	     -0.20840373	      0.00470207	      0.00002969	     46.96732671
      2.67085780	     -0.05087385	     -0.00099758	     -0.19192955	     -0.05567167	      0.88253471	     -0.00025895	     -0.20838897	      0.00468204	      0.00001247	     46.93495516
      2.67226745	     -0.05082264	     -0.00099901	     -0.19187816	     -0.05566509	      0.88253472	     -0.00025798	     -0.20836988	      0.00465604	     -0.00001001	     46.85583824
      2.67367710	     -0.05077245	     -0.00100157	     -0.19182775	     -0.05565855	      0.88253469	     -0.00025701	     -0.20835082	      0.00462984	     -0.00003274	     46.83458783
      2.67477884	     -0.05073325	     -0.00100112	     -0.19178843	     -0.05565346	      0.88253464	     -0.00025625	     -0.20833598	      0.00460935	     -0.00005052	     46.73192603
      2.67588059	     -0.05069401	     -0.00100228	     -0.19174904	     -0.05564839	      0.88253457	     -0.00025548	     -0.20832119	      0.00458874	     -0.00006836	     46.69415176
      2.67731206	     -0.05064288	     -0.00100179	     -0.19169773	     -0.05564184	      0.88253446	     -0.00025448	     -0.20830205	      0.00456197	     -0.00009143	     46.61019589
      2.67874353	     -0.05059201	     -0.00100269	     -0.19164665	     -0.05563533	      0.88253431	     -0.00025347	     -0.20828299	      0.00453512	     -0.00011442	     46.60698200
      2.67980154	     -0.05055432	     -0.00100045	     -0.19160887	     -0.05563054	      0.88253418	     -0.00025272	     -0.20826895	      0.00451539	     -0.00013122	     46.49669256
      2.68085955	     -0.05051638	     -0.00099961	     -0.19157081	     -0.05562578	      0.88253403	     -0.00025196	     -0.20825493	      0.00449564	     -0.00014792	     46.46271861
      2.68236832	     -0.05046147	     -0.00099655	     -0.19151575	     -0.05561901	      0.88253379	     -0.00025088	     -0.20823496	      0.00446761	     -0.00017141	     46.38349156
      2.68366540	     -0.05041427	     -0.00099451	     -0.19146841	     -0.05561324	      0.88253356	     -0.00024995	     -0.20821781	      0.00444359	     -0.00019129	     46.35191425
      2.68496249	     -0.05036698	     -0.00098997	     -0.19142102	     -0.05560749	      0.88253330	     -0.00024900	     -0.20820066	      0.00441977	     -0.00021075	     46.25658973
      2.68625958	     -0.05031956	     -0.00098725	     -0.19137346	     -0.05560177	      0.88253301	     -0.00024806	     -0.20818354	      0.00439603	     -0.00022989	     46.25210692
      2.68755667	     -0.05027140	     -0.00098078	     -0.19132523	     -0.05559608	      0.88253270	     -0.00024710	     -0.20816642	      0.00437260	     -0.00024848	     46.13840904
      2.68866272	     -0.05023015	     -0.00097763	     -0.19128387	     -0.05559126	      0.88253242	     -0.00024629	     -0.20815183	      0.00435269	     -0.00026403	     46.12875539
      2.68976878	     -0.05018871	     -0.00097196	     -0.19124238	     -0.05558645	      0.88253212	     -0.00024547	     -0.20813725	      0.00433302	     -0.00027915	     46.05241015
      2.69118270	     -0.05013433	     -0.00096525	     -0.19118790	     -0.05558034	      0.88253171	     -0.00024442	     -0.20811860	      0.00430811	     -0.00029797	     46.02243651
      2.69259662	     -0.05007753	     -0.00095564	     -0.19113107	     -0.05557427	      0.88253128	     -0.00024336	     -0.20809991	      0.00428360	     -0.00031605	     45.92822108
      2.69371711	     -0.05003123	     -0.00094960	     -0.19108471	     -0.05556948	      0.88253091	     -0.00024251	     -0.20808504	      0.00426432	     -0.00032990	     45.93065880
      2.69483760	     -0.04998427	     -0.00094115	     -0.19103772	     -0.05556471	      0.88253054	     -0.00024167	     -0.20807011	      0.00424530	     -0.00034321	     45.86439304
      2.69627077	     -0.04992371	     -0.00093102	     -0.19097713	     -0.05555865	      0.88253003	     -0.00024058	     -0.20805095	      0.00422118	     -0.00035955	     45.85431249
      2.69770395	     -0.04986413	     -0.00091803	     -0.19091755	     -0.05555262	      0.88252951	     -0.00023948	     -0.20803175	      0.00419738	     -0.00037503	     45.77658675
      2.69878464	     -0.04981974	     -0.00091024	     -0.19087311	     -0.05554809	      0.88252909	     -0.00023865	     -0.20801730	      0.00417942	     -0.00038627	     45.82735420
      2.69986534	     -0.04977598	     -0.00090029	     -0.19082935	     -0.05554358	      0.88252867	     -0.00023781	     -0.20800289	      0.00416154	     -0.00039705	     45.82408653
      2.70136892	     -0.04971714	     -0.00088717	     -0.19077048	     -0.05553734	      0.88252806	     -0.00023664	     -0.20798295	      0.00413650	     -0.00041148	     45.90473252
      2.70287249	     -0.04966212	     -0.00087165	     -0.19071546	     -0.05553114	      0.88252743	     -0.00023546	     -0.20796324	      0.00411125	     -0.00042529	     45.93948783
      2.70391414	     -0.04962678	     -0.00086312	     -0.19068006	     -0.05552687	      0.88252699	     -0.00023464	     -0.20794978	      0.00409348	     -0.00043472	     46.06767123
      2.70495580	     -0.04959347	     -0.00085260	     -0.19064673	     -0.05552261	      0.88252653	     -0.00023382	     -0.20793653	      0.00407565	     -0.00044403	     46.14777015
      2.70655660	     -0.04954562	     -0.00083686	     -0.19059883	     -0.05551611	      0.88252581	     -0.00023254	     -0.20791661	      0.00404802	     -0.00045834	     46.35345354
      2.70788186	     -0.04950844	     -0.00082218	     -0.19056164	     -0.05551076	      0.88252519	     -0.00023147	     -0.20790055	      0.00402515	     -0.00047023	     46.49567615
      2.70920712	     -0.04947325	     -0.00080872	     -0.19052640	     -0.05550544	      0.88252456	     -0.00023039	     -0.20788489	      0.00400229	     -0.00048229	     46.74653976
      2.71053238	     -0.04943996	     -0.00079234	     -0.19049312	     -0.05550015	      0.88252391	     -0.00022930	     -0.20786963	      0.00397974	     -0.00049442	     46.88675175
      2.71171324	     -0.04941192	     -0.00077982	     -0.19046504	     -0.05549547	      0.88252332	     -0.00022833	     -0.20785637	      0.00395983	     -0.00050542	     47.14126462
      2.71289410	     -0.04938514	     -0.00076477	     -0.19043827	     -0.05549080	      0.88252272	     -0.00022735	     -0.20784344	      0.00394038	     -0.00051646	     47.28966418
      2.71407496	     -0.04935956	     -0.00075062	     -0.19041269	     -0.05548616	      0.88252210	     -0.00022636	     -0.20783082	      0.00392136	     -0.00052763	     47.51440357
      2.71560696	     -0.04932793	     -0.00073002	     -0.19038110	     -0.05548017	      0.88252128	     -0.00022507	     -0.20781492	      0.00389762	     -0.00054217	     47.72454757
      2.71681543	     -0.04930436	     -0.00071472	     -0.19035755	     -0.05547547	      0.88252062	     -0.00022404	     -0.20780274	      0.00387964	     -0.00055366	     47.98311361
      2.71802390	     -0.04928177	     -0.00069711	     -0.19033502	     -0.05547079	      0.88251994	     -0.00022300	     -0.20779089	      0.00386256	     -0.00056498	     48.12427819
      2.71923237	     -0.04926017	     -0.00068047	     -0.19031347	     -0.05546614	      0.88251926	     -0.00022195	     -0.20777935	      0.00384630	     -0.00057621	     48.34820885
      2.72074181	     -0.04923414	     -0.00065747	     -0.19028755	     -0.05546035	      0.88251838	     -0.00022063	     -0.20776536	      0.00382737	     -0.00058996	     48.52160637
      2.72193376	     -0.04921428	     -0.00064073	     -0.19026775	     -0.05545579	      0.88251767	     -0.00021958	     -0.20775463	      0.00381336	     -0.00060064	     48.76663000
      2.72312571	     -0.04919473	     -0.00062174	     -0.19024832	     -0.05545125	      0.88251694	     -0.00021852	     -0.20774418	      0.00380039	     -0.00061104	     48.87700666
      2.72431766	     -0.04917573	     -0.00060360	     -0.19022942	     -0.05544673	      0.88251621	     -0.00021746	     -0.20773398	      0.00378829	     -0.00062120	     49.06498761
      2.72588905	     -0.04915142	     -0.00057763	     -0.19020529	     -0.05544079	      0.88251522	     -0.00021604	     -0.20772093	      0.00377386	     -0.00063413	     49.19457606
      2.72707689	     -0.04913387	     -0.00055960	     -0.19018784	     -0.05543631	      0.88251446	     -0.00021496	     -0.20771135	      0.00376393	     -0.00064359	     49.40079024
      2.72826474	     -0.04911677	     -0.00053943	     -0.19017090	     -0.05543185	      0.88251369	     -0.00021387	     -0.20770201	      0.00375502	     -0.00065266	     49.45736449
      2.72969793	     -0.04909716	     -0.00051635	     -0.19015146	     -0.05542647	      0.88251275	     -0.00021254	     -0.20769106	      0.00374541	     -0.00066320	     49.64637812
      2.73098588	     -0.04908012	     -0.00049338	     -0.19013461	     -0.05542165	      0.88251189	     -0.00021133	     -0.20768153	      0.00373799	     -0.00067219	     49.65189416
      2.73227383	     -0.04906422	     -0.00047247	     -0.19011887	     -0.05541684	      0.88251102	     -0.00021012	     -0.20767227	      0.00373149	     -0.00068083	     49.83036770
      2.73356179	     -0.04904878	     -0.00044882	     -0.19010366	     -0.05541204	      0.88251014	     -0.00020889	     -0.20766331	      0.00372611	     -0.00068901	     49.79843589
      2.73484974	     -0.04903446	     -0.00042749	     -0.19008951	     -0.05540725	      0.88250924	     -0.00020766	     -0.20765462	      0.00372156	     -0.00069686	     49.96371128
      2.73613769	     -0.04902033	     -0.00040319	     -0.19007562	     -0.05540245	      0.88250834	     -0.00020641	     -0.20764621	      0.00371807	     -0.00070425	     49.89539966
      2.73742564	     -0.04900750	     -0.00038149	     -0.19006298	     -0.05539767	      0.88250743	     -0.00020516	     -0.20763807	      0.00371531	     -0.00071134	     50.04810932
      2.73871359	     -0.04899500	     -0.00035667	     -0.19005074	     -0.05539288	      0.88250651	     -0.00020390	     -0.20763021	      0.00371354	     -0.00071801	     49.94775821
      2.74000155	     -0.04898430	     -0.00033474	     -0.19004024	     -0.05538810	      0.88250558	     -0.00020262	     -0.20762262	      0.00371243	     -0.00072438	     50.08614073
      2.74128950	     -0.04897357	     -0.00030943	     -0.19002978	     -0.05538332	      0.88250464	     -0.00020134	     -0.20761531	      0.00371224	     -0.00073034	     49.95716448
      2.74257745	     -0.04896487	     -0.00028726	     -0.19002129	     -0.05537854	      0.88250370	     -0.00020004	     -0.20760828	      0.00371264	     -0.00073604	     50.07945885
      2.74386540	     -0.04895598	     -0.00026156	     -0.19001268	     -0.05537376	      0.88250275	     -0.00019874	     -0.20760154	      0.00371392	     -0.00074136	     49.92785242
      2.74515336	     -0.04894990	     -0.00023932	     -0.19000681	     -0.05536897	      0.88250179	     -0.00019743	     -0.20759509	      0.00371572	     -0.00074646	     50.03418701
      2.74644131	     -0.04894364	     -0.00021340	     -0.19000083	     -0.05536419	      0.88250083	     -0.00019610	     -0.20758895	      0.00371836	     -0.00075122	     49.86803136
      2.74772926	     -0.04894165	     -0.00019131	     -0.18999905	     -0.05535939	      0.88249986	     -0.00019477	     -0.20758313	      0.00372148	     -0.00075583	     49.95357590
      2.74901721	     -0.04894013	     -0.00016538	     -0.18999783	     -0.05535460	      0.88249888	     -0.00019343	     -0.20757770	      0.00372538	     -0.00076019	     49.77510281
      2.75030516	     -0.04894477	     -0.00014348	     -0.19000268	     -0.05534980	      0.88249790	     -0.00019208	     -0.20757268	      0.00372974	     -0.00076451	     49.83094261
      2.75159312	     -0.04894980	     -0.00011744	     -0.19000800	     -0.05534499	      0.88249691	     -0.00019072	     -0.20756816	      0.00373487	     -0.00076872	     49.64701805
      2.75288107	     -0.04896284	     -0.00009609	     -0.19002124	     -0.05534018	      0.88249592	     -0.00018935	     -0.20756417	      0.00374046	     -0.00077299	     49.66180794
      2.75416902	     -0.04897585	     -0.00007000	     -0.19003455	     -0.05533536	      0.88249492	     -0.00018798	     -0.20756080	      0.00374681	     -0.00077726	     49.48064827
      2.75545697	     -0.04899801	     -0.00004877	     -0.19005691	     -0.05533053	      0.88249392	     -0.00018659	     -0.20755806	      0.00375370	     -0.00078173	     49.45891965
      2.75661334	     -0.04901621	     -0.00002552	     -0.19007538	     -0.05532618	      0.88249301	     -0.00018534	     -0.20755621	      0.00376056	     -0.00078593	     49.31875165
      2.75776971	     -0.04904069	     -0.00000514	     -0.19010008	     -0.05532183	      0.88249210	     -0.00018408	     -0.20755491	      0.00376795	     -0.00079041	     49.23998742
      2.75917253	     -0.04907096	      0.00002181	     -0.19013067	     -0.05531654	      0.88249098	     -0.00018254	     -0.20755411	      0.00377774	     -0.00079624	     49.13302147
      2.76057534	     -0.04910939	      0.00004614	     -0.19016937	     -0.05531123	      0.88248986	     -0.00018099	     -0.20755414	      0.00378839	     -0.00080256	     49.01011791
      2.76173889	     -0.04913975	      0.00006949	     -0.19020002	     -0.05530682	      0.88248893	     -0.00017970	     -0.20755485	      0.00379789	     -0.00080825	     48.92704404
      2.76290245	     -0.04917764	      0.00009023	     -0.19023816	     -0.05530239	      0.88248798	     -0.00017840	     -0.20755616	      0.00380800	     -0.00081436	     48.79668310
      2.76431453	     -0.04922371	      0.00011739	     -0.19028458	     -0.05529700	      0.88248683	     -0.00017682	     -0.20755862	      0.00382109	     -0.00082240	     48.70118478
      2.76572661	     -0.04927908	      0.00014171	     -0.19034026	     -0.05529160	      0.88248566	     -0.00017522	     -0.20756199	      0.00383510	     -0.00083106	     48.49608473
      2.76684349	     -0.04931938	      0.00016418	     -0.19038086	     -0.05528731	      0.88248473	     -0.00017396	     -0.20756534	      0.00384680	     -0.00083839	     48.45114173
      2.76796037	     -0.04936651	      0.00018423	     -0.19042826	     -0.05528301	      0.88248379	     -0.00017268	     -0.20756923	      0.00385911	     -0.00084606	     48.30672095
      2.76943155	     -0.04942745	      0.00021208	     -0.19048960	     -0.05527732	      0.88248253	     -0.00017100	     -0.20757521	      0.00387622	     -0.00085660	     48.22318621
      2.77090273	     -0.04949711	      0.00023697	     -0.19055962	     -0.05527160	      0.88248127	     -0.00016931	     -0.20758207	      0.00389437	     -0.00086734	     48.00937115
      2.77198864	     -0.04954446	      0.00025778	     -0.19060728	     -0.05526736	      0.88248032	     -0.00016805	     -0.20758775	      0.00390829	     -0.00087529	     48.00645629
      2.77307454	     -0.04959874	      0.00027608	     -0.19066183	     -0.05526311	      0.88247936	     -0.00016680	     -0.20759388	      0.00392270	     -0.00088305	     47.87508142
      2.77461399	     -0.04967629	      0.00030264	     -0.19073980	     -0.05525706	      0.88247800	     -0.00016501	     -0.20760340	      0.00394376	     -0.00089358	     47.78286131
      2.77593755	     -0.04974955	      0.00032352	     -0.19081339	     -0.05525182	      0.88247681	     -0.00016348	     -0.20761233	      0.00396244	     -0.00090190	     47.59928745
      2.77726112	     -0.04982010	      0.00034592	     -0.19088431	     -0.05524657	      0.88247561	     -0.00016194	     -0.20762196	      0.00398148	     -0.00090946	     47.56041420
      2.77858468	     -0.04989997	      0.00036512	     -0.19096450	     -0.05524128	      0.88247440	     -0.00016040	     -0.20763220	      0.00400100	     -0.00091609	     47.33505363
      2.77990825	     -0.04997451	      0.00038704	     -0.19103943	     -0.05523598	      0.88247319	     -0.00015886	     -0.20764312	      0.00402078	     -0.00092193	     47.32283964
      2.78106269	     -0.05004946	      0.00040251	     -0.19111465	     -0.05523132	      0.88247212	     -0.00015752	     -0.20765311	      0.00403844	     -0.00092629	     47.11153299
      2.78221713	     -0.05012035	      0.00041970	     -0.19118586	     -0.05522665	      0.88247105	     -0.00015619	     -0.20766357	      0.00405635	     -0.00093007	     47.04377118
      2.78363824	     -0.05021371	      0.00043848	     -0.19127959	     -0.05522087	      0.88246972	     -0.00015455	     -0.20767701	      0.00407888	     -0.00093386	     46.87355194
      2.78505936	     -0.05030332	      0.00045847	     -0.19136960	     -0.05521506	      0.88246839	     -0.00015292	     -0.20769104	      0.00410182	     -0.00093678	     46.81067854
      2.78623373	     -0.05038366	      0.00047159	     -0.19145022	     -0.05521023	      0.88246729	     -0.00015158	     -0.20770300	      0.00412121	     -0.00093844	     46.62214099
      2.78740810	     -0.05045947	      0.00048585	     -0.19152635	     -0.05520538	      0.88246619	     -0.00015024	     -0.20771532	      0.00414080	     -0.00093945	     46.52014049
      2.78884214	     -0.05055718	      0.00050099	     -0.19162441	     -0.05519942	      0.88246484	     -0.00014863	     -0.20773080	      0.00416516	     -0.00093979	     46.33040273
      2.79027618	     -0.05064938	      0.00051797	     -0.19171702	     -0.05519343	      0.88246349	     -0.00014702	     -0.20774674	      0.00418987	     -0.00093926	     46.20506281
      2.79141942	     -0.05072957	      0.00052824	     -0.19179748	     -0.05518863	      0.88246242	     -0.00014576	     -0.20775965	      0.00420998	     -0.00093822	     46.01094589
      2.79256266	     -0.05080399	      0.00053997	     -0.19187221	     -0.05518381	      0.88246135	     -0.00014450	     -0.20777275	      0.00423036	     -0.00093679	     45.88234902
      2.79404969	     -0.05090372	      0.00055255	     -0.19197232	     -0.05517750	      0.88245996	     -0.00014289	     -0.20778993	      0.00425747	     -0.00093425	     45.69833002
      2.79553673	     -0.05099638	      0.00056600	     -0.19206538	     -0.05517114	      0.88245857	     -0.00014129	     -0.20780721	      0.00428512	     -0.00093099	     45.55190739
      2.79665437	     -0.05107127	      0.00057249	     -0.19214052	     -0.05516634	      0.88245753	     -0.00014011	     -0.20782016	      0.00430635	     -0.00092793	     45.40167431
      2.79777200	     -0.05113927	      0.00058052	     -0.19220880	     -0.05516152	      0.88245650	     -0.00013894	     -0.20783306	      0.00432777	     -0.00092439	     45.26683673
      2.79932042	     -0.05123328	      0.00058953	     -0.19230318	     -0.05515479	      0.88245507	     -0.00013735	     -0.20785072	      0.00435782	     -0.00091853	     45.09936663
      2.80086884	     -0.05131803	      0.00059963	     -0.19238834	     -0.05514802	      0.88245365	     -0.00013578	     -0.20786805	      0.00438812	     -0.00091158	     44.91116663
      2.80194242	     -0.05138152	      0.00060279	     -0.19245205	     -0.05514330	      0.88245268	     -0.00013472	     -0.20787976	      0.00440932	     -0.00090604	     44.82462382
      2.80301600	     -0.05143882	      0.00060741	     -0.19250959	     -0.05513856	      0.88245171	     -0.00013367	     -0.20789126	      0.00443057	     -0.00089997	     44.70593151
      2.80466280	     -0.05152699	      0.00061182	     -0.19259811	     -0.05513123	      0.88245023	     -0.00013209	     -0.20790839	      0.00446327	     -0.00088959	     44.58342011
      2.80601972	     -0.05159529	      0.00061567	     -0.19266671	     -0.05512516	      0.88244903	     -0.00013082	     -0.20792203	      0.00449025	     -0.00088010	     44.42850664
      2.80737664	     -0.05166657	      0.00061608	     -0.19273823	     -0.05511905	      0.88244785	     -0.00012958	     -0.20793521	      0.00451724	     -0.00086974	     44.41353802
      2.80873355	     -0.05173094	      0.00061865	     -0.19280288	     -0.05511290	      0.88244667	     -0.00012836	     -0.20794797	      0.00454420	     -0.00085866	     44.21208702
      2.80994001	     -0.05179285	      0.00061658	     -0.19286497	     -0.05510740	      0.88244564	     -0.00012731	     -0.20795891	      0.00456812	     -0.00084826	     44.26920136
      2.81114646	     -0.05184919	      0.00061645	     -0.19292153	     -0.05510188	      0.88244463	     -0.00012627	     -0.20796952	      0.00459202	     -0.00083741	     44.13686140
      2.81235291	     -0.05190714	      0.00061347	     -0.19297965	     -0.05509632	      0.88244362	     -0.00012527	     -0.20797978	      0.00461585	     -0.00082611	     44.16604666
      2.81389123	     -0.05197651	      0.00061052	     -0.19304927	     -0.05508920	      0.88244236	     -0.00012401	     -0.20799237	      0.00464613	     -0.00081105	     44.02897800
      2.81509301	     -0.05203149	      0.00060483	     -0.19310438	     -0.05508360	      0.88244140	     -0.00012306	     -0.20800181	      0.00466957	     -0.00079883	     44.15352218
      2.81629479	     -0.05208267	      0.00060091	     -0.19315573	     -0.05507797	      0.88244044	     -0.00012214	     -0.20801092	      0.00469290	     -0.00078626	     44.04936505
      2.81749657	     -0.05213369	      0.00059474	     -0.19320689	     -0.05507232	      0.88243951	     -0.00012124	     -0.20801968	      0.00471597	     -0.00077344	     44.13647360
      2.81904319	     -0.05219564	      0.00058765	     -0.19326904	     -0.05506500	      0.88243832	     -0.00012012	     -0.20803043	      0.00474536	     -0.00075658	     44.06202145
      2.82021373	     -0.05224208	      0.00057928	     -0.19331558	     -0.05505944	      0.88243745	     -0.00011930	     -0.20803814	      0.00476719	     -0.00074357	     44.27603829
      2.82138428	     -0.05228571	      0.00057220	     -0.19335932	     -0.05505384	      0.88243658	     -0.00011850	     -0.20804551	      0.00478875	     -0.00073025	     44.24442981
      2.82281337	     -0.05233800	      0.00056080	     -0.19341171	     -0.05504698	      0.88243555	     -0.00011757	     -0.20805401	      0.00481443	     -0.00071367	     44.45975945
      2.82408907	     -0.05238237	      0.00055179	     -0.19345620	     -0.05504083	      0.88243465	     -0.00011676	     -0.20806115	      0.00483689	     -0.00069855	     44.39432523
      2.82536477	     -0.05242576	      0.00053957	     -0.19349965	     -0.05503464	      0.88243377	     -0.00011599	     -0.20806787	      0.00485870	     -0.00068326	     44.68721355
      2.82664046	     -0.05246694	      0.00052914	     -0.19354091	     -0.05502843	      0.88243291	     -0.00011525	     -0.20807416	      0.00488012	     -0.00066774	     44.63252790
      2.82791616	     -0.05250651	      0.00051523	     -0.19358051	     -0.05502219	      0.88243207	     -0.00011454	     -0.20808003	      0.00490089	     -0.00065215	     44.98536777
      2.82919185	     -0.05254404	      0.00050335	     -0.19361811	     -0.05501592	      0.88243124	     -0.00011386	     -0.20808547	      0.00492132	     -0.00063639	     44.93006486
      2.83046755	     -0.05258025	      0.00048774	     -0.19365431	     -0.05500963	      0.88243044	     -0.00011321	     -0.20809048	      0.00494111	     -0.00062067	     45.34393772
      2.83174325	     -0.05261456	      0.00047481	     -0.19368869	     -0.05500332	      0.88242966	     -0.00011259	     -0.20809506	      0.00496065	     -0.00060481	     45.28116279
      2.83288810	     -0.05264389	      0.00045975	     -0.19371799	     -0.05499763	      0.88242898	     -0.00011207	     -0.20809879	      0.00497768	     -0.00059055	     45.65895415
      2.83403295	     -0.05267165	      0.00044622	     -0.19374577	     -0.05499192	      0.88242831	     -0.00011157	     -0.20810214	      0.00499450	     -0.00057614	     45.73447354
      2.83540691	     -0.05270326	      0.00042771	     -0.19377735	     -0.05498505	      0.88242753	     -0.00011102	     -0.20810569	      0.00501420	     -0.00055878	     46.07394805
      2.83678086	     -0.05273300	      0.00041049	     -0.19380709	     -0.05497814	      0.88242677	     -0.00011050	     -0.20810871	      0.00503359	     -0.00054132	     46.13140015
      2.83793538	     -0.05275646	      0.00039336	     -0.19383051	     -0.05497232	      0.88242616	     -0.00011009	     -0.20811084	      0.00504945	     -0.00052671	     46.50942653
      2.83908989	     -0.05277713	      0.00037796	     -0.19385117	     -0.05496648	      0.88242556	     -0.00010971	     -0.20811258	      0.00506518	     -0.00051210	     46.61263641
      2.84024441	     -0.05279378	      0.00036140	     -0.19386778	     -0.05496063	      0.88242497	     -0.00010936	     -0.20811389	      0.00508065	     -0.00049755	     46.89408095
      2.84182990	     -0.05280841	      0.00034011	     -0.19388241	     -0.05495255	      0.88242420	     -0.00010893	     -0.20811483	      0.00510167	     -0.00047748	     47.10143467
      2.84299946	     -0.05281148	      0.00032304	     -0.19388544	     -0.05494658	      0.88242365	     -0.00010865	     -0.20811478	      0.00511687	     -0.00046254	     47.49295127
      2.84416902	     -0.05280691	      0.00030802	     -0.19388088	     -0.05494059	      0.88242312	     -0.00010840	     -0.20811396	      0.00513196	     -0.00044725	     47.64528806
      2.84558117	     -0.05279130	      0.00028897	     -0.19386527	     -0.05493333	      0.88242250	     -0.00010813	     -0.20811183	      0.00514976	     -0.00042822	     48.06157003
      2.84683048	     -0.05276870	      0.00027430	     -0.19384272	     -0.05492688	      0.88242198	     -0.00010793	     -0.20810879	      0.00516523	     -0.00041059	     48.17510296
      2.84807980	     -0.05273797	      0.00025779	     -0.19381199	     -0.05492042	      0.88242147	     -0.00010777	     -0.20810462	      0.00518020	     -0.00039217	     48.59179395
      2.84932912	     -0.05269920	      0.00024371	     -0.19377326	     -0.05491394	      0.88242100	     -0.00010764	     -0.20809924	      0.00519482	     -0.00037272	     48.71753829
      2.85057843	     -0.05265309	      0.00022782	     -0.19372716	     -0.05490744	      0.88242054	     -0.00010754	     -0.20809265	      0.00520881	     -0.00035224	     49.12678580
      2.85182775	     -0.05259946	      0.00021408	     -0.19367357	     -0.05490092	      0.88242012	     -0.00010748	     -0.20808483	      0.00522227	     -0.00033054	     49.25260525
      2.85307707	     -0.05253966	      0.00019846	     -0.19361376	     -0.05489439	      0.88241972	     -0.00010745	     -0.20807580	      0.00523490	     -0.00030767	     49.64815390
      2.85432638	     -0.05247378	      0.00018511	     -0.19354791	     -0.05488784	      0.88241935	     -0.00010746	     -0.20806559	      0.00524682	     -0.00028354	     49.77589335
      2.85557570	     -0.05240161	      0.00016996	     -0.19347572	     -0.05488128	      0.88241901	     -0.00010751	     -0.20805421	      0.00525777	     -0.00025826	     50.17523539
      2.85682502	     -0.05232326	      0.00015702	     -0.19339737	     -0.05487471	      0.88241870	     -0.00010759	     -0.20804167	      0.00526789	     -0.00023175	     50.31077095
      2.85807433	     -0.05224014	      0.00014222	     -0.19331420	     -0.05486812	      0.88241843	     -0.00010770	     -0.20802802	      0.00527692	     -0.00020418	     50.70167212
      2.85932365	     -0.05215230	      0.00012964	     -0.19322635	     -0.05486152	      0.88241819	     -0.00010785	     -0.20801328	      0.00528502	     -0.00017558	     50.84348146
      2.86057297	     -0.05206031	      0.00011523	     -0.19313429	     -0.05485492	      0.88241799	     -0.00010803	     -0.20799751	      0.00529200	     -0.00014617	     51.23283910
      2.86182228	     -0.05196455	      0.00010344	     -0.19303850	     -0.05484830	      0.88241783	     -0.00010825	     -0.20798074	      0.00529801	     -0.00011594	     51.36984364
      2.86307160	     -0.05186571	      0.00008979	     -0.19293957	     -0.05484168	      0.88241770	     -0.00010850	     -0.20796303	      0.00530288	     -0.00008513	     51.74671775
      2.86432092	     -0.05176400	      0.00007819	     -0.19283780	     -0.05483505	      0.88241762	     -0.00010879	     -0.20794444	      0.00530680	     -0.00005385	     51.87385156
      2.86557023	     -0.05166035	      0.00006443	     -0.19273403	     -0.05482842	      0.88241757	     -0.00010912	     -0.20792505	      0.00530960	     -0.00002240	     52.23325791
      2.86681955	     -0.05155396	      0.00005290	     -0.19262754	     -0.05482178	      0.88241756	     -0.00010948	     -0.20790492	      0.00531151	      0.00000911	     52.35961559
      2.86806887	     -0.05144380	      0.00003960	     -0.19251723	     -0.05481515	      0.88241759	     -0.00010987	     -0.20788404	      0.00531240	      0.00004042	     52.72524225
      2.86931819	     -0.05132973	      0.00002859	     -0.19240305	     -0.05480851	      0.88241766	     -0.00011030	     -0.20786242	      0.00531246	      0.00007150	     52.86102939
      2.87056750	     -0.05121212	      0.00001578	     -0.19228526	     -0.05480187	      0.88241777	     -0.00011076	     -0.20784003	      0.00531153	      0.00010216	     53.22267337
      2.87181682	     -0.05109172	      0.00000506	     -0.19216470	     -0.05479524	      0.88241792	     -0.00011126	     -0.20781690	      0.00530975	      0.00013240	     53.35858439
      2.87306614	     -0.05096979	     -0.00000765	     -0.19204256	     -0.05478861	      0.88241810	     -0.00011180	     -0.20779305	      0.00530695	      0.00016205	     53.70304977
      2.87431545	     -0.05084743	     -0.00001850	     -0.19192002	     -0.05478198	      0.88241832	     -0.00011237	     -0.20776857	      0.00530326	      0.00019112	     53.83143304
      2.87556477	     -0.05072550	     -0.00003132	     -0.19179784	     -0.05477536	      0.88241858	     -0.00011297	     -0.20774353	      0.00529849	      0.00021941	     54.14895333
      2.87681409	     -0.05060415	     -0.00004247	     -0.19167625	     -0.05476874	      0.88241887	     -0.00011361	     -0.20771801	      0.00529281	      0.00024695	     54.27457145
      2.87806340	     -0.05048370	     -0.00005546	     -0.19155552	     -0.05476213	      0.88241919	     -0.00011429	     -0.20769209	      0.00528607	      0.00027351	     54.57011610
      2.87931272	     -0.05036416	     -0.00006659	     -0.19143570	     -0.05475553	      0.88241955	     -0.00011499	     -0.20766584	      0.00527843	      0.00029906	     54.69878124
      2.88056204	     -0.05024611	     -0.00007938	     -0.19131733	     -0.05474894	      0.88241994	     -0.00011573	     -0.20763930	      0.00526976	      0.00032335	     54.97235694
      2.88181135	     -0.05013083	     -0.00009044	     -0.19120175	     -0.05474237	      0.88242036	     -0.00011651	     -0.20761257	      0.00526021	      0.00034632	     55.08850110
      2.88306067	     -0.05001886	     -0.00010309	     -0.19108943	     -0.05473580	      0.88242081	     -0.00011732	     -0.20758573	      0.00524967	      0.00036772	     55.32447690
      2.88430999	     -0.04991014	     -0.00011397	     -0.19098038	     -0.05472925	      0.88242128	     -0.00011816	     -0.20755886	      0.00523831	      0.00038745	     55.43161185
      2.88555930	     -0.04980501	     -0.00012611	     -0.19087488	     -0.05472271	      0.88242177	     -0.00011903	     -0.20753204	      0.00522605	      0.00040530	     55.63897919
      2.88680862	     -0.04970168	     -0.00013686	     -0.19077119	     -0.05471619	      0.88242229	     -0.00011994	     -0.20750533	      0.00521304	      0.00042127	     55.74064653
      2.88805794	     -0.04960254	     -0.00014917	     -0.19067165	     -0.05470969	      0.88242283	     -0.00012087	     -0.20747882	      0.00519918	      0.00043523	     55.90143985
      2.88930725	     -0.04950715	     -0.00015978	     -0.19057588	     -0.05470320	      0.88242338	     -0.00012184	     -0.20745256	      0.00518462	      0.00044710	     55.97463898
      2.89055657	     -0.04941530	     -0.00017145	     -0.19048362	     -0.05469673	      0.88242394	     -0.00012284	     -0.20742658	      0.00516933	      0.00045671	     56.11816431
      2.89180589	     -0.04932667	     -0.00018145	     -0.19039460	     -0.05469029	      0.88242452	     -0.00012387	     -0.20740091	      0.00515347	      0.00046403	     56.17854516
      2.89305520	     -0.04924126	     -0.00019240	     -0.19030878	     -0.05468386	      0.88242510	     -0.00012493	     -0.20737555	      0.00513700	      0.00046896	     56.29848861
      2.89430452	     -0.04915885	     -0.00020180	     -0.19022598	     -0.05467745	      0.88242569	     -0.00012603	     -0.20735051	      0.00512005	      0.00047152	     56.34431060
      2.89580840	     -0.04906432	     -0.00021468	     -0.19013093	     -0.05466977	      0.88242640	     -0.00012738	     -0.20732082	      0.00509893	      0.00047138	     56.48456422
      2.89691128	     -0.04899770	     -0.00022167	     -0.19006397	     -0.05466415	      0.88242692	     -0.00012840	     -0.20729937	      0.00508309	      0.00046915	     56.45468044
      2.89801417	     -0.04893409	     -0.00023027	     -0.19000000	     -0.05465855	      0.88242743	     -0.00012944	     -0.20727819	      0.00506685	      0.00046507	     56.50249356
      2.89950452	     -0.04885177	     -0.00024022	     -0.18991719	     -0.05465102	      0.88242812	     -0.00013089	     -0.20725005	      0.00504444	      0.00045683	     56.50196307
      2.90083760	     -0.04878268	     -0.00025046	     -0.18984764	     -0.05464431	      0.88242872	     -0.00013222	     -0.20722533	      0.00502390	      0.00044682	     56.54336289
      2.90217068	     -0.04871576	     -0.00025755	     -0.18978031	     -0.05463763	      0.88242931	     -0.00013358	     -0.20720106	      0.00500304	      0.00043449	     56.48899329
      2.90331336	     -0.04866279	     -0.00026636	     -0.18972693	     -0.05463192	      0.88242980	     -0.00013478	     -0.20718060	      0.00498482	      0.00042209	     56.49706599
      2.90445605	     -0.04861117	     -0.00027252	     -0.18967496	     -0.05462623	      0.88243027	     -0.00013599	     -0.20716049	      0.00496639	      0.00040814	     56.44327149
      2.90584615	     -0.04855437	     -0.00028177	     -0.18961768	     -0.05461935	      0.88243083	     -0.00013751	     -0.20713650	      0.00494366	      0.00038912	     56.39383727
      2.90723624	     -0.04849919	     -0.00028795	     -0.18956207	     -0.05461249	      0.88243135	     -0.00013906	     -0.20711309	      0.00492067	      0.00036802	     56.33644585
      2.90833042	     -0.04846182	     -0.00029582	     -0.18952431	     -0.05460712	      0.88243175	     -0.00014030	     -0.20709504	      0.00490240	      0.00035001	     56.25391284
      2.90942460	     -0.04842294	     -0.00030085	     -0.18948509	     -0.05460176	      0.88243212	     -0.00014156	     -0.20707734	      0.00488402	      0.00033092	     56.20380831
      2.91084618	     -0.04837844	     -0.00030897	     -0.18944010	     -0.05459484	      0.88243257	     -0.00014324	     -0.20705482	      0.00486000	      0.00030470	     56.08021742
      2.91210790	     -0.04833755	     -0.00031374	     -0.18939884	     -0.05458872	      0.88243294	     -0.00014476	     -0.20703530	      0.00483851	      0.00028024	     56.04907567
      2.91336962	     -0.04830479	     -0.00032121	     -0.18936565	     -0.05458263	      0.88243328	     -0.00014630	     -0.20701617	      0.00481696	      0.00025494	     55.86042602
      2.91463134	     -0.04826584	     -0.00032449	     -0.18932634	     -0.05457656	      0.88243358	     -0.00014787	     -0.20699748	      0.00479521	      0.00022891	     55.89098475
      2.91568821	     -0.04824219	     -0.00033035	     -0.18930233	     -0.05457150	      0.88243381	     -0.00014921	     -0.20698206	      0.00477701	      0.00020684	     55.66624828
      2.91674508	     -0.04821401	     -0.00033366	     -0.18927384	     -0.05456646	      0.88243402	     -0.00015057	     -0.20696691	      0.00475868	      0.00018455	     55.61090366
      2.91812186	     -0.04818229	     -0.00033903	     -0.18924169	     -0.05455993	      0.88243425	     -0.00015237	     -0.20694750	      0.00473475	      0.00015549	     55.42441389
      2.91949865	     -0.04814672	     -0.00034199	     -0.18920574	     -0.05455343	      0.88243445	     -0.00015420	     -0.20692849	      0.00471067	      0.00012652	     55.41651512
      2.92055053	     -0.04812689	     -0.00034636	     -0.18918557	     -0.05454848	      0.88243457	     -0.00015562	     -0.20691417	      0.00469232	      0.00010470	     55.17240526
      2.92160241	     -0.04810282	     -0.00034862	     -0.18916121	     -0.05454356	      0.88243467	     -0.00015706	     -0.20690007	      0.00467386	      0.00008316	     55.10469236
      2.92301226	     -0.04807528	     -0.00035256	     -0.18913325	     -0.05453698	      0.88243477	     -0.00015901	     -0.20688145	      0.00464913	      0.00005501	     54.89355519
      2.92442211	     -0.04804333	     -0.00035400	     -0.18910093	     -0.05453045	      0.88243482	     -0.00016100	     -0.20686320	      0.00462427	      0.00002780	     54.89418139
      2.92542180	     -0.04802848	     -0.00035721	     -0.18908577	     -0.05452583	      0.88243484	     -0.00016243	     -0.20685043	      0.00460672	      0.00000928	     54.61340031
      2.92642149	     -0.04800956	     -0.00035847	     -0.18906658	     -0.05452124	      0.88243484	     -0.00016387	     -0.20683784	      0.00458909	     -0.00000864	     54.52597698
      2.92792510	     -0.04798566	     -0.00036094	     -0.18904226	     -0.05451436	      0.88243481	     -0.00016607	     -0.20681921	      0.00456263	     -0.00003425	     54.29609912
      2.92918382	     -0.04796494	     -0.00036174	     -0.18902121	     -0.05450863	      0.88243476	     -0.00016794	     -0.20680394	      0.00454046	     -0.00005440	     54.20776394
      2.93044255	     -0.04795153	     -0.00036421	     -0.18900744	     -0.05450292	      0.88243467	     -0.00016983	     -0.20678896	      0.00451841	     -0.00007328	     53.93386903
      2.93170128	     -0.04793372	     -0.00036419	     -0.18898931	     -0.05449725	      0.88243457	     -0.00017175	     -0.20677433	      0.00449635	     -0.00009095	     53.90321890
      2.93281578	     -0.04792682	     -0.00036657	     -0.18898209	     -0.05449225	      0.88243446	     -0.00017346	     -0.20676163	      0.00447700	     -0.00010545	     53.60328238
      2.93393028	     -0.04791595	     -0.00036686	     -0.18897093	     -0.05448727	      0.88243434	     -0.00017519	     -0.20674923	      0.00445768	     -0.00011898	     53.51471248
      2.93504478	     -0.04791040	     -0.00036833	     -0.18896507	     -0.05448231	      0.88243420	     -0.00017694	     -0.20673709	      0.00443854	     -0.00013145	     53.29487929
      2.93651685	     -0.04790180	     -0.00036881	     -0.18895609	     -0.05447580	      0.88243399	     -0.00017927	     -0.20672151	      0.00441342	     -0.00014640	     53.15459509
      2.93765607	     -0.04790193	     -0.00037077	     -0.18895589	     -0.05447078	      0.88243382	     -0.00018110	     -0.20670977	      0.00439426	     -0.00015672	     52.85847027
      2.93879529	     -0.04789892	     -0.00037091	     -0.18895259	     -0.05446579	      0.88243364	     -0.00018294	     -0.20669835	      0.00437522	     -0.00016608	     52.74811268
      2.93993451	     -0.04790143	     -0.00037227	     -0.18895478	     -0.05446081	      0.88243344	     -0.00018480	     -0.20668723	      0.00435646	     -0.00017441	     52.50191720
      2.94138595	     -0.04790308	     -0.00037241	     -0.18895607	     -0.05445451	      0.88243318	     -0.00018718	     -0.20667353	      0.00433284	     -0.00018368	     52.35416574
      2.94250723	     -0.04791144	     -0.00037423	     -0.18896412	     -0.05444966	      0.88243297	     -0.00018905	     -0.20666328	      0.00431496	     -0.00018976	     52.03316676
      2.94362852	     -0.04791637	     -0.00037398	     -0.18896877	     -0.05444483	      0.88243276	     -0.00019092	     -0.20665337	      0.00429728	     -0.00019501	     51.90149848
      2.94474980	     -0.04792632	     -0.00037480	     -0.18897843	     -0.05444002	      0.88243253	     -0.00019281	     -0.20664377	      0.00427993	     -0.00019937	     51.64684146
      2.94626515	     -0.04793839	     -0.00037436	     -0.18899013	     -0.05443355	      0.88243223	     -0.00019538	     -0.20663132	      0.00425692	     -0.00020401	     51.46284276
      2.94738360	     -0.04795364	     -0.00037547	     -0.18900509	     -0.05442880	      0.88243200	     -0.00019729	     -0.20662248	      0.00424039	     -0.00020646	     51.12960608
      2.94850205	     -0.04796542	     -0.00037480	     -0.18901661	     -0.05442407	      0.88243177	     -0.00019921	     -0.20661398	      0.00422414	     -0.00020820	     50.98795154
      2.94987173	     -0.04798593	     -0.00037535	     -0.18903679	     -0.05441830	      0.88243148	     -0.00020158	     -0.20660395	      0.00420479	     -0.00020929	     50.64037285
      2.95109163	     -0.04800082	     -0.00037397	     -0.18905142	     -0.05441318	      0.88243123	     -0.00020371	     -0.20659543	      0.00418794	     -0.00020943	     50.52751498
      2.95231153	     -0.04802346	     -0.00037466	     -0.18907377	     -0.05440808	      0.88243097	     -0.00020584	     -0.20658722	      0.00417162	     -0.00020872	     50.15606246
      2.95353142	     -0.04804120	     -0.00037306	     -0.18909125	     -0.05440300	      0.88243072	     -0.00020798	     -0.20657940	      0.00415566	     -0.00020731	     50.05801675
      2.95475132	     -0.04806728	     -0.00037387	     -0.18911705	     -0.05439794	      0.88243047	     -0.00021014	     -0.20657189	      0.00414025	     -0.00020506	     49.67334110
      2.95597122	     -0.04808784	     -0.00037227	     -0.18913737	     -0.05439290	      0.88243022	     -0.00021230	     -0.20656477	      0.00412517	     -0.00020208	     49.58787488
      2.95719112	     -0.04811696	     -0.00037327	     -0.18916621	     -0.05438787	      0.88242997	     -0.00021447	     -0.20655796	      0.00411063	     -0.00019819	     49.18941713
      2.95841101	     -0.04813951	     -0.00037144	     -0.18918853	     -0.05438287	      0.88242973	     -0.00021664	     -0.20655152	      0.00409636	     -0.00019349	     49.11022033
      2.95963091	     -0.04817102	     -0.00037208	     -0.18921977	     -0.05437788	      0.88242950	     -0.00021882	     -0.20654540	      0.00408256	     -0.00018780	     48.69976475
      2.96085081	     -0.04819612	     -0.00036990	     -0.18924466	     -0.05437291	      0.88242928	     -0.00022101	     -0.20653965	      0.00406898	     -0.00018125	     48.63066381
      2.96207071	     -0.04822999	     -0.00037049	     -0.18927827	     -0.05436795	      0.88242906	     -0.00022320	     -0.20653420	      0.00405587	     -0.00017365	     48.22792908
      2.96329060	     -0.04825701	     -0.00036835	     -0.18930509	     -0.05436301	      0.88242885	     -0.00022539	     -0.20652911	      0.00404294	     -0.00016517	     48.16206818
      2.96451050	     -0.04829254	     -0.00036873	     -0.18934037	     -0.05435809	      0.88242866	     -0.00022759	     -0.20652429	      0.00403041	     -0.00015565	     47.75810640
      2.96573040	     -0.04832096	     -0.00036616	     -0.18936862	     -0.05435318	      0.88242847	     -0.00022979	     -0.20651980	      0.00401801	     -0.00014529	     47.68251180
      2.96695030	     -0.04835722	     -0.00036595	     -0.18940465	     -0.05434828	      0.88242830	     -0.00023199	     -0.20651554	      0.00400596	     -0.00013401	     47.28199867
      2.96817019	     -0.04838638	     -0.00036279	     -0.18943365	     -0.05434341	      0.88242815	     -0.00023418	     -0.20651157	      0.00399403	     -0.00012205	     47.19242580
      2.96939009	     -0.04842278	     -0.00036177	     -0.18946987	     -0.05433854	      0.88242801	     -0.00023638	     -0.20650779	      0.00398247	     -0.00010940	     46.80365406
      2.97060999	     -0.04845248	     -0.00035808	     -0.18949942	     -0.05433369	      0.88242788	     -0.00023858	     -0.20650426	      0.00397108	     -0.00009631	     46.71326870
      2.97182989	     -0.04848876	     -0.00035636	     -0.18953554	     -0.05432885	      0.88242777	     -0.00024078	     -0.20650090	      0.00396009	     -0.00008272	     46.35059481
      2.97304978	     -0.04851888	     -0.00035214	     -0.18956554	     -0.05432403	      0.88242768	     -0.00024297	     -0.20649775	      0.00394931	     -0.00006874	     46.25575321
      2.97426968	     -0.04855459	     -0.00034982	     -0.18960110	     -0.05431922	      0.88242760	     -0.00024517	     -0.20649475	      0.00393893	     -0.00005430	     45.92056902
      2.97548958	     -0.04858433	     -0.00034544	     -0.18963074	     -0.05431442	      0.88242755	     -0.00024735	     -0.20649193	      0.00392875	     -0.00003952	     45.82183598
[truncated: 289,290 more chars]
