# Supplementary material for: A Neural Controller Model Considering the Vestibulospinal Tract in Human Postural Control
Source: Front Comput Neurosci. 2022 Feb 25;16:785099. doi: 10.3389/fncom.2022.785099 (PMC8913724; doi:10.3389/fncom.2022.785099)
Supplement: Supplementary file 8 [file Data_Sheet_3.zip › SimulationResults/VST+/3.550/opt_8/jiang_CoPpositon_pos.sto]

CoP
version=1
nRows=3689
nColumns=11
inDegrees=no

This file contains CoP trajectory (of origin) and orientations.

Units are S.I. units (seconds, meters, Newtons, ...)
Angles are in degrees.

endheader
time	cop-x	cop-z	cop-x-calcn-r	com-x	com-y	com-z	com-x-calcn-r	com-x-vel	com-y-vel	s_torques
      0.00050956	     -0.05889581	     -0.00032745	     -0.19988571	     -0.06311975	      0.88306779	     -0.00041561	     -0.21706737	      0.00000427	      0.00008594	     19.47613054
      0.00101912	     -0.05828016	     -0.00026129	     -0.19927110	     -0.06311975	      0.88306785	     -0.00041559	     -0.21705120	     -0.00000656	      0.00017381	     22.83362916
      0.00184917	     -0.05763792	     -0.00020304	     -0.19862944	     -0.06311977	      0.88306806	     -0.00041556	     -0.21701329	     -0.00004716	      0.00031723	     20.99742483
      0.00286036	     -0.05727152	     -0.00017813	     -0.19826255	     -0.06311985	      0.88306846	     -0.00041550	     -0.21696060	     -0.00012298	      0.00048350	     19.14106709
      0.00461296	     -0.05721473	     -0.00018670	     -0.19820354	     -0.06312021	      0.88306953	     -0.00041536	     -0.21687870	     -0.00028731	      0.00072475	     16.81869080
      0.00649020	     -0.05742053	     -0.00020955	     -0.19840663	     -0.06312092	      0.88307107	     -0.00041516	     -0.21681785	     -0.00047090	      0.00089767	     13.46071040
      0.00784126	     -0.05755395	     -0.00021875	     -0.19853836	     -0.06312164	      0.88307233	     -0.00041498	     -0.21678894	     -0.00059707	      0.00096729	     11.05155099
      0.00919232	     -0.05764721	     -0.00022117	     -0.19863015	     -0.06312253	      0.88307366	     -0.00041479	     -0.21676811	     -0.00071618	      0.00099652	      9.59903230
      0.01054337	     -0.05769527	     -0.00021894	     -0.19867693	     -0.06312358	      0.88307501	     -0.00041457	     -0.21675224	     -0.00082965	      0.00099130	      8.65980506
      0.01222602	     -0.05771800	     -0.00021389	     -0.19869817	     -0.06312509	      0.88307665	     -0.00041428	     -0.21673631	     -0.00096466	      0.00094594	      8.02714434
      0.01354853	     -0.05771397	     -0.00020951	     -0.19869304	     -0.06312643	      0.88307786	     -0.00041403	     -0.21672555	     -0.00106771	      0.00088604	      7.97042937
      0.01487104	     -0.05770614	     -0.00020628	     -0.19868409	     -0.06312791	      0.88307898	     -0.00041377	     -0.21671582	     -0.00116844	      0.00080953	      7.81820583
      0.01619354	     -0.05769276	     -0.00020438	     -0.19866959	     -0.06312952	      0.88307999	     -0.00041350	     -0.21670703	     -0.00126772	      0.00071982	      7.90464144
      0.01797640	     -0.05767636	     -0.00020369	     -0.19865167	     -0.06313190	      0.88308116	     -0.00041311	     -0.21669662	     -0.00139923	      0.00058310	      7.75967458
      0.01929238	     -0.05766131	     -0.00020536	     -0.19863547	     -0.06313380	      0.88308185	     -0.00041282	     -0.21669009	     -0.00149508	      0.00047329	      7.96723181
      0.02060837	     -0.05765067	     -0.00020770	     -0.19862369	     -0.06313583	      0.88308240	     -0.00041252	     -0.21668452	     -0.00158939	      0.00035792	      7.79250513
      0.02222350	     -0.05763675	     -0.00021208	     -0.19860835	     -0.06313849	      0.88308286	     -0.00041214	     -0.21667906	     -0.00170345	      0.00021043	      7.85248457
      0.02366629	     -0.05763040	     -0.00021657	     -0.19860075	     -0.06314102	      0.88308307	     -0.00041179	     -0.21667543	     -0.00180305	      0.00007476	      7.56521614
      0.02510909	     -0.05762313	     -0.00022224	     -0.19859223	     -0.06314370	      0.88308308	     -0.00041143	     -0.21667300	     -0.00190069	     -0.00006357	      7.64172107
      0.02655189	     -0.05762474	     -0.00022788	     -0.19859261	     -0.06314651	      0.88308288	     -0.00041107	     -0.21667170	     -0.00199531	     -0.00020337	      7.39906579
      0.02799468	     -0.05762619	     -0.00023423	     -0.19859286	     -0.06314945	      0.88308249	     -0.00041070	     -0.21667157	     -0.00208711	     -0.00034393	      7.48731834
      0.02943748	     -0.05763860	     -0.00024014	     -0.19860412	     -0.06315253	      0.88308189	     -0.00041033	     -0.21667253	     -0.00217480	     -0.00048412	      7.38226733
      0.03088027	     -0.05765094	     -0.00024644	     -0.19861534	     -0.06315573	      0.88308109	     -0.00040994	     -0.21667464	     -0.00225859	     -0.00062326	      7.53828031
      0.03232307	     -0.05767571	     -0.00025200	     -0.19863905	     -0.06315904	      0.88308009	     -0.00040955	     -0.21667781	     -0.00233701	     -0.00076011	      7.64135075
      0.03376586	     -0.05769944	     -0.00025771	     -0.19866178	     -0.06316247	      0.88307890	     -0.00040915	     -0.21668211	     -0.00241036	     -0.00089391	      7.92958048
      0.03505191	     -0.05773135	     -0.00026203	     -0.19869286	     -0.06316561	      0.88307768	     -0.00040879	     -0.21668680	     -0.00247021	     -0.00100947	      8.22957041
      0.03633796	     -0.05776309	     -0.00026623	     -0.19872383	     -0.06316882	      0.88307630	     -0.00040842	     -0.21669233	     -0.00252512	     -0.00112090	      8.64515151
      0.03791189	     -0.05780987	     -0.00027065	     -0.19876976	     -0.06317284	      0.88307444	     -0.00040795	     -0.21670016	     -0.00258459	     -0.00125030	      9.28995305
      0.03948582	     -0.05785682	     -0.00027464	     -0.19881596	     -0.06317695	      0.88307237	     -0.00040747	     -0.21670914	     -0.00263570	     -0.00137077	     10.10049146
      0.04079769	     -0.05790292	     -0.00027729	     -0.19886151	     -0.06318043	      0.88307051	     -0.00040706	     -0.21671738	     -0.00267123	     -0.00146314	     10.85388286
      0.04210955	     -0.05794593	     -0.00027974	     -0.19890404	     -0.06318396	      0.88306854	     -0.00040664	     -0.21672630	     -0.00270090	     -0.00154754	     11.72127349
      0.04342142	     -0.05799169	     -0.00028180	     -0.19894940	     -0.06318752	      0.88306646	     -0.00040621	     -0.21673580	     -0.00272439	     -0.00162312	     12.62533584
      0.04523160	     -0.05805118	     -0.00028426	     -0.19900844	     -0.06319247	      0.88306344	     -0.00040561	     -0.21674976	     -0.00274756	     -0.00171204	     14.00736918
      0.04656273	     -0.05809683	     -0.00028577	     -0.19905384	     -0.06319613	      0.88306112	     -0.00040515	     -0.21676050	     -0.00275785	     -0.00176535	     14.93530895
      0.04789385	     -0.05813645	     -0.00028710	     -0.19909327	     -0.06319981	      0.88305874	     -0.00040468	     -0.21677159	     -0.00276331	     -0.00180817	     15.99414773
      0.04950305	     -0.05818440	     -0.00028840	     -0.19914107	     -0.06320426	      0.88305580	     -0.00040411	     -0.21678527	     -0.00276366	     -0.00184547	     17.04313172
      0.05092571	     -0.05821829	     -0.00028933	     -0.19917489	     -0.06320819	      0.88305316	     -0.00040358	     -0.21679756	     -0.00275957	     -0.00186527	     18.12538556
      0.05234837	     -0.05825204	     -0.00029008	     -0.19920862	     -0.06321211	      0.88305050	     -0.00040305	     -0.21680981	     -0.00275155	     -0.00187257	     18.77854868
      0.05377103	     -0.05827518	     -0.00029053	     -0.19923178	     -0.06321601	      0.88304784	     -0.00040251	     -0.21682197	     -0.00274110	     -0.00186772	     19.64549858
      0.05519369	     -0.05829792	     -0.00029088	     -0.19925457	     -0.06321991	      0.88304519	     -0.00040196	     -0.21683385	     -0.00272840	     -0.00185093	     19.99556796
      0.05661635	     -0.05831016	     -0.00029086	     -0.19926688	     -0.06322378	      0.88304257	     -0.00040140	     -0.21684542	     -0.00271491	     -0.00182291	     20.59812507
      0.05803902	     -0.05832246	     -0.00029076	     -0.19927928	     -0.06322763	      0.88304001	     -0.00040082	     -0.21685653	     -0.00270068	     -0.00178420	     20.64212809
      0.05946168	     -0.05832468	     -0.00029040	     -0.19928159	     -0.06323146	      0.88303750	     -0.00040024	     -0.21686718	     -0.00268706	     -0.00173583	     21.00806937
      0.06088434	     -0.05832774	     -0.00029029	     -0.19928475	     -0.06323528	      0.88303507	     -0.00039966	     -0.21687725	     -0.00267392	     -0.00167853	     20.80985399
      0.06230700	     -0.05832146	     -0.00028994	     -0.19927856	     -0.06323907	      0.88303273	     -0.00039906	     -0.21688676	     -0.00266252	     -0.00161343	     20.96333093
      0.06372966	     -0.05831754	     -0.00028972	     -0.19927473	     -0.06324285	      0.88303049	     -0.00039845	     -0.21689563	     -0.00265261	     -0.00154148	     20.55949998
      0.06515232	     -0.05830425	     -0.00028904	     -0.19926151	     -0.06324662	      0.88302835	     -0.00039784	     -0.21690390	     -0.00264525	     -0.00146401	     20.57779487
      0.06657498	     -0.05829386	     -0.00028860	     -0.19925117	     -0.06325038	      0.88302632	     -0.00039722	     -0.21691146	     -0.00263995	     -0.00138197	     20.06679147
      0.06799765	     -0.05827442	     -0.00028778	     -0.19923176	     -0.06325413	      0.88302442	     -0.00039660	     -0.21691839	     -0.00263766	     -0.00129669	     20.01096497
      0.06942031	     -0.05825959	     -0.00028744	     -0.19921693	     -0.06325789	      0.88302263	     -0.00039597	     -0.21692460	     -0.00263777	     -0.00120905	     19.44102279
      0.07084297	     -0.05823605	     -0.00028667	     -0.19919337	     -0.06326164	      0.88302098	     -0.00039533	     -0.21693019	     -0.00264120	     -0.00112033	     19.35098485
      0.07226563	     -0.05821826	     -0.00028644	     -0.19917552	     -0.06326540	      0.88301945	     -0.00039468	     -0.21693507	     -0.00264717	     -0.00103128	     18.76093450
      0.07368829	     -0.05819198	     -0.00028567	     -0.19914917	     -0.06326917	      0.88301804	     -0.00039403	     -0.21693937	     -0.00265659	     -0.00094313	     18.66593930
      0.07511095	     -0.05817355	     -0.00028562	     -0.19913062	     -0.06327296	      0.88301676	     -0.00039338	     -0.21694304	     -0.00266851	     -0.00085655	     18.08612794
      0.07653361	     -0.05814599	     -0.00028491	     -0.19910293	     -0.06327677	      0.88301560	     -0.00039272	     -0.21694621	     -0.00268383	     -0.00077266	     18.02340178
      0.07795628	     -0.05812705	     -0.00028501	     -0.19908382	     -0.06328060	      0.88301456	     -0.00039206	     -0.21694880	     -0.00270144	     -0.00069191	     17.47079867
      0.07923396	     -0.05810195	     -0.00028434	     -0.19905855	     -0.06328406	      0.88301372	     -0.00039146	     -0.21695075	     -0.00272006	     -0.00062287	     17.38927193
      0.08051164	     -0.05808291	     -0.00028422	     -0.19903931	     -0.06328755	      0.88301297	     -0.00039085	     -0.21695229	     -0.00274059	     -0.00055737	     17.16399308
      0.08205221	     -0.05807235	     -0.00028537	     -0.19902843	     -0.06329179	      0.88301217	     -0.00039012	     -0.21695396	     -0.00277077	     -0.00048402	     17.22578326
      0.08359279	     -0.05812906	     -0.00029113	     -0.19908462	     -0.06329609	      0.88301147	     -0.00038938	     -0.21695684	     -0.00281286	     -0.00041919	     17.04211927
      0.08492859	     -0.05825526	     -0.00029782	     -0.19921024	     -0.06329988	      0.88301094	     -0.00038873	     -0.21696277	     -0.00286016	     -0.00037419	     17.10557491
      0.08626440	     -0.05846171	     -0.00030472	     -0.19941604	     -0.06330374	      0.88301047	     -0.00038808	     -0.21697408	     -0.00291332	     -0.00034392	     16.93645607
      0.08760020	     -0.05871542	     -0.00030843	     -0.19966917	     -0.06330767	      0.88301002	     -0.00038741	     -0.21699211	     -0.00296784	     -0.00033183	     17.35136957
      0.08930002	     -0.05906668	     -0.00030790	     -0.20001985	     -0.06331277	      0.88300945	     -0.00038656	     -0.21702479	     -0.00303320	     -0.00034471	     17.76344137
      0.09067068	     -0.05933270	     -0.00030252	     -0.20028556	     -0.06331696	      0.88300895	     -0.00038587	     -0.21705792	     -0.00308154	     -0.00037744	     19.00338144
      0.09204134	     -0.05957871	     -0.00029470	     -0.20053135	     -0.06332121	      0.88300840	     -0.00038517	     -0.21709545	     -0.00312580	     -0.00042762	     19.32647684
      0.09341201	     -0.05979354	     -0.00028525	     -0.20074603	     -0.06332553	      0.88300778	     -0.00038448	     -0.21713604	     -0.00316746	     -0.00049252	     20.13605397
      0.09514571	     -0.06003439	     -0.00027363	     -0.20098672	     -0.06333106	      0.88300684	     -0.00038362	     -0.21719001	     -0.00321718	     -0.00059096	     19.97472178
      0.09653267	     -0.06020039	     -0.00026551	     -0.20115257	     -0.06333555	      0.88300596	     -0.00038295	     -0.21723438	     -0.00325568	     -0.00067954	     20.50145596
      0.09791963	     -0.06035519	     -0.00025959	     -0.20130720	     -0.06334009	      0.88300495	     -0.00038230	     -0.21727918	     -0.00329253	     -0.00077394	     19.83482239
      0.09930660	     -0.06049474	     -0.00025637	     -0.20144653	     -0.06334468	      0.88300381	     -0.00038167	     -0.21732409	     -0.00332803	     -0.00087212	     19.66097774
      0.10108393	     -0.06066355	     -0.00025651	     -0.20161501	     -0.06335064	      0.88300215	     -0.00038089	     -0.21738132	     -0.00337038	     -0.00100021	     18.75986339
      0.10248746	     -0.06078511	     -0.00026014	     -0.20173626	     -0.06335539	      0.88300067	     -0.00038032	     -0.21742605	     -0.00340134	     -0.00110102	     18.75424062
      0.10389099	     -0.06090509	     -0.00026601	     -0.20185592	     -0.06336018	      0.88299906	     -0.00037977	     -0.21747009	     -0.00342909	     -0.00119956	     18.33469689
      0.10529453	     -0.06101767	     -0.00027413	     -0.20196817	     -0.06336501	      0.88299731	     -0.00037926	     -0.21751332	     -0.00345389	     -0.00129467	     18.41942379
      0.10710090	     -0.06116244	     -0.00028702	     -0.20211250	     -0.06337128	      0.88299486	     -0.00037864	     -0.21756747	     -0.00348051	     -0.00141015	     18.62061993
      0.10851214	     -0.06126955	     -0.00029943	     -0.20221928	     -0.06337620	      0.88299281	     -0.00037819	     -0.21760857	     -0.00349759	     -0.00149370	     19.06904843
      0.10992338	     -0.06138540	     -0.00031290	     -0.20233482	     -0.06338115	      0.88299065	     -0.00037777	     -0.21764866	     -0.00351075	     -0.00156988	     19.56136018
      0.11133462	     -0.06150355	     -0.00032585	     -0.20245270	     -0.06338611	      0.88298838	     -0.00037738	     -0.21768787	     -0.00352047	     -0.00163818	     20.05878017
      0.11317998	     -0.06166449	     -0.00034224	     -0.20261337	     -0.06339261	      0.88298529	     -0.00037690	     -0.21773796	     -0.00352696	     -0.00171538	     20.83016765
      0.11458179	     -0.06179095	     -0.00035365	     -0.20273968	     -0.06339756	      0.88298285	     -0.00037656	     -0.21777538	     -0.00352744	     -0.00176501	     21.06631260
      0.11598360	     -0.06192612	     -0.00036312	     -0.20287479	     -0.06340250	      0.88298034	     -0.00037624	     -0.21781238	     -0.00352334	     -0.00180694	     21.45721820
      0.11768512	     -0.06209393	     -0.00037337	     -0.20304259	     -0.06340849	      0.88297723	     -0.00037587	     -0.21785687	     -0.00351278	     -0.00184811	     21.54649090
      0.11938663	     -0.06227190	     -0.00038116	     -0.20322068	     -0.06341445	      0.88297406	     -0.00037553	     -0.21790098	     -0.00349530	     -0.00187895	     21.80209459
      0.12067493	     -0.06240370	     -0.00038627	     -0.20335261	     -0.06341894	      0.88297163	     -0.00037528	     -0.21793423	     -0.00347836	     -0.00189601	     21.58246378
      0.12196324	     -0.06254015	     -0.00038951	     -0.20348928	     -0.06342341	      0.88296918	     -0.00037504	     -0.21796734	     -0.00345755	     -0.00190778	     21.52264285
      0.12380337	     -0.06273325	     -0.00039243	     -0.20368277	     -0.06342974	      0.88296566	     -0.00037472	     -0.21801452	     -0.00342220	     -0.00191624	     21.34101291
      0.12541191	     -0.06290234	     -0.00039255	     -0.20385230	     -0.06343522	      0.88296257	     -0.00037445	     -0.21805566	     -0.00338570	     -0.00191602	     21.19042495
      0.12702046	     -0.06306312	     -0.00039206	     -0.20401357	     -0.06344063	      0.88295950	     -0.00037420	     -0.21809674	     -0.00334495	     -0.00190928	     21.13649204
      0.12862901	     -0.06322156	     -0.00038930	     -0.20417259	     -0.06344598	      0.88295643	     -0.00037397	     -0.21813761	     -0.00329935	     -0.00189619	     20.90168757
      0.13002846	     -0.06334803	     -0.00038746	     -0.20429959	     -0.06345056	      0.88295379	     -0.00037379	     -0.21817299	     -0.00325707	     -0.00188011	     20.99402160
      0.13142791	     -0.06347002	     -0.00038421	     -0.20442216	     -0.06345509	      0.88295117	     -0.00037361	     -0.21820805	     -0.00321167	     -0.00185960	     20.82004138
      0.13312425	     -0.06360407	     -0.00038079	     -0.20455693	     -0.06346049	      0.88294805	     -0.00037343	     -0.21824998	     -0.00315381	     -0.00182914	     20.86400583
      0.13482059	     -0.06372760	     -0.00037634	     -0.20468122	     -0.06346579	      0.88294497	     -0.00037327	     -0.21829107	     -0.00309253	     -0.00179252	     20.49733973
      0.13624476	     -0.06381726	     -0.00037414	     -0.20477152	     -0.06347015	      0.88294244	     -0.00037316	     -0.21832478	     -0.00303967	     -0.00175727	     20.63762668
      0.13766893	     -0.06390039	     -0.00037121	     -0.20485531	     -0.06347444	      0.88293997	     -0.00037307	     -0.21835758	     -0.00298491	     -0.00171778	     20.31476076
      0.13937964	     -0.06398658	     -0.00036930	     -0.20494229	     -0.06347949	      0.88293708	     -0.00037300	     -0.21839569	     -0.00291801	     -0.00166505	     20.25307767
      0.14109035	     -0.06406467	     -0.00036696	     -0.20502117	     -0.06348443	      0.88293428	     -0.00037296	     -0.21843221	     -0.00284941	     -0.00160659	     19.70317152
      0.14248718	     -0.06411804	     -0.00036723	     -0.20507516	     -0.06348837	      0.88293207	     -0.00037296	     -0.21846082	     -0.00279330	     -0.00155502	     19.74194769
      0.14388401	     -0.06416804	     -0.00036678	     -0.20512580	     -0.06349223	      0.88292993	     -0.00037298	     -0.21848825	     -0.00273636	     -0.00150006	     19.38281967
      0.14564552	     -0.06422259	     -0.00036789	     -0.20518112	     -0.06349699	      0.88292735	     -0.00037304	     -0.21852115	     -0.00266452	     -0.00142656	     19.20961540
      0.14740703	     -0.06427367	     -0.00036826	     -0.20523299	     -0.06350162	      0.88292491	     -0.00037315	     -0.21855212	     -0.00259200	     -0.00134888	     18.71969376
      0.14877504	     -0.06430775	     -0.00037063	     -0.20526765	     -0.06350513	      0.88292311	     -0.00037327	     -0.21857489	     -0.00253615	     -0.00128639	     18.69747487
      0.15014306	     -0.06434199	     -0.00037189	     -0.20530249	     -0.06350856	      0.88292139	     -0.00037340	     -0.21859653	     -0.00247981	     -0.00122229	     18.42298615
      0.15196704	     -0.06438430	     -0.00037478	     -0.20534558	     -0.06351301	      0.88291924	     -0.00037363	     -0.21862373	     -0.00240484	     -0.00113533	     18.23399474
      0.15379102	     -0.06442711	     -0.00037626	     -0.20538920	     -0.06351733	      0.88291725	     -0.00037390	     -0.21864910	     -0.00232920	     -0.00104750	     17.85776927
      0.15511308	     -0.06445499	     -0.00037915	     -0.20541762	     -0.06352037	      0.88291591	     -0.00037413	     -0.21866644	     -0.00227471	     -0.00098411	     17.80055759
      0.15643513	     -0.06448400	     -0.00038055	     -0.20544722	     -0.06352334	      0.88291465	     -0.00037438	     -0.21868290	     -0.00221959	     -0.00092120	     17.59004931
      0.15835795	     -0.06452433	     -0.00038326	     -0.20548838	     -0.06352753	      0.88291296	     -0.00037478	     -0.21870542	     -0.00213911	     -0.00083154	     17.38156244
      0.15999112	     -0.06455898	     -0.00038432	     -0.20552376	     -0.06353097	      0.88291167	     -0.00037516	     -0.21872328	     -0.00206984	     -0.00075774	     17.10856882
      0.16162429	     -0.06459159	     -0.00038668	     -0.20555709	     -0.06353429	      0.88291049	     -0.00037558	     -0.21874010	     -0.00200030	     -0.00068696	     16.99268573
      0.16325746	     -0.06462524	     -0.00038671	     -0.20559150	     -0.06353750	      0.88290942	     -0.00037603	     -0.21875595	     -0.00192939	     -0.00061952	     16.67808648
      0.16489063	     -0.06465413	     -0.00038896	     -0.20562113	     -0.06354060	      0.88290846	     -0.00037651	     -0.21877090	     -0.00185845	     -0.00055631	     16.68000016
      0.16627544	     -0.06467715	     -0.00038808	     -0.20564482	     -0.06354313	      0.88290773	     -0.00037695	     -0.21878283	     -0.00179688	     -0.00050578	     16.38681302
      0.16766025	     -0.06469205	     -0.00038848	     -0.20566037	     -0.06354557	      0.88290706	     -0.00037741	     -0.21879402	     -0.00173546	     -0.00045861	     16.38562703
      0.16943894	     -0.06469723	     -0.00038727	     -0.20566643	     -0.06354859	      0.88290629	     -0.00037803	     -0.21880694	     -0.00165622	     -0.00040228	     16.30337547
      0.17121763	     -0.06467564	     -0.00038693	     -0.20564567	     -0.06355147	      0.88290562	     -0.00037870	     -0.21881767	     -0.00157969	     -0.00035072	     16.63808672
      0.17265530	     -0.06463968	     -0.00038462	     -0.20561038	     -0.06355369	      0.88290515	     -0.00037927	     -0.21882419	     -0.00151990	     -0.00031121	     16.61708214
      0.17409297	     -0.06458274	     -0.00038388	     -0.20555405	     -0.06355584	      0.88290473	     -0.00037987	     -0.21882845	     -0.00146463	     -0.00027392	     16.96667785
      0.17585670	     -0.06449317	     -0.00038224	     -0.20546518	     -0.06355837	      0.88290428	     -0.00038064	     -0.21883022	     -0.00140238	     -0.00022998	     17.32865078
      0.17762042	     -0.06438524	     -0.00038330	     -0.20535782	     -0.06356079	      0.88290392	     -0.00038144	     -0.21882819	     -0.00134779	     -0.00018788	     17.97745494
      0.17898438	     -0.06429853	     -0.00038281	     -0.20527152	     -0.06356260	      0.88290368	     -0.00038210	     -0.21882418	     -0.00130931	     -0.00015594	     18.29056744
      0.18034835	     -0.06420747	     -0.00038422	     -0.20518079	     -0.06356436	      0.88290349	     -0.00038277	     -0.21881832	     -0.00127474	     -0.00012511	     18.76141019
      0.18219939	     -0.06408411	     -0.00038548	     -0.20505785	     -0.06356668	      0.88290330	     -0.00038372	     -0.21880779	     -0.00123149	     -0.00008484	     19.34197602
      0.18385513	     -0.06397238	     -0.00038780	     -0.20494645	     -0.06356869	      0.88290318	     -0.00038461	     -0.21879628	     -0.00119551	     -0.00005078	     19.91297847
      0.18551087	     -0.06386413	     -0.00038824	     -0.20483856	     -0.06357064	      0.88290313	     -0.00038552	     -0.21878312	     -0.00115945	     -0.00001836	     20.36865806
      0.18696058	     -0.06376657	     -0.00039034	     -0.20474128	     -0.06357230	      0.88290312	     -0.00038634	     -0.21877048	     -0.00112816	      0.00000828	     20.87226154
      0.18841028	     -0.06367101	     -0.00039053	     -0.20464604	     -0.06357391	      0.88290315	     -0.00038719	     -0.21875687	     -0.00109542	      0.00003351	     21.33041627
      0.18985999	     -0.06357323	     -0.00039143	     -0.20454858	     -0.06357548	      0.88290322	     -0.00038805	     -0.21874242	     -0.00106175	      0.00005726	     21.83220995
      0.19175883	     -0.06344509	     -0.00039098	     -0.20442090	     -0.06357745	      0.88290335	     -0.00038922	     -0.21872227	     -0.00101532	      0.00008640	     22.45835499
      0.19321454	     -0.06334381	     -0.00039148	     -0.20431998	     -0.06357890	      0.88290349	     -0.00039013	     -0.21870599	     -0.00097847	      0.00010711	     23.02573724
      0.19467026	     -0.06324327	     -0.00039020	     -0.20421983	     -0.06358030	      0.88290366	     -0.00039106	     -0.21868901	     -0.00093987	      0.00012665	     23.49379449
      0.19612597	     -0.06314042	     -0.00038943	     -0.20411739	     -0.06358164	      0.88290386	     -0.00039201	     -0.21867142	     -0.00090029	      0.00014482	     24.05446392
      0.19802644	     -0.06300625	     -0.00038672	     -0.20398379	     -0.06358330	      0.88290416	     -0.00039326	     -0.21864757	     -0.00084656	      0.00016676	     24.63602928
      0.19944218	     -0.06290336	     -0.00038569	     -0.20388132	     -0.06358447	      0.88290441	     -0.00039422	     -0.21862923	     -0.00080594	      0.00018156	     25.25433286
      0.20085791	     -0.06280152	     -0.00038308	     -0.20377993	     -0.06358558	      0.88290467	     -0.00039518	     -0.21861043	     -0.00076416	      0.00019532	     25.65555771
      0.20260573	     -0.06267330	     -0.00038073	     -0.20365226	     -0.06358687	      0.88290503	     -0.00039639	     -0.21858665	     -0.00071226	      0.00021057	     26.33277165
      0.20415413	     -0.06256085	     -0.00037711	     -0.20354033	     -0.06358793	      0.88290536	     -0.00039748	     -0.21856510	     -0.00066542	      0.00022277	     26.65764358
      0.20570254	     -0.06244560	     -0.00037508	     -0.20342557	     -0.06358893	      0.88290572	     -0.00039858	     -0.21854317	     -0.00061895	      0.00023351	     27.27899237
      0.20725094	     -0.06233240	     -0.00037107	     -0.20331288	     -0.06358985	      0.88290609	     -0.00039969	     -0.21852086	     -0.00057197	      0.00024317	     27.51130621
      0.20879934	     -0.06221651	     -0.00036905	     -0.20319749	     -0.06359070	      0.88290647	     -0.00040080	     -0.21849824	     -0.00052583	      0.00025145	     28.10393829
      0.21034775	     -0.06210323	     -0.00036469	     -0.20308473	     -0.06359148	      0.88290686	     -0.00040193	     -0.21847531	     -0.00047954	      0.00025875	     28.22378889
      0.21189615	     -0.06198724	     -0.00036298	     -0.20296920	     -0.06359219	      0.88290727	     -0.00040306	     -0.21845214	     -0.00043454	      0.00026474	     28.80085187
      0.21326195	     -0.06188760	     -0.00035914	     -0.20287000	     -0.06359275	      0.88290763	     -0.00040406	     -0.21843149	     -0.00039497	      0.00026931	     28.83315114
      0.21462775	     -0.06178669	     -0.00035704	     -0.20276950	     -0.06359327	      0.88290800	     -0.00040506	     -0.21841070	     -0.00035652	      0.00027295	     29.15398308
      0.21630116	     -0.06166496	     -0.00035326	     -0.20264827	     -0.06359382	      0.88290846	     -0.00040629	     -0.21838502	     -0.00031031	      0.00027640	     29.29449892
      0.21797457	     -0.06154308	     -0.00035124	     -0.20252685	     -0.06359431	      0.88290893	     -0.00040752	     -0.21835919	     -0.00026587	      0.00027855	     29.68892599
      0.21933046	     -0.06144695	     -0.00034770	     -0.20243111	     -0.06359464	      0.88290931	     -0.00040852	     -0.21833815	     -0.00023061	      0.00027953	     29.63737654
      0.22068635	     -0.06135070	     -0.00034586	     -0.20233521	     -0.06359493	      0.88290969	     -0.00040952	     -0.21831707	     -0.00019675	      0.00027965	     29.84110787
      0.22238377	     -0.06123275	     -0.00034235	     -0.20221770	     -0.06359523	      0.88291016	     -0.00041076	     -0.21829061	     -0.00015571	      0.00027880	     29.86872848
      0.22408120	     -0.06111591	     -0.00034085	     -0.20210124	     -0.06359546	      0.88291063	     -0.00041200	     -0.21826415	     -0.00011682	      0.00027666	     30.17067418
      0.22536404	     -0.06103059	     -0.00033756	     -0.20201623	     -0.06359559	      0.88291099	     -0.00041293	     -0.21824416	     -0.00008829	      0.00027432	     30.02688359
      0.22664689	     -0.06094604	     -0.00033599	     -0.20193195	     -0.06359569	      0.88291134	     -0.00041385	     -0.21822422	     -0.00006112	      0.00027118	     30.12834499
      0.22843217	     -0.06083177	     -0.00033281	     -0.20181806	     -0.06359577	      0.88291181	     -0.00041512	     -0.21819658	     -0.00002491	      0.00026558	     30.10186943
      0.23003724	     -0.06073128	     -0.00033136	     -0.20171785	     -0.06359578	      0.88291224	     -0.00041626	     -0.21817189	      0.00000567	      0.00025921	     30.25085790
      0.23164230	     -0.06063444	     -0.00032756	     -0.20162133	     -0.06359575	      0.88291265	     -0.00041737	     -0.21814738	      0.00003500	      0.00025170	     30.05893354
      0.23293274	     -0.06055765	     -0.00032706	     -0.20154474	     -0.06359569	      0.88291297	     -0.00041826	     -0.21812782	      0.00005703	      0.00024467	     30.21266076
      0.23422319	     -0.06048336	     -0.00032471	     -0.20147066	     -0.06359560	      0.88291328	     -0.00041914	     -0.21810841	      0.00007832	      0.00023692	     30.12718400
      0.23594714	     -0.06038654	     -0.00032280	     -0.20137410	     -0.06359544	      0.88291368	     -0.00042029	     -0.21808275	      0.00010504	      0.00022528	     30.16285204
      0.23767110	     -0.06029369	     -0.00031882	     -0.20128152	     -0.06359524	      0.88291405	     -0.00042142	     -0.21805740	      0.00013036	      0.00021237	     29.95960576
      0.23892304	     -0.06022763	     -0.00031824	     -0.20121560	     -0.06359507	      0.88291431	     -0.00042222	     -0.21803920	      0.00014742	      0.00020211	     30.07151226
      0.24017497	     -0.06016362	     -0.00031589	     -0.20115175	     -0.06359487	      0.88291456	     -0.00042301	     -0.21802119	      0.00016391	      0.00019127	     29.97486715
      0.24197361	     -0.06007424	     -0.00031360	     -0.20106258	     -0.06359456	      0.88291489	     -0.00042411	     -0.21799566	      0.00018610	      0.00017454	     29.96262839
      0.24349347	     -0.06000141	     -0.00031044	     -0.20098993	     -0.06359426	      0.88291514	     -0.00042502	     -0.21797441	      0.00020383	      0.00015950	     29.79977915
      0.24501333	     -0.05993050	     -0.00030913	     -0.20091916	     -0.06359394	      0.88291537	     -0.00042590	     -0.21795346	      0.00022032	      0.00014355	     29.84997011
      0.24653318	     -0.05986207	     -0.00030552	     -0.20085090	     -0.06359359	      0.88291558	     -0.00042675	     -0.21793283	      0.00023616	      0.00012688	     29.62614445
      0.24805304	     -0.05979538	     -0.00030483	     -0.20078431	     -0.06359322	      0.88291576	     -0.00042758	     -0.21791250	      0.00025076	      0.00010933	     29.73905937
      0.24937663	     -0.05973935	     -0.00030146	     -0.20072841	     -0.06359288	      0.88291589	     -0.00042827	     -0.21789506	      0.00026313	      0.00009354	     29.49901261
      0.25070021	     -0.05968488	     -0.00030016	     -0.20067404	     -0.06359252	      0.88291601	     -0.00042895	     -0.21787787	      0.00027464	      0.00007715	     29.50144632
      0.25231792	     -0.05962092	     -0.00029700	     -0.20061021	     -0.06359207	      0.88291611	     -0.00042973	     -0.21785719	      0.00028811	      0.00005661	     29.32484193
      0.25393564	     -0.05955928	     -0.00029591	     -0.20054865	     -0.06359159	      0.88291619	     -0.00043048	     -0.21783689	      0.00030052	      0.00003547	     29.38031753
      0.25524837	     -0.05951119	     -0.00029266	     -0.20050066	     -0.06359119	      0.88291622	     -0.00043106	     -0.21782071	      0.00031029	      0.00001805	     29.13556827
      0.25656110	     -0.05946447	     -0.00029134	     -0.20045400	     -0.06359078	      0.88291624	     -0.00043162	     -0.21780478	      0.00031930	      0.00000032	     29.11754466
      0.25820774	     -0.05940703	     -0.00028844	     -0.20039665	     -0.06359024	      0.88291622	     -0.00043227	     -0.21778516	      0.00033001	     -0.00002209	     28.92808320
      0.25985437	     -0.05935243	     -0.00028826	     -0.20034208	     -0.06358969	      0.88291616	     -0.00043289	     -0.21776600	      0.00033949	     -0.00004469	     28.98961239
      0.26110844	     -0.05931393	     -0.00028574	     -0.20030364	     -0.06358926	      0.88291610	     -0.00043333	     -0.21775176	      0.00034634	     -0.00006190	     28.73128398
      0.26236251	     -0.05927838	     -0.00028525	     -0.20026812	     -0.06358882	      0.88291601	     -0.00043374	     -0.21773785	      0.00035236	     -0.00007928	     28.69968650
      0.26408722	     -0.05923441	     -0.00028383	     -0.20022416	     -0.06358821	      0.88291585	     -0.00043426	     -0.21771939	      0.00035980	     -0.00010339	     28.53233613
      0.26581193	     -0.05920378	     -0.00028498	     -0.20019351	     -0.06358758	      0.88291565	     -0.00043473	     -0.21770193	      0.00036590	     -0.00012807	     28.57907878
      0.26700387	     -0.05919315	     -0.00028356	     -0.20018288	     -0.06358714	      0.88291549	     -0.00043503	     -0.21769068	      0.00036978	     -0.00014564	     28.31003722
      0.26819581	     -0.05919279	     -0.00028425	     -0.20018250	     -0.06358670	      0.88291530	     -0.00043530	     -0.21768031	      0.00037308	     -0.00016408	     28.25407671
      0.27004123	     -0.05921353	     -0.00028449	     -0.20020320	     -0.06358601	      0.88291497	     -0.00043566	     -0.21766639	      0.00037784	     -0.00019492	     28.06229942
      0.27155867	     -0.05924924	     -0.00028494	     -0.20023888	     -0.06358543	      0.88291466	     -0.00043591	     -0.21765723	      0.00038155	     -0.00022317	     28.03431028
      0.27307611	     -0.05930070	     -0.00028260	     -0.20029036	     -0.06358485	      0.88291429	     -0.00043612	     -0.21765038	      0.00038578	     -0.00025473	     27.77804117
      0.27459354	     -0.05936714	     -0.00028169	     -0.20035681	     -0.06358426	      0.88291388	     -0.00043628	     -0.21764599	      0.00039047	     -0.00029050	     27.84930882
      0.27593608	     -0.05943786	     -0.00027717	     -0.20042762	     -0.06358373	      0.88291347	     -0.00043638	     -0.21764425	      0.00039587	     -0.00032608	     27.56011757
      0.27727861	     -0.05951861	     -0.00027374	     -0.20050845	     -0.06358320	      0.88291300	     -0.00043644	     -0.21764458	      0.00040222	     -0.00036595	     27.59134157
      0.27862114	     -0.05960870	     -0.00026839	     -0.20059868	     -0.06358265	      0.88291248	     -0.00043647	     -0.21764700	      0.00041014	     -0.00041032	     27.43961578
      0.28039464	     -0.05973908	     -0.00026186	     -0.20072926	     -0.06358191	      0.88291170	     -0.00043645	     -0.21765334	      0.00042288	     -0.00047622	     27.50306670
      0.28177240	     -0.05984750	     -0.00025441	     -0.20083789	     -0.06358132	      0.88291100	     -0.00043640	     -0.21766066	      0.00043502	     -0.00053302	     27.24418153
      0.28315017	     -0.05996146	     -0.00024881	     -0.20095207	     -0.06358071	      0.88291023	     -0.00043631	     -0.21766994	      0.00044886	     -0.00059463	     27.32498074
      0.28452794	     -0.06008035	     -0.00024193	     -0.20107121	     -0.06358009	      0.88290936	     -0.00043618	     -0.21768109	      0.00046480	     -0.00066068	     27.15081720
      0.28628006	     -0.06023782	     -0.00023515	     -0.20122899	     -0.06357925	      0.88290813	     -0.00043597	     -0.21769778	      0.00048776	     -0.00075061	     27.24709989
      0.28764956	     -0.06036448	     -0.00022825	     -0.20135595	     -0.06357857	      0.88290705	     -0.00043576	     -0.21771263	      0.00050824	     -0.00082482	     26.92915283
      0.28901906	     -0.06049351	     -0.00022362	     -0.20148527	     -0.06357786	      0.88290587	     -0.00043553	     -0.21772892	      0.00053054	     -0.00090194	     26.99242798
      0.29038855	     -0.06062378	     -0.00021818	     -0.20161586	     -0.06357712	      0.88290458	     -0.00043526	     -0.21774650	      0.00055506	     -0.00098123	     26.80490775
      0.29220709	     -0.06079832	     -0.00021340	     -0.20179081	     -0.06357607	      0.88290269	     -0.00043486	     -0.21777166	      0.00059061	     -0.00108868	     26.86326521
      0.29358475	     -0.06093268	     -0.00020857	     -0.20192554	     -0.06357524	      0.88290114	     -0.00043452	     -0.21779196	      0.00062020	     -0.00117070	     26.54203380
      0.29496242	     -0.06106823	     -0.00020608	     -0.20206143	     -0.06357436	      0.88289947	     -0.00043415	     -0.21781321	      0.00065168	     -0.00125255	     26.59037366
      0.29661673	     -0.06123213	     -0.00020208	     -0.20222579	     -0.06357325	      0.88289732	     -0.00043367	     -0.21783981	      0.00069253	     -0.00134951	     26.35150355
      0.29827104	     -0.06139614	     -0.00020155	     -0.20239024	     -0.06357207	      0.88289501	     -0.00043315	     -0.21786740	      0.00073619	     -0.00144407	     26.57680259
      0.29953667	     -0.06152221	     -0.00019918	     -0.20251669	     -0.06357112	      0.88289313	     -0.00043272	     -0.21788911	      0.00077206	     -0.00151392	     26.26084237
      0.30080229	     -0.06164995	     -0.00019923	     -0.20264479	     -0.06357012	      0.88289117	     -0.00043227	     -0.21791131	      0.00080950	     -0.00158132	     26.29710454
      0.30259000	     -0.06183234	     -0.00019838	     -0.20282775	     -0.06356862	      0.88288827	     -0.00043159	     -0.21794343	      0.00086572	     -0.00167149	     26.19485436
      0.30415689	     -0.06199372	     -0.00019894	     -0.20298962	     -0.06356722	      0.88288559	     -0.00043096	     -0.21797223	      0.00091796	     -0.00174503	     26.29082027
      0.30572379	     -0.06215514	     -0.00019769	     -0.20315161	     -0.06356574	      0.88288280	     -0.00043029	     -0.21800151	      0.00097343	     -0.00181277	     26.12863867
      0.30729068	     -0.06231636	     -0.00019928	     -0.20331338	     -0.06356417	      0.88287991	     -0.00042959	     -0.21803118	      0.00103153	     -0.00187440	     26.34433352
      0.30866985	     -0.06245739	     -0.00019796	     -0.20345496	     -0.06356271	      0.88287729	     -0.00042893	     -0.21805754	      0.00108555	     -0.00192316	     26.16219556
      0.31004902	     -0.06259774	     -0.00019874	     -0.20359585	     -0.06356118	      0.88287461	     -0.00042825	     -0.21808408	      0.00114160	     -0.00196663	     26.27825906
      0.31142819	     -0.06273608	     -0.00019827	     -0.20373479	     -0.06355956	      0.88287187	     -0.00042754	     -0.21811072	      0.00120016	     -0.00200446	     26.23654463
      0.31333450	     -0.06292329	     -0.00019878	     -0.20392283	     -0.06355719	      0.88286801	     -0.00042651	     -0.21814757	      0.00128468	     -0.00204732	     26.37435541
      0.31476842	     -0.06306108	     -0.00019723	     -0.20406130	     -0.06355530	      0.88286505	     -0.00042569	     -0.21817524	      0.00135136	     -0.00207219	     26.23573302
      0.31620233	     -0.06319700	     -0.00019756	     -0.20419790	     -0.06355332	      0.88286207	     -0.00042485	     -0.21820283	      0.00142015	     -0.00209089	     26.35661836
      0.31763625	     -0.06333102	     -0.00019658	     -0.20433265	     -0.06355123	      0.88285906	     -0.00042397	     -0.21823035	      0.00149152	     -0.00210338	     26.29183055
      0.31948726	     -0.06350122	     -0.00019705	     -0.20450379	     -0.06354838	      0.88285516	     -0.00042278	     -0.21826576	      0.00158684	     -0.00211065	     26.45556289
      0.32090664	     -0.06362827	     -0.00019545	     -0.20463162	     -0.06354608	      0.88285216	     -0.00042184	     -0.21829281	      0.00166282	     -0.00210954	     26.28045908
      0.32232601	     -0.06375205	     -0.00019572	     -0.20475617	     -0.06354366	      0.88284917	     -0.00042086	     -0.21831971	      0.00174065	     -0.00210295	     26.40023826
      0.32403621	     -0.06389705	     -0.00019422	     -0.20490216	     -0.06354060	      0.88284559	     -0.00041965	     -0.21835191	      0.00183748	     -0.00208788	     26.25763905
      0.32574640	     -0.06403859	     -0.00019514	     -0.20504467	     -0.06353737	      0.88284203	     -0.00041839	     -0.21838383	      0.00193677	     -0.00206560	     26.53817192
      0.32705942	     -0.06414376	     -0.00019304	     -0.20515066	     -0.06353478	      0.88283933	     -0.00041739	     -0.21840813	      0.00201537	     -0.00204376	     26.24694514
      0.32837245	     -0.06424567	     -0.00019305	     -0.20525337	     -0.06353208	      0.88283667	     -0.00041638	     -0.21843221	      0.00209524	     -0.00201824	     26.31561982
      0.33021174	     -0.06438253	     -0.00019194	     -0.20539140	     -0.06352812	      0.88283299	     -0.00041491	     -0.21846550	      0.00220995	     -0.00197665	     26.18631427
      0.33182576	     -0.06449768	     -0.00019250	     -0.20550757	     -0.06352447	      0.88282984	     -0.00041360	     -0.21849422	      0.00231278	     -0.00193519	     26.30534949
      0.33343977	     -0.06460789	     -0.00019051	     -0.20561886	     -0.06352066	      0.88282675	     -0.00041226	     -0.21852246	      0.00241807	     -0.00188952	     26.02858087
      0.33505379	     -0.06471498	     -0.00019160	     -0.20572701	     -0.06351667	      0.88282374	     -0.00041089	     -0.21855023	      0.00252493	     -0.00184035	     26.24837547
      0.33648513	     -0.06480632	     -0.00018991	     -0.20581935	     -0.06351298	      0.88282114	     -0.00040966	     -0.21857444	      0.00262188	     -0.00179411	     25.90976218
      0.33791646	     -0.06489500	     -0.00019086	     -0.20590901	     -0.06350916	      0.88281860	     -0.00040841	     -0.21859823	      0.00272002	     -0.00174598	     25.98486370
      0.33934780	     -0.06498007	     -0.00019067	     -0.20599509	     -0.06350520	      0.88281614	     -0.00040716	     -0.21862157	      0.00281998	     -0.00169624	     25.81328336
      0.34128043	     -0.06508967	     -0.00019231	     -0.20610605	     -0.06349961	      0.88281293	     -0.00040544	     -0.21865227	      0.00295715	     -0.00162727	     25.84952525
      0.34276554	     -0.06517033	     -0.00019196	     -0.20618780	     -0.06349514	      0.88281055	     -0.00040411	     -0.21867520	      0.00306476	     -0.00157329	     25.52470677
      0.34425066	     -0.06524816	     -0.00019382	     -0.20626670	     -0.06349051	      0.88280825	     -0.00040278	     -0.21869754	      0.00317360	     -0.00151903	     25.56248187
      0.34573577	     -0.06532260	     -0.00019435	     -0.20634225	     -0.06348571	      0.88280604	     -0.00040144	     -0.21871926	      0.00328426	     -0.00146476	     25.33389680
      0.34760902	     -0.06541152	     -0.00019697	     -0.20643256	     -0.06347943	      0.88280336	     -0.00039975	     -0.21874573	      0.00342569	     -0.00139698	     25.35753853
      0.34907661	     -0.06547578	     -0.00019686	     -0.20649796	     -0.06347432	      0.88280135	     -0.00039842	     -0.21876568	      0.00353847	     -0.00134465	     25.01256756
      0.35054420	     -0.06553502	     -0.00019877	     -0.20655832	     -0.06346904	      0.88279941	     -0.00039710	     -0.21878486	      0.00365222	     -0.00129339	     25.02050768
      0.35201179	     -0.06558726	     -0.00019922	     -0.20661172	     -0.06346360	      0.88279755	     -0.00039578	     -0.21880317	      0.00376751	     -0.00124323	     24.81093842
      0.35396747	     -0.06564407	     -0.00020125	     -0.20667008	     -0.06345608	      0.88279518	     -0.00039403	     -0.21882593	      0.00392274	     -0.00117839	     24.81466763
      0.35543859	     -0.06567694	     -0.00020095	     -0.20670414	     -0.06345022	      0.88279348	     -0.00039272	     -0.21884162	      0.00404109	     -0.00113099	     24.49898025
      0.35690970	     -0.06570254	     -0.00020314	     -0.20673091	     -0.06344419	      0.88279185	     -0.00039143	     -0.21885596	      0.00415995	     -0.00108479	     24.50654889
      0.35868555	     -0.06572407	     -0.00020482	     -0.20675387	     -0.06343667	      0.88278998	     -0.00038989	     -0.21887138	      0.00430464	     -0.00103024	     24.23833603
      0.36028321	     -0.06573562	     -0.00020942	     -0.20676666	     -0.06342969	      0.88278837	     -0.00038851	     -0.21888343	      0.00443498	     -0.00098217	     24.31256953
      0.36188087	     -0.06573954	     -0.00021225	     -0.20677185	     -0.06342250	      0.88278684	     -0.00038716	     -0.21889372	      0.00456604	     -0.00093462	     24.01876911
      0.36347854	     -0.06573692	     -0.00021853	     -0.20677043	     -0.06341510	      0.88278538	     -0.00038583	     -0.21890219	      0.00469661	     -0.00088748	     24.10667942
      0.36507620	     -0.06572677	     -0.00022248	     -0.20676153	     -0.06340750	      0.88278400	     -0.00038452	     -0.21890881	      0.00482746	     -0.00084034	     23.84416908
      0.36667386	     -0.06571000	     -0.00022987	     -0.20674595	     -0.06339968	      0.88278270	     -0.00038323	     -0.21891353	      0.00495737	     -0.00079317	     23.94681221
      0.36827152	     -0.06568573	     -0.00023442	     -0.20672290	     -0.06339165	      0.88278147	     -0.00038196	     -0.21891631	      0.00508723	     -0.00074557	     23.71699443
      0.36986919	     -0.06565481	     -0.00024248	     -0.20669314	     -0.06338342	      0.88278031	     -0.00038072	     -0.21891712	      0.00521577	     -0.00069754	     23.82641313
      0.37146685	     -0.06561627	     -0.00024725	     -0.20665580	     -0.06337499	      0.88277924	     -0.00037950	     -0.21891591	      0.00534398	     -0.00064866	     23.62930772
      0.37306451	     -0.06557145	     -0.00025562	     -0.20661211	     -0.06336635	      0.88277824	     -0.00037830	     -0.21891266	      0.00547049	     -0.00059898	     23.73502475
      0.37466218	     -0.06551943	     -0.00026025	     -0.20656126	     -0.06335751	      0.88277733	     -0.00037712	     -0.21890738	      0.00559640	     -0.00054811	     23.55939935
      0.37625984	     -0.06546158	     -0.00026866	     -0.20650452	     -0.06334847	      0.88277649	     -0.00037597	     -0.21890007	      0.00572027	     -0.00049618	     23.65608717
      0.37785750	     -0.06539694	     -0.00027276	     -0.20644103	     -0.06333923	      0.88277574	     -0.00037484	     -0.21889076	      0.00584328	     -0.00044284	     23.49950104
      0.37929469	     -0.06533469	     -0.00027969	     -0.20637974	     -0.06333075	      0.88277514	     -0.00037384	     -0.21888072	      0.00595194	     -0.00039383	     23.55182688
      0.38073187	     -0.06526783	     -0.00028396	     -0.20631388	     -0.06332212	      0.88277461	     -0.00037285	     -0.21886915	      0.00605956	     -0.00034361	     23.47101522
      0.38246565	     -0.06518232	     -0.00029072	     -0.20622952	     -0.06331151	      0.88277407	     -0.00037169	     -0.21885324	      0.00618705	     -0.00028159	     23.47019204
      0.38419943	     -0.06509107	     -0.00029489	     -0.20613942	     -0.06330067	      0.88277363	     -0.00037055	     -0.21883530	      0.00631251	     -0.00021796	     23.36469957
      0.38565172	     -0.06501129	     -0.00030087	     -0.20606055	     -0.06329143	      0.88277336	     -0.00036961	     -0.21881877	      0.00641527	     -0.00016365	     23.39436084
      0.38710401	     -0.06492746	     -0.00030425	     -0.20597766	     -0.06328204	      0.88277316	     -0.00036869	     -0.21880095	      0.00651658	     -0.00010833	     23.32079826
      0.38855629	     -0.06484051	     -0.00030873	     -0.20589160	     -0.06327250	      0.88277304	     -0.00036778	     -0.21878189	      0.00661580	     -0.00005222	     23.31342568
      0.39055018	     -0.06471571	     -0.00031286	     -0.20576802	     -0.06325918	      0.88277302	     -0.00036657	     -0.21875380	      0.00674914	      0.00002603	     23.23444882
      0.39201266	     -0.06462124	     -0.00031762	     -0.20567440	     -0.06324924	      0.88277310	     -0.00036569	     -0.21873187	      0.00684428	      0.00008403	     23.27139560
      0.39347514	     -0.06452352	     -0.00032015	     -0.20557753	     -0.06323916	      0.88277326	     -0.00036483	     -0.21870889	      0.00693768	      0.00014248	     23.21296938
      0.39525197	     -0.06440176	     -0.00032494	     -0.20545675	     -0.06322673	      0.88277358	     -0.00036381	     -0.21867961	      0.00704810	      0.00021373	     23.25539692
      0.39681218	     -0.06429131	     -0.00032682	     -0.20534717	     -0.06321566	      0.88277396	     -0.00036293	     -0.21865276	      0.00714283	      0.00027641	     23.17937554
      0.39837240	     -0.06417874	     -0.00033120	     -0.20523539	     -0.06320445	      0.88277444	     -0.00036207	     -0.21862487	      0.00723480	      0.00033885	     23.25398341
      0.39993262	     -0.06406282	     -0.00033295	     -0.20512029	     -0.06319309	      0.88277502	     -0.00036122	     -0.21859600	      0.00732471	      0.00040103	     23.18997834
      0.40149284	     -0.06394505	     -0.00033723	     -0.20500327	     -0.06318159	      0.88277569	     -0.00036040	     -0.21856618	      0.00741187	      0.00046259	     23.28120882
      0.40305305	     -0.06382407	     -0.00033884	     -0.20488305	     -0.06316996	      0.88277646	     -0.00035959	     -0.21853544	      0.00749691	      0.00052353	     23.23167808
      0.40461327	     -0.06370134	     -0.00034319	     -0.20476102	     -0.06315820	      0.88277733	     -0.00035880	     -0.21850379	      0.00757918	      0.00058359	     23.34059315
      0.40617349	     -0.06357585	     -0.00034490	     -0.20463623	     -0.06314631	      0.88277828	     -0.00035802	     -0.21847125	      0.00765929	      0.00064279	     23.29552162
      0.40773370	     -0.06345015	     -0.00034950	     -0.20451117	     -0.06313430	      0.88277933	     -0.00035727	     -0.21843788	      0.00773657	      0.00070082	     23.41353846
      0.40929392	     -0.06332304	     -0.00035134	     -0.20438471	     -0.06312217	      0.88278047	     -0.00035653	     -0.21840375	      0.00781168	      0.00075768	     23.37359131
      0.41085414	     -0.06319719	     -0.00035643	     -0.20425941	     -0.06310993	      0.88278169	     -0.00035581	     -0.21836893	      0.00788397	      0.00081303	     23.50261790
      0.41241435	     -0.06307070	     -0.00035834	     -0.20413352	     -0.06309757	      0.88278301	     -0.00035510	     -0.21833350	      0.00795415	      0.00086689	     23.46245634
      0.41397457	     -0.06294653	     -0.00036386	     -0.20400986	     -0.06308511	      0.88278440	     -0.00035441	     -0.21829754	      0.00802154	      0.00091892	     23.59981392
      0.41553479	     -0.06282193	     -0.00036542	     -0.20388580	     -0.06307254	      0.88278587	     -0.00035374	     -0.21826114	      0.00808688	      0.00096918	     23.54948013
      0.41693489	     -0.06271268	     -0.00037020	     -0.20377696	     -0.06306118	      0.88278726	     -0.00035314	     -0.21822813	      0.00814319	      0.00101249	     23.65191973
      0.41833500	     -0.06260342	     -0.00037221	     -0.20366814	     -0.06304974	      0.88278871	     -0.00035256	     -0.21819485	      0.00819783	      0.00105414	     23.64344911
      0.41973510	     -0.06249586	     -0.00037543	     -0.20356097	     -0.06303822	      0.88279021	     -0.00035199	     -0.21816134	      0.00825052	      0.00109393	     23.69579986
      0.42166011	     -0.06234879	     -0.00037781	     -0.20341445	     -0.06302227	      0.88279237	     -0.00035122	     -0.21811495	      0.00832007	      0.00114554	     23.70477821
      0.42307224	     -0.06224290	     -0.00038123	     -0.20330891	     -0.06301049	      0.88279401	     -0.00035066	     -0.21808070	      0.00836885	      0.00118096	     23.78029233
      0.42448437	     -0.06213675	     -0.00038242	     -0.20320313	     -0.06299864	      0.88279570	     -0.00035012	     -0.21804631	      0.00841582	      0.00121429	     23.78142597
      0.42589650	     -0.06203171	     -0.00038459	     -0.20309842	     -0.06298672	      0.88279744	     -0.00034958	     -0.21801175	      0.00846098	      0.00124545	     23.83260706
      0.42774752	     -0.06189370	     -0.00038568	     -0.20296085	     -0.06297101	      0.88279978	     -0.00034888	     -0.21796624	      0.00851724	      0.00128301	     23.85180122
      0.42906635	     -0.06179648	     -0.00038772	     -0.20286389	     -0.06295975	      0.88280149	     -0.00034839	     -0.21793366	      0.00855564	      0.00130753	     23.91766100
      0.43038519	     -0.06169906	     -0.00038845	     -0.20276674	     -0.06294844	      0.88280323	     -0.00034791	     -0.21790096	      0.00859218	      0.00133014	     23.94220275
      0.43205862	     -0.06157653	     -0.00039005	     -0.20264451	     -0.06293403	      0.88280547	     -0.00034730	     -0.21785931	      0.00863649	      0.00135620	     24.00971607
      0.43348136	     -0.06147275	     -0.00039081	     -0.20254098	     -0.06292171	      0.88280742	     -0.00034679	     -0.21782378	      0.00867180	      0.00137602	     24.04689010
      0.43490411	     -0.06136991	     -0.00039209	     -0.20243836	     -0.06290935	      0.88280939	     -0.00034628	     -0.21778816	      0.00870567	      0.00139388	     24.11240813
      0.43632685	     -0.06126775	     -0.00039301	     -0.20233640	     -0.06289694	      0.88281138	     -0.00034577	     -0.21775246	      0.00873719	      0.00140974	     24.16241655
      0.43774960	     -0.06116662	     -0.00039419	     -0.20223546	     -0.06288449	      0.88281340	     -0.00034527	     -0.21771671	      0.00876717	      0.00142384	     24.23010806
      0.43917234	     -0.06106654	     -0.00039523	     -0.20213553	     -0.06287200	      0.88281543	     -0.00034477	     -0.21768093	      0.00879471	      0.00143615	     24.29011517
      0.44059508	     -0.06096753	     -0.00039642	     -0.20203666	     -0.06285947	      0.88281749	     -0.00034427	     -0.21764514	      0.00882064	      0.00144692	     24.36288075
      0.44201783	     -0.06086949	     -0.00039754	     -0.20193874	     -0.06284690	      0.88281955	     -0.00034377	     -0.21760936	      0.00884409	      0.00145615	     24.43155182
      0.44344057	     -0.06077237	     -0.00039873	     -0.20184171	     -0.06283430	      0.88282163	     -0.00034327	     -0.21757359	      0.00886588	      0.00146413	     24.51000420
      0.44486332	     -0.06067645	     -0.00039987	     -0.20174587	     -0.06282167	      0.88282372	     -0.00034277	     -0.21753786	      0.00888520	      0.00147085	     24.58387080
      0.44628606	     -0.06058168	     -0.00040103	     -0.20165116	     -0.06280902	      0.88282581	     -0.00034227	     -0.21750219	      0.00890281	      0.00147661	     24.66606950
      0.44770881	     -0.06048822	     -0.00040214	     -0.20155774	     -0.06279634	      0.88282792	     -0.00034178	     -0.21746658	      0.00891799	      0.00148137	     24.74594394
      0.44913155	     -0.06039617	     -0.00040325	     -0.20146571	     -0.06278364	      0.88283003	     -0.00034128	     -0.21743106	      0.00893146	      0.00148540	     24.83287033
      0.45055430	     -0.06030572	     -0.00040431	     -0.20137527	     -0.06277093	      0.88283214	     -0.00034079	     -0.21739566	      0.00894260	      0.00148867	     24.91882697
      0.45197704	     -0.06021667	     -0.00040532	     -0.20128620	     -0.06275820	      0.88283426	     -0.00034029	     -0.21736038	      0.00895203	      0.00149139	     25.01310397
      0.45369792	     -0.06011086	     -0.00040641	     -0.20118035	     -0.06274278	      0.88283683	     -0.00033969	     -0.21731788	      0.00896039	      0.00149387	     25.12695649
      0.45503699	     -0.06002984	     -0.00040717	     -0.20109930	     -0.06273078	      0.88283883	     -0.00033923	     -0.21728497	      0.00896545	      0.00149546	     25.22667235
      0.45637605	     -0.05995035	     -0.00040785	     -0.20101975	     -0.06271877	      0.88284084	     -0.00033876	     -0.21725219	      0.00896836	      0.00149659	     25.32203051
      0.45803086	     -0.05985426	     -0.00040863	     -0.20092357	     -0.06270393	      0.88284331	     -0.00033819	     -0.21721190	      0.00897004	      0.00149763	     25.44972165
      0.45968567	     -0.05976092	     -0.00040932	     -0.20083012	     -0.06268909	      0.88284579	     -0.00033762	     -0.21717188	      0.00896872	      0.00149808	     25.57309887
      0.46096419	     -0.05969031	     -0.00040978	     -0.20075941	     -0.06267762	      0.88284771	     -0.00033719	     -0.21714116	      0.00896676	      0.00149828	     25.68341247
      0.46224271	     -0.05962132	     -0.00041015	     -0.20069031	     -0.06266616	      0.88284962	     -0.00033675	     -0.21711062	      0.00896290	      0.00149812	     25.78763178
      0.46403836	     -0.05952688	     -0.00041038	     -0.20059571	     -0.06265007	      0.88285231	     -0.00033614	     -0.21706805	      0.00895540	      0.00149759	     25.94438401
      0.46562517	     -0.05944581	     -0.00041045	     -0.20051447	     -0.06263587	      0.88285469	     -0.00033561	     -0.21703075	      0.00894621	      0.00149671	     26.07886172
      0.46721197	     -0.05936636	     -0.00041036	     -0.20043485	     -0.06262168	      0.88285706	     -0.00033508	     -0.21699375	      0.00893551	      0.00149564	     26.23274735
      0.46861088	     -0.05929842	     -0.00041021	     -0.20036675	     -0.06260919	      0.88285916	     -0.00033461	     -0.21696139	      0.00892384	      0.00149431	     26.34962837
      0.47000978	     -0.05923170	     -0.00040992	     -0.20029985	     -0.06259672	      0.88286124	     -0.00033414	     -0.21692929	      0.00891107	      0.00149286	     26.48735881
      0.47140869	     -0.05916684	     -0.00040956	     -0.20023481	     -0.06258426	      0.88286333	     -0.00033366	     -0.21689743	      0.00889652	      0.00149110	     26.61243532
      0.47330948	     -0.05907875	     -0.00040928	     -0.20014645	     -0.06256737	      0.88286616	     -0.00033301	     -0.21685459	      0.00887465	      0.00148849	     26.81724907
      0.47478934	     -0.05901391	     -0.00040937	     -0.20008138	     -0.06255425	      0.88286836	     -0.00033250	     -0.21682162	      0.00885549	      0.00148622	     26.91426227
      0.47626921	     -0.05894784	     -0.00040959	     -0.20001506	     -0.06254116	      0.88287056	     -0.00033198	     -0.21678905	      0.00883504	      0.00148392	     27.09353514
      0.47774908	     -0.05888586	     -0.00040996	     -0.19995284	     -0.06252810	      0.88287276	     -0.00033145	     -0.21675688	      0.00881283	      0.00148145	     27.20104829
      0.47957731	     -0.05880825	     -0.00040998	     -0.19987490	     -0.06251202	      0.88287546	     -0.00033078	     -0.21671773	      0.00878346	      0.00147822	     27.49734108
      0.48089504	     -0.05875791	     -0.00041033	     -0.19982431	     -0.06250046	      0.88287741	     -0.00033028	     -0.21668983	      0.00876093	      0.00147573	     27.51378997
      0.48221276	     -0.05870456	     -0.00041011	     -0.19977071	     -0.06248893	      0.88287935	     -0.00032978	     -0.21666225	      0.00873726	      0.00147313	     27.72487340
      0.48390126	     -0.05864151	     -0.00041008	     -0.19970733	     -0.06247420	      0.88288184	     -0.00032911	     -0.21662727	      0.00870551	      0.00146968	     27.82722255
      0.48533786	     -0.05858473	     -0.00040951	     -0.19965026	     -0.06246172	      0.88288395	     -0.00032852	     -0.21659787	      0.00867697	      0.00146650	     28.12183397
      0.48677446	     -0.05853505	     -0.00040954	     -0.19960028	     -0.06244927	      0.88288605	     -0.00032792	     -0.21656875	      0.00864753	      0.00146324	     28.15215571
      0.48821107	     -0.05848098	     -0.00040893	     -0.19954591	     -0.06243687	      0.88288815	     -0.00032729	     -0.21653997	      0.00861669	      0.00145970	     28.45065372
      0.48964767	     -0.05843409	     -0.00040846	     -0.19949871	     -0.06242451	      0.88289024	     -0.00032665	     -0.21651147	      0.00858505	      0.00145610	     28.47791341
      0.49108427	     -0.05838288	     -0.00040674	     -0.19944720	     -0.06241221	      0.88289233	     -0.00032598	     -0.21648333	      0.00855206	      0.00145232	     28.77231459
      0.49252087	     -0.05833906	     -0.00040529	     -0.19940308	     -0.06239994	      0.88289442	     -0.00032530	     -0.21645545	      0.00851836	      0.00144856	     28.77368173
      0.49395748	     -0.05829076	     -0.00040324	     -0.19935447	     -0.06238773	      0.88289649	     -0.00032459	     -0.21642795	      0.00848343	      0.00144453	     29.07708853
      0.49539408	     -0.05825066	     -0.00040181	     -0.19931405	     -0.06237557	      0.88289857	     -0.00032386	     -0.21640074	      0.00844798	      0.00144040	     29.06837137
      0.49683068	     -0.05820615	     -0.00039995	     -0.19926921	     -0.06236346	      0.88290063	     -0.00032310	     -0.21637394	      0.00841140	      0.00143592	     29.37983662
      0.49826728	     -0.05817026	     -0.00039866	     -0.19923300	     -0.06235140	      0.88290269	     -0.00032232	     -0.21634747	      0.00837441	      0.00143127	     29.34465558
      0.49970389	     -0.05812942	     -0.00039679	     -0.19919183	     -0.06233940	      0.88290475	     -0.00032152	     -0.21632144	      0.00833630	      0.00142617	     29.66435120
      0.50114049	     -0.05809793	     -0.00039547	     -0.19916000	     -0.06232745	      0.88290679	     -0.00032069	     -0.21629579	      0.00829786	      0.00142081	     29.59490717
      0.50257709	     -0.05806106	     -0.00039354	     -0.19912280	     -0.06231556	      0.88290883	     -0.00031984	     -0.21627061	      0.00825833	      0.00141485	     29.92680694
      0.50401369	     -0.05803463	     -0.00039213	     -0.19909602	     -0.06230372	      0.88291086	     -0.00031896	     -0.21624584	      0.00821858	      0.00140851	     29.81397955
      0.50545030	     -0.05800197	     -0.00039007	     -0.19906303	     -0.06229194	      0.88291287	     -0.00031806	     -0.21622161	      0.00817776	      0.00140141	     30.16705129
      0.50688690	     -0.05798049	     -0.00038842	     -0.19904121	     -0.06228023	      0.88291488	     -0.00031713	     -0.21619781	      0.00813686	      0.00139381	     30.00452155
      0.50815988	     -0.05795610	     -0.00038631	     -0.19901652	     -0.06226989	      0.88291665	     -0.00031629	     -0.21617719	      0.00809973	      0.00138635	     30.28209931
      0.50943286	     -0.05793892	     -0.00038411	     -0.19899905	     -0.06225960	      0.88291841	     -0.00031543	     -0.21615696	      0.00806246	      0.00137843	     30.25299414
      0.51100758	     -0.05791780	     -0.00038088	     -0.19897757	     -0.06224694	      0.88292057	     -0.00031433	     -0.21613261	      0.00801561	      0.00136774	     30.42772740
      0.51258229	     -0.05790589	     -0.00037761	     -0.19896530	     -0.06223436	      0.88292272	     -0.00031320	     -0.21610900	      0.00796851	      0.00135609	     30.31196756
      0.51387435	     -0.05789426	     -0.00037461	     -0.19895338	     -0.06222409	      0.88292446	     -0.00031225	     -0.21609032	      0.00792922	      0.00134558	     30.55217007
      0.51516641	     -0.05789032	     -0.00037150	     -0.19894916	     -0.06221387	      0.88292619	     -0.00031128	     -0.21607222	      0.00788993	      0.00133434	     30.49184870
      0.51675013	     -0.05788489	     -0.00036689	     -0.19894340	     -0.06220141	      0.88292830	     -0.00031006	     -0.21605095	      0.00784118	      0.00131930	     30.66789530
      0.51833385	     -0.05788797	     -0.00036176	     -0.19894616	     -0.06218903	      0.88293037	     -0.00030881	     -0.21603063	      0.00779229	      0.00130305	     30.49930455
      0.51957163	     -0.05788689	     -0.00035728	     -0.19894484	     -0.06217941	      0.88293198	     -0.00030780	     -0.21601549	      0.00775336	      0.00128929	     30.75208682
      0.52080942	     -0.05789209	     -0.00035234	     -0.19894981	     -0.06216984	      0.88293356	     -0.00030678	     -0.21600093	      0.00771436	      0.00127472	     30.69039449
      0.52246251	     -0.05790058	     -0.00034531	     -0.19895799	     -0.06215713	      0.88293565	     -0.00030538	     -0.21598248	      0.00766162	      0.00125371	     30.84039313
      0.52411559	     -0.05791841	     -0.00033746	     -0.19897553	     -0.06214451	      0.88293771	     -0.00030394	     -0.21596520	      0.00760851	      0.00123095	     30.65941294
      0.52530737	     -0.05792936	     -0.00033180	     -0.19898627	     -0.06213546	      0.88293916	     -0.00030288	     -0.21595356	      0.00756946	      0.00121322	     30.93563599
      0.52649915	     -0.05794604	     -0.00032543	     -0.19900276	     -0.06212647	      0.88294060	     -0.00030181	     -0.21594257	      0.00753028	      0.00119451	     30.90345004
      0.52823954	     -0.05797136	     -0.00031557	     -0.19902780	     -0.06211341	      0.88294265	     -0.00030020	     -0.21592773	      0.00747228	      0.00116517	     31.06595532
      0.52970905	     -0.05799759	     -0.00030621	     -0.19905381	     -0.06210247	      0.88294435	     -0.00029881	     -0.21591629	      0.00742286	      0.00113856	     30.99438092
      0.53117855	     -0.05802345	     -0.00029711	     -0.19907944	     -0.06209159	      0.88294600	     -0.00029740	     -0.21590588	      0.00737271	      0.00111007	     31.27850805
      0.53264806	     -0.05805494	     -0.00028665	     -0.19911073	     -0.06208080	      0.88294761	     -0.00029597	     -0.21589643	      0.00732243	      0.00107987	     31.11996089
      0.53411757	     -0.05808425	     -0.00027734	     -0.19913982	     -0.06207007	      0.88294917	     -0.00029451	     -0.21588799	      0.00727139	      0.00104773	     31.58293098
      0.53536588	     -0.05811286	     -0.00026783	     -0.19916827	     -0.06206102	      0.88295046	     -0.00029325	     -0.21588152	      0.00722810	      0.00101916	     31.43767971
      0.53661420	     -0.05813837	     -0.00025930	     -0.19919360	     -0.06205203	      0.88295172	     -0.00029197	     -0.21587565	      0.00718415	      0.00098933	     31.68130499
      0.53821106	     -0.05817504	     -0.00024810	     -0.19923004	     -0.06204060	      0.88295326	     -0.00029033	     -0.21586896	      0.00712769	      0.00094966	     31.71695064
      0.53980792	     -0.05821378	     -0.00023844	     -0.19926852	     -0.06202927	      0.88295475	     -0.00028866	     -0.21586328	      0.00707086	      0.00090823	     32.18091032
      0.54106031	     -0.05824617	     -0.00022953	     -0.19930073	     -0.06202044	      0.88295586	     -0.00028733	     -0.21585950	      0.00702647	      0.00087476	     32.13490260
      0.54231270	     -0.05827680	     -0.00022207	     -0.19933116	     -0.06201167	      0.88295694	     -0.00028600	     -0.21585625	      0.00698157	      0.00084043	     32.40625545
      0.54393436	     -0.05832106	     -0.00021169	     -0.19937517	     -0.06200039	      0.88295826	     -0.00028426	     -0.21585282	      0.00692368	      0.00079491	     32.48263159
      0.54555603	     -0.05836770	     -0.00020328	     -0.19942153	     -0.06198921	      0.88295952	     -0.00028250	     -0.21585037	      0.00686620	      0.00074806	     33.00272054
      0.54675491	     -0.05840467	     -0.00019542	     -0.19945832	     -0.06198100	      0.88296039	     -0.00028119	     -0.21584916	      0.00682460	      0.00071280	     32.92674706
      0.54795378	     -0.05844096	     -0.00018927	     -0.19949441	     -0.06197285	      0.88296122	     -0.00027988	     -0.21584844	      0.00678329	      0.00067699	     33.19061070
      0.54966552	     -0.05849493	     -0.00018003	     -0.19954812	     -0.06196128	      0.88296234	     -0.00027800	     -0.21584822	      0.00672547	      0.00062525	     33.35257532
      0.55113733	     -0.05854227	     -0.00017343	     -0.19959522	     -0.06195142	      0.88296323	     -0.00027637	     -0.21584878	      0.00667682	      0.00058027	     33.70934484
      0.55260914	     -0.05859209	     -0.00016538	     -0.19964484	     -0.06194163	      0.88296405	     -0.00027474	     -0.21584999	      0.00662973	      0.00053510	     33.70716123
      0.55408095	     -0.05864324	     -0.00015983	     -0.19969576	     -0.06193191	      0.88296480	     -0.00027311	     -0.21585187	      0.00658399	      0.00048973	     34.12015711
      0.55540524	     -0.05869179	     -0.00015280	     -0.19974416	     -0.06192321	      0.88296542	     -0.00027163	     -0.21585415	      0.00654470	      0.00044901	     34.03732940
      0.55672953	     -0.05873990	     -0.00014791	     -0.19979209	     -0.06191457	      0.88296599	     -0.00027016	     -0.21585696	      0.00650677	      0.00040837	     34.33003350
      0.55805382	     -0.05878835	     -0.00014189	     -0.19984038	     -0.06190598	      0.88296650	     -0.00026868	     -0.21586024	      0.00647058	      0.00036808	     34.35307812
      0.55974920	     -0.05885030	     -0.00013577	     -0.19990214	     -0.06189505	      0.88296709	     -0.00026679	     -0.21586510	      0.00642655	      0.00031711	     34.62571788
      0.56110304	     -0.05889969	     -0.00012928	     -0.19995143	     -0.06188637	      0.88296749	     -0.00026528	     -0.21586945	      0.00639366	      0.00027717	     34.52317350
      0.56245688	     -0.05894824	     -0.00012472	     -0.19999985	     -0.06187773	      0.88296784	     -0.00026377	     -0.21587417	      0.00636242	      0.00023797	     34.72402737
      0.56381072	     -0.05899638	     -0.00011892	     -0.20004791	     -0.06186914	      0.88296813	     -0.00026226	     -0.21587923	      0.00633313	      0.00019977	     34.67889989
      0.56548168	     -0.05905540	     -0.00011358	     -0.20010681	     -0.06185859	      0.88296843	     -0.00026040	     -0.21588588	      0.00629920	      0.00015413	     34.86830465
      0.56681700	     -0.05910176	     -0.00010708	     -0.20015313	     -0.06185019	      0.88296861	     -0.00025892	     -0.21589150	      0.00627410	      0.00011918	     34.69660743
      0.56815232	     -0.05914706	     -0.00010244	     -0.20019838	     -0.06184183	      0.88296875	     -0.00025744	     -0.21589736	      0.00625034	      0.00008561	     34.80393291
      0.56948765	     -0.05919078	     -0.00009655	     -0.20024208	     -0.06183350	      0.88296884	     -0.00025597	     -0.21590341	      0.00622822	      0.00005363	     34.70848346
      0.57123164	     -0.05924513	     -0.00009007	     -0.20029639	     -0.06182266	      0.88296890	     -0.00025405	     -0.21591150	      0.00620130	      0.00001431	     34.79147115
      0.57256368	     -0.05928491	     -0.00008308	     -0.20033619	     -0.06181441	      0.88296890	     -0.00025259	     -0.21591779	      0.00618250	     -0.00001367	     34.57063541
      0.57389571	     -0.05932330	     -0.00007789	     -0.20037459	     -0.06180619	      0.88296886	     -0.00025114	     -0.21592412	      0.00616482	     -0.00003993	     34.59906787
      0.57522775	     -0.05936024	     -0.00007160	     -0.20041155	     -0.06179799	      0.88296879	     -0.00024969	     -0.21593048	      0.00614853	     -0.00006438	     34.45756065
      0.57701408	     -0.05940754	     -0.00006510	     -0.20045888	     -0.06178702	      0.88296865	     -0.00024777	     -0.21593899	      0.00612848	     -0.00009435	     34.45767650
      0.57833426	     -0.05944117	     -0.00005867	     -0.20049257	     -0.06177894	      0.88296851	     -0.00024636	     -0.21594524	      0.00611520	     -0.00011431	     34.18858825
      0.57965444	     -0.05947403	     -0.00005411	     -0.20052545	     -0.06177088	      0.88296835	     -0.00024495	     -0.21595145	      0.00610281	     -0.00013255	     34.14752349
      0.58128006	     -0.05951408	     -0.00004695	     -0.20056557	     -0.06176097	      0.88296812	     -0.00024324	     -0.21595903	      0.00608914	     -0.00015256	     33.88104145
      0.58272914	     -0.05954854	     -0.00004253	     -0.20060007	     -0.06175215	      0.88296789	     -0.00024174	     -0.21596573	      0.00607795	     -0.00016826	     33.86715966
      0.58417821	     -0.05958076	     -0.00003581	     -0.20063237	     -0.06174335	      0.88296763	     -0.00024025	     -0.21597233	      0.00606801	     -0.00018192	     33.55403940
      0.58562729	     -0.05961081	     -0.00003163	     -0.20066247	     -0.06173457	      0.88296736	     -0.00023877	     -0.21597878	      0.00605862	     -0.00019382	     33.54904190
      0.58707636	     -0.05963848	     -0.00002493	     -0.20069023	     -0.06172579	      0.88296707	     -0.00023732	     -0.21598503	      0.00605014	     -0.00020389	     33.21557198
      0.58852544	     -0.05966318	     -0.00002134	     -0.20071497	     -0.06171703	      0.88296677	     -0.00023589	     -0.21599105	      0.00604179	     -0.00021241	     33.22845259
      0.58997451	     -0.05968541	     -0.00001519	     -0.20073729	     -0.06170828	      0.88296646	     -0.00023450	     -0.21599682	      0.00603402	     -0.00021918	     32.87534252
      0.59142359	     -0.05970559	     -0.00001243	     -0.20075750	     -0.06169954	      0.88296613	     -0.00023313	     -0.21600234	      0.00602596	     -0.00022444	     32.90963044
      0.59287267	     -0.05972097	     -0.00000657	     -0.20077297	     -0.06169082	      0.88296581	     -0.00023180	     -0.21600753	      0.00601827	     -0.00022800	     32.55746261
      0.59432174	     -0.05973201	     -0.00000468	     -0.20078403	     -0.06168210	      0.88296547	     -0.00023051	     -0.21601234	      0.00600996	     -0.00023010	     32.62624376
      0.59577082	     -0.05973958	      0.00000054	     -0.20079167	     -0.06167340	      0.88296514	     -0.00022927	     -0.21601671	      0.00600181	     -0.00023058	     32.27776384
      0.59721989	     -0.05974389	      0.00000173	     -0.20079599	     -0.06166471	      0.88296481	     -0.00022808	     -0.21602060	      0.00599276	     -0.00022977	     32.37555665
      0.59851502	     -0.05974459	      0.00000572	     -0.20079674	     -0.06165695	      0.88296451	     -0.00022706	     -0.21602362	      0.00598467	     -0.00022781	     32.10187369
      0.59981016	     -0.05974261	      0.00000732	     -0.20079476	     -0.06164921	      0.88296422	     -0.00022609	     -0.21602619	      0.00597580	     -0.00022493	     32.09689036
      0.60140243	     -0.05973598	      0.00001041	     -0.20078815	     -0.06163970	      0.88296386	     -0.00022496	     -0.21602866	      0.00596431	     -0.00022008	     31.95524916
      0.60299470	     -0.05972498	      0.00001107	     -0.20077712	     -0.06163021	      0.88296352	     -0.00022391	     -0.21603033	      0.00595142	     -0.00021398	     32.05454630
      0.60432619	     -0.05971210	      0.00001355	     -0.20076423	     -0.06162230	      0.88296324	     -0.00022310	     -0.21603106	      0.00593995	     -0.00020786	     31.90749795
      0.60565767	     -0.05969597	      0.00001379	     -0.20074806	     -0.06161440	      0.88296296	     -0.00022234	     -0.21603116	      0.00592711	     -0.00020100	     32.00052980
      0.60698915	     -0.05967638	      0.00001486	     -0.20072843	     -0.06160651	      0.88296270	     -0.00022165	     -0.21603060	      0.00591330	     -0.00019335	     32.00215042
      0.60881492	     -0.05964410	      0.00001448	     -0.20069604	     -0.06159574	      0.88296236	     -0.00022081	     -0.21602869	      0.00589215	     -0.00018177	     32.20176073
      0.61017024	     -0.05961605	      0.00001565	     -0.20066792	     -0.06158776	      0.88296212	     -0.00022027	     -0.21602640	      0.00587509	     -0.00017227	     32.20453880
      0.61152555	     -0.05958505	      0.00001480	     -0.20063681	     -0.06157981	      0.88296189	     -0.00021979	     -0.21602333	      0.00585630	     -0.00016216	     32.41585498
      0.61288087	     -0.05955070	      0.00001498	     -0.20060236	     -0.06157189	      0.88296168	     -0.00021939	     -0.21601947	      0.00583615	     -0.00015129	     32.54820326
      0.61469115	     -0.05949974	      0.00001311	     -0.20055121	     -0.06156135	      0.88296142	     -0.00021896	     -0.21601307	      0.00580667	     -0.00013579	     32.90712972
      0.61602198	     -0.05945853	      0.00001306	     -0.20050986	     -0.06155364	      0.88296125	     -0.00021873	     -0.21600744	      0.00578356	     -0.00012361	     33.04522779
      0.61735281	     -0.05941456	      0.00001076	     -0.20046571	     -0.06154596	      0.88296109	     -0.00021857	     -0.21600101	      0.00575887	     -0.00011089	     33.35040645
      0.61900302	     -0.05935556	      0.00000930	     -0.20040650	     -0.06153648	      0.88296092	     -0.00021846	     -0.21599192	      0.00572663	     -0.00009425	     33.64170864
      0.62046503	     -0.05930000	      0.00000588	     -0.20035071	     -0.06152813	      0.88296079	     -0.00021846	     -0.21598284	      0.00569632	     -0.00007886	     34.04767384
      0.62192704	     -0.05924102	      0.00000451	     -0.20029152	     -0.06151982	      0.88296069	     -0.00021854	     -0.21597281	      0.00566494	     -0.00006279	     34.31501234
      0.62338905	     -0.05917900	      0.00000033	     -0.20022923	     -0.06151157	      0.88296061	     -0.00021870	     -0.21596181	      0.00563213	     -0.00004626	     34.76291875
      0.62485106	     -0.05911350	     -0.00000134	     -0.20016350	     -0.06150336	      0.88296056	     -0.00021894	     -0.21594984	      0.00559856	     -0.00002916	     35.05531298
      0.62631308	     -0.05904507	     -0.00000616	     -0.20009478	     -0.06149520	      0.88296053	     -0.00021925	     -0.21593689	      0.00556379	     -0.00001171	     35.53195761
      0.62777509	     -0.05897323	     -0.00000817	     -0.20002269	     -0.06148709	      0.88296052	     -0.00021965	     -0.21592297	      0.00552854	      0.00000624	     35.83541207
      0.62923710	     -0.05889908	     -0.00001379	     -0.19994822	     -0.06147903	      0.88296054	     -0.00022012	     -0.21590809	      0.00549229	      0.00002449	     36.32267261
      0.63069911	     -0.05882253	     -0.00001578	     -0.19987141	     -0.06147103	      0.88296059	     -0.00022066	     -0.21589229	      0.00545580	      0.00004319	     36.61403099
      0.63199120	     -0.05875424	     -0.00002097	     -0.19980283	     -0.06146400	      0.88296066	     -0.00022119	     -0.21587761	      0.00542288	      0.00005984	     37.01752197
      0.63328328	     -0.05868505	     -0.00002409	     -0.19973338	     -0.06145701	      0.88296075	     -0.00022178	     -0.21586230	      0.00538986	      0.00007675	     37.31194511
      0.63488385	     -0.05859865	     -0.00002959	     -0.19964663	     -0.06144842	      0.88296089	     -0.00022258	     -0.21584252	      0.00534851	      0.00009785	     37.74395629
      0.63648441	     -0.05851136	     -0.00003306	     -0.19955900	     -0.06143989	      0.88296106	     -0.00022345	     -0.21582195	      0.00530707	      0.00011913	     38.07249340
      0.63779168	     -0.05843976	     -0.00003827	     -0.19948709	     -0.06143298	      0.88296123	     -0.00022422	     -0.21580462	      0.00527287	      0.00013646	     38.42919099
      0.63909896	     -0.05836743	     -0.00004132	     -0.19941449	     -0.06142611	      0.88296142	     -0.00022503	     -0.21578685	      0.00523869	      0.00015384	     38.68440409
      0.64071016	     -0.05827797	     -0.00004655	     -0.19932465	     -0.06141770	      0.88296168	     -0.00022610	     -0.21576443	      0.00519614	      0.00017513	     39.06115129
      0.64232137	     -0.05818777	     -0.00004924	     -0.19923412	     -0.06140936	      0.88296198	     -0.00022722	     -0.21574148	      0.00515338	      0.00019633	     39.31805932
      0.64356845	     -0.05811703	     -0.00005373	     -0.19916308	     -0.06140296	      0.88296224	     -0.00022813	     -0.21572339	      0.00511973	      0.00021250	     39.61041606
      0.64481553	     -0.05804239	     -0.00005563	     -0.19908817	     -0.06139659	      0.88296251	     -0.00022907	     -0.21570497	      0.00508592	      0.00022864	     39.81779226
      0.64650000	     -0.05793246	     -0.00005820	     -0.19897787	     -0.06138807	      0.88296292	     -0.00023040	     -0.21567938	      0.00503948	      0.00025037	     40.16005641
      0.64818446	     -0.05781130	     -0.00005702	     -0.19885640	     -0.06137962	      0.88296336	     -0.00023179	     -0.21565275	      0.00499221	      0.00027239	     40.37728415
      0.64937365	     -0.05771991	     -0.00005797	     -0.19876475	     -0.06137370	      0.88296369	     -0.00023280	     -0.21563320	      0.00495783	      0.00028811	     40.62523484
      0.65056284	     -0.05762356	     -0.00005628	     -0.19866817	     -0.06136783	      0.88296404	     -0.00023383	     -0.21561300	      0.00492281	      0.00030419	     40.77199731
      0.65235046	     -0.05747164	     -0.00005384	     -0.19851589	     -0.06135907	      0.88296461	     -0.00023544	     -0.21558137	      0.00486837	      0.00032898	     41.03237138
      0.65383446	     -0.05733950	     -0.00004989	     -0.19838344	     -0.06135188	      0.88296511	     -0.00023681	     -0.21555399	      0.00482154	      0.00035028	     41.15938091
      0.65531846	     -0.05720387	     -0.00004766	     -0.19824745	     -0.06134476	      0.88296565	     -0.00023823	     -0.21552563	      0.00477286	      0.00037211	     41.39797999
      0.65680246	     -0.05706596	     -0.00004323	     -0.19810919	     -0.06133772	      0.88296622	     -0.00023967	     -0.21549640	      0.00472258	      0.00039458	     41.46826914
      0.65828646	     -0.05692686	     -0.00004299	     -0.19796964	     -0.06133075	      0.88296682	     -0.00024116	     -0.21546643	      0.00467015	      0.00041758	     41.78845366
      0.65953128	     -0.05680799	     -0.00004024	     -0.19785043	     -0.06132496	      0.88296735	     -0.00024243	     -0.21544076	      0.00462487	      0.00043756	     41.81053059
      0.66077611	     -0.05668842	     -0.00004026	     -0.19773043	     -0.06131923	      0.88296791	     -0.00024372	     -0.21541465	      0.00457787	      0.00045810	     41.99581190
      0.66239396	     -0.05653097	     -0.00003947	     -0.19757241	     -0.06131188	      0.88296867	     -0.00024544	     -0.21538012	      0.00451442	      0.00048587	     42.12382299
      0.66401182	     -0.05637415	     -0.00004177	     -0.19741494	     -0.06130463	      0.88296948	     -0.00024720	     -0.21534500	      0.00444784	      0.00051476	     42.40706174
      0.66523753	     -0.05625515	     -0.00004168	     -0.19729544	     -0.06129921	      0.88297013	     -0.00024855	     -0.21531807	      0.00439553	      0.00053748	     42.41618556
      0.66646324	     -0.05613502	     -0.00004442	     -0.19717476	     -0.06129385	      0.88297080	     -0.00024993	     -0.21529092	      0.00434125	      0.00056084	     42.59241715
      0.66812330	     -0.05597162	     -0.00004750	     -0.19701058	     -0.06128671	      0.88297176	     -0.00025182	     -0.21525386	      0.00426479	      0.00059366	     42.72891181
      0.66961206	     -0.05582471	     -0.00005289	     -0.19686289	     -0.06128041	      0.88297266	     -0.00025355	     -0.21522035	      0.00419296	      0.00062407	     42.97881666
      0.67110081	     -0.05568019	     -0.00005640	     -0.19671760	     -0.06127423	      0.88297362	     -0.00025531	     -0.21518675	      0.00411819	      0.00065536	     43.00449867
      0.67234877	     -0.05556127	     -0.00006260	     -0.19659796	     -0.06126913	      0.88297445	     -0.00025680	     -0.21515857	      0.00405293	      0.00068188	     43.24296460
      0.67359673	     -0.05544358	     -0.00006686	     -0.19647955	     -0.06126411	      0.88297532	     -0.00025831	     -0.21513041	      0.00398564	      0.00070861	     43.32375757
      0.67516114	     -0.05530032	     -0.00007417	     -0.19633533	     -0.06125795	      0.88297645	     -0.00026023	     -0.21509521	      0.00389818	      0.00074195	     43.54698345
      0.67672554	     -0.05516071	     -0.00007947	     -0.19619476	     -0.06125192	      0.88297764	     -0.00026217	     -0.21506023	      0.00380760	      0.00077471	     43.62208259
      0.67792844	     -0.05505736	     -0.00008635	     -0.19609061	     -0.06124738	      0.88297859	     -0.00026368	     -0.21503353	      0.00373571	      0.00079910	     43.84937899
      0.67913135	     -0.05495631	     -0.00009094	     -0.19598878	     -0.06124293	      0.88297956	     -0.00026520	     -0.21500705	      0.00366215	      0.00082275	     43.93811488
      0.68075106	     -0.05482764	     -0.00009905	     -0.19585901	     -0.06123708	      0.88298092	     -0.00026727	     -0.21497185	      0.00356037	      0.00085296	     44.14934768
      0.68237078	     -0.05470831	     -0.00010504	     -0.19573857	     -0.06123140	      0.88298232	     -0.00026935	     -0.21493737	      0.00345581	      0.00088088	     44.20877769
      0.68349835	     -0.05463228	     -0.00011225	     -0.19566171	     -0.06122754	      0.88298333	     -0.00027082	     -0.21491390	      0.00338130	      0.00089859	     44.38882014
      0.68462592	     -0.05455977	     -0.00011751	     -0.19558839	     -0.06122377	      0.88298435	     -0.00027229	     -0.21489093	      0.00330568	      0.00091471	     44.45641546
      0.68636395	     -0.05445693	     -0.00012703	     -0.19548425	     -0.06121813	      0.88298596	     -0.00027456	     -0.21485654	      0.00318696	      0.00093595	     44.63643383
      0.68778410	     -0.05438017	     -0.00013368	     -0.19540645	     -0.06121368	      0.88298730	     -0.00027643	     -0.21482944	      0.00308830	      0.00094975	     44.69469103
      0.68920426	     -0.05431052	     -0.00014231	     -0.19533570	     -0.06120936	      0.88298865	     -0.00027831	     -0.21480326	      0.00298822	      0.00095998	     44.87927747
      0.69062442	     -0.05424498	     -0.00014813	     -0.19526911	     -0.06120519	      0.88299002	     -0.00028018	     -0.21477800	      0.00288710	      0.00096649	     44.88092847
      0.69189926	     -0.05419099	     -0.00015619	     -0.19521411	     -0.06120157	      0.88299126	     -0.00028187	     -0.21475608	      0.00279537	      0.00096892	     45.07451713
      0.69317410	     -0.05413926	     -0.00016174	     -0.19516141	     -0.06119806	      0.88299249	     -0.00028356	     -0.21473485	      0.00270305	      0.00096821	     45.09935731
      0.69444894	     -0.05409085	     -0.00016888	     -0.19511201	     -0.06119467	      0.88299372	     -0.00028525	     -0.21471428	      0.00261002	      0.00096422	     45.23872187
      0.69603516	     -0.05403452	     -0.00017574	     -0.19505446	     -0.06119063	      0.88299525	     -0.00028735	     -0.21468959	      0.00249353	      0.00095482	     45.27462609
      0.69731400	     -0.05399346	     -0.00018309	     -0.19501237	     -0.06118750	      0.88299646	     -0.00028903	     -0.21467040	      0.00239895	      0.00094353	     45.44738272
      0.69859284	     -0.05395496	     -0.00018788	     -0.19497290	     -0.06118449	      0.88299766	     -0.00029071	     -0.21465185	      0.00230401	      0.00092902	     45.47119004
      0.69987168	     -0.05392032	     -0.00019397	     -0.19493725	     -0.06118161	      0.88299883	     -0.00029239	     -0.21463391	      0.00220858	      0.00091124	     45.62776825
      0.70146173	     -0.05388145	     -0.00019939	     -0.19489714	     -0.06117819	      0.88300026	     -0.00029446	     -0.21461246	      0.00208947	      0.00088475	     45.70243941
      0.70271462	     -0.05385502	     -0.00020566	     -0.19486970	     -0.06117563	      0.88300136	     -0.00029609	     -0.21459622	      0.00199514	      0.00086048	     45.92619539
      0.70396751	     -0.05383161	     -0.00020984	     -0.19484532	     -0.06117319	      0.88300242	     -0.00029770	     -0.21458058	      0.00190067	      0.00083341	     46.00343962
      0.70522040	     -0.05381236	     -0.00021540	     -0.19482507	     -0.06117087	      0.88300344	     -0.00029930	     -0.21456556	      0.00180599	      0.00080353	     46.19585113
      0.70687887	     -0.05379207	     -0.00022112	     -0.19480346	     -0.06116798	      0.88300474	     -0.00030141	     -0.21454666	      0.00168071	      0.00076001	     46.33432113
      0.70811621	     -0.05378104	     -0.00022729	     -0.19479142	     -0.06116595	      0.88300566	     -0.00030296	     -0.21453331	      0.00158728	      0.00072469	     46.58706627
      0.70935356	     -0.05377253	     -0.00023154	     -0.19478192	     -0.06116405	      0.88300653	     -0.00030450	     -0.21452059	      0.00149422	      0.00068726	     46.68735175
      0.71086582	     -0.05376618	     -0.00023840	     -0.19477434	     -0.06116187	      0.88300754	     -0.00030636	     -0.21450589	      0.00138095	      0.00063885	     46.94944843
      0.71221041	     -0.05376340	     -0.00024252	     -0.19477052	     -0.06116008	      0.88300837	     -0.00030799	     -0.21449362	      0.00128102	      0.00059381	     47.00808498
      0.71355500	     -0.05376387	     -0.00024894	     -0.19476990	     -0.06115843	      0.88300913	     -0.00030961	     -0.21448207	      0.00118175	      0.00054714	     47.25830028
      0.71489958	     -0.05376659	     -0.00025274	     -0.19477157	     -0.06115691	      0.88300984	     -0.00031119	     -0.21447124	      0.00108350	      0.00049932	     47.28282811
      0.71624417	     -0.05377208	     -0.00025901	     -0.19477599	     -0.06115551	      0.88301047	     -0.00031276	     -0.21446112	      0.00098605	      0.00045056	     47.52246041
      0.71758876	     -0.05377943	     -0.00026234	     -0.19478231	     -0.06115425	      0.88301105	     -0.00031430	     -0.21445169	      0.00088971	      0.00040138	     47.50483124
      0.71893335	     -0.05378921	     -0.00026837	     -0.19479104	     -0.06115312	      0.88301155	     -0.00031581	     -0.21444294	      0.00079419	      0.00035196	     47.73263438
      0.72027793	     -0.05380062	     -0.00027110	     -0.19480144	     -0.06115212	      0.88301199	     -0.00031730	     -0.21443485	      0.00069981	      0.00030279	     47.66629983
      0.72162252	     -0.05381422	     -0.00027683	     -0.19481400	     -0.06115124	      0.88301237	     -0.00031876	     -0.21442740	      0.00060625	      0.00025397	     47.88521411
      0.72296711	     -0.05382928	     -0.00027896	     -0.19482809	     -0.06115049	      0.88301268	     -0.00032018	     -0.21442059	      0.00051387	      0.00020601	     47.76837585
      0.72431169	     -0.05384643	     -0.00028458	     -0.19484420	     -0.06114986	      0.88301292	     -0.00032158	     -0.21441440	      0.00042229	      0.00015897	     47.98302308
      0.72551251	     -0.05386290	     -0.00028623	     -0.19485982	     -0.06114940	      0.88301309	     -0.00032280	     -0.21440938	      0.00034152	      0.00011811	     47.85022409
      0.72671333	     -0.05388079	     -0.00028986	     -0.19487682	     -0.06114904	      0.88301321	     -0.00032399	     -0.21440485	      0.00026144	      0.00007831	     47.92576313
      0.72817962	     -0.05390410	     -0.00029241	     -0.19489910	     -0.06114872	      0.88301329	     -0.00032541	     -0.21439994	      0.00016484	      0.00003149	     47.85267470
      0.72964591	     -0.05392918	     -0.00029662	     -0.19492312	     -0.06114855	      0.88301330	     -0.00032678	     -0.21439571	      0.00006929	     -0.00001327	     47.96616623
      0.73086876	     -0.05395116	     -0.00029759	     -0.19494427	     -0.06114852	      0.88301326	     -0.00032789	     -0.21439269	     -0.00000946	     -0.00004874	     47.80235162
      0.73209161	     -0.05397413	     -0.00030033	     -0.19496638	     -0.06114858	      0.88301318	     -0.00032897	     -0.21439012	     -0.00008764	     -0.00008253	     47.84214349
      0.73356366	     -0.05400313	     -0.00030169	     -0.19499438	     -0.06114877	      0.88301303	     -0.00033022	     -0.21438761	     -0.00018086	     -0.00012067	     47.71615645
      0.73503572	     -0.05403388	     -0.00030515	     -0.19502412	     -0.06114911	      0.88301283	     -0.00033141	     -0.21438574	     -0.00027343	     -0.00015604	     47.81685934
      0.73621705	     -0.05405949	     -0.00030538	     -0.19504896	     -0.06114947	      0.88301263	     -0.00033233	     -0.21438468	     -0.00034706	     -0.00018220	     47.60968423
      0.73739838	     -0.05408663	     -0.00030779	     -0.19507530	     -0.06114993	      0.88301240	     -0.00033320	     -0.21438400	     -0.00042041	     -0.00020642	     47.61061338
      0.73892499	     -0.05412327	     -0.00030962	     -0.19511093	     -0.06115064	      0.88301206	     -0.00033427	     -0.21438368	     -0.00051458	     -0.00023452	     47.45571923
      0.74045160	     -0.05416147	     -0.00031348	     -0.19514810	     -0.06115150	      0.88301168	     -0.00033525	     -0.21438397	     -0.00060833	     -0.00025904	     47.52159014
      0.74159947	     -0.05419105	     -0.00031395	     -0.19517694	     -0.06115224	      0.88301138	     -0.00033594	     -0.21438457	     -0.00067837	     -0.00027498	     47.27009241
      0.74274735	     -0.05422151	     -0.00031636	     -0.19520665	     -0.06115306	      0.88301105	     -0.00033657	     -0.21438550	     -0.00074827	     -0.00028887	     47.22677721
      0.74433790	     -0.05426497	     -0.00031850	     -0.19524909	     -0.06115432	      0.88301058	     -0.00033737	     -0.21438732	     -0.00084469	     -0.00030460	     47.02410461
      0.74592846	     -0.05430995	     -0.00032269	     -0.19529303	     -0.06115574	      0.88301009	     -0.00033806	     -0.21438973	     -0.00094085	     -0.00031642	     47.05201397
      0.74702756	     -0.05434175	     -0.00032306	     -0.19532416	     -0.06115681	      0.88300974	     -0.00033847	     -0.21439175	     -0.00100692	     -0.00032224	     46.74608694
      0.74812665	     -0.05437434	     -0.00032524	     -0.19535606	     -0.06115796	      0.88300938	     -0.00033883	     -0.21439403	     -0.00107293	     -0.00032632	     46.65381778
      0.74982540	     -0.05442636	     -0.00032765	     -0.19540702	     -0.06115987	      0.88300882	     -0.00033928	     -0.21439810	     -0.00117457	     -0.00032922	     46.38636154
      0.75122629	     -0.05447122	     -0.00033077	     -0.19545100	     -0.06116157	      0.88300836	     -0.00033955	     -0.21440196	     -0.00125814	     -0.00032873	     46.27591505
      0.75262719	     -0.05451858	     -0.00033218	     -0.19549753	     -0.06116339	      0.88300790	     -0.00033972	     -0.21440629	     -0.00134133	     -0.00032576	     45.94551555
      0.75402808	     -0.05457000	     -0.00033638	     -0.19554808	     -0.06116533	      0.88300745	     -0.00033981	     -0.21441116	     -0.00142441	     -0.00032071	     45.88150872
      0.75527269	     -0.05461975	     -0.00033777	     -0.19559710	     -0.06116715	      0.88300705	     -0.00033980	     -0.21441602	     -0.00149784	     -0.00031457	     45.50698925
      0.75651730	     -0.05467346	     -0.00034134	     -0.19565004	     -0.06116906	      0.88300667	     -0.00033972	     -0.21442144	     -0.00157117	     -0.00030731	     45.37681876
      0.75776191	     -0.05473091	     -0.00034359	     -0.19570677	     -0.06117106	      0.88300629	     -0.00033957	     -0.21442748	     -0.00164414	     -0.00029907	     45.09164216
      0.75938556	     -0.05481256	     -0.00034800	     -0.19578746	     -0.06117380	      0.88300581	     -0.00033924	     -0.21443638	     -0.00173892	     -0.00028744	     44.88771873
      0.76065728	     -0.05488176	     -0.00034959	     -0.19585596	     -0.06117606	      0.88300545	     -0.00033890	     -0.21444422	     -0.00181257	     -0.00027791	     44.51854296
      0.76192901	     -0.05495499	     -0.00035282	     -0.19592846	     -0.06117841	      0.88300511	     -0.00033847	     -0.21445289	     -0.00188587	     -0.00026845	     44.36792404
      0.76320074	     -0.05503139	     -0.00035435	     -0.19600419	     -0.06118086	      0.88300477	     -0.00033796	     -0.21446240	     -0.00195853	     -0.00025921	     44.06772234
      0.76480372	     -0.05513143	     -0.00035725	     -0.19610338	     -0.06118407	      0.88300436	     -0.00033719	     -0.21447556	     -0.00204937	     -0.00024835	     43.88607792
      0.76605726	     -0.05521230	     -0.00035725	     -0.19618363	     -0.06118668	      0.88300406	     -0.00033650	     -0.21448676	     -0.00211958	     -0.00024058	     43.52576745
      0.76731080	     -0.05529422	     -0.00035856	     -0.19626495	     -0.06118938	      0.88300376	     -0.00033572	     -0.21449869	     -0.00218927	     -0.00023363	     43.38638928
      0.76856435	     -0.05537679	     -0.00035800	     -0.19634695	     -0.06119217	      0.88300347	     -0.00033486	     -0.21451133	     -0.00225822	     -0.00022753	     43.11150800
      0.77023533	     -0.05548688	     -0.00035752	     -0.19645631	     -0.06119602	      0.88300310	     -0.00033359	     -0.21452917	     -0.00234920	     -0.00022096	     42.92160918
      0.77148477	     -0.05556837	     -0.00035437	     -0.19653732	     -0.06119900	      0.88300282	     -0.00033254	     -0.21454318	     -0.00241639	     -0.00021717	     42.57215156
      0.77273421	     -0.05564935	     -0.00035226	     -0.19661782	     -0.06120206	      0.88300255	     -0.00033141	     -0.21455772	     -0.00248311	     -0.00021446	     42.42332718
      0.77425241	     -0.05574748	     -0.00034721	     -0.19671543	     -0.06120589	      0.88300223	     -0.00032993	     -0.21457602	     -0.00256334	     -0.00021261	     42.06019891
      0.77561167	     -0.05583511	     -0.00034384	     -0.19680259	     -0.06120942	      0.88300194	     -0.00032851	     -0.21459295	     -0.00263461	     -0.00021247	     41.93992102
      0.77697093	     -0.05592271	     -0.00033741	     -0.19688980	     -0.06121305	      0.88300165	     -0.00032699	     -0.21461037	     -0.00270505	     -0.00021374	     41.54947509
      0.77833019	     -0.05601016	     -0.00033273	     -0.19697684	     -0.06121678	      0.88300136	     -0.00032537	     -0.21462826	     -0.00277496	     -0.00021669	     41.44422164
      0.77968945	     -0.05609750	     -0.00032509	     -0.19706383	     -0.06122060	      0.88300106	     -0.00032367	     -0.21464658	     -0.00284392	     -0.00022127	     41.03888502
      0.78104871	     -0.05618498	     -0.00031967	     -0.19715095	     -0.06122451	      0.88300076	     -0.00032188	     -0.21466534	     -0.00291223	     -0.00022775	     40.95345380
      0.78240797	     -0.05627250	     -0.00031138	     -0.19723817	     -0.06122851	      0.88300044	     -0.00032000	     -0.21468450	     -0.00297947	     -0.00023602	     40.53159633
      0.78376723	     -0.05636021	     -0.00030571	     -0.19732555	     -0.06123261	      0.88300011	     -0.00031805	     -0.21470407	     -0.00304596	     -0.00024628	     40.46908659
      0.78512649	     -0.05644792	     -0.00029767	     -0.19741299	     -0.06123679	      0.88299977	     -0.00031601	     -0.21472403	     -0.00311125	     -0.00025836	     40.03886434
      0.78648575	     -0.05653597	     -0.00029243	     -0.19750074	     -0.06124106	      0.88299941	     -0.00031389	     -0.21474437	     -0.00317571	     -0.00027236	     39.98564624
      0.78784501	     -0.05662415	     -0.00028459	     -0.19758868	     -0.06124542	      0.88299903	     -0.00031169	     -0.21476510	     -0.00323888	     -0.00028811	     39.55359679
      0.78920427	     -0.05671246	     -0.00027964	     -0.19767670	     -0.06124987	      0.88299863	     -0.00030942	     -0.21478621	     -0.00330110	     -0.00030571	     39.51759933
      0.79056353	     -0.05680109	     -0.00027232	     -0.19776512	     -0.06125440	      0.88299820	     -0.00030708	     -0.21480769	     -0.00336194	     -0.00032491	     39.09286484
      0.79192279	     -0.05689006	     -0.00026799	     -0.19785382	     -0.06125901	      0.88299774	     -0.00030467	     -0.21482955	     -0.00342176	     -0.00034574	     39.05097354
      0.79328205	     -0.05697800	     -0.00026142	     -0.19794157	     -0.06126370	      0.88299726	     -0.00030220	     -0.21485178	     -0.00348021	     -0.00036787	     38.63716714
      0.79464131	     -0.05706480	     -0.00025717	     -0.19802814	     -0.06126847	      0.88299674	     -0.00029966	     -0.21487433	     -0.00353760	     -0.00039129	     38.58436745
      0.79600057	     -0.05715057	     -0.00025065	     -0.19811375	     -0.06127332	      0.88299619	     -0.00029705	     -0.21489717	     -0.00359359	     -0.00041571	     38.19247625
      0.79735983	     -0.05723561	     -0.00024628	     -0.19819860	     -0.06127824	      0.88299561	     -0.00029439	     -0.21492030	     -0.00364848	     -0.00044107	     38.12417534
      0.79871909	     -0.05731978	     -0.00023996	     -0.19828263	     -0.06128323	      0.88299499	     -0.00029166	     -0.21494369	     -0.00370197	     -0.00046708	     37.76254565
      0.80007835	     -0.05740312	     -0.00023540	     -0.19836581	     -0.06128830	      0.88299434	     -0.00028888	     -0.21496734	     -0.00375435	     -0.00049365	     37.67369468
      0.80143761	     -0.05748521	     -0.00022909	     -0.19844780	     -0.06129344	      0.88299365	     -0.00028605	     -0.21499124	     -0.00380537	     -0.00052052	     37.34315471
      0.80279687	     -0.05756578	     -0.00022417	     -0.19852825	     -0.06129865	      0.88299293	     -0.00028316	     -0.21501536	     -0.00385527	     -0.00054762	     37.23946091
      0.80415613	     -0.05764487	     -0.00021778	     -0.19860726	     -0.06130392	      0.88299216	     -0.00028021	     -0.21503967	     -0.00390385	     -0.00057466	     36.94697602
      0.80551539	     -0.05772222	     -0.00021255	     -0.19868453	     -0.06130926	      0.88299136	     -0.00027722	     -0.21506415	     -0.00395134	     -0.00060147	     36.83322889
      0.80719213	     -0.05781595	     -0.00020433	     -0.19877821	     -0.06131593	      0.88299033	     -0.00027346	     -0.21509459	     -0.00400817	     -0.00063380	     36.45600786
      0.80842294	     -0.05788328	     -0.00020031	     -0.19884549	     -0.06132089	      0.88298953	     -0.00027065	     -0.21511707	     -0.00404897	     -0.00065692	     36.45186122
      0.80965376	     -0.05794880	     -0.00019443	     -0.19891099	     -0.06132590	      0.88298871	     -0.00026781	     -0.21513965	     -0.00408873	     -0.00067926	     36.21928952
      0.81128640	     -0.05803355	     -0.00018768	     -0.19899571	     -0.06133262	      0.88298758	     -0.00026399	     -0.21516970	     -0.00414021	     -0.00070758	     36.09222355
      0.81275299	     -0.05810777	     -0.00017977	     -0.19906997	     -0.06133872	      0.88298652	     -0.00026050	     -0.21519676	     -0.00418505	     -0.00073141	     35.77384605
      0.81421958	     -0.05818136	     -0.00017415	     -0.19914356	     -0.06134489	      0.88298543	     -0.00025697	     -0.21522390	     -0.00422887	     -0.00075369	     35.76529086
      0.81551044	     -0.05824614	     -0.00016669	     -0.19920840	     -0.06135037	      0.88298445	     -0.00025382	     -0.21524788	     -0.00426618	     -0.00077182	     35.42449139
      0.81680130	     -0.05831055	     -0.00016129	     -0.19927283	     -0.06135590	      0.88298344	     -0.00025064	     -0.21527196	     -0.00430263	     -0.00078871	     35.34607687
      0.81809215	     -0.05837391	     -0.00015454	     -0.19933627	     -0.06136148	      0.88298241	     -0.00024744	     -0.21529614	     -0.00433788	     -0.00080422	     35.12050999
      0.81983332	     -0.05845742	     -0.00014662	     -0.19941986	     -0.06136907	      0.88298100	     -0.00024306	     -0.21532886	     -0.00438378	     -0.00082308	     34.99085080
      0.82116276	     -0.05852034	     -0.00013889	     -0.19948289	     -0.06137493	      0.88297989	     -0.00023969	     -0.21535390	     -0.00441733	     -0.00083586	     34.68617631
      0.82249221	     -0.05858349	     -0.00013300	     -0.19954613	     -0.06138082	      0.88297877	     -0.00023629	     -0.21537900	     -0.00444982	     -0.00084735	     34.59383532
      0.82382166	     -0.05864627	     -0.00012592	     -0.19960903	     -0.06138676	      0.88297764	     -0.00023287	     -0.21540416	     -0.00448100	     -0.00085748	     34.35395777
      0.82552894	     -0.05872634	     -0.00011835	     -0.19968924	     -0.06139444	      0.88297617	     -0.00022844	     -0.21543656	     -0.00451934	     -0.00086870	     34.23029182
      0.82684233	     -0.05878758	     -0.00011068	     -0.19975063	     -0.06140039	      0.88297502	     -0.00022501	     -0.21546155	     -0.00454724	     -0.00087595	     33.91324234
      0.82815572	     -0.05884843	     -0.00010495	     -0.19981162	     -0.06140638	      0.88297387	     -0.00022157	     -0.21548659	     -0.00457399	     -0.00088222	     33.80572261
      0.82973592	     -0.05892085	     -0.00009648	     -0.19988423	     -0.06141364	      0.88297247	     -0.00021740	     -0.21551678	     -0.00460422	     -0.00088848	     33.48370325
      0.83131612	     -0.05899166	     -0.00009038	     -0.19995521	     -0.06142093	      0.88297106	     -0.00021322	     -0.21554699	     -0.00463260	     -0.00089366	     33.44435066
      0.83252662	     -0.05904472	     -0.00008308	     -0.20000846	     -0.06142655	      0.88296998	     -0.00021001	     -0.21557013	     -0.00465269	     -0.00089687	     33.07868429
      0.83373712	     -0.05909709	     -0.00007778	     -0.20006099	     -0.06143220	      0.88296889	     -0.00020678	     -0.21559323	     -0.00467163	     -0.00089968	     32.94074401
      0.83543756	     -0.05916919	     -0.00006935	     -0.20013335	     -0.06144016	      0.88296736	     -0.00020225	     -0.21562563	     -0.00469589	     -0.00090299	     32.61440669
      0.83692759	     -0.05923076	     -0.00006352	     -0.20019513	     -0.06144717	      0.88296601	     -0.00019827	     -0.21565392	     -0.00471500	     -0.00090551	     32.47330528
      0.83841761	     -0.05928979	     -0.00005589	     -0.20025442	     -0.06145421	      0.88296466	     -0.00019429	     -0.21568207	     -0.00473190	     -0.00090768	     32.10711096
      0.83990764	     -0.05934583	     -0.00005101	     -0.20031068	     -0.06146127	      0.88296330	     -0.00019031	     -0.21571002	     -0.00474683	     -0.00090974	     32.03417512
      0.84121801	     -0.05939127	     -0.00004408	     -0.20035638	     -0.06146750	      0.88296211	     -0.00018681	     -0.21573434	     -0.00475824	     -0.00091130	     31.67250244
      0.84252837	     -0.05943247	     -0.00003927	     -0.20039780	     -0.06147374	      0.88296092	     -0.00018332	     -0.21575832	     -0.00476813	     -0.00091286	     31.54814842
      0.84383874	     -0.05946863	     -0.00003352	     -0.20043421	     -0.06148000	      0.88295972	     -0.00017983	     -0.21578186	     -0.00477667	     -0.00091420	     31.30502261
      0.84561399	     -0.05951033	     -0.00002753	     -0.20047623	     -0.06148849	      0.88295809	     -0.00017512	     -0.21581287	     -0.00478588	     -0.00091583	     31.11365554
      0.84688015	     -0.05953530	     -0.00002222	     -0.20050145	     -0.06149455	      0.88295693	     -0.00017178	     -0.21583427	     -0.00479159	     -0.00091656	     30.84666111
      0.84814632	     -0.05955713	     -0.00001846	     -0.20052350	     -0.06150062	      0.88295577	     -0.00016845	     -0.21585505	     -0.00479564	     -0.00091735	     30.69777994
      0.84971343	     -0.05958031	     -0.00001397	     -0.20054696	     -0.06150814	      0.88295433	     -0.00016434	     -0.21587987	     -0.00480002	     -0.00091785	     30.45956671
      0.85102476	     -0.05959671	     -0.00001123	     -0.20056358	     -0.06151443	      0.88295313	     -0.00016093	     -0.21589985	     -0.00480165	     -0.00091840	     30.30719007
      0.85233608	     -0.05960953	     -0.00000888	     -0.20057661	     -0.06152073	      0.88295193	     -0.00015754	     -0.21591911	     -0.00480333	     -0.00091853	     30.13959699
      0.85364741	     -0.05962010	     -0.00000753	     -0.20058737	     -0.06152703	      0.88295072	     -0.00015417	     -0.21593767	     -0.00480312	     -0.00091885	     29.98575934
      0.85495873	     -0.05962761	     -0.00000690	     -0.20059505	     -0.06153333	      0.88294952	     -0.00015082	     -0.21595554	     -0.00480270	     -0.00091895	     29.84272721
      0.85653445	     -0.05963433	     -0.00000736	     -0.20060197	     -0.06154089	      0.88294807	     -0.00014683	     -0.21597614	     -0.00479995	     -0.00091945	     29.66954475
      0.85781528	     -0.05963763	     -0.00000834	     -0.20060541	     -0.06154704	      0.88294689	     -0.00014362	     -0.21599217	     -0.00479774	     -0.00091974	     29.55591015
      0.85909611	     -0.05963891	     -0.00001026	     -0.20060682	     -0.06155318	      0.88294571	     -0.00014044	     -0.21600756	     -0.00479351	     -0.00092055	     29.44401877
      0.86037694	     -0.05963791	     -0.00001286	     -0.20060593	     -0.06155932	      0.88294453	     -0.00013729	     -0.21602227	     -0.00478896	     -0.00092137	     29.35579441
      0.86209903	     -0.05963290	     -0.00001742	     -0.20060105	     -0.06156756	      0.88294294	     -0.00013311	     -0.21604095	     -0.00478066	     -0.00092302	     29.25814963
      0.86343007	     -0.05962581	     -0.00002171	     -0.20059405	     -0.06157392	      0.88294172	     -0.00012992	     -0.21605451	     -0.00477427	     -0.00092426	     29.23237367
      0.86476111	     -0.05961607	     -0.00002674	     -0.20058437	     -0.06158027	      0.88294048	     -0.00012676	     -0.21606726	     -0.00476634	     -0.00092597	     29.21448729
      0.86609215	     -0.05960364	     -0.00003243	     -0.20057199	     -0.06158661	      0.88293925	     -0.00012365	     -0.21607919	     -0.00475874	     -0.00092760	     29.24226927
      0.86783739	     -0.05958379	     -0.00004089	     -0.20055216	     -0.06159490	      0.88293763	     -0.00011962	     -0.21609360	     -0.00474790	     -0.00093007	     29.30994938
      0.86922011	     -0.05956527	     -0.00004806	     -0.20053365	     -0.06160146	      0.88293634	     -0.00011649	     -0.21610403	     -0.00474063	     -0.00093162	     29.43142126
      0.87060284	     -0.05954451	     -0.00005523	     -0.20051287	     -0.06160801	      0.88293505	     -0.00011340	     -0.21611362	     -0.00473300	     -0.00093327	     29.55742958
      0.87198556	     -0.05952185	     -0.00006204	     -0.20049019	     -0.06161455	      0.88293376	     -0.00011037	     -0.21612238	     -0.00472702	     -0.00093440	     29.74895033
      0.87378711	     -0.05948951	     -0.00007096	     -0.20045781	     -0.06162306	      0.88293208	     -0.00010650	     -0.21613261	     -0.00472016	     -0.00093569	     30.03583690
      0.87527576	     -0.05946008	     -0.00007828	     -0.20042832	     -0.06163009	      0.88293068	     -0.00010339	     -0.21614008	     -0.00471708	     -0.00093604	     30.36610444
      0.87676442	     -0.05942835	     -0.00008556	     -0.20039652	     -0.06163711	      0.88292929	     -0.00010035	     -0.21614670	     -0.00471450	     -0.00093629	     30.69780180
      0.87825308	     -0.05939401	     -0.00009260	     -0.20036209	     -0.06164413	      0.88292790	     -0.00009740	     -0.21615247	     -0.00471433	     -0.00093571	     31.10264652
      0.88008767	     -0.05934885	     -0.00010111	     -0.20031682	     -0.06165278	      0.88292618	     -0.00009389	     -0.21615847	     -0.00471549	     -0.00093432	     31.61085988
      0.88192226	     -0.05929964	     -0.00010879	     -0.20026749	     -0.06166143	      0.88292447	     -0.00009053	     -0.21616330	     -0.00472018	     -0.00093122	     32.23614602
      0.88333451	     -0.05926076	     -0.00011508	     -0.20022850	     -0.06166810	      0.88292316	     -0.00008804	     -0.21616624	     -0.00472402	     -0.00092831	     32.65679974
      0.88474677	     -0.05921806	     -0.00012010	     -0.20018569	     -0.06167477	      0.88292185	     -0.00008566	     -0.21616852	     -0.00472963	     -0.00092413	     33.16747027
      0.88651800	     -0.05916387	     -0.00012723	     -0.20013135	     -0.06168316	      0.88292022	     -0.00008280	     -0.21617045	     -0.00473784	     -0.00091748	     33.76540596
      0.88792743	     -0.05911463	     -0.00013066	     -0.20008203	     -0.06168984	      0.88291893	     -0.00008065	     -0.21617128	     -0.00474495	     -0.00091075	     34.33108255
      0.88933686	     -0.05906774	     -0.00013592	     -0.20003502	     -0.06169653	      0.88291765	     -0.00007860	     -0.21617144	     -0.00475262	     -0.00090269	     34.79889632
      0.89074629	     -0.05901538	     -0.00013900	     -0.19998257	     -0.06170324	      0.88291638	     -0.00007665	     -0.21617101	     -0.00476041	     -0.00089328	     35.35518895
      0.89215572	     -0.05896526	     -0.00014343	     -0.19993235	     -0.06170995	      0.88291513	     -0.00007482	     -0.21616995	     -0.00476822	     -0.00088247	     35.82097763
      0.89389953	     -0.05889635	     -0.00014655	     -0.19986335	     -0.06171828	      0.88291361	     -0.00007270	     -0.21616790	     -0.00477760	     -0.00086715	     36.52910367
      0.89516692	     -0.05885157	     -0.00015128	     -0.19981847	     -0.06172433	      0.88291252	     -0.00007126	     -0.21616586	     -0.00478395	     -0.00085458	     36.85102213
      0.89643431	     -0.05880058	     -0.00015355	     -0.19976743	     -0.06173040	      0.88291144	     -0.00006992	     -0.21616344	     -0.00478990	     -0.00084094	     37.30966497
      0.89812435	     -0.05873559	     -0.00015799	     -0.19970234	     -0.06173850	      0.88291004	     -0.00006826	     -0.21615955	     -0.00479684	     -0.00082108	     37.79594045
      0.89961950	     -0.05867185	     -0.00015974	     -0.19963856	     -0.06174568	      0.88290882	     -0.00006693	     -0.21615558	     -0.00480211	     -0.00080212	     38.34818697
      0.90111466	     -0.05861463	     -0.00016424	     -0.19958126	     -0.06175286	      0.88290764	     -0.00006573	     -0.21615103	     -0.00480633	     -0.00078187	     38.65997703
      0.90245434	     -0.05855426	     -0.00016511	     -0.19952087	     -0.06175930	      0.88290660	     -0.00006476	     -0.21614656	     -0.00480959	     -0.00076283	     39.14563601
      0.90379403	     -0.05849979	     -0.00016839	     -0.19946635	     -0.06176575	      0.88290560	     -0.00006389	     -0.21614164	     -0.00481212	     -0.00074292	     39.40994652
      0.90513371	     -0.05843994	     -0.00016993	     -0.19940648	     -0.06177220	      0.88290461	     -0.00006313	     -0.21613634	     -0.00481426	     -0.00072232	     39.78836524
      0.90683427	     -0.05836783	     -0.00017355	     -0.19933430	     -0.06178039	      0.88290341	     -0.00006230	     -0.21612902	     -0.00481629	     -0.00069522	     40.08715961
      0.90819069	     -0.05830364	     -0.00017429	     -0.19927010	     -0.06178692	      0.88290248	     -0.00006175	     -0.21612277	     -0.00481771	     -0.00067304	     40.47401537
      0.90954711	     -0.05824496	     -0.00017711	     -0.19921138	     -0.06179346	      0.88290158	     -0.00006131	     -0.21611612	     -0.00481878	     -0.00065037	     40.64484907
      0.91090353	     -0.05818129	     -0.00017832	     -0.19914768	     -0.06179999	      0.88290072	     -0.00006097	     -0.21610913	     -0.00481985	     -0.00062740	     40.93542540
      0.91259411	     -0.05810663	     -0.00018156	     -0.19907295	     -0.06180814	      0.88289968	     -0.00006069	     -0.21609991	     -0.00482106	     -0.00059840	     41.10149251
      0.91392566	     -0.05804141	     -0.00018196	     -0.19900771	     -0.06181456	      0.88289890	     -0.00006058	     -0.21609233	     -0.00482226	     -0.00057549	     41.39371739
      0.91525720	     -0.05798193	     -0.00018432	     -0.19894816	     -0.06182098	      0.88289815	     -0.00006056	     -0.21608443	     -0.00482351	     -0.00055251	     41.47088165
      0.91658875	     -0.05791847	     -0.00018519	     -0.19888466	     -0.06182741	      0.88289743	     -0.00006063	     -0.21607627	     -0.00482512	     -0.00052966	     41.65310773
      0.91835110	     -0.05783916	     -0.00018767	     -0.19880526	     -0.06183591	      0.88289652	     -0.00006088	     -0.21606505	     -0.00482769	     -0.00049964	     41.71482283
      0.91966990	     -0.05777400	     -0.00018745	     -0.19874006	     -0.06184228	      0.88289588	     -0.00006116	     -0.21605641	     -0.00483023	     -0.00047760	     41.91260785
      0.92098870	     -0.05771452	     -0.00018901	     -0.19868050	     -0.06184865	      0.88289526	     -0.00006154	     -0.21604751	     -0.00483311	     -0.00045593	     41.91208979
      0.92259415	     -0.05763708	     -0.00018902	     -0.19860298	     -0.06185642	      0.88289455	     -0.00006211	     -0.21603643	     -0.00483743	     -0.00043040	     42.06165107
      0.92402384	     -0.05757460	     -0.00019101	     -0.19854038	     -0.06186334	      0.88289395	     -0.00006273	     -0.21602629	     -0.00484181	     -0.00040848	     41.99008091
      0.92545352	     -0.05750525	     -0.00019052	     -0.19847095	     -0.06187026	      0.88289338	     -0.00006344	     -0.21601600	     -0.00484704	     -0.00038757	     42.13045378
      0.92688321	     -0.05744399	     -0.00019249	     -0.19840956	     -0.06187719	      0.88289284	     -0.00006426	     -0.21600548	     -0.00485277	     -0.00036761	     42.01976040
      0.92831289	     -0.05737522	     -0.00019205	     -0.19834068	     -0.06188414	      0.88289233	     -0.00006516	     -0.21599488	     -0.00485942	     -0.00034876	     42.13574971
      0.92974257	     -0.05731574	     -0.00019464	     -0.19828102	     -0.06189109	      0.88289184	     -0.00006617	     -0.21598416	     -0.00486664	     -0.00033094	     41.98651458
      0.93117226	     -0.05724899	     -0.00019442	     -0.19821414	     -0.06189805	      0.88289138	     -0.00006726	     -0.21597347	     -0.00487486	     -0.00031444	     42.08915296
      0.93260194	     -0.05719226	     -0.00019724	     -0.19815721	     -0.06190503	      0.88289094	     -0.00006844	     -0.21596272	     -0.00488368	     -0.00029918	     41.91237517
      0.93403163	     -0.05712711	     -0.00019694	     -0.19809190	     -0.06191202	      0.88289053	     -0.00006972	     -0.21595202	     -0.00489357	     -0.00028542	     42.00863643
      0.93546131	     -0.05707300	     -0.00020004	     -0.19803756	     -0.06191902	      0.88289013	     -0.00007108	     -0.21594128	     -0.00490411	     -0.00027300	     41.79932448
      0.93689100	     -0.05700971	     -0.00019976	     -0.19797409	     -0.06192604	      0.88288974	     -0.00007252	     -0.21593064	     -0.00491576	     -0.00026211	     41.88672234
      0.93832068	     -0.05695897	     -0.00020329	     -0.19792309	     -0.06193308	      0.88288938	     -0.00007405	     -0.21591998	     -0.00492804	     -0.00025256	     41.64087969
      0.93960515	     -0.05690509	     -0.00020338	     -0.19786902	     -0.06193942	      0.88288906	     -0.00007550	     -0.21591054	     -0.00494001	     -0.00024529	     41.67982665
      0.94088962	     -0.05685904	     -0.00020582	     -0.19782273	     -0.06194577	      0.88288875	     -0.00007701	     -0.21590113	     -0.00495252	     -0.00023908	     41.52180231
      0.94244170	     -0.05680005	     -0.00020720	     -0.19776346	     -0.06195347	      0.88288838	     -0.00007892	     -0.21588992	     -0.00496867	     -0.00023305	     41.46616908
      0.94399379	     -0.05674907	     -0.00021075	     -0.19771216	     -0.06196119	      0.88288802	     -0.00008093	     -0.21587883	     -0.00498563	     -0.00022845	     41.23209405
      0.94529832	     -0.05670014	     -0.00021124	     -0.19766299	     -0.06196771	      0.88288773	     -0.00008269	     -0.21586971	     -0.00500078	     -0.00022571	     41.22100829
      0.94660285	     -0.05665904	     -0.00021385	     -0.19762160	     -0.06197424	      0.88288743	     -0.00008450	     -0.21586071	     -0.00501643	     -0.00022377	     41.02963992
      0.94790739	     -0.05661581	     -0.00021518	     -0.19757810	     -0.06198080	      0.88288714	     -0.00008638	     -0.21585189	     -0.00503281	     -0.00022260	     40.93335092
      0.94968820	     -0.05656354	     -0.00021852	     -0.19752543	     -0.06198978	      0.88288675	     -0.00008904	     -0.21584013	     -0.00505602	     -0.00022199	     40.67324311
      0.95101065	     -0.05652125	     -0.00021926	     -0.19748285	     -0.06199648	      0.88288645	     -0.00009109	     -0.21583167	     -0.00507402	     -0.00022224	     40.60437269
      0.95233311	     -0.05648612	     -0.00022186	     -0.19744740	     -0.06200320	      0.88288616	     -0.00009320	     -0.21582340	     -0.00509238	     -0.00022291	     40.37512658
      0.95392299	     -0.05644106	     -0.00022321	     -0.19740198	     -0.06201131	      0.88288580	     -0.00009580	     -0.21581381	     -0.00511508	     -0.00022428	     40.22902591
      0.95533337	     -0.05640924	     -0.00022634	     -0.19736979	     -0.06201854	      0.88288548	     -0.00009818	     -0.21580559	     -0.00513546	     -0.00022581	     39.92721673
      0.95674374	     -0.05637248	     -0.00022705	     -0.19733271	     -0.06202580	      0.88288516	     -0.00010061	     -0.21579774	     -0.00515627	     -0.00022766	     39.80176279
      0.95815412	     -0.05634480	     -0.00022990	     -0.19730465	     -0.06203309	      0.88288484	     -0.00010311	     -0.21579018	     -0.00517722	     -0.00022955	     39.47489268
      0.95956449	     -0.05631262	     -0.00023031	     -0.19727213	     -0.06204040	      0.88288452	     -0.00010566	     -0.21578301	     -0.00519857	     -0.00023146	     39.31283719
      0.96097487	     -0.05628930	     -0.00023291	     -0.19724844	     -0.06204775	      0.88288419	     -0.00010826	     -0.21577617	     -0.00522000	     -0.00023316	     38.95520277
      0.96238524	     -0.05626180	     -0.00023313	     -0.19722059	     -0.06205513	      0.88288386	     -0.00011092	     -0.21576976	     -0.00524174	     -0.00023469	     38.75774746
      0.96379562	     -0.05624322	     -0.00023521	     -0.19720163	     -0.06206254	      0.88288353	     -0.00011362	     -0.21576371	     -0.00526344	     -0.00023584	     38.37249591
      0.96520600	     -0.05622039	     -0.00023450	     -0.19717847	     -0.06206997	      0.88288319	     -0.00011637	     -0.21575812	     -0.00528535	     -0.00023655	     38.14720359
      0.96661637	     -0.05620549	     -0.00023582	     -0.19716319	     -0.06207744	      0.88288286	     -0.00011916	     -0.21575288	     -0.00530713	     -0.00023669	     37.74750801
      0.96802675	     -0.05618596	     -0.00023486	     -0.19714332	     -0.06208494	      0.88288253	     -0.00012199	     -0.21574807	     -0.00532896	     -0.00023637	     37.51955829
      0.96943712	     -0.05617439	     -0.00023605	     -0.19713136	     -0.06209248	      0.88288219	     -0.00012485	     -0.21574360	     -0.00535052	     -0.00023547	     37.12854435
      0.97084750	     -0.05615853	     -0.00023504	     -0.19711514	     -0.06210004	      0.88288186	     -0.00012776	     -0.21573956	     -0.00537204	     -0.00023411	     36.90519391
      0.97225788	     -0.05615117	     -0.00023618	     -0.19710740	     -0.06210763	      0.88288153	     -0.00013069	     -0.21573587	     -0.00539330	     -0.00023222	     36.52076680
      0.97366825	     -0.05614216	     -0.00023526	     -0.19709802	     -0.06211525	      0.88288121	     -0.00013365	     -0.21573266	     -0.00541444	     -0.00023004	     36.29710296
      0.97507863	     -0.05614578	     -0.00023672	     -0.19710123	     -0.06212290	      0.88288089	     -0.00013664	     -0.21572998	     -0.00543545	     -0.00022761	     35.91264223
      0.97648900	     -0.05615180	     -0.00023627	     -0.19710686	     -0.06213058	      0.88288057	     -0.00013966	     -0.21572807	     -0.00545605	     -0.00022548	     35.70101160
      0.97789938	     -0.05617230	     -0.00023800	     -0.19712693	     -0.06213829	      0.88288025	     -0.00014269	     -0.21572704	     -0.00547686	     -0.00022366	     35.32205979
      0.97913302	     -0.05619269	     -0.00023775	     -0.19714698	     -0.06214506	      0.88287997	     -0.00014536	     -0.21572703	     -0.00549384	     -0.00022305	     35.15334753
      0.98036666	     -0.05622247	     -0.00023843	     -0.19717640	     -0.06215185	      0.88287970	     -0.00014803	     -0.21572789	     -0.00551136	     -0.00022305	     34.88475865
      0.98160031	     -0.05625754	     -0.00023848	     -0.19721113	     -0.06215866	      0.88287942	     -0.00015072	     -0.21572973	     -0.00552738	     -0.00022443	     34.68373834
      0.98283395	     -0.05629992	     -0.00023846	     -0.19725317	     -0.06216548	      0.88287914	     -0.00015342	     -0.21573259	     -0.00554359	     -0.00022690	     34.44940517
      0.98406759	     -0.05634884	     -0.00023820	     -0.19730176	     -0.06217233	      0.88287886	     -0.00015612	     -0.21573655	     -0.00555827	     -0.00023108	     34.24465986
      0.98530123	     -0.05640442	     -0.00023761	     -0.19735703	     -0.06217920	      0.88287857	     -0.00015882	     -0.21574165	     -0.00557280	     -0.00023669	     34.01999826
      0.98653487	     -0.05646605	     -0.00023653	     -0.19741836	     -0.06218608	      0.88287828	     -0.00016152	     -0.21574795	     -0.00558577	     -0.00024420	     33.81423404
      0.98804928	     -0.05654880	     -0.00023448	     -0.19750077	     -0.06219455	      0.88287790	     -0.00016484	     -0.21575733	     -0.00560127	     -0.00025560	     33.54726030
      0.98916601	     -0.05661370	     -0.00023234	     -0.19756546	     -0.06220081	      0.88287761	     -0.00016728	     -0.21576539	     -0.00561058	     -0.00026600	     33.37363998
      0.99028273	     -0.05668169	     -0.00022970	     -0.19763324	     -0.06220708	      0.88287730	     -0.00016972	     -0.21577439	     -0.00561995	     -0.00027754	     33.18319816
      0.99174942	     -0.05677475	     -0.00022530	     -0.19772606	     -0.06221533	      0.88287689	     -0.00017292	     -0.21578759	     -0.00563018	     -0.00029489	     32.94495182
      0.99321610	     -0.05687170	     -0.00021991	     -0.19782282	     -0.06222360	      0.88287644	     -0.00017610	     -0.21580231	     -0.00564000	     -0.00031397	     32.69378058
      0.99430924	     -0.05694611	     -0.00021545	     -0.19789711	     -0.06222977	      0.88287609	     -0.00017847	     -0.21581420	     -0.00564505	     -0.00032973	     32.52469714
      0.99540238	     -0.05702227	     -0.00021062	     -0.19797315	     -0.06223594	      0.88287572	     -0.00018082	     -0.21582685	     -0.00565022	     -0.00034610	     32.34982962
      0.99692875	     -0.05713102	     -0.00020305	     -0.19808178	     -0.06224457	      0.88287517	     -0.00018410	     -0.21584569	     -0.00565546	     -0.00037040	     32.12016485
      0.99829429	     -0.05723175	     -0.00019586	     -0.19818242	     -0.06225229	      0.88287465	     -0.00018702	     -0.21586368	     -0.00565948	     -0.00039295	     31.91399914
      0.99965983	     -0.05733545	     -0.00018839	     -0.19828606	     -0.06226002	      0.88287410	     -0.00018992	     -0.21588269	     -0.00566120	     -0.00041658	     31.72856889
      1.00102538	     -0.05744202	     -0.00018074	     -0.19839258	     -0.06226776	      0.88287351	     -0.00019280	     -0.21590268	     -0.00566309	     -0.00044038	     31.55150236
      1.00224095	     -0.05753850	     -0.00017372	     -0.19848903	     -0.06227464	      0.88287296	     -0.00019535	     -0.21592125	     -0.00566226	     -0.00046234	     31.40790945
      1.00345652	     -0.05763650	     -0.00016657	     -0.19858703	     -0.06228152	      0.88287239	     -0.00019789	     -0.21594050	     -0.00566152	     -0.00048417	     31.27245638
      1.00467208	     -0.05773605	     -0.00015932	     -0.19868659	     -0.06228840	      0.88287179	     -0.00020041	     -0.21596038	     -0.00565909	     -0.00050627	     31.14431770
      1.00635460	     -0.05787695	     -0.00014925	     -0.19882751	     -0.06229792	      0.88287091	     -0.00020388	     -0.21598888	     -0.00565467	     -0.00053659	     30.97819327
      1.00768449	     -0.05799073	     -0.00014132	     -0.19894133	     -0.06230544	      0.88287018	     -0.00020660	     -0.21601217	     -0.00564885	     -0.00056061	     30.85280304
      1.00901439	     -0.05810685	     -0.00013347	     -0.19905751	     -0.06231295	      0.88286942	     -0.00020930	     -0.21603611	     -0.00564271	     -0.00058403	     30.73715643
      1.01034429	     -0.05822519	     -0.00012560	     -0.19917592	     -0.06232044	      0.88286863	     -0.00021197	     -0.21606067	     -0.00563436	     -0.00060734	     30.61598267
      1.01167419	     -0.05834552	     -0.00011765	     -0.19929633	     -0.06232793	      0.88286780	     -0.00021463	     -0.21608584	     -0.00562522	     -0.00063007	     30.50235106
      1.01338474	     -0.05850270	     -0.00010723	     -0.19945367	     -0.06233754	      0.88286670	     -0.00021802	     -0.21611907	     -0.00561041	     -0.00065900	     30.34422446
      1.01472938	     -0.05862827	     -0.00009902	     -0.19957937	     -0.06234508	      0.88286580	     -0.00022066	     -0.21614582	     -0.00559788	     -0.00068104	     30.23156314
      1.01607402	     -0.05875579	     -0.00009096	     -0.19970704	     -0.06235259	      0.88286487	     -0.00022327	     -0.21617312	     -0.00558259	     -0.00070305	     30.10202960
      1.01769319	     -0.05891172	     -0.00008148	     -0.19986318	     -0.06236162	      0.88286371	     -0.00022639	     -0.21620670	     -0.00556248	     -0.00072885	     29.95672094
      1.01931236	     -0.05907038	     -0.00007231	     -0.20002207	     -0.06237061	      0.88286251	     -0.00022948	     -0.21624105	     -0.00553828	     -0.00075455	     29.78499617
      1.02069155	     -0.05920779	     -0.00006493	     -0.20015969	     -0.06237823	      0.88286145	     -0.00023208	     -0.21627094	     -0.00551649	     -0.00077568	     29.65903604
      1.02207074	     -0.05934669	     -0.00005772	     -0.20029883	     -0.06238582	      0.88286037	     -0.00023465	     -0.21630141	     -0.00549124	     -0.00079676	     29.49333715
      1.02377865	     -0.05952019	     -0.00004904	     -0.20047266	     -0.06239517	      0.88285899	     -0.00023780	     -0.21633993	     -0.00545745	     -0.00082200	     29.31048080
      1.02548657	     -0.05969494	     -0.00004013	     -0.20064777	     -0.06240446	      0.88285756	     -0.00024091	     -0.21637931	     -0.00541911	     -0.00084666	     29.02333510
      1.02698039	     -0.05984909	     -0.00003325	     -0.20080226	     -0.06241253	      0.88285628	     -0.00024359	     -0.21641445	     -0.00538396	     -0.00086709	     28.93312225
      1.02847420	     -0.06000330	     -0.00002501	     -0.20095685	     -0.06242054	      0.88285497	     -0.00024623	     -0.21645023	     -0.00534521	     -0.00088689	     28.55118356
      1.02996801	     -0.06015706	     -0.00001849	     -0.20111101	     -0.06242850	      0.88285363	     -0.00024882	     -0.21648660	     -0.00530480	     -0.00090545	     28.56556871
      1.03146183	     -0.06030667	     -0.00000913	     -0.20126110	     -0.06243639	      0.88285227	     -0.00025136	     -0.21652349	     -0.00526158	     -0.00092258	     27.99399105
      1.03270815	     -0.06043046	     -0.00000405	     -0.20138525	     -0.06244292	      0.88285111	     -0.00025344	     -0.21655463	     -0.00522435	     -0.00093564	     28.06506461
      1.03395447	     -0.06055251	      0.00000341	     -0.20150774	     -0.06244941	      0.88284994	     -0.00025548	     -0.21658605	     -0.00518554	     -0.00094740	     27.72208011
      1.03556105	     -0.06070763	      0.00001205	     -0.20166342	     -0.06245770	      0.88284840	     -0.00025804	     -0.21662689	     -0.00513380	     -0.00096061	     27.56128053
      1.03716763	     -0.06085903	      0.00002292	     -0.20181546	     -0.06246591	      0.88284685	     -0.00026053	     -0.21666805	     -0.00507985	     -0.00097140	     27.02562301
      1.03842839	     -0.06097597	      0.00002909	     -0.20193288	     -0.06247228	      0.88284562	     -0.00026242	     -0.21670057	     -0.00503653	     -0.00097811	     27.04008262
      1.03968915	     -0.06109264	      0.00003767	     -0.20205008	     -0.06247861	      0.88284438	     -0.00026426	     -0.21673330	     -0.00499194	     -0.00098316	     26.68907138
      1.04132416	     -0.06124263	      0.00004817	     -0.20220078	     -0.06248672	      0.88284277	     -0.00026656	     -0.21677602	     -0.00493270	     -0.00098730	     26.50141174
      1.04295917	     -0.06138988	      0.00006163	     -0.20234882	     -0.06249473	      0.88284116	     -0.00026877	     -0.21681901	     -0.00487141	     -0.00098872	     25.94714601
      1.04418729	     -0.06149844	      0.00006973	     -0.20245796	     -0.06250069	      0.88283994	     -0.00027037	     -0.21685141	     -0.00482448	     -0.00098818	     25.95575613
      1.04541542	     -0.06160496	      0.00008007	     -0.20256512	     -0.06250658	      0.88283873	     -0.00027191	     -0.21688387	     -0.00477629	     -0.00098616	     25.64563033
      1.04712739	     -0.06175002	      0.00009386	     -0.20271107	     -0.06251470	      0.88283705	     -0.00027396	     -0.21692915	     -0.00470761	     -0.00098112	     25.43806531
      1.04883937	     -0.06189208	      0.00011055	     -0.20285410	     -0.06252270	      0.88283537	     -0.00027590	     -0.21697438	     -0.00463685	     -0.00097337	     24.90162797
      1.05003424	     -0.06198913	      0.00011986	     -0.20295180	     -0.06252821	      0.88283421	     -0.00027719	     -0.21700589	     -0.00458680	     -0.00096651	     24.93559025
      1.05122911	     -0.06208382	      0.00013118	     -0.20304719	     -0.06253366	      0.88283306	     -0.00027842	     -0.21703733	     -0.00453577	     -0.00095837	     24.68592023
      1.05304533	     -0.06222101	      0.00014838	     -0.20318547	     -0.06254183	      0.88283134	     -0.00028019	     -0.21708485	     -0.00445732	     -0.00094370	     24.51923579
      1.05456869	     -0.06233103	      0.00016429	     -0.20329643	     -0.06254857	      0.88282991	     -0.00028158	     -0.21712440	     -0.00439089	     -0.00092917	     24.20598771
      1.05609205	     -0.06243513	      0.00017847	     -0.20340144	     -0.06255521	      0.88282851	     -0.00028288	     -0.21716354	     -0.00432474	     -0.00091282	     24.24580192
      1.05761541	     -0.06253356	      0.00019539	     -0.20350085	     -0.06256174	      0.88282713	     -0.00028409	     -0.21720215	     -0.00425863	     -0.00089447	     23.89375424
      1.05896104	     -0.06261518	      0.00020759	     -0.20358327	     -0.06256744	      0.88282594	     -0.00028509	     -0.21723572	     -0.00420115	     -0.00087681	     24.04609800
      1.06030667	     -0.06269194	      0.00022197	     -0.20366087	     -0.06257305	      0.88282477	     -0.00028602	     -0.21726871	     -0.00414412	     -0.00085779	     23.85352980
      1.06165230	     -0.06276422	      0.00023499	     -0.20373396	     -0.06257859	      0.88282363	     -0.00028689	     -0.21730108	     -0.00408794	     -0.00083770	     23.90132751
      1.06346155	     -0.06285354	      0.00025387	     -0.20382439	     -0.06258592	      0.88282214	     -0.00028796	     -0.21734354	     -0.00401325	     -0.00080914	     23.77703779
      1.06485599	     -0.06291694	      0.00026664	     -0.20388860	     -0.06259147	      0.88282103	     -0.00028871	     -0.21737537	     -0.00395655	     -0.00078619	     23.98040684
      1.06625043	     -0.06297509	      0.00028093	     -0.20394760	     -0.06259695	      0.88281995	     -0.00028940	     -0.21740636	     -0.00390006	     -0.00076242	     23.90680331
      1.06764488	     -0.06302826	      0.00029319	     -0.20400157	     -0.06260235	      0.88281890	     -0.00029003	     -0.21743647	     -0.00384423	     -0.00073803	     24.08708199
      1.06940804	     -0.06308896	      0.00030923	     -0.20406328	     -0.06260907	      0.88281763	     -0.00029074	     -0.21747324	     -0.00377410	     -0.00070631	     24.07016774
      1.07078944	     -0.06313190	      0.00031887	     -0.20410695	     -0.06261424	      0.88281667	     -0.00029123	     -0.21750101	     -0.00371997	     -0.00068101	     24.37836704
      1.07217085	     -0.06317164	      0.00032960	     -0.20414744	     -0.06261935	      0.88281575	     -0.00029166	     -0.21752788	     -0.00366582	     -0.00065532	     24.33385408
      1.07355225	     -0.06320866	      0.00033813	     -0.20418518	     -0.06262437	      0.88281486	     -0.00029205	     -0.21755387	     -0.00361170	     -0.00062954	     24.55295685
      1.07539144	     -0.06325204	      0.00034952	     -0.20422951	     -0.06263095	      0.88281373	     -0.00029249	     -0.21758710	     -0.00353906	     -0.00059511	     24.59741061
      1.07678234	     -0.06328067	      0.00035512	     -0.20425882	     -0.06263583	      0.88281292	     -0.00029277	     -0.21761116	     -0.00348391	     -0.00056922	     24.92785219
      1.07817325	     -0.06330616	      0.00036173	     -0.20428500	     -0.06264064	      0.88281215	     -0.00029300	     -0.21763428	     -0.00342786	     -0.00054341	     24.92428234
      1.07956415	     -0.06332858	      0.00036598	     -0.20430808	     -0.06264537	      0.88281141	     -0.00029319	     -0.21765648	     -0.00337104	     -0.00051786	     25.14128048
      1.08144073	     -0.06335391	      0.00037128	     -0.20433432	     -0.06265162	      0.88281047	     -0.00029337	     -0.21768494	     -0.00329239	     -0.00048385	     25.19232298
      1.08283513	     -0.06336904	      0.00037193	     -0.20435008	     -0.06265617	      0.88280981	     -0.00029347	     -0.21770498	     -0.00323252	     -0.00045904	     25.52334575
      1.08422952	     -0.06337968	      0.00037343	     -0.20436138	     -0.06266063	      0.88280919	     -0.00029352	     -0.21772402	     -0.00317122	     -0.00043455	     25.53295114
      1.08592490	     -0.06338823	      0.00037247	     -0.20437070	     -0.06266595	      0.88280848	     -0.00029354	     -0.21774581	     -0.00309510	     -0.00040529	     25.85575753
      1.08744856	     -0.06339176	      0.00037217	     -0.20437494	     -0.06267061	      0.88280788	     -0.00029351	     -0.21776411	     -0.00302463	     -0.00037936	     25.75677532
      1.08897221	     -0.06339215	      0.00036791	     -0.20437599	     -0.06267516	      0.88280732	     -0.00029344	     -0.21778121	     -0.00295275	     -0.00035395	     26.11834682
      1.09049587	     -0.06338906	      0.00036486	     -0.20437361	     -0.06267961	      0.88280680	     -0.00029333	     -0.21779712	     -0.00287867	     -0.00032896	     25.99988973
      1.09201952	     -0.06338296	      0.00035772	     -0.20436815	     -0.06268393	      0.88280632	     -0.00029318	     -0.21781188	     -0.00280315	     -0.00030457	     26.35876260
      1.09354318	     -0.06337370	      0.00035185	     -0.20435957	     -0.06268815	      0.88280587	     -0.00029300	     -0.21782551	     -0.00272548	     -0.00028058	     26.20299888
      1.09506683	     -0.06336170	      0.00034188	     -0.20434820	     -0.06269224	      0.88280546	     -0.00029279	     -0.21783803	     -0.00264639	     -0.00025716	     26.54653816
      1.09659049	     -0.06334580	      0.00033352	     -0.20433298	     -0.06269621	      0.88280509	     -0.00029254	     -0.21784946	     -0.00256531	     -0.00023406	     26.38834995
      1.09811415	     -0.06332638	      0.00032096	     -0.20431417	     -0.06270006	      0.88280475	     -0.00029226	     -0.21785979	     -0.00248298	     -0.00021128	     26.71221285
      1.09963780	     -0.06330314	      0.00031008	     -0.20429158	     -0.06270378	      0.88280445	     -0.00029194	     -0.21786902	     -0.00239915	     -0.00018848	     26.55086566
      1.10116146	     -0.06327713	      0.00029537	     -0.20426617	     -0.06270737	      0.88280418	     -0.00029160	     -0.21787717	     -0.00231430	     -0.00016566	     26.82689508
      1.10268511	     -0.06324764	      0.00028254	     -0.20423730	     -0.06271083	      0.88280394	     -0.00029122	     -0.21788428	     -0.00222866	     -0.00014250	     26.68603402
      1.10398839	     -0.06321992	      0.00026905	     -0.20421009	     -0.06271368	      0.88280377	     -0.00029087	     -0.21788954	     -0.00215466	     -0.00012237	     26.84970579
      1.10529166	     -0.06318956	      0.00025642	     -0.20418025	     -0.06271644	      0.88280362	     -0.00029050	     -0.21789405	     -0.00208062	     -0.00010179	     26.84831300
      1.10693973	     -0.06314785	      0.00023977	     -0.20413918	     -0.06271980	      0.88280348	     -0.00029001	     -0.21789869	     -0.00198656	     -0.00007502	     26.90561086
      1.10840322	     -0.06310730	      0.00022545	     -0.20409921	     -0.06272264	      0.88280339	     -0.00028953	     -0.21790182	     -0.00190334	     -0.00005051	     26.91346454
      1.10986672	     -0.06306345	      0.00021108	     -0.20405595	     -0.06272537	      0.88280333	     -0.00028903	     -0.21790403	     -0.00181980	     -0.00002521	     26.95034655
      1.11133021	     -0.06301608	      0.00019734	     -0.20400915	     -0.06272797	      0.88280331	     -0.00028850	     -0.21790530	     -0.00173711	      0.00000078	     26.96205901
      1.11279370	     -0.06296489	      0.00018387	     -0.20395855	     -0.06273045	      0.88280333	     -0.00028795	     -0.21790563	     -0.00165429	      0.00002755	     26.99071060
      1.11425720	     -0.06290937	      0.00017098	     -0.20390362	     -0.06273281	      0.88280339	     -0.00028737	     -0.21790497	     -0.00157281	      0.00005495	     27.02270020
      1.11557341	     -0.06285528	      0.00015966	     -0.20385005	     -0.06273483	      0.88280348	     -0.00028683	     -0.21790351	     -0.00149973	      0.00008029	     27.07120786
      1.11688962	     -0.06279697	      0.00014869	     -0.20379226	     -0.06273676	      0.88280360	     -0.00028626	     -0.21790118	     -0.00142818	      0.00010613	     27.12995544
      1.11849886	     -0.06272055	      0.00013561	     -0.20371644	     -0.06273899	      0.88280380	     -0.00028555	     -0.21789710	     -0.00134230	      0.00013849	     27.21482793
      1.12010810	     -0.06263979	      0.00012278	     -0.20363627	     -0.06274108	      0.88280405	     -0.00028482	     -0.21789167	     -0.00125934	      0.00017141	     27.31881582
      1.12138264	     -0.06257387	      0.00011268	     -0.20357078	     -0.06274265	      0.88280429	     -0.00028422	     -0.21788645	     -0.00119500	      0.00019789	     27.41656526
      1.12265718	     -0.06250691	      0.00010275	     -0.20350424	     -0.06274413	      0.88280456	     -0.00028362	     -0.21788046	     -0.00113279	      0.00022439	     27.53051356
      1.12437507	     -0.06241600	      0.00008928	     -0.20341386	     -0.06274600	      0.88280497	     -0.00028278	     -0.21787130	     -0.00105140	      0.00026010	     27.70599286
      1.12587867	     -0.06233644	      0.00007740	     -0.20333473	     -0.06274753	      0.88280539	     -0.00028204	     -0.21786235	     -0.00098270	      0.00029093	     27.87864393
      1.12738226	     -0.06225717	      0.00006538	     -0.20325586	     -0.06274896	      0.88280585	     -0.00028129	     -0.21785264	     -0.00091546	      0.00032130	     28.06206992
      1.12888585	     -0.06217829	      0.00005324	     -0.20317736	     -0.06275029	      0.88280635	     -0.00028053	     -0.21784227	     -0.00085011	      0.00035070	     28.25386596
      1.13023068	     -0.06210808	      0.00004227	     -0.20310749	     -0.06275139	      0.88280684	     -0.00027986	     -0.21783248	     -0.00079224	      0.00037636	     28.42851616
      1.13157550	     -0.06203806	      0.00003117	     -0.20303777	     -0.06275242	      0.88280736	     -0.00027918	     -0.21782225	     -0.00073538	      0.00040101	     28.60897845
      1.13320102	     -0.06195341	      0.00001759	     -0.20295350	     -0.06275356	      0.88280804	     -0.00027836	     -0.21780934	     -0.00066733	      0.00042970	     28.82669265
      1.13482654	     -0.06186861	      0.00000384	     -0.20286904	     -0.06275459	      0.88280876	     -0.00027755	     -0.21779587	     -0.00060025	      0.00045674	     29.04412747
      1.13613990	     -0.06179988	     -0.00000740	     -0.20280058	     -0.06275534	      0.88280937	     -0.00027690	     -0.21778460	     -0.00054641	      0.00047775	     29.21612462
      1.13745325	     -0.06173106	     -0.00001874	     -0.20273202	     -0.06275602	      0.88281001	     -0.00027625	     -0.21777299	     -0.00049325	      0.00049757	     29.38405426
      1.13917809	     -0.06164078	     -0.00003376	     -0.20264206	     -0.06275682	      0.88281089	     -0.00027542	     -0.21775727	     -0.00042432	      0.00052220	     29.59660402
      1.14090292	     -0.06155082	     -0.00004892	     -0.20255242	     -0.06275749	      0.88281181	     -0.00027460	     -0.21774106	     -0.00035651	      0.00054480	     29.80156121
      1.14218151	     -0.06148444	     -0.00006022	     -0.20248626	     -0.06275791	      0.88281252	     -0.00027400	     -0.21772875	     -0.00030691	      0.00056069	     29.94844145
      1.14346009	     -0.06141853	     -0.00007156	     -0.20242055	     -0.06275827	      0.88281325	     -0.00027342	     -0.21771622	     -0.00025800	      0.00057531	     30.09053096
      1.14530206	     -0.06132451	     -0.00008793	     -0.20232682	     -0.06275869	      0.88281432	     -0.00027259	     -0.21769781	     -0.00018878	      0.00059467	     30.28988034
      1.14692695	     -0.06124273	     -0.00010242	     -0.20224526	     -0.06275894	      0.88281530	     -0.00027189	     -0.21768126	     -0.00012883	      0.00060972	     30.45796970
      1.14855183	     -0.06116225	     -0.00011702	     -0.20216500	     -0.06275910	      0.88281631	     -0.00027121	     -0.21766448	     -0.00007002	      0.00062335	     30.62451097
      1.14992158	     -0.06109560	     -0.00012938	     -0.20209852	     -0.06275917	      0.88281717	     -0.00027066	     -0.21765018	     -0.00002122	      0.00063318	     30.75645622
      1.15129133	     -0.06102993	     -0.00014176	     -0.20203301	     -0.06275916	      0.88281804	     -0.00027013	     -0.21763576	      0.00002682	      0.00064203	     30.88921714
      1.15297364	     -0.06095082	     -0.00015700	     -0.20195409	     -0.06275907	      0.88281913	     -0.00026950	     -0.21761791	      0.00008472	      0.00065111	     31.04316053
      1.15465595	     -0.06087353	     -0.00017226	     -0.20187696	     -0.06275888	      0.88282023	     -0.00026890	     -0.21759993	      0.00014158	      0.00065865	     31.19517891
      1.15614925	     -0.06080674	     -0.00018583	     -0.20181031	     -0.06275863	      0.88282122	     -0.00026840	     -0.21758390	      0.00019098	      0.00066374	     31.31623958
      1.15764255	     -0.06074145	     -0.00019935	     -0.20174514	     -0.06275831	      0.88282221	     -0.00026793	     -0.21756782	      0.00023970	      0.00066780	     31.44203681
      1.15913585	     -0.06067800	     -0.00021288	     -0.20168180	     -0.06275791	      0.88282321	     -0.00026748	     -0.21755171	      0.00028730	      0.00067057	     31.55269476
      1.16062915	     -0.06061604	     -0.00022630	     -0.20161995	     -0.06275745	      0.88282421	     -0.00026707	     -0.21753558	      0.00033416	      0.00067239	     31.66721040
      1.16248620	     -0.06054154	     -0.00024301	     -0.20154556	     -0.06275678	      0.88282546	     -0.00026660	     -0.21751552	      0.00039081	      0.00067326	     31.78495716
      1.16398366	     -0.06048212	     -0.00025616	     -0.20148622	     -0.06275616	      0.88282647	     -0.00026625	     -0.21749933	      0.00043559	      0.00067320	     31.90763356
      1.16548113	     -0.06042527	     -0.00026958	     -0.20142944	     -0.06275547	      0.88282748	     -0.00026594	     -0.21748313	      0.00047878	      0.00067237	     31.97744179
      1.16697859	     -0.06036795	     -0.00028236	     -0.20137219	     -0.06275473	      0.88282849	     -0.00026566	     -0.21746693	      0.00052074	      0.00067106	     32.10088365
      1.16878621	     -0.06030400	     -0.00029861	     -0.20130829	     -0.06275374	      0.88282970	     -0.00026537	     -0.21744731	      0.00056909	      0.00066887	     32.12731725
      1.17012441	     -0.06025247	     -0.00030881	     -0.20125683	     -0.06275296	      0.88283059	     -0.00026520	     -0.21743280	      0.00060334	      0.00066692	     32.31244552
      1.17146262	     -0.06020716	     -0.00032042	     -0.20121155	     -0.06275213	      0.88283148	     -0.00026506	     -0.21741822	      0.00063614	      0.00066474	     32.32246845
      1.17312486	     -0.06014677	     -0.00033290	     -0.20115122	     -0.06275104	      0.88283258	     -0.00026494	     -0.21740011	      0.00067470	      0.00066168	     32.51567755
      1.17454771	     -0.06010203	     -0.00034516	     -0.20110649	     -0.06275005	      0.88283352	     -0.00026488	     -0.21738454	      0.00070604	      0.00065888	     32.47822321
      1.17597056	     -0.06005096	     -0.00035495	     -0.20105547	     -0.06274903	      0.88283446	     -0.00026487	     -0.21736897	      0.00073545	      0.00065581	     32.68292726
      1.17739341	     -0.06000747	     -0.00036664	     -0.20101199	     -0.06274796	      0.88283539	     -0.00026492	     -0.21735331	      0.00076338	      0.00065264	     32.66108920
      1.17881627	     -0.05995831	     -0.00037615	     -0.20096286	     -0.06274686	      0.88283632	     -0.00026501	     -0.21733766	      0.00078941	      0.00064929	     32.85961460
      1.18023912	     -0.05991582	     -0.00038738	     -0.20092038	     -0.06274572	      0.88283724	     -0.00026517	     -0.21732192	      0.00081395	      0.00064590	     32.84769528
      1.18166197	     -0.05986817	     -0.00039670	     -0.20087274	     -0.06274454	      0.88283815	     -0.00026537	     -0.21730617	      0.00083664	      0.00064241	     33.03662540
      1.18308482	     -0.05982659	     -0.00040761	     -0.20083115	     -0.06274333	      0.88283907	     -0.00026564	     -0.21729035	      0.00085793	      0.00063895	     33.02943294
      1.18450767	     -0.05977922	     -0.00041704	     -0.20078378	     -0.06274210	      0.88283997	     -0.00026597	     -0.21727455	      0.00087743	      0.00063547	     33.21731962
      1.18593052	     -0.05973827	     -0.00042798	     -0.20074280	     -0.06274084	      0.88284087	     -0.00026636	     -0.21725874	      0.00089556	      0.00063212	     33.20080256
      1.18735338	     -0.05969243	     -0.00043729	     -0.20069694	     -0.06273955	      0.88284177	     -0.00026680	     -0.21724302	      0.00091200	      0.00062883	     33.37679871
      1.18877623	     -0.05965341	     -0.00044787	     -0.20065789	     -0.06273824	      0.88284266	     -0.00026732	     -0.21722737	      0.00092719	      0.00062565	     33.35635725
      1.19019908	     -0.05961076	     -0.00045657	     -0.20061522	     -0.06273691	      0.88284355	     -0.00026789	     -0.21721186	      0.00094088	      0.00062242	     33.53394729
      1.19162193	     -0.05957392	     -0.00046639	     -0.20057833	     -0.06273557	      0.88284443	     -0.00026853	     -0.21719644	      0.00095346	      0.00061918	     33.51783905
      1.19304478	     -0.05953337	     -0.00047436	     -0.20053776	     -0.06273420	      0.88284531	     -0.00026923	     -0.21718117	      0.00096467	      0.00061580	     33.69286004
      1.19446763	     -0.05949870	     -0.00048338	     -0.20050305	     -0.06273282	      0.88284619	     -0.00026999	     -0.21716598	      0.00097485	      0.00061234	     33.66483294
      1.19589049	     -0.05946112	     -0.00049055	     -0.20046546	     -0.06273143	      0.88284706	     -0.00027082	     -0.21715097	      0.00098378	      0.00060864	     33.82510003
      1.19731334	     -0.05943022	     -0.00049870	     -0.20043451	     -0.06273002	      0.88284792	     -0.00027171	     -0.21713610	      0.00099184	      0.00060471	     33.77627020
      1.19873619	     -0.05939747	     -0.00050495	     -0.20040176	     -0.06272861	      0.88284878	     -0.00027266	     -0.21712148	      0.00099884	      0.00060038	     33.91658190
      1.20015904	     -0.05937367	     -0.00051218	     -0.20037792	     -0.06272718	      0.88284963	     -0.00027366	     -0.21710713	      0.00100519	      0.00059568	     33.83406656
      1.20158189	     -0.05935089	     -0.00051777	     -0.20035513	     -0.06272575	      0.88285047	     -0.00027473	     -0.21709322	      0.00101064	      0.00059040	     33.94367974
      1.20300474	     -0.05933872	     -0.00052449	     -0.20034293	     -0.06272431	      0.88285131	     -0.00027585	     -0.21707983	      0.00101557	      0.00058449	     33.82671328
      1.20442759	     -0.05932900	     -0.00052952	     -0.20033320	     -0.06272286	      0.88285213	     -0.00027703	     -0.21706715	      0.00101975	      0.00057771	     33.90681456
      1.20585045	     -0.05933093	     -0.00053558	     -0.20033510	     -0.06272140	      0.88285295	     -0.00027827	     -0.21705525	      0.00102355	      0.00056996	     33.75599615
      1.20727330	     -0.05933626	     -0.00053988	     -0.20034042	     -0.06271994	      0.88285376	     -0.00027955	     -0.21704432	      0.00102674	      0.00056100	     33.81194822
      1.20869615	     -0.05935336	     -0.00054502	     -0.20035752	     -0.06271848	      0.88285455	     -0.00028089	     -0.21703441	      0.00102970	      0.00055073	     33.63579541
      1.21011900	     -0.05937166	     -0.00054812	     -0.20037584	     -0.06271701	      0.88285532	     -0.00028228	     -0.21702563	      0.00103221	      0.00053899	     33.68965949
      1.21154185	     -0.05939963	     -0.00055175	     -0.20040383	     -0.06271554	      0.88285608	     -0.00028371	     -0.21701792	      0.00103460	      0.00052582	     33.49330930
      1.21296470	     -0.05943033	     -0.00055340	     -0.20043459	     -0.06271407	      0.88285682	     -0.00028518	     -0.21701140	      0.00103666	      0.00051108	     33.50691719
      1.21468468	     -0.05948230	     -0.00055637	     -0.20048662	     -0.06271229	      0.88285768	     -0.00028703	     -0.21700508	      0.00103924	      0.00049123	     33.15719110
      1.21593603	     -0.05951752	     -0.00055552	     -0.20052194	     -0.06271098	      0.88285828	     -0.00028840	     -0.21700166	      0.00104086	      0.00047529	     33.29354779
      1.21718737	     -0.05956264	     -0.00055588	     -0.20056715	     -0.06270968	      0.88285887	     -0.00028981	     -0.21699913	      0.00104272	      0.00045822	     33.07783178
      1.21889738	     -0.05962708	     -0.00055408	     -0.20063176	     -0.06270790	      0.88285963	     -0.00029178	     -0.21699722	      0.00104529	      0.00043300	     33.01781749
      1.22043096	     -0.05969526	     -0.00055304	     -0.20070010	     -0.06270629	      0.88286028	     -0.00029359	     -0.21699695	      0.00104805	      0.00040867	     32.66337809
      1.22196453	     -0.05975782	     -0.00054791	     -0.20076290	     -0.06270468	      0.88286088	     -0.00029544	     -0.21699804	      0.00105075	      0.00038284	     32.81452158
      1.22326681	     -0.05982178	     -0.00054553	     -0.20082704	     -0.06270331	      0.88286137	     -0.00029705	     -0.21699984	      0.00105355	      0.00036003	     32.39919360
      1.22456909	     -0.05988134	     -0.00054045	     -0.20088684	     -0.06270194	      0.88286182	     -0.00029867	     -0.21700248	      0.00105626	      0.00033640	     32.38170296
      1.22618552	     -0.05996417	     -0.00053491	     -0.20096996	     -0.06270023	      0.88286234	     -0.00030073	     -0.21700679	      0.00106002	      0.00030626	     32.07544499
      1.22780195	     -0.06004415	     -0.00052675	     -0.20105029	     -0.06269851	      0.88286281	     -0.00030282	     -0.21701228	      0.00106380	      0.00027529	     32.13963061
      1.22911274	     -0.06011785	     -0.00052216	     -0.20112424	     -0.06269711	      0.88286315	     -0.00030454	     -0.21701744	      0.00106741	      0.00024986	     31.79749214
      1.23042353	     -0.06018425	     -0.00051519	     -0.20119095	     -0.06269571	      0.88286347	     -0.00030629	     -0.21702320	      0.00107076	      0.00022423	     31.81880760
      1.23206402	     -0.06027170	     -0.00050760	     -0.20127876	     -0.06269395	      0.88286381	     -0.00030850	     -0.21703100	      0.00107497	      0.00019229	     31.59057132
      1.23370451	     -0.06035357	     -0.00049763	     -0.20136106	     -0.06269219	      0.88286410	     -0.00031075	     -0.21703943	      0.00107848	      0.00016065	     31.70958419
      1.23489627	     -0.06041997	     -0.00049233	     -0.20142773	     -0.06269090	      0.88286427	     -0.00031241	     -0.21704582	      0.00108156	      0.00013810	     31.49712444
      1.23608802	     -0.06048168	     -0.00048557	     -0.20148974	     -0.06268961	      0.88286443	     -0.00031408	     -0.21705247	      0.00108394	      0.00011595	     31.51640679
      1.23778038	     -0.06057225	     -0.00047652	     -0.20158074	     -0.06268777	      0.88286460	     -0.00031647	     -0.21706222	      0.00108714	      0.00008539	     31.46478276
      1.23914833	     -0.06064691	     -0.00046893	     -0.20165575	     -0.06268628	      0.88286470	     -0.00031843	     -0.21707040	      0.00108908	      0.00006146	     31.46769337
      1.24051628	     -0.06072453	     -0.00046161	     -0.20173371	     -0.06268479	      0.88286476	     -0.00032040	     -0.21707887	      0.00109155	      0.00003826	     31.44143526
      1.24188422	     -0.06080278	     -0.00045402	     -0.20181233	     -0.06268330	      0.88286480	     -0.00032240	     -0.21708765	      0.00109374	      0.00001579	     31.45796380
      1.24325217	     -0.06088124	     -0.00044632	     -0.20189117	     -0.06268180	      0.88286481	     -0.00032440	     -0.21709669	      0.00109688	     -0.00000585	     31.48082626
      1.24462012	     -0.06095858	     -0.00043824	     -0.20196889	     -0.06268030	      0.88286479	     -0.00032642	     -0.21710595	      0.00109983	     -0.00002660	     31.53562235
      1.24598807	     -0.06103456	     -0.00043001	     -0.20204527	     -0.06267879	      0.88286474	     -0.00032845	     -0.21711536	      0.00110371	     -0.00004630	     31.59401556
      1.24735601	     -0.06110919	     -0.00042139	     -0.20212032	     -0.06267728	      0.88286466	     -0.00033049	     -0.21712485	      0.00110720	     -0.00006495	     31.66933800
      1.24872396	     -0.06118297	     -0.00041242	     -0.20219452	     -0.06267576	      0.88286456	     -0.00033254	     -0.21713440	      0.00111158	     -0.00008243	     31.75893722
      1.25009191	     -0.06125484	     -0.00040322	     -0.20226683	     -0.06267424	      0.88286443	     -0.00033460	     -0.21714400	      0.00111535	     -0.00009885	     31.86603881
      1.25145985	     -0.06132564	     -0.00039360	     -0.20233807	     -0.06267271	      0.88286429	     -0.00033666	     -0.21715364	      0.00111987	     -0.00011419	     32.03218544
      1.25282780	     -0.06139322	     -0.00038350	     -0.20240611	     -0.06267117	      0.88286412	     -0.00033872	     -0.21716327	      0.00112331	     -0.00012867	     32.25346309
      1.25419575	     -0.06145702	     -0.00037288	     -0.20247036	     -0.06266963	      0.88286394	     -0.00034079	     -0.21717280	      0.00112691	     -0.00014228	     32.51260877
      1.25556369	     -0.06151739	     -0.00036180	     -0.20253119	     -0.06266809	      0.88286373	     -0.00034285	     -0.21718216	      0.00112903	     -0.00015522	     32.81323641
      1.25693164	     -0.06157511	     -0.00035027	     -0.20258938	     -0.06266654	      0.88286351	     -0.00034492	     -0.21719131	      0.00113115	     -0.00016751	     33.14993562
      1.25829959	     -0.06163093	     -0.00033837	     -0.20264565	     -0.06266500	      0.88286328	     -0.00034698	     -0.21720028	      0.00113186	     -0.00017939	     33.52246341
      1.25966753	     -0.06168526	     -0.00032604	     -0.20270043	     -0.06266345	      0.88286302	     -0.00034904	     -0.21720907	      0.00113282	     -0.00019093	     33.92291269
      1.26103548	     -0.06173874	     -0.00031336	     -0.20275437	     -0.06266190	      0.88286275	     -0.00035109	     -0.21721775	      0.00113279	     -0.00020238	     34.34939646
      1.26240343	     -0.06179109	     -0.00030047	     -0.20280718	     -0.06266035	      0.88286247	     -0.00035314	     -0.21722635	      0.00113352	     -0.00021378	     34.79664409
      1.26377138	     -0.06184303	     -0.00028753	     -0.20285957	     -0.06265880	      0.88286217	     -0.00035517	     -0.21723496	      0.00113385	     -0.00022531	     35.26243804
      1.26513932	     -0.06189438	     -0.00027440	     -0.20291138	     -0.06265724	      0.88286185	     -0.00035719	     -0.21724361	      0.00113548	     -0.00023694	     35.74807045
      1.26650727	     -0.06194462	     -0.00026115	     -0.20296207	     -0.06265569	      0.88286152	     -0.00035920	     -0.21725233	      0.00113732	     -0.00024882	     36.25354200
      1.26787522	     -0.06199289	     -0.00024776	     -0.20301080	     -0.06265413	      0.88286117	     -0.00036119	     -0.21726109	      0.00114089	     -0.00026078	     36.77386562
      1.26924316	     -0.06203928	     -0.00023434	     -0.20305766	     -0.06265257	      0.88286081	     -0.00036317	     -0.21726987	      0.00114511	     -0.00027287	     37.30507307
      1.27061111	     -0.06208382	     -0.00022093	     -0.20310268	     -0.06265100	      0.88286042	     -0.00036513	     -0.21727866	      0.00115129	     -0.00028486	     37.84116631
      1.27197906	     -0.06212600	     -0.00020764	     -0.20314535	     -0.06264942	      0.88286003	     -0.00036707	     -0.21728742	      0.00115843	     -0.00029672	     38.38051914
      1.27334700	     -0.06216531	     -0.00019421	     -0.20318514	     -0.06264783	      0.88285961	     -0.00036899	     -0.21729612	      0.00116768	     -0.00030814	     38.91451892
      1.27471495	     -0.06220192	     -0.00018068	     -0.20322226	     -0.06264622	      0.88285918	     -0.00037088	     -0.21730471	      0.00117814	     -0.00031910	     39.44062292
      1.27608290	     -0.06223598	     -0.00016705	     -0.20325683	     -0.06264460	      0.88285874	     -0.00037275	     -0.21731317	      0.00119082	     -0.00032939	     39.95421511
      1.27745084	     -0.06226762	     -0.00015335	     -0.20328900	     -0.06264296	      0.88285828	     -0.00037460	     -0.21732146	      0.00120497	     -0.00033901	     40.45036847
      1.27881879	     -0.06229684	     -0.00013959	     -0.20331875	     -0.06264130	      0.88285781	     -0.00037641	     -0.21732957	      0.00122145	     -0.00034780	     40.92903796
      1.28018674	     -0.06232395	     -0.00012596	     -0.20334641	     -0.06263962	      0.88285733	     -0.00037820	     -0.21733747	      0.00123967	     -0.00035578	     41.38689775
      1.28155469	     -0.06234894	     -0.00011253	     -0.20337196	     -0.06263791	      0.88285684	     -0.00037996	     -0.21734516	      0.00126035	     -0.00036279	     41.82197700
      1.28320944	     -0.06237609	     -0.00009658	     -0.20339980	     -0.06263580	      0.88285623	     -0.00038205	     -0.21735415	      0.00128794	     -0.00036996	     42.31370718
      1.28450332	     -0.06239464	     -0.00008435	     -0.20341890	     -0.06263412	      0.88285575	     -0.00038364	     -0.21736090	      0.00131238	     -0.00037438	     42.66583047
      1.28579720	     -0.06241043	     -0.00007233	     -0.20343524	     -0.06263241	      0.88285527	     -0.00038521	     -0.21736737	      0.00133845	     -0.00037780	     42.98174938
      1.28739127	     -0.06242528	     -0.00005775	     -0.20345080	     -0.06263025	      0.88285466	     -0.00038709	     -0.21737488	      0.00137377	     -0.00038040	     43.32861469
      1.28881021	     -0.06243437	     -0.00004510	     -0.20346053	     -0.06262827	      0.88285412	     -0.00038873	     -0.21738105	      0.00140740	     -0.00038123	     43.58869916
      1.29022914	     -0.06243938	     -0.00003258	     -0.20346618	     -0.06262625	      0.88285358	     -0.00039032	     -0.21738668	      0.00144385	     -0.00038045	     43.80789615
      1.29164808	     -0.06244108	     -0.00002041	     -0.20346855	     -0.06262417	      0.88285304	     -0.00039188	     -0.21739175	      0.00148188	     -0.00037819	     43.97615696
      1.29306701	     -0.06243957	     -0.00000874	     -0.20346769	     -0.06262204	      0.88285251	     -0.00039339	     -0.21739622	      0.00152240	     -0.00037429	     44.10520040
      1.29448595	     -0.06243471	      0.00000221	     -0.20346349	     -0.06261985	      0.88285198	     -0.00039485	     -0.21740009	      0.00156417	     -0.00036895	     44.19385605
      1.29590489	     -0.06242674	      0.00001244	     -0.20345617	     -0.06261760	      0.88285146	     -0.00039627	     -0.21740330	      0.00160810	     -0.00036210	     44.24024570
      1.29732382	     -0.06241566	      0.00002184	     -0.20344573	     -0.06261529	      0.88285095	     -0.00039764	     -0.21740584	      0.00165304	     -0.00035401	     44.25046785
      1.29874276	     -0.06240131	      0.00003040	     -0.20343200	     -0.06261291	      0.88285046	     -0.00039896	     -0.21740767	      0.00169989	     -0.00034469	     44.22596772
      1.30016169	     -0.06238382	      0.00003797	     -0.20341512	     -0.06261047	      0.88284998	     -0.00040023	     -0.21740876	      0.00174767	     -0.00033446	     44.17003547
      1.30158063	     -0.06236313	      0.00004457	     -0.20339502	     -0.06260795	      0.88284951	     -0.00040146	     -0.21740908	      0.00179717	     -0.00032337	     44.08073222
      1.30299956	     -0.06233925	      0.00005015	     -0.20337172	     -0.06260537	      0.88284906	     -0.00040263	     -0.21740861	      0.00184758	     -0.00031172	     43.95893041
      1.30441850	     -0.06231211	      0.00005463	     -0.20334513	     -0.06260271	      0.88284862	     -0.00040374	     -0.21740732	      0.00189951	     -0.00029956	     43.81325381
      1.30583743	     -0.06228186	      0.00005782	     -0.20331542	     -0.06259997	      0.88284821	     -0.00040480	     -0.21740521	      0.00195222	     -0.00028708	     43.64603038
      1.30760612	     -0.06223967	      0.00006001	     -0.20327385	     -0.06259646	      0.88284771	     -0.00040605	     -0.21740139	      0.00201956	     -0.00027099	     43.40122574
      1.30890215	     -0.06220555	      0.00006037	     -0.20324015	     -0.06259381	      0.88284737	     -0.00040690	     -0.21739776	      0.00206908	     -0.00025897	     43.19591303
      1.31019819	     -0.06216859	      0.00005972	     -0.20320359	     -0.06259110	      0.88284704	     -0.00040771	     -0.21739340	      0.00211940	     -0.00024663	     42.97244223
      1.31188966	     -0.06211628	      0.00005752	     -0.20315177	     -0.06258746	      0.88284664	     -0.00040870	     -0.21738662	      0.00218501	     -0.00023015	     42.66338613
      1.31358113	     -0.06205942	      0.00005376	     -0.20309535	     -0.06258371	      0.88284626	     -0.00040960	     -0.21737860	      0.00225114	     -0.00021302	     42.30071151
      1.31492968	     -0.06201144	      0.00004964	     -0.20304769	     -0.06258064	      0.88284599	     -0.00041026	     -0.21737135	      0.00230326	     -0.00019912	     42.01616658
      1.31627823	     -0.06196120	      0.00004465	     -0.20299774	     -0.06257749	      0.88284573	     -0.00041087	     -0.21736335	      0.00235572	     -0.00018490	     41.71522850
      1.31795008	     -0.06189586	      0.00003727	     -0.20293273	     -0.06257350	      0.88284543	     -0.00041156	     -0.21735244	      0.00242014	     -0.00016711	     41.35065396
      1.31962193	     -0.06182722	      0.00002891	     -0.20286437	     -0.06256940	      0.88284517	     -0.00041218	     -0.21734047	      0.00248448	     -0.00014889	     40.96158406
      1.32108424	     -0.06176525	      0.00002047	     -0.20280261	     -0.06256573	      0.88284496	     -0.00041266	     -0.21732917	      0.00253978	     -0.00013286	     40.62751610
      1.32254655	     -0.06170143	      0.00001128	     -0.20273898	     -0.06256197	      0.88284478	     -0.00041308	     -0.21731715	      0.00259504	     -0.00011661	     40.28013181
      1.32400886	     -0.06163583	      0.00000107	     -0.20267352	     -0.06255814	      0.88284462	     -0.00041345	     -0.21730444	      0.00264934	     -0.00010040	     39.96086167
      1.32581754	     -0.06155163	     -0.00001252	     -0.20258946	     -0.06255329	      0.88284446	     -0.00041383	     -0.21728780	      0.00271587	     -0.00008022	     39.55551535
      1.32733983	     -0.06147860	     -0.00002517	     -0.20251651	     -0.06254911	      0.88284435	     -0.00041408	     -0.21727304	      0.00277039	     -0.00006331	     39.25849837
      1.32886212	     -0.06140354	     -0.00003808	     -0.20244150	     -0.06254485	      0.88284427	     -0.00041428	     -0.21725760	      0.00282437	     -0.00004626	     38.91911327
      1.33038441	     -0.06132700	     -0.00005217	     -0.20236495	     -0.06254051	      0.88284421	     -0.00041442	     -0.21724152	      0.00287678	     -0.00002930	     38.66272491
      1.33190670	     -0.06124863	     -0.00006621	     -0.20228657	     -0.06253609	      0.88284418	     -0.00041449	     -0.21722484	      0.00292831	     -0.00001227	     38.34438052
      1.33381870	     -0.06114864	     -0.00008579	     -0.20218650	     -0.06253044	      0.88284417	     -0.00041450	     -0.21720305	      0.00299080	      0.00000897	     38.13339928
      1.33516386	     -0.06107675	     -0.00009817	     -0.20211455	     -0.06252638	      0.88284420	     -0.00041444	     -0.21718721	      0.00303409	      0.00002398	     37.77813347
      1.33650903	     -0.06100455	     -0.00011253	     -0.20204224	     -0.06252227	      0.88284424	     -0.00041433	     -0.21717097	      0.00307600	      0.00003883	     37.63953414
      1.33828528	     -0.06090776	     -0.00013037	     -0.20194531	     -0.06251676	      0.88284432	     -0.00041411	     -0.21714894	      0.00313009	      0.00005845	     37.31479577
      1.33980517	     -0.06082414	     -0.00014775	     -0.20186150	     -0.06251197	      0.88284443	     -0.00041385	     -0.21712959	      0.00317474	      0.00007514	     37.25264956
      1.34132506	     -0.06073881	     -0.00016295	     -0.20177601	     -0.06250711	      0.88284455	     -0.00041353	     -0.21710980	      0.00321844	      0.00009200	     36.96330058
      1.34284494	     -0.06065235	     -0.00018097	     -0.20168931	     -0.06250219	      0.88284471	     -0.00041313	     -0.21708956	      0.00326040	      0.00010897	     36.95285178
      1.34436483	     -0.06056374	     -0.00019593	     -0.20160051	     -0.06249720	      0.88284488	     -0.00041266	     -0.21706887	      0.00330128	      0.00012632	     36.68823235
      1.34588472	     -0.06047421	     -0.00021403	     -0.20151069	     -0.06249215	      0.88284509	     -0.00041213	     -0.21704771	      0.00334019	      0.00014390	     36.72305831
      1.34740461	     -0.06038274	     -0.00022829	     -0.20141900	     -0.06248705	      0.88284532	     -0.00041152	     -0.21702612	      0.00337798	      0.00016193	     36.48746050
      1.34892450	     -0.06029145	     -0.00024621	     -0.20132738	     -0.06248189	      0.88284558	     -0.00041084	     -0.21700408	      0.00341367	      0.00018014	     36.56860027
      1.35027038	     -0.06020945	     -0.00025834	     -0.20124516	     -0.06247727	      0.88284584	     -0.00041018	     -0.21698424	      0.00344440	      0.00019663	     36.41136272
      1.35161627	     -0.06012730	     -0.00027258	     -0.20116271	     -0.06247262	      0.88284611	     -0.00040946	     -0.21696410	      0.00347350	      0.00021323	     36.45047575
      1.35327835	     -0.06002448	     -0.00028803	     -0.20105954	     -0.06246681	      0.88284648	     -0.00040850	     -0.21693882	      0.00350777	      0.00023392	     36.43059019
      1.35494044	     -0.05992145	     -0.00030519	     -0.20095611	     -0.06246096	      0.88284689	     -0.00040745	     -0.21691310	      0.00353944	      0.00025452	     36.59019294
      1.35630942	     -0.05983643	     -0.00031632	     -0.20087080	     -0.06245609	      0.88284725	     -0.00040651	     -0.21689163	      0.00356431	      0.00027141	     36.54969873
      1.35767840	     -0.05975226	     -0.00032938	     -0.20078627	     -0.06245120	      0.88284763	     -0.00040552	     -0.21686994	      0.00358745	      0.00028794	     36.66285412
      1.35935026	     -0.05965026	     -0.00034307	     -0.20068386	     -0.06244518	      0.88284813	     -0.00040423	     -0.21684322	      0.00361428	      0.00030763	     36.73331517
      1.36102212	     -0.05954984	     -0.00035881	     -0.20058296	     -0.06243911	      0.88284866	     -0.00040285	     -0.21681630	      0.00363906	      0.00032648	     36.96046412
      1.36234143	     -0.05947068	     -0.00036803	     -0.20050347	     -0.06243430	      0.88284910	     -0.00040170	     -0.21679495	      0.00365787	      0.00034080	     36.98270228
      1.36366074	     -0.05939281	     -0.00037926	     -0.20042522	     -0.06242946	      0.88284956	     -0.00040050	     -0.21677353	      0.00367551	      0.00035445	     37.14409727
      1.36539994	     -0.05929049	     -0.00039220	     -0.20032240	     -0.06242305	      0.88285019	     -0.00039883	     -0.21674521	      0.00369751	      0.00037149	     37.29297405
      1.36713913	     -0.05919109	     -0.00040740	     -0.20022245	     -0.06241660	      0.88285085	     -0.00039707	     -0.21671682	      0.00371787	      0.00038729	     37.53999074
      1.36841153	     -0.05911864	     -0.00041540	     -0.20014965	     -0.06241186	      0.88285135	     -0.00039573	     -0.21669608	      0.00373231	      0.00039814	     37.57907365
      1.36968394	     -0.05904758	     -0.00042586	     -0.20007817	     -0.06240711	      0.88285186	     -0.00039434	     -0.21667538	      0.00374596	      0.00040828	     37.72337409
      1.37150779	     -0.05894780	     -0.00043963	     -0.19997781	     -0.06240026	      0.88285262	     -0.00039227	     -0.21664587	      0.00376468	      0.00042181	     37.88788988
      1.37306535	     -0.05886578	     -0.00045286	     -0.19989525	     -0.06239438	      0.88285329	     -0.00039043	     -0.21662085	      0.00377972	      0.00043239	     38.06164015
      1.37462290	     -0.05878253	     -0.00046353	     -0.19981150	     -0.06238848	      0.88285397	     -0.00038852	     -0.21659601	      0.00379417	      0.00044219	     38.17526000
      1.37618045	     -0.05870375	     -0.00047779	     -0.19973214	     -0.06238256	      0.88285466	     -0.00038654	     -0.21657136	      0.00380759	      0.00045122	     38.36630619
      1.37756874	     -0.05863224	     -0.00048690	     -0.19966017	     -0.06237727	      0.88285529	     -0.00038473	     -0.21654960	      0.00381912	      0.00045874	     38.43760068
      1.37895702	     -0.05856562	     -0.00049902	     -0.19959303	     -0.06237196	      0.88285594	     -0.00038287	     -0.21652803	      0.00382988	      0.00046565	     38.56466639
      1.38034531	     -0.05849838	     -0.00050915	     -0.19952530	     -0.06236663	      0.88285659	     -0.00038096	     -0.21650669	      0.00384016	      0.00047207	     38.66482923
      1.38212853	     -0.05841750	     -0.00052449	     -0.19944374	     -0.06235978	      0.88285744	     -0.00037844	     -0.21647956	      0.00385243	      0.00047959	     38.79436509
      1.38351533	     -0.05835277	     -0.00053375	     -0.19937851	     -0.06235443	      0.88285811	     -0.00037643	     -0.21645875	      0.00386136	      0.00048497	     38.88515611
      1.38490213	     -0.05829407	     -0.00054576	     -0.19931926	     -0.06234907	      0.88285878	     -0.00037438	     -0.21643813	      0.00386962	      0.00048999	     38.94233186
      1.38628892	     -0.05823436	     -0.00055589	     -0.19925903	     -0.06234369	      0.88285946	     -0.00037228	     -0.21641778	      0.00387726	      0.00049474	     39.01496216
      1.38806739	     -0.05816555	     -0.00057111	     -0.19918952	     -0.06233679	      0.88286035	     -0.00036953	     -0.21639204	      0.00388613	      0.00050057	     39.02507956
      1.38940574	     -0.05811168	     -0.00057982	     -0.19913515	     -0.06233159	      0.88286102	     -0.00036742	     -0.21637302	      0.00389207	      0.00050485	     39.09381041
      1.39074408	     -0.05806518	     -0.00059097	     -0.19908812	     -0.06232637	      0.88286170	     -0.00036527	     -0.21635428	      0.00389745	      0.00050918	     39.05826803
      1.39239165	     -0.05800619	     -0.00060241	     -0.19902850	     -0.06231995	      0.88286254	     -0.00036258	     -0.21633165	      0.00390310	      0.00051462	     39.08866594
      1.39385333	     -0.05796166	     -0.00061462	     -0.19898337	     -0.06231424	      0.88286330	     -0.00036015	     -0.21631195	      0.00390731	      0.00051972	     38.98583304
      1.39531501	     -0.05791136	     -0.00062362	     -0.19893253	     -0.06230852	      0.88286406	     -0.00035769	     -0.21629265	      0.00391037	      0.00052507	     39.03387681
      1.39677669	     -0.05786989	     -0.00063531	     -0.19889046	     -0.06230281	      0.88286483	     -0.00035518	     -0.21627362	      0.00391242	      0.00053082	     38.89104772
      1.39823836	     -0.05782131	     -0.00064348	     -0.19884133	     -0.06229709	      0.88286562	     -0.00035264	     -0.21625494	      0.00391307	      0.00053682	     38.95607785
      1.39970004	     -0.05778262	     -0.00065469	     -0.19880204	     -0.06229137	      0.88286640	     -0.00035007	     -0.21623648	      0.00391258	      0.00054315	     38.80023949
      1.40116172	     -0.05773457	     -0.00066187	     -0.19875346	     -0.06228565	      0.88286720	     -0.00034747	     -0.21621832	      0.00391046	      0.00054958	     38.91213223
      1.40262339	     -0.05769832	     -0.00067259	     -0.19871660	     -0.06227994	      0.88286801	     -0.00034484	     -0.21620030	      0.00390716	      0.00055616	     38.74313750
      1.40391335	     -0.05765748	     -0.00067834	     -0.19867528	     -0.06227490	      0.88286873	     -0.00034249	     -0.21618462	      0.00390283	      0.00056187	     38.85352208
      1.40520330	     -0.05762372	     -0.00068623	     -0.19864100	     -0.06226987	      0.88286946	     -0.00034013	     -0.21616903	      0.00389757	      0.00056752	     38.80848565
      1.40679590	     -0.05757768	     -0.00069397	     -0.19859434	     -0.06226367	      0.88287037	     -0.00033718	     -0.21614999	      0.00388942	      0.00057416	     38.91023746
      1.40838850	     -0.05753851	     -0.00070341	     -0.19855451	     -0.06225748	      0.88287129	     -0.00033421	     -0.21613108	      0.00387973	      0.00058041	     38.88604986
      1.40968918	     -0.05750012	     -0.00070851	     -0.19851563	     -0.06225244	      0.88287205	     -0.00033176	     -0.21611581	      0.00387040	      0.00058499	     39.10363881
      1.41098986	     -0.05746790	     -0.00071562	     -0.19848287	     -0.06224741	      0.88287281	     -0.00032930	     -0.21610062	      0.00385989	      0.00058912	     39.22178757
      1.41259511	     -0.05742343	     -0.00072267	     -0.19843774	     -0.06224123	      0.88287376	     -0.00032624	     -0.21608201	      0.00384450	      0.00059337	     39.56737595
      1.41420037	     -0.05738699	     -0.00073194	     -0.19840059	     -0.06223507	      0.88287472	     -0.00032316	     -0.21606347	      0.00382638	      0.00059659	     39.80760948
      1.41544243	     -0.05735246	     -0.00073627	     -0.19836555	     -0.06223033	      0.88287546	     -0.00032077	     -0.21604930	      0.00381010	      0.00059812	     40.22494711
      1.41668450	     -0.05732558	     -0.00074246	     -0.19833811	     -0.06222561	      0.88287620	     -0.00031837	     -0.21603524	      0.00379219	      0.00059883	     40.56577790
      1.41836320	     -0.05728783	     -0.00074941	     -0.19829959	     -0.06221926	      0.88287721	     -0.00031512	     -0.21601655	      0.00376494	      0.00059819	     41.22683988
      1.42004190	     -0.05725958	     -0.00075837	     -0.19827053	     -0.06221297	      0.88287821	     -0.00031185	     -0.21599820	      0.00373454	      0.00059564	     41.81940516
      1.42122957	     -0.05723420	     -0.00076202	     -0.19824460	     -0.06220855	      0.88287891	     -0.00030954	     -0.21598554	      0.00371096	      0.00059251	     42.46236801
      1.42241724	     -0.05721689	     -0.00076746	     -0.19822670	     -0.06220415	      0.88287962	     -0.00030722	     -0.21597311	      0.00368617	      0.00058834	     43.00058883
      1.42419788	     -0.05719243	     -0.00077430	     -0.19820138	     -0.06219763	      0.88288066	     -0.00030375	     -0.21595508	      0.00364683	      0.00057995	     43.94908772
      1.42568182	     -0.05718006	     -0.00078094	     -0.19818825	     -0.06219224	      0.88288151	     -0.00030085	     -0.21594064	      0.00361271	      0.00057104	     44.67686851
      1.42716576	     -0.05716604	     -0.00078543	     -0.19817352	     -0.06218690	      0.88288235	     -0.00029796	     -0.21592686	      0.00357761	      0.00056034	     45.59090694
      1.42864970	     -0.05716344	     -0.00079209	     -0.19817018	     -0.06218162	      0.88288317	     -0.00029507	     -0.21591371	      0.00354238	      0.00054804	     46.29735979
      1.43013364	     -0.05715542	     -0.00079522	     -0.19816148	     -0.06217639	      0.88288398	     -0.00029219	     -0.21590135	      0.00350694	      0.00053411	     47.30581035
      1.43138222	     -0.05716167	     -0.00080065	     -0.19816712	     -0.06217203	      0.88288463	     -0.00028976	     -0.21589149	      0.00347771	      0.00052134	     47.83961754
      1.43263080	     -0.05716619	     -0.00080386	     -0.19817108	     -0.06216771	      0.88288528	     -0.00028735	     -0.21588227	      0.00344884	      0.00050753	     48.56933998
      1.43425228	     -0.05718482	     -0.00080928	     -0.19818897	     -0.06216214	      0.88288608	     -0.00028422	     -0.21587133	      0.00341261	      0.00048817	     49.34408385
      1.43587376	     -0.05720689	     -0.00081246	     -0.19821037	     -0.06215664	      0.88288686	     -0.00028111	     -0.21586177	      0.00337787	      0.00046706	     50.30577380
      1.43712640	     -0.05723722	     -0.00081700	     -0.19824017	     -0.06215242	      0.88288743	     -0.00027871	     -0.21585534	      0.00335263	      0.00044966	     50.72734119
      1.43837903	     -0.05726706	     -0.00081940	     -0.19826953	     -0.06214824	      0.88288798	     -0.00027632	     -0.21584986	      0.00332858	      0.00043119	     51.34684724
      1.44003206	     -0.05731827	     -0.00082340	     -0.19832013	     -0.06214276	      0.88288868	     -0.00027319	     -0.21584408	      0.00329921	      0.00040533	     51.95356772
      1.44168509	     -0.05737150	     -0.00082452	     -0.19837285	     -0.06213733	      0.88288932	     -0.00027006	     -0.21584006	      0.00327227	      0.00037771	     52.79679903
      1.44288120	     -0.05742267	     -0.00082739	     -0.19842364	     -0.06213343	      0.88288976	     -0.00026781	     -0.21583821	      0.00325459	      0.00035676	     52.99655033
      1.44407730	     -0.05747179	     -0.00082787	     -0.19847244	     -0.06212954	      0.88289018	     -0.00026557	     -0.21583731	      0.00323803	      0.00033489	     53.43571158
      1.44583312	     -0.05755314	     -0.00082859	     -0.19855336	     -0.06212388	      0.88289074	     -0.00026230	     -0.21583764	      0.00321601	      0.00030133	     53.86350831
      1.44732353	     -0.05762316	     -0.00082690	     -0.19862310	     -0.06211910	      0.88289116	     -0.00025953	     -0.21583946	      0.00319910	      0.00027149	     54.35547628
      1.44881394	     -0.05770285	     -0.00082627	     -0.19870251	     -0.06211434	      0.88289154	     -0.00025678	     -0.21584259	      0.00318394	      0.00024057	     54.49549910
      1.45030435	     -0.05777857	     -0.00082177	     -0.19877806	     -0.06210961	      0.88289188	     -0.00025404	     -0.21584708	      0.00316994	      0.00020860	     54.98089836
      1.45163900	     -0.05785745	     -0.00081903	     -0.19885679	     -0.06210538	      0.88289214	     -0.00025161	     -0.21585211	      0.00315863	      0.00017938	     54.92671547
      1.45297366	     -0.05793136	     -0.00081313	     -0.19893063	     -0.06210118	      0.88289236	     -0.00024918	     -0.21585816	      0.00314789	      0.00014952	     55.19919863
      1.45430831	     -0.05801156	     -0.00080795	     -0.19901077	     -0.06209698	      0.88289254	     -0.00024676	     -0.21586509	      0.00313797	      0.00011919	     55.21851304
      1.45603323	     -0.05811350	     -0.00079879	     -0.19911270	     -0.06209158	      0.88289271	     -0.00024367	     -0.21587538	      0.00312579	      0.00007943	     55.44480418
      1.45740138	     -0.05820219	     -0.00079261	     -0.19920140	     -0.06208731	      0.88289280	     -0.00024123	     -0.21588450	      0.00311675	      0.00004766	     55.28984255
      1.45876953	     -0.05828619	     -0.00078365	     -0.19928546	     -0.06208305	      0.88289284	     -0.00023881	     -0.21589449	      0.00310778	      0.00001572	     55.41083754
      1.46013767	     -0.05837549	     -0.00077545	     -0.19937484	     -0.06207880	      0.88289284	     -0.00023641	     -0.21590523	      0.00309910	     -0.00001617	     55.28069561
      1.46183596	     -0.05848298	     -0.00076260	     -0.19948251	     -0.06207355	      0.88289278	     -0.00023347	     -0.21591960	      0.00308825	     -0.00005561	     55.33660185
      1.46318903	     -0.05857659	     -0.00075383	     -0.19957625	     -0.06206938	      0.88289268	     -0.00023116	     -0.21593178	      0.00307979	     -0.00008671	     55.05596027
      1.46454210	     -0.05866534	     -0.00074243	     -0.19966519	     -0.06206522	      0.88289254	     -0.00022887	     -0.21594465	      0.00307112	     -0.00011753	     55.04026652
      1.46589517	     -0.05875870	     -0.00073185	     -0.19975875	     -0.06206107	      0.88289236	     -0.00022661	     -0.21595810	      0.00306255	     -0.00014789	     54.82473794
      1.46765937	     -0.05887550	     -0.00071537	     -0.19987587	     -0.06205567	      0.88289207	     -0.00022372	     -0.21597649	      0.00305119	     -0.00018670	     54.73481124
      1.46901076	     -0.05897019	     -0.00070414	     -0.19997081	     -0.06205156	      0.88289180	     -0.00022155	     -0.21599107	      0.00304262	     -0.00021560	     54.40481463
      1.47036214	     -0.05905864	     -0.00069015	     -0.20005957	     -0.06204745	      0.88289149	     -0.00021941	     -0.21600609	      0.00303386	     -0.00024374	     54.29172254
      1.47171352	     -0.05915027	     -0.00067705	     -0.20015151	     -0.06204336	      0.88289114	     -0.00021731	     -0.21602144	      0.00302519	     -0.00027096	     54.03034210
      1.47351851	     -0.05926692	     -0.00065684	     -0.20026865	     -0.06203791	      0.88289062	     -0.00021457	     -0.21604243	      0.00301354	     -0.00030581	     53.81961243
      1.47485516	     -0.05935846	     -0.00064368	     -0.20036053	     -0.06203388	      0.88289019	     -0.00021258	     -0.21605823	      0.00300509	     -0.00033033	     53.48396423
      1.47619180	     -0.05944449	     -0.00062758	     -0.20044699	     -0.06202987	      0.88288973	     -0.00021064	     -0.21607428	      0.00299661	     -0.00035370	     53.28251836
      1.47782806	     -0.05955297	     -0.00060945	     -0.20055596	     -0.06202498	      0.88288913	     -0.00020833	     -0.21609414	      0.00298648	     -0.00038065	     52.95137052
      1.47926508	     -0.05964248	     -0.00059050	     -0.20064598	     -0.06202069	      0.88288857	     -0.00020635	     -0.21611179	      0.00297771	     -0.00040275	     52.68978622
      1.48070211	     -0.05973635	     -0.00057426	     -0.20074032	     -0.06201642	      0.88288798	     -0.00020443	     -0.21612953	      0.00296920	     -0.00042335	     52.41262247
      1.48213913	     -0.05982455	     -0.00055421	     -0.20082909	     -0.06201216	      0.88288735	     -0.00020256	     -0.21614740	      0.00296091	     -0.00044245	     52.07506354
      1.48357616	     -0.05991633	     -0.00053712	     -0.20092139	     -0.06200791	      0.88288671	     -0.00020075	     -0.21616533	      0.00295284	     -0.00046014	     51.85003310
      1.48501318	     -0.06000349	     -0.00051572	     -0.20100917	     -0.06200367	      0.88288603	     -0.00019899	     -0.21618335	      0.00294513	     -0.00047641	     51.42331990
      1.48645021	     -0.06009389	     -0.00049768	     -0.20110014	     -0.06199944	      0.88288534	     -0.00019729	     -0.21620142	      0.00293759	     -0.00049137	     51.26762601
      1.48773749	     -0.06017207	     -0.00047753	     -0.20117892	     -0.06199567	      0.88288470	     -0.00019582	     -0.21621768	      0.00293127	     -0.00050364	     50.81452004
      1.48902477	     -0.06025165	     -0.00045953	     -0.20125906	     -0.06199190	      0.88288404	     -0.00019440	     -0.21623400	      0.00292511	     -0.00051506	     50.61052241
      1.49031204	     -0.06033012	     -0.00043963	     -0.20133815	     -0.06198814	      0.88288337	     -0.00019302	     -0.21625039	      0.00291935	     -0.00052564	     50.25133980
      1.49206229	     -0.06043583	     -0.00041325	     -0.20144470	     -0.06198303	      0.88288244	     -0.00019122	     -0.21627276	      0.00291194	     -0.00053896	     49.95866194
      1.49338168	     -0.06051423	     -0.00039097	     -0.20152380	     -0.06197919	      0.88288172	     -0.00018993	     -0.21628967	      0.00290691	     -0.00054823	     49.47481934
      1.49470107	     -0.06059268	     -0.00036990	     -0.20160292	     -0.06197536	      0.88288099	     -0.00018868	     -0.21630663	      0.00290207	     -0.00055710	     49.24253936
      1.49602045	     -0.06067077	     -0.00034678	     -0.20168174	     -0.06197154	      0.88288025	     -0.00018749	     -0.21632364	      0.00289769	     -0.00056571	     48.81789157
      1.49773147	     -0.06077312	     -0.00031724	     -0.20178505	     -0.06196658	      0.88287927	     -0.00018602	     -0.21634582	      0.00289247	     -0.00057692	     48.51220503
      1.49902499	     -0.06085109	     -0.00029234	     -0.20186380	     -0.06196284	      0.88287852	     -0.00018497	     -0.21636270	      0.00288919	     -0.00058556	     47.96600405
      1.50031852	     -0.06092941	     -0.00026904	     -0.20194287	     -0.06195911	      0.88287776	     -0.00018398	     -0.21637971	      0.00288621	     -0.00059469	     47.72177265
      1.50189545	     -0.06102481	     -0.00023814	     -0.20203927	     -0.06195456	      0.88287681	     -0.00018283	     -0.21640063	      0.00288343	     -0.00060673	     47.14650797
      1.50347238	     -0.06111966	     -0.00020899	     -0.20213508	     -0.06195001	      0.88287584	     -0.00018177	     -0.21642179	      0.00288129	     -0.00062029	     47.02261860
      1.50465449	     -0.06119125	     -0.00018450	     -0.20220746	     -0.06194661	      0.88287511	     -0.00018102	     -0.21643785	      0.00288057	     -0.00063154	     46.39820222
      1.50583660	     -0.06126297	     -0.00016211	     -0.20227992	     -0.06194320	      0.88287435	     -0.00018033	     -0.21645410	      0.00288030	     -0.00064396	     46.15037950
      1.50754382	     -0.06136596	     -0.00012826	     -0.20238405	     -0.06193829	      0.88287324	     -0.00017940	     -0.21647787	      0.00288125	     -0.00066398	     45.57880671
      1.50902519	     -0.06145438	     -0.00010024	     -0.20247343	     -0.06193402	      0.88287224	     -0.00017868	     -0.21649874	      0.00288330	     -0.00068359	     45.32950735
      1.51050655	     -0.06154171	     -0.00007098	     -0.20256178	     -0.06192974	      0.88287121	     -0.00017803	     -0.21651984	      0.00288688	     -0.00070521	     44.65861674
      1.51198792	     -0.06163064	     -0.00004489	     -0.20265166	     -0.06192546	      0.88287015	     -0.00017745	     -0.21654121	      0.00289163	     -0.00072907	     44.55165165
      1.51327191	     -0.06170690	     -0.00001979	     -0.20272882	     -0.06192175	      0.88286920	     -0.00017701	     -0.21655993	      0.00289731	     -0.00075145	     43.87075839
      1.51455589	     -0.06178153	      0.00000299	     -0.20280431	     -0.06191802	      0.88286822	     -0.00017663	     -0.21657876	      0.00290410	     -0.00077547	     43.64734130
      1.51612092	     -0.06186959	      0.00003200	     -0.20289346	     -0.06191347	      0.88286698	     -0.00017624	     -0.21660175	      0.00291437	     -0.00080668	     43.03361123
      1.51768595	     -0.06195457	      0.00005859	     -0.20297951	     -0.06190890	      0.88286569	     -0.00017593	     -0.21662464	      0.00292652	     -0.00083988	     42.85148105
      1.51898740	     -0.06202305	      0.00008273	     -0.20304893	     -0.06190508	      0.88286458	     -0.00017574	     -0.21664352	      0.00293846	     -0.00086864	     42.17004148
      1.52028885	     -0.06208869	      0.00010438	     -0.20311547	     -0.06190125	      0.88286343	     -0.00017560	     -0.21666218	      0.00295168	     -0.00089833	     41.92906813
      1.52187414	     -0.06216318	      0.00013191	     -0.20319110	     -0.06189656	      0.88286198	     -0.00017551	     -0.21668450	      0.00296995	     -0.00093531	     41.30484543
      1.52345943	     -0.06223035	      0.00015689	     -0.20325938	     -0.06189183	      0.88286046	     -0.00017550	     -0.21670615	      0.00299021	     -0.00097289	     41.13964688
      1.52474546	     -0.06227941	      0.00017915	     -0.20330939	     -0.06188798	      0.88285919	     -0.00017555	     -0.21672308	      0.00300849	     -0.00100335	     40.47891304
      1.52603148	     -0.06232426	      0.00019888	     -0.20335515	     -0.06188409	      0.88285788	     -0.00017566	     -0.21673936	      0.00302793	     -0.00103362	     40.23290635
      1.52766419	     -0.06237584	      0.00022438	     -0.20340791	     -0.06187913	      0.88285616	     -0.00017587	     -0.21675902	      0.00305467	     -0.00107128	     39.63135041
      1.52929690	     -0.06242234	      0.00024653	     -0.20345553	     -0.06187412	      0.88285439	     -0.00017617	     -0.21677748	      0.00308325	     -0.00110776	     39.44398746
      1.53056868	     -0.06245524	      0.00026529	     -0.20348935	     -0.06187018	      0.88285296	     -0.00017646	     -0.21679102	      0.00310716	     -0.00113498	     38.80394947
      1.53184046	     -0.06248543	      0.00028126	     -0.20352041	     -0.06186621	      0.88285150	     -0.00017681	     -0.21680381	      0.00313204	     -0.00116109	     38.54812057
      1.53353025	     -0.06252115	      0.00030241	     -0.20355729	     -0.06186089	      0.88284951	     -0.00017734	     -0.21681961	      0.00316703	     -0.00119369	     37.96850475
      1.53522004	     -0.06255196	      0.00031977	     -0.20358920	     -0.06185551	      0.88284747	     -0.00017796	     -0.21683404	      0.00320378	     -0.00122370	     37.79521456
      1.53646908	     -0.06257132	      0.00033396	     -0.20360940	     -0.06185149	      0.88284592	     -0.00017848	     -0.21684380	      0.00323246	     -0.00124391	     37.19505683
      1.53771812	     -0.06258779	      0.00034533	     -0.20362667	     -0.06184744	      0.88284436	     -0.00017904	     -0.21685278	      0.00326190	     -0.00126244	     36.95765675
      1.53948458	     -0.06260575	      0.00036088	     -0.20364574	     -0.06184164	      0.88284211	     -0.00017992	     -0.21686409	      0.00330528	     -0.00128540	     36.42689734
      1.54101634	     -0.06261604	      0.00037150	     -0.20365695	     -0.06183654	      0.88284013	     -0.00018076	     -0.21687257	      0.00334414	     -0.00130211	     36.22042747
      1.54254810	     -0.06262122	      0.00038269	     -0.20366307	     -0.06183139	      0.88283812	     -0.00018166	     -0.21687976	      0.00338447	     -0.00131555	     35.67954959
      1.54407987	     -0.06262133	      0.00038997	     -0.20366404	     -0.06182617	      0.88283610	     -0.00018263	     -0.21688565	      0.00342558	     -0.00132576	     35.60181897
      1.54561163	     -0.06261582	      0.00039924	     -0.20365942	     -0.06182089	      0.88283406	     -0.00018366	     -0.21689021	      0.00346807	     -0.00133246	     34.99259761
      1.54692596	     -0.06260642	      0.00040319	     -0.20365072	     -0.06181631	      0.88283231	     -0.00018460	     -0.21689304	      0.00350485	     -0.00133556	     34.98848124
      1.54824030	     -0.06259228	      0.00040844	     -0.20363729	     -0.06181168	      0.88283055	     -0.00018559	     -0.21689482	      0.00354247	     -0.00133604	     34.65500356
      1.54991098	     -0.06256757	      0.00041238	     -0.20361343	     -0.06180572	      0.88282832	     -0.00018690	     -0.21689556	      0.00359083	     -0.00133297	     34.50731299
      1.55158166	     -0.06253540	      0.00041665	     -0.20358212	     -0.06179968	      0.88282610	     -0.00018829	     -0.21689456	      0.00364012	     -0.00132558	     34.09395398
      1.55293104	     -0.06250425	      0.00041671	     -0.20355159	     -0.06179474	      0.88282432	     -0.00018946	     -0.21689247	      0.00368000	     -0.00131657	     34.15610026
      1.55428043	     -0.06246837	      0.00041795	     -0.20351634	     -0.06178975	      0.88282255	     -0.00019067	     -0.21688923	      0.00372033	     -0.00130475	     33.92692242
      1.55596220	     -0.06241767	      0.00041687	     -0.20346637	     -0.06178345	      0.88282037	     -0.00019224	     -0.21688359	      0.00377054	     -0.00128639	     33.91836684
      1.55764397	     -0.06236048	      0.00041695	     -0.20340992	     -0.06177707	      0.88281822	     -0.00019388	     -0.21687619	      0.00382114	     -0.00126417	     33.61094971
      1.55895734	     -0.06231193	      0.00041373	     -0.20336187	     -0.06177202	      0.88281658	     -0.00019520	     -0.21686922	      0.00386044	     -0.00124451	     33.76401316
      1.56027072	     -0.06225989	      0.00041206	     -0.20331035	     -0.06176693	      0.88281496	     -0.00019655	     -0.21686124	      0.00390015	     -0.00122283	     33.64087930
      1.56201842	     -0.06218574	      0.00040747	     -0.20323684	     -0.06176006	      0.88281285	     -0.00019841	     -0.21684907	      0.00395324	     -0.00119132	     33.70333467
      1.56376612	     -0.06210575	      0.00040351	     -0.20315750	     -0.06175311	      0.88281079	     -0.00020033	     -0.21683518	      0.00400730	     -0.00115702	     33.49264961
      1.56505085	     -0.06204368	      0.00039717	     -0.20309582	     -0.06174793	      0.88280932	     -0.00020178	     -0.21682390	      0.00404724	     -0.00113028	     33.69988807
      1.56633559	     -0.06197845	      0.00039230	     -0.20303102	     -0.06174271	      0.88280789	     -0.00020327	     -0.21681173	      0.00408792	     -0.00110228	     33.64495847
      1.56816310	     -0.06188106	      0.00038361	     -0.20293418	     -0.06173518	      0.88280591	     -0.00020542	     -0.21679289	      0.00414641	     -0.00106070	     33.74695849
      1.56972964	     -0.06179370	      0.00037654	     -0.20284729	     -0.06172865	      0.88280428	     -0.00020732	     -0.21677538	      0.00419750	     -0.00102379	     33.63676346
      1.57129617	     -0.06170409	      0.00036621	     -0.20275808	     -0.06172203	      0.88280271	     -0.00020926	     -0.21675665	      0.00424905	     -0.00098622	     33.82742864
      1.57286271	     -0.06161198	      0.00035659	     -0.20266637	     -0.06171534	      0.88280119	     -0.00021124	     -0.21673679	      0.00430167	     -0.00094813	     33.65456301
      1.57442925	     -0.06151904	      0.00034221	     -0.20257374	     -0.06170856	      0.88279973	     -0.00021325	     -0.21671586	      0.00435466	     -0.00090997	     33.92109250
      1.57580911	     -0.06143536	      0.00033156	     -0.20249034	     -0.06170251	      0.88279850	     -0.00021506	     -0.21669662	      0.00440235	     -0.00087636	     33.72491749
      1.57718897	     -0.06135152	      0.00031762	     -0.20240673	     -0.06169641	      0.88279732	     -0.00021689	     -0.21667667	      0.00445037	     -0.00084313	     33.84445485
      1.57885815	     -0.06124868	      0.00030139	     -0.20230416	     -0.06168893	      0.88279594	     -0.00021915	     -0.21665164	      0.00450950	     -0.00080358	     33.76177467
      1.58052734	     -0.06114595	      0.00028156	     -0.20220163	     -0.06168135	      0.88279463	     -0.00022143	     -0.21662570	      0.00456927	     -0.00076512	     33.95519256
      1.58192275	     -0.06105812	      0.00026684	     -0.20211399	     -0.06167494	      0.88279359	     -0.00022337	     -0.21660337	      0.00462019	     -0.00073385	     33.79316465
      1.58331817	     -0.06097115	      0.00024882	     -0.20202713	     -0.06166846	      0.88279258	     -0.00022532	     -0.21658048	      0.00467143	     -0.00070358	     33.89264310
      1.58500188	     -0.06086416	      0.00022802	     -0.20192030	     -0.06166054	      0.88279143	     -0.00022770	     -0.21655217	      0.00473405	     -0.00066832	     33.82725403
      1.58668560	     -0.06075897	      0.00020348	     -0.20181517	     -0.06165252	      0.88279033	     -0.00023010	     -0.21652312	      0.00479700	     -0.00063454	     33.98278565
      1.58802509	     -0.06067159	      0.00018694	     -0.20172789	     -0.06164606	      0.88278950	     -0.00023203	     -0.21649954	      0.00484756	     -0.00060868	     33.86889450
      1.58936459	     -0.06058689	      0.00016742	     -0.20164323	     -0.06163953	      0.88278870	     -0.00023396	     -0.21647553	      0.00489814	     -0.00058384	     33.91079184
      1.59110144	     -0.06047408	      0.00014389	     -0.20153048	     -0.06163096	      0.88278771	     -0.00023648	     -0.21644385	      0.00496392	     -0.00055314	     33.90552423
      1.59266296	     -0.06037658	      0.00012016	     -0.20143297	     -0.06162317	      0.88278687	     -0.00023876	     -0.21641483	      0.00502308	     -0.00052702	     33.92760516
      1.59422447	     -0.06027240	      0.00010023	     -0.20132885	     -0.06161528	      0.88278607	     -0.00024103	     -0.21638542	      0.00508222	     -0.00050233	     33.96751304
      1.59557506	     -0.06018986	      0.00007931	     -0.20124627	     -0.06160838	      0.88278540	     -0.00024300	     -0.21635960	      0.00513337	     -0.00048205	     33.93208780
      1.59692565	     -0.06010125	      0.00006137	     -0.20115767	     -0.06160141	      0.88278477	     -0.00024497	     -0.21633354	      0.00518434	     -0.00046281	     33.98128668
      1.59827624	     -0.06001680	      0.00004193	     -0.20107319	     -0.06159438	      0.88278415	     -0.00024693	     -0.21630720	      0.00523523	     -0.00044452	     33.96866715
      1.60010407	     -0.05989857	      0.00001766	     -0.20095494	     -0.06158474	      0.88278336	     -0.00024958	     -0.21627123	      0.00530363	     -0.00042129	     34.05963817
      1.60145512	     -0.05981749	     -0.00000212	     -0.20087380	     -0.06157754	      0.88278280	     -0.00025154	     -0.21624436	      0.00535398	     -0.00040509	     33.99097415
      1.60280617	     -0.05973130	     -0.00001960	     -0.20078757	     -0.06157028	      0.88278227	     -0.00025348	     -0.21621736	      0.00540382	     -0.00038973	     34.06450888
      1.60444584	     -0.05963340	     -0.00004236	     -0.20068959	     -0.06156137	      0.88278164	     -0.00025583	     -0.21618437	      0.00546388	     -0.00037204	     34.02607473
      1.60588945	     -0.05954232	     -0.00006005	     -0.20059847	     -0.06155344	      0.88278112	     -0.00025788	     -0.21615523	      0.00551598	     -0.00035732	     34.14629038
      1.60733306	     -0.05945980	     -0.00007985	     -0.20051585	     -0.06154544	      0.88278061	     -0.00025991	     -0.21612594	      0.00556769	     -0.00034320	     34.07953770
      1.60877667	     -0.05937124	     -0.00009694	     -0.20042723	     -0.06153737	      0.88278013	     -0.00026194	     -0.21609664	      0.00561850	     -0.00032974	     34.20504781
      1.61022028	     -0.05929135	     -0.00011608	     -0.20034722	     -0.06152922	      0.88277966	     -0.00026394	     -0.21606725	      0.00566876	     -0.00031668	     34.14298225
      1.61166389	     -0.05920568	     -0.00013259	     -0.20026147	     -0.06152100	      0.88277921	     -0.00026593	     -0.21603789	      0.00571796	     -0.00030408	     34.27557727
      1.61310750	     -0.05912901	     -0.00015118	     -0.20018466	     -0.06151271	      0.88277878	     -0.00026790	     -0.21600850	      0.00576643	     -0.00029171	     34.21644476
      1.61455111	     -0.05904652	     -0.00016713	     -0.20010208	     -0.06150435	      0.88277837	     -0.00026985	     -0.21597919	      0.00581367	     -0.00027962	     34.35997076
      1.61599472	     -0.05897360	     -0.00018536	     -0.20002901	     -0.06149593	      0.88277797	     -0.00027177	     -0.21594990	      0.00586003	     -0.00026752	     34.29977100
      1.61743833	     -0.05889490	     -0.00020080	     -0.19995019	     -0.06148743	      0.88277760	     -0.00027368	     -0.21592076	      0.00590500	     -0.00025544	     34.45388828
      1.61888193	     -0.05882638	     -0.00021869	     -0.19988149	     -0.06147888	      0.88277724	     -0.00027555	     -0.21589168	      0.00594897	     -0.00024307	     34.38880706
      1.62032554	     -0.05874965	     -0.00023414	     -0.19980462	     -0.06147026	      0.88277689	     -0.00027740	     -0.21586281	      0.00599140	     -0.00023046	     34.55691022
      1.62176915	     -0.05868386	     -0.00025259	     -0.19973863	     -0.06146158	      0.88277657	     -0.00027922	     -0.21583411	      0.00603273	     -0.00021735	     34.47547898
      1.62321276	     -0.05861144	     -0.00026798	     -0.19966604	     -0.06145284	      0.88277627	     -0.00028101	     -0.21580574	      0.00607238	     -0.00020392	     34.65185573
      1.62465637	     -0.05855153	     -0.00028641	     -0.19960589	     -0.06144405	      0.88277598	     -0.00028277	     -0.21577762	      0.00611096	     -0.00019007	     34.56029666
      1.62609998	     -0.05848276	     -0.00030119	     -0.19953695	     -0.06143520	      0.88277572	     -0.00028450	     -0.21574986	      0.00614791	     -0.00017607	     34.77243417
      1.62754359	     -0.05842752	     -0.00031951	     -0.19948145	     -0.06142630	      0.88277547	     -0.00028619	     -0.21572232	      0.00618391	     -0.00016176	     34.66105315
      1.62881985	     -0.05837037	     -0.00033246	     -0.19942413	     -0.06141839	      0.88277528	     -0.00028766	     -0.21569826	      0.00621442	     -0.00014911	     34.83014838
      1.63009610	     -0.05832175	     -0.00034754	     -0.19937529	     -0.06141044	      0.88277509	     -0.00028909	     -0.21567438	      0.00624418	     -0.00013633	     34.81135831
      1.63167693	     -0.05825900	     -0.00036464	     -0.19931229	     -0.06140054	      0.88277489	     -0.00029084	     -0.21564514	      0.00627964	     -0.00012055	     34.92778822
      1.63325776	     -0.05820502	     -0.00038371	     -0.19925802	     -0.06139058	      0.88277471	     -0.00029253	     -0.21561620	      0.00631395	     -0.00010478	     34.86513993
      1.63454714	     -0.05815546	     -0.00039689	     -0.19920826	     -0.06138242	      0.88277459	     -0.00029388	     -0.21559291	      0.00634076	     -0.00009211	     35.01116689
      1.63583652	     -0.05811390	     -0.00041208	     -0.19916645	     -0.06137423	      0.88277447	     -0.00029520	     -0.21556982	      0.00636694	     -0.00007951	     34.97197785
      1.63742919	     -0.05806016	     -0.00042925	     -0.19911244	     -0.06136407	      0.88277436	     -0.00029678	     -0.21554168	      0.00639804	     -0.00006422	     35.06396220
      1.63902185	     -0.05801624	     -0.00044861	     -0.19906820	     -0.06135385	      0.88277427	     -0.00029831	     -0.21551387	      0.00642815	     -0.00004907	     34.94286973
      1.64025406	     -0.05797595	     -0.00046105	     -0.19902769	     -0.06134592	      0.88277422	     -0.00029946	     -0.21549268	      0.00645045	     -0.00003757	     35.06193521
      1.64148628	     -0.05794302	     -0.00047541	     -0.19899452	     -0.06133796	      0.88277418	     -0.00030058	     -0.21547167	      0.00647225	     -0.00002617	     35.00073139
      1.64315145	     -0.05789629	     -0.00049348	     -0.19894748	     -0.06132715	      0.88277415	     -0.00030204	     -0.21544367	      0.00650052	     -0.00001107	     35.03713136
      1.64481661	     -0.05785797	     -0.00051357	     -0.19890881	     -0.06131631	      0.88277414	     -0.00030344	     -0.21541602	      0.00652773	      0.00000375	     34.87471998
      1.64599617	     -0.05782403	     -0.00052522	     -0.19887465	     -0.06130860	      0.88277415	     -0.00030440	     -0.21539670	      0.00654601	      0.00001395	     34.97695638
      1.64717572	     -0.05779678	     -0.00053876	     -0.19884715	     -0.06130086	      0.88277417	     -0.00030532	     -0.21537752	      0.00656380	      0.00002408	     34.91739122
      1.64894059	     -0.05775428	     -0.00055826	     -0.19880430	     -0.06128926	      0.88277423	     -0.00030665	     -0.21534914	      0.00658912	      0.00003901	     34.93623159
      1.65041250	     -0.05772397	     -0.00057593	     -0.19877366	     -0.06127954	      0.88277430	     -0.00030770	     -0.21532572	      0.00660916	      0.00005138	     34.83596887
      1.65188442	     -0.05768921	     -0.00059192	     -0.19873860	     -0.06126980	      0.88277438	     -0.00030871	     -0.21530257	      0.00662790	      0.00006361	     34.92035993
      1.65335633	     -0.05766358	     -0.00061059	     -0.19871261	     -0.06126003	      0.88277448	     -0.00030966	     -0.21527961	      0.00664570	      0.00007588	     34.77076589
      1.65482825	     -0.05762949	     -0.00062617	     -0.19867821	     -0.06125024	      0.88277460	     -0.00031056	     -0.21525694	      0.00666201	      0.00008803	     34.93870679
      1.65606675	     -0.05761152	     -0.00064233	     -0.19865993	     -0.06124198	      0.88277472	     -0.00031128	     -0.21523800	      0.00667505	      0.00009833	     34.76836640
      1.65730526	     -0.05758856	     -0.00065641	     -0.19863669	     -0.06123371	      0.88277485	     -0.00031196	     -0.21521928	      0.00668701	      0.00010855	     34.81145768
      1.65891225	     -0.05756555	     -0.00067598	     -0.19861329	     -0.06122295	      0.88277503	     -0.00031279	     -0.21519527	      0.00670131	      0.00012177	     34.73671048
      1.66051923	     -0.05753948	     -0.00069344	     -0.19858686	     -0.06121217	      0.88277524	     -0.00031355	     -0.21517167	      0.00671393	      0.00013475	     34.86543310
      1.66175624	     -0.05752911	     -0.00070914	     -0.19857618	     -0.06120386	      0.88277541	     -0.00031409	     -0.21515375	      0.00672286	      0.00014457	     34.70975382
      1.66299325	     -0.05751515	     -0.00072290	     -0.19856194	     -0.06119554	      0.88277560	     -0.00031460	     -0.21513615	      0.00673078	      0.00015406	     34.76147140
      1.66463432	     -0.05750586	     -0.00074220	     -0.19855225	     -0.06118448	      0.88277586	     -0.00031521	     -0.21511327	      0.00674016	      0.00016612	     34.68629860
      1.66627538	     -0.05749634	     -0.00075873	     -0.19854238	     -0.06117341	      0.88277614	     -0.00031575	     -0.21509113	      0.00674792	      0.00017718	     34.84303759
      1.66745320	     -0.05750161	     -0.00077255	     -0.19854737	     -0.06116546	      0.88277635	     -0.00031610	     -0.21507569	      0.00675292	      0.00018433	     34.63912370
      1.66863101	     -0.05750468	     -0.00078387	     -0.19855020	     -0.06115751	      0.88277657	     -0.00031641	     -0.21506077	      0.00675717	      0.00019048	     34.65796025
      1.67037475	     -0.05752001	     -0.00080018	     -0.19856519	     -0.06114572	      0.88277691	     -0.00031681	     -0.21503966	      0.00676268	      0.00019740	     34.55560065
      1.67185194	     -0.05753643	     -0.00081178	     -0.19858136	     -0.06113573	      0.88277721	     -0.00031708	     -0.21502284	      0.00676664	      0.00020071	     34.62689055
      1.67332913	     -0.05756395	     -0.00082432	     -0.19860863	     -0.06112573	      0.88277750	     -0.00031730	     -0.21500702	      0.00677045	      0.00020138	     34.46214425
      1.67480632	     -0.05758839	     -0.00083339	     -0.19863287	     -0.06111573	      0.88277780	     -0.00031746	     -0.21499227	      0.00677385	      0.00019912	     34.65557455
      1.67609847	     -0.05762149	     -0.00084301	     -0.19866579	     -0.06110697	      0.88277806	     -0.00031755	     -0.21498018	      0.00677701	      0.00019486	     34.44682457
      1.67739062	     -0.05765218	     -0.00084988	     -0.19869635	     -0.06109821	      0.88277830	     -0.00031760	     -0.21496897	      0.00677995	      0.00018835	     34.53669724
      1.67868277	     -0.05769076	     -0.00085739	     -0.19873480	     -0.06108945	      0.88277854	     -0.00031760	     -0.21495858	      0.00678301	      0.00017966	     34.45647290
      1.68046221	     -0.05774526	     -0.00086489	     -0.19878917	     -0.06107738	      0.88277885	     -0.00031754	     -0.21494572	      0.00678723	      0.00016405	     34.56011049
      1.68179271	     -0.05779460	     -0.00087072	     -0.19883843	     -0.06106834	      0.88277906	     -0.00031744	     -0.21493712	      0.00679063	      0.00014987	     34.37624117
      1.68312320	     -0.05784046	     -0.00087393	     -0.19888426	     -0.06105931	      0.88277925	     -0.00031729	     -0.21492941	      0.00679402	      0.00013351	     34.47622223
      1.68445370	     -0.05789248	     -0.00087766	     -0.19893626	     -0.06105026	      0.88277941	     -0.00031710	     -0.21492248	      0.00679776	      0.00011516	     34.39721745
      1.68619453	     -0.05795937	     -0.00088003	     -0.19900317	     -0.06103843	      0.88277959	     -0.00031678	     -0.21491462	      0.00680283	      0.00008827	     34.55397144
      1.68750315	     -0.05801803	     -0.00088298	     -0.19906183	     -0.06102952	      0.88277969	     -0.00031649	     -0.21490954	      0.00680705	      0.00006619	     34.38878351
      1.68881177	     -0.05807337	     -0.00088357	     -0.19911724	     -0.06102061	      0.88277976	     -0.00031616	     -0.21490521	      0.00681125	      0.00004263	     34.51151994
      1.69041319	     -0.05814901	     -0.00088511	     -0.19919294	     -0.06100970	      0.88277981	     -0.00031570	     -0.21490084	      0.00681672	      0.00001222	     34.43023208
      1.69185281	     -0.05821278	     -0.00088367	     -0.19925684	     -0.06099988	      0.88277980	     -0.00031524	     -0.21489781	      0.00682161	     -0.00001640	     34.64788438
      1.69329243	     -0.05828602	     -0.00088386	     -0.19933019	     -0.06099006	      0.88277976	     -0.00031473	     -0.21489550	      0.00682686	     -0.00004584	     34.51150565
      1.69473205	     -0.05835341	     -0.00088074	     -0.19939775	     -0.06098022	      0.88277967	     -0.00031417	     -0.21489401	      0.00683197	     -0.00007598	     34.77490459
      1.69617167	     -0.05843143	     -0.00087968	     -0.19947592	     -0.06097039	      0.88277954	     -0.00031357	     -0.21489319	      0.00683750	     -0.00010645	     34.63129871
      1.69761129	     -0.05850185	     -0.00087483	     -0.19954658	     -0.06096054	      0.88277936	     -0.00031292	     -0.21489316	      0.00684291	     -0.00013719	     34.94487913
      1.69905091	     -0.05858427	     -0.00087245	     -0.19962919	     -0.06095068	      0.88277914	     -0.00031223	     -0.21489375	      0.00684889	     -0.00016782	     34.78685013
      1.70049053	     -0.05865738	     -0.00086578	     -0.19970260	     -0.06094082	      0.88277888	     -0.00031150	     -0.21489510	      0.00685484	     -0.00019832	     35.14633699
      1.70193015	     -0.05874243	     -0.00086186	     -0.19978791	     -0.06093095	      0.88277857	     -0.00031072	     -0.21489702	      0.00686158	     -0.00022828	     34.97057903
      1.70336978	     -0.05881591	     -0.00085323	     -0.19986173	     -0.06092106	      0.88277822	     -0.00030991	     -0.21489961	      0.00686844	     -0.00025767	     35.36408779
      1.70465832	     -0.05889185	     -0.00084809	     -0.19993797	     -0.06091221	      0.88277787	     -0.00030914	     -0.21490233	      0.00687545	     -0.00028310	     35.21751141
      1.70594687	     -0.05896107	     -0.00083993	     -0.20000754	     -0.06090334	      0.88277749	     -0.00030835	     -0.21490551	      0.00688284	     -0.00030770	     35.40609943
      1.70752770	     -0.05905181	     -0.00083064	     -0.20009872	     -0.06089246	      0.88277698	     -0.00030734	     -0.21490993	      0.00689304	     -0.00033642	     35.39137962
      1.70910853	     -0.05913731	     -0.00081820	     -0.20018473	     -0.06088155	      0.88277643	     -0.00030628	     -0.21491498	      0.00690422	     -0.00036345	     35.66949828
      1.71043827	     -0.05921696	     -0.00080942	     -0.20026481	     -0.06087236	      0.88277593	     -0.00030536	     -0.21491964	      0.00691485	     -0.00038462	     35.52404696
      1.71176801	     -0.05929003	     -0.00079762	     -0.20033838	     -0.06086316	      0.88277541	     -0.00030440	     -0.21492472	      0.00692620	     -0.00040437	     35.69331803
      1.71309776	     -0.05936623	     -0.00078637	     -0.20041508	     -0.06085394	      0.88277486	     -0.00030343	     -0.21493014	      0.00693862	     -0.00042253	     35.66824613
      1.71489559	     -0.05946194	     -0.00076810	     -0.20051155	     -0.06084145	      0.88277408	     -0.00030206	     -0.21493796	      0.00695679	     -0.00044452	     35.85233399
      1.71624879	     -0.05953706	     -0.00075536	     -0.20058725	     -0.06083203	      0.88277347	     -0.00030100	     -0.21494407	      0.00697178	     -0.00045896	     35.71454452
      1.71760199	     -0.05960483	     -0.00073959	     -0.20065566	     -0.06082258	      0.88277284	     -0.00029992	     -0.21495038	      0.00698756	     -0.00047161	     35.83578450
      1.71895519	     -0.05967504	     -0.00072469	     -0.20072652	     -0.06081311	      0.88277219	     -0.00029881	     -0.21495680	      0.00700436	     -0.00048237	     35.77888750
      1.72073773	     -0.05975995	     -0.00070190	     -0.20081236	     -0.06080061	      0.88277132	     -0.00029732	     -0.21496543	      0.00702778	     -0.00049371	     35.89704027
      1.72205699	     -0.05982555	     -0.00068666	     -0.20087864	     -0.06079133	      0.88277067	     -0.00029619	     -0.21497182	      0.00704625	     -0.00050000	     35.76262660
      1.72337624	     -0.05988393	     -0.00066825	     -0.20093776	     -0.06078202	      0.88277000	     -0.00029505	     -0.21497823	      0.00706545	     -0.00050458	     35.80681572
      1.72500297	     -0.05995701	     -0.00064684	     -0.20101176	     -0.06077050	      0.88276918	     -0.00029361	     -0.21498602	      0.00709029	     -0.00050785	     35.73785143
      1.72641728	     -0.06001441	     -0.00062505	     -0.20107003	     -0.06076046	      0.88276846	     -0.00029234	     -0.21499270	      0.00711280	     -0.00050861	     35.74487516
      1.72783159	     -0.06007432	     -0.00060584	     -0.20113076	     -0.06075038	      0.88276774	     -0.00029105	     -0.21499921	      0.00713617	     -0.00050755	     35.68756143
      1.72924591	     -0.06012840	     -0.00058295	     -0.20118576	     -0.06074027	      0.88276703	     -0.00028975	     -0.21500559	      0.00716040	     -0.00050474	     35.62965195
      1.73066022	     -0.06018360	     -0.00056265	     -0.20124183	     -0.06073013	      0.88276631	     -0.00028843	     -0.21501176	      0.00718535	     -0.00050040	     35.60875099
      1.73207453	     -0.06023476	     -0.00053860	     -0.20129395	     -0.06071995	      0.88276561	     -0.00028710	     -0.21501775	      0.00721116	     -0.00049458	     35.48750566
      1.73348884	     -0.06028689	     -0.00051733	     -0.20134700	     -0.06070973	      0.88276492	     -0.00028576	     -0.21502352	      0.00723752	     -0.00048752	     35.49735014
      1.73490316	     -0.06033583	     -0.00049199	     -0.20139694	     -0.06069948	      0.88276423	     -0.00028441	     -0.21502910	      0.00726475	     -0.00047924	     35.31444551
      1.73631747	     -0.06038499	     -0.00046982	     -0.20144705	     -0.06068918	      0.88276356	     -0.00028304	     -0.21503446	      0.00729240	     -0.00047008	     35.35914507
      1.73756589	     -0.06042614	     -0.00044669	     -0.20148912	     -0.06068006	      0.88276298	     -0.00028183	     -0.21503904	      0.00731751	     -0.00046126	     35.15693134
      1.73881432	     -0.06046633	     -0.00042543	     -0.20153019	     -0.06067091	      0.88276241	     -0.00028062	     -0.21504343	      0.00734286	     -0.00045200	     35.12042785
      1.74035201	     -0.06051355	     -0.00039693	     -0.20157856	     -0.06065960	      0.88276172	     -0.00027911	     -0.21504860	      0.00737471	     -0.00044011	     34.94667807
      1.74188971	     -0.06055886	     -0.00036957	     -0.20162500	     -0.06064823	      0.88276106	     -0.00027760	     -0.21505347	      0.00740687	     -0.00042806	     34.93520049
      1.74315149	     -0.06059417	     -0.00034403	     -0.20166130	     -0.06063887	      0.88276052	     -0.00027636	     -0.21505724	      0.00743374	     -0.00041820	     34.69295979
      1.74441327	     -0.06062778	     -0.00031984	     -0.20169590	     -0.06062947	      0.88276000	     -0.00027512	     -0.21506080	      0.00746070	     -0.00040867	     34.62709418
      1.74596512	     -0.06066593	     -0.00028800	     -0.20173529	     -0.06061787	      0.88275938	     -0.00027360	     -0.21506483	      0.00749431	     -0.00039752	     34.38352450
      1.74751698	     -0.06070070	     -0.00025749	     -0.20177129	     -0.06060621	      0.88275877	     -0.00027208	     -0.21506844	      0.00752811	     -0.00038750	     34.36691981
      1.74873532	     -0.06072544	     -0.00023066	     -0.20179706	     -0.06059702	      0.88275830	     -0.00027090	     -0.21507097	      0.00755518	     -0.00038059	     34.05695686
      1.74995365	     -0.06074786	     -0.00020547	     -0.20182048	     -0.06058780	      0.88275784	     -0.00026973	     -0.21507319	      0.00758240	     -0.00037482	     33.97089993
      1.75156807	     -0.06077313	     -0.00017045	     -0.20184712	     -0.06057553	      0.88275724	     -0.00026819	     -0.21507564	      0.00761910	     -0.00036904	     33.69823811
      1.75318249	     -0.06079196	     -0.00013723	     -0.20186729	     -0.06056320	      0.88275665	     -0.00026667	     -0.21507745	      0.00765629	     -0.00036560	     33.72355914
      1.75436482	     -0.06080206	     -0.00011086	     -0.20187841	     -0.06055413	      0.88275621	     -0.00026558	     -0.21507830	      0.00768421	     -0.00036445	     33.36821222
      1.75554716	     -0.06080917	     -0.00008678	     -0.20188650	     -0.06054503	      0.88275578	     -0.00026450	     -0.21507872	      0.00771232	     -0.00036453	     33.28695822
      1.75724243	     -0.06081438	     -0.00005179	     -0.20189313	     -0.06053192	      0.88275516	     -0.00026299	     -0.21507851	      0.00775330	     -0.00036658	     33.00048497
      1.75869411	     -0.06081535	     -0.00002409	     -0.20189527	     -0.06052064	      0.88275463	     -0.00026173	     -0.21507755	      0.00778875	     -0.00037008	     32.93380472
      1.76014579	     -0.06081226	      0.00000435	     -0.20189337	     -0.06050931	      0.88275409	     -0.00026051	     -0.21507587	      0.00782478	     -0.00037500	     32.57036968
      1.76159746	     -0.06080654	      0.00002902	     -0.20188876	     -0.06049792	      0.88275354	     -0.00025932	     -0.21507347	      0.00786095	     -0.00038129	     32.58560940
      1.76304914	     -0.06079801	      0.00005566	     -0.20188139	     -0.06048648	      0.88275298	     -0.00025817	     -0.21507035	      0.00789774	     -0.00038872	     32.10720239
      1.76429688	     -0.06078827	      0.00007470	     -0.20187257	     -0.06047661	      0.88275249	     -0.00025722	     -0.21506708	      0.00792936	     -0.00039607	     32.14390732
      1.76554462	     -0.06077605	      0.00009498	     -0.20186130	     -0.06046670	      0.88275199	     -0.00025630	     -0.21506323	      0.00796142	     -0.00040408	     31.86010982
      1.76711822	     -0.06075737	      0.00011795	     -0.20184376	     -0.06045414	      0.88275135	     -0.00025518	     -0.21505753	      0.00800203	     -0.00041510	     31.73543131
      1.76869182	     -0.06073525	      0.00014154	     -0.20182279	     -0.06044151	      0.88275069	     -0.00025412	     -0.21505086	      0.00804317	     -0.00042688	     31.32450791
      1.76995804	     -0.06071465	      0.00015716	     -0.20180306	     -0.06043131	      0.88275014	     -0.00025330	     -0.21504478	      0.00807627	     -0.00043687	     31.32871083
      1.77122426	     -0.06069230	      0.00017379	     -0.20178158	     -0.06042106	      0.88274958	     -0.00025252	     -0.21503809	      0.00810973	     -0.00044706	     31.04597291
      1.77281610	     -0.06066162	      0.00019223	     -0.20175196	     -0.06040812	      0.88274886	     -0.00025159	     -0.21502882	      0.00815189	     -0.00046017	     30.91370230
      1.77440793	     -0.06062753	      0.00021180	     -0.20171895	     -0.06039511	      0.88274811	     -0.00025072	     -0.21501857	      0.00819455	     -0.00047336	     30.49404190
      1.77563547	     -0.06059881	      0.00022380	     -0.20169101	     -0.06038503	      0.88274753	     -0.00025009	     -0.21500997	      0.00822743	     -0.00048363	     30.49568022
      1.77686301	     -0.06056779	      0.00023711	     -0.20166078	     -0.06037491	      0.88274693	     -0.00024949	     -0.21500077	      0.00826070	     -0.00049378	     30.25060471
      1.77852312	     -0.06052235	      0.00025287	     -0.20161637	     -0.06036115	      0.88274610	     -0.00024874	     -0.21498733	      0.00830590	     -0.00050730	     30.09806609
      1.78018323	     -0.06047276	      0.00026957	     -0.20156782	     -0.06034733	      0.88274524	     -0.00024806	     -0.21497274	      0.00835167	     -0.00052025	     29.69512573
      1.78137560	     -0.06043471	      0.00027845	     -0.20153046	     -0.06033735	      0.88274462	     -0.00024761	     -0.21496154	      0.00838449	     -0.00052919	     29.69732400
      1.78256797	     -0.06039453	      0.00028861	     -0.20149098	     -0.06032733	      0.88274398	     -0.00024719	     -0.21494974	      0.00841766	     -0.00053767	     29.47853318
      1.78431570	     -0.06033183	      0.00030142	     -0.20142928	     -0.06031258	      0.88274303	     -0.00024663	     -0.21493135	      0.00846644	     -0.00054926	     29.30280967
      1.78579816	     -0.06027492	      0.00031244	     -0.20137321	     -0.06030000	      0.88274221	     -0.00024622	     -0.21491474	      0.00850820	     -0.00055817	     29.00626960
      1.78728062	     -0.06021460	      0.00032057	     -0.20131366	     -0.06028735	      0.88274138	     -0.00024586	     -0.21489718	      0.00855000	     -0.00056618	     28.95217903
      1.78876308	     -0.06015084	      0.00033010	     -0.20125070	     -0.06027465	      0.88274053	     -0.00024555	     -0.21487868	      0.00859226	     -0.00057305	     28.58834056
      1.79024554	     -0.06008380	      0.00033532	     -0.20118436	     -0.06026188	      0.88273968	     -0.00024529	     -0.21485922	      0.00863434	     -0.00057884	     28.62919202
      1.79150444	     -0.06002396	      0.00034189	     -0.20112516	     -0.06025098	      0.88273895	     -0.00024512	     -0.21484194	      0.00867050	     -0.00058266	     28.27618206
      1.79276333	     -0.05996167	      0.00034549	     -0.20106343	     -0.06024005	      0.88273821	     -0.00024498	     -0.21482397	      0.00870652	     -0.00058557	     28.19645747
      1.79438400	     -0.05987770	      0.00035019	     -0.20098018	     -0.06022590	      0.88273726	     -0.00024485	     -0.21479980	      0.00875314	     -0.00058767	     27.92620373
      1.79600467	     -0.05979006	      0.00035150	     -0.20089318	     -0.06021168	      0.88273631	     -0.00024479	     -0.21477449	      0.00879958	     -0.00058794	     27.90448732
      1.79728322	     -0.05971867	      0.00035372	     -0.20082231	     -0.06020040	      0.88273556	     -0.00024478	     -0.21475373	      0.00883644	     -0.00058670	     27.57794106
      1.79856178	     -0.05964573	      0.00035307	     -0.20074983	     -0.06018908	      0.88273481	     -0.00024481	     -0.21473229	      0.00887301	     -0.00058427	     27.49712342
      1.80020341	     -0.05955002	      0.00035223	     -0.20065468	     -0.06017447	      0.88273385	     -0.00024490	     -0.21470383	      0.00891994	     -0.00057930	     27.22090937
      1.80184503	     -0.05945268	      0.00034769	     -0.20055782	     -0.06015979	      0.88273291	     -0.00024505	     -0.21467437	      0.00896639	     -0.00057236	     27.21740577
      1.80307794	     -0.05937867	      0.00034586	     -0.20048419	     -0.06014872	      0.88273221	     -0.00024520	     -0.21465164	      0.00900138	     -0.00056582	     26.89029071
      1.80431085	     -0.05930421	      0.00034131	     -0.20041004	     -0.06013760	      0.88273151	     -0.00024538	     -0.21462843	      0.00903603	     -0.00055835	     26.80682852
      1.80603331	     -0.05919919	      0.00033475	     -0.20030544	     -0.06012199	      0.88273056	     -0.00024569	     -0.21459525	      0.00908435	     -0.00054633	     26.55841069
      1.80775578	     -0.05909056	      0.00032438	     -0.20019714	     -0.06010630	      0.88272963	     -0.00024606	     -0.21456122	      0.00913215	     -0.00053261	     26.58151579
      1.80893918	     -0.05901173	      0.00031952	     -0.20011857	     -0.06009548	      0.88272901	     -0.00024635	     -0.21453729	      0.00916512	     -0.00052199	     26.27874548
      1.81012258	     -0.05892880	      0.00031271	     -0.20003585	     -0.06008461	      0.88272840	     -0.00024666	     -0.21451283	      0.00919772	     -0.00051051	     26.20986945
      1.81196615	     -0.05879046	      0.00030205	     -0.19989783	     -0.06006761	      0.88272747	     -0.00024720	     -0.21447353	      0.00924822	     -0.00049065	     26.01644007
      1.81350793	     -0.05866696	      0.00029160	     -0.19977453	     -0.06005332	      0.88272673	     -0.00024771	     -0.21443945	      0.00928988	     -0.00047213	     25.96023853
      1.81504971	     -0.05853846	      0.00028253	     -0.19964625	     -0.06003896	      0.88272602	     -0.00024825	     -0.21440426	      0.00933114	     -0.00045176	     25.71562051
      1.81659149	     -0.05840749	      0.00027008	     -0.19951540	     -0.06002454	      0.88272534	     -0.00024884	     -0.21436805	      0.00937141	     -0.00042976	     25.75099735
      1.81785890	     -0.05829643	      0.00026225	     -0.19940447	     -0.06001265	      0.88272481	     -0.00024934	     -0.21433759	      0.00940428	     -0.00041042	     25.49211949
      1.81912632	     -0.05818359	      0.00025202	     -0.19929170	     -0.06000071	      0.88272430	     -0.00024988	     -0.21430654	      0.00943645	     -0.00039020	     25.44282838
      1.82079142	     -0.05803204	      0.00023956	     -0.19914022	     -0.05998496	      0.88272367	     -0.00025062	     -0.21426490	      0.00947813	     -0.00036237	     25.25821966
      1.82245653	     -0.05787637	      0.00022470	     -0.19898455	     -0.05996914	      0.88272309	     -0.00025141	     -0.21422229	      0.00951878	     -0.00033344	     25.27185438
      1.82372154	     -0.05775653	      0.00021545	     -0.19886472	     -0.05995708	      0.88272268	     -0.00025203	     -0.21418932	      0.00954938	     -0.00031078	     25.03291375
      1.82498655	     -0.05763646	      0.00020378	     -0.19874461	     -0.05994498	      0.88272231	     -0.00025267	     -0.21415588	      0.00957930	     -0.00028780	     24.98032641
      1.82669472	     -0.05747263	      0.00018869	     -0.19858069	     -0.05992859	      0.88272184	     -0.00025358	     -0.21411006	      0.00961914	     -0.00025638	     24.80492018
      1.82840289	     -0.05730612	      0.00017083	     -0.19841401	     -0.05991212	      0.88272143	     -0.00025453	     -0.21406349	      0.00965789	     -0.00022472	     24.85814901
      1.82961336	     -0.05718624	      0.00016028	     -0.19829403	     -0.05990041	      0.88272117	     -0.00025522	     -0.21403004	      0.00968507	     -0.00020199	     24.63260039
      1.83082382	     -0.05706682	      0.00014720	     -0.19817444	     -0.05988868	      0.88272094	     -0.00025593	     -0.21399623	      0.00971148	     -0.00017916	     24.59592033
      1.83263838	     -0.05688947	      0.00012833	     -0.19799681	     -0.05987102	      0.88272065	     -0.00025703	     -0.21394502	      0.00974995	     -0.00014460	     24.47004043
      1.83415825	     -0.05674434	      0.00011025	     -0.19785138	     -0.05985618	      0.88272045	     -0.00025797	     -0.21390172	      0.00978089	     -0.00011555	     24.43351532
      1.83567812	     -0.05660170	      0.00009360	     -0.19770842	     -0.05984129	      0.88272030	     -0.00025894	     -0.21385822	      0.00981086	     -0.00008666	     24.30766503
      1.83719799	     -0.05646498	      0.00007327	     -0.19757130	     -0.05982635	      0.88272019	     -0.00025993	     -0.21381462	      0.00983954	     -0.00005838	     24.32960699
      1.83854700	     -0.05634600	      0.00005788	     -0.19745199	     -0.05981306	      0.88272012	     -0.00026083	     -0.21377597	      0.00986439	     -0.00003396	     24.22301517
      1.83989602	     -0.05623295	      0.00003939	     -0.19733853	     -0.05979974	      0.88272009	     -0.00026173	     -0.21373743	      0.00988829	     -0.00001053	     24.22014734
      1.84124503	     -0.05612194	      0.00002243	     -0.19722712	     -0.05978638	      0.88272009	     -0.00026265	     -0.21369908	      0.00991161	      0.00001177	     24.18723868
      1.84299409	     -0.05598531	     -0.00000173	     -0.19708991	     -0.05976902	      0.88272014	     -0.00026385	     -0.21364966	      0.00994079	      0.00003872	     24.18819183
      1.84433963	     -0.05588204	     -0.00001785	     -0.19698622	     -0.05975563	      0.88272020	     -0.00026479	     -0.21361194	      0.00996266	      0.00005786	     24.17855500
      1.84568517	     -0.05578714	     -0.00003678	     -0.19689085	     -0.05974221	      0.88272029	     -0.00026573	     -0.21357452	      0.00998388	      0.00007546	     24.16714554
      1.84703070	     -0.05569400	     -0.00005390	     -0.19679724	     -0.05972877	      0.88272041	     -0.00026668	     -0.21353750	      0.01000461	      0.00009142	     24.18763316
      1.84875841	     -0.05558462	     -0.00007801	     -0.19668721	     -0.05971146	      0.88272058	     -0.00026790	     -0.21349051	      0.01003052	      0.00010948	     24.17931274
      1.85003551	     -0.05550287	     -0.00009319	     -0.19660502	     -0.05969864	      0.88272073	     -0.00026880	     -0.21345626	      0.01004916	      0.00012103	     24.24225439
      1.85131260	     -0.05542940	     -0.00011067	     -0.19653106	     -0.05968579	      0.88272089	     -0.00026970	     -0.21342237	      0.01006741	      0.00013109	     24.23710055
      1.85291693	     -0.05533701	     -0.00013044	     -0.19643808	     -0.05966962	      0.88272111	     -0.00027083	     -0.21338039	      0.01008971	      0.00014159	     24.31684402
      1.85432706	     -0.05526452	     -0.00014984	     -0.19636501	     -0.05965538	      0.88272131	     -0.00027182	     -0.21334398	      0.01010882	      0.00014899	     24.29950717
      1.85573720	     -0.05518831	     -0.00016630	     -0.19628828	     -0.05964111	      0.88272153	     -0.00027280	     -0.21330809	      0.01012729	      0.00015471	     24.40500109
      1.85714733	     -0.05512231	     -0.00018517	     -0.19622171	     -0.05962682	      0.88272175	     -0.00027378	     -0.21327262	      0.01014532	      0.00015899	     24.38241999
      1.85855747	     -0.05505055	     -0.00020073	     -0.19614944	     -0.05961250	      0.88272198	     -0.00027475	     -0.21323766	      0.01016265	      0.00016182	     24.50961267
      1.85996760	     -0.05499125	     -0.00021949	     -0.19608954	     -0.05959816	      0.88272220	     -0.00027572	     -0.21320314	      0.01017954	      0.00016351	     24.47982740
      1.86137774	     -0.05492499	     -0.00023503	     -0.19602275	     -0.05958379	      0.88272244	     -0.00027667	     -0.21316917	      0.01019567	      0.00016413	     24.64958894
      1.86263232	     -0.05487762	     -0.00025257	     -0.19597483	     -0.05957099	      0.88272264	     -0.00027751	     -0.21313932	      0.01020966	      0.00016425	     24.63731124
      1.86388691	     -0.05482642	     -0.00026871	     -0.19592309	     -0.05955817	      0.88272285	     -0.00027834	     -0.21310991	      0.01022295	      0.00016415	     24.75921989
      1.86541001	     -0.05477264	     -0.00029132	     -0.19586860	     -0.05954259	      0.88272310	     -0.00027934	     -0.21307473	      0.01023823	      0.00016442	     24.83418432
      1.86693312	     -0.05471677	     -0.00031328	     -0.19581202	     -0.05952699	      0.88272335	     -0.00028032	     -0.21304020	      0.01025211	      0.00016566	     25.02129755
      1.86819780	     -0.05468004	     -0.00033477	     -0.19577463	     -0.05951401	      0.88272356	     -0.00028112	     -0.21301197	      0.01026259	      0.00016796	     25.04052245
      1.86946248	     -0.05463969	     -0.00035495	     -0.19573364	     -0.05950103	      0.88272377	     -0.00028192	     -0.21298422	      0.01027176	      0.00017158	     25.17337484
      1.87099839	     -0.05459858	     -0.00038193	     -0.19569171	     -0.05948525	      0.88272404	     -0.00028286	     -0.21295107	      0.01028123	      0.00017820	     25.25679743
      1.87253430	     -0.05455453	     -0.00040757	     -0.19564686	     -0.05946945	      0.88272432	     -0.00028379	     -0.21291860	      0.01028846	      0.00018744	     25.46968951
      1.87375161	     -0.05452956	     -0.00043086	     -0.19562119	     -0.05945692	      0.88272456	     -0.00028451	     -0.21289330	      0.01029279	      0.00019683	     25.49077695
      1.87496892	     -0.05450106	     -0.00045255	     -0.19559201	     -0.05944439	      0.88272480	     -0.00028522	     -0.21286844	      0.01029557	      0.00020794	     25.62802870
      1.87656485	     -0.05447082	     -0.00048285	     -0.19556086	     -0.05942796	      0.88272515	     -0.00028613	     -0.21283645	      0.01029717	      0.00022518	     25.75565077
      1.87816078	     -0.05443765	     -0.00051166	     -0.19552679	     -0.05941152	      0.88272552	     -0.00028702	     -0.21280521	      0.01029623	      0.00024526	     26.01702329
      1.87933518	     -0.05442235	     -0.00053563	     -0.19551077	     -0.05939943	      0.88272582	     -0.00028767	     -0.21278260	      0.01029416	      0.00026187	     26.06681839
      1.88050958	     -0.05440288	     -0.00055797	     -0.19549061	     -0.05938735	      0.88272614	     -0.00028829	     -0.21276039	      0.01029069	      0.00027983	     26.22905058
      1.88218347	     -0.05438050	     -0.00059116	     -0.19546723	     -0.05937013	      0.88272663	     -0.00028917	     -0.21272928	      0.01028358	      0.00030770	     26.41502357
      1.88361411	     -0.05435929	     -0.00061832	     -0.19544519	     -0.05935542	      0.88272709	     -0.00028989	     -0.21270322	      0.01027536	      0.00033332	     26.64495863
      1.88504475	     -0.05434517	     -0.00064723	     -0.19543019	     -0.05934073	      0.88272759	     -0.00029060	     -0.21267757	      0.01026541	      0.00036038	     26.79189827
      1.88647539	     -0.05432518	     -0.00067336	     -0.19540937	     -0.05932605	      0.88272812	     -0.00029128	     -0.21265236	      0.01025343	      0.00038859	     27.06527982
      1.88790603	     -0.05431535	     -0.00070175	     -0.19539868	     -0.05931139	      0.88272870	     -0.00029195	     -0.21262749	      0.01023980	      0.00041788	     27.20457330
      1.88913770	     -0.05429923	     -0.00072296	     -0.19538187	     -0.05929878	      0.88272923	     -0.00029250	     -0.21260642	      0.01022644	      0.00044359	     27.44724626
      1.89036937	     -0.05429031	     -0.00074634	     -0.19537222	     -0.05928620	      0.88272979	     -0.00029304	     -0.21258559	      0.01021192	      0.00046964	     27.62094185
      1.89191176	     -0.05427605	     -0.00077413	     -0.19535707	     -0.05927046	      0.88273054	     -0.00029369	     -0.21255988	      0.01019193	      0.00050234	     27.91484093
      1.89345415	     -0.05426894	     -0.00080374	     -0.19534903	     -0.05925476	      0.88273134	     -0.00029432	     -0.21253452	      0.01017019	      0.00053483	     28.13866820
      1.89468852	     -0.05425731	     -0.00082489	     -0.19533671	     -0.05924222	      0.88273202	     -0.00029480	     -0.21251452	      0.01015134	      0.00056031	     28.40485614
      1.89592289	     -0.05425190	     -0.00084751	     -0.19533058	     -0.05922970	      0.88273272	     -0.00029526	     -0.21249473	      0.01013149	      0.00058525	     28.60573057
      1.89749142	     -0.05424258	     -0.00087445	     -0.19532037	     -0.05921383	      0.88273366	     -0.00029582	     -0.21246995	      0.01010459	      0.00061576	     28.91840548
      1.89905995	     -0.05424122	     -0.00090335	     -0.19531809	     -0.05919800	      0.88273465	     -0.00029635	     -0.21244551	      0.01007607	      0.00064471	     29.17815824
      1.90023831	     -0.05423380	     -0.00092217	     -0.19531003	     -0.05918614	      0.88273543	     -0.00029673	     -0.21242744	      0.01005339	      0.00066514	     29.43810984
      1.90141666	     -0.05423280	     -0.00094280	     -0.19530836	     -0.05917431	      0.88273622	     -0.00029709	     -0.21240955	      0.01002987	      0.00068442	     29.64745824
      1.90306587	     -0.05422958	     -0.00096983	     -0.19530423	     -0.05915779	      0.88273737	     -0.00029756	     -0.21238488	      0.00999527	      0.00070918	     29.97654894
      1.90454978	     -0.05423234	     -0.00099542	     -0.19530616	     -0.05914299	      0.88273844	     -0.00029795	     -0.21236299	      0.00996257	      0.00072916	     30.25492880
      1.90603368	     -0.05422894	     -0.00101710	     -0.19530199	     -0.05912823	      0.88273953	     -0.00029830	     -0.21234148	      0.00992816	      0.00074675	     30.57069006
      1.90720773	     -0.05423486	     -0.00103764	     -0.19530724	     -0.05911659	      0.88274042	     -0.00029856	     -0.21232465	      0.00989986	      0.00075898	     30.78994574
      1.90838178	     -0.05423640	     -0.00105546	     -0.19530817	     -0.05910498	      0.88274131	     -0.00029880	     -0.21230805	      0.00987043	      0.00076964	     31.03230672
      1.90996940	     -0.05424273	     -0.00108089	     -0.19531363	     -0.05908935	      0.88274255	     -0.00029908	     -0.21228592	      0.00982888	      0.00078167	     31.38562319
      1.91136226	     -0.05424689	     -0.00110054	     -0.19531708	     -0.05907568	      0.88274364	     -0.00029928	     -0.21226685	      0.00979070	      0.00079005	     31.65184008
      1.91275511	     -0.05425589	     -0.00112306	     -0.19532532	     -0.05906207	      0.88274475	     -0.00029946	     -0.21224807	      0.00975081	      0.00079638	     32.03317039
      1.91393060	     -0.05426170	     -0.00113826	     -0.19533056	     -0.05905063	      0.88274568	     -0.00029958	     -0.21223250	      0.00971591	      0.00080016	     32.20059472
      1.91510608	     -0.05427026	     -0.00115556	     -0.19533849	     -0.05903923	      0.88274663	     -0.00029967	     -0.21221716	      0.00967980	      0.00080239	     32.49960224
      1.91654577	     -0.05428126	     -0.00117420	     -0.19534879	     -0.05902533	      0.88274778	     -0.00029975	     -0.21219874	      0.00963411	      0.00080307	     32.76116429
      1.91798545	     -0.05429453	     -0.00119425	     -0.19536132	     -0.05901149	      0.88274894	     -0.00029978	     -0.21218073	      0.00958675	      0.00080128	     33.18587582
      1.91910196	     -0.05430494	     -0.00120659	     -0.19537122	     -0.05900081	      0.88274983	     -0.00029978	     -0.21216707	      0.00954910	      0.00079826	     33.30347441
      1.92021847	     -0.05431713	     -0.00122045	     -0.19538289	     -0.05899017	      0.88275072	     -0.00029975	     -0.21215371	      0.00951054	      0.00079366	     33.56942504
      1.92172157	     -0.05433563	     -0.00123676	     -0.19540070	     -0.05897591	      0.88275191	     -0.00029968	     -0.21213624	      0.00945749	      0.00078518	     33.82171370
      1.92322466	     -0.05435645	     -0.00125379	     -0.19542084	     -0.05896174	      0.88275308	     -0.00029955	     -0.21211940	      0.00940317	      0.00077388	     34.25107760
      1.92428335	     -0.05437252	     -0.00126239	     -0.19543649	     -0.05895180	      0.88275389	     -0.00029944	     -0.21210793	      0.00936443	      0.00076427	     34.30406250
      1.92534204	     -0.05439011	     -0.00127212	     -0.19545364	     -0.05894191	      0.88275470	     -0.00029930	     -0.21209680	      0.00932520	      0.00075313	     34.51721039
      1.92694265	     -0.05441975	     -0.00128444	     -0.19548268	     -0.05892703	      0.88275589	     -0.00029904	     -0.21208067	      0.00926531	      0.00073347	     34.73560685
      1.92826777	     -0.05444760	     -0.00129476	     -0.19551002	     -0.05891479	      0.88275685	     -0.00029878	     -0.21206800	      0.00921528	      0.00071454	     34.99721204
      1.92959289	     -0.05447853	     -0.00130237	     -0.19554052	     -0.05890261	      0.88275778	     -0.00029849	     -0.21205602	      0.00916513	      0.00069339	     35.08764604
      1.93091801	     -0.05451196	     -0.00131130	     -0.19557348	     -0.05889050	      0.88275868	     -0.00029816	     -0.21204476	      0.00911479	      0.00066997	     35.37822636
      1.93224313	     -0.05454711	     -0.00131605	     -0.19560826	     -0.05887845	      0.88275955	     -0.00029779	     -0.21203422	      0.00906458	      0.00064460	     35.39309795
      1.93336201	     -0.05457783	     -0.00132193	     -0.19563864	     -0.05886833	      0.88276026	     -0.00029744	     -0.21202589	      0.00902203	      0.00062164	     35.64049679
      1.93448089	     -0.05460947	     -0.00132508	     -0.19566999	     -0.05885826	      0.88276095	     -0.00029707	     -0.21201807	      0.00897947	      0.00059755	     35.71394469
      1.93592363	     -0.05465119	     -0.00132936	     -0.19571136	     -0.05884535	      0.88276178	     -0.00029655	     -0.21200873	      0.00892430	      0.00056493	     35.93666621
      1.93736636	     -0.05469417	     -0.00133054	     -0.19575403	     -0.05883251	      0.88276257	     -0.00029599	     -0.21200019	      0.00886885	      0.00053091	     35.99558379
      1.93848069	     -0.05472817	     -0.00133286	     -0.19578778	     -0.05882265	      0.88276315	     -0.00029552	     -0.21199415	      0.00882560	      0.00050374	     36.22893100
      1.93959502	     -0.05476259	     -0.00133243	     -0.19582201	     -0.05881284	      0.88276370	     -0.00029503	     -0.21198858	      0.00878213	      0.00047603	     36.31113876
      1.94106936	     -0.05480863	     -0.00133183	     -0.19586780	     -0.05879994	      0.88276437	     -0.00029434	     -0.21198190	      0.00872410	      0.00043855	     36.54561498
      1.94254371	     -0.05485537	     -0.00132788	     -0.19591435	     -0.05878712	      0.88276499	     -0.00029360	     -0.21197596	      0.00866563	      0.00040054	     36.62133090
      1.94360462	     -0.05488849	     -0.00132643	     -0.19594732	     -0.05877795	      0.88276540	     -0.00029304	     -0.21197212	      0.00862313	      0.00037291	     36.86500541
      1.94466552	     -0.05492098	     -0.00132222	     -0.19597971	     -0.05876882	      0.88276578	     -0.00029246	     -0.21196860	      0.00858046	      0.00034530	     36.96904026
      1.94623061	     -0.05496856	     -0.00131508	     -0.19602716	     -0.05875544	      0.88276629	     -0.00029157	     -0.21196398	      0.00851698	      0.00030465	     37.22144025
      1.94755221	     -0.05500822	     -0.00130624	     -0.19606678	     -0.05874422	      0.88276667	     -0.00029077	     -0.21196057	      0.00846305	      0.00027062	     37.32526029
      1.94887380	     -0.05504725	     -0.00129795	     -0.19610576	     -0.05873307	      0.88276701	     -0.00028995	     -0.21195758	      0.00840876	      0.00023687	     37.60163134
      1.95019540	     -0.05508598	     -0.00128597	     -0.19614451	     -0.05872200	      0.88276730	     -0.00028909	     -0.21195497	      0.00835437	      0.00020360	     37.67623277
      1.95137692	     -0.05512049	     -0.00127662	     -0.19617902	     -0.05871216	      0.88276752	     -0.00028830	     -0.21195296	      0.00830555	      0.00017420	     37.94947962
      1.95255844	     -0.05515476	     -0.00126425	     -0.19621335	     -0.05870237	      0.88276771	     -0.00028748	     -0.21195123	      0.00825678	      0.00014531	     38.04954952
      1.95373996	     -0.05518857	     -0.00125230	     -0.19624721	     -0.05869264	      0.88276786	     -0.00028664	     -0.21194977	      0.00820801	      0.00011685	     38.26968286
      1.95526229	     -0.05523073	     -0.00123381	     -0.19628951	     -0.05868020	      0.88276801	     -0.00028553	     -0.21194825	      0.00814539	      0.00008098	     38.43367479
      1.95646709	     -0.05526318	     -0.00121979	     -0.19632206	     -0.05867041	      0.88276809	     -0.00028463	     -0.21194729	      0.00809596	      0.00005320	     38.69955256
      1.95767189	     -0.05529475	     -0.00120297	     -0.19635379	     -0.05866069	      0.88276814	     -0.00028371	     -0.21194651	      0.00804687	      0.00002607	     38.80679988
      1.95887670	     -0.05532520	     -0.00118663	     -0.19638440	     -0.05865102	      0.88276816	     -0.00028277	     -0.21194589	      0.00799805	     -0.00000048	     39.03480935
      1.96038498	     -0.05536185	     -0.00116346	     -0.19642131	     -0.05863901	      0.88276813	     -0.00028156	     -0.21194531	      0.00793756	     -0.00003275	     39.18214243
      1.96157506	     -0.05538979	     -0.00114627	     -0.19644944	     -0.05862959	      0.88276808	     -0.00028060	     -0.21194497	      0.00789027	     -0.00005750	     39.45659829
      1.96276515	     -0.05541710	     -0.00112665	     -0.19647699	     -0.05862022	      0.88276800	     -0.00027961	     -0.21194473	      0.00784356	     -0.00008146	     39.56304292
      1.96395524	     -0.05544412	     -0.00110774	     -0.19650423	     -0.05861092	      0.88276788	     -0.00027862	     -0.21194459	      0.00779735	     -0.00010468	     39.77852006
      1.96552342	     -0.05547900	     -0.00108061	     -0.19653947	     -0.05859874	      0.88276770	     -0.00027728	     -0.21194455	      0.00773741	     -0.00013395	     39.92933052
      1.96671134	     -0.05550405	     -0.00106118	     -0.19656477	     -0.05858957	      0.88276753	     -0.00027626	     -0.21194462	      0.00769266	     -0.00015511	     40.19401272
      1.96789926	     -0.05552767	     -0.00103951	     -0.19658870	     -0.05858046	      0.88276733	     -0.00027523	     -0.21194474	      0.00764865	     -0.00017519	     40.28876361
      1.96932967	     -0.05555455	     -0.00101434	     -0.19661594	     -0.05856956	      0.88276706	     -0.00027397	     -0.21194493	      0.00759648	     -0.00019794	     40.55222801
      1.97061677	     -0.05557749	     -0.00098926	     -0.19663926	     -0.05855981	      0.88276679	     -0.00027282	     -0.21194512	      0.00755047	     -0.00021691	     40.60247766
      1.97190386	     -0.05559933	     -0.00096583	     -0.19666147	     -0.05855012	      0.88276650	     -0.00027167	     -0.21194533	      0.00750518	     -0.00023451	     40.85723661
      1.97319095	     -0.05561979	     -0.00093935	     -0.19668235	     -0.05854049	      0.88276619	     -0.00027050	     -0.21194554	      0.00746086	     -0.00025057	     40.87704216
      1.97447804	     -0.05563943	     -0.00091470	     -0.19670238	     -0.05853091	      0.88276586	     -0.00026933	     -0.21194575	      0.00741730	     -0.00026520	     41.11755668
      1.97576514	     -0.05565835	     -0.00088714	     -0.19672177	     -0.05852140	      0.88276551	     -0.00026815	     -0.21194598	      0.00737474	     -0.00027825	     41.10244452
      1.97705223	     -0.05567633	     -0.00086168	     -0.19674018	     -0.05851193	      0.88276514	     -0.00026697	     -0.21194623	      0.00733294	     -0.00028984	     41.32659575
      1.97833932	     -0.05569190	     -0.00083271	     -0.19675626	     -0.05850252	      0.88276476	     -0.00026578	     -0.21194648	      0.00729217	     -0.00029985	     41.28813191
      1.97962641	     -0.05570373	     -0.00080547	     -0.19676858	     -0.05849316	      0.88276437	     -0.00026459	     -0.21194666	      0.00725219	     -0.00030839	     41.51049624
      1.98091350	     -0.05571177	     -0.00077458	     -0.19677719	     -0.05848385	      0.88276397	     -0.00026339	     -0.21194669	      0.00721322	     -0.00031526	     41.44928357
      1.98220060	     -0.05571697	     -0.00074564	     -0.19678293	     -0.05847459	      0.88276356	     -0.00026219	     -0.21194654	      0.00717494	     -0.00032062	     41.64678273
      1.98348769	     -0.05571963	     -0.00071321	     -0.19678620	     -0.05846538	      0.88276315	     -0.00026100	     -0.21194619	      0.00713757	     -0.00032431	     41.55431459
      1.98477478	     -0.05572005	     -0.00068281	     -0.19678720	     -0.05845622	      0.88276273	     -0.00025980	     -0.21194564	      0.00710080	     -0.00032653	     41.72986837
      1.98606187	     -0.05571805	     -0.00064892	     -0.19678585	     -0.05844710	      0.88276231	     -0.00025860	     -0.21194489	      0.00706487	     -0.00032719	     41.61662893
      1.98734897	     -0.05571418	     -0.00061705	     -0.19678260	     -0.05843803	      0.88276189	     -0.00025741	     -0.21194393	      0.00702944	     -0.00032652	     41.76904907
      1.98863606	     -0.05570913	     -0.00058188	     -0.19677824	     -0.05842900	      0.88276147	     -0.00025622	     -0.21194280	      0.00699476	     -0.00032449	     41.63057013
      1.98992315	     -0.05570284	     -0.00054879	     -0.19677259	     -0.05842002	      0.88276105	     -0.00025503	     -0.21194152	      0.00696052	     -0.00032138	     41.75702104
      1.99121024	     -0.05569441	     -0.00051277	     -0.19676487	     -0.05841109	      0.88276064	     -0.00025385	     -0.21194009	      0.00692697	     -0.00031716	     41.60452521
      1.99249733	     -0.05568379	     -0.00047838	     -0.19675492	     -0.05840219	      0.88276024	     -0.00025267	     -0.21193850	      0.00689378	     -0.00031212	     41.70224919
      1.99378443	     -0.05567122	     -0.00044074	     -0.19674310	     -0.05839334	      0.88275984	     -0.00025151	     -0.21193674	      0.00686116	     -0.00030633	     41.52200916
      1.99507152	     -0.05565639	     -0.00040441	     -0.19672899	     -0.05838453	      0.88275945	     -0.00025035	     -0.21193481	      0.00682883	     -0.00030019	     41.58680467
      1.99635861	     -0.05563967	     -0.00036471	     -0.19671305	     -0.05837576	      0.88275906	     -0.00024920	     -0.21193271	      0.00679702	     -0.00029380	     41.37730135
      1.99764570	     -0.05562321	     -0.00032705	     -0.19669733	     -0.05836703	      0.88275869	     -0.00024807	     -0.21193049	      0.00676548	     -0.00028755	     41.40603291
      1.99893280	     -0.05560647	     -0.00028722	     -0.19668138	     -0.05835835	      0.88275832	     -0.00024695	     -0.21192820	      0.00673450	     -0.00028160	     41.17368819
      2.00021989	     -0.05558861	     -0.00024899	     -0.19666427	     -0.05834970	      0.88275797	     -0.00024584	     -0.21192583	      0.00670397	     -0.00027639	     41.19030419
      2.00150698	     -0.05556840	     -0.00020902	     -0.19664486	     -0.05834109	      0.88275761	     -0.00024475	     -0.21192336	      0.00667416	     -0.00027206	     40.96572069
      2.00279407	     -0.05554488	     -0.00017046	     -0.19662209	     -0.05833252	      0.88275726	     -0.00024368	     -0.21192076	      0.00664490	     -0.00026883	     40.97203385
      2.00408116	     -0.05551877	     -0.00013047	     -0.19659677	     -0.05832398	      0.88275692	     -0.00024263	     -0.21191800	      0.00661641	     -0.00026670	     40.74449208
      2.00536826	     -0.05548912	     -0.00009203	     -0.19656788	     -0.05831548	      0.88275658	     -0.00024161	     -0.21191501	      0.00658852	     -0.00026582	     40.73032367
      2.00691636	     -0.05544762	     -0.00004443	     -0.19652732	     -0.05830531	      0.88275617	     -0.00024040	     -0.21191099	      0.00655602	     -0.00026631	     40.41060672
      2.00810143	     -0.05541189	     -0.00001053	     -0.19649226	     -0.05829756	      0.88275585	     -0.00023951	     -0.21190751	      0.00653168	     -0.00026788	     40.49704314
      2.00928650	     -0.05537196	      0.00002463	     -0.19645302	     -0.05828983	      0.88275553	     -0.00023863	     -0.21190364	      0.00650799	     -0.00027029	     40.28037590
      2.01079588	     -0.05531425	      0.00006720	     -0.19639613	     -0.05828003	      0.88275512	     -0.00023756	     -0.21189800	      0.00647848	     -0.00027446	     40.26124295
      2.01230526	     -0.05524899	      0.00011089	     -0.19633172	     -0.05827027	      0.88275470	     -0.00023652	     -0.21189145	      0.00644982	     -0.00027944	     39.86684264
      2.01343250	     -0.05519549	      0.00014035	     -0.19627879	     -0.05826301	      0.88275438	     -0.00023578	     -0.21188589	      0.00642864	     -0.00028359	     39.99615243
      2.01455973	     -0.05513857	      0.00017097	     -0.19622245	     -0.05825578	      0.88275406	     -0.00023506	     -0.21187973	      0.00640780	     -0.00028784	     39.80715409
      2.01616333	     -0.05505240	      0.00021228	     -0.19613705	     -0.05824553	      0.88275360	     -0.00023408	     -0.21186990	      0.00637836	     -0.00029400	     39.73997044
      2.01755436	     -0.05497285	      0.00024824	     -0.19605816	     -0.05823667	      0.88275318	     -0.00023327	     -0.21186035	      0.00635306	     -0.00029919	     39.47853548
      2.01894539	     -0.05488997	      0.00028127	     -0.19597587	     -0.05822785	      0.88275276	     -0.00023251	     -0.21184985	      0.00632770	     -0.00030416	     39.54782553
      2.02033642	     -0.05480365	      0.00031570	     -0.19589015	     -0.05821907	      0.88275234	     -0.00023179	     -0.21183842	      0.00630251	     -0.00030870	     39.21575419
      2.02157931	     -0.05472331	      0.00034318	     -0.19581028	     -0.05821125	      0.88275195	     -0.00023118	     -0.21182742	      0.00627981	     -0.00031242	     39.34047683
      2.02282220	     -0.05463981	      0.00037195	     -0.19572726	     -0.05820346	      0.88275156	     -0.00023060	     -0.21181566	      0.00625719	     -0.00031562	     39.14609486
      2.02406509	     -0.05455365	      0.00039850	     -0.19564152	     -0.05819569	      0.88275117	     -0.00023006	     -0.21180315	      0.00623438	     -0.00031830	     39.16387280
      2.02570025	     -0.05443795	      0.00043347	     -0.19552636	     -0.05818552	      0.88275064	     -0.00022940	     -0.21178557	      0.00620421	     -0.00032091	     38.98208067
      2.02698262	     -0.05434600	      0.00045799	     -0.19543477	     -0.05817758	      0.88275023	     -0.00022893	     -0.21177096	      0.00618016	     -0.00032232	     39.10033074
      2.02826498	     -0.05425347	      0.00048328	     -0.19534258	     -0.05816967	      0.88274982	     -0.00022850	     -0.21175568	      0.00615599	     -0.00032313	     38.95838991
      2.02954735	     -0.05416115	      0.00050634	     -0.19525056	     -0.05816180	      0.88274940	     -0.00022811	     -0.21173981	      0.00613141	     -0.00032343	     39.01800201
      2.03114780	     -0.05404774	      0.00053495	     -0.19513750	     -0.05815201	      0.88274889	     -0.00022768	     -0.21171934	      0.00610035	     -0.00032313	     38.89030659
      2.03241619	     -0.05396061	      0.00055426	     -0.19505057	     -0.05814429	      0.88274848	     -0.00022739	     -0.21170269	      0.00607518	     -0.00032260	     39.04314757
      2.03368458	     -0.05387573	      0.00057414	     -0.19496589	     -0.05813660	      0.88274807	     -0.00022714	     -0.21168577	      0.00604974	     -0.00032189	     38.96431867
      2.03495297	     -0.05379248	      0.00059153	     -0.19488278	     -0.05812894	      0.88274766	     -0.00022694	     -0.21166863	      0.00602385	     -0.00032121	     39.07246981
      2.03661974	     -0.05368503	      0.00061382	     -0.19477547	     -0.05811893	      0.88274712	     -0.00022673	     -0.21164582	      0.00598941	     -0.00032036	     39.04878736
      2.03789105	     -0.05360453	      0.00062748	     -0.19469502	     -0.05811133	      0.88274672	     -0.00022663	     -0.21162820	      0.00596263	     -0.00031983	     39.27459829
      2.03916235	     -0.05352539	      0.00064175	     -0.19461593	     -0.05810377	      0.88274631	     -0.00022657	     -0.21161042	      0.00593566	     -0.00031935	     39.27466313
      2.04043365	     -0.05345021	      0.00065332	     -0.19454073	     -0.05809624	      0.88274591	     -0.00022656	     -0.21159252	      0.00590829	     -0.00031909	     39.42279032
      2.04213197	     -0.05335607	      0.00066811	     -0.19444655	     -0.05808624	      0.88274536	     -0.00022662	     -0.21156862	      0.00587138	     -0.00031925	     39.45679008
      2.04339131	     -0.05329138	      0.00067554	     -0.19438175	     -0.05807886	      0.88274496	     -0.00022672	     -0.21155099	      0.00584367	     -0.00031998	     39.69186013
      2.04465064	     -0.05322876	      0.00068381	     -0.19431903	     -0.05807152	      0.88274456	     -0.00022687	     -0.21153350	      0.00581596	     -0.00032127	     39.73490831
      2.04619176	     -0.05315704	      0.00069064	     -0.19424713	     -0.05806258	      0.88274406	     -0.00022712	     -0.21151228	      0.00578190	     -0.00032380	     39.97220975
      2.04754685	     -0.05309520	      0.00069778	     -0.19418514	     -0.05805477	      0.88274362	     -0.00022740	     -0.21149383	      0.00575204	     -0.00032688	     39.99986179
      2.04890194	     -0.05304060	      0.00070050	     -0.19413031	     -0.05804699	      0.88274317	     -0.00022773	     -0.21147558	      0.00572217	     -0.00033091	     40.21267276
      2.05025702	     -0.05298471	      0.00070518	     -0.19407423	     -0.05803926	      0.88274272	     -0.00022812	     -0.21145759	      0.00569253	     -0.00033594	     40.28196951
      2.05161211	     -0.05293793	      0.00070485	     -0.19402716	     -0.05803156	      0.88274226	     -0.00022857	     -0.21143982	      0.00566311	     -0.00034198	     40.45711365
      2.05296720	     -0.05288540	      0.00070760	     -0.19397441	     -0.05802391	      0.88274180	     -0.00022907	     -0.21142234	      0.00563399	     -0.00034910	     40.57660484
      2.05412869	     -0.05284984	      0.00070534	     -0.19393856	     -0.05801738	      0.88274139	     -0.00022955	     -0.21140751	      0.00560935	     -0.00035594	     40.66337038
      2.05529018	     -0.05280958	      0.00070484	     -0.19389805	     -0.05801088	      0.88274097	     -0.00023007	     -0.21139285	      0.00558495	     -0.00036353	     40.77538766
      2.05675043	     -0.05276447	      0.00070140	     -0.19385257	     -0.05800275	      0.88274043	     -0.00023078	     -0.21137458	      0.00555475	     -0.00037394	     40.87301890
      2.05821069	     -0.05271521	      0.00069906	     -0.19380297	     -0.05799466	      0.88273988	     -0.00023156	     -0.21135651	      0.00552497	     -0.00038533	     41.03854990
      2.05936087	     -0.05268445	      0.00069384	     -0.19377189	     -0.05798831	      0.88273943	     -0.00023222	     -0.21134235	      0.00550198	     -0.00039483	     41.04591819
      2.06051106	     -0.05264901	      0.00069020	     -0.19373614	     -0.05798200	      0.88273897	     -0.00023292	     -0.21132831	      0.00547922	     -0.00040481	     41.13670780
      2.06200495	     -0.05260831	      0.00068297	     -0.19369501	     -0.05797384	      0.88273835	     -0.00023389	     -0.21131018	      0.00545018	     -0.00041825	     41.18313027
      2.06349884	     -0.05256312	      0.00067659	     -0.19364940	     -0.05796572	      0.88273772	     -0.00023492	     -0.21129221	      0.00542153	     -0.00043225	     41.33262975
      2.06460224	     -0.05253807	      0.00066858	     -0.19362398	     -0.05795974	      0.88273723	     -0.00023573	     -0.21127898	      0.00540079	     -0.00044278	     41.28151664
      2.06570565	     -0.05250859	      0.00066181	     -0.19359415	     -0.05795380	      0.88273674	     -0.00023657	     -0.21126586	      0.00538020	     -0.00045357	     41.33116815
      2.06727809	     -0.05247161	      0.00064987	     -0.19355662	     -0.05794536	      0.88273601	     -0.00023784	     -0.21124727	      0.00535133	     -0.00046920	     41.33697487
      2.06862595	     -0.05243794	      0.00063980	     -0.19352248	     -0.05793816	      0.88273537	     -0.00023898	     -0.21123150	      0.00532694	     -0.00048287	     41.39708216
      2.06997381	     -0.05241150	      0.00062685	     -0.19349553	     -0.05793100	      0.88273471	     -0.00024017	     -0.21121582	      0.00530299	     -0.00049667	     41.34351381
      2.07132167	     -0.05237964	      0.00061533	     -0.19346317	     -0.05792387	      0.88273403	     -0.00024142	     -0.21120033	      0.00527929	     -0.00051071	     41.41416177
      2.07266953	     -0.05235843	      0.00059969	     -0.19344139	     -0.05791677	      0.88273334	     -0.00024271	     -0.21118495	      0.00525613	     -0.00052478	     41.31049985
      2.07382234	     -0.05233306	      0.00058834	     -0.19341557	     -0.05791072	      0.88273272	     -0.00024386	     -0.21117196	      0.00523650	     -0.00053694	     41.35842227
      2.07497516	     -0.05231468	      0.00057419	     -0.19339668	     -0.05790469	      0.88273210	     -0.00024505	     -0.21115906	      0.00521727	     -0.00054903	     41.29807309
      2.07643734	     -0.05228857	      0.00055589	     -0.19336993	     -0.05789708	      0.88273128	     -0.00024660	     -0.21114289	      0.00519324	     -0.00056426	     41.29977135
      2.07789951	     -0.05226973	      0.00053459	     -0.19335037	     -0.05788951	      0.88273045	     -0.00024821	     -0.21112687	      0.00516978	     -0.00057915	     41.18517741
      2.07905887	     -0.05224929	      0.00051918	     -0.19332939	     -0.05788352	      0.88272977	     -0.00024953	     -0.21111434	      0.00515142	     -0.00059077	     41.20857600
      2.08021822	     -0.05223567	      0.00050107	     -0.19331519	     -0.05787756	      0.88272908	     -0.00025088	     -0.21110191	      0.00513345	     -0.00060207	     41.12311774
      2.08170324	     -0.05221580	      0.00047789	     -0.19329456	     -0.05786996	      0.88272817	     -0.00025265	     -0.21108622	      0.00511081	     -0.00061606	     41.09292471
      2.08318825	     -0.05220366	      0.00045168	     -0.19328160	     -0.05786238	      0.88272725	     -0.00025448	     -0.21107071	      0.00508875	     -0.00062929	     40.94280796
      2.08430073	     -0.05218837	      0.00043384	     -0.19326574	     -0.05785673	      0.88272654	     -0.00025588	     -0.21105928	      0.00507243	     -0.00063874	     40.95100580
      2.08541322	     -0.05217947	      0.00041363	     -0.19325622	     -0.05785110	      0.88272583	     -0.00025731	     -0.21104794	      0.00505644	     -0.00064760	     40.86195104
      2.08697401	     -0.05216511	      0.00038549	     -0.19324099	     -0.05784322	      0.88272481	     -0.00025936	     -0.21103226	      0.00503433	     -0.00065900	     40.81224626
      2.08853480	     -0.05215841	      0.00035413	     -0.19323335	     -0.05783538	      0.88272377	     -0.00026146	     -0.21101680	      0.00501269	     -0.00066889	     40.66871585
      2.08959922	     -0.05214758	      0.00033426	     -0.19322191	     -0.05783005	      0.88272306	     -0.00026292	     -0.21100643	      0.00499798	     -0.00067469	     40.70494344
      2.09066364	     -0.05214294	      0.00031161	     -0.19321661	     -0.05782474	      0.88272234	     -0.00026439	     -0.21099614	      0.00498346	     -0.00067942	     40.66700140
      2.09233618	     -0.05213500	      0.00027492	     -0.19320761	     -0.05781642	      0.88272119	     -0.00026675	     -0.21098024	      0.00496061	     -0.00068430	     40.68253555
      2.09370281	     -0.05213407	      0.00024212	     -0.19320575	     -0.05780966	      0.88272026	     -0.00026871	     -0.21096745	      0.00494176	     -0.00068544	     40.64217278
      2.09506944	     -0.05213071	      0.00020969	     -0.19320146	     -0.05780292	      0.88271932	     -0.00027070	     -0.21095493	      0.00492239	     -0.00068371	     40.71003109
      2.09643607	     -0.05213709	      0.00017373	     -0.19320685	     -0.05779620	      0.88271839	     -0.00027271	     -0.21094264	      0.00490253	     -0.00067873	     40.65081434
      2.09764885	     -0.05213767	      0.00014352	     -0.19320658	     -0.05779027	      0.88271757	     -0.00027451	     -0.21093202	      0.00488416	     -0.00067159	     40.74024368
      2.09886162	     -0.05214664	      0.00011058	     -0.19321465	     -0.05778436	      0.88271676	     -0.00027633	     -0.21092162	      0.00486522	     -0.00066167	     40.71727908
      2.10007439	     -0.05215397	      0.00007856	     -0.19322109	     -0.05777847	      0.88271597	     -0.00027817	     -0.21091149	      0.00484548	     -0.00064905	     40.77157871
      2.10165509	     -0.05217101	      0.00003520	     -0.19323696	     -0.05777083	      0.88271496	     -0.00028058	     -0.21089868	      0.00481863	     -0.00062861	     40.76579974
      2.10289389	     -0.05218160	      0.00000284	     -0.19324666	     -0.05776488	      0.88271419	     -0.00028248	     -0.21088899	      0.00479656	     -0.00060971	     40.85934670
      2.10413270	     -0.05219955	     -0.00003149	     -0.19326368	     -0.05775895	      0.88271345	     -0.00028439	     -0.21087955	      0.00477378	     -0.00058837	     40.85927039
      2.10537150	     -0.05221505	     -0.00006472	     -0.19327828	     -0.05775305	      0.88271273	     -0.00028631	     -0.21087042	      0.00475013	     -0.00056487	     40.94184496
      2.10693266	     -0.05224072	     -0.00010786	     -0.19330279	     -0.05774566	      0.88271188	     -0.00028875	     -0.21085924	      0.00471929	     -0.00053246	     40.97548054
      2.10815428	     -0.05225608	     -0.00013951	     -0.19331728	     -0.05773991	      0.88271124	     -0.00029066	     -0.21085077	      0.00469423	     -0.00050532	     41.11018677
      2.10937590	     -0.05227728	     -0.00017274	     -0.19333759	     -0.05773419	      0.88271064	     -0.00029257	     -0.21084245	      0.00466853	     -0.00047682	     41.15060501
      2.11059752	     -0.05229524	     -0.00020454	     -0.19335468	     -0.05772850	      0.88271008	     -0.00029449	     -0.21083430	      0.00464207	     -0.00044732	     41.27806216
      2.11222381	     -0.05232349	     -0.00024806	     -0.19338176	     -0.05772098	      0.88270938	     -0.00029705	     -0.21082362	      0.00460579	     -0.00040682	     41.41235692
      2.11344150	     -0.05233929	     -0.00027869	     -0.19339672	     -0.05771539	      0.88270891	     -0.00029897	     -0.21081576	      0.00457760	     -0.00037600	     41.63777515
      2.11465918	     -0.05236000	     -0.00031080	     -0.19341656	     -0.05770983	      0.88270847	     -0.00030089	     -0.21080792	      0.00454856	     -0.00034494	     41.78414507
      2.11613715	     -0.05238006	     -0.00034774	     -0.19343560	     -0.05770314	      0.88270799	     -0.00030321	     -0.21079847	      0.00451187	     -0.00030745	     42.10145887
      2.11746009	     -0.05240326	     -0.00038219	     -0.19345786	     -0.05769719	      0.88270760	     -0.00030530	     -0.21079000	      0.00447778	     -0.00027441	     42.30754177
      2.11878303	     -0.05241983	     -0.00041406	     -0.19347353	     -0.05769129	      0.88270726	     -0.00030737	     -0.21078158	      0.00444231	     -0.00024237	     42.69100888
      2.12010597	     -0.05244357	     -0.00044797	     -0.19349632	     -0.05768544	      0.88270696	     -0.00030945	     -0.21077312	      0.00440576	     -0.00021154	     42.96049056
      2.12142890	     -0.05246052	     -0.00047930	     -0.19351238	     -0.05767963	      0.88270670	     -0.00031151	     -0.21076471	      0.00436797	     -0.00018238	     43.42507219
      2.12275184	     -0.05248554	     -0.00051298	     -0.19353644	     -0.05767388	      0.88270648	     -0.00031357	     -0.21075628	      0.00432933	     -0.00015502	     43.75344338
      2.12407478	     -0.05250320	     -0.00054353	     -0.19355320	     -0.05766818	      0.88270629	     -0.00031562	     -0.21074792	      0.00428968	     -0.00012988	     44.27107660
      2.12539772	     -0.05252972	     -0.00057625	     -0.19357879	     -0.05766253	      0.88270613	     -0.00031767	     -0.21073958	      0.00424946	     -0.00010707	     44.62241587
      2.12672065	     -0.05254887	     -0.00060560	     -0.19359706	     -0.05765694	      0.88270600	     -0.00031970	     -0.21073135	      0.00420859	     -0.00008700	     45.18149317
      2.12804359	     -0.05257723	     -0.00063745	     -0.19362450	     -0.05765140	      0.88270590	     -0.00032171	     -0.21072316	      0.00416761	     -0.00006970	     45.55802749
      2.12936653	     -0.05259770	     -0.00066601	     -0.19364411	     -0.05764591	      0.88270582	     -0.00032372	     -0.21071512	      0.00412638	     -0.00005549	     46.14910912
      2.13068947	     -0.05262761	     -0.00069718	     -0.19367312	     -0.05764048	      0.88270575	     -0.00032571	     -0.21070715	      0.00408542	     -0.00004432	     46.52915318
      2.13201240	     -0.05264935	     -0.00072508	     -0.19369403	     -0.05763510	      0.88270570	     -0.00032768	     -0.21069933	      0.00404458	     -0.00003642	     47.14039272
      2.13333534	     -0.05268067	     -0.00075580	     -0.19372447	     -0.05762978	      0.88270565	     -0.00032964	     -0.21069159	      0.00400432	     -0.00003159	     47.51556899
      2.13465828	     -0.05270346	     -0.00078329	     -0.19374645	     -0.05762450	      0.88270561	     -0.00033157	     -0.21068404	      0.00396444	     -0.00002993	     48.11997874
      2.13598122	     -0.05273596	     -0.00081358	     -0.19377808	     -0.05761929	      0.88270557	     -0.00033349	     -0.21067658	      0.00392534	     -0.00003119	     48.45934327
      2.13730415	     -0.05276048	     -0.00084041	     -0.19380183	     -0.05761412	      0.88270553	     -0.00033538	     -0.21066934	      0.00388677	     -0.00003550	     49.03480002
      2.13862709	     -0.05279460	     -0.00086994	     -0.19383512	     -0.05760900	      0.88270548	     -0.00033726	     -0.21066223	      0.00384918	     -0.00004258	     49.33818658
      2.13995003	     -0.05282052	     -0.00089589	     -0.19386030	     -0.05760393	      0.88270542	     -0.00033910	     -0.21065534	      0.00381230	     -0.00005246	     49.86897661
      2.14127297	     -0.05285566	     -0.00092420	     -0.19389467	     -0.05759891	      0.88270534	     -0.00034093	     -0.21064858	      0.00377651	     -0.00006479	     50.12433499
      2.14259591	     -0.05288280	     -0.00094904	     -0.19392111	     -0.05759394	      0.88270524	     -0.00034272	     -0.21064205	      0.00374158	     -0.00007956	     50.61015626
      2.14391884	     -0.05291875	     -0.00097648	     -0.19395633	     -0.05758901	      0.88270513	     -0.00034449	     -0.21063566	      0.00370782	     -0.00009650	     50.82877395
      2.14524178	     -0.05294699	     -0.00100047	     -0.19398392	     -0.05758413	      0.88270499	     -0.00034623	     -0.21062948	      0.00367493	     -0.00011557	     51.26696687
      2.14656472	     -0.05298353	     -0.00102698	     -0.19401977	     -0.05757929	      0.88270482	     -0.00034794	     -0.21062344	      0.00364314	     -0.00013647	     51.43894904
      2.14788766	     -0.05301266	     -0.00104991	     -0.19404829	     -0.05757449	      0.88270463	     -0.00034962	     -0.21061762	      0.00361212	     -0.00015917	     51.81657284
      2.14921059	     -0.05304940	     -0.00107547	     -0.19408439	     -0.05756973	      0.88270440	     -0.00035126	     -0.21061192	      0.00358206	     -0.00018336	     51.95038249
      2.15053353	     -0.05307915	     -0.00109719	     -0.19411358	     -0.05756501	      0.88270414	     -0.00035288	     -0.21060645	      0.00355267	     -0.00020892	     52.26748151
      2.15185647	     -0.05311602	     -0.00112150	     -0.19414985	     -0.05756033	      0.88270385	     -0.00035445	     -0.21060111	      0.00352409	     -0.00023549	     52.37573578
      2.15317941	     -0.05314674	     -0.00114181	     -0.19418006	     -0.05755569	      0.88270352	     -0.00035600	     -0.21059601	      0.00349605	     -0.00026289	     52.63637125
      2.15450234	     -0.05318420	     -0.00116560	     -0.19421695	     -0.05755108	      0.88270315	     -0.00035750	     -0.21059106	      0.00346865	     -0.00029088	     52.72887504
      2.15582528	     -0.05321574	     -0.00118449	     -0.19424802	     -0.05754651	      0.88270275	     -0.00035897	     -0.21058633	      0.00344168	     -0.00031923	     52.92226870
      2.15697524	     -0.05324775	     -0.00120451	     -0.19427957	     -0.05754257	      0.88270236	     -0.00036022	     -0.21058233	      0.00341857	     -0.00034403	     52.99720301
      2.15812519	     -0.05327703	     -0.00122145	     -0.19430845	     -0.05753865	      0.88270195	     -0.00036144	     -0.21057850	      0.00339568	     -0.00036877	     53.08173152
      2.15953430	     -0.05331413	     -0.00124322	     -0.19434504	     -0.05753388	      0.88270141	     -0.00036289	     -0.21057398	      0.00336777	     -0.00039889	     53.18808409
      2.16094340	     -0.05335075	     -0.00126181	     -0.19438123	     -0.05752916	      0.88270083	     -0.00036429	     -0.21056969	      0.00333999	     -0.00042847	     53.23281232
      2.16205645	     -0.05338093	     -0.00127872	     -0.19441103	     -0.05752545	      0.88270034	     -0.00036537	     -0.21056647	      0.00331798	     -0.00045147	     53.30330151
      2.16316949	     -0.05341055	     -0.00129313	     -0.19444032	     -0.05752177	      0.88269983	     -0.00036642	     -0.21056338	      0.00329601	     -0.00047398	     53.32129423
      2.16462261	     -0.05344959	     -0.00131284	     -0.19447893	     -0.05751700	      0.88269912	     -0.00036774	     -0.21055955	      0.00326724	     -0.00050263	     53.39037937
      2.16607573	     -0.05348853	     -0.00132966	     -0.19451749	     -0.05751228	      0.88269837	     -0.00036901	     -0.21055592	      0.00323843	     -0.00053021	     53.36791475
      2.16713849	     -0.05351726	     -0.00134395	     -0.19454593	     -0.05750884	      0.88269779	     -0.00036991	     -0.21055340	      0.00321720	     -0.00054975	     53.40650448
      2.16820124	     -0.05354587	     -0.00135593	     -0.19457428	     -0.05750544	      0.88269720	     -0.00037078	     -0.21055098	      0.00319596	     -0.00056864	     53.37901765
      2.16973413	     -0.05358719	     -0.00137345	     -0.19461523	     -0.05750056	      0.88269631	     -0.00037198	     -0.21054765	      0.00316517	     -0.00059484	     53.37378066
      2.17103600	     -0.05362222	     -0.00138626	     -0.19465000	     -0.05749646	      0.88269552	     -0.00037296	     -0.21054498	      0.00313898	     -0.00061606	     53.30794914
      2.17233786	     -0.05365714	     -0.00140014	     -0.19468464	     -0.05749239	      0.88269470	     -0.00037390	     -0.21054244	      0.00311266	     -0.00063644	     53.30902748
      2.17363972	     -0.05369172	     -0.00141089	     -0.19471901	     -0.05748835	      0.88269386	     -0.00037480	     -0.21054001	      0.00308637	     -0.00065590	     53.20523985
      2.17494158	     -0.05372591	     -0.00142392	     -0.19475295	     -0.05748435	      0.88269299	     -0.00037565	     -0.21053768	      0.00305992	     -0.00067462	     53.22401276
      2.17605565	     -0.05375471	     -0.00143160	     -0.19478161	     -0.05748096	      0.88269223	     -0.00037635	     -0.21053576	      0.00303731	     -0.00068990	     53.09353026
      2.17716972	     -0.05378320	     -0.00144082	     -0.19480993	     -0.05747759	      0.88269146	     -0.00037702	     -0.21053389	      0.00301456	     -0.00070464	     53.05165273
      2.17857758	     -0.05381857	     -0.00145021	     -0.19484514	     -0.05747336	      0.88269045	     -0.00037782	     -0.21053158	      0.00298575	     -0.00072238	     52.93431173
      2.17998544	     -0.05385315	     -0.00146026	     -0.19487954	     -0.05746918	      0.88268942	     -0.00037857	     -0.21052930	      0.00295674	     -0.00073923	     52.89895977
      2.18110244	     -0.05387963	     -0.00146505	     -0.19490596	     -0.05746589	      0.88268859	     -0.00037913	     -0.21052750	      0.00293373	     -0.00075192	     52.74937573
      2.18221944	     -0.05390535	     -0.00147095	     -0.19493159	     -0.05746262	      0.88268774	     -0.00037965	     -0.21052570	      0.00291060	     -0.00076421	     52.68801961
      2.18365053	     -0.05393708	     -0.00147595	     -0.19496326	     -0.05745848	      0.88268664	     -0.00038028	     -0.21052337	      0.00288100	     -0.00077932	     52.55285324
      2.18508162	     -0.05396739	     -0.00148169	     -0.19499350	     -0.05745438	      0.88268551	     -0.00038086	     -0.21052101	      0.00285136	     -0.00079398	     52.51424068
      2.18615461	     -0.05398911	     -0.00148267	     -0.19501524	     -0.05745133	      0.88268466	     -0.00038126	     -0.21051921	      0.00282929	     -0.00080462	     52.35449490
      2.18722760	     -0.05400995	     -0.00148470	     -0.19503608	     -0.05744831	      0.88268379	     -0.00038162	     -0.21051739	      0.00280724	     -0.00081513	     52.28480300
      2.18873108	     -0.05403757	     -0.00148508	     -0.19506377	     -0.05744411	      0.88268255	     -0.00038208	     -0.21051478	      0.00277658	     -0.00082960	     52.14156621
      2.19023456	     -0.05406307	     -0.00148575	     -0.19508932	     -0.05743996	      0.88268129	     -0.00038248	     -0.21051211	      0.00274614	     -0.00084395	     52.10198259
      2.19126465	     -0.05407954	     -0.00148274	     -0.19510590	     -0.05743714	      0.88268042	     -0.00038272	     -0.21051024	      0.00272556	     -0.00085363	     51.92858315
      2.19229475	     -0.05409508	     -0.00148074	     -0.19512153	     -0.05743434	      0.88267953	     -0.00038293	     -0.21050833	      0.00270509	     -0.00086332	     51.85160225
      2.19390270	     -0.05411731	     -0.00147522	     -0.19514395	     -0.05743002	      0.88267813	     -0.00038320	     -0.21050530	      0.00267357	     -0.00087841	     51.69975943
      2.19522456	     -0.05413373	     -0.00147050	     -0.19516054	     -0.05742650	      0.88267696	     -0.00038337	     -0.21050272	      0.00264802	     -0.00089082	     51.62821876
      2.19654641	     -0.05414846	     -0.00146295	     -0.19517549	     -0.05742302	      0.88267578	     -0.00038348	     -0.21050008	      0.00262294	     -0.00090312	     51.48519413
      2.19786827	     -0.05416151	     -0.00145676	     -0.19518874	     -0.05741957	      0.88267458	     -0.00038355	     -0.21049737	      0.00259817	     -0.00091539	     51.45740749
      2.19903934	     -0.05417163	     -0.00144791	     -0.19519911	     -0.05741654	      0.88267350	     -0.00038357	     -0.21049491	      0.00257667	     -0.00092602	     51.31035339
      2.20021040	     -0.05418040	     -0.00144033	     -0.19520810	     -0.05741353	      0.88267241	     -0.00038355	     -0.21049238	      0.00255540	     -0.00093651	     51.26767046
      2.20138147	     -0.05418775	     -0.00143068	     -0.19521571	     -0.05741055	      0.88267131	     -0.00038349	     -0.21048980	      0.00253448	     -0.00094670	     51.17695092
      2.20292367	     -0.05419514	     -0.00141820	     -0.19522345	     -0.05740666	      0.88266984	     -0.00038335	     -0.21048630	      0.00250727	     -0.00095964	     51.14851958
      2.20412456	     -0.05419908	     -0.00140584	     -0.19522770	     -0.05740367	      0.88266868	     -0.00038319	     -0.21048349	      0.00248642	     -0.00096918	     51.04986556
      2.20532546	     -0.05420148	     -0.00139451	     -0.19523041	     -0.05740069	      0.88266751	     -0.00038300	     -0.21048060	      0.00246568	     -0.00097830	     51.05333867
      2.20652636	     -0.05420238	     -0.00138107	     -0.19523165	     -0.05739774	      0.88266633	     -0.00038276	     -0.21047764	      0.00244512	     -0.00098684	     51.00788091
      2.20804371	     -0.05420168	     -0.00136457	     -0.19523135	     -0.05739405	      0.88266482	     -0.00038240	     -0.21047379	      0.00241922	     -0.00099684	     51.05644432
      2.20922788	     -0.05420001	     -0.00134890	     -0.19523006	     -0.05739120	      0.88266364	     -0.00038208	     -0.21047071	      0.00239917	     -0.00100388	     51.00963388
      2.21041204	     -0.05419757	     -0.00133437	     -0.19522797	     -0.05738837	      0.88266245	     -0.00038171	     -0.21046758	      0.00237910	     -0.00101031	     51.07251569
      2.21159620	     -0.05419456	     -0.00131801	     -0.19522534	     -0.05738557	      0.88266125	     -0.00038131	     -0.21046442	      0.00235913	     -0.00101601	     51.09095624
      2.21317946	     -0.05419036	     -0.00129659	     -0.19522165	     -0.05738185	      0.88265963	     -0.00038070	     -0.21046017	      0.00233249	     -0.00102259	     51.22124511
      2.21436106	     -0.05418756	     -0.00127820	     -0.19521927	     -0.05737911	      0.88265842	     -0.00038021	     -0.21045703	      0.00231278	     -0.00102668	     51.23515115
      2.21554266	     -0.05418499	     -0.00126094	     -0.19521709	     -0.05737639	      0.88265721	     -0.00037968	     -0.21045395	      0.00229312	     -0.00103019	     51.36255131
      2.21697915	     -0.05418176	     -0.00123751	     -0.19521437	     -0.05737311	      0.88265572	     -0.00037898	     -0.21045030	      0.00226955	     -0.00103361	     51.45407367
      2.21826400	     -0.05417910	     -0.00121756	     -0.19521215	     -0.05737021	      0.88265439	     -0.00037831	     -0.21044716	      0.00224867	     -0.00103604	     51.64985379
      2.21954884	     -0.05417683	     -0.00119464	     -0.19521038	     -0.05736733	      0.88265306	     -0.00037760	     -0.21044415	      0.00222822	     -0.00103779	     51.72770696
      2.22083368	     -0.05417499	     -0.00117330	     -0.19520901	     -0.05736448	      0.88265173	     -0.00037685	     -0.21044131	      0.00220805	     -0.00103907	     51.95772084
      2.22211853	     -0.05417349	     -0.00114878	     -0.19520804	     -0.05736166	      0.88265039	     -0.00037605	     -0.21043863	      0.00218846	     -0.00103978	     52.04952290
      2.22340337	     -0.05417182	     -0.00112599	     -0.19520687	     -0.05735886	      0.88264906	     -0.00037521	     -0.21043615	      0.00216928	     -0.00104012	     52.31032041
      2.22468822	     -0.05416985	     -0.00109981	     -0.19520547	     -0.05735608	      0.88264772	     -0.00037433	     -0.21043383	      0.00215082	     -0.00103998	     52.40948488
      2.22597306	     -0.05416789	     -0.00107544	     -0.19520404	     -0.05735333	      0.88264638	     -0.00037342	     -0.21043170	      0.00213287	     -0.00103953	     52.68555924
      2.22725790	     -0.05416601	     -0.00104753	     -0.19520276	     -0.05735060	      0.88264505	     -0.00037246	     -0.21042974	      0.00211575	     -0.00103858	     52.77784483
      2.22854275	     -0.05416450	     -0.00102154	     -0.19520183	     -0.05734789	      0.88264371	     -0.00037146	     -0.21042798	      0.00209921	     -0.00103730	     53.06080866
      2.22982759	     -0.05416313	     -0.00099195	     -0.19520110	     -0.05734521	      0.88264238	     -0.00037043	     -0.21042641	      0.00208358	     -0.00103546	     53.14311716
      2.23111244	     -0.05416144	     -0.00096478	     -0.19520002	     -0.05734254	      0.88264105	     -0.00036936	     -0.21042505	      0.00206862	     -0.00103325	     53.43317834
      2.23239728	     -0.05415907	     -0.00093401	     -0.19519832	     -0.05733989	      0.88263973	     -0.00036825	     -0.21042386	      0.00205465	     -0.00103049	     53.50046950
      2.23368212	     -0.05415572	     -0.00090543	     -0.19519561	     -0.05733726	      0.88263841	     -0.00036710	     -0.21042282	      0.00204140	     -0.00102735	     53.79006828
      2.23496697	     -0.05415075	     -0.00087322	     -0.19519136	     -0.05733464	      0.88263709	     -0.00036592	     -0.21042191	      0.00202919	     -0.00102367	     53.85018182
      2.23625181	     -0.05414325	     -0.00084312	     -0.19518454	     -0.05733204	      0.88263578	     -0.00036471	     -0.21042107	      0.00201773	     -0.00101956	     54.14080419
      2.23753665	     -0.05413234	     -0.00080934	     -0.19517438	     -0.05732946	      0.88263447	     -0.00036347	     -0.21042021	      0.00200732	     -0.00101480	     54.19271616
      2.23882150	     -0.05411796	     -0.00077759	     -0.19516072	     -0.05732688	      0.88263317	     -0.00036219	     -0.21041927	      0.00199761	     -0.00100945	     54.47450764
      2.24010634	     -0.05410064	     -0.00074238	     -0.19514419	     -0.05732432	      0.88263187	     -0.00036088	     -0.21041820	      0.00198887	     -0.00100331	     54.50683886
      2.24139119	     -0.05408067	     -0.00070925	     -0.19512498	     -0.05732177	      0.88263059	     -0.00035954	     -0.21041696	      0.00198072	     -0.00099650	     54.76921199
      2.24267603	     -0.05405786	     -0.00067285	     -0.19510298	     -0.05731923	      0.88262931	     -0.00035818	     -0.21041552	      0.00197344	     -0.00098883	     54.78500041
      2.24396087	     -0.05403152	     -0.00063837	     -0.19507743	     -0.05731670	      0.88262805	     -0.00035678	     -0.21041385	      0.00196668	     -0.00098043	     55.03270214
      2.24524572	     -0.05400114	     -0.00060068	     -0.19504789	     -0.05731418	      0.88262680	     -0.00035536	     -0.21041190	      0.00196072	     -0.00097113	     55.03016982
      2.24653056	     -0.05396671	     -0.00056472	     -0.19501427	     -0.05731166	      0.88262555	     -0.00035392	     -0.21040962	      0.00195523	     -0.00096107	     55.24950360
      2.24781541	     -0.05392986	     -0.00052597	     -0.19497828	     -0.05730915	      0.88262433	     -0.00035244	     -0.21040699	      0.00195049	     -0.00095017	     55.20572589
      2.24910025	     -0.05389190	     -0.00048914	     -0.19494114	     -0.05730665	      0.88262311	     -0.00035095	     -0.21040405	      0.00194622	     -0.00093871	     55.37638820
      2.25038509	     -0.05385323	     -0.00045003	     -0.19490334	     -0.05730415	      0.88262191	     -0.00034944	     -0.21040084	      0.00194275	     -0.00092673	     55.29779865
      2.25166994	     -0.05381392	     -0.00041298	     -0.19486484	     -0.05730166	      0.88262073	     -0.00034790	     -0.21039742	      0.00193990	     -0.00091453	     55.43965470
      2.25295478	     -0.05377372	     -0.00037425	     -0.19482548	     -0.05729917	      0.88261956	     -0.00034635	     -0.21039382	      0.00193796	     -0.00090210	     55.34315615
      2.25423962	     -0.05373289	     -0.00033722	     -0.19478546	     -0.05729668	      0.88261841	     -0.00034478	     -0.21039006	      0.00193670	     -0.00088966	     55.45184126
      2.25552447	     -0.05369168	     -0.00029873	     -0.19474508	     -0.05729419	      0.88261728	     -0.00034319	     -0.21038619	      0.00193636	     -0.00087722	     55.33429011
      2.25680931	     -0.05364964	     -0.00026197	     -0.19470384	     -0.05729170	      0.88261616	     -0.00034159	     -0.21038222	      0.00193673	     -0.00086496	     55.41430079
      2.25809416	     -0.05360710	     -0.00022397	     -0.19466212	     -0.05728921	      0.88261506	     -0.00033998	     -0.21037815	      0.00193801	     -0.00085288	     55.28319253
      2.25937900	     -0.05356452	     -0.00018749	     -0.19462032	     -0.05728672	      0.88261397	     -0.00033835	     -0.21037401	      0.00193997	     -0.00084108	     55.31757827
      2.26092250	     -0.05351403	     -0.00014210	     -0.19457081	     -0.05728373	      0.88261268	     -0.00033638	     -0.21036897	      0.00194346	     -0.00082721	     55.07412613
      2.26209092	     -0.05347618	     -0.00011015	     -0.19453364	     -0.05728145	      0.88261172	     -0.00033488	     -0.21036516	      0.00194668	     -0.00081706	     55.17516846
      2.26325935	     -0.05343917	     -0.00007713	     -0.19449732	     -0.05727918	      0.88261077	     -0.00033338	     -0.21036135	      0.00195063	     -0.00080711	     54.99299150
      2.26477637	     -0.05339265	     -0.00003624	     -0.19445166	     -0.05727621	      0.88260956	     -0.00033141	     -0.21035649	      0.00195652	     -0.00079467	     54.94934775
      2.26629340	     -0.05334895	      0.00000582	     -0.19440884	     -0.05727324	      0.88260836	     -0.00032944	     -0.21035177	      0.00196357	     -0.00078275	     54.56822880
      2.26739091	     -0.05332037	      0.00003281	     -0.19438083	     -0.05727108	      0.88260750	     -0.00032800	     -0.21034850	      0.00196912	     -0.00077453	     54.64501529
      2.26848842	     -0.05329341	      0.00006112	     -0.19435446	     -0.05726892	      0.88260666	     -0.00032656	     -0.21034538	      0.00197534	     -0.00076654	     54.44858780
      2.27011957	     -0.05325591	      0.00010132	     -0.19431780	     -0.05726569	      0.88260542	     -0.00032441	     -0.21034107	      0.00198554	     -0.00075521	     54.30628746
      2.27150357	     -0.05322654	      0.00013577	     -0.19428915	     -0.05726293	      0.88260438	     -0.00032258	     -0.21033774	      0.00199524	     -0.00074604	     53.99594866
      2.27288757	     -0.05319947	      0.00016766	     -0.19426275	     -0.05726016	      0.88260335	     -0.00032075	     -0.21033471	      0.00200568	     -0.00073734	     53.95828359
      2.27427157	     -0.05317503	      0.00020130	     -0.19423901	     -0.05725738	      0.88260234	     -0.00031891	     -0.21033201	      0.00201720	     -0.00072898	     53.52416757
      2.27548821	     -0.05315554	      0.00022766	     -0.19422008	     -0.05725492	      0.88260146	     -0.00031729	     -0.21032992	      0.00202786	     -0.00072206	     53.51813646
      2.27670484	     -0.05313690	      0.00025557	     -0.19420203	     -0.05725244	      0.88260058	     -0.00031567	     -0.21032807	      0.00203938	     -0.00071538	     53.20467025
      2.27792148	     -0.05311880	      0.00028173	     -0.19418448	     -0.05724996	      0.88259971	     -0.00031405	     -0.21032644	      0.00205153	     -0.00070897	     53.07301254
      2.27957777	     -0.05309320	      0.00031804	     -0.19415966	     -0.05724654	      0.88259855	     -0.00031184	     -0.21032452	      0.00206925	     -0.00070036	     52.70265372
      2.28083128	     -0.05307550	      0.00034307	     -0.19414250	     -0.05724394	      0.88259767	     -0.00031017	     -0.21032327	      0.00208334	     -0.00069386	     52.63249681
      2.28208478	     -0.05305813	      0.00036925	     -0.19412568	     -0.05724132	      0.88259681	     -0.00030850	     -0.21032220	      0.00209819	     -0.00068724	     52.31675727
      2.28333828	     -0.05304081	      0.00039341	     -0.19410889	     -0.05723868	      0.88259595	     -0.00030683	     -0.21032126	      0.00211356	     -0.00068054	     52.18493048
      2.28495666	     -0.05301838	      0.00042515	     -0.19408715	     -0.05723524	      0.88259486	     -0.00030468	     -0.21032019	      0.00213438	     -0.00067163	     51.80763184
      2.28618988	     -0.05300124	      0.00044677	     -0.19407049	     -0.05723260	      0.88259403	     -0.00030305	     -0.21031942	      0.00215073	     -0.00066472	     51.77710184
      2.28742309	     -0.05298408	      0.00046964	     -0.19405383	     -0.05722994	      0.88259322	     -0.00030142	     -0.21031868	      0.00216773	     -0.00065756	     51.49961390
      2.28891783	     -0.05296426	      0.00049449	     -0.19403455	     -0.05722668	      0.88259224	     -0.00029945	     -0.21031780	      0.00218886	     -0.00064866	     51.40566327
      2.29041257	     -0.05294508	      0.00052047	     -0.19401594	     -0.05722339	      0.88259128	     -0.00029750	     -0.21031691	      0.00221085	     -0.00063945	     50.98170217
      2.29154140	     -0.05293088	      0.00053629	     -0.19400210	     -0.05722089	      0.88259056	     -0.00029603	     -0.21031623	      0.00222766	     -0.00063244	     51.01621505
      2.29267023	     -0.05291761	      0.00055307	     -0.19398920	     -0.05721837	      0.88258985	     -0.00029457	     -0.21031556	      0.00224498	     -0.00062529	     50.79624421
      2.29428490	     -0.05290017	      0.00057435	     -0.19397225	     -0.05721472	      0.88258885	     -0.00029249	     -0.21031462	      0.00227032	     -0.00061506	     50.67179324
      2.29568585	     -0.05288606	      0.00059254	     -0.19395855	     -0.05721152	      0.88258799	     -0.00029071	     -0.21031381	      0.00229304	     -0.00060617	     50.38748426
      2.29708680	     -0.05287341	      0.00060722	     -0.19394624	     -0.05720829	      0.88258715	     -0.00028894	     -0.21031299	      0.00231618	     -0.00059741	     50.40993576
      2.29848775	     -0.05286183	      0.00062301	     -0.19393502	     -0.05720503	      0.88258632	     -0.00028718	     -0.21031216	      0.00234005	     -0.00058864	     50.03564787
      2.29970794	     -0.05285268	      0.00063290	     -0.19392611	     -0.05720217	      0.88258561	     -0.00028567	     -0.21031141	      0.00236103	     -0.00058120	     50.11594892
      2.30092812	     -0.05284398	      0.00064379	     -0.19391767	     -0.05719927	      0.88258490	     -0.00028418	     -0.21031063	      0.00238253	     -0.00057385	     49.88218283
      2.30239917	     -0.05283446	      0.00065375	     -0.19390841	     -0.05719575	      0.88258406	     -0.00028239	     -0.21030964	      0.00240876	     -0.00056528	     49.86799240
      2.30387023	     -0.05282527	      0.00066408	     -0.19389948	     -0.05719218	      0.88258324	     -0.00028064	     -0.21030860	      0.00243559	     -0.00055696	     49.53678018
      2.30509226	     -0.05281827	      0.00066889	     -0.19389262	     -0.05718919	      0.88258256	     -0.00027920	     -0.21030766	      0.00245800	     -0.00055035	     49.64089127
      2.30631429	     -0.05281106	      0.00067473	     -0.19388557	     -0.05718618	      0.88258189	     -0.00027778	     -0.21030664	      0.00248082	     -0.00054388	     49.42789797
      2.30780654	     -0.05280251	      0.00067874	     -0.19387716	     -0.05718245	      0.88258109	     -0.00027608	     -0.21030528	      0.00250887	     -0.00053625	     49.43401424
      2.30929878	     -0.05279379	      0.00068322	     -0.19386859	     -0.05717869	      0.88258029	     -0.00027442	     -0.21030375	      0.00253741	     -0.00052884	     49.10300140
      2.31049121	     -0.05278742	      0.00068301	     -0.19386226	     -0.05717565	      0.88257966	     -0.00027312	     -0.21030240	      0.00256025	     -0.00052320	     49.23382498
      2.31168364	     -0.05278087	      0.00068366	     -0.19385578	     -0.05717258	      0.88257904	     -0.00027184	     -0.21030093	      0.00258344	     -0.00051767	     49.05763586
      2.31322558	     -0.05277286	      0.00068155	     -0.19384779	     -0.05716858	      0.88257825	     -0.00027022	     -0.21029884	      0.00261360	     -0.00051076	     49.06406722
      2.31476751	     -0.05276477	      0.00067989	     -0.19383974	     -0.05716452	      0.88257747	     -0.00026865	     -0.21029654	      0.00264419	     -0.00050398	     48.74196624
      2.31592850	     -0.05275951	      0.00067496	     -0.19383443	     -0.05716144	      0.88257689	     -0.00026750	     -0.21029466	      0.00266721	     -0.00049907	     48.87932245
      2.31708949	     -0.05275429	      0.00067104	     -0.19382919	     -0.05715833	      0.88257631	     -0.00026638	     -0.21029265	      0.00269053	     -0.00049423	     48.72754563
      2.31869735	     -0.05274816	      0.00066278	     -0.19382297	     -0.05715398	      0.88257552	     -0.00026486	     -0.21028968	      0.00272300	     -0.00048773	     48.71934792
      2.32030520	     -0.05274313	      0.00065472	     -0.19381785	     -0.05714957	      0.88257474	     -0.00026340	     -0.21028651	      0.00275594	     -0.00048135	     48.40731002
      2.32141897	     -0.05274132	      0.00064519	     -0.19381590	     -0.05714649	      0.88257421	     -0.00026243	     -0.21028422	      0.00277874	     -0.00047706	     48.54645084
      2.32253273	     -0.05273974	      0.00063690	     -0.19381421	     -0.05714338	      0.88257368	     -0.00026147	     -0.21028186	      0.00280182	     -0.00047274	     48.42624529
      2.32424878	     -0.05273953	      0.00062158	     -0.19381378	     -0.05713854	      0.88257287	     -0.00026006	     -0.21027813	      0.00283759	     -0.00046621	     48.39431799
      2.32566751	     -0.05274091	      0.00060876	     -0.19381498	     -0.05713450	      0.88257222	     -0.00025893	     -0.21027500	      0.00286752	     -0.00046085	     48.21307365
      2.32708624	     -0.05274491	      0.00059300	     -0.19381873	     -0.05713041	      0.88257157	     -0.00025786	     -0.21027185	      0.00289754	     -0.00045561	     48.28549776
      2.32850498	     -0.05274953	      0.00057922	     -0.19382315	     -0.05712627	      0.88257092	     -0.00025682	     -0.21026871	      0.00292797	     -0.00045034	     48.02749413
      2.32976392	     -0.05275634	      0.00056326	     -0.19382971	     -0.05712257	      0.88257036	     -0.00025594	     -0.21026594	      0.00295496	     -0.00044577	     48.13283070
      2.33102287	     -0.05276344	      0.00054870	     -0.19383659	     -0.05711883	      0.88256980	     -0.00025509	     -0.21026321	      0.00298229	     -0.00044120	     47.97470737
      2.33228182	     -0.05277262	      0.00053179	     -0.19384550	     -0.05711506	      0.88256925	     -0.00025427	     -0.21026052	      0.00300972	     -0.00043663	     47.98192510
      2.33393169	     -0.05278560	      0.00051039	     -0.19385815	     -0.05711007	      0.88256853	     -0.00025326	     -0.21025709	      0.00304602	     -0.00043054	     47.82546037
      2.33521500	     -0.05279838	      0.00049088	     -0.19387061	     -0.05710614	      0.88256798	     -0.00025251	     -0.21025449	      0.00307431	     -0.00042572	     47.89334011
      2.33649830	     -0.05281071	      0.00047317	     -0.19388266	     -0.05710218	      0.88256744	     -0.00025179	     -0.21025198	      0.00310287	     -0.00042072	     47.75977694
      2.33778161	     -0.05282496	      0.00045341	     -0.19389660	     -0.05709818	      0.88256690	     -0.00025111	     -0.21024952	      0.00313146	     -0.00041556	     47.76419505
      2.33941194	     -0.05284248	      0.00042971	     -0.19391375	     -0.05709304	      0.88256623	     -0.00025030	     -0.21024650	      0.00316805	     -0.00040862	     47.62940065
      2.34067099	     -0.05285867	      0.00040856	     -0.19392960	     -0.05708903	      0.88256572	     -0.00024970	     -0.21024422	      0.00319630	     -0.00040294	     47.68275742
      2.34193004	     -0.05287334	      0.00038947	     -0.19394398	     -0.05708499	      0.88256522	     -0.00024915	     -0.21024200	      0.00322472	     -0.00039687	     47.58948021
      2.34344296	     -0.05289371	      0.00036382	     -0.19396394	     -0.05708009	      0.88256462	     -0.00024852	     -0.21023937	      0.00325882	     -0.00038905	     47.62350879
      2.34495588	     -0.05291140	      0.00034054	     -0.19398126	     -0.05707513	      0.88256404	     -0.00024793	     -0.21023682	      0.00329302	     -0.00038041	     47.53695845
      2.34610059	     -0.05292916	      0.00031851	     -0.19399867	     -0.05707135	      0.88256361	     -0.00024752	     -0.21023491	      0.00331868	     -0.00037316	     47.62227827
      2.34724530	     -0.05294442	      0.00029843	     -0.19401361	     -0.05706753	      0.88256319	     -0.00024714	     -0.21023303	      0.00334424	     -0.00036506	     47.62234587
      2.34887804	     -0.05296871	      0.00026720	     -0.19403740	     -0.05706204	      0.88256260	     -0.00024664	     -0.21023039	      0.00338017	     -0.00035174	     47.68627254
      2.35028248	     -0.05298773	      0.00024141	     -0.19405601	     -0.05705728	      0.88256212	     -0.00024625	     -0.21022816	      0.00341045	     -0.00033834	     47.69609179
      2.35168691	     -0.05301081	      0.00021256	     -0.19407862	     -0.05705247	      0.88256165	     -0.00024590	     -0.21022593	      0.00343992	     -0.00032300	     47.76340290
      2.35309135	     -0.05302915	      0.00018696	     -0.19409656	     -0.05704761	      0.88256121	     -0.00024558	     -0.21022374	      0.00346859	     -0.00030566	     47.78045294
      2.35433489	     -0.05305112	      0.00016028	     -0.19411810	     -0.05704328	      0.88256084	     -0.00024533	     -0.21022177	      0.00349321	     -0.00028862	     47.84845715
      2.35557843	     -0.05306892	      0.00013628	     -0.19413552	     -0.05703893	      0.88256049	     -0.00024512	     -0.21021984	      0.00351715	     -0.00026995	     47.88954610
      2.35682197	     -0.05308982	      0.00011034	     -0.19415601	     -0.05703454	      0.88256017	     -0.00024493	     -0.21021789	      0.00354033	     -0.00024966	     47.94304913
      2.35846572	     -0.05311451	      0.00007817	     -0.19418019	     -0.05702869	      0.88255978	     -0.00024472	     -0.21021532	      0.00356976	     -0.00022050	     48.00397142
      2.35972829	     -0.05313768	      0.00005123	     -0.19420293	     -0.05702417	      0.88255952	     -0.00024459	     -0.21021331	      0.00359143	     -0.00019648	     48.04994502
      2.36099087	     -0.05315678	      0.00002711	     -0.19422166	     -0.05701963	      0.88255929	     -0.00024449	     -0.21021130	      0.00361232	     -0.00017127	     48.08347678
      2.36225344	     -0.05317898	      0.00000155	     -0.19424346	     -0.05701505	      0.88255909	     -0.00024441	     -0.21020925	      0.00363245	     -0.00014511	     48.12210993
      2.36388061	     -0.05320403	     -0.00002880	     -0.19426806	     -0.05700912	      0.88255888	     -0.00024436	     -0.21020658	      0.00365737	     -0.00011035	     48.17837054
      2.36511571	     -0.05322732	     -0.00005427	     -0.19429095	     -0.05700459	      0.88255876	     -0.00024434	     -0.21020448	      0.00367558	     -0.00008342	     48.22463074
      2.36635081	     -0.05324633	     -0.00007713	     -0.19430962	     -0.05700004	      0.88255867	     -0.00024436	     -0.21020235	      0.00369318	     -0.00005625	     48.26100998
      2.36785430	     -0.05327315	     -0.00010699	     -0.19433598	     -0.05699447	      0.88255861	     -0.00024440	     -0.21019964	      0.00371381	     -0.00002313	     48.31845211
      2.36920182	     -0.05329299	     -0.00013100	     -0.19435547	     -0.05698946	      0.88255860	     -0.00024447	     -0.21019714	      0.00373153	      0.00000626	     48.33285398
      2.37054934	     -0.05331786	     -0.00015783	     -0.19437993	     -0.05698442	      0.88255863	     -0.00024457	     -0.21019452	      0.00374857	      0.00003501	     48.38038631
      2.37189686	     -0.05333726	     -0.00018083	     -0.19439900	     -0.05697935	      0.88255870	     -0.00024470	     -0.21019183	      0.00376499	      0.00006277	     48.38310384
      2.37324438	     -0.05336268	     -0.00020737	     -0.19442402	     -0.05697427	      0.88255880	     -0.00024485	     -0.21018900	      0.00378084	      0.00008921	     48.45443734
      2.37459191	     -0.05338240	     -0.00022983	     -0.19444342	     -0.05696917	      0.88255894	     -0.00024503	     -0.21018611	      0.00379620	      0.00011406	     48.45544325
      2.37593943	     -0.05340869	     -0.00025672	     -0.19446930	     -0.05696404	      0.88255911	     -0.00024523	     -0.21018309	      0.00381110	      0.00013715	     48.56394039
      2.37728695	     -0.05342827	     -0.00027868	     -0.19448857	     -0.05695889	      0.88255930	     -0.00024546	     -0.21018001	      0.00382558	      0.00015837	     48.55356654
      2.37847473	     -0.05345154	     -0.00030226	     -0.19451148	     -0.05695434	      0.88255950	     -0.00024568	     -0.21017718	      0.00383795	      0.00017552	     48.65523541
      2.37966252	     -0.05347111	     -0.00032302	     -0.19453075	     -0.05694978	      0.88255972	     -0.00024592	     -0.21017430	      0.00385000	      0.00019126	     48.67943218
      2.38113215	     -0.05349807	     -0.00035081	     -0.19455730	     -0.05694411	      0.88256002	     -0.00024624	     -0.21017062	      0.00386435	      0.00020875	     48.78333543
      2.38260178	     -0.05352233	     -0.00037594	     -0.19458119	     -0.05693842	      0.88256033	     -0.00024659	     -0.21016684	      0.00387812	      0.00022405	     48.79153238
      2.38379248	     -0.05354556	     -0.00039932	     -0.19460406	     -0.05693380	      0.88256061	     -0.00024689	     -0.21016370	      0.00388877	      0.00023477	     48.91011263
      2.38498317	     -0.05356634	     -0.00041998	     -0.19462455	     -0.05692916	      0.88256089	     -0.00024721	     -0.21016051	      0.00389903	      0.00024402	     48.92042047
      2.38646693	     -0.05359437	     -0.00044756	     -0.19465217	     -0.05692336	      0.88256126	     -0.00024762	     -0.21015646	      0.00391120	      0.00025344	     49.03408948
      2.38795070	     -0.05362067	     -0.00047207	     -0.19467813	     -0.05691755	      0.88256164	     -0.00024806	     -0.21015236	      0.00392284	      0.00026057	     49.01335199
      2.38907948	     -0.05364367	     -0.00049375	     -0.19470081	     -0.05691312	      0.88256194	     -0.00024842	     -0.21014919	      0.00393128	      0.00026439	     49.15206083
      2.39020826	     -0.05366548	     -0.00051307	     -0.19472233	     -0.05690868	      0.88256224	     -0.00024878	     -0.21014603	      0.00393952	      0.00026693	     49.17352952
      2.39176737	     -0.05369729	     -0.00054124	     -0.19475374	     -0.05690253	      0.88256266	     -0.00024930	     -0.21014164	      0.00395048	      0.00026835	     49.30603370
      2.39332648	     -0.05372884	     -0.00056697	     -0.19478494	     -0.05689636	      0.88256308	     -0.00024984	     -0.21013728	      0.00396111	      0.00026762	     49.28698528
      2.39439640	     -0.05375242	     -0.00058746	     -0.19480822	     -0.05689212	      0.88256336	     -0.00025023	     -0.21013431	      0.00396806	      0.00026588	     49.43708327
      2.39546632	     -0.05377543	     -0.00060578	     -0.19483098	     -0.05688787	      0.88256364	     -0.00025062	     -0.21013136	      0.00397488	      0.00026331	     49.45894801
      2.39713694	     -0.05381232	     -0.00063522	     -0.19486746	     -0.05688122	      0.88256408	     -0.00025126	     -0.21012680	      0.00398511	      0.00025766	     49.57259583
      2.39849787	     -0.05384255	     -0.00065761	     -0.19489740	     -0.05687579	      0.88256443	     -0.00025179	     -0.21012314	      0.00399313	      0.00025175	     49.55313766
      2.39985880	     -0.05387365	     -0.00068149	     -0.19492818	     -0.05687035	      0.88256476	     -0.00025233	     -0.21011953	      0.00400078	      0.00024468	     49.68514159
      2.40121972	     -0.05390463	     -0.00070253	     -0.19495890	     -0.05686490	      0.88256509	     -0.00025289	     -0.21011597	      0.00400827	      0.00023666	     49.61271008
      2.40243516	     -0.05393325	     -0.00072373	     -0.19498725	     -0.05686002	      0.88256537	     -0.00025340	     -0.21011283	      0.00401465	      0.00022867	     49.74998386
      2.40365060	     -0.05396187	     -0.00074237	     -0.19501565	     -0.05685514	      0.88256565	     -0.00025391	     -0.21010974	      0.00402095	      0.00022010	     49.69407139
      2.40486603	     -0.05399087	     -0.00076198	     -0.19504441	     -0.05685025	      0.88256591	     -0.00025444	     -0.21010670	      0.00402702	      0.00021091	     49.75256328
      2.40640549	     -0.05402754	     -0.00078455	     -0.19508084	     -0.05684405	      0.88256622	     -0.00025511	     -0.21010291	      0.00403460	      0.00019856	     49.69425996
      2.40763199	     -0.05405681	     -0.00080395	     -0.19510989	     -0.05683909	      0.88256646	     -0.00025566	     -0.21009993	      0.00404044	      0.00018812	     49.79533258
      2.40885848	     -0.05408543	     -0.00082116	     -0.19513834	     -0.05683413	      0.88256669	     -0.00025621	     -0.21009698	      0.00404631	      0.00017734	     49.73092838
      2.41008498	     -0.05411398	     -0.00083955	     -0.19516670	     -0.05682917	      0.88256690	     -0.00025677	     -0.21009406	      0.00405206	      0.00016622	     49.77807689
      2.41161994	     -0.05414958	     -0.00086005	     -0.19520212	     -0.05682294	      0.88256714	     -0.00025749	     -0.21009044	      0.00405927	      0.00015209	     49.69514950
      2.41282040	     -0.05417727	     -0.00087743	     -0.19522965	     -0.05681807	      0.88256732	     -0.00025805	     -0.21008764	      0.00406481	      0.00014086	     49.77129869
      2.41402086	     -0.05420453	     -0.00089238	     -0.19525679	     -0.05681318	      0.88256748	     -0.00025862	     -0.21008484	      0.00407041	      0.00012957	     49.67928216
      2.41522132	     -0.05423116	     -0.00090789	     -0.19528331	     -0.05680829	      0.88256763	     -0.00025919	     -0.21008203	      0.00407598	      0.00011811	     49.68641162
      2.41682756	     -0.05426490	     -0.00092612	     -0.19531695	     -0.05680174	      0.88256780	     -0.00025997	     -0.21007823	      0.00408360	      0.00010261	     49.57142634
      2.41801598	     -0.05428795	     -0.00094033	     -0.19533991	     -0.05679688	      0.88256792	     -0.00026055	     -0.21007533	      0.00408925	      0.00009097	     49.61913993
      2.41920440	     -0.05430939	     -0.00095219	     -0.19536132	     -0.05679202	      0.88256802	     -0.00026114	     -0.21007232	      0.00409506	      0.00007933	     49.51102950
      2.42066207	     -0.05433277	     -0.00096724	     -0.19538466	     -0.05678605	      0.88256813	     -0.00026186	     -0.21006842	      0.00410228	      0.00006497	     49.51435788
      2.42195480	     -0.05435088	     -0.00097788	     -0.19540279	     -0.05678074	      0.88256820	     -0.00026250	     -0.21006472	      0.00410890	      0.00005231	     49.35325770
      2.42324754	     -0.05436596	     -0.00098979	     -0.19541786	     -0.05677542	      0.88256826	     -0.00026315	     -0.21006075	      0.00411557	      0.00003969	     49.38557675
      2.42454027	     -0.05437658	     -0.00099834	     -0.19542856	     -0.05677010	      0.88256830	     -0.00026381	     -0.21005645	      0.00412247	      0.00002741	     49.21378749
      2.42583301	     -0.05438252	     -0.00100843	     -0.19543453	     -0.05676476	      0.88256833	     -0.00026446	     -0.21005173	      0.00412936	      0.00001545	     49.24791799
      2.42712575	     -0.05438465	     -0.00101511	     -0.19543677	     -0.05675942	      0.88256835	     -0.00026512	     -0.21004656	      0.00413642	      0.00000407	     49.05495497
      2.42841848	     -0.05438423	     -0.00102372	     -0.19543641	     -0.05675407	      0.88256834	     -0.00026578	     -0.21004093	      0.00414338	     -0.00000680	     49.07384685
      2.42971122	     -0.05438211	     -0.00102880	     -0.19543443	     -0.05674871	      0.88256833	     -0.00026645	     -0.21003486	      0.00415043	     -0.00001697	     48.84471798
      2.43100395	     -0.05437902	     -0.00103616	     -0.19543143	     -0.05674334	      0.88256830	     -0.00026711	     -0.21002840	      0.00415734	     -0.00002666	     48.84995947
      2.43229669	     -0.05437428	     -0.00103960	     -0.19542685	     -0.05673796	      0.88256826	     -0.00026778	     -0.21002159	      0.00416439	     -0.00003573	     48.59661843
      2.43358942	     -0.05436820	     -0.00104560	     -0.19542088	     -0.05673257	      0.88256821	     -0.00026844	     -0.21001447	      0.00417133	     -0.00004438	     48.60670376
      2.43488216	     -0.05435988	     -0.00104735	     -0.19541275	     -0.05672718	      0.88256814	     -0.00026911	     -0.21000706	      0.00417846	     -0.00005249	     48.34478473
      2.43617490	     -0.05434749	     -0.00105165	     -0.19540050	     -0.05672177	      0.88256807	     -0.00026977	     -0.20999929	      0.00418552	     -0.00006031	     48.38805735
      2.43732987	     -0.05433291	     -0.00105148	     -0.19538611	     -0.05671693	      0.88256800	     -0.00027037	     -0.20999200	      0.00419201	     -0.00006684	     48.16724970
      2.43848485	     -0.05431627	     -0.00105269	     -0.19536964	     -0.05671209	      0.88256792	     -0.00027096	     -0.20998435	      0.00419843	     -0.00007310	     48.12295415
      2.43990150	     -0.05429410	     -0.00105183	     -0.19534772	     -0.05670613	      0.88256781	     -0.00027168	     -0.20997450	      0.00420638	     -0.00008039	     47.95346715
      2.44131815	     -0.05427028	     -0.00105192	     -0.19532411	     -0.05670017	      0.88256769	     -0.00027240	     -0.20996417	      0.00421425	     -0.00008745	     47.94790503
      2.44250056	     -0.05424843	     -0.00104894	     -0.19530249	     -0.05669518	      0.88256758	     -0.00027300	     -0.20995520	      0.00422095	     -0.00009315	     47.75991419
      2.44368297	     -0.05422561	     -0.00104726	     -0.19527988	     -0.05669019	      0.88256747	     -0.00027360	     -0.20994593	      0.00422759	     -0.00009883	     47.73401450
      2.44510275	     -0.05419718	     -0.00104276	     -0.19525174	     -0.05668418	      0.88256732	     -0.00027431	     -0.20993443	      0.00423570	     -0.00010562	     47.58768217
      2.44652254	     -0.05416705	     -0.00103935	     -0.19522187	     -0.05667816	      0.88256717	     -0.00027501	     -0.20992257	      0.00424382	     -0.00011259	     47.63284045
      2.44766836	     -0.05414163	     -0.00103344	     -0.19519671	     -0.05667329	      0.88256704	     -0.00027557	     -0.20991274	      0.00425058	     -0.00011829	     47.46228714
      2.44881417	     -0.05411556	     -0.00102881	     -0.19517087	     -0.05666842	      0.88256690	     -0.00027613	     -0.20990271	      0.00425738	     -0.00012421	     47.46115404
      2.45028511	     -0.05408037	     -0.00102052	     -0.19513603	     -0.05666215	      0.88256671	     -0.00027684	     -0.20988955	      0.00426636	     -0.00013204	     47.37210877
      2.45175605	     -0.05404334	     -0.00101318	     -0.19509930	     -0.05665587	      0.88256651	     -0.00027755	     -0.20987607	      0.00427549	     -0.00014024	     47.46709144
      2.45287523	     -0.05401388	     -0.00100452	     -0.19507014	     -0.05665108	      0.88256635	     -0.00027807	     -0.20986562	      0.00428269	     -0.00014660	     47.33570764
      2.45399441	     -0.05398322	     -0.00099705	     -0.19503974	     -0.05664628	      0.88256618	     -0.00027860	     -0.20985499	      0.00428994	     -0.00015314	     47.36956891
      2.45552291	     -0.05393992	     -0.00098466	     -0.19499684	     -0.05663972	      0.88256594	     -0.00027930	     -0.20984020	      0.00430010	     -0.00016220	     47.32638312
      2.45705142	     -0.05389531	     -0.00097345	     -0.19495260	     -0.05663313	      0.88256569	     -0.00028000	     -0.20982515	      0.00431041	     -0.00017144	     47.46879289
      2.45812691	     -0.05386269	     -0.00096239	     -0.19492030	     -0.05662849	      0.88256550	     -0.00028048	     -0.20981440	      0.00431793	     -0.00017787	     47.34271167
      2.45920240	     -0.05382963	     -0.00095257	     -0.19488751	     -0.05662385	      0.88256530	     -0.00028096	     -0.20980354	      0.00432552	     -0.00018433	     47.37791728
      2.46082761	     -0.05378043	     -0.00093586	     -0.19483878	     -0.05661681	      0.88256500	     -0.00028167	     -0.20978697	      0.00433731	     -0.00019399	     47.34946839
      2.46218472	     -0.05373999	     -0.00092217	     -0.19479872	     -0.05661091	      0.88256473	     -0.00028225	     -0.20977306	      0.00434735	     -0.00020204	     47.42141427
      2.46354184	     -0.05369960	     -0.00090588	     -0.19475875	     -0.05660501	      0.88256445	     -0.00028283	     -0.20975913	      0.00435771	     -0.00020999	     47.34826304
      2.46489895	     -0.05365819	     -0.00089106	     -0.19471773	     -0.05659909	      0.88256416	     -0.00028340	     -0.20974519	      0.00436818	     -0.00021791	     47.48292373
      2.46611051	     -0.05362021	     -0.00087457	     -0.19468015	     -0.05659379	      0.88256389	     -0.00028390	     -0.20973272	      0.00437781	     -0.00022477	     47.38594967
      2.46732206	     -0.05358114	     -0.00085944	     -0.19464146	     -0.05658848	      0.88256361	     -0.00028439	     -0.20972021	      0.00438746	     -0.00023151	     47.46910665
      2.46853362	     -0.05354097	     -0.00084227	     -0.19460171	     -0.05658316	      0.88256333	     -0.00028487	     -0.20970765	      0.00439725	     -0.00023799	     47.44315925
      2.47009979	     -0.05348882	     -0.00082069	     -0.19455007	     -0.05657626	      0.88256295	     -0.00028549	     -0.20969137	      0.00440987	     -0.00024603	     47.53608530
      2.47133754	     -0.05344698	     -0.00080116	     -0.19450869	     -0.05657080	      0.88256264	     -0.00028596	     -0.20967847	      0.00441993	     -0.00025203	     47.45962441
      2.47257528	     -0.05340405	     -0.00078281	     -0.19446620	     -0.05656532	      0.88256232	     -0.00028643	     -0.20966553	      0.00442986	     -0.00025777	     47.54678643
      2.47381302	     -0.05335939	     -0.00076236	     -0.19442200	     -0.05655983	      0.88256200	     -0.00028688	     -0.20965255	      0.00443981	     -0.00026313	     47.52244628
      2.47535889	     -0.05330180	     -0.00073746	     -0.19436497	     -0.05655296	      0.88256159	     -0.00028743	     -0.20963623	      0.00445204	     -0.00026931	     47.63623623
      2.47657952	     -0.05325577	     -0.00071560	     -0.19431943	     -0.05654752	      0.88256126	     -0.00028786	     -0.20962329	      0.00446162	     -0.00027364	     47.55102090
      2.47780016	     -0.05320889	     -0.00069507	     -0.19427301	     -0.05654207	      0.88256092	     -0.00028827	     -0.20961032	      0.00447097	     -0.00027756	     47.63557463
      2.47902080	     -0.05316036	     -0.00067264	     -0.19422497	     -0.05653660	      0.88256058	     -0.00028867	     -0.20959731	      0.00448023	     -0.00028097	     47.61901500
      2.48062708	     -0.05309346	     -0.00064353	     -0.19415871	     -0.05652940	      0.88256013	     -0.00028918	     -0.20958006	      0.00449212	     -0.00028474	     47.74223563
      2.48184243	     -0.05304082	     -0.00061901	     -0.19410658	     -0.05652393	      0.88255978	     -0.00028955	     -0.20956688	      0.00450101	     -0.00028693	     47.66357429
      2.48305778	     -0.05298709	     -0.00059570	     -0.19405335	     -0.05651846	      0.88255943	     -0.00028990	     -0.20955359	      0.00450961	     -0.00028864	     47.74579292
      2.48452363	     -0.05292054	     -0.00056523	     -0.19398744	     -0.05651184	      0.88255901	     -0.00029032	     -0.20953741	      0.00451979	     -0.00028995	     47.69850286
      2.48583841	     -0.05285995	     -0.00053945	     -0.19392738	     -0.05650589	      0.88255862	     -0.00029067	     -0.20952275	      0.00452855	     -0.00029050	     47.81843588
      2.48715319	     -0.05279758	     -0.00051088	     -0.19386560	     -0.05649993	      0.88255824	     -0.00029100	     -0.20950797	      0.00453718	     -0.00029033	     47.72351405
      2.48846796	     -0.05273256	     -0.00048395	     -0.19380113	     -0.05649396	      0.88255786	     -0.00029132	     -0.20949303	      0.00454545	     -0.00028959	     47.85609165
      2.48978274	     -0.05266537	     -0.00045396	     -0.19373453	     -0.05648798	      0.88255748	     -0.00029163	     -0.20947790	      0.00455363	     -0.00028815	     47.75299746
      2.49109752	     -0.05259745	     -0.00042578	     -0.19366718	     -0.05648198	      0.88255710	     -0.00029191	     -0.20946259	      0.00456143	     -0.00028616	     47.87893307
      2.49241229	     -0.05252868	     -0.00039456	     -0.19359902	     -0.05647598	      0.88255673	     -0.00029218	     -0.20944713	      0.00456915	     -0.00028351	     47.75704895
      2.49372707	     -0.05245985	     -0.00036564	     -0.19353074	     -0.05646997	      0.88255636	     -0.00029243	     -0.20943154	      0.00457651	     -0.00028045	     47.88056078
      2.49504185	     -0.05239045	     -0.00033358	     -0.19346195	     -0.05646395	      0.88255599	     -0.00029267	     -0.20941585	      0.00458385	     -0.00027692	     47.74373745
      2.49635662	     -0.05232123	     -0.00030402	     -0.19339329	     -0.05645792	      0.88255563	     -0.00029288	     -0.20940008	      0.00459087	     -0.00027318	     47.86418295
      2.49767140	     -0.05225168	     -0.00027123	     -0.19332435	     -0.05645188	      0.88255527	     -0.00029308	     -0.20938427	      0.00459792	     -0.00026917	     47.71177028
      2.49898618	     -0.05218337	     -0.00024123	     -0.19325659	     -0.05644583	      0.88255492	     -0.00029326	     -0.20936843	      0.00460468	     -0.00026514	     47.81904948
      2.50030095	     -0.05211431	     -0.00020787	     -0.19318814	     -0.05643977	      0.88255458	     -0.00029343	     -0.20935260	      0.00461149	     -0.00026103	     47.65525321
      2.50161573	     -0.05204505	     -0.00017732	     -0.19311943	     -0.05643370	      0.88255424	     -0.00029358	     -0.20933676	      0.00461803	     -0.00025705	     47.75993668
      2.50293051	     -0.05197486	     -0.00014334	     -0.19304985	     -0.05642762	      0.88255390	     -0.00029371	     -0.20932091	      0.00462461	     -0.00025308	     47.58243646
      2.50424528	     -0.05190757	     -0.00011270	     -0.19298309	     -0.05642154	      0.88255357	     -0.00029382	     -0.20930507	      0.00463088	     -0.00024935	     47.65701239
      2.50556006	     -0.05184127	     -0.00007873	     -0.19291738	     -0.05641545	      0.88255325	     -0.00029392	     -0.20928933	      0.00463716	     -0.00024584	     47.46246939
      2.50687483	     -0.05177914	     -0.00004842	     -0.19285576	     -0.05640935	      0.88255292	     -0.00029401	     -0.20927373	      0.00464317	     -0.00024281	     47.51696477
      2.50818961	     -0.05171836	     -0.00001474	     -0.19279555	     -0.05640324	      0.88255261	     -0.00029407	     -0.20925835	      0.00464924	     -0.00024027	     47.31867355
      2.50950439	     -0.05166295	      0.00001491	     -0.19274062	     -0.05639712	      0.88255229	     -0.00029413	     -0.20924324	      0.00465510	     -0.00023848	     47.35083624
      2.51081916	     -0.05160801	      0.00004817	     -0.19268624	     -0.05639100	      0.88255198	     -0.00029417	     -0.20922846	      0.00466107	     -0.00023742	     47.15761373
      2.51213394	     -0.05155956	      0.00007701	     -0.19263824	     -0.05638486	      0.88255167	     -0.00029419	     -0.20921403	      0.00466690	     -0.00023731	     47.16100713
      2.51344872	     -0.05151074	      0.00010985	     -0.19258996	     -0.05637873	      0.88255135	     -0.00029420	     -0.20920001	      0.00467287	     -0.00023812	     46.97866550
      2.51476349	     -0.05147026	      0.00013785	     -0.19254990	     -0.05637258	      0.88255104	     -0.00029421	     -0.20918641	      0.00467878	     -0.00023999	     46.94000027
      2.51607827	     -0.05142793	      0.00017030	     -0.19250810	     -0.05636642	      0.88255072	     -0.00029419	     -0.20917331	      0.00468485	     -0.00024294	     46.78165810
      2.51724638	     -0.05139946	      0.00019444	     -0.19247999	     -0.05636095	      0.88255044	     -0.00029417	     -0.20916208	      0.00469029	     -0.00024658	     46.68160553
      2.51841448	     -0.05136967	      0.00022111	     -0.19245062	     -0.05635546	      0.88255015	     -0.00029414	     -0.20915129	      0.00469589	     -0.00025118	     46.57794879
      2.51984426	     -0.05134038	      0.00025115	     -0.19242178	     -0.05634875	      0.88254978	     -0.00029410	     -0.20913867	      0.00470296	     -0.00025813	     46.42671291
      2.52127403	     -0.05131036	      0.00028329	     -0.19239225	     -0.05634202	      0.88254941	     -0.00029404	     -0.20912676	      0.00471028	     -0.00026656	     46.35349328
      2.52243004	     -0.05129487	      0.00030588	     -0.19237710	     -0.05633657	      0.88254910	     -0.00029398	     -0.20911761	      0.00471645	     -0.00027435	     46.15407352
      2.52358606	     -0.05127753	      0.00033056	     -0.19236013	     -0.05633111	      0.88254877	     -0.00029392	     -0.20910896	      0.00472277	     -0.00028304	     46.06867811
      2.52503743	     -0.05126398	      0.00035914	     -0.19234701	     -0.05632425	      0.88254835	     -0.00029383	     -0.20909880	      0.00473104	     -0.00029513	     45.84770406
      2.52648880	     -0.05124930	      0.00038986	     -0.19233280	     -0.05631738	      0.88254792	     -0.00029373	     -0.20908949	      0.00473956	     -0.00030846	     45.81688947
      2.52759421	     -0.05124815	      0.00040998	     -0.19233195	     -0.05631214	      0.88254757	     -0.00029365	     -0.20908294	      0.00474637	     -0.00031934	     45.52535760
      2.52869963	     -0.05124442	      0.00043192	     -0.19232855	     -0.05630688	      0.88254721	     -0.00029356	     -0.20907691	      0.00475333	     -0.00033090	     45.42855697
      2.53022298	     -0.05124569	      0.00046000	     -0.19233024	     -0.05629964	      0.88254669	     -0.00029343	     -0.20906941	      0.00476334	     -0.00034783	     45.17169699
      2.53174634	     -0.05124584	      0.00048926	     -0.19233083	     -0.05629237	      0.88254615	     -0.00029328	     -0.20906293	      0.00477372	     -0.00036581	     45.14500752
      2.53281129	     -0.05125521	      0.00050657	     -0.19234046	     -0.05628728	      0.88254575	     -0.00029318	     -0.20905893	      0.00478136	     -0.00037887	     44.82360698
      2.53387625	     -0.05126107	      0.00052538	     -0.19234661	     -0.05628219	      0.88254534	     -0.00029307	     -0.20905543	      0.00478918	     -0.00039236	     44.72546522
      2.53549487	     -0.05127541	      0.00055210	     -0.19236135	     -0.05627443	      0.88254469	     -0.00029290	     -0.20905090	      0.00480159	     -0.00041338	     44.46863268
      2.53684306	     -0.05128588	      0.00057475	     -0.19237218	     -0.05626795	      0.88254412	     -0.00029275	     -0.20904785	      0.00481230	     -0.00043124	     44.38219775
      2.53819125	     -0.05130260	      0.00059478	     -0.19238921	     -0.05626145	      0.88254353	     -0.00029260	     -0.20904534	      0.00482347	     -0.00044914	     44.10294016
      2.53953943	     -0.05131407	      0.00061637	     -0.19240102	     -0.05625494	      0.88254291	     -0.00029244	     -0.20904336	      0.00483489	     -0.00046702	     44.07850863
      2.54074291	     -0.05133305	      0.00063221	     -0.19242024	     -0.05624911	      0.88254234	     -0.00029230	     -0.20904196	      0.00484549	     -0.00048268	     43.78969671
      2.54194638	     -0.05134706	      0.00064958	     -0.19243454	     -0.05624328	      0.88254175	     -0.00029215	     -0.20904094	      0.00485626	     -0.00049806	     43.71741519
      2.54314986	     -0.05136633	      0.00066475	     -0.19245405	     -0.05623743	      0.88254114	     -0.00029201	     -0.20904022	      0.00486738	     -0.00051298	     43.52054091
      2.54470641	     -0.05138854	      0.00068451	     -0.19247658	     -0.05622984	      0.88254033	     -0.00029181	     -0.20903975	      0.00488212	     -0.00053154	     43.41139221
      2.54593958	     -0.05141212	      0.00069725	     -0.19250037	     -0.05622381	      0.88253966	     -0.00029166	     -0.20903965	      0.00489424	     -0.00054547	     43.17700956
      2.54717275	     -0.05143089	      0.00071070	     -0.19251936	     -0.05621777	      0.88253898	     -0.00029151	     -0.20903981	      0.00490662	     -0.00055869	     43.10563803
      2.54840592	     -0.05145412	      0.00072136	     -0.19254277	     -0.05621171	      0.88253828	     -0.00029135	     -0.20904013	      0.00491942	     -0.00057098	     42.94696225
      2.54993800	     -0.05147897	      0.00073414	     -0.19256783	     -0.05620416	      0.88253740	     -0.00029116	     -0.20904074	      0.00493570	     -0.00058474	     42.88251485
      2.55115473	     -0.05150424	      0.00074081	     -0.19259321	     -0.05619815	      0.88253668	     -0.00029101	     -0.20904131	      0.00494899	     -0.00059420	     42.70943560
      2.55237146	     -0.05152385	      0.00074793	     -0.19261295	     -0.05619212	      0.88253595	     -0.00029087	     -0.20904196	      0.00496237	     -0.00060226	     42.66452122
      2.55358819	     -0.05154672	      0.00075238	     -0.19263590	     -0.05618607	      0.88253522	     -0.00029072	     -0.20904260	      0.00497591	     -0.00060871	     42.55839135
      2.55518412	     -0.05157241	      0.00075756	     -0.19266168	     -0.05617811	      0.88253424	     -0.00029053	     -0.20904342	      0.00499367	     -0.00061461	     42.50996763
      2.55639781	     -0.05159747	      0.00075800	     -0.19268675	     -0.05617205	      0.88253349	     -0.00029039	     -0.20904396	      0.00500722	     -0.00061697	     42.38834901
      2.55761149	     -0.05161774	      0.00075879	     -0.19270704	     -0.05616596	      0.88253274	     -0.00029025	     -0.20904446	      0.00502064	     -0.00061753	     42.36113393
      2.55906970	     -0.05164754	      0.00075617	     -0.19273679	     -0.05615863	      0.88253184	     -0.00029009	     -0.20904495	      0.00503674	     -0.00061570	     42.27364572
      2.56052790	     -0.05167087	      0.00075395	     -0.19276010	     -0.05615127	      0.88253095	     -0.00028993	     -0.20904536	      0.00505259	     -0.00061127	     42.31031275
      2.56163217	     -0.05169672	      0.00074829	     -0.19278585	     -0.05614568	      0.88253028	     -0.00028982	     -0.20904556	      0.00506461	     -0.00060611	     42.20599338
      2.56273645	     -0.05171768	      0.00074349	     -0.19280674	     -0.05614009	      0.88252961	     -0.00028970	     -0.20904573	      0.00507642	     -0.00059954	     42.19160143
      2.56431743	     -0.05175172	      0.00073384	     -0.19284062	     -0.05613205	      0.88252867	     -0.00028954	     -0.20904584	      0.00509320	     -0.00058777	     42.13598734
      2.56568933	     -0.05177785	      0.00072500	     -0.19286662	     -0.05612505	      0.88252787	     -0.00028940	     -0.20904585	      0.00510755	     -0.00057552	     42.14224274
      2.56706123	     -0.05181036	      0.00071235	     -0.19289892	     -0.05611803	      0.88252709	     -0.00028927	     -0.20904574	      0.00512188	     -0.00056144	     42.07689988
      2.56843312	     -0.05183569	      0.00070084	     -0.19292407	     -0.05611100	      0.88252633	     -0.00028914	     -0.20904557	      0.00513601	     -0.00054582	     42.12462136
      2.56962834	     -0.05186568	      0.00068694	     -0.19295383	     -0.05610485	      0.88252569	     -0.00028902	     -0.20904530	      0.00514841	     -0.00053094	     42.05950810
      2.57082356	     -0.05188982	      0.00067400	     -0.19297777	     -0.05609869	      0.88252507	     -0.00028891	     -0.20904498	      0.00516068	     -0.00051510	     42.08656117
      2.57226460	     -0.05192352	      0.00065538	     -0.19301118	     -0.05609124	      0.88252434	     -0.00028878	     -0.20904443	      0.00517550	     -0.00049468	     42.06665855
      2.57370563	     -0.05195100	      0.00063734	     -0.19303838	     -0.05608377	      0.88252364	     -0.00028865	     -0.20904375	      0.00519010	     -0.00047305	     42.13798624
      2.57490299	     -0.05198023	      0.00061883	     -0.19306731	     -0.05607755	      0.88252309	     -0.00028854	     -0.20904301	      0.00520223	     -0.00045411	     42.09347530
      2.57610036	     -0.05200344	      0.00060141	     -0.19309025	     -0.05607132	      0.88252255	     -0.00028843	     -0.20904217	      0.00521412	     -0.00043448	     42.14076146
      2.57756297	     -0.05203575	      0.00057733	     -0.19312218	     -0.05606368	      0.88252194	     -0.00028829	     -0.20904092	      0.00522849	     -0.00040957	     42.14626397
      2.57902559	     -0.05206098	      0.00055420	     -0.19314706	     -0.05605602	      0.88252136	     -0.00028816	     -0.20903948	      0.00524245	     -0.00038380	     42.25387650
      2.58019235	     -0.05208723	      0.00053241	     -0.19317295	     -0.05604990	      0.88252092	     -0.00028805	     -0.20903810	      0.00525343	     -0.00036262	     42.21992813
      2.58135912	     -0.05210747	      0.00051194	     -0.19319288	     -0.05604376	      0.88252051	     -0.00028793	     -0.20903658	      0.00526404	     -0.00034110	     42.27534187
      2.58287201	     -0.05213713	      0.00048314	     -0.19322208	     -0.05603579	      0.88252001	     -0.00028779	     -0.20903436	      0.00527744	     -0.00031280	     42.30272474
      2.58438490	     -0.05216003	      0.00045554	     -0.19324455	     -0.05602779	      0.88251956	     -0.00028763	     -0.20903188	      0.00529029	     -0.00028437	     42.44310228
      2.58551719	     -0.05218363	      0.00043157	     -0.19326777	     -0.05602180	      0.88251925	     -0.00028751	     -0.20902979	      0.00529970	     -0.00026301	     42.42886832
      2.58664947	     -0.05220153	      0.00040923	     -0.19328532	     -0.05601579	      0.88251897	     -0.00028739	     -0.20902756	      0.00530875	     -0.00024180	     42.49763972
      2.58822871	     -0.05222937	      0.00037513	     -0.19331262	     -0.05600740	      0.88251861	     -0.00028720	     -0.20902416	      0.00532091	     -0.00021243	     42.56890266
      2.58964599	     -0.05224999	      0.00034565	     -0.19333277	     -0.05599985	      0.88251833	     -0.00028703	     -0.20902086	      0.00533128	     -0.00018648	     42.66236218
      2.59106327	     -0.05227745	      0.00031202	     -0.19335969	     -0.05599229	      0.88251808	     -0.00028685	     -0.20901729	      0.00534126	     -0.00016104	     42.74118795
      2.59220313	     -0.05229242	      0.00028807	     -0.19337428	     -0.05598619	      0.88251791	     -0.00028670	     -0.20901428	      0.00534890	     -0.00014111	     42.80504805
      2.59334299	     -0.05231222	      0.00026106	     -0.19339365	     -0.05598009	      0.88251776	     -0.00028653	     -0.20901112	      0.00535628	     -0.00012168	     42.88190011
      2.59485289	     -0.05233561	      0.00022656	     -0.19341649	     -0.05597200	      0.88251759	     -0.00028631	     -0.20900675	      0.00536559	     -0.00009687	     42.96341352
      2.59620955	     -0.05235937	      0.00019272	     -0.19343970	     -0.05596471	      0.88251748	     -0.00028609	     -0.20900262	      0.00537347	     -0.00007559	     43.09200312
      2.59756620	     -0.05237946	      0.00016187	     -0.19345930	     -0.05595742	      0.88251739	     -0.00028586	     -0.20899837	      0.00538096	     -0.00005533	     43.10228698
      2.59870772	     -0.05239953	      0.00013228	     -0.19347889	     -0.05595127	      0.88251733	     -0.00028565	     -0.20899466	      0.00538688	     -0.00003924	     43.24253302
      2.59984923	     -0.05241762	      0.00010490	     -0.19349654	     -0.05594512	      0.88251730	     -0.00028543	     -0.20899087	      0.00539260	     -0.00002400	     43.27701838
      2.60126490	     -0.05244111	      0.00006902	     -0.19351946	     -0.05593748	      0.88251728	     -0.00028515	     -0.20898604	      0.00539929	     -0.00000639	     43.42950130
      2.60268056	     -0.05246362	      0.00003520	     -0.19354144	     -0.05592983	      0.88251728	     -0.00028484	     -0.20898109	      0.00540567	      0.00000995	     43.44965754
      2.60377980	     -0.05248174	      0.00000615	     -0.19355909	     -0.05592389	      0.88251730	     -0.00028459	     -0.20897716	      0.00541023	      0.00002166	     43.61746302
      2.60487904	     -0.05249903	     -0.00002090	     -0.19357594	     -0.05591794	      0.88251733	     -0.00028433	     -0.20897316	      0.00541459	      0.00003263	     43.66768555
      2.60634507	     -0.05252155	     -0.00005843	     -0.19359787	     -0.05591000	      0.88251738	     -0.00028395	     -0.20896770	      0.00541988	      0.00004611	     43.83621607
      2.60781109	     -0.05254269	     -0.00009385	     -0.19361845	     -0.05590205	      0.88251746	     -0.00028356	     -0.20896210	      0.00542464	      0.00005843	     43.87357004
      2.60885754	     -0.05255708	     -0.00012153	     -0.19363240	     -0.05589637	      0.88251753	     -0.00028326	     -0.20895799	      0.00542751	      0.00006645	     44.03818598
      2.60990400	     -0.05257052	     -0.00014730	     -0.19364544	     -0.05589069	      0.88251760	     -0.00028295	     -0.20895378	      0.00543009	      0.00007395	     44.09863899
      2.61145769	     -0.05258858	     -0.00018631	     -0.19366289	     -0.05588225	      0.88251772	     -0.00028246	     -0.20894734	      0.00543312	      0.00008408	     44.26128142
      2.61275695	     -0.05260057	     -0.00021750	     -0.19367439	     -0.05587519	      0.88251784	     -0.00028204	     -0.20894172	      0.00543499	      0.00009176	     44.33046672
      2.61405621	     -0.05260872	     -0.00025003	     -0.19368204	     -0.05586813	      0.88251796	     -0.00028159	     -0.20893583	      0.00543607	      0.00009878	     44.51052142
      2.61535547	     -0.05261118	     -0.00027945	     -0.19368405	     -0.05586106	      0.88251809	     -0.00028112	     -0.20892957	      0.00543653	      0.00010537	     44.57687169
      2.61665473	     -0.05260589	     -0.00031097	     -0.19367828	     -0.05585400	      0.88251823	     -0.00028064	     -0.20892279	      0.00543610	      0.00011157	     44.82504438
      2.61774476	     -0.05259550	     -0.00033385	     -0.19366756	     -0.05584808	      0.88251836	     -0.00028022	     -0.20891661	      0.00543522	      0.00011681	     44.86836062
      2.61883479	     -0.05257910	     -0.00035793	     -0.19365079	     -0.05584215	      0.88251849	     -0.00027979	     -0.20890990	      0.00543361	      0.00012210	     45.02666902
      2.62025486	     -0.05254945	     -0.00038697	     -0.19362071	     -0.05583444	      0.88251867	     -0.00027920	     -0.20890025	      0.00543052	      0.00012941	     45.18007249
      2.62167494	     -0.05251155	     -0.00041673	     -0.19358235	     -0.05582673	      0.88251886	     -0.00027860	     -0.20888952	      0.00542603	      0.00013731	     45.41455409
      2.62275782	     -0.05247778	     -0.00043645	     -0.19354828	     -0.05582086	      0.88251901	     -0.00027812	     -0.20888058	      0.00542175	      0.00014391	     45.48262847
      2.62384070	     -0.05243994	     -0.00045746	     -0.19351012	     -0.05581499	      0.88251917	     -0.00027764	     -0.20887099	      0.00541656	      0.00015095	     45.63634111
      2.62529443	     -0.05238415	     -0.00048394	     -0.19345391	     -0.05580712	      0.88251940	     -0.00027697	     -0.20885713	      0.00540824	      0.00016132	     45.79104942
      2.62674816	     -0.05232471	     -0.00051173	     -0.19339400	     -0.05579926	      0.88251964	     -0.00027628	     -0.20884225	      0.00539821	      0.00017257	     46.03165302
      2.62776934	     -0.05228069	     -0.00052834	     -0.19334970	     -0.05579376	      0.88251982	     -0.00027578	     -0.20883122	      0.00539030	      0.00018104	     46.09203626
      2.62879051	     -0.05223499	     -0.00054636	     -0.19330368	     -0.05578826	      0.88252001	     -0.00027528	     -0.20881974	      0.00538155	      0.00018985	     46.22909570
      2.63034904	     -0.05216287	     -0.00057225	     -0.19323110	     -0.05577988	      0.88252032	     -0.00027449	     -0.20880144	      0.00536676	      0.00020395	     46.41522310
      2.63163858	     -0.05210134	     -0.00059424	     -0.19316915	     -0.05577297	      0.88252059	     -0.00027383	     -0.20878563	      0.00535319	      0.00021601	     46.59591729
      2.63292811	     -0.05203925	     -0.00061375	     -0.19310669	     -0.05576607	      0.88252087	     -0.00027315	     -0.20876931	      0.00533853	      0.00022834	     46.72356690
      2.63421765	     -0.05197606	     -0.00063469	     -0.19304308	     -0.05575920	      0.88252117	     -0.00027245	     -0.20875253	      0.00532269	      0.00024058	     46.90198962
      2.63536742	     -0.05191871	     -0.00065017	     -0.19298540	     -0.05575309	      0.88252146	     -0.00027182	     -0.20873721	      0.00530780	      0.00025136	     46.99628210
      2.63651719	     -0.05186062	     -0.00066702	     -0.19292696	     -0.05574699	      0.88252175	     -0.00027119	     -0.20872157	      0.00529210	      0.00026174	     47.13072715
      2.63766696	     -0.05180363	     -0.00068216	     -0.19286964	     -0.05574092	      0.88252206	     -0.00027054	     -0.20870568	      0.00527574	      0.00027170	     47.23374843
      2.63914578	     -0.05173272	     -0.00070266	     -0.19279826	     -0.05573313	      0.88252247	     -0.00026969	     -0.20868499	      0.00525374	      0.00028348	     47.39674879
      2.64031331	     -0.05167826	     -0.00071665	     -0.19274347	     -0.05572701	      0.88252281	     -0.00026901	     -0.20866852	      0.00523579	      0.00029181	     47.48910031
      2.64148083	     -0.05162492	     -0.00073206	     -0.19268976	     -0.05572091	      0.88252315	     -0.00026832	     -0.20865196	      0.00521729	      0.00029903	     47.60722491
      2.64264836	     -0.05157228	     -0.00074569	     -0.19263678	     -0.05571483	      0.88252350	     -0.00026763	     -0.20863535	      0.00519841	      0.00030511	     47.70435490
      2.64411610	     -0.05150591	     -0.00076358	     -0.19256996	     -0.05570722	      0.88252396	     -0.00026674	     -0.20861438	      0.00517408	      0.00031091	     47.85031297
      2.64526471	     -0.05145349	     -0.00077509	     -0.19251724	     -0.05570128	      0.88252432	     -0.00026603	     -0.20859789	      0.00515472	      0.00031405	     47.92393509
      2.64641332	     -0.05140120	     -0.00078787	     -0.19246461	     -0.05569537	      0.88252468	     -0.00026532	     -0.20858133	      0.00513498	      0.00031583	     48.01001412
      2.64756193	     -0.05134964	     -0.00079901	     -0.19241274	     -0.05568949	      0.88252504	     -0.00026460	     -0.20856471	      0.00511495	      0.00031630	     48.07201617
      2.64909158	     -0.05128175	     -0.00081432	     -0.19234442	     -0.05568168	      0.88252552	     -0.00026362	     -0.20854250	      0.00508778	      0.00031477	     48.16929341
      2.65023431	     -0.05123150	     -0.00082346	     -0.19229388	     -0.05567588	      0.88252588	     -0.00026289	     -0.20852588	      0.00506725	      0.00031210	     48.20354413
      2.65137705	     -0.05118183	     -0.00083389	     -0.19224390	     -0.05567010	      0.88252624	     -0.00026214	     -0.20850923	      0.00504643	      0.00030801	     48.25155254
      2.65276602	     -0.05112257	     -0.00084438	     -0.19218430	     -0.05566311	      0.88252666	     -0.00026123	     -0.20848900	      0.00502088	      0.00030126	     48.28607562
      2.65400587	     -0.05107094	     -0.00085499	     -0.19213234	     -0.05565690	      0.88252703	     -0.00026040	     -0.20847095	      0.00499777	      0.00029349	     48.32257018
      2.65524572	     -0.05102051	     -0.00086287	     -0.19208163	     -0.05565072	      0.88252739	     -0.00025957	     -0.20845296	      0.00497451	      0.00028419	     48.32112634
      2.65648556	     -0.05097070	     -0.00087249	     -0.19203149	     -0.05564457	      0.88252773	     -0.00025873	     -0.20843502	      0.00495099	      0.00027325	     48.34465898
      2.65772541	     -0.05092068	     -0.00087907	     -0.19198121	     -0.05563844	      0.88252806	     -0.00025788	     -0.20841713	      0.00492740	      0.00026086	     48.33056020
      2.65896526	     -0.05087063	     -0.00088752	     -0.19193085	     -0.05563235	      0.88252838	     -0.00025703	     -0.20839927	      0.00490358	      0.00024695	     48.34658827
      2.66020511	     -0.05082078	     -0.00089268	     -0.19188075	     -0.05562628	      0.88252868	     -0.00025616	     -0.20838142	      0.00487970	      0.00023178	     48.31070520
      2.66144496	     -0.05077116	     -0.00089989	     -0.19183085	     -0.05562025	      0.88252895	     -0.00025529	     -0.20836360	      0.00485558	      0.00021529	     48.31305936
      2.66268481	     -0.05072136	     -0.00090374	     -0.19178082	     -0.05561424	      0.88252921	     -0.00025442	     -0.20834580	      0.00483140	      0.00019773	     48.25845980
      2.66392466	     -0.05067170	     -0.00090989	     -0.19173089	     -0.05560827	      0.88252944	     -0.00025353	     -0.20832801	      0.00480700	      0.00017901	     48.25387326
      2.66516451	     -0.05062276	     -0.00091268	     -0.19168174	     -0.05560232	      0.88252965	     -0.00025264	     -0.20831024	      0.00478256	      0.00015938	     48.17803822
      2.66640436	     -0.05057501	     -0.00091803	     -0.19163371	     -0.05559641	      0.88252984	     -0.00025175	     -0.20829252	      0.00475789	      0.00013875	     48.16232347
      2.66764421	     -0.05052831	     -0.00091994	     -0.19158680	     -0.05559052	      0.88253000	     -0.00025084	     -0.20827488	      0.00473318	      0.00011735	     48.06792275
      2.66888406	     -0.05048266	     -0.00092452	     -0.19154089	     -0.05558467	      0.88253013	     -0.00024994	     -0.20825732	      0.00470828	      0.00009509	     48.04768103
      2.67012391	     -0.05043797	     -0.00092560	     -0.19149601	     -0.05557885	      0.88253023	     -0.00024902	     -0.20823987	      0.00468338	      0.00007224	     47.93951799
      2.67136376	     -0.05039401	     -0.00092942	     -0.19145179	     -0.05557306	      0.88253031	     -0.00024810	     -0.20822254	      0.00465830	      0.00004872	     47.91672020
      2.67260360	     -0.05034961	     -0.00093004	     -0.19140720	     -0.05556730	      0.88253035	     -0.00024718	     -0.20820533	      0.00463325	      0.00002486	     47.79709835
      2.67384345	     -0.05030614	     -0.00093338	     -0.19136347	     -0.05556157	      0.88253037	     -0.00024625	     -0.20818826	      0.00460802	      0.00000060	     47.77017622
      2.67508330	     -0.05026339	     -0.00093316	     -0.19132054	     -0.05555587	      0.88253035	     -0.00024531	     -0.20817133	      0.00458285	     -0.00002379	     47.64076613
      2.67632315	     -0.05022130	     -0.00093561	     -0.19127820	     -0.05555020	      0.88253031	     -0.00024437	     -0.20815454	      0.00455755	     -0.00004842	     47.61464634
      2.67756300	     -0.05017933	     -0.00093448	     -0.19123605	     -0.05554457	      0.88253023	     -0.00024342	     -0.20813788	      0.00453235	     -0.00007302	     47.48461920
      2.67880285	     -0.05013726	     -0.00093580	     -0.19119375	     -0.05553897	      0.88253013	     -0.00024247	     -0.20812132	      0.00450708	     -0.00009766	     47.45972632
      2.68004270	     -0.05009570	     -0.00093354	     -0.19115204	     -0.05553339	      0.88252999	     -0.00024152	     -0.20810486	      0.00448195	     -0.00012204	     47.32702794
      2.68128255	     -0.05005488	     -0.00093383	     -0.19111101	     -0.05552785	      0.88252983	     -0.00024056	     -0.20808853	      0.00445679	     -0.00014627	     47.30089464
      2.68252240	     -0.05001407	     -0.00093079	     -0.19107004	     -0.05552234	      0.88252963	     -0.00023959	     -0.20807230	      0.00443183	     -0.00017009	     47.17381691
      2.68376225	     -0.04997241	     -0.00092997	     -0.19102819	     -0.05551686	      0.88252940	     -0.00023863	     -0.20805615	      0.00440688	     -0.00019357	     47.15427599
      2.68500210	     -0.04992991	     -0.00092589	     -0.19098555	     -0.05551141	      0.88252915	     -0.00023765	     -0.20804004	      0.00438218	     -0.00021644	     47.03267884
      2.68624195	     -0.04988677	     -0.00092388	     -0.19094223	     -0.05550600	      0.88252887	     -0.00023668	     -0.20802396	      0.00435752	     -0.00023877	     47.01155762
      2.68748180	     -0.04984401	     -0.00091893	     -0.19089936	     -0.05550061	      0.88252856	     -0.00023570	     -0.20800790	      0.00433311	     -0.00026036	     46.88692622
      2.68872164	     -0.04980210	     -0.00091596	     -0.19085728	     -0.05549525	      0.88252822	     -0.00023471	     -0.20799189	      0.00430877	     -0.00028131	     46.85646774
      2.68996149	     -0.04976012	     -0.00091018	     -0.19081519	     -0.05548992	      0.88252786	     -0.00023372	     -0.20797594	      0.00428472	     -0.00030146	     46.73889965
      2.69120134	     -0.04971765	     -0.00090596	     -0.19077256	     -0.05548463	      0.88252747	     -0.00023273	     -0.20796004	      0.00426081	     -0.00032091	     46.70967631
      2.69244119	     -0.04967496	     -0.00089914	     -0.19072977	     -0.05547936	      0.88252706	     -0.00023173	     -0.20794419	      0.00423722	     -0.00033949	     46.59546371
      2.69368104	     -0.04963233	     -0.00089367	     -0.19068702	     -0.05547412	      0.88252663	     -0.00023073	     -0.20792838	      0.00421382	     -0.00035728	     46.56165028
      2.69492089	     -0.04958984	     -0.00088588	     -0.19064444	     -0.05546891	      0.88252618	     -0.00022973	     -0.20791263	      0.00419074	     -0.00037418	     46.45346449
      2.69616074	     -0.04954787	     -0.00087924	     -0.19060235	     -0.05546373	      0.88252571	     -0.00022872	     -0.20789694	      0.00416787	     -0.00039029	     46.41958905
      2.69740059	     -0.04950728	     -0.00087054	     -0.19056169	     -0.05545857	      0.88252521	     -0.00022771	     -0.20788136	      0.00414533	     -0.00040554	     46.31555468
      2.69864044	     -0.04946908	     -0.00086287	     -0.19052339	     -0.05545345	      0.88252470	     -0.00022669	     -0.20786593	      0.00412298	     -0.00042007	     46.27775472
      2.69988029	     -0.04943376	     -0.00085359	     -0.19048800	     -0.05544835	      0.88252417	     -0.00022567	     -0.20785071	      0.00410097	     -0.00043392	     46.19098383
      2.70112014	     -0.04940088	     -0.00084516	     -0.19045503	     -0.05544328	      0.88252362	     -0.00022465	     -0.20783576	      0.00407916	     -0.00044726	     46.18306223
      2.70263796	     -0.04936307	     -0.00083251	     -0.19041714	     -0.05543711	      0.88252293	     -0.00022338	     -0.20781787	      0.00405283	     -0.00046294	     46.12563287
      2.70374862	     -0.04933682	     -0.00082490	     -0.19039080	     -0.05543262	      0.88252241	     -0.00022246	     -0.20780506	      0.00403363	     -0.00047411	     46.18639510
      2.70485929	     -0.04931167	     -0.00081521	     -0.19036559	     -0.05542815	      0.88252188	     -0.00022152	     -0.20779250	      0.00401458	     -0.00048496	     46.18438868
      2.70634675	     -0.04927974	     -0.00080299	     -0.19033358	     -0.05542219	      0.88252115	     -0.00022026	     -0.20777606	      0.00398915	     -0.00049918	     46.27559513
      2.70767780	     -0.04925286	     -0.00078998	     -0.19030665	     -0.05541690	      0.88252048	     -0.00021913	     -0.20776171	      0.00396659	     -0.00051158	     46.29982893
      2.70900885	     -0.04922771	     -0.00077893	     -0.19028141	     -0.05541164	      0.88251979	     -0.00021799	     -0.20774772	      0.00394410	     -0.00052383	     46.47460627
      2.71017191	     -0.04920709	     -0.00076635	     -0.19026077	     -0.05540706	      0.88251917	     -0.00021699	     -0.20773579	      0.00392475	     -0.00053431	     46.49044090
      2.71133497	     -0.04918791	     -0.00075546	     -0.19024153	     -0.05540251	      0.88251854	     -0.00021598	     -0.20772414	      0.00390557	     -0.00054475	     46.63268265
      2.71249803	     -0.04917002	     -0.00074302	     -0.19022361	     -0.05539797	      0.88251790	     -0.00021497	     -0.20771278	      0.00388677	     -0.00055507	     46.71871302
      2.71408905	     -0.04914769	     -0.00072680	     -0.19020122	     -0.05539181	      0.88251701	     -0.00021358	     -0.20769771	      0.00386168	     -0.00056912	     46.92971105
      2.71528558	     -0.04913232	     -0.00071244	     -0.19018585	     -0.05538720	      0.88251632	     -0.00021252	     -0.20768673	      0.00384353	     -0.00057957	     46.98600829
      2.71648212	     -0.04911827	     -0.00069921	     -0.19017178	     -0.05538261	      0.88251562	     -0.00021145	     -0.20767607	      0.00382594	     -0.00058996	     47.14843435
      2.71767865	     -0.04910545	     -0.00068437	     -0.19015898	     -0.05537804	      0.88251491	     -0.00021038	     -0.20766571	      0.00380914	     -0.00060013	     47.23371243
      2.71923836	     -0.04909072	     -0.00066607	     -0.19014425	     -0.05537212	      0.88251396	     -0.00020898	     -0.20765268	      0.00378837	     -0.00061314	     47.44591532
      2.72041411	     -0.04908072	     -0.00065011	     -0.19013430	     -0.05536767	      0.88251324	     -0.00020791	     -0.20764321	      0.00377377	     -0.00062267	     47.47288736
      2.72158986	     -0.04907158	     -0.00063562	     -0.19012519	     -0.05536325	      0.88251250	     -0.00020684	     -0.20763403	      0.00375995	     -0.00063203	     47.61683014
      2.72302650	     -0.04906111	     -0.00061586	     -0.19011479	     -0.05535786	      0.88251158	     -0.00020551	     -0.20762319	      0.00374434	     -0.00064309	     47.68093167
      2.72431805	     -0.04905258	     -0.00059951	     -0.19010631	     -0.05535303	      0.88251075	     -0.00020432	     -0.20761379	      0.00373136	     -0.00065274	     47.85435875
      2.72560959	     -0.04904438	     -0.00058045	     -0.19009822	     -0.05534822	      0.88250990	     -0.00020311	     -0.20760471	      0.00371958	     -0.00066199	     47.85221763
      2.72690113	     -0.04903706	     -0.00056356	     -0.19009097	     -0.05534342	      0.88250904	     -0.00020190	     -0.20759592	      0.00370880	     -0.00067098	     48.02560992
      2.72819267	     -0.04903017	     -0.00054382	     -0.19008421	     -0.05533864	      0.88250817	     -0.00020067	     -0.20758743	      0.00369927	     -0.00067955	     47.98632499
      2.72948422	     -0.04902441	     -0.00052668	     -0.19007853	     -0.05533386	      0.88250728	     -0.00019944	     -0.20757923	      0.00369069	     -0.00068787	     48.16167034
      2.73077576	     -0.04901888	     -0.00050600	     -0.19007316	     -0.05532910	      0.88250639	     -0.00019820	     -0.20757132	      0.00368336	     -0.00069578	     48.08309898
      2.73206730	     -0.04901460	     -0.00048846	     -0.19006898	     -0.05532435	      0.88250549	     -0.00019695	     -0.20756370	      0.00367692	     -0.00070347	     48.26018927
      2.73335884	     -0.04901040	     -0.00046691	     -0.19006498	     -0.05531960	      0.88250457	     -0.00019569	     -0.20755636	      0.00367167	     -0.00071076	     48.13891328
      2.73451183	     -0.04900786	     -0.00045064	     -0.19006254	     -0.05531537	      0.88250375	     -0.00019456	     -0.20755004	      0.00366766	     -0.00071708	     48.25693255
      2.73566483	     -0.04900541	     -0.00043192	     -0.19006025	     -0.05531115	      0.88250292	     -0.00019343	     -0.20754394	      0.00366452	     -0.00072309	     48.20223689
      2.73707765	     -0.04900370	     -0.00041038	     -0.19005872	     -0.05530597	      0.88250189	     -0.00019202	     -0.20753676	      0.00366160	     -0.00073014	     48.25576559
      2.73849048	     -0.04900223	     -0.00038648	     -0.19005748	     -0.05530080	      0.88250086	     -0.00019061	     -0.20752992	      0.00365984	     -0.00073676	     48.15089987
      2.73967213	     -0.04900240	     -0.00036878	     -0.19005780	     -0.05529647	      0.88249998	     -0.00018942	     -0.20752444	      0.00365906	     -0.00074208	     48.23006495
      2.74085378	     -0.04900231	     -0.00034873	     -0.19005790	     -0.05529215	      0.88249910	     -0.00018822	     -0.20751918	      0.00365909	     -0.00074709	     48.14662981
      2.74203543	     -0.04900337	     -0.00032983	     -0.19005914	     -0.05528783	      0.88249822	     -0.00018702	     -0.20751415	      0.00365974	     -0.00075186	     48.14976873
      2.74365721	     -0.04900512	     -0.00030213	     -0.19006118	     -0.05528189	      0.88249699	     -0.00018535	     -0.20750761	      0.00366176	     -0.00075794	     48.04488277
      2.74485841	     -0.04900836	     -0.00028345	     -0.19006459	     -0.05527749	      0.88249608	     -0.00018411	     -0.20750304	      0.00366395	     -0.00076216	     48.07737170
      2.74605962	     -0.04901159	     -0.00026261	     -0.19006803	     -0.05527309	      0.88249516	     -0.00018286	     -0.20749871	      0.00366685	     -0.00076608	     47.97511481
      2.74750410	     -0.04901953	     -0.00023958	     -0.19007620	     -0.05526779	      0.88249405	     -0.00018135	     -0.20749385	      0.00367107	     -0.00077052	     47.95905094
      2.74878437	     -0.04902785	     -0.00021686	     -0.19008477	     -0.05526308	      0.88249306	     -0.00018001	     -0.20748993	      0.00367560	     -0.00077422	     47.81468143
      2.75006464	     -0.04904187	     -0.00019704	     -0.19009898	     -0.05525838	      0.88249207	     -0.00017865	     -0.20748641	      0.00368071	     -0.00077784	     47.78963886
      2.75134490	     -0.04905645	     -0.00017434	     -0.19011382	     -0.05525366	      0.88249107	     -0.00017729	     -0.20748338	      0.00368658	     -0.00078136	     47.64585199
      2.75262517	     -0.04907716	     -0.00015441	     -0.19013472	     -0.05524894	      0.88249007	     -0.00017592	     -0.20748083	      0.00369305	     -0.00078487	     47.58700376
      2.75390544	     -0.04909776	     -0.00013180	     -0.19015558	     -0.05524420	      0.88248906	     -0.00017455	     -0.20747884	      0.00370026	     -0.00078836	     47.45264835
      2.75518570	     -0.04912496	     -0.00011190	     -0.19018299	     -0.05523946	      0.88248805	     -0.00017316	     -0.20747740	      0.00370811	     -0.00079188	     47.35837184
      2.75646597	     -0.04915100	     -0.00008893	     -0.19020931	     -0.05523471	      0.88248703	     -0.00017177	     -0.20747657	      0.00371670	     -0.00079542	     47.24250835
      2.75774624	     -0.04918464	     -0.00006896	     -0.19024316	     -0.05522994	      0.88248601	     -0.00017037	     -0.20747632	      0.00372599	     -0.00079907	     47.11771342
      2.75902650	     -0.04921666	     -0.00004577	     -0.19027547	     -0.05522517	      0.88248499	     -0.00016897	     -0.20747672	      0.00373600	     -0.00080291	     47.02139165
      2.76030677	     -0.04925695	     -0.00002570	     -0.19031600	     -0.05522038	      0.88248396	     -0.00016755	     -0.20747775	      0.00374674	     -0.00080698	     46.86724684
      2.76158704	     -0.04929435	     -0.00000220	     -0.19035370	     -0.05521557	      0.88248292	     -0.00016613	     -0.20747946	      0.00375823	     -0.00081138	     46.80058296
      2.76286731	     -0.04934097	      0.00001795	     -0.19040058	     -0.05521075	      0.88248188	     -0.00016470	     -0.20748181	      0.00377049	     -0.00081611	     46.61776192
      2.76414757	     -0.04938323	      0.00004156	     -0.19044316	     -0.05520592	      0.88248083	     -0.00016327	     -0.20748485	      0.00378349	     -0.00082120	     46.59980466
      2.76542784	     -0.04943507	      0.00006134	     -0.19049526	     -0.05520107	      0.88247978	     -0.00016183	     -0.20748852	      0.00379732	     -0.00082645	     46.40348556
      2.76670811	     -0.04948163	      0.00008430	     -0.19054215	     -0.05519620	      0.88247871	     -0.00016038	     -0.20749286	      0.00381178	     -0.00083182	     46.41221991
      2.76798837	     -0.04953996	      0.00010310	     -0.19060074	     -0.05519131	      0.88247765	     -0.00015893	     -0.20749783	      0.00382695	     -0.00083707	     46.18052659
      2.76926864	     -0.04959256	      0.00012563	     -0.19065368	     -0.05518640	      0.88247657	     -0.00015747	     -0.20750351	      0.00384263	     -0.00084227	     46.21690726
      2.77054891	     -0.04965752	      0.00014375	     -0.19071891	     -0.05518147	      0.88247549	     -0.00015601	     -0.20750983	      0.00385896	     -0.00084719	     45.97087524
      2.77182917	     -0.04971483	      0.00016593	     -0.19077657	     -0.05517651	      0.88247440	     -0.00015455	     -0.20751686	      0.00387567	     -0.00085185	     46.02490533
      2.77297229	     -0.04977587	      0.00018203	     -0.19083786	     -0.05517208	      0.88247343	     -0.00015324	     -0.20752364	      0.00389108	     -0.00085557	     45.80563471
      2.77411540	     -0.04983225	      0.00020038	     -0.19089454	     -0.05516762	      0.88247245	     -0.00015192	     -0.20753093	      0.00390674	     -0.00085889	     45.76829437
      2.77552501	     -0.04990774	      0.00022129	     -0.19097038	     -0.05516210	      0.88247123	     -0.00015030	     -0.20754053	      0.00392650	     -0.00086225	     45.60004451
      2.77693463	     -0.04998026	      0.00024415	     -0.19104331	     -0.05515655	      0.88247002	     -0.00014868	     -0.20755081	      0.00394655	     -0.00086479	     45.57635297
      2.77811394	     -0.05004859	      0.00026061	     -0.19111194	     -0.05515188	      0.88246900	     -0.00014732	     -0.20755985	      0.00396368	     -0.00086622	     45.37036715
      2.77929325	     -0.05011254	      0.00027907	     -0.19117624	     -0.05514720	      0.88246797	     -0.00014597	     -0.20756934	      0.00398099	     -0.00086714	     45.31815779
      2.78047256	     -0.05018058	      0.00029605	     -0.19124460	     -0.05514250	      0.88246695	     -0.00014462	     -0.20757919	      0.00399862	     -0.00086754	     45.18484696
      2.78208567	     -0.05027117	      0.00032006	     -0.19133568	     -0.05513603	      0.88246555	     -0.00014277	     -0.20759325	      0.00402316	     -0.00086739	     45.11998022
      2.78328813	     -0.05034414	      0.00033547	     -0.19140897	     -0.05513118	      0.88246451	     -0.00014140	     -0.20760408	      0.00404189	     -0.00086666	     44.95914062
      2.78449059	     -0.05041280	      0.00035214	     -0.19147799	     -0.05512630	      0.88246347	     -0.00014004	     -0.20761524	      0.00406086	     -0.00086544	     44.90747639
      2.78569304	     -0.05048489	      0.00036687	     -0.19155041	     -0.05512141	      0.88246243	     -0.00013868	     -0.20762663	      0.00408016	     -0.00086364	     44.79268724
      2.78729825	     -0.05057665	      0.00038718	     -0.19164264	     -0.05511484	      0.88246104	     -0.00013688	     -0.20764218	      0.00410625	     -0.00086033	     44.70122602
      2.78848542	     -0.05064804	      0.00039919	     -0.19171433	     -0.05510995	      0.88246002	     -0.00013556	     -0.20765386	      0.00412581	     -0.00085714	     44.53669206
      2.78967259	     -0.05071558	      0.00041248	     -0.19178220	     -0.05510504	      0.88245901	     -0.00013425	     -0.20766574	      0.00414546	     -0.00085342	     44.43584855
      2.79113808	     -0.05080316	      0.00042628	     -0.19187015	     -0.05509895	      0.88245776	     -0.00013265	     -0.20768059	      0.00417004	     -0.00084816	     44.27543872
      2.79244482	     -0.05087492	      0.00044021	     -0.19194229	     -0.05509349	      0.88245666	     -0.00013124	     -0.20769399	      0.00419216	     -0.00084294	     44.18213372
      2.79375156	     -0.05095196	      0.00045076	     -0.19201965	     -0.05508799	      0.88245556	     -0.00012984	     -0.20770743	      0.00421460	     -0.00083712	     44.04240192
      2.79505830	     -0.05102028	      0.00046326	     -0.19208834	     -0.05508247	      0.88245447	     -0.00012847	     -0.20772088	      0.00423717	     -0.00083083	     43.94515007
      2.79636504	     -0.05109334	      0.00047196	     -0.19216171	     -0.05507692	      0.88245339	     -0.00012711	     -0.20773419	      0.00426000	     -0.00082396	     43.83470980
      2.79767178	     -0.05115573	      0.00048309	     -0.19222447	     -0.05507134	      0.88245232	     -0.00012577	     -0.20774736	      0.00428287	     -0.00081660	     43.73184499
      2.79897851	     -0.05122363	      0.00048991	     -0.19229267	     -0.05506573	      0.88245125	     -0.00012445	     -0.20776021	      0.00430591	     -0.00080861	     43.65113587
      2.80028525	     -0.05128070	      0.00049959	     -0.19235010	     -0.05506009	      0.88245020	     -0.00012316	     -0.20777278	      0.00432888	     -0.00080014	     43.53349782
      2.80159199	     -0.05134463	      0.00050460	     -0.19241429	     -0.05505441	      0.88244916	     -0.00012189	     -0.20778495	      0.00435193	     -0.00079109	     43.50538548
      2.80289873	     -0.05139778	      0.00051302	     -0.19246779	     -0.05504871	      0.88244814	     -0.00012064	     -0.20779682	      0.00437485	     -0.00078159	     43.36636463
      2.80406974	     -0.05145218	      0.00051589	     -0.19252242	     -0.05504358	      0.88244723	     -0.00011954	     -0.20780709	      0.00439540	     -0.00077265	     43.36589592
      2.80524076	     -0.05149981	      0.00052073	     -0.19257032	     -0.05503842	      0.88244633	     -0.00011846	     -0.20781709	      0.00441584	     -0.00076341	     43.27480525
      2.80666132	     -0.05156048	      0.00052366	     -0.19263125	     -0.05503213	      0.88244525	     -0.00011718	     -0.20782878	      0.00444055	     -0.00075179	     43.27618441
      2.80808188	     -0.05161492	      0.00052820	     -0.19268601	     -0.05502580	      0.88244419	     -0.00011594	     -0.20784002	      0.00446511	     -0.00073979	     43.14517594
      2.80925958	     -0.05166419	      0.00052801	     -0.19273547	     -0.05502053	      0.88244332	     -0.00011493	     -0.20784896	      0.00448537	     -0.00072961	     43.22788352
      2.81043728	     -0.05170802	      0.00052985	     -0.19277953	     -0.05501524	      0.88244247	     -0.00011394	     -0.20785760	      0.00450554	     -0.00071928	     43.14314374
      2.81186366	     -0.05176264	      0.00052895	     -0.19283438	     -0.05500879	      0.88244145	     -0.00011278	     -0.20786760	      0.00452979	     -0.00070665	     43.23262244
      2.81329003	     -0.05181167	      0.00053002	     -0.19288369	     -0.05500231	      0.88244046	     -0.00011165	     -0.20787715	      0.00455389	     -0.00069392	     43.10003206
      2.81439605	     -0.05185248	      0.00052668	     -0.19292462	     -0.05499727	      0.88243969	     -0.00011080	     -0.20788421	      0.00457232	     -0.00068402	     43.29227065
      2.81550207	     -0.05188946	      0.00052526	     -0.19296178	     -0.05499220	      0.88243894	     -0.00010997	     -0.20789098	      0.00459056	     -0.00067404	     43.26972043
      2.81699679	     -0.05193897	      0.00052090	     -0.19301149	     -0.05498532	      0.88243795	     -0.00010888	     -0.20789968	      0.00461472	     -0.00066054	     43.42641347
      2.81849151	     -0.05198431	      0.00051823	     -0.19305705	     -0.05497841	      0.88243697	     -0.00010784	     -0.20790785	      0.00463834	     -0.00064702	     43.33307233
      2.81953610	     -0.05201669	      0.00051280	     -0.19308953	     -0.05497355	      0.88243630	     -0.00010713	     -0.20791322	      0.00465436	     -0.00063768	     43.59949081
      2.82058068	     -0.05204692	      0.00050906	     -0.19311989	     -0.05496868	      0.88243564	     -0.00010644	     -0.20791835	      0.00467013	     -0.00062837	     43.64216602
      2.82217710	     -0.05209153	      0.00050132	     -0.19316465	     -0.05496121	      0.88243464	     -0.00010544	     -0.20792568	      0.00469352	     -0.00061432	     43.87220124
      2.82349320	     -0.05212637	      0.00049524	     -0.19319963	     -0.05495502	      0.88243384	     -0.00010464	     -0.20793130	      0.00471228	     -0.00060286	     43.91767949
      2.82480929	     -0.05216001	      0.00048650	     -0.19323336	     -0.05494880	      0.88243306	     -0.00010388	     -0.20793651	      0.00473041	     -0.00059152	     44.24338019
      2.82612538	     -0.05219144	      0.00047957	     -0.19326491	     -0.05494257	      0.88243229	     -0.00010315	     -0.20794133	      0.00474814	     -0.00058009	     44.23573532
      2.82730533	     -0.05221857	      0.00047020	     -0.19329210	     -0.05493695	      0.88243161	     -0.00010253	     -0.20794529	      0.00476347	     -0.00056983	     44.58955315
      2.82848527	     -0.05224402	      0.00046249	     -0.19331764	     -0.05493133	      0.88243094	     -0.00010194	     -0.20794891	      0.00477848	     -0.00055944	     44.63928251
      2.82966522	     -0.05226838	      0.00045278	     -0.19334204	     -0.05492568	      0.88243029	     -0.00010138	     -0.20795220	      0.00479304	     -0.00054904	     44.90939642
      2.83115360	     -0.05229734	      0.00044119	     -0.19337108	     -0.05491853	      0.88242948	     -0.00010070	     -0.20795585	      0.00481098	     -0.00053578	     45.03573307
      2.83234636	     -0.05231958	      0.00042941	     -0.19339333	     -0.05491278	      0.88242885	     -0.00010020	     -0.20795840	      0.00482488	     -0.00052513	     45.39683085
      2.83353912	     -0.05234063	      0.00041888	     -0.19341443	     -0.05490702	      0.88242823	     -0.00009973	     -0.20796061	      0.00483855	     -0.00051438	     45.49041962
      2.83473188	     -0.05236035	      0.00040640	     -0.19343414	     -0.05490124	      0.88242762	     -0.00009929	     -0.20796248	      0.00485188	     -0.00050361	     45.79487222
      2.83621455	     -0.05238051	      0.00039202	     -0.19345433	     -0.05489404	      0.88242688	     -0.00009878	     -0.20796430	      0.00486818	     -0.00049010	     45.95837269
      2.83738535	     -0.05239080	      0.00037875	     -0.19346462	     -0.05488833	      0.88242632	     -0.00009842	     -0.20796523	      0.00488071	     -0.00047934	     46.36685412
      2.83855615	     -0.05239530	      0.00036733	     -0.19346914	     -0.05488261	      0.88242576	     -0.00009808	     -0.20796562	      0.00489312	     -0.00046830	     46.51281784
      2.83972695	     -0.05239466	      0.00035474	     -0.19346851	     -0.05487687	      0.88242522	     -0.00009778	     -0.20796539	      0.00490523	     -0.00045698	     46.83431550
      2.84127110	     -0.05238548	      0.00033955	     -0.19345937	     -0.05486929	      0.88242453	     -0.00009743	     -0.20796403	      0.00492085	     -0.00044142	     47.06901860
      2.84243145	     -0.05237165	      0.00032665	     -0.19344555	     -0.05486357	      0.88242402	     -0.00009720	     -0.20796215	      0.00493218	     -0.00042919	     47.48742262
      2.84359180	     -0.05235186	      0.00031558	     -0.19342579	     -0.05485784	      0.88242353	     -0.00009700	     -0.20795946	      0.00494329	     -0.00041627	     47.66000947
      2.84499979	     -0.05232127	      0.00030058	     -0.19339521	     -0.05485087	      0.88242296	     -0.00009680	     -0.20795509	      0.00495619	     -0.00039967	     48.08776577
      2.84625587	     -0.05228783	      0.00028899	     -0.19336181	     -0.05484464	      0.88242246	     -0.00009666	     -0.20795016	      0.00496730	     -0.00038388	     48.22154703
      2.84751194	     -0.05224790	      0.00027530	     -0.19332187	     -0.05483839	      0.88242199	     -0.00009656	     -0.20794422	      0.00497786	     -0.00036721	     48.66086979
      2.84876802	     -0.05220167	      0.00026396	     -0.19327567	     -0.05483213	      0.88242154	     -0.00009650	     -0.20793725	      0.00498803	     -0.00034945	     48.78196898
      2.85002410	     -0.05214985	      0.00025030	     -0.19322383	     -0.05482586	      0.88242111	     -0.00009647	     -0.20792924	      0.00499756	     -0.00033068	     49.22083134
      2.85128018	     -0.05209169	      0.00023927	     -0.19316570	     -0.05481958	      0.88242071	     -0.00009648	     -0.20792019	      0.00500665	     -0.00031077	     49.33165159
      2.85253625	     -0.05202685	      0.00022590	     -0.19310083	     -0.05481328	      0.88242033	     -0.00009653	     -0.20791007	      0.00501500	     -0.00028979	     49.78734182
      2.85379233	     -0.05195584	      0.00021540	     -0.19302984	     -0.05480698	      0.88241998	     -0.00009661	     -0.20789886	      0.00502277	     -0.00026759	     49.88446470
      2.85504841	     -0.05187988	      0.00020220	     -0.19295383	     -0.05480067	      0.88241966	     -0.00009673	     -0.20788659	      0.00502963	     -0.00024430	     50.33815671
      2.85630448	     -0.05179922	      0.00019197	     -0.19287317	     -0.05479434	      0.88241937	     -0.00009689	     -0.20787327	      0.00503575	     -0.00021986	     50.41023618
      2.85756056	     -0.05171368	      0.00017862	     -0.19278755	     -0.05478802	      0.88241911	     -0.00009709	     -0.20785897	      0.00504082	     -0.00019445	     50.87038050
      2.85881664	     -0.05162391	      0.00016889	     -0.19269776	     -0.05478168	      0.88241888	     -0.00009732	     -0.20784370	      0.00504506	     -0.00016795	     50.92383469
      2.86007272	     -0.05153070	      0.00015591	     -0.19260445	     -0.05477534	      0.88241869	     -0.00009759	     -0.20782750	      0.00504815	     -0.00014059	     51.38548212
      2.86132879	     -0.05143460	      0.00014653	     -0.19250830	     -0.05476900	      0.88241853	     -0.00009790	     -0.20781042	      0.00505037	     -0.00011237	     51.40743236
      2.86245012	     -0.05134658	      0.00013526	     -0.19242017	     -0.05476334	      0.88241842	     -0.00009820	     -0.20779448	      0.00505136	     -0.00008679	     51.77310228
      2.86357146	     -0.05125628	      0.00012616	     -0.19232978	     -0.05475767	      0.88241834	     -0.00009854	     -0.20777791	      0.00505166	     -0.00006086	     51.89611553
      2.86494961	     -0.05114255	      0.00011364	     -0.19221591	     -0.05475071	      0.88241827	     -0.00009899	     -0.20775671	      0.00505091	     -0.00002890	     52.22534028
      2.86632777	     -0.05102658	      0.00010302	     -0.19209981	     -0.05474375	      0.88241826	     -0.00009949	     -0.20773465	      0.00504912	      0.00000297	     52.33210144
      2.86747566	     -0.05092863	      0.00009195	     -0.19200170	     -0.05473796	      0.88241827	     -0.00009994	     -0.20771567	      0.00504672	      0.00002913	     52.67066052
      2.86862355	     -0.05082975	      0.00008273	     -0.19190267	     -0.05473216	      0.88241832	     -0.00010042	     -0.20769618	      0.00504368	      0.00005487	     52.78086116
      2.87000477	     -0.05071006	      0.00006992	     -0.19178276	     -0.05472520	      0.88241842	     -0.00010104	     -0.20767209	      0.00503904	      0.00008500	     53.09803006
      2.87138599	     -0.05058996	      0.00005900	     -0.19166244	     -0.05471825	      0.88241856	     -0.00010170	     -0.20764740	      0.00503350	      0.00011411	     53.17088938
      2.87249644	     -0.05049335	      0.00004771	     -0.19156560	     -0.05471266	      0.88241870	     -0.00010227	     -0.20762715	      0.00502825	      0.00013653	     53.47894146
      2.87360690	     -0.05039624	      0.00003825	     -0.19146828	     -0.05470708	      0.88241886	     -0.00010286	     -0.20760658	      0.00502246	      0.00015812	     53.58188458
      2.87503951	     -0.05027018	      0.00002486	     -0.19134191	     -0.05469989	      0.88241911	     -0.00010367	     -0.20757958	      0.00501404	      0.00018456	     53.86827957
      2.87647212	     -0.05014433	      0.00001329	     -0.19121576	     -0.05469271	      0.88241939	     -0.00010453	     -0.20755211	      0.00500467	      0.00020946	     53.94832783
      2.87755487	     -0.05005049	      0.00000206	     -0.19112164	     -0.05468730	      0.88241962	     -0.00010521	     -0.20753109	      0.00499681	      0.00022712	     54.21702343
      2.87863762	     -0.04995859	     -0.00000752	     -0.19102947	     -0.05468189	      0.88241988	     -0.00010592	     -0.20750991	      0.00498841	      0.00024382	     54.30441228
      2.88012719	     -0.04983587	     -0.00002203	     -0.19090634	     -0.05467447	      0.88242026	     -0.00010693	     -0.20748061	      0.00497582	      0.00026499	     54.52847604
      2.88161676	     -0.04971819	     -0.00003465	     -0.19078826	     -0.05466707	      0.88242067	     -0.00010799	     -0.20745126	      0.00496221	      0.00028399	     54.57546876
      2.88265322	     -0.04963861	     -0.00004632	     -0.19070835	     -0.05466193	      0.88242097	     -0.00010876	     -0.20743088	      0.00495202	      0.00029575	     54.77396668
      2.88368968	     -0.04956216	     -0.00005649	     -0.19063157	     -0.05465680	      0.88242128	     -0.00010955	     -0.20741063	      0.00494138	      0.00030641	     54.82643118
      2.88527964	     -0.04945147	     -0.00007283	     -0.19052035	     -0.05464896	      0.88242178	     -0.00011081	     -0.20737990	      0.00492409	      0.00032031	     54.97528522
      2.88659832	     -0.04936447	     -0.00008507	     -0.19043293	     -0.05464248	      0.88242221	     -0.00011190	     -0.20735480	      0.00490905	      0.00032953	     55.02477880
      2.88791700	     -0.04928170	     -0.00009886	     -0.19034969	     -0.05463601	      0.88242265	     -0.00011302	     -0.20733009	      0.00489336	      0.00033647	     55.17924294
      2.88923567	     -0.04920179	     -0.00010981	     -0.19026937	     -0.05462957	      0.88242309	     -0.00011418	     -0.20730575	      0.00487722	      0.00034120	     55.18420703
      2.89039961	     -0.04913378	     -0.00012169	     -0.19020094	     -0.05462390	      0.88242349	     -0.00011523	     -0.20728458	      0.00486248	      0.00034340	     55.31452431
      2.89156355	     -0.04906804	     -0.00013118	     -0.19013482	     -0.05461825	      0.88242389	     -0.00011630	     -0.20726368	      0.00484746	      0.00034388	     55.32153670
      2.89272749	     -0.04900503	     -0.00014168	     -0.19007141	     -0.05461262	      0.88242429	     -0.00011741	     -0.20724308	      0.00483206	      0.00034257	     55.38646878
      2.89427486	     -0.04892570	     -0.00015373	     -0.18999158	     -0.05460516	      0.88242482	     -0.00011892	     -0.20721613	      0.00481114	      0.00033820	     55.38894807
      2.89546496	     -0.04886940	     -0.00016462	     -0.18993485	     -0.05459944	      0.88242522	     -0.00012011	     -0.20719580	      0.00479465	      0.00033275	     55.44209095
      2.89665506	     -0.04881547	     -0.00017328	     -0.18988053	     -0.05459375	      0.88242561	     -0.00012133	     -0.20717582	      0.00477794	      0.00032560	     55.41135715
      2.89784517	     -0.04876456	     -0.00018307	     -0.18982920	     -0.05458807	      0.88242599	     -0.00012257	     -0.20715620	      0.00476097	      0.00031673	     55.42416663
      2.89936676	     -0.04870154	     -0.00019329	     -0.18976570	     -0.05458084	      0.88242646	     -0.00012421	     -0.20713162	      0.00473902	      0.00030308	     55.38664482
      2.90052983	     -0.04865729	     -0.00020303	     -0.18972103	     -0.05457534	      0.88242681	     -0.00012548	     -0.20711319	      0.00472200	      0.00029094	     55.38406227
      2.90169290	     -0.04861368	     -0.00021030	     -0.18967705	     -0.05456986	      0.88242714	     -0.00012678	     -0.20709508	      0.00470485	      0.00027750	     55.33284133
      2.90309895	     -0.04856685	     -0.00022104	     -0.18962973	     -0.05456326	      0.88242752	     -0.00012839	     -0.20707362	      0.00468388	      0.00025958	     55.27489924
      2.90434265	     -0.04852582	     -0.00022790	     -0.18958831	     -0.05455744	      0.88242783	     -0.00012984	     -0.20705507	      0.00466516	      0.00024235	     55.21521854
      2.90558635	     -0.04849147	     -0.00023763	     -0.18955352	     -0.05455165	      0.88242812	     -0.00013132	     -0.20703690	      0.00464628	      0.00022397	     55.11455003
      2.90683005	     -0.04845460	     -0.00024388	     -0.18951627	     -0.05454589	      0.88242839	     -0.00013282	     -0.20701913	      0.00462724	      0.00020458	     55.06671425
      2.90807375	     -0.04842594	     -0.00025334	     -0.18948717	     -0.05454014	      0.88242863	     -0.00013436	     -0.20700173	      0.00460811	      0.00018437	     54.90503427
      2.90931745	     -0.04839184	     -0.00025880	     -0.18945269	     -0.05453443	      0.88242885	     -0.00013592	     -0.20698473	      0.00458879	      0.00016345	     54.88969773
      2.91043371	     -0.04836972	     -0.00026689	     -0.18943018	     -0.05452931	      0.88242902	     -0.00013734	     -0.20696973	      0.00457143	      0.00014429	     54.69405230
      2.91154997	     -0.04834331	     -0.00027219	     -0.18940343	     -0.05452422	      0.88242917	     -0.00013879	     -0.20695503	      0.00455394	      0.00012483	     54.64033071
      2.91266624	     -0.04832158	     -0.00027868	     -0.18938133	     -0.05451915	      0.88242930	     -0.00014025	     -0.20694057	      0.00453642	      0.00010528	     54.49222924
      2.91415176	     -0.04829023	     -0.00028537	     -0.18934953	     -0.05451242	      0.88242943	     -0.00014224	     -0.20692172	      0.00451296	      0.00007927	     54.41113724
      2.91528926	     -0.04827201	     -0.00029199	     -0.18933093	     -0.05450730	      0.88242951	     -0.00014379	     -0.20690754	      0.00449501	      0.00005955	     54.19784783
      2.91642675	     -0.04824965	     -0.00029644	     -0.18930823	     -0.05450220	      0.88242957	     -0.00014536	     -0.20689360	      0.00447695	      0.00004005	     54.13542792
      2.91756425	     -0.04823156	     -0.00030193	     -0.18928979	     -0.05449712	      0.88242960	     -0.00014695	     -0.20687986	      0.00445892	      0.00002094	     53.96529580
      2.91902940	     -0.04820504	     -0.00030703	     -0.18926284	     -0.05449060	      0.88242962	     -0.00014902	     -0.20686247	      0.00443562	     -0.00000302	     53.88667081
      2.92014418	     -0.04819080	     -0.00031245	     -0.18924825	     -0.05448567	      0.88242960	     -0.00015063	     -0.20684943	      0.00441795	     -0.00002056	     53.65088326
      2.92125896	     -0.04817248	     -0.00031588	     -0.18922961	     -0.05448075	      0.88242957	     -0.00015226	     -0.20683659	      0.00440022	     -0.00003751	     53.57560724
      2.92261325	     -0.04815592	     -0.00032133	     -0.18921264	     -0.05447481	      0.88242951	     -0.00015426	     -0.20682120	      0.00437877	     -0.00005710	     53.34041743
      2.92383066	     -0.04813747	     -0.00032422	     -0.18919385	     -0.05446949	      0.88242943	     -0.00015608	     -0.20680762	      0.00435944	     -0.00007378	     53.28795238
      2.92504806	     -0.04812690	     -0.00032911	     -0.18918291	     -0.05446419	      0.88242933	     -0.00015793	     -0.20679423	      0.00434024	     -0.00008943	     53.01659493
      2.92626547	     -0.04811105	     -0.00033133	     -0.18916674	     -0.05445892	      0.88242921	     -0.00015980	     -0.20678111	      0.00432100	     -0.00010414	     52.97164514
      2.92748288	     -0.04810406	     -0.00033576	     -0.18915939	     -0.05445367	      0.88242907	     -0.00016169	     -0.20676820	      0.00430192	     -0.00011774	     52.67162130
      2.92870029	     -0.04809104	     -0.00033722	     -0.18914605	     -0.05444844	      0.88242892	     -0.00016360	     -0.20675558	      0.00428282	     -0.00013033	     52.63778058
      2.92991770	     -0.04808821	     -0.00034152	     -0.18914286	     -0.05444324	      0.88242876	     -0.00016553	     -0.20674318	      0.00426396	     -0.00014174	     52.30786994
      2.93113511	     -0.04807818	     -0.00034250	     -0.18913253	     -0.05443806	      0.88242858	     -0.00016749	     -0.20673110	      0.00424510	     -0.00015215	     52.29230295
      2.93235252	     -0.04807974	     -0.00034679	     -0.18913372	     -0.05443291	      0.88242839	     -0.00016946	     -0.20671926	      0.00422654	     -0.00016138	     51.92908362
      2.93343820	     -0.04807434	     -0.00034757	     -0.18912806	     -0.05442833	      0.88242821	     -0.00017123	     -0.20670898	      0.00421001	     -0.00016879	     51.88497926
      2.93452389	     -0.04807622	     -0.00035032	     -0.18912963	     -0.05442376	      0.88242802	     -0.00017302	     -0.20669890	      0.00419372	     -0.00017530	     51.63807553
      2.93585324	     -0.04807636	     -0.00035210	     -0.18912944	     -0.05441820	      0.88242778	     -0.00017524	     -0.20668689	      0.00417394	     -0.00018220	     51.48765772
      2.93718258	     -0.04808411	     -0.00035565	     -0.18913681	     -0.05441267	      0.88242754	     -0.00017747	     -0.20667523	      0.00415452	     -0.00018787	     51.15008408
      2.93829270	     -0.04808618	     -0.00035638	     -0.18913861	     -0.05440806	      0.88242733	     -0.00017935	     -0.20666579	      0.00413845	     -0.00019181	     51.07827538
      2.93940282	     -0.04809545	     -0.00035902	     -0.18914758	     -0.05440348	      0.88242711	     -0.00018124	     -0.20665659	      0.00412269	     -0.00019495	     50.81026662
      2.94073613	     -0.04810430	     -0.00036063	     -0.18915610	     -0.05439799	      0.88242685	     -0.00018353	     -0.20664591	      0.00410404	     -0.00019782	     50.65447831
      2.94206945	     -0.04812106	     -0.00036428	     -0.18917248	     -0.05439253	      0.88242659	     -0.00018585	     -0.20663558	      0.00408587	     -0.00019967	     50.28772384
      2.94314591	     -0.04812911	     -0.00036448	     -0.18918029	     -0.05438814	      0.88242637	     -0.00018772	     -0.20662754	      0.00407140	     -0.00020054	     50.21541332
      2.94422237	     -0.04814394	     -0.00036645	     -0.18919486	     -0.05438377	      0.88242615	     -0.00018962	     -0.20661972	      0.00405729	     -0.00020073	     49.95285823
      2.94560350	     -0.04816101	     -0.00036758	     -0.18921160	     -0.05437818	      0.88242588	     -0.00019206	     -0.20661008	      0.00403955	     -0.00020016	     49.76329163
      2.94698463	     -0.04818573	     -0.00037061	     -0.18923597	     -0.05437261	      0.88242560	     -0.00019451	     -0.20660080	      0.00402238	     -0.00019864	     49.37087605
      2.94803719	     -0.04819925	     -0.00037057	     -0.18924927	     -0.05436838	      0.88242539	     -0.00019640	     -0.20659403	      0.00400954	     -0.00019697	     49.29951781
      2.94908974	     -0.04821884	     -0.00037236	     -0.18926861	     -0.05436417	      0.88242519	     -0.00019829	     -0.20658747	      0.00399709	     -0.00019478	     49.05008038
      2.95052430	     -0.04824373	     -0.00037377	     -0.18929317	     -0.05435845	      0.88242491	     -0.00020088	     -0.20657889	      0.00398059	     -0.00019105	     48.84938400
      2.95195886	     -0.04827595	     -0.00037735	     -0.18932504	     -0.05435275	      0.88242464	     -0.00020348	     -0.20657068	      0.00396475	     -0.00018629	     48.44894715
      2.95297408	     -0.04829296	     -0.00037765	     -0.18934184	     -0.05434873	      0.88242445	     -0.00020534	     -0.20656515	      0.00395375	     -0.00018236	     48.40387314
      2.95398931	     -0.04831568	     -0.00037988	     -0.18936432	     -0.05434472	      0.88242427	     -0.00020719	     -0.20655979	      0.00394309	     -0.00017781	     48.18520256
      2.95551014	     -0.04834826	     -0.00038263	     -0.18939656	     -0.05433874	      0.88242400	     -0.00020998	     -0.20655214	      0.00392749	     -0.00016982	     47.97835728
      2.95678698	     -0.04837992	     -0.00038639	     -0.18942790	     -0.05433373	      0.88242379	     -0.00021234	     -0.20654602	      0.00391477	     -0.00016181	     47.68052354
      2.95806382	     -0.04840709	     -0.00038816	     -0.18945481	     -0.05432874	      0.88242359	     -0.00021469	     -0.20654023	      0.00390218	     -0.00015255	     47.58461999
      2.95934067	     -0.04844228	     -0.00039205	     -0.18948969	     -0.05432376	      0.88242340	     -0.00021706	     -0.20653470	      0.00388983	     -0.00014185	     47.20251024
      2.96048296	     -0.04846737	     -0.00039292	     -0.18951456	     -0.05431933	      0.88242325	     -0.00021918	     -0.20653004	      0.00387875	     -0.00013121	     47.14020809
      2.96162525	     -0.04849874	     -0.00039559	     -0.18954569	     -0.05431490	      0.88242310	     -0.00022130	     -0.20652558	      0.00386783	     -0.00011951	     46.84359473
      2.96276755	     -0.04852667	     -0.00039667	     -0.18957340	     -0.05431049	      0.88242298	     -0.00022342	     -0.20652135	      0.00385694	     -0.00010690	     46.70282123
      2.96424453	     -0.04856716	     -0.00039919	     -0.18961360	     -0.05430480	      0.88242283	     -0.00022617	     -0.20651614	      0.00384304	     -0.00008929	     46.36403304
      2.96541611	     -0.04859432	     -0.00039923	     -0.18964058	     -0.05430031	      0.88242273	     -0.00022835	     -0.20651225	      0.00383207	     -0.00007446	     46.29317959
      2.96658768	     -0.04862646	     -0.00040078	     -0.18967251	     -0.05429582	      0.88242266	     -0.00023053	     -0.20650849	      0.00382128	     -0.00005887	     46.00562207
      2.96775926	     -0.04865447	     -0.00040056	     -0.18970036	     -0.05429135	      0.88242260	     -0.00023271	     -0.20650489	      0.00381055	     -0.00004274	     45.87453768
      2.96921347	     -0.04869326	     -0.00040139	     -0.18973892	     -0.05428582	      0.88242255	     -0.00023542	     -0.20650058	      0.00379748	     -0.00002205	     45.53959830
      2.97037201	     -0.04871846	     -0.00039997	     -0.18976398	     -0.05428143	      0.88242253	     -0.00023757	     -0.20649730	      0.00378717	     -0.00000525	     45.48841510
      2.97153055	     -0.04874853	     -0.00040010	     -0.18979389	     -0.05427705	      0.88242254	     -0.00023972	     -0.20649407	      0.00377712	      0.00001187	     45.23159972
      2.97268909	     -0.04877463	     -0.00039876	     -0.18981986	     -0.05427268	      0.88242256	     -0.00024186	     -0.20649095	      0.00376719	      0.00002924	     45.12004112
      2.97420000	     -0.04881183	     -0.00039810	     -0.18985688	     -0.05426699	      0.88242262	     -0.00024466	     -0.20648696	      0.00375452	      0.00005225	     44.80930712
[truncated: 290,225 more chars]
