# Supplementary material for: A Neural Controller Model Considering the Vestibulospinal Tract in Human Postural Control
Source: Front Comput Neurosci. 2022 Feb 25;16:785099. doi: 10.3389/fncom.2022.785099 (PMC8913724; doi:10.3389/fncom.2022.785099)
Supplement: Supplementary file 8 [file Data_Sheet_3.zip › SimulationResults/VST+/3.550/opt_9/jiang_CoPpositon_pos.sto]

CoP
version=1
nRows=3685
nColumns=11
inDegrees=no

This file contains CoP trajectory (of origin) and orientations.

Units are S.I. units (seconds, meters, Newtons, ...)
Angles are in degrees.

endheader
time	cop-x	cop-z	cop-x-calcn-r	com-x	com-y	com-z	com-x-calcn-r	com-x-vel	com-y-vel	s_torques
      0.00050956	     -0.05889583	     -0.00032745	     -0.19988573	     -0.06311975	      0.88306779	     -0.00041561	     -0.21706737	      0.00000427	      0.00008594	     19.47605102
      0.00101911	     -0.05828026	     -0.00026130	     -0.19927119	     -0.06311975	      0.88306785	     -0.00041559	     -0.21705120	     -0.00000656	      0.00017381	     22.83369341
      0.00184916	     -0.05763842	     -0.00020310	     -0.19862993	     -0.06311977	      0.88306806	     -0.00041556	     -0.21701330	     -0.00004716	      0.00031723	     20.99895323
      0.00286036	     -0.05727302	     -0.00017831	     -0.19826406	     -0.06311985	      0.88306846	     -0.00041550	     -0.21696063	     -0.00012299	      0.00048348	     19.14704257
      0.00461303	     -0.05721911	     -0.00018720	     -0.19820790	     -0.06312021	      0.88306953	     -0.00041536	     -0.21687884	     -0.00028733	      0.00072463	     16.83056602
      0.00649044	     -0.05742878	     -0.00021044	     -0.19841487	     -0.06312092	      0.88307107	     -0.00041516	     -0.21681823	     -0.00047088	      0.00089727	     13.47148643
      0.00784168	     -0.05756505	     -0.00021989	     -0.19854944	     -0.06312164	      0.88307233	     -0.00041498	     -0.21678956	     -0.00059697	      0.00096655	     11.06103186
      0.00919292	     -0.05766099	     -0.00022250	     -0.19864392	     -0.06312253	      0.88307366	     -0.00041479	     -0.21676900	     -0.00071596	      0.00099532	      9.60711230
      0.01054416	     -0.05771151	     -0.00022043	     -0.19869316	     -0.06312358	      0.88307501	     -0.00041457	     -0.21675343	     -0.00082925	      0.00098954	      8.66728322
      0.01222682	     -0.05773696	     -0.00021548	     -0.19871713	     -0.06312509	      0.88307664	     -0.00041428	     -0.21673789	     -0.00096396	      0.00094334	      8.03283600
      0.01354935	     -0.05773486	     -0.00021115	     -0.19871392	     -0.06312643	      0.88307785	     -0.00041403	     -0.21672744	     -0.00106673	      0.00088270	      7.97420981
      0.01487188	     -0.05772872	     -0.00020789	     -0.19870668	     -0.06312791	      0.88307897	     -0.00041377	     -0.21671800	     -0.00116714	      0.00080539	      7.81893037
      0.01619441	     -0.05771690	     -0.00020596	     -0.19869375	     -0.06312952	      0.88307997	     -0.00041349	     -0.21670949	     -0.00126607	      0.00071484	      7.90153869
      0.01797781	     -0.05770233	     -0.00020513	     -0.19867768	     -0.06313189	      0.88308113	     -0.00041311	     -0.21669945	     -0.00139709	      0.00057690	      7.75133930
      0.01929386	     -0.05768858	     -0.00020674	     -0.19866279	     -0.06313379	      0.88308181	     -0.00041282	     -0.21669316	     -0.00149252	      0.00046620	      7.95400381
      0.02060992	     -0.05767906	     -0.00020895	     -0.19865214	     -0.06313582	      0.88308235	     -0.00041252	     -0.21668782	     -0.00158639	      0.00034996	      7.77586769
      0.02222537	     -0.05766649	     -0.00021321	     -0.19863817	     -0.06313847	      0.88308280	     -0.00041214	     -0.21668263	     -0.00169988	      0.00020140	      7.83104865
      0.02366848	     -0.05766115	     -0.00021752	     -0.19863159	     -0.06314100	      0.88308299	     -0.00041179	     -0.21667922	     -0.00179894	      0.00006483	      7.54179615
      0.02511158	     -0.05765499	     -0.00022307	     -0.19862419	     -0.06314367	      0.88308298	     -0.00041144	     -0.21667699	     -0.00189601	     -0.00007436	      7.61554453
      0.02655469	     -0.05765744	     -0.00022851	     -0.19862543	     -0.06314647	      0.88308277	     -0.00041108	     -0.21667588	     -0.00199003	     -0.00021495	      7.37258366
      0.02799780	     -0.05765991	     -0.00023478	     -0.19862672	     -0.06314941	      0.88308236	     -0.00041071	     -0.21667593	     -0.00208120	     -0.00035622	      7.46003020
      0.02944090	     -0.05767302	     -0.00024046	     -0.19863870	     -0.06315247	      0.88308175	     -0.00041034	     -0.21667706	     -0.00216822	     -0.00049704	      7.35620867
      0.03088401	     -0.05768634	     -0.00024674	     -0.19865091	     -0.06315566	      0.88308093	     -0.00040996	     -0.21667933	     -0.00225131	     -0.00063672	      7.51333647
      0.03232712	     -0.05771165	     -0.00025205	     -0.19867518	     -0.06315897	      0.88307991	     -0.00040957	     -0.21668264	     -0.00232899	     -0.00077400	      7.61900895
      0.03377022	     -0.05773635	     -0.00025780	     -0.19869889	     -0.06316238	      0.88307870	     -0.00040918	     -0.21668707	     -0.00240157	     -0.00090814	      7.91023990
      0.03505651	     -0.05776865	     -0.00026193	     -0.19873039	     -0.06316551	      0.88307745	     -0.00040882	     -0.21669187	     -0.00246069	     -0.00102391	      8.21372222
      0.03634280	     -0.05780108	     -0.00026613	     -0.19876205	     -0.06316871	      0.88307606	     -0.00040845	     -0.21669751	     -0.00251486	     -0.00113548	      8.63334630
      0.03791735	     -0.05784842	     -0.00027044	     -0.19880856	     -0.06317272	      0.88307417	     -0.00040800	     -0.21670546	     -0.00257339	     -0.00126496	      9.28385196
      0.03949190	     -0.05789623	     -0.00027452	     -0.19885563	     -0.06317681	      0.88307208	     -0.00040753	     -0.21671455	     -0.00262352	     -0.00138537	     10.10059037
      0.04080446	     -0.05794260	     -0.00027705	     -0.19890146	     -0.06318028	      0.88307020	     -0.00040713	     -0.21672288	     -0.00265822	     -0.00147761	     10.85961228
      0.04211701	     -0.05798631	     -0.00027957	     -0.19894470	     -0.06318379	      0.88306821	     -0.00040672	     -0.21673189	     -0.00268704	     -0.00156179	     11.73117754
      0.04369234	     -0.05804249	     -0.00028184	     -0.19900042	     -0.06318804	      0.88306568	     -0.00040622	     -0.21674346	     -0.00271346	     -0.00165104	     12.81920656
      0.04526767	     -0.05809350	     -0.00028397	     -0.19905107	     -0.06319233	      0.88306301	     -0.00040570	     -0.21675577	     -0.00273191	     -0.00172665	     14.09609113
      0.04653715	     -0.05813832	     -0.00028502	     -0.19909567	     -0.06319581	      0.88306079	     -0.00040528	     -0.21676611	     -0.00274081	     -0.00177696	     14.95663760
      0.04780662	     -0.05817739	     -0.00028617	     -0.19913457	     -0.06319929	      0.88305851	     -0.00040485	     -0.21677679	     -0.00274540	     -0.00181761	     15.96226899
      0.04943629	     -0.05822605	     -0.00028720	     -0.19918310	     -0.06320376	      0.88305551	     -0.00040428	     -0.21679079	     -0.00274509	     -0.00185513	     17.04715501
      0.05106596	     -0.05826464	     -0.00028841	     -0.19922161	     -0.06320823	      0.88305247	     -0.00040371	     -0.21680498	     -0.00273941	     -0.00187615	     18.30130850
      0.05229298	     -0.05829441	     -0.00028892	     -0.19925138	     -0.06321159	      0.88305016	     -0.00040327	     -0.21681562	     -0.00273173	     -0.00188102	     18.78220540
      0.05352001	     -0.05831651	     -0.00028961	     -0.19927350	     -0.06321494	      0.88304786	     -0.00040282	     -0.21682618	     -0.00272229	     -0.00187683	     19.46046247
      0.05522050	     -0.05834279	     -0.00029020	     -0.19929984	     -0.06321955	      0.88304468	     -0.00040218	     -0.21684050	     -0.00270663	     -0.00185635	     20.02373953
      0.05692100	     -0.05835692	     -0.00029076	     -0.19931407	     -0.06322414	      0.88304155	     -0.00040154	     -0.21685433	     -0.00268970	     -0.00181993	     20.79369367
      0.05808688	     -0.05836761	     -0.00029088	     -0.19932484	     -0.06322727	      0.88303945	     -0.00040109	     -0.21686340	     -0.00267741	     -0.00178623	     20.69146247
      0.05925275	     -0.05837129	     -0.00029120	     -0.19932861	     -0.06323038	      0.88303739	     -0.00040064	     -0.21687215	     -0.00266557	     -0.00174612	     20.87477239
      0.06107238	     -0.05837197	     -0.00029160	     -0.19932942	     -0.06323522	      0.88303428	     -0.00039992	     -0.21688501	     -0.00264809	     -0.00167175	     20.83670117
      0.06255991	     -0.05836444	     -0.00029199	     -0.19932199	     -0.06323915	      0.88303184	     -0.00039933	     -0.21689474	     -0.00263561	     -0.00160162	     20.88509379
      0.06404743	     -0.05835708	     -0.00029230	     -0.19931470	     -0.06324306	      0.88302952	     -0.00039872	     -0.21690370	     -0.00262495	     -0.00152428	     20.49931575
      0.06553496	     -0.05834142	     -0.00029271	     -0.19929911	     -0.06324696	      0.88302731	     -0.00039811	     -0.21691195	     -0.00261712	     -0.00144118	     20.52538515
      0.06685372	     -0.05833062	     -0.00029287	     -0.19928834	     -0.06325041	      0.88302546	     -0.00039757	     -0.21691863	     -0.00261210	     -0.00136354	     20.00741982
      0.06817248	     -0.05831322	     -0.00029300	     -0.19927096	     -0.06325385	      0.88302372	     -0.00039702	     -0.21692477	     -0.00260976	     -0.00128332	     19.86942274
      0.06949124	     -0.05829681	     -0.00029298	     -0.19925456	     -0.06325729	      0.88302208	     -0.00039646	     -0.21693032	     -0.00260967	     -0.00120122	     19.46638385
      0.07120607	     -0.05826977	     -0.00029274	     -0.19922748	     -0.06326177	      0.88302011	     -0.00039573	     -0.21693674	     -0.00261361	     -0.00109325	     19.20291001
      0.07254075	     -0.05825137	     -0.00029247	     -0.19920903	     -0.06326526	      0.88301871	     -0.00039515	     -0.21694107	     -0.00261942	     -0.00100920	     18.69747780
      0.07387544	     -0.05822819	     -0.00029218	     -0.19918577	     -0.06326876	      0.88301741	     -0.00039457	     -0.21694490	     -0.00262816	     -0.00092615	     18.49913201
      0.07521012	     -0.05820725	     -0.00029186	     -0.19916473	     -0.06327228	      0.88301623	     -0.00039398	     -0.21694820	     -0.00263932	     -0.00084472	     18.11103085
      0.07692130	     -0.05817600	     -0.00029134	     -0.19913332	     -0.06327681	      0.88301487	     -0.00039322	     -0.21695176	     -0.00265761	     -0.00074391	     17.86789127
      0.07823345	     -0.05815593	     -0.00029094	     -0.19911310	     -0.06328031	      0.88301395	     -0.00039264	     -0.21695394	     -0.00267414	     -0.00066995	     17.43005861
      0.07954560	     -0.05813166	     -0.00029047	     -0.19908865	     -0.06328383	      0.88301312	     -0.00039205	     -0.21695573	     -0.00269327	     -0.00059961	     17.25632246
      0.08112738	     -0.05810860	     -0.00029032	     -0.19906534	     -0.06328811	      0.88301223	     -0.00039133	     -0.21695738	     -0.00271962	     -0.00052010	     17.16526661
      0.08254109	     -0.05811054	     -0.00029266	     -0.19906695	     -0.06329197	      0.88301154	     -0.00039068	     -0.21695887	     -0.00275002	     -0.00045498	     17.23637810
      0.08395481	     -0.05818361	     -0.00029904	     -0.19913950	     -0.06329589	      0.88301094	     -0.00039003	     -0.21696200	     -0.00279164	     -0.00039807	     16.95855785
      0.08536852	     -0.05834067	     -0.00030707	     -0.19929590	     -0.06329987	      0.88301041	     -0.00038937	     -0.21696944	     -0.00284375	     -0.00035416	     17.02851442
      0.08678223	     -0.05858047	     -0.00031397	     -0.19953503	     -0.06330393	      0.88300993	     -0.00038870	     -0.21698346	     -0.00290057	     -0.00032793	     16.84801049
      0.08819594	     -0.05885894	     -0.00031694	     -0.19981292	     -0.06330807	      0.88300947	     -0.00038803	     -0.21700517	     -0.00295723	     -0.00032287	     17.57036644
      0.08960965	     -0.05914925	     -0.00031542	     -0.20010279	     -0.06331229	      0.88300901	     -0.00038734	     -0.21703412	     -0.00300990	     -0.00033959	     17.89484191
      0.09102336	     -0.05941745	     -0.00030978	     -0.20037069	     -0.06331658	      0.88300850	     -0.00038666	     -0.21706904	     -0.00305849	     -0.00037691	     19.07017058
      0.09243707	     -0.05966158	     -0.00030133	     -0.20061463	     -0.06332094	      0.88300793	     -0.00038597	     -0.21710823	     -0.00310308	     -0.00043206	     19.39250352
      0.09385078	     -0.05987374	     -0.00029194	     -0.20082663	     -0.06332535	      0.88300727	     -0.00038529	     -0.21715030	     -0.00314522	     -0.00050205	     20.20939141
      0.09526449	     -0.06006322	     -0.00028274	     -0.20101598	     -0.06332983	      0.88300651	     -0.00038462	     -0.21719410	     -0.00318532	     -0.00058357	     20.12476488
      0.09702539	     -0.06026894	     -0.00027369	     -0.20122150	     -0.06333548	      0.88300538	     -0.00038380	     -0.21724995	     -0.00323358	     -0.00069691	     20.51117680
      0.09836285	     -0.06041348	     -0.00026885	     -0.20136585	     -0.06333983	      0.88300439	     -0.00038320	     -0.21729274	     -0.00326847	     -0.00078870	     19.61037330
      0.09970031	     -0.06054432	     -0.00026695	     -0.20149646	     -0.06334422	      0.88300327	     -0.00038262	     -0.21733558	     -0.00330216	     -0.00088345	     19.46336864
      0.10138277	     -0.06069969	     -0.00026802	     -0.20165150	     -0.06334981	      0.88300168	     -0.00038193	     -0.21738914	     -0.00334162	     -0.00100409	     18.66901350
      0.10306523	     -0.06084107	     -0.00027360	     -0.20179250	     -0.06335546	      0.88299989	     -0.00038128	     -0.21744201	     -0.00337778	     -0.00112356	     18.72810977
      0.10433983	     -0.06094693	     -0.00027913	     -0.20189807	     -0.06335979	      0.88299840	     -0.00038081	     -0.21748133	     -0.00340194	     -0.00121146	     18.22375857
      0.10561442	     -0.06104633	     -0.00028690	     -0.20199716	     -0.06336414	      0.88299681	     -0.00038038	     -0.21751992	     -0.00342380	     -0.00129629	     18.34388497
      0.10740015	     -0.06118491	     -0.00029980	     -0.20213532	     -0.06337027	      0.88299439	     -0.00037980	     -0.21757254	     -0.00344949	     -0.00140833	     18.61854615
      0.10897256	     -0.06130289	     -0.00031415	     -0.20225293	     -0.06337571	      0.88299210	     -0.00037934	     -0.21761746	     -0.00346771	     -0.00149884	     19.12319424
      0.11054498	     -0.06143106	     -0.00032858	     -0.20238076	     -0.06338118	      0.88298968	     -0.00037890	     -0.21766113	     -0.00348106	     -0.00158001	     19.71533354
      0.11211739	     -0.06155951	     -0.00034313	     -0.20250892	     -0.06338666	      0.88298714	     -0.00037850	     -0.21770374	     -0.00349026	     -0.00165149	     20.17364022
      0.11349421	     -0.06167944	     -0.00035481	     -0.20262867	     -0.06339147	      0.88298483	     -0.00037817	     -0.21774024	     -0.00349374	     -0.00170595	     20.77124262
      0.11487103	     -0.06180267	     -0.00036594	     -0.20275176	     -0.06339628	      0.88298245	     -0.00037786	     -0.21777625	     -0.00349360	     -0.00175310	     21.04041584
      0.11652323	     -0.06196217	     -0.00037705	     -0.20291119	     -0.06340204	      0.88297951	     -0.00037752	     -0.21781899	     -0.00348768	     -0.00180017	     21.43832526
      0.11817543	     -0.06212686	     -0.00038739	     -0.20307589	     -0.06340780	      0.88297650	     -0.00037719	     -0.21786146	     -0.00347602	     -0.00183752	     21.41027243
      0.11957992	     -0.06227419	     -0.00039360	     -0.20322331	     -0.06341267	      0.88297390	     -0.00037693	     -0.21789739	     -0.00346087	     -0.00186187	     21.57096503
      0.12098441	     -0.06242004	     -0.00039914	     -0.20336932	     -0.06341752	      0.88297128	     -0.00037668	     -0.21793324	     -0.00344177	     -0.00188001	     21.43155328
      0.12238890	     -0.06256794	     -0.00040244	     -0.20351746	     -0.06342234	      0.88296863	     -0.00037644	     -0.21796897	     -0.00341826	     -0.00189215	     21.35546269
      0.12428650	     -0.06276433	     -0.00040538	     -0.20371427	     -0.06342879	      0.88296503	     -0.00037614	     -0.21801713	     -0.00338044	     -0.00189984	     21.17796705
      0.12573303	     -0.06291370	     -0.00040499	     -0.20386405	     -0.06343365	      0.88296228	     -0.00037593	     -0.21805373	     -0.00334666	     -0.00189928	     21.04321828
      0.12717957	     -0.06305654	     -0.00040458	     -0.20400733	     -0.06343847	      0.88295953	     -0.00037573	     -0.21809023	     -0.00330952	     -0.00189360	     20.97425356
      0.12862611	     -0.06319478	     -0.00040253	     -0.20414608	     -0.06344323	      0.88295680	     -0.00037554	     -0.21812656	     -0.00326867	     -0.00188291	     20.85516918
      0.13049309	     -0.06336043	     -0.00040003	     -0.20431243	     -0.06344928	      0.88295330	     -0.00037532	     -0.21817306	     -0.00321164	     -0.00186214	     20.89730676
      0.13193443	     -0.06348179	     -0.00039665	     -0.20443438	     -0.06345387	      0.88295064	     -0.00037517	     -0.21820854	     -0.00316407	     -0.00184076	     20.65666035
      0.13337576	     -0.06359257	     -0.00039443	     -0.20454577	     -0.06345840	      0.88294800	     -0.00037503	     -0.21824357	     -0.00311448	     -0.00181498	     20.70125077
      0.13481710	     -0.06369513	     -0.00039151	     -0.20464896	     -0.06346285	      0.88294541	     -0.00037492	     -0.21827800	     -0.00306255	     -0.00178472	     20.51436231
      0.13674295	     -0.06381489	     -0.00038890	     -0.20476957	     -0.06346868	      0.88294201	     -0.00037480	     -0.21832286	     -0.00299076	     -0.00173749	     20.51425117
      0.13818361	     -0.06389514	     -0.00038612	     -0.20485048	     -0.06347295	      0.88293954	     -0.00037474	     -0.21835534	     -0.00293508	     -0.00169702	     20.11007334
      0.13962427	     -0.06396476	     -0.00038511	     -0.20492074	     -0.06347713	      0.88293713	     -0.00037470	     -0.21838680	     -0.00287872	     -0.00165240	     20.04886401
      0.14137527	     -0.06404084	     -0.00038345	     -0.20499763	     -0.06348211	      0.88293428	     -0.00037468	     -0.21842352	     -0.00280884	     -0.00159257	     19.61829080
      0.14294823	     -0.06409937	     -0.00038415	     -0.20505685	     -0.06348648	      0.88293182	     -0.00037470	     -0.21845504	     -0.00274578	     -0.00153403	     19.57844695
      0.14452119	     -0.06415356	     -0.00038372	     -0.20511174	     -0.06349075	      0.88292946	     -0.00037475	     -0.21848509	     -0.00268183	     -0.00147111	     19.10567370
      0.14609414	     -0.06420039	     -0.00038576	     -0.20515924	     -0.06349492	      0.88292720	     -0.00037484	     -0.21851370	     -0.00261819	     -0.00140451	     19.05760113
      0.14766710	     -0.06424545	     -0.00038613	     -0.20520500	     -0.06349899	      0.88292504	     -0.00037495	     -0.21854083	     -0.00255388	     -0.00133454	     18.61617729
      0.14924006	     -0.06428516	     -0.00038898	     -0.20524537	     -0.06350295	      0.88292300	     -0.00037510	     -0.21856654	     -0.00249009	     -0.00126212	     18.56769908
      0.15081302	     -0.06432486	     -0.00038960	     -0.20528576	     -0.06350682	      0.88292107	     -0.00037528	     -0.21859083	     -0.00242563	     -0.00118769	     18.17514235
      0.15238598	     -0.06436072	     -0.00039276	     -0.20532227	     -0.06351059	      0.88291926	     -0.00037550	     -0.21861378	     -0.00236169	     -0.00111223	     18.12085841
      0.15395893	     -0.06439762	     -0.00039324	     -0.20535987	     -0.06351425	      0.88291758	     -0.00037574	     -0.21863542	     -0.00229690	     -0.00103622	     17.77031119
      0.15553189	     -0.06443131	     -0.00039631	     -0.20539421	     -0.06351781	      0.88291600	     -0.00037602	     -0.21865583	     -0.00223249	     -0.00096063	     17.70446153
      0.15710485	     -0.06446639	     -0.00039638	     -0.20543000	     -0.06352127	      0.88291455	     -0.00037633	     -0.21867505	     -0.00216700	     -0.00088587	     17.37950944
      0.15867781	     -0.06449865	     -0.00039928	     -0.20546293	     -0.06352463	      0.88291322	     -0.00037668	     -0.21869318	     -0.00210170	     -0.00081283	     17.30147689
      0.16025076	     -0.06453225	     -0.00039882	     -0.20549725	     -0.06352788	      0.88291199	     -0.00037705	     -0.21871026	     -0.00203514	     -0.00074193	     16.99523581
      0.16182372	     -0.06456328	     -0.00040134	     -0.20552897	     -0.06353103	      0.88291088	     -0.00037745	     -0.21872639	     -0.00196850	     -0.00067387	     16.89665315
      0.16339668	     -0.06459467	     -0.00040028	     -0.20556111	     -0.06353407	      0.88290987	     -0.00037789	     -0.21874160	     -0.00190055	     -0.00060910	     16.62638607
      0.16496964	     -0.06462281	     -0.00040238	     -0.20558995	     -0.06353701	      0.88290896	     -0.00037835	     -0.21875597	     -0.00183225	     -0.00054803	     16.53740263
      0.16654260	     -0.06464710	     -0.00040065	     -0.20561501	     -0.06353984	      0.88290815	     -0.00037885	     -0.21876946	     -0.00176278	     -0.00049095	     16.30792967
      0.16811555	     -0.06466210	     -0.00040204	     -0.20563074	     -0.06354256	      0.88290742	     -0.00037938	     -0.21878194	     -0.00169327	     -0.00043802	     16.35936665
      0.16968851	     -0.06466315	     -0.00039935	     -0.20563257	     -0.06354516	      0.88290677	     -0.00037994	     -0.21879310	     -0.00162355	     -0.00038894	     16.26922247
      0.17126147	     -0.06464383	     -0.00039987	     -0.20561397	     -0.06354766	      0.88290619	     -0.00038053	     -0.21880246	     -0.00155604	     -0.00034325	     16.48087067
      0.17283443	     -0.06460190	     -0.00039658	     -0.20557278	     -0.06355006	      0.88290569	     -0.00038115	     -0.21880951	     -0.00149149	     -0.00030038	     16.60071425
      0.17440738	     -0.06453792	     -0.00039697	     -0.20550944	     -0.06355236	      0.88290525	     -0.00038180	     -0.21881380	     -0.00143208	     -0.00025982	     17.00211065
      0.17598034	     -0.06445569	     -0.00039423	     -0.20542782	     -0.06355457	      0.88290487	     -0.00038249	     -0.21881507	     -0.00137766	     -0.00022096	     17.32691257
      0.17755330	     -0.06436151	     -0.00039594	     -0.20533413	     -0.06355670	      0.88290455	     -0.00038320	     -0.21881332	     -0.00132931	     -0.00018344	     17.83054370
      0.17912626	     -0.06425988	     -0.00039474	     -0.20523297	     -0.06355875	      0.88290429	     -0.00038395	     -0.21880878	     -0.00128583	     -0.00014713	     18.30670728
      0.18069922	     -0.06415591	     -0.00039777	     -0.20512935	     -0.06356074	      0.88290409	     -0.00038473	     -0.21880177	     -0.00124718	     -0.00011216	     18.84547683
      0.18227217	     -0.06405051	     -0.00039727	     -0.20502433	     -0.06356268	      0.88290394	     -0.00038554	     -0.21879268	     -0.00121131	     -0.00007860	     19.35918000
      0.18384513	     -0.06394652	     -0.00040074	     -0.20492062	     -0.06356456	      0.88290384	     -0.00038637	     -0.21878182	     -0.00117777	     -0.00004669	     19.85070645
      0.18541809	     -0.06384225	     -0.00040008	     -0.20481669	     -0.06356638	      0.88290379	     -0.00038723	     -0.21876950	     -0.00114439	     -0.00001647	     20.35309999
      0.18699105	     -0.06373962	     -0.00040348	     -0.20471434	     -0.06356816	      0.88290378	     -0.00038812	     -0.21875593	     -0.00111099	      0.00001191	     20.85986151
      0.18839470	     -0.06364644	     -0.00040263	     -0.20462148	     -0.06356969	      0.88290382	     -0.00038893	     -0.21874290	     -0.00107986	      0.00003584	     21.31331813
      0.18979835	     -0.06355314	     -0.00040403	     -0.20452847	     -0.06357119	      0.88290388	     -0.00038976	     -0.21872906	     -0.00104783	      0.00005842	     21.79014771
      0.19151854	     -0.06343684	     -0.00040347	     -0.20441259	     -0.06357296	      0.88290401	     -0.00039081	     -0.21871108	     -0.00100664	      0.00008441	     22.39218962
      0.19323874	     -0.06332032	     -0.00040478	     -0.20429647	     -0.06357465	      0.88290417	     -0.00039188	     -0.21869207	     -0.00096362	      0.00010862	     23.00916697
      0.19463269	     -0.06322376	     -0.00040263	     -0.20420029	     -0.06357597	      0.88290434	     -0.00039276	     -0.21867600	     -0.00092714	      0.00012698	     23.49258643
      0.19602664	     -0.06312757	     -0.00040251	     -0.20410448	     -0.06357723	      0.88290453	     -0.00039366	     -0.21865936	     -0.00088962	      0.00014419	     24.00554660
      0.19777572	     -0.06300500	     -0.00040010	     -0.20398242	     -0.06357875	      0.88290480	     -0.00039480	     -0.21863777	     -0.00084089	      0.00016421	     24.61546259
      0.19952480	     -0.06288232	     -0.00039990	     -0.20386024	     -0.06358018	      0.88290510	     -0.00039597	     -0.21861545	     -0.00079092	      0.00018248	     25.29199695
      0.20083715	     -0.06278781	     -0.00039636	     -0.20376616	     -0.06358119	      0.88290535	     -0.00039686	     -0.21859827	     -0.00075245	      0.00019508	     25.67670498
      0.20214950	     -0.06269371	     -0.00039490	     -0.20367247	     -0.06358215	      0.88290561	     -0.00039776	     -0.21858072	     -0.00071364	      0.00020669	     26.13351807
      0.20399823	     -0.06255946	     -0.00039114	     -0.20353882	     -0.06358342	      0.88290601	     -0.00039904	     -0.21855547	     -0.00065826	      0.00022148	     26.69139433
      0.20565116	     -0.06243946	     -0.00038937	     -0.20341933	     -0.06358447	      0.88290638	     -0.00040020	     -0.21853237	     -0.00060856	      0.00023318	     27.24537957
      0.20730409	     -0.06231712	     -0.00038414	     -0.20329756	     -0.06358543	      0.88290678	     -0.00040137	     -0.21850886	     -0.00055863	      0.00024351	     27.59769009
      0.20862288	     -0.06222088	     -0.00038325	     -0.20320173	     -0.06358614	      0.88290710	     -0.00040232	     -0.21848981	     -0.00051922	      0.00025076	     28.01608885
      0.20994166	     -0.06212322	     -0.00037989	     -0.20310450	     -0.06358680	      0.88290744	     -0.00040326	     -0.21847053	     -0.00047993	      0.00025722	     28.27971754
      0.21172128	     -0.06199203	     -0.00037687	     -0.20297387	     -0.06358761	      0.88290790	     -0.00040455	     -0.21844418	     -0.00042774	      0.00026467	     28.69917345
      0.21350090	     -0.06185986	     -0.00037142	     -0.20284228	     -0.06358832	      0.88290838	     -0.00040584	     -0.21841749	     -0.00037640	      0.00027079	     28.90783593
      0.21477353	     -0.06176699	     -0.00037052	     -0.20274977	     -0.06358878	      0.88290873	     -0.00040677	     -0.21839820	     -0.00034072	      0.00027429	     29.22377771
      0.21604616	     -0.06167347	     -0.00036744	     -0.20265664	     -0.06358919	      0.88290908	     -0.00040770	     -0.21837878	     -0.00030560	      0.00027718	     29.36452873
      0.21791054	     -0.06153811	     -0.00036428	     -0.20252180	     -0.06358971	      0.88290960	     -0.00040906	     -0.21835012	     -0.00025578	      0.00028019	     29.63815998
      0.21946772	     -0.06142577	     -0.00036026	     -0.20240991	     -0.06359008	      0.88291004	     -0.00041019	     -0.21832603	     -0.00021554	      0.00028166	     29.71416997
      0.22102491	     -0.06131603	     -0.00035853	     -0.20230056	     -0.06359039	      0.88291048	     -0.00041132	     -0.21830184	     -0.00017696	      0.00028211	     29.94565961
      0.22258209	     -0.06120712	     -0.00035414	     -0.20219206	     -0.06359063	      0.88291091	     -0.00041244	     -0.21827761	     -0.00013966	      0.00028164	     29.91845808
      0.22413927	     -0.06110165	     -0.00035331	     -0.20208693	     -0.06359082	      0.88291135	     -0.00041356	     -0.21825337	     -0.00010426	      0.00028008	     30.17004749
      0.22548146	     -0.06101115	     -0.00034929	     -0.20199676	     -0.06359094	      0.88291173	     -0.00041452	     -0.21823251	     -0.00007472	      0.00027800	     30.07026505
      0.22682365	     -0.06092332	     -0.00034776	     -0.20190921	     -0.06359102	      0.88291210	     -0.00041547	     -0.21821169	     -0.00004660	      0.00027507	     30.17487081
      0.22848712	     -0.06081650	     -0.00034416	     -0.20180275	     -0.06359107	      0.88291255	     -0.00041664	     -0.21818600	     -0.00001322	      0.00027034	     30.13868859
      0.23015059	     -0.06071362	     -0.00034297	     -0.20170016	     -0.06359107	      0.88291300	     -0.00041780	     -0.21816047	      0.00001814	      0.00026424	     30.29880738
      0.23147250	     -0.06063310	     -0.00033934	     -0.20161991	     -0.06359103	      0.88291334	     -0.00041870	     -0.21814033	      0.00004208	      0.00025852	     30.15740686
      0.23279441	     -0.06055526	     -0.00033797	     -0.20154228	     -0.06359096	      0.88291368	     -0.00041960	     -0.21812033	      0.00006471	      0.00025190	     30.20735593
      0.23449406	     -0.06045746	     -0.00033459	     -0.20144477	     -0.06359082	      0.88291410	     -0.00042073	     -0.21809486	      0.00009243	      0.00024219	     30.12108502
      0.23619372	     -0.06036367	     -0.00033366	     -0.20135121	     -0.06359064	      0.88291450	     -0.00042184	     -0.21806968	      0.00011823	      0.00023099	     30.25379556
      0.23744621	     -0.06029593	     -0.00033000	     -0.20128367	     -0.06359048	      0.88291479	     -0.00042264	     -0.21805134	      0.00013650	      0.00022193	     30.06525179
      0.23869871	     -0.06023050	     -0.00032846	     -0.20121840	     -0.06359030	      0.88291506	     -0.00042343	     -0.21803317	      0.00015374	      0.00021208	     30.07333299
      0.24049421	     -0.06013920	     -0.00032499	     -0.20112734	     -0.06359001	      0.88291542	     -0.00042454	     -0.21800748	      0.00017720	      0.00019674	     29.96486386
      0.24202022	     -0.06006457	     -0.00032345	     -0.20105287	     -0.06358972	      0.88291571	     -0.00042545	     -0.21798596	      0.00019578	      0.00018253	     29.99268260
      0.24354622	     -0.05999163	     -0.00031978	     -0.20098012	     -0.06358941	      0.88291598	     -0.00042634	     -0.21796475	      0.00021352	      0.00016737	     29.81950028
      0.24507222	     -0.05992160	     -0.00031882	     -0.20091022	     -0.06358907	      0.88291622	     -0.00042721	     -0.21794384	      0.00023001	      0.00015117	     29.89115546
      0.24659823	     -0.05985288	     -0.00031443	     -0.20084168	     -0.06358871	      0.88291644	     -0.00042804	     -0.21792326	      0.00024589	      0.00013413	     29.64204655
      0.24790140	     -0.05979666	     -0.00031392	     -0.20078555	     -0.06358838	      0.88291661	     -0.00042873	     -0.21790593	      0.00025844	      0.00011878	     29.71106085
      0.24920458	     -0.05974142	     -0.00031112	     -0.20073043	     -0.06358803	      0.88291675	     -0.00042940	     -0.21788884	      0.00027060	      0.00010290	     29.56918409
      0.25085276	     -0.05967426	     -0.00030917	     -0.20066339	     -0.06358758	      0.88291690	     -0.00043022	     -0.21786756	      0.00028497	      0.00008198	     29.54058279
      0.25250094	     -0.05960928	     -0.00030502	     -0.20059855	     -0.06358709	      0.88291702	     -0.00043099	     -0.21784666	      0.00029866	      0.00006045	     29.30628775
      0.25379446	     -0.05956057	     -0.00030440	     -0.20054991	     -0.06358670	      0.88291709	     -0.00043157	     -0.21783052	      0.00030854	      0.00004307	     29.35003554
      0.25508798	     -0.05951294	     -0.00030171	     -0.20050237	     -0.06358630	      0.88291713	     -0.00043213	     -0.21781463	      0.00031810	      0.00002543	     29.19852316
      0.25676961	     -0.05945348	     -0.00029972	     -0.20044299	     -0.06358575	      0.88291716	     -0.00043281	     -0.21779434	      0.00032962	      0.00000209	     29.14972604
      0.25845125	     -0.05939452	     -0.00029591	     -0.20038414	     -0.06358519	      0.88291714	     -0.00043345	     -0.21777448	      0.00034043	     -0.00002144	     28.88731325
      0.25967853	     -0.05935486	     -0.00029611	     -0.20034450	     -0.06358477	      0.88291710	     -0.00043389	     -0.21776030	      0.00034744	     -0.00003878	     28.92630485
      0.26090582	     -0.05931726	     -0.00029442	     -0.20030694	     -0.06358434	      0.88291704	     -0.00043431	     -0.21774641	      0.00035408	     -0.00005616	     28.79080874
      0.26268648	     -0.05926749	     -0.00029348	     -0.20025720	     -0.06358370	      0.88291692	     -0.00043486	     -0.21772686	      0.00036261	     -0.00008161	     28.71603459
      0.26419425	     -0.05923157	     -0.00029187	     -0.20022131	     -0.06358315	      0.88291678	     -0.00043529	     -0.21771097	      0.00036900	     -0.00010338	     28.52219543
      0.26570201	     -0.05920687	     -0.00029258	     -0.20019659	     -0.06358258	      0.88291661	     -0.00043568	     -0.21769592	      0.00037435	     -0.00012566	     28.51662070
      0.26720978	     -0.05919591	     -0.00029120	     -0.20018563	     -0.06358202	      0.88291640	     -0.00043603	     -0.21768199	      0.00037921	     -0.00014872	     28.25211979
      0.26871755	     -0.05920207	     -0.00029352	     -0.20019173	     -0.06358144	      0.88291616	     -0.00043633	     -0.21766954	      0.00038316	     -0.00017331	     28.32063371
      0.26999767	     -0.05922058	     -0.00029247	     -0.20021024	     -0.06358095	      0.88291592	     -0.00043656	     -0.21766041	      0.00038660	     -0.00019569	     28.05012919
      0.27127779	     -0.05925202	     -0.00029302	     -0.20024164	     -0.06358045	      0.88291566	     -0.00043676	     -0.21765280	      0.00038977	     -0.00021998	     28.00747233
      0.27291693	     -0.05930920	     -0.00029134	     -0.20029883	     -0.06357981	      0.88291527	     -0.00043696	     -0.21764551	      0.00039426	     -0.00025447	     27.79344357
      0.27455608	     -0.05938410	     -0.00029042	     -0.20037375	     -0.06357916	      0.88291482	     -0.00043711	     -0.21764114	      0.00039937	     -0.00029374	     27.83649630
      0.27583497	     -0.05945323	     -0.00028611	     -0.20044297	     -0.06357865	      0.88291442	     -0.00043718	     -0.21763985	      0.00040457	     -0.00032813	     27.55840250
      0.27711386	     -0.05953089	     -0.00028267	     -0.20052072	     -0.06357812	      0.88291398	     -0.00043723	     -0.21764043	      0.00041063	     -0.00036630	     27.55027395
      0.27878909	     -0.05964413	     -0.00027573	     -0.20063414	     -0.06357743	      0.88291332	     -0.00043724	     -0.21764401	      0.00042067	     -0.00042227	     27.35899833
      0.28046431	     -0.05976782	     -0.00026978	     -0.20075802	     -0.06357671	      0.88291256	     -0.00043719	     -0.21765071	      0.00043292	     -0.00048541	     27.53718749
      0.28169797	     -0.05986496	     -0.00026235	     -0.20085538	     -0.06357617	      0.88291193	     -0.00043712	     -0.21765756	      0.00044391	     -0.00053633	     27.20982927
      0.28293163	     -0.05996674	     -0.00025666	     -0.20095736	     -0.06357562	      0.88291124	     -0.00043702	     -0.21766597	      0.00045617	     -0.00059104	     27.22387931
      0.28469939	     -0.06011852	     -0.00024724	     -0.20110947	     -0.06357479	      0.88291012	     -0.00043682	     -0.21768058	      0.00047657	     -0.00067562	     27.03563736
      0.28622257	     -0.06025373	     -0.00024058	     -0.20124498	     -0.06357405	      0.88290903	     -0.00043661	     -0.21769538	      0.00049667	     -0.00075388	     27.11878139
      0.28774575	     -0.06039218	     -0.00023233	     -0.20138378	     -0.06357328	      0.88290782	     -0.00043636	     -0.21771202	      0.00051954	     -0.00083631	     26.80088090
      0.28926893	     -0.06053355	     -0.00022722	     -0.20152548	     -0.06357247	      0.88290648	     -0.00043607	     -0.21773034	      0.00054466	     -0.00092227	     26.99385523
      0.29079211	     -0.06067625	     -0.00021959	     -0.20166857	     -0.06357162	      0.88290501	     -0.00043574	     -0.21775015	      0.00057276	     -0.00101068	     26.52532303
      0.29209341	     -0.06080081	     -0.00021698	     -0.20179342	     -0.06357086	      0.88290364	     -0.00043543	     -0.21776819	      0.00059842	     -0.00108757	     26.71092254
      0.29339472	     -0.06092767	     -0.00021284	     -0.20192062	     -0.06357006	      0.88290218	     -0.00043510	     -0.21778720	      0.00062621	     -0.00116495	     26.48971855
      0.29506271	     -0.06109295	     -0.00020971	     -0.20208632	     -0.06356898	      0.88290015	     -0.00043463	     -0.21781285	      0.00066442	     -0.00126403	     26.49643461
      0.29673071	     -0.06125979	     -0.00020552	     -0.20225363	     -0.06356784	      0.88289796	     -0.00043412	     -0.21783976	      0.00070607	     -0.00136178	     26.17847887
      0.29806875	     -0.06139400	     -0.00020522	     -0.20238819	     -0.06356687	      0.88289609	     -0.00043368	     -0.21786211	      0.00074153	     -0.00143857	     26.33771165
      0.29940679	     -0.06152871	     -0.00020377	     -0.20252329	     -0.06356586	      0.88289411	     -0.00043321	     -0.21788509	      0.00077931	     -0.00151310	     26.16885308
      0.30108790	     -0.06170017	     -0.00020409	     -0.20269523	     -0.06356450	      0.88289149	     -0.00043259	     -0.21791477	      0.00082951	     -0.00160291	     26.22335228
      0.30276902	     -0.06187226	     -0.00020219	     -0.20286788	     -0.06356307	      0.88288873	     -0.00043192	     -0.21794523	      0.00088329	     -0.00168747	     25.98660418
      0.30407264	     -0.06200594	     -0.00020322	     -0.20300198	     -0.06356189	      0.88288649	     -0.00043138	     -0.21796927	      0.00092696	     -0.00174894	     26.15173026
      0.30537626	     -0.06213921	     -0.00020243	     -0.20313572	     -0.06356065	      0.88288417	     -0.00043081	     -0.21799360	      0.00097289	     -0.00180634	     26.06758454
      0.30713027	     -0.06231837	     -0.00020294	     -0.20331551	     -0.06355888	      0.88288094	     -0.00043000	     -0.21802671	      0.00103769	     -0.00187675	     26.14366186
      0.30888427	     -0.06249714	     -0.00020147	     -0.20349499	     -0.06355700	      0.88287759	     -0.00042914	     -0.21806016	      0.00110640	     -0.00193869	     25.96456156
      0.31016509	     -0.06262730	     -0.00020284	     -0.20362565	     -0.06355555	      0.88287508	     -0.00042848	     -0.21808476	      0.00115851	     -0.00197838	     26.14134329
      0.31144591	     -0.06275596	     -0.00020226	     -0.20375486	     -0.06355404	      0.88287252	     -0.00042780	     -0.21810945	      0.00121285	     -0.00201309	     26.09010518
      0.31328026	     -0.06293789	     -0.00020253	     -0.20393760	     -0.06355174	      0.88286879	     -0.00042678	     -0.21814490	      0.00129388	     -0.00205413	     26.17276203
      0.31485744	     -0.06309132	     -0.00020125	     -0.20409178	     -0.06354964	      0.88286553	     -0.00042586	     -0.21817540	      0.00136693	     -0.00208116	     26.07472559
      0.31643462	     -0.06324186	     -0.00020185	     -0.20424307	     -0.06354742	      0.88286223	     -0.00042490	     -0.21820586	      0.00144261	     -0.00210068	     26.24934995
      0.31801180	     -0.06338887	     -0.00019976	     -0.20439090	     -0.06354509	      0.88285891	     -0.00042389	     -0.21823621	      0.00152157	     -0.00211269	     26.06483257
      0.31958898	     -0.06353280	     -0.00020092	     -0.20453563	     -0.06354262	      0.88285557	     -0.00042285	     -0.21826643	      0.00160287	     -0.00211754	     26.35469690
      0.32095140	     -0.06365383	     -0.00019881	     -0.20465742	     -0.06354039	      0.88285269	     -0.00042192	     -0.21829239	      0.00167581	     -0.00211597	     26.13034378
      0.32231382	     -0.06377190	     -0.00019891	     -0.20477624	     -0.06353806	      0.88284981	     -0.00042096	     -0.21831819	      0.00175042	     -0.00210940	     26.24781669
      0.32402389	     -0.06391593	     -0.00019753	     -0.20492126	     -0.06353498	      0.88284621	     -0.00041972	     -0.21835031	      0.00184706	     -0.00209421	     26.14256501
      0.32573397	     -0.06405619	     -0.00019804	     -0.20506251	     -0.06353174	      0.88284265	     -0.00041843	     -0.21838210	      0.00194627	     -0.00207181	     26.36211872
      0.32712821	     -0.06416699	     -0.00019605	     -0.20517416	     -0.06352897	      0.88283978	     -0.00041735	     -0.21840776	      0.00202961	     -0.00204844	     26.10481769
      0.32852244	     -0.06427451	     -0.00019627	     -0.20528254	     -0.06352608	      0.88283694	     -0.00041625	     -0.21843315	      0.00211442	     -0.00202099	     26.20852065
      0.33024787	     -0.06440267	     -0.00019515	     -0.20541180	     -0.06352234	      0.88283349	     -0.00041485	     -0.21846417	      0.00222206	     -0.00198171	     26.04325541
      0.33197329	     -0.06452580	     -0.00019667	     -0.20553600	     -0.06351841	      0.88283010	     -0.00041342	     -0.21849466	      0.00233190	     -0.00193728	     26.28296177
      0.33333670	     -0.06461848	     -0.00019499	     -0.20562961	     -0.06351517	      0.88282749	     -0.00041226	     -0.21851836	      0.00242089	     -0.00189878	     25.96594891
      0.33470011	     -0.06470842	     -0.00019555	     -0.20572044	     -0.06351181	      0.88282493	     -0.00041109	     -0.21854170	      0.00251101	     -0.00185774	     26.02489035
      0.33649073	     -0.06482167	     -0.00019515	     -0.20583491	     -0.06350720	      0.88282165	     -0.00040952	     -0.21857176	      0.00263181	     -0.00180040	     25.83086520
      0.33828136	     -0.06493005	     -0.00019735	     -0.20594450	     -0.06350238	      0.88281848	     -0.00040793	     -0.21860110	      0.00275468	     -0.00174001	     26.04011123
      0.33961820	     -0.06500734	     -0.00019658	     -0.20602274	     -0.06349864	      0.88281619	     -0.00040674	     -0.21862250	      0.00284846	     -0.00169322	     25.68568103
      0.34095504	     -0.06508227	     -0.00019798	     -0.20609861	     -0.06349476	      0.88281396	     -0.00040553	     -0.21864344	      0.00294322	     -0.00164543	     25.69354152
      0.34281994	     -0.06518265	     -0.00019880	     -0.20620033	     -0.06348915	      0.88281095	     -0.00040383	     -0.21867188	      0.00307778	     -0.00157751	     25.46584139
      0.34468484	     -0.06527834	     -0.00020198	     -0.20629737	     -0.06348328	      0.88280807	     -0.00040212	     -0.21869938	      0.00321443	     -0.00150905	     25.63307878
      0.34597806	     -0.06534130	     -0.00020152	     -0.20636131	     -0.06347906	      0.88280615	     -0.00040093	     -0.21871787	      0.00331110	     -0.00146154	     25.24595260
      0.34727128	     -0.06540120	     -0.00020303	     -0.20642217	     -0.06347472	      0.88280429	     -0.00039974	     -0.21873586	      0.00340855	     -0.00141439	     25.21283002
      0.34925762	     -0.06548505	     -0.00020399	     -0.20650755	     -0.06346780	      0.88280155	     -0.00039790	     -0.21876235	      0.00356056	     -0.00134298	     24.97331617
      0.35091132	     -0.06554603	     -0.00020569	     -0.20656981	     -0.06346180	      0.88279938	     -0.00039638	     -0.21878323	      0.00368874	     -0.00128486	     24.98223952
      0.35256502	     -0.06559711	     -0.00020522	     -0.20662222	     -0.06345560	      0.88279730	     -0.00039486	     -0.21880283	      0.00381888	     -0.00122808	     24.65595146
      0.35421873	     -0.06563824	     -0.00020767	     -0.20666464	     -0.06344917	      0.88279532	     -0.00039335	     -0.21882096	      0.00394998	     -0.00117288	     24.79463195
      0.35567728	     -0.06566641	     -0.00020735	     -0.20669400	     -0.06344333	      0.88279364	     -0.00039203	     -0.21883561	      0.00406716	     -0.00112529	     24.43841996
      0.35713584	     -0.06568807	     -0.00021002	     -0.20671681	     -0.06343731	      0.88279203	     -0.00039072	     -0.21884891	      0.00418471	     -0.00107881	     24.46621734
      0.35859439	     -0.06570322	     -0.00021211	     -0.20673312	     -0.06343112	      0.88279049	     -0.00038942	     -0.21886084	      0.00430312	     -0.00103317	     24.28362947
      0.36055616	     -0.06571419	     -0.00021784	     -0.20674560	     -0.06342252	      0.88278853	     -0.00038769	     -0.21887464	      0.00446273	     -0.00097292	     24.28955503
      0.36205768	     -0.06571499	     -0.00022118	     -0.20674757	     -0.06341573	      0.88278710	     -0.00038639	     -0.21888342	      0.00458545	     -0.00092730	     24.02201947
      0.36355920	     -0.06570983	     -0.00022715	     -0.20674354	     -0.06340875	      0.88278574	     -0.00038511	     -0.21889060	      0.00470775	     -0.00088201	     24.04442998
      0.36506071	     -0.06569808	     -0.00023211	     -0.20673294	     -0.06340159	      0.88278445	     -0.00038384	     -0.21889613	      0.00483011	     -0.00083671	     23.89154921
      0.36697847	     -0.06567419	     -0.00024077	     -0.20671046	     -0.06339218	      0.88278290	     -0.00038225	     -0.21890074	      0.00498551	     -0.00077878	     23.92819605
      0.36845258	     -0.06564861	     -0.00024561	     -0.20668599	     -0.06338474	      0.88278179	     -0.00038105	     -0.21890237	      0.00510474	     -0.00073391	     23.73559994
      0.36992668	     -0.06561734	     -0.00025269	     -0.20665579	     -0.06337713	      0.88278074	     -0.00037986	     -0.21890230	      0.00522297	     -0.00068872	     23.76551932
      0.37170407	     -0.06557163	     -0.00025943	     -0.20661138	     -0.06336772	      0.88277956	     -0.00037846	     -0.21889995	      0.00536482	     -0.00063350	     23.64319788
      0.37348146	     -0.06551818	     -0.00026897	     -0.20655917	     -0.06335806	      0.88277849	     -0.00037709	     -0.21889510	      0.00550487	     -0.00057746	     23.76388216
      0.37482441	     -0.06547223	     -0.00027305	     -0.20651420	     -0.06335060	      0.88277774	     -0.00037607	     -0.21888980	      0.00561020	     -0.00053433	     23.60142280
      0.37616736	     -0.06542240	     -0.00027920	     -0.20646530	     -0.06334299	      0.88277705	     -0.00037506	     -0.21888310	      0.00571420	     -0.00049062	     23.61335442
      0.37808803	     -0.06534387	     -0.00028637	     -0.20638811	     -0.06333187	      0.88277617	     -0.00037364	     -0.21887114	      0.00586130	     -0.00042679	     23.55072138
      0.37974258	     -0.06527000	     -0.00029359	     -0.20631535	     -0.06332207	      0.88277551	     -0.00037245	     -0.21885864	      0.00598587	     -0.00037049	     23.57498424
      0.38139712	     -0.06519001	     -0.00029829	     -0.20623649	     -0.06331207	      0.88277495	     -0.00037127	     -0.21884419	      0.00610886	     -0.00031274	     23.47701160
      0.38305166	     -0.06510511	     -0.00030561	     -0.20615266	     -0.06330186	      0.88277448	     -0.00037012	     -0.21882783	      0.00622927	     -0.00025370	     23.52877635
      0.38450680	     -0.06502580	     -0.00030875	     -0.20607431	     -0.06329272	      0.88277415	     -0.00036912	     -0.21881195	      0.00633379	     -0.00020052	     23.41373943
      0.38596194	     -0.06494357	     -0.00031415	     -0.20599299	     -0.06328343	      0.88277389	     -0.00036813	     -0.21879472	      0.00643611	     -0.00014637	     23.41662350
      0.38741707	     -0.06485779	     -0.00031789	     -0.20590813	     -0.06327399	      0.88277372	     -0.00036716	     -0.21877623	      0.00653677	     -0.00009118	     23.35525450
      0.38937959	     -0.06473754	     -0.00032423	     -0.20578905	     -0.06326103	      0.88277362	     -0.00036587	     -0.21874938	      0.00666923	     -0.00001543	     23.36283494
      0.39085777	     -0.06464298	     -0.00032674	     -0.20569539	     -0.06325110	      0.88277364	     -0.00036492	     -0.21872780	      0.00676693	      0.00004252	     23.27109378
      0.39233594	     -0.06454595	     -0.00033112	     -0.20559920	     -0.06324103	      0.88277374	     -0.00036399	     -0.21870511	      0.00686226	      0.00010091	     23.29176940
      0.39381412	     -0.06444575	     -0.00033386	     -0.20549985	     -0.06323081	      0.88277394	     -0.00036306	     -0.21868137	      0.00695570	      0.00015968	     23.25045518
      0.39574818	     -0.06431098	     -0.00033900	     -0.20536612	     -0.06321724	      0.88277432	     -0.00036188	     -0.21864878	      0.00707452	      0.00023673	     23.30932044
      0.39718498	     -0.06420749	     -0.00034057	     -0.20526342	     -0.06320702	      0.88277470	     -0.00036101	     -0.21862352	      0.00716072	      0.00029402	     23.23229562
      0.39862178	     -0.06410225	     -0.00034415	     -0.20515891	     -0.06319667	      0.88277516	     -0.00036016	     -0.21859738	      0.00724461	      0.00035108	     23.27945145
      0.40040082	     -0.06396840	     -0.00034666	     -0.20502596	     -0.06318369	      0.88277585	     -0.00035913	     -0.21856388	      0.00734589	      0.00042137	     23.24637616
      0.40197408	     -0.06384782	     -0.00035095	     -0.20490612	     -0.06317206	      0.88277656	     -0.00035823	     -0.21853322	      0.00743255	      0.00048293	     23.34429203
      0.40354734	     -0.06372395	     -0.00035267	     -0.20478300	     -0.06316030	      0.88277737	     -0.00035735	     -0.21850164	      0.00751706	      0.00054391	     23.29098717
      0.40512061	     -0.06359894	     -0.00035738	     -0.20465866	     -0.06314841	      0.88277827	     -0.00035649	     -0.21846914	      0.00759868	      0.00060403	     23.40750068
      0.40669387	     -0.06347158	     -0.00035904	     -0.20453199	     -0.06313640	      0.88277927	     -0.00035564	     -0.21843579	      0.00767815	      0.00066328	     23.34759875
      0.40826713	     -0.06334472	     -0.00036433	     -0.20440574	     -0.06312426	      0.88278036	     -0.00035481	     -0.21840165	      0.00775468	      0.00072129	     23.48982071
      0.40984039	     -0.06321653	     -0.00036596	     -0.20427818	     -0.06311200	      0.88278154	     -0.00035400	     -0.21836681	      0.00782914	      0.00077808	     23.42427869
      0.41124695	     -0.06310348	     -0.00037102	     -0.20416561	     -0.06310094	      0.88278267	     -0.00035328	     -0.21833511	      0.00789319	      0.00082748	     23.54547173
      0.41265351	     -0.06299003	     -0.00037358	     -0.20405266	     -0.06308979	      0.88278387	     -0.00035258	     -0.21830296	      0.00795555	      0.00087564	     23.53900343
      0.41406007	     -0.06287789	     -0.00037754	     -0.20394098	     -0.06307856	      0.88278513	     -0.00035189	     -0.21827042	      0.00801580	      0.00092232	     23.60419857
      0.41601296	     -0.06272312	     -0.00038124	     -0.20378685	     -0.06306283	      0.88278699	     -0.00035095	     -0.21822466	      0.00809640	      0.00098461	     23.62047256
      0.41744757	     -0.06261157	     -0.00038576	     -0.20367571	     -0.06305117	      0.88278844	     -0.00035027	     -0.21819068	      0.00815306	      0.00102829	     23.71150282
      0.41888218	     -0.06250024	     -0.00038790	     -0.20356481	     -0.06303943	      0.88278994	     -0.00034960	     -0.21815646	      0.00820798	      0.00107018	     23.70883559
      0.42060394	     -0.06236904	     -0.00039220	     -0.20343407	     -0.06302525	      0.88279183	     -0.00034881	     -0.21811510	      0.00827116	      0.00111786	     23.79321728
      0.42211104	     -0.06225432	     -0.00039334	     -0.20331976	     -0.06301274	      0.88279354	     -0.00034812	     -0.21807868	      0.00832441	      0.00115726	     23.76979233
      0.42361814	     -0.06214180	     -0.00039687	     -0.20320761	     -0.06300016	      0.88279531	     -0.00034745	     -0.21804208	      0.00837537	      0.00119427	     23.85180599
      0.42512524	     -0.06202871	     -0.00039757	     -0.20309490	     -0.06298750	      0.88279714	     -0.00034679	     -0.21800533	      0.00842441	      0.00122895	     23.83861693
      0.42663234	     -0.06191738	     -0.00040042	     -0.20298390	     -0.06297477	      0.88279902	     -0.00034613	     -0.21796841	      0.00847124	      0.00126115	     23.91842340
      0.42813944	     -0.06180536	     -0.00040073	     -0.20287222	     -0.06296196	      0.88280094	     -0.00034548	     -0.21793135	      0.00851609	      0.00129093	     23.91359953
      0.42964653	     -0.06169501	     -0.00040314	     -0.20276215	     -0.06294910	      0.88280291	     -0.00034483	     -0.21789414	      0.00855880	      0.00131825	     23.99729601
      0.43115363	     -0.06158386	     -0.00040318	     -0.20265130	     -0.06293617	      0.88280491	     -0.00034419	     -0.21785680	      0.00859942	      0.00134318	     24.00068506
      0.43266073	     -0.06147451	     -0.00040536	     -0.20254220	     -0.06292318	      0.88280695	     -0.00034355	     -0.21781933	      0.00863801	      0.00136576	     24.09146834
      0.43416783	     -0.06136456	     -0.00040527	     -0.20243250	     -0.06291013	      0.88280903	     -0.00034292	     -0.21778176	      0.00867434	      0.00138606	     24.10100423
      0.43567493	     -0.06125680	     -0.00040746	     -0.20232494	     -0.06289703	      0.88281113	     -0.00034229	     -0.21774409	      0.00870886	      0.00140421	     24.20320731
      0.43700757	     -0.06116137	     -0.00040758	     -0.20222969	     -0.06288541	      0.88281301	     -0.00034173	     -0.21771074	      0.00873721	      0.00141848	     24.22074507
      0.43834022	     -0.06106759	     -0.00040896	     -0.20213605	     -0.06287375	      0.88281491	     -0.00034117	     -0.21767735	      0.00876417	      0.00143127	     24.29224420
      0.43967287	     -0.06097439	     -0.00040979	     -0.20204300	     -0.06286205	      0.88281683	     -0.00034062	     -0.21764394	      0.00878910	      0.00144257	     24.34412395
      0.44142468	     -0.06085358	     -0.00041133	     -0.20192232	     -0.06284663	      0.88281936	     -0.00033989	     -0.21760003	      0.00881945	      0.00145541	     24.43613690
      0.44275799	     -0.06076264	     -0.00041213	     -0.20183148	     -0.06283485	      0.88282131	     -0.00033934	     -0.21756664	      0.00884010	      0.00146366	     24.49184706
      0.44409129	     -0.06067296	     -0.00041329	     -0.20174188	     -0.06282305	      0.88282327	     -0.00033878	     -0.21753328	      0.00885934	      0.00147083	     24.56707052
      0.44542460	     -0.06058441	     -0.00041432	     -0.20165338	     -0.06281123	      0.88282523	     -0.00033823	     -0.21749996	      0.00887650	      0.00147690	     24.63726172
      0.44722172	     -0.06046702	     -0.00041587	     -0.20153604	     -0.06279526	      0.88282789	     -0.00033748	     -0.21745517	      0.00889710	      0.00148368	     24.74227678
      0.44854176	     -0.06038209	     -0.00041686	     -0.20145113	     -0.06278351	      0.88282985	     -0.00033693	     -0.21742237	      0.00890978	      0.00148765	     24.81449129
      0.44986180	     -0.06029821	     -0.00041790	     -0.20136725	     -0.06277174	      0.88283182	     -0.00033638	     -0.21738965	      0.00892111	      0.00149103	     24.89638736
      0.45148036	     -0.06019707	     -0.00041905	     -0.20126609	     -0.06275729	      0.88283424	     -0.00033571	     -0.21734968	      0.00893229	      0.00149429	     24.99264601
      0.45309893	     -0.06009817	     -0.00042022	     -0.20116715	     -0.06274282	      0.88283666	     -0.00033503	     -0.21730988	      0.00894138	      0.00149690	     25.09981375
      0.45438574	     -0.06002125	     -0.00042101	     -0.20109020	     -0.06273131	      0.88283858	     -0.00033450	     -0.21727839	      0.00894630	      0.00149839	     25.17954255
      0.45567256	     -0.05994568	     -0.00042182	     -0.20101456	     -0.06271980	      0.88284051	     -0.00033396	     -0.21724705	      0.00895008	      0.00149959	     25.27137525
      0.45730803	     -0.05985173	     -0.00042276	     -0.20092052	     -0.06270516	      0.88284297	     -0.00033328	     -0.21720745	      0.00895236	      0.00150056	     25.38838728
      0.45894350	     -0.05976005	     -0.00042366	     -0.20082873	     -0.06269052	      0.88284542	     -0.00033260	     -0.21716813	      0.00895260	      0.00150112	     25.51738936
      0.46033064	     -0.05968424	     -0.00042428	     -0.20075282	     -0.06267810	      0.88284750	     -0.00033203	     -0.21713502	      0.00895050	      0.00150113	     25.62082310
      0.46171777	     -0.05961031	     -0.00042476	     -0.20067876	     -0.06266569	      0.88284959	     -0.00033146	     -0.21710212	      0.00894719	      0.00150094	     25.73662802
      0.46310491	     -0.05953816	     -0.00042507	     -0.20060648	     -0.06265328	      0.88285167	     -0.00033089	     -0.21706946	      0.00894192	      0.00150042	     25.84963284
      0.46489060	     -0.05944751	     -0.00042535	     -0.20051565	     -0.06263732	      0.88285435	     -0.00033015	     -0.21702776	      0.00893308	      0.00149946	     26.00764867
      0.46631431	     -0.05937697	     -0.00042533	     -0.20044495	     -0.06262461	      0.88285648	     -0.00032957	     -0.21699479	      0.00892376	      0.00149833	     26.12662023
      0.46773802	     -0.05930773	     -0.00042522	     -0.20037554	     -0.06261191	      0.88285861	     -0.00032899	     -0.21696208	      0.00891320	      0.00149706	     26.25975554
      0.46916173	     -0.05924024	     -0.00042494	     -0.20030788	     -0.06259923	      0.88286074	     -0.00032840	     -0.21692961	      0.00890072	      0.00149549	     26.38476220
      0.47098356	     -0.05915637	     -0.00042458	     -0.20022376	     -0.06258303	      0.88286346	     -0.00032765	     -0.21688845	      0.00888275	      0.00149325	     26.56315366
      0.47243167	     -0.05909029	     -0.00042454	     -0.20015747	     -0.06257018	      0.88286563	     -0.00032705	     -0.21685607	      0.00886628	      0.00149117	     26.68352489
      0.47387977	     -0.05902685	     -0.00042473	     -0.20009381	     -0.06255735	      0.88286778	     -0.00032644	     -0.21682405	      0.00884864	      0.00148904	     26.82813263
      0.47532788	     -0.05896425	     -0.00042492	     -0.20003097	     -0.06254455	      0.88286994	     -0.00032583	     -0.21679242	      0.00882923	      0.00148668	     26.95226764
      0.47721107	     -0.05888577	     -0.00042573	     -0.19995217	     -0.06252795	      0.88287274	     -0.00032501	     -0.21675191	      0.00880203	      0.00148345	     27.18038520
      0.47861478	     -0.05882945	     -0.00042538	     -0.19989561	     -0.06251561	      0.88287482	     -0.00032440	     -0.21672214	      0.00878003	      0.00148078	     27.25817673
      0.48001848	     -0.05877328	     -0.00042586	     -0.19983917	     -0.06250330	      0.88287689	     -0.00032377	     -0.21669270	      0.00875690	      0.00147796	     27.46389209
      0.48142219	     -0.05871916	     -0.00042537	     -0.19978479	     -0.06249103	      0.88287896	     -0.00032312	     -0.21666358	      0.00873253	      0.00147503	     27.56592135
      0.48319553	     -0.05865109	     -0.00042587	     -0.19971637	     -0.06247557	      0.88288158	     -0.00032229	     -0.21662721	      0.00869989	      0.00147111	     27.87094440
      0.48446190	     -0.05860510	     -0.00042463	     -0.19967014	     -0.06246457	      0.88288344	     -0.00032168	     -0.21660151	      0.00867564	      0.00146824	     27.88432361
      0.48572827	     -0.05855879	     -0.00042465	     -0.19962358	     -0.06245360	      0.88288530	     -0.00032105	     -0.21657605	      0.00865029	      0.00146517	     28.07396849
      0.48743023	     -0.05849893	     -0.00042370	     -0.19956337	     -0.06243890	      0.88288779	     -0.00032019	     -0.21654219	      0.00861500	      0.00146090	     28.20452514
      0.48892407	     -0.05844665	     -0.00042386	     -0.19951076	     -0.06242606	      0.88288997	     -0.00031941	     -0.21651282	      0.00858259	      0.00145693	     28.47539704
      0.49041791	     -0.05839759	     -0.00042137	     -0.19946141	     -0.06241326	      0.88289214	     -0.00031861	     -0.21648376	      0.00854931	      0.00145298	     28.50445458
      0.49191175	     -0.05834780	     -0.00042087	     -0.19941128	     -0.06240052	      0.88289431	     -0.00031778	     -0.21645504	      0.00851453	      0.00144889	     28.84425198
      0.49316552	     -0.05830944	     -0.00041808	     -0.19937268	     -0.06238986	      0.88289612	     -0.00031707	     -0.21643117	      0.00848486	      0.00144551	     28.81239409
      0.49441929	     -0.05827149	     -0.00041695	     -0.19933444	     -0.06237924	      0.88289793	     -0.00031634	     -0.21640757	      0.00845426	      0.00144191	     28.99826191
      0.49605055	     -0.05822574	     -0.00041453	     -0.19928835	     -0.06236548	      0.88290028	     -0.00031537	     -0.21637728	      0.00841365	      0.00143700	     29.10286729
      0.49768182	     -0.05818174	     -0.00041367	     -0.19924396	     -0.06235179	      0.88290262	     -0.00031436	     -0.21634752	      0.00837183	      0.00143161	     29.41227977
      0.49892833	     -0.05815140	     -0.00041114	     -0.19921335	     -0.06234138	      0.88290440	     -0.00031357	     -0.21632513	      0.00833949	      0.00142725	     29.38065534
      0.50017485	     -0.05812150	     -0.00041005	     -0.19918316	     -0.06233100	      0.88290618	     -0.00031276	     -0.21630307	      0.00830641	      0.00142249	     29.54850988
      0.50184371	     -0.05808481	     -0.00040749	     -0.19914609	     -0.06231718	      0.88290854	     -0.00031165	     -0.21627406	      0.00826146	      0.00141556	     29.63235882
      0.50351258	     -0.05805003	     -0.00040655	     -0.19911090	     -0.06230343	      0.88291090	     -0.00031051	     -0.21624569	      0.00821538	      0.00140779	     29.94962526
      0.50469004	     -0.05802874	     -0.00040375	     -0.19908937	     -0.06229377	      0.88291255	     -0.00030968	     -0.21622606	      0.00818264	      0.00140190	     29.86584034
      0.50586749	     -0.05800799	     -0.00040234	     -0.19906833	     -0.06228416	      0.88291420	     -0.00030883	     -0.21620678	      0.00814929	      0.00139548	     29.98985129
      0.50765270	     -0.05798111	     -0.00039911	     -0.19904106	     -0.06226966	      0.88291668	     -0.00030751	     -0.21617821	      0.00809812	      0.00138487	     30.05867864
      0.50913448	     -0.05796216	     -0.00039685	     -0.19902176	     -0.06225769	      0.88291873	     -0.00030639	     -0.21615519	      0.00805490	      0.00137513	     30.22760584
      0.51061627	     -0.05794878	     -0.00039288	     -0.19900806	     -0.06224578	      0.88292076	     -0.00030524	     -0.21613287	      0.00801138	      0.00136459	     30.18315471
      0.51209805	     -0.05793880	     -0.00039074	     -0.19899774	     -0.06223395	      0.88292277	     -0.00030406	     -0.21611135	      0.00796716	      0.00135293	     30.40343360
      0.51342012	     -0.05793460	     -0.00038647	     -0.19899327	     -0.06222344	      0.88292455	     -0.00030298	     -0.21609284	      0.00792770	      0.00134169	     30.30261960
      0.51474218	     -0.05793222	     -0.00038367	     -0.19899060	     -0.06221298	      0.88292632	     -0.00030188	     -0.21607504	      0.00788776	      0.00132947	     30.44129197
      0.51606425	     -0.05793270	     -0.00037895	     -0.19899083	     -0.06220258	      0.88292807	     -0.00030076	     -0.21605794	      0.00784773	      0.00131637	     30.42060179
      0.51775981	     -0.05793746	     -0.00037383	     -0.19899525	     -0.06218932	      0.88293029	     -0.00029929	     -0.21603709	      0.00779583	      0.00129812	     30.56378005
      0.51909809	     -0.05794511	     -0.00036771	     -0.19900267	     -0.06217891	      0.88293201	     -0.00029809	     -0.21602151	      0.00775476	      0.00128263	     30.46312839
      0.52043637	     -0.05795505	     -0.00036274	     -0.19901236	     -0.06216856	      0.88293372	     -0.00029688	     -0.21600672	      0.00771324	      0.00126600	     30.57137132
      0.52177464	     -0.05796817	     -0.00035606	     -0.19902527	     -0.06215827	      0.88293540	     -0.00029564	     -0.21599274	      0.00767160	      0.00124829	     30.55730099
      0.52346270	     -0.05798527	     -0.00034829	     -0.19904208	     -0.06214536	      0.88293749	     -0.00029404	     -0.21597620	      0.00761826	      0.00122429	     30.74612447
      0.52477625	     -0.05800019	     -0.00033997	     -0.19905682	     -0.06213538	      0.88293908	     -0.00029276	     -0.21596411	      0.00757619	      0.00120443	     30.66537618
      0.52608979	     -0.05801716	     -0.00033295	     -0.19907359	     -0.06212546	      0.88294065	     -0.00029147	     -0.21595273	      0.00753336	      0.00118338	     30.79149606
      0.52740334	     -0.05803686	     -0.00032444	     -0.19909311	     -0.06211559	      0.88294219	     -0.00029015	     -0.21594207	      0.00749016	      0.00116119	     30.80825229
      0.52916427	     -0.05806466	     -0.00031375	     -0.19912065	     -0.06210246	      0.88294421	     -0.00028835	     -0.21592891	      0.00743121	      0.00112950	     31.04944759
      0.53046660	     -0.05808663	     -0.00030374	     -0.19914246	     -0.06209281	      0.88294566	     -0.00028700	     -0.21591995	      0.00738695	      0.00110473	     30.99975370
      0.53176892	     -0.05811137	     -0.00029518	     -0.19916701	     -0.06208322	      0.88294709	     -0.00028563	     -0.21591169	      0.00734203	      0.00107864	     31.15582043
      0.53336443	     -0.05814542	     -0.00028297	     -0.19920086	     -0.06207155	      0.88294878	     -0.00028392	     -0.21590255	      0.00728675	      0.00104491	     31.20903678
      0.53478348	     -0.05817608	     -0.00027377	     -0.19923132	     -0.06206124	      0.88295024	     -0.00028238	     -0.21589532	      0.00723702	      0.00101321	     31.54288862
      0.53620253	     -0.05820686	     -0.00026236	     -0.19926192	     -0.06205101	      0.88295165	     -0.00028082	     -0.21588884	      0.00718689	      0.00098014	     31.54239688
      0.53762158	     -0.05823979	     -0.00025371	     -0.19929463	     -0.06204084	      0.88295302	     -0.00027924	     -0.21588309	      0.00713621	      0.00094564	     31.86021454
      0.53904063	     -0.05827500	     -0.00024265	     -0.19932967	     -0.06203075	      0.88295434	     -0.00027764	     -0.21587810	      0.00708584	      0.00090990	     31.84225203
      0.54045968	     -0.05831107	     -0.00023442	     -0.19936551	     -0.06202073	      0.88295560	     -0.00027603	     -0.21587385	      0.00703539	      0.00087287	     32.26451194
      0.54187873	     -0.05834770	     -0.00022371	     -0.19940196	     -0.06201079	      0.88295681	     -0.00027441	     -0.21587029	      0.00698532	      0.00083485	     32.24471028
      0.54329777	     -0.05838639	     -0.00021623	     -0.19944042	     -0.06200091	      0.88295797	     -0.00027278	     -0.21586740	      0.00693525	      0.00079577	     32.65566533
      0.54471682	     -0.05842857	     -0.00020608	     -0.19948242	     -0.06199110	      0.88295907	     -0.00027113	     -0.21586524	      0.00688610	      0.00075588	     32.58394676
      0.54613587	     -0.05847356	     -0.00019957	     -0.19952717	     -0.06198137	      0.88296012	     -0.00026948	     -0.21586384	      0.00683744	      0.00071505	     33.05058615
      0.54755492	     -0.05851979	     -0.00019002	     -0.19957322	     -0.06197170	      0.88296110	     -0.00026782	     -0.21586321	      0.00678999	      0.00067359	     32.96547328
      0.54897397	     -0.05856671	     -0.00018430	     -0.19961991	     -0.06196209	      0.88296203	     -0.00026615	     -0.21586327	      0.00674320	      0.00063147	     33.44194696
      0.55039302	     -0.05861406	     -0.00017497	     -0.19966711	     -0.06195256	      0.88296289	     -0.00026447	     -0.21586400	      0.00669793	      0.00058910	     33.32899536
      0.55166564	     -0.05865614	     -0.00016980	     -0.19970901	     -0.06194406	      0.88296362	     -0.00026296	     -0.21586516	      0.00665799	      0.00055084	     33.72703164
      0.55293825	     -0.05869805	     -0.00016259	     -0.19975077	     -0.06193561	      0.88296430	     -0.00026145	     -0.21586674	      0.00661920	      0.00051263	     33.77461246
      0.55449439	     -0.05875001	     -0.00015553	     -0.19980254	     -0.06192535	      0.88296506	     -0.00025960	     -0.21586923	      0.00657290	      0.00046602	     34.06619591
      0.55605052	     -0.05880336	     -0.00014677	     -0.19985575	     -0.06191515	      0.88296575	     -0.00025774	     -0.21587233	      0.00652845	      0.00041978	     34.02405882
      0.55735888	     -0.05884917	     -0.00014178	     -0.19990140	     -0.06190664	      0.88296627	     -0.00025618	     -0.21587540	      0.00649236	      0.00038117	     34.32967416
      0.55866723	     -0.05889553	     -0.00013484	     -0.19994766	     -0.06189816	      0.88296674	     -0.00025462	     -0.21587890	      0.00645804	      0.00034303	     34.30280750
      0.55997558	     -0.05894159	     -0.00012908	     -0.19999361	     -0.06188974	      0.88296717	     -0.00025305	     -0.21588280	      0.00642526	      0.00030535	     34.45878658
      0.56175093	     -0.05900289	     -0.00011989	     -0.20005481	     -0.06187837	      0.88296767	     -0.00025093	     -0.21588863	      0.00638362	      0.00025528	     34.44246477
      0.56308176	     -0.05904819	     -0.00011482	     -0.20010003	     -0.06186989	      0.88296798	     -0.00024935	     -0.21589335	      0.00635425	      0.00021864	     34.65318608
      0.56441259	     -0.05909297	     -0.00010796	     -0.20014476	     -0.06186145	      0.88296825	     -0.00024776	     -0.21589835	      0.00632672	      0.00018303	     34.58393936
      0.56574342	     -0.05913664	     -0.00010205	     -0.20018839	     -0.06185305	      0.88296847	     -0.00024618	     -0.21590357	      0.00630069	      0.00014856	     34.67410371
      0.56751371	     -0.05919375	     -0.00009305	     -0.20024547	     -0.06184193	      0.88296869	     -0.00024408	     -0.21591087	      0.00626857	      0.00010478	     34.55290245
      0.56883061	     -0.05923508	     -0.00008816	     -0.20028677	     -0.06183369	      0.88296881	     -0.00024253	     -0.21591649	      0.00624619	      0.00007379	     34.69502775
      0.57014752	     -0.05927510	     -0.00008141	     -0.20032680	     -0.06182547	      0.88296889	     -0.00024097	     -0.21592226	      0.00622536	      0.00004429	     34.56595261
      0.57176009	     -0.05932259	     -0.00007464	     -0.20037429	     -0.06181545	      0.88296893	     -0.00023908	     -0.21592948	      0.00620148	      0.00001027	     34.62322269
      0.57320181	     -0.05936374	     -0.00006684	     -0.20041548	     -0.06180653	      0.88296893	     -0.00023740	     -0.21593603	      0.00618193	     -0.00001806	     34.39844435
      0.57464353	     -0.05940398	     -0.00006147	     -0.20045574	     -0.06179763	      0.88296888	     -0.00023573	     -0.21594266	      0.00616363	     -0.00004453	     34.48084731
      0.57608525	     -0.05944315	     -0.00005376	     -0.20049497	     -0.06178875	      0.88296880	     -0.00023407	     -0.21594934	      0.00614702	     -0.00006900	     34.20846863
      0.57752697	     -0.05948132	     -0.00004886	     -0.20053317	     -0.06177990	      0.88296868	     -0.00023242	     -0.21595604	      0.00613154	     -0.00009162	     34.27042940
      0.57896869	     -0.05951738	     -0.00004114	     -0.20056931	     -0.06177107	      0.88296853	     -0.00023078	     -0.21596274	      0.00611767	     -0.00011225	     33.95289227
      0.58041041	     -0.05955100	     -0.00003619	     -0.20060298	     -0.06176226	      0.88296836	     -0.00022915	     -0.21596935	      0.00610483	     -0.00013101	     34.01036678
      0.58185213	     -0.05958277	     -0.00002840	     -0.20063485	     -0.06175347	      0.88296816	     -0.00022754	     -0.21597582	      0.00609349	     -0.00014775	     33.65695524
      0.58329385	     -0.05961321	     -0.00002404	     -0.20066534	     -0.06174469	      0.88296793	     -0.00022595	     -0.21598214	      0.00608291	     -0.00016274	     33.71279242
      0.58473557	     -0.05964160	     -0.00001662	     -0.20069383	     -0.06173593	      0.88296769	     -0.00022437	     -0.21598831	      0.00607358	     -0.00017586	     33.33612330
      0.58617729	     -0.05966749	     -0.00001282	     -0.20071978	     -0.06172718	      0.88296743	     -0.00022281	     -0.21599426	      0.00606465	     -0.00018736	     33.39970100
      0.58761901	     -0.05968960	     -0.00000576	     -0.20074199	     -0.06171844	      0.88296715	     -0.00022128	     -0.21599996	      0.00605658	     -0.00019709	     33.01249903
      0.58906073	     -0.05970938	     -0.00000273	     -0.20076181	     -0.06170972	      0.88296686	     -0.00021977	     -0.21600538	      0.00604847	     -0.00020520	     33.07913303
      0.59050245	     -0.05972605	      0.00000369	     -0.20077858	     -0.06170100	      0.88296656	     -0.00021830	     -0.21601049	      0.00604083	     -0.00021152	     32.68585003
      0.59194417	     -0.05973859	      0.00000592	     -0.20079116	     -0.06169230	      0.88296625	     -0.00021686	     -0.21601522	      0.00603281	     -0.00021632	     32.76512295
      0.59324047	     -0.05974690	      0.00001065	     -0.20079954	     -0.06168448	      0.88296597	     -0.00021560	     -0.21601915	      0.00602570	     -0.00021912	     32.44133414
      0.59453676	     -0.05975293	      0.00001299	     -0.20080560	     -0.06167668	      0.88296568	     -0.00021437	     -0.21602274	      0.00601817	     -0.00022071	     32.39608099
      0.59612169	     -0.05975658	      0.00001713	     -0.20080930	     -0.06166714	      0.88296533	     -0.00021292	     -0.21602662	      0.00600869	     -0.00022103	     32.17263153
      0.59770663	     -0.05975614	      0.00001899	     -0.20080887	     -0.06165763	      0.88296498	     -0.00021154	     -0.21602987	      0.00599853	     -0.00021979	     32.18951422
      0.59903889	     -0.05975245	      0.00002253	     -0.20080523	     -0.06164964	      0.88296469	     -0.00021043	     -0.21603207	      0.00598969	     -0.00021753	     31.94813716
      0.60037115	     -0.05974595	      0.00002363	     -0.20079872	     -0.06164167	      0.88296440	     -0.00020937	     -0.21603375	      0.00598016	     -0.00021432	     31.95993890
      0.60170341	     -0.05973632	      0.00002552	     -0.20078909	     -0.06163371	      0.88296412	     -0.00020836	     -0.21603488	      0.00597004	     -0.00021012	     31.86143527
      0.60351076	     -0.05971800	      0.00002602	     -0.20077074	     -0.06162293	      0.88296375	     -0.00020709	     -0.21603547	      0.00595489	     -0.00020299	     31.92480700
      0.60486593	     -0.05969991	      0.00002776	     -0.20075262	     -0.06161487	      0.88296348	     -0.00020620	     -0.21603514	      0.00594245	     -0.00019656	     31.81421869
      0.60622110	     -0.05967837	      0.00002739	     -0.20073102	     -0.06160683	      0.88296322	     -0.00020539	     -0.21603411	      0.00592875	     -0.00018933	     31.91936107
      0.60757626	     -0.05965326	      0.00002782	     -0.20070585	     -0.06159880	      0.88296296	     -0.00020463	     -0.21603235	      0.00591388	     -0.00018129	     31.93667291
      0.60937299	     -0.05961490	      0.00002644	     -0.20066737	     -0.06158820	      0.88296265	     -0.00020374	     -0.21602885	      0.00589207	     -0.00016953	     32.15740651
      0.61070749	     -0.05958248	      0.00002701	     -0.20063486	     -0.06158035	      0.88296243	     -0.00020316	     -0.21602536	      0.00587434	     -0.00015992	     32.17683526
      0.61204200	     -0.05954712	      0.00002546	     -0.20059937	     -0.06157252	      0.88296222	     -0.00020264	     -0.21602111	      0.00585505	     -0.00014970	     32.39349265
      0.61368282	     -0.05949938	      0.00002497	     -0.20055149	     -0.06156293	      0.88296199	     -0.00020211	     -0.21601480	      0.00582939	     -0.00013617	     32.56392794
      0.61514744	     -0.05945311	      0.00002220	     -0.20050502	     -0.06155441	      0.88296180	     -0.00020172	     -0.21600817	      0.00580448	     -0.00012334	     32.89171432
      0.61661205	     -0.05940311	      0.00002138	     -0.20045486	     -0.06154593	      0.88296163	     -0.00020141	     -0.21600057	      0.00577799	     -0.00010976	     33.06740624
      0.61807666	     -0.05934962	      0.00001757	     -0.20040114	     -0.06153749	      0.88296148	     -0.00020119	     -0.21599201	      0.00574967	     -0.00009558	     33.45840456
      0.61954127	     -0.05929273	      0.00001629	     -0.20034405	     -0.06152909	      0.88296135	     -0.00020106	     -0.21598249	      0.00572001	     -0.00008066	     33.67399340
      0.62100588	     -0.05923340	      0.00001156	     -0.20028446	     -0.06152073	      0.88296124	     -0.00020100	     -0.21597203	      0.00568868	     -0.00006524	     34.11437937
      0.62247049	     -0.05917071	      0.00000981	     -0.20022155	     -0.06151243	      0.88296116	     -0.00020104	     -0.21596063	      0.00565634	     -0.00004922	     34.36216876
      0.62393510	     -0.05910539	      0.00000414	     -0.20015592	     -0.06150417	      0.88296110	     -0.00020115	     -0.21594829	      0.00562256	     -0.00003283	     34.84804277
      0.62524229	     -0.05904429	      0.00000201	     -0.20009460	     -0.06149684	      0.88296106	     -0.00020132	     -0.21593649	      0.00559182	     -0.00001776	     35.09216466
      0.62654947	     -0.05898125	     -0.00000253	     -0.20003128	     -0.06148955	      0.88296105	     -0.00020155	     -0.21592395	      0.00556018	     -0.00000244	     35.47878705
      0.62813798	     -0.05890163	     -0.00000675	     -0.19995135	     -0.06148075	      0.88296106	     -0.00020191	     -0.21590773	      0.00552104	      0.00001661	     35.86577533
      0.62972649	     -0.05881958	     -0.00001324	     -0.19986893	     -0.06147201	      0.88296110	     -0.00020237	     -0.21589046	      0.00548093	      0.00003600	     36.36424342
      0.63104932	     -0.05874943	     -0.00001625	     -0.19979852	     -0.06146478	      0.88296116	     -0.00020281	     -0.21587533	      0.00544725	      0.00005245	     36.63806185
      0.63237214	     -0.05867894	     -0.00002154	     -0.19972772	     -0.06145760	      0.88296124	     -0.00020330	     -0.21585955	      0.00541303	      0.00006899	     37.01766995
      0.63397017	     -0.05859283	     -0.00002636	     -0.19964126	     -0.06144898	      0.88296137	     -0.00020398	     -0.21583969	      0.00537148	      0.00008921	     37.38836542
      0.63556820	     -0.05850631	     -0.00003348	     -0.19955435	     -0.06144043	      0.88296153	     -0.00020473	     -0.21581906	      0.00532944	      0.00010948	     37.86019044
      0.63683829	     -0.05843677	     -0.00003643	     -0.19948454	     -0.06143368	      0.88296168	     -0.00020538	     -0.21580216	      0.00529610	      0.00012570	     38.08342354
      0.63810837	     -0.05836722	     -0.00004134	     -0.19941468	     -0.06142698	      0.88296185	     -0.00020607	     -0.21578487	      0.00526246	      0.00014186	     38.39898010
      0.63976914	     -0.05827549	     -0.00004609	     -0.19932257	     -0.06141827	      0.88296210	     -0.00020704	     -0.21576173	      0.00521835	      0.00016296	     38.73482803
      0.64142991	     -0.05818350	     -0.00005275	     -0.19923017	     -0.06140964	      0.88296239	     -0.00020808	     -0.21573805	      0.00517370	      0.00018385	     39.15835234
      0.64264912	     -0.05811400	     -0.00005464	     -0.19916041	     -0.06140336	      0.88296262	     -0.00020889	     -0.21572034	      0.00514087	      0.00019913	     39.32002659
      0.64386834	     -0.05804131	     -0.00005797	     -0.19908743	     -0.06139711	      0.88296287	     -0.00020973	     -0.21570232	      0.00510760	      0.00021428	     39.58261617
      0.64561273	     -0.05792782	     -0.00006029	     -0.19897357	     -0.06138824	      0.88296327	     -0.00021099	     -0.21567580	      0.00505950	      0.00023605	     39.89887073
      0.64709563	     -0.05782314	     -0.00006240	     -0.19886855	     -0.06138077	      0.88296363	     -0.00021211	     -0.21565239	      0.00501772	      0.00025479	     40.20432871
      0.64857853	     -0.05771173	     -0.00006146	     -0.19875684	     -0.06137336	      0.88296402	     -0.00021327	     -0.21562808	      0.00497514	      0.00027400	     40.38704273
      0.65006143	     -0.05759440	     -0.00006216	     -0.19863917	     -0.06136601	      0.88296444	     -0.00021447	     -0.21560284	      0.00493120	      0.00029362	     40.68561654
      0.65154433	     -0.05747058	     -0.00005874	     -0.19851507	     -0.06135873	      0.88296489	     -0.00021572	     -0.21557664	      0.00488620	      0.00031391	     40.79292663
      0.65281897	     -0.05736089	     -0.00005838	     -0.19840507	     -0.06135253	      0.88296530	     -0.00021682	     -0.21555336	      0.00484610	      0.00033178	     41.02798504
      0.65409360	     -0.05724775	     -0.00005542	     -0.19829165	     -0.06134638	      0.88296574	     -0.00021795	     -0.21552940	      0.00480499	      0.00035016	     41.13032679
      0.65568804	     -0.05710275	     -0.00005300	     -0.19814625	     -0.06133876	      0.88296632	     -0.00021940	     -0.21549852	      0.00475168	      0.00037369	     41.35085729
      0.65728248	     -0.05695264	     -0.00004838	     -0.19799574	     -0.06133123	      0.88296693	     -0.00022089	     -0.21546670	      0.00469649	      0.00039787	     41.44870123
      0.65854699	     -0.05683052	     -0.00004769	     -0.19787322	     -0.06132532	      0.88296745	     -0.00022211	     -0.21544079	      0.00465101	      0.00041750	     41.69788855
      0.65981150	     -0.05670565	     -0.00004564	     -0.19774797	     -0.06131947	      0.88296799	     -0.00022334	     -0.21541430	      0.00460425	      0.00043781	     41.81562027
      0.66143590	     -0.05654444	     -0.00004597	     -0.19758617	     -0.06131204	      0.88296872	     -0.00022497	     -0.21537950	      0.00454170	      0.00046508	     42.07145345
      0.66306029	     -0.05638327	     -0.00004542	     -0.19742440	     -0.06130471	      0.88296950	     -0.00022664	     -0.21534401	      0.00447634	      0.00049401	     42.14521819
      0.66425424	     -0.05626587	     -0.00004854	     -0.19730647	     -0.06129940	      0.88297010	     -0.00022788	     -0.21531758	      0.00442603	      0.00051624	     42.35494607
      0.66544820	     -0.05614873	     -0.00005025	     -0.19718880	     -0.06129415	      0.88297073	     -0.00022915	     -0.21529095	      0.00437402	      0.00053937	     42.42229014
      0.66716548	     -0.05598305	     -0.00005486	     -0.19702229	     -0.06128670	      0.88297169	     -0.00023101	     -0.21525246	      0.00429588	      0.00057382	     42.62389930
      0.66861648	     -0.05584231	     -0.00005851	     -0.19688082	     -0.06128052	      0.88297254	     -0.00023261	     -0.21521985	      0.00422695	      0.00060394	     42.71578248
      0.67006748	     -0.05570372	     -0.00006481	     -0.19674143	     -0.06127444	      0.88297344	     -0.00023424	     -0.21518721	      0.00415509	      0.00063471	     42.95413066
      0.67151848	     -0.05556667	     -0.00006898	     -0.19660359	     -0.06126846	      0.88297438	     -0.00023589	     -0.21515458	      0.00408053	      0.00066600	     43.00832495
      0.67296948	     -0.05543493	     -0.00007725	     -0.19647096	     -0.06126260	      0.88297537	     -0.00023757	     -0.21512205	      0.00400291	      0.00069731	     43.30229073
      0.67420465	     -0.05532431	     -0.00008143	     -0.19635961	     -0.06125769	      0.88297625	     -0.00023902	     -0.21509451	      0.00393480	      0.00072388	     43.31727798
      0.67543981	     -0.05521733	     -0.00008819	     -0.19625184	     -0.06125288	      0.88297716	     -0.00024048	     -0.21506712	      0.00386456	      0.00075005	     43.49793846
      0.67700219	     -0.05508638	     -0.00009540	     -0.19611989	     -0.06124691	      0.88297836	     -0.00024235	     -0.21503280	      0.00377302	      0.00078229	     43.61520308
      0.67856458	     -0.05496233	     -0.00010486	     -0.19599477	     -0.06124109	      0.88297960	     -0.00024425	     -0.21499893	      0.00367836	      0.00081302	     43.89632121
      0.67977376	     -0.05486990	     -0.00010942	     -0.19590154	     -0.06123669	      0.88298060	     -0.00024573	     -0.21497311	      0.00360332	      0.00083561	     43.89259374
      0.68098294	     -0.05478278	     -0.00011636	     -0.19581357	     -0.06123237	      0.88298162	     -0.00024722	     -0.21494769	      0.00352658	      0.00085678	     44.04936139
      0.68258390	     -0.05467401	     -0.00012396	     -0.19570368	     -0.06122681	      0.88298302	     -0.00024921	     -0.21491473	      0.00342276	      0.00088244	     44.15951347
      0.68418486	     -0.05457560	     -0.00013451	     -0.19560407	     -0.06122142	      0.88298445	     -0.00025122	     -0.21488269	      0.00331641	      0.00090486	     44.42117661
      0.68531779	     -0.05451050	     -0.00013934	     -0.19553816	     -0.06121770	      0.88298548	     -0.00025265	     -0.21486067	      0.00323992	      0.00091859	     44.39044030
      0.68645072	     -0.05445114	     -0.00014639	     -0.19547794	     -0.06121408	      0.88298653	     -0.00025408	     -0.21483921	      0.00316232	      0.00093026	     44.50745420
      0.68816408	     -0.05436782	     -0.00015582	     -0.19539333	     -0.06120876	      0.88298814	     -0.00025626	     -0.21480788	      0.00304329	      0.00094388	     44.60547984
      0.68957887	     -0.05430480	     -0.00016473	     -0.19532922	     -0.06120452	      0.88298948	     -0.00025807	     -0.21478299	      0.00294354	      0.00095114	     44.76750302
      0.69099367	     -0.05424489	     -0.00017148	     -0.19526824	     -0.06120043	      0.88299083	     -0.00025988	     -0.21475897	      0.00284281	      0.00095470	     44.79552604
      0.69240847	     -0.05419016	     -0.00018095	     -0.19521239	     -0.06119648	      0.88299218	     -0.00026169	     -0.21473576	      0.00274101	      0.00095440	     45.00590131
      0.69382326	     -0.05413725	     -0.00018668	     -0.19515842	     -0.06119267	      0.88299352	     -0.00026349	     -0.21471336	      0.00263853	      0.00095037	     44.97030478
      0.69500658	     -0.05409758	     -0.00019474	     -0.19511780	     -0.06118960	      0.88299464	     -0.00026501	     -0.21469521	      0.00255206	      0.00094396	     45.14515771
      0.69618990	     -0.05405954	     -0.00020036	     -0.19507885	     -0.06118664	      0.88299576	     -0.00026652	     -0.21467762	      0.00246524	      0.00093490	     45.17640337
      0.69773334	     -0.05401467	     -0.00020900	     -0.19503276	     -0.06118292	      0.88299719	     -0.00026848	     -0.21465546	      0.00235131	      0.00091905	     45.33782781
      0.69927678	     -0.05397370	     -0.00021494	     -0.19499061	     -0.06117938	      0.88299859	     -0.00027044	     -0.21463418	      0.00223682	      0.00089882	     45.35638992
      0.70044556	     -0.05394655	     -0.00022182	     -0.19496252	     -0.06117681	      0.88299963	     -0.00027191	     -0.21461864	      0.00214958	      0.00088052	     45.55434380
      0.70161433	     -0.05392139	     -0.00022644	     -0.19493645	     -0.06117435	      0.88300065	     -0.00027338	     -0.21460360	      0.00206208	      0.00085980	     45.61593822
      0.70320008	     -0.05389228	     -0.00023391	     -0.19490608	     -0.06117118	      0.88300199	     -0.00027536	     -0.21458398	      0.00194283	      0.00082781	     45.82614951
      0.70478583	     -0.05386796	     -0.00023892	     -0.19488054	     -0.06116819	      0.88300327	     -0.00027732	     -0.21456533	      0.00182331	      0.00079154	     45.89285104
      0.70588495	     -0.05385496	     -0.00024515	     -0.19486664	     -0.06116623	      0.88300413	     -0.00027867	     -0.21455296	      0.00174023	      0.00076390	     46.13186499
      0.70698407	     -0.05384383	     -0.00024938	     -0.19485463	     -0.06116437	      0.88300495	     -0.00028000	     -0.21454107	      0.00165726	      0.00073442	     46.24036786
      0.70869126	     -0.05383121	     -0.00025696	     -0.19484065	     -0.06116165	      0.88300616	     -0.00028206	     -0.21452355	      0.00152860	      0.00068515	     46.49789127
      0.71009197	     -0.05382441	     -0.00026197	     -0.19483274	     -0.06115958	      0.88300709	     -0.00028372	     -0.21451003	      0.00142349	      0.00064194	     46.61230412
      0.71149269	     -0.05382117	     -0.00026878	     -0.19482836	     -0.06115766	      0.88300796	     -0.00028537	     -0.21449727	      0.00131888	      0.00059651	     46.87148774
      0.71289341	     -0.05382052	     -0.00027293	     -0.19482663	     -0.06115588	      0.88300876	     -0.00028699	     -0.21448528	      0.00121509	      0.00054936	     46.90588732
      0.71413447	     -0.05382280	     -0.00027916	     -0.19482790	     -0.06115443	      0.88300942	     -0.00028841	     -0.21447528	      0.00112375	      0.00050634	     47.14113449
      0.71537553	     -0.05382683	     -0.00028306	     -0.19483098	     -0.06115309	      0.88301002	     -0.00028980	     -0.21446588	      0.00103326	      0.00046257	     47.18021617
      0.71661659	     -0.05383298	     -0.00028819	     -0.19483615	     -0.06115187	      0.88301057	     -0.00029118	     -0.21445704	      0.00094348	      0.00041823	     47.33078876
      0.71823417	     -0.05384350	     -0.00029310	     -0.19484543	     -0.06115044	      0.88301120	     -0.00029293	     -0.21444638	      0.00082777	      0.00036014	     47.37724981
      0.71949456	     -0.05385391	     -0.00029853	     -0.19485486	     -0.06114945	      0.88301162	     -0.00029428	     -0.21443873	      0.00073847	      0.00031489	     47.55559602
      0.72075495	     -0.05386581	     -0.00030184	     -0.19486583	     -0.06114857	      0.88301199	     -0.00029559	     -0.21443164	      0.00065014	      0.00027004	     47.54704067
      0.72201534	     -0.05387948	     -0.00030630	     -0.19487854	     -0.06114781	      0.88301230	     -0.00029689	     -0.21442510	      0.00056259	      0.00022572	     47.65153933
      0.72361896	     -0.05389895	     -0.00031018	     -0.19489683	     -0.06114700	      0.88301262	     -0.00029849	     -0.21441758	      0.00045255	      0.00017058	     47.61990907
      0.72485731	     -0.05391576	     -0.00031481	     -0.19491271	     -0.06114649	      0.88301280	     -0.00029970	     -0.21441236	      0.00036846	      0.00012910	     47.75445209
      0.72609566	     -0.05393377	     -0.00031732	     -0.19492983	     -0.06114608	      0.88301294	     -0.00030087	     -0.21440765	      0.00028533	      0.00008884	     47.69861075
      0.72758179	     -0.05395719	     -0.00032170	     -0.19495217	     -0.06114573	      0.88301304	     -0.00030225	     -0.21440265	      0.00018663	      0.00004220	     47.78703654
      0.72906792	     -0.05398217	     -0.00032324	     -0.19497612	     -0.06114553	      0.88301307	     -0.00030358	     -0.21439835	      0.00008930	     -0.00000227	     47.62340214
      0.73019818	     -0.05400217	     -0.00032677	     -0.19499531	     -0.06114547	      0.88301305	     -0.00030456	     -0.21439554	      0.00001592	     -0.00003465	     47.73681650
      0.73132844	     -0.05402308	     -0.00032814	     -0.19501544	     -0.06114549	      0.88301299	     -0.00030552	     -0.21439313	     -0.00005673	     -0.00006554	     47.66092831
      0.73293222	     -0.05405445	     -0.00033100	     -0.19504571	     -0.06114566	      0.88301285	     -0.00030682	     -0.21439036	     -0.00015892	     -0.00010682	     47.66683868
      0.73432333	     -0.05408300	     -0.00033204	     -0.19507333	     -0.06114595	      0.88301268	     -0.00030790	     -0.21438858	     -0.00024666	     -0.00014000	     47.53198017
      0.73571445	     -0.05411348	     -0.00033525	     -0.19510287	     -0.06114635	      0.88301246	     -0.00030892	     -0.21438734	     -0.00033382	     -0.00017068	     47.59496093
      0.73710556	     -0.05414530	     -0.00033586	     -0.19513378	     -0.06114687	      0.88301220	     -0.00030989	     -0.21438663	     -0.00042022	     -0.00019851	     47.37470158
      0.73833325	     -0.05417447	     -0.00033896	     -0.19516212	     -0.06114744	      0.88301195	     -0.00031070	     -0.21438643	     -0.00049618	     -0.00022079	     47.44085148
      0.73956094	     -0.05420444	     -0.00033987	     -0.19519130	     -0.06114809	      0.88301166	     -0.00031146	     -0.21438662	     -0.00057163	     -0.00024075	     47.27543866
      0.74078863	     -0.05423536	     -0.00034199	     -0.19522141	     -0.06114884	      0.88301136	     -0.00031216	     -0.21438719	     -0.00064681	     -0.00025847	     47.23523654
      0.74244552	     -0.05427847	     -0.00034351	     -0.19526347	     -0.06115000	      0.88301091	     -0.00031302	     -0.21438854	     -0.00074771	     -0.00027863	     47.01685624
      0.74370520	     -0.05431234	     -0.00034632	     -0.19529652	     -0.06115099	      0.88301055	     -0.00031360	     -0.21439002	     -0.00082419	     -0.00029116	     47.01917578
      0.74496488	     -0.05434703	     -0.00034727	     -0.19533043	     -0.06115207	      0.88301018	     -0.00031412	     -0.21439186	     -0.00090029	     -0.00030120	     46.81018560
      0.74622456	     -0.05438267	     -0.00034945	     -0.19536527	     -0.06115325	      0.88300979	     -0.00031457	     -0.21439407	     -0.00097623	     -0.00030890	     46.73202727
      0.74784725	     -0.05443020	     -0.00035067	     -0.19541182	     -0.06115492	      0.88300929	     -0.00031505	     -0.21439745	     -0.00107360	     -0.00031539	     46.44475028
      0.74908367	     -0.05446831	     -0.00035347	     -0.19544915	     -0.06115629	      0.88300890	     -0.00031533	     -0.21440043	     -0.00114765	     -0.00031796	     46.40688174
      0.75032009	     -0.05450853	     -0.00035453	     -0.19548862	     -0.06115775	      0.88300850	     -0.00031554	     -0.21440380	     -0.00122136	     -0.00031851	     46.15385615
      0.75182044	     -0.05456064	     -0.00035754	     -0.19553982	     -0.06115965	      0.88300802	     -0.00031571	     -0.21440844	     -0.00131058	     -0.00031683	     46.02318705
      0.75332079	     -0.05461758	     -0.00035830	     -0.19559589	     -0.06116169	      0.88300755	     -0.00031576	     -0.21441377	     -0.00139928	     -0.00031276	     45.60614332
      0.75444891	     -0.05466453	     -0.00036191	     -0.19564214	     -0.06116330	      0.88300720	     -0.00031573	     -0.21441831	     -0.00146589	     -0.00030848	     45.55917158
      0.75557704	     -0.05471516	     -0.00036368	     -0.19569212	     -0.06116499	      0.88300686	     -0.00031564	     -0.21442335	     -0.00153217	     -0.00030323	     45.30262076
      0.75720226	     -0.05479410	     -0.00036733	     -0.19577010	     -0.06116756	      0.88300637	     -0.00031539	     -0.21443159	     -0.00162725	     -0.00029450	     45.05862814
      0.75860460	     -0.05486768	     -0.00036913	     -0.19584290	     -0.06116990	      0.88300596	     -0.00031507	     -0.21443971	     -0.00170870	     -0.00028616	     44.70253409
      0.76000694	     -0.05494629	     -0.00037266	     -0.19592071	     -0.06117235	      0.88300557	     -0.00031465	     -0.21444881	     -0.00178973	     -0.00027756	     44.56500171
      0.76140928	     -0.05502892	     -0.00037320	     -0.19600260	     -0.06117492	      0.88300518	     -0.00031413	     -0.21445891	     -0.00186997	     -0.00026889	     44.13576567
      0.76263872	     -0.05510427	     -0.00037591	     -0.19607729	     -0.06117726	      0.88300486	     -0.00031359	     -0.21446861	     -0.00193993	     -0.00026162	     44.04782150
      0.76386817	     -0.05518176	     -0.00037606	     -0.19615417	     -0.06117969	      0.88300454	     -0.00031297	     -0.21447907	     -0.00200920	     -0.00025470	     43.72926643
      0.76509761	     -0.05526147	     -0.00037712	     -0.19623327	     -0.06118220	      0.88300423	     -0.00031227	     -0.21449028	     -0.00207796	     -0.00024835	     43.54999890
      0.76678926	     -0.05537179	     -0.00037613	     -0.19634282	     -0.06118580	      0.88300382	     -0.00031118	     -0.21450683	     -0.00217150	     -0.00024059	     43.16260804
      0.76805595	     -0.05545456	     -0.00037622	     -0.19642503	     -0.06118859	      0.88300352	     -0.00031026	     -0.21452002	     -0.00224088	     -0.00023570	     43.05196403
      0.76932265	     -0.05553674	     -0.00037360	     -0.19650670	     -0.06119147	      0.88300322	     -0.00030925	     -0.21453381	     -0.00230949	     -0.00023156	     42.74424324
      0.77058934	     -0.05561862	     -0.00037145	     -0.19658808	     -0.06119444	      0.88300293	     -0.00030816	     -0.21454817	     -0.00237757	     -0.00022827	     42.57104068
      0.77224088	     -0.05572436	     -0.00036605	     -0.19669324	     -0.06119844	      0.88300256	     -0.00030662	     -0.21456765	     -0.00246537	     -0.00022524	     42.18359198
      0.77348565	     -0.05580337	     -0.00036311	     -0.19677181	     -0.06120155	      0.88300228	     -0.00030536	     -0.21458284	     -0.00253105	     -0.00022401	     42.08225186
      0.77473042	     -0.05588160	     -0.00035775	     -0.19684966	     -0.06120474	      0.88300200	     -0.00030402	     -0.21459843	     -0.00259611	     -0.00022362	     41.78017685
      0.77625156	     -0.05597589	     -0.00035186	     -0.19694349	     -0.06120875	      0.88300166	     -0.00030227	     -0.21461795	     -0.00267504	     -0.00022452	     41.59406328
      0.77761985	     -0.05605978	     -0.00034400	     -0.19702703	     -0.06121246	      0.88300135	     -0.00030060	     -0.21463590	     -0.00274524	     -0.00022666	     41.21415864
      0.77898814	     -0.05614417	     -0.00033792	     -0.19711105	     -0.06121626	      0.88300104	     -0.00029884	     -0.21465422	     -0.00281494	     -0.00023031	     41.10329814
      0.78035642	     -0.05622928	     -0.00032904	     -0.19719586	     -0.06122016	      0.88300072	     -0.00029699	     -0.21467292	     -0.00288371	     -0.00023547	     40.69367159
      0.78172471	     -0.05631534	     -0.00032271	     -0.19728158	     -0.06122416	      0.88300039	     -0.00029506	     -0.21469202	     -0.00295185	     -0.00024239	     40.62335357
      0.78309299	     -0.05640211	     -0.00031345	     -0.19736808	     -0.06122824	      0.88300005	     -0.00029303	     -0.21471154	     -0.00301887	     -0.00025101	     40.18826621
      0.78446128	     -0.05648966	     -0.00030751	     -0.19745533	     -0.06123242	      0.88299970	     -0.00029092	     -0.21473148	     -0.00308513	     -0.00026154	     40.15909121
      0.78582956	     -0.05657721	     -0.00029849	     -0.19754264	     -0.06123668	      0.88299934	     -0.00028874	     -0.21475184	     -0.00315013	     -0.00027380	     39.69398188
      0.78719785	     -0.05666469	     -0.00029286	     -0.19762984	     -0.06124104	      0.88299895	     -0.00028647	     -0.21477259	     -0.00321430	     -0.00028797	     39.70272899
      0.78856613	     -0.05675153	     -0.00028378	     -0.19771647	     -0.06124548	      0.88299855	     -0.00028413	     -0.21479372	     -0.00327707	     -0.00030382	     39.21982852
      0.78993442	     -0.05683780	     -0.00027842	     -0.19780249	     -0.06125000	      0.88299812	     -0.00028172	     -0.21481518	     -0.00333893	     -0.00032147	     39.26059107
      0.79130270	     -0.05692329	     -0.00026962	     -0.19788780	     -0.06125461	      0.88299767	     -0.00027923	     -0.21483696	     -0.00339932	     -0.00034062	     38.76019825
      0.79267099	     -0.05700826	     -0.00026503	     -0.19797254	     -0.06125931	      0.88299719	     -0.00027668	     -0.21485904	     -0.00345880	     -0.00036129	     38.81142615
      0.79403928	     -0.05709267	     -0.00025674	     -0.19805680	     -0.06126408	      0.88299668	     -0.00027406	     -0.21488141	     -0.00351680	     -0.00038314	     38.29555345
      0.79540756	     -0.05717716	     -0.00025233	     -0.19814108	     -0.06126893	      0.88299614	     -0.00027137	     -0.21490408	     -0.00357386	     -0.00040629	     38.35010387
      0.79677585	     -0.05726114	     -0.00024438	     -0.19822493	     -0.06127386	      0.88299557	     -0.00026863	     -0.21492705	     -0.00362939	     -0.00043035	     37.84919921
      0.79814413	     -0.05734459	     -0.00024007	     -0.19830821	     -0.06127886	      0.88299496	     -0.00026582	     -0.21495032	     -0.00368392	     -0.00045539	     37.89621411
      0.79951242	     -0.05742732	     -0.00023237	     -0.19839083	     -0.06128394	      0.88299432	     -0.00026295	     -0.21497387	     -0.00373689	     -0.00048102	     37.42200588
      0.80088070	     -0.05750932	     -0.00022803	     -0.19847269	     -0.06128909	      0.88299364	     -0.00026003	     -0.21499771	     -0.00378884	     -0.00050724	     37.45184178
      0.80224899	     -0.05758967	     -0.00022042	     -0.19855297	     -0.06129431	      0.88299293	     -0.00025705	     -0.21502181	     -0.00383928	     -0.00053364	     37.01832502
      0.80361727	     -0.05766893	     -0.00021559	     -0.19863213	     -0.06129959	      0.88299218	     -0.00025402	     -0.21504613	     -0.00388872	     -0.00056016	     37.01981005
      0.80498556	     -0.05774712	     -0.00020793	     -0.19871028	     -0.06130495	      0.88299140	     -0.00025094	     -0.21507069	     -0.00393675	     -0.00058643	     36.62451886
      0.80635385	     -0.05782466	     -0.00020279	     -0.19878775	     -0.06131037	      0.88299058	     -0.00024781	     -0.21509548	     -0.00398380	     -0.00061246	     36.59970209
      0.80772213	     -0.05790067	     -0.00019515	     -0.19886374	     -0.06131585	      0.88298972	     -0.00024463	     -0.21512049	     -0.00402950	     -0.00063792	     36.25731447
      0.80909042	     -0.05797548	     -0.00018953	     -0.19893853	     -0.06132139	      0.88298883	     -0.00024140	     -0.21514568	     -0.00407421	     -0.00066278	     36.21480231
      0.81045870	     -0.05804911	     -0.00018169	     -0.19901218	     -0.06132700	      0.88298791	     -0.00023813	     -0.21517104	     -0.00411763	     -0.00068670	     35.91525864
      0.81182699	     -0.05812165	     -0.00017522	     -0.19908473	     -0.06133266	      0.88298695	     -0.00023481	     -0.21519656	     -0.00416008	     -0.00070964	     35.84253567
      0.81319527	     -0.05819319	     -0.00016711	     -0.19915632	     -0.06133838	      0.88298597	     -0.00023146	     -0.21522223	     -0.00420129	     -0.00073140	     35.57852379
      0.81456356	     -0.05826318	     -0.00016019	     -0.19922635	     -0.06134416	      0.88298495	     -0.00022806	     -0.21524802	     -0.00424144	     -0.00075198	     35.48629849
      0.81593184	     -0.05833175	     -0.00015189	     -0.19929501	     -0.06134999	      0.88298391	     -0.00022463	     -0.21527392	     -0.00428027	     -0.00077122	     35.24143913
      0.81762486	     -0.05841510	     -0.00014324	     -0.19937845	     -0.06135727	      0.88298259	     -0.00022033	     -0.21530606	     -0.00432670	     -0.00079329	     35.16418415
      0.81886973	     -0.05847525	     -0.00013485	     -0.19943872	     -0.06136268	      0.88298159	     -0.00021714	     -0.21532976	     -0.00435938	     -0.00080816	     34.85632167
      0.82011459	     -0.05853472	     -0.00012829	     -0.19949829	     -0.06136813	      0.88298058	     -0.00021392	     -0.21535350	     -0.00439111	     -0.00082196	     34.76171076
      0.82175800	     -0.05861250	     -0.00011833	     -0.19957623	     -0.06137538	      0.88297921	     -0.00020964	     -0.21538488	     -0.00443123	     -0.00083830	     34.48207934
      0.82323223	     -0.05868135	     -0.00011109	     -0.19964521	     -0.06138193	      0.88297797	     -0.00020576	     -0.21541306	     -0.00446578	     -0.00085121	     34.40677796
      0.82470645	     -0.05874966	     -0.00010125	     -0.19971371	     -0.06138854	      0.88297670	     -0.00020186	     -0.21544126	     -0.00449862	     -0.00086242	     34.05210363
      0.82602000	     -0.05881037	     -0.00009522	     -0.19977455	     -0.06139447	      0.88297556	     -0.00019836	     -0.21546640	     -0.00452680	     -0.00087117	     34.01091783
      0.82733355	     -0.05887039	     -0.00008718	     -0.19983475	     -0.06140043	      0.88297441	     -0.00019484	     -0.21549156	     -0.00455355	     -0.00087873	     33.73473928
      0.82864711	     -0.05892995	     -0.00008062	     -0.19989446	     -0.06140643	      0.88297326	     -0.00019131	     -0.21551673	     -0.00457910	     -0.00088528	     33.60206893
      0.83036255	     -0.05900751	     -0.00007078	     -0.19997227	     -0.06141432	      0.88297173	     -0.00018668	     -0.21554962	     -0.00461028	     -0.00089242	     33.25660998
      0.83171401	     -0.05906869	     -0.00006497	     -0.20003362	     -0.06142056	      0.88297052	     -0.00018302	     -0.21557556	     -0.00463332	     -0.00089715	     33.16916129
      0.83306548	     -0.05912845	     -0.00005728	     -0.20009359	     -0.06142684	      0.88296931	     -0.00017935	     -0.21560151	     -0.00465459	     -0.00090114	     32.87018783
      0.83441694	     -0.05918663	     -0.00005110	     -0.20015198	     -0.06143314	      0.88296809	     -0.00017567	     -0.21562743	     -0.00467436	     -0.00090458	     32.72332953
      0.83610015	     -0.05925536	     -0.00004175	     -0.20022100	     -0.06144103	      0.88296656	     -0.00017108	     -0.21565957	     -0.00469646	     -0.00090812	     32.36201938
      0.83743549	     -0.05930678	     -0.00003633	     -0.20027263	     -0.06144731	      0.88296535	     -0.00016743	     -0.21568486	     -0.00471236	     -0.00091048	     32.26901726
      0.83877082	     -0.05935455	     -0.00002903	     -0.20032066	     -0.06145361	      0.88296413	     -0.00016379	     -0.21570991	     -0.00472637	     -0.00091242	     31.97426276
      0.84010616	     -0.05939849	     -0.00002308	     -0.20036483	     -0.06145993	      0.88296291	     -0.00016015	     -0.21573462	     -0.00473898	     -0.00091400	     31.81351906
      0.84185399	     -0.05944902	     -0.00001393	     -0.20041572	     -0.06146823	      0.88296131	     -0.00015539	     -0.21576630	     -0.00475279	     -0.00091557	     31.45865120
      0.84315850	     -0.05948181	     -0.00000899	     -0.20044875	     -0.06147443	      0.88296011	     -0.00015184	     -0.21578935	     -0.00476202	     -0.00091629	     31.35895352
      0.84446301	     -0.05951037	     -0.00000271	     -0.20047757	     -0.06148065	      0.88295892	     -0.00014831	     -0.21581182	     -0.00476934	     -0.00091681	     31.10212550
      0.84603335	     -0.05954010	      0.00000267	     -0.20050760	     -0.06148815	      0.88295748	     -0.00014407	     -0.21583801	     -0.00477735	     -0.00091692	     30.92411384
      0.84733259	     -0.05956120	      0.00000766	     -0.20052895	     -0.06149436	      0.88295629	     -0.00014057	     -0.21585896	     -0.00478176	     -0.00091697	     30.68158912
      0.84863183	     -0.05957947	      0.00001135	     -0.20054745	     -0.06150057	      0.88295510	     -0.00013709	     -0.21587922	     -0.00478617	     -0.00091659	     30.53307792
      0.84993106	     -0.05959490	      0.00001454	     -0.20056310	     -0.06150679	      0.88295391	     -0.00013363	     -0.21589878	     -0.00478862	     -0.00091632	     30.35278134
      0.85123030	     -0.05960684	      0.00001665	     -0.20057524	     -0.06151302	      0.88295272	     -0.00013019	     -0.21591763	     -0.00479076	     -0.00091574	     30.20352374
      0.85282788	     -0.05961849	      0.00001822	     -0.20058712	     -0.06152067	      0.88295125	     -0.00012599	     -0.21593986	     -0.00479112	     -0.00091518	     30.00064489
      0.85406735	     -0.05962412	      0.00001835	     -0.20059292	     -0.06152661	      0.88295012	     -0.00012275	     -0.21595640	     -0.00479151	     -0.00091442	     29.87563066
      0.85530681	     -0.05962852	      0.00001787	     -0.20059747	     -0.06153255	      0.88294899	     -0.00011954	     -0.21597233	     -0.00479003	     -0.00091399	     29.73541744
      0.85685120	     -0.05963153	      0.00001645	     -0.20060064	     -0.06153994	      0.88294758	     -0.00011558	     -0.21599135	     -0.00478777	     -0.00091345	     29.59205577
      0.85839559	     -0.05963170	      0.00001405	     -0.20060096	     -0.06154733	      0.88294616	     -0.00011165	     -0.21600942	     -0.00478288	     -0.00091365	     29.44436463
      0.85957720	     -0.05962973	      0.00001147	     -0.20059909	     -0.06155298	      0.88294509	     -0.00010867	     -0.21602258	     -0.00477961	     -0.00091367	     29.36693724
      0.86075880	     -0.05962609	      0.00000819	     -0.20059554	     -0.06155863	      0.88294401	     -0.00010573	     -0.21603516	     -0.00477451	     -0.00091421	     29.28722697
      0.86243657	     -0.05961766	      0.00000251	     -0.20058721	     -0.06156663	      0.88294247	     -0.00010159	     -0.21605201	     -0.00476664	     -0.00091512	     29.21967843
      0.86391876	     -0.05960697	     -0.00000348	     -0.20057659	     -0.06157369	      0.88294111	     -0.00009798	     -0.21606588	     -0.00475809	     -0.00091642	     29.17861933
      0.86540096	     -0.05959312	     -0.00001022	     -0.20056279	     -0.06158074	      0.88293975	     -0.00009442	     -0.21607878	     -0.00475013	     -0.00091758	     29.19148690
      0.86688315	     -0.05957622	     -0.00001769	     -0.20054591	     -0.06158777	      0.88293839	     -0.00009092	     -0.21609071	     -0.00474055	     -0.00091933	     29.21280924
      0.86836534	     -0.05955594	     -0.00002554	     -0.20052564	     -0.06159479	      0.88293703	     -0.00008746	     -0.21610165	     -0.00473291	     -0.00092058	     29.32188727
      0.86967990	     -0.05953608	     -0.00003284	     -0.20050576	     -0.06160101	      0.88293582	     -0.00008444	     -0.21611056	     -0.00472497	     -0.00092211	     29.40919104
      0.87099447	     -0.05951425	     -0.00004017	     -0.20048391	     -0.06160722	      0.88293461	     -0.00008146	     -0.21611873	     -0.00471891	     -0.00092312	     29.56485614
      0.87261179	     -0.05948515	     -0.00004877	     -0.20045476	     -0.06161484	      0.88293311	     -0.00007787	     -0.21612781	     -0.00471196	     -0.00092433	     29.78760803
      0.87422911	     -0.05945347	     -0.00005729	     -0.20042302	     -0.06162246	      0.88293162	     -0.00007436	     -0.21613585	     -0.00470751	     -0.00092493	     30.08974006
      0.87584643	     -0.05941942	     -0.00006587	     -0.20038890	     -0.06163007	      0.88293012	     -0.00007093	     -0.21614291	     -0.00470366	     -0.00092556	     30.41010596
      0.87746375	     -0.05938237	     -0.00007415	     -0.20035174	     -0.06163768	      0.88292862	     -0.00006760	     -0.21614901	     -0.00470338	     -0.00092514	     30.84661057
      0.87891335	     -0.05934759	     -0.00008162	     -0.20031687	     -0.06164449	      0.88292728	     -0.00006471	     -0.21615369	     -0.00470316	     -0.00092476	     31.20394177
      0.88036294	     -0.05930997	     -0.00008857	     -0.20027914	     -0.06165131	      0.88292594	     -0.00006190	     -0.21615767	     -0.00470559	     -0.00092336	     31.65511343
      0.88213791	     -0.05926186	     -0.00009710	     -0.20023088	     -0.06165967	      0.88292431	     -0.00005859	     -0.21616158	     -0.00470973	     -0.00092089	     32.19119829
      0.88391288	     -0.05920696	     -0.00010376	     -0.20017585	     -0.06166803	      0.88292267	     -0.00005543	     -0.21616448	     -0.00471639	     -0.00091684	     32.87178286
      0.88522238	     -0.05916922	     -0.00011026	     -0.20013797	     -0.06167421	      0.88292148	     -0.00005320	     -0.21616593	     -0.00472189	     -0.00091306	     33.24610356
      0.88653189	     -0.05912507	     -0.00011457	     -0.20009372	     -0.06168040	      0.88292028	     -0.00005106	     -0.21616686	     -0.00472829	     -0.00090831	     33.75335084
      0.88821133	     -0.05907037	     -0.00012133	     -0.20003887	     -0.06168835	      0.88291876	     -0.00004843	     -0.21616726	     -0.00473724	     -0.00090073	     34.31493057
      0.88967459	     -0.05901548	     -0.00012486	     -0.19998389	     -0.06169529	      0.88291745	     -0.00004627	     -0.21616694	     -0.00474551	     -0.00089267	     34.93406335
      0.89113786	     -0.05896632	     -0.00013074	     -0.19993459	     -0.06170224	      0.88291615	     -0.00004422	     -0.21616594	     -0.00475383	     -0.00088310	     35.36915774
      0.89260112	     -0.05890769	     -0.00013335	     -0.19987588	     -0.06170920	      0.88291487	     -0.00004229	     -0.21616439	     -0.00476220	     -0.00087214	     36.00984406
      0.89406439	     -0.05885755	     -0.00013917	     -0.19982560	     -0.06171617	      0.88291360	     -0.00004048	     -0.21616220	     -0.00477009	     -0.00085962	     36.38819037
      0.89552765	     -0.05879560	     -0.00014116	     -0.19976359	     -0.06172316	      0.88291235	     -0.00003879	     -0.21615953	     -0.00477772	     -0.00084570	     37.04789834
      0.89680335	     -0.05875067	     -0.00014606	     -0.19971855	     -0.06172926	      0.88291128	     -0.00003741	     -0.21615673	     -0.00478361	     -0.00083226	     37.32225403
      0.89807905	     -0.05869831	     -0.00014843	     -0.19966614	     -0.06173536	      0.88291023	     -0.00003613	     -0.21615358	     -0.00478906	     -0.00081783	     37.78286906
      0.89967636	     -0.05863648	     -0.00015281	     -0.19960421	     -0.06174302	      0.88290894	     -0.00003465	     -0.21614909	     -0.00479485	     -0.00079829	     38.20878025
      0.90127367	     -0.05856721	     -0.00015488	     -0.19953490	     -0.06175068	      0.88290768	     -0.00003331	     -0.21614407	     -0.00479981	     -0.00077731	     38.80007496
      0.90255986	     -0.05851797	     -0.00015895	     -0.19948558	     -0.06175686	      0.88290669	     -0.00003234	     -0.21613958	     -0.00480297	     -0.00075934	     39.01401636
      0.90384606	     -0.05846164	     -0.00016080	     -0.19942922	     -0.06176304	      0.88290573	     -0.00003147	     -0.21613476	     -0.00480577	     -0.00074059	     39.40415272
      0.90546049	     -0.05839461	     -0.00016454	     -0.19936211	     -0.06177080	      0.88290455	     -0.00003050	     -0.21612819	     -0.00480855	     -0.00071599	     39.72097485
      0.90707493	     -0.05831957	     -0.00016580	     -0.19928705	     -0.06177856	      0.88290342	     -0.00002969	     -0.21612112	     -0.00481096	     -0.00069050	     40.23580981
      0.90830465	     -0.05826977	     -0.00016932	     -0.19923718	     -0.06178448	      0.88290258	     -0.00002916	     -0.21611533	     -0.00481231	     -0.00067050	     40.32900803
      0.90953438	     -0.05821338	     -0.00017078	     -0.19918076	     -0.06179040	      0.88290177	     -0.00002872	     -0.21610928	     -0.00481363	     -0.00065023	     40.61030898
      0.91122714	     -0.05813888	     -0.00017398	     -0.19910619	     -0.06179855	      0.88290069	     -0.00002825	     -0.21610046	     -0.00481516	     -0.00062191	     40.84619623
      0.91291991	     -0.05805703	     -0.00017493	     -0.19902431	     -0.06180670	      0.88289966	     -0.00002794	     -0.21609116	     -0.00481681	     -0.00059340	     41.28094174
      0.91409492	     -0.05800788	     -0.00017816	     -0.19897507	     -0.06181236	      0.88289898	     -0.00002782	     -0.21608435	     -0.00481782	     -0.00057348	     41.26705740
      0.91526994	     -0.05795264	     -0.00017943	     -0.19891980	     -0.06181802	      0.88289831	     -0.00002777	     -0.21607736	     -0.00481911	     -0.00055365	     41.44402988
      0.91707474	     -0.05787071	     -0.00018214	     -0.19883777	     -0.06182672	      0.88289734	     -0.00002784	     -0.21606618	     -0.00482138	     -0.00052332	     41.58206206
      0.91856303	     -0.05779945	     -0.00018299	     -0.19876645	     -0.06183390	      0.88289658	     -0.00002802	     -0.21605661	     -0.00482380	     -0.00049865	     41.78502110
      0.92005132	     -0.05773382	     -0.00018553	     -0.19870072	     -0.06184108	      0.88289586	     -0.00002832	     -0.21604671	     -0.00482660	     -0.00047435	     41.77625493
      0.92153962	     -0.05766052	     -0.00018539	     -0.19862736	     -0.06184827	      0.88289517	     -0.00002873	     -0.21603656	     -0.00483019	     -0.00045072	     41.99866859
      0.92286623	     -0.05760341	     -0.00018775	     -0.19857014	     -0.06185468	      0.88289458	     -0.00002919	     -0.21602725	     -0.00483374	     -0.00043021	     41.90709777
      0.92419285	     -0.05754001	     -0.00018786	     -0.19850666	     -0.06186109	      0.88289403	     -0.00002973	     -0.21601780	     -0.00483801	     -0.00041049	     42.02368485
      0.92551947	     -0.05748110	     -0.00018950	     -0.19844763	     -0.06186751	      0.88289350	     -0.00003036	     -0.21600816	     -0.00484276	     -0.00039152	     41.98933632
      0.92722220	     -0.05740147	     -0.00019022	     -0.19836786	     -0.06187576	      0.88289285	     -0.00003129	     -0.21599565	     -0.00484990	     -0.00036841	     42.08400038
      0.92856950	     -0.05734559	     -0.00019282	     -0.19831182	     -0.06188230	      0.88289236	     -0.00003213	     -0.21598564	     -0.00485618	     -0.00035103	     41.95195107
      0.92991679	     -0.05728461	     -0.00019345	     -0.19825070	     -0.06188885	      0.88289190	     -0.00003304	     -0.21597563	     -0.00486331	     -0.00033467	     42.00707977
      0.93126409	     -0.05722876	     -0.00019549	     -0.19819468	     -0.06189541	      0.88289146	     -0.00003404	     -0.21596559	     -0.00487104	     -0.00031933	     41.91889395
      0.93295064	     -0.05715481	     -0.00019635	     -0.19812053	     -0.06190363	      0.88289094	     -0.00003540	     -0.21595303	     -0.00488187	     -0.00030178	     41.96499369
      0.93427335	     -0.05710395	     -0.00019905	     -0.19806947	     -0.06191009	      0.88289055	     -0.00003656	     -0.21594315	     -0.00489105	     -0.00028926	     41.79963925
      0.93559605	     -0.05704826	     -0.00019989	     -0.19801360	     -0.06191657	      0.88289017	     -0.00003778	     -0.21593333	     -0.00490111	     -0.00027798	     41.80922377
      0.93691875	     -0.05699733	     -0.00020206	     -0.19796245	     -0.06192306	      0.88288981	     -0.00003909	     -0.21592353	     -0.00491183	     -0.00026784	     41.69744247
      0.93867788	     -0.05692648	     -0.00020353	     -0.19789133	     -0.06193171	      0.88288935	     -0.00004093	     -0.21591060	     -0.00492738	     -0.00025619	     41.67861021
      0.93998959	     -0.05688068	     -0.00020657	     -0.19784528	     -0.06193819	      0.88288902	     -0.00004239	     -0.21590101	     -0.00493971	     -0.00024877	     41.48472916
      0.94130130	     -0.05683047	     -0.00020784	     -0.19779484	     -0.06194467	      0.88288870	     -0.00004391	     -0.21589154	     -0.00495288	     -0.00024248	     41.45089107
      0.94290080	     -0.05677580	     -0.00021119	     -0.19773985	     -0.06195261	      0.88288832	     -0.00004586	     -0.21588011	     -0.00496977	     -0.00023616	     41.25987975
      0.94432374	     -0.05672266	     -0.00021222	     -0.19768645	     -0.06195969	      0.88288798	     -0.00004768	     -0.21587012	     -0.00498578	     -0.00023180	     41.24174853
      0.94574667	     -0.05667840	     -0.00021566	     -0.19764187	     -0.06196680	      0.88288766	     -0.00004957	     -0.21586026	     -0.00500239	     -0.00022844	     41.01190790
      0.94716961	     -0.05662862	     -0.00021649	     -0.19759181	     -0.06197393	      0.88288733	     -0.00005154	     -0.21585063	     -0.00501992	     -0.00022612	     40.98712897
      0.94859254	     -0.05658810	     -0.00021991	     -0.19755096	     -0.06198108	      0.88288701	     -0.00005358	     -0.21584115	     -0.00503797	     -0.00022457	     40.73733749
      0.95001547	     -0.05654106	     -0.00022066	     -0.19750363	     -0.06198827	      0.88288669	     -0.00005568	     -0.21583193	     -0.00505684	     -0.00022387	     40.70357993
      0.95143841	     -0.05650413	     -0.00022418	     -0.19746634	     -0.06199548	      0.88288637	     -0.00005786	     -0.21582289	     -0.00507610	     -0.00022378	     40.42407868
      0.95286134	     -0.05646048	     -0.00022476	     -0.19742238	     -0.06200271	      0.88288606	     -0.00006010	     -0.21581415	     -0.00509604	     -0.00022440	     40.37255564
      0.95428428	     -0.05642814	     -0.00022838	     -0.19738967	     -0.06200998	      0.88288574	     -0.00006241	     -0.21580564	     -0.00511614	     -0.00022546	     40.05847880
      0.95570721	     -0.05638830	     -0.00022875	     -0.19734951	     -0.06201727	      0.88288541	     -0.00006478	     -0.21579749	     -0.00513676	     -0.00022705	     39.99304977
      0.95713015	     -0.05636058	     -0.00023240	     -0.19732141	     -0.06202460	      0.88288509	     -0.00006721	     -0.21578959	     -0.00515744	     -0.00022885	     39.63824563
      0.95855308	     -0.05632479	     -0.00023229	     -0.19728530	     -0.06203195	      0.88288476	     -0.00006969	     -0.21578211	     -0.00517863	     -0.00023089	     39.55597758
      0.95997602	     -0.05630222	     -0.00023582	     -0.19726233	     -0.06203933	      0.88288443	     -0.00007224	     -0.21577490	     -0.00519982	     -0.00023281	     39.15051748
      0.96125472	     -0.05627463	     -0.00023571	     -0.19723444	     -0.06204600	      0.88288413	     -0.00007457	     -0.21576881	     -0.00521926	     -0.00023454	     39.01948979
      0.96253342	     -0.05625571	     -0.00023767	     -0.19721518	     -0.06205268	      0.88288383	     -0.00007694	     -0.21576301	     -0.00523867	     -0.00023605	     38.70126815
      0.96408181	     -0.05623064	     -0.00023770	     -0.19718972	     -0.06206081	      0.88288347	     -0.00007986	     -0.21575646	     -0.00526242	     -0.00023754	     38.43969429
      0.96563020	     -0.05621363	     -0.00023944	     -0.19717231	     -0.06206898	      0.88288310	     -0.00008284	     -0.21575038	     -0.00528612	     -0.00023840	     38.00431530
      0.96693148	     -0.05619367	     -0.00023837	     -0.19715203	     -0.06207587	      0.88288279	     -0.00008538	     -0.21574567	     -0.00530623	     -0.00023870	     37.82839483
      0.96823276	     -0.05618154	     -0.00023939	     -0.19713955	     -0.06208279	      0.88288248	     -0.00008795	     -0.21574126	     -0.00532617	     -0.00023848	     37.48031938
      0.96953404	     -0.05616786	     -0.00023915	     -0.19712554	     -0.06208973	      0.88288217	     -0.00009056	     -0.21573722	     -0.00534611	     -0.00023784	     37.23299295
      0.97131193	     -0.05615821	     -0.00024039	     -0.19711539	     -0.06209926	      0.88288174	     -0.00009417	     -0.21573228	     -0.00537306	     -0.00023627	     36.78229167
      0.97263223	     -0.05615110	     -0.00023963	     -0.19710794	     -0.06210637	      0.88288143	     -0.00009688	     -0.21572918	     -0.00539298	     -0.00023482	     36.58272558
      0.97395253	     -0.05615543	     -0.00024096	     -0.19711189	     -0.06211350	      0.88288112	     -0.00009961	     -0.21572662	     -0.00541261	     -0.00023320	     36.23412458
      0.97554004	     -0.05616466	     -0.00024096	     -0.19712068	     -0.06212211	      0.88288076	     -0.00010293	     -0.21572450	     -0.00543591	     -0.00023150	     35.97519393
      0.97693933	     -0.05618729	     -0.00024304	     -0.19714288	     -0.06212973	      0.88288043	     -0.00010588	     -0.21572360	     -0.00545613	     -0.00023041	     35.58264956
      0.97833863	     -0.05621212	     -0.00024264	     -0.19716733	     -0.06213738	      0.88288011	     -0.00010884	     -0.21572383	     -0.00547558	     -0.00023029	     35.40613412
      0.97973792	     -0.05625177	     -0.00024427	     -0.19720656	     -0.06214506	      0.88287979	     -0.00011183	     -0.21572523	     -0.00549515	     -0.00023101	     35.02566675
      0.98090832	     -0.05628698	     -0.00024387	     -0.19724145	     -0.06215150	      0.88287952	     -0.00011433	     -0.21572743	     -0.00550996	     -0.00023300	     34.87782673
      0.98207871	     -0.05633009	     -0.00024408	     -0.19728425	     -0.06215796	      0.88287924	     -0.00011684	     -0.21573057	     -0.00552511	     -0.00023585	     34.63551250
      0.98324911	     -0.05637801	     -0.00024381	     -0.19733187	     -0.06216443	      0.88287896	     -0.00011935	     -0.21573471	     -0.00553894	     -0.00024012	     34.43351129
      0.98479026	     -0.05644893	     -0.00024288	     -0.19740241	     -0.06217298	      0.88287859	     -0.00012267	     -0.21574172	     -0.00555675	     -0.00024763	     34.14643763
      0.98596272	     -0.05650817	     -0.00024158	     -0.19746138	     -0.06217950	      0.88287829	     -0.00012520	     -0.21574826	     -0.00556840	     -0.00025528	     33.95495837
      0.98713518	     -0.05657224	     -0.00023983	     -0.19752520	     -0.06218604	      0.88287799	     -0.00012772	     -0.21575583	     -0.00558010	     -0.00026419	     33.73980836
      0.98830763	     -0.05664070	     -0.00023758	     -0.19759343	     -0.06219259	      0.88287767	     -0.00013025	     -0.21576446	     -0.00559021	     -0.00027479	     33.54121784
      0.98987240	     -0.05673889	     -0.00023385	     -0.19769135	     -0.06220134	      0.88287723	     -0.00013361	     -0.21577761	     -0.00560294	     -0.00029111	     33.26365387
      0.99105473	     -0.05681701	     -0.00023026	     -0.19776929	     -0.06220797	      0.88287688	     -0.00013614	     -0.21578877	     -0.00561048	     -0.00030542	     33.07454117
      0.99223706	     -0.05689777	     -0.00022607	     -0.19784989	     -0.06221461	      0.88287651	     -0.00013867	     -0.21580096	     -0.00561795	     -0.00032082	     32.87259051
      0.99341939	     -0.05698046	     -0.00022135	     -0.19793245	     -0.06222126	      0.88287612	     -0.00014120	     -0.21581410	     -0.00562378	     -0.00033761	     32.68167224
      0.99501238	     -0.05709488	     -0.00021425	     -0.19804673	     -0.06223022	      0.88287556	     -0.00014458	     -0.21583323	     -0.00563080	     -0.00036167	     32.41953060
      0.99621963	     -0.05718350	     -0.00020815	     -0.19813527	     -0.06223702	      0.88287511	     -0.00014713	     -0.21584874	     -0.00563403	     -0.00038122	     32.23509439
      0.99742688	     -0.05727468	     -0.00020172	     -0.19822638	     -0.06224382	      0.88287464	     -0.00014968	     -0.21586508	     -0.00563722	     -0.00040121	     32.04519068
      0.99863413	     -0.05736802	     -0.00019505	     -0.19831967	     -0.06225063	      0.88287414	     -0.00015221	     -0.21588223	     -0.00563878	     -0.00042197	     31.86943510
      1.00024510	     -0.05749532	     -0.00018584	     -0.19844693	     -0.06225972	      0.88287344	     -0.00015557	     -0.21590630	     -0.00564007	     -0.00045011	     31.64669747
      1.00149016	     -0.05759553	     -0.00017849	     -0.19854713	     -0.06226674	      0.88287287	     -0.00015815	     -0.21592576	     -0.00563893	     -0.00047245	     31.48678483
      1.00273523	     -0.05769747	     -0.00017102	     -0.19864908	     -0.06227376	      0.88287227	     -0.00016071	     -0.21594591	     -0.00563770	     -0.00049463	     31.33386555
      1.00398029	     -0.05780075	     -0.00016343	     -0.19875237	     -0.06228078	      0.88287164	     -0.00016326	     -0.21596671	     -0.00563470	     -0.00051701	     31.19233156
      1.00560547	     -0.05793762	     -0.00015348	     -0.19888930	     -0.06228993	      0.88287077	     -0.00016657	     -0.21599475	     -0.00562988	     -0.00054580	     31.02411611
      1.00690394	     -0.05804862	     -0.00014550	     -0.19900035	     -0.06229724	      0.88287005	     -0.00016919	     -0.21601783	     -0.00562371	     -0.00056877	     30.89575183
      1.00820241	     -0.05816142	     -0.00013759	     -0.19911322	     -0.06230453	      0.88286930	     -0.00017180	     -0.21604147	     -0.00561728	     -0.00059107	     30.77772235
      1.00950088	     -0.05827607	     -0.00012964	     -0.19922795	     -0.06231182	      0.88286851	     -0.00017438	     -0.21606565	     -0.00560881	     -0.00061316	     30.65610107
      1.01113496	     -0.05842335	     -0.00011966	     -0.19937536	     -0.06232098	      0.88286749	     -0.00017761	     -0.21609682	     -0.00559707	     -0.00064008	     30.51500116
      1.01250514	     -0.05854954	     -0.00011137	     -0.19950168	     -0.06232864	      0.88286660	     -0.00018030	     -0.21612359	     -0.00558452	     -0.00066242	     30.38818186
      1.01387532	     -0.05867902	     -0.00010334	     -0.19963130	     -0.06233628	      0.88286567	     -0.00018296	     -0.21615096	     -0.00557137	     -0.00068396	     30.26889805
      1.01524550	     -0.05881098	     -0.00009540	     -0.19976343	     -0.06234390	      0.88286472	     -0.00018560	     -0.21617893	     -0.00555557	     -0.00070532	     30.13856537
      1.01661568	     -0.05894509	     -0.00008749	     -0.19989771	     -0.06235151	      0.88286374	     -0.00018822	     -0.21620749	     -0.00553847	     -0.00072610	     30.01283548
      1.01841588	     -0.05912405	     -0.00007718	     -0.20007694	     -0.06236145	      0.88286241	     -0.00019162	     -0.21624592	     -0.00551210	     -0.00075317	     29.83116990
      1.01983285	     -0.05926712	     -0.00006918	     -0.20022025	     -0.06236925	      0.88286133	     -0.00019427	     -0.21627689	     -0.00548963	     -0.00077384	     29.69068659
      1.02124983	     -0.05941164	     -0.00006127	     -0.20036504	     -0.06237701	      0.88286022	     -0.00019689	     -0.21630849	     -0.00546371	     -0.00079454	     29.52993130
      1.02266680	     -0.05955749	     -0.00005340	     -0.20051118	     -0.06238473	      0.88285908	     -0.00019949	     -0.21634071	     -0.00543588	     -0.00081475	     29.36419442
      1.02457978	     -0.05975488	     -0.00004273	     -0.20070899	     -0.06239509	      0.88285749	     -0.00020295	     -0.21638518	     -0.00539357	     -0.00084165	     29.12603474
      1.02613239	     -0.05991559	     -0.00003405	     -0.20087009	     -0.06240344	      0.88285617	     -0.00020571	     -0.21642203	     -0.00535683	     -0.00086246	     28.90376650
      1.02768501	     -0.06007647	     -0.00002554	     -0.20103139	     -0.06241172	      0.88285482	     -0.00020843	     -0.21645954	     -0.00531631	     -0.00088274	     28.71376574
      1.02923763	     -0.06023615	     -0.00001644	     -0.20119154	     -0.06241994	      0.88285343	     -0.00021111	     -0.21649766	     -0.00527391	     -0.00090160	     28.39633618
      1.03079025	     -0.06039424	     -0.00000834	     -0.20135011	     -0.06242810	      0.88285202	     -0.00021373	     -0.21653640	     -0.00522871	     -0.00091927	     28.28466208
      1.03234287	     -0.06055066	      0.00000200	     -0.20150708	     -0.06243618	      0.88285058	     -0.00021629	     -0.21657570	     -0.00518136	     -0.00093518	     27.75891031
      1.03362825	     -0.06067783	      0.00000855	     -0.20163469	     -0.06244281	      0.88284937	     -0.00021837	     -0.21660859	     -0.00514067	     -0.00094717	     27.79614473
      1.03491362	     -0.06080299	      0.00001739	     -0.20176036	     -0.06244939	      0.88284814	     -0.00022040	     -0.21664173	     -0.00509842	     -0.00095775	     27.42254046
      1.03648946	     -0.06095094	      0.00002663	     -0.20190893	     -0.06245739	      0.88284662	     -0.00022283	     -0.21668263	     -0.00504511	     -0.00096874	     27.28442772
      1.03806529	     -0.06109733	      0.00003854	     -0.20205601	     -0.06246529	      0.88284509	     -0.00022517	     -0.21672380	     -0.00498980	     -0.00097723	     26.71816396
      1.03932940	     -0.06121279	      0.00004618	     -0.20217201	     -0.06247157	      0.88284385	     -0.00022700	     -0.21675699	     -0.00494454	     -0.00098227	     26.72523864
      1.04059351	     -0.06132625	      0.00005621	     -0.20228607	     -0.06247779	      0.88284261	     -0.00022877	     -0.21679026	     -0.00489800	     -0.00098560	     26.36741268
      1.04222022	     -0.06146993	      0.00006810	     -0.20243052	     -0.06248571	      0.88284100	     -0.00023097	     -0.21683318	     -0.00483675	     -0.00098755	     26.18072834
      1.04384694	     -0.06161120	      0.00008259	     -0.20257264	     -0.06249353	      0.88283940	     -0.00023307	     -0.21687616	     -0.00477354	     -0.00098683	     25.62947708
      1.04509089	     -0.06171797	      0.00009154	     -0.20268004	     -0.06249944	      0.88283817	     -0.00023461	     -0.21690907	     -0.00472435	     -0.00098467	     25.63072684
      1.04633483	     -0.06182397	      0.00010284	     -0.20278672	     -0.06250528	      0.88283695	     -0.00023610	     -0.21694200	     -0.00467393	     -0.00098104	     25.30713702
      1.04802453	     -0.06196532	      0.00011739	     -0.20292901	     -0.06251312	      0.88283529	     -0.00023802	     -0.21698673	     -0.00460405	     -0.00097394	     25.10499209
      1.04971422	     -0.06210207	      0.00013446	     -0.20306677	     -0.06252084	      0.88283366	     -0.00023984	     -0.21703139	     -0.00453222	     -0.00096433	     24.57645476
      1.05093096	     -0.06219672	      0.00014502	     -0.20316213	     -0.06252632	      0.88283249	     -0.00024109	     -0.21706343	     -0.00447985	     -0.00095597	     24.61450168
      1.05214770	     -0.06228899	      0.00015760	     -0.20325515	     -0.06253174	      0.88283133	     -0.00024227	     -0.21709534	     -0.00442661	     -0.00094626	     24.36000413
      1.05392351	     -0.06241758	      0.00017507	     -0.20338485	     -0.06253953	      0.88282967	     -0.00024391	     -0.21714159	     -0.00434834	     -0.00092991	     24.21438116
      1.05543807	     -0.06252164	      0.00019151	     -0.20348988	     -0.06254607	      0.88282827	     -0.00024520	     -0.21718057	     -0.00428120	     -0.00091384	     23.91054186
      1.05695263	     -0.06261966	      0.00020603	     -0.20358884	     -0.06255250	      0.88282690	     -0.00024642	     -0.21721901	     -0.00421453	     -0.00089592	     23.96502678
      1.05846719	     -0.06271083	      0.00022307	     -0.20368099	     -0.06255883	      0.88282556	     -0.00024755	     -0.21725678	     -0.00414805	     -0.00087615	     23.62812706
      1.05998175	     -0.06279559	      0.00023688	     -0.20376668	     -0.06256507	      0.88282424	     -0.00024859	     -0.21729378	     -0.00408268	     -0.00085487	     23.87163270
      1.06127234	     -0.06286192	      0.00025174	     -0.20383385	     -0.06257030	      0.88282315	     -0.00024942	     -0.21732463	     -0.00402723	     -0.00083549	     23.60155583
      1.06256293	     -0.06292309	      0.00026457	     -0.20389581	     -0.06257546	      0.88282209	     -0.00025019	     -0.21735477	     -0.00397285	     -0.00081519	     23.68994187
      1.06421944	     -0.06299484	      0.00028226	     -0.20396860	     -0.06258198	      0.88282076	     -0.00025110	     -0.21739233	     -0.00390382	     -0.00078779	     23.62289484
      1.06587595	     -0.06305897	      0.00029743	     -0.20403371	     -0.06258840	      0.88281948	     -0.00025192	     -0.21742859	     -0.00383619	     -0.00075922	     23.92272003
      1.06720117	     -0.06310560	      0.00031133	     -0.20408115	     -0.06259344	      0.88281849	     -0.00025251	     -0.21745661	     -0.00378262	     -0.00073556	     23.76041778
      1.06852639	     -0.06314939	      0.00032253	     -0.20412569	     -0.06259842	      0.88281753	     -0.00025305	     -0.21748379	     -0.00372974	     -0.00071147	     23.94260684
      1.07019851	     -0.06319985	      0.00033706	     -0.20417710	     -0.06260460	      0.88281637	     -0.00025366	     -0.21751690	     -0.00366317	     -0.00068052	     23.97268727
      1.07187063	     -0.06324478	      0.00034803	     -0.20422292	     -0.06261067	      0.88281525	     -0.00025419	     -0.21754867	     -0.00359718	     -0.00064922	     24.38531198
      1.07316117	     -0.06327594	      0.00035814	     -0.20425480	     -0.06261528	      0.88281443	     -0.00025455	     -0.21757227	     -0.00354586	     -0.00062481	     24.24018313
      1.07445171	     -0.06330417	      0.00036542	     -0.20428369	     -0.06261982	      0.88281364	     -0.00025487	     -0.21759507	     -0.00349465	     -0.00060043	     24.46284058
      1.07619694	     -0.06333715	      0.00037514	     -0.20431757	     -0.06262586	      0.88281262	     -0.00025523	     -0.21762462	     -0.00342477	     -0.00056748	     24.54408421
      1.07794217	     -0.06336455	      0.00038124	     -0.20434580	     -0.06263178	      0.88281166	     -0.00025552	     -0.21765264	     -0.00335458	     -0.00053480	     25.03870829
      1.07920121	     -0.06338168	      0.00038717	     -0.20436358	     -0.06263597	      0.88281100	     -0.00025569	     -0.21767191	     -0.00330272	     -0.00051132	     24.85475018
      1.08046024	     -0.06339613	      0.00039014	     -0.20437862	     -0.06264009	      0.88281037	     -0.00025582	     -0.21769040	     -0.00325037	     -0.00048816	     25.07635264
      1.08229960	     -0.06341181	      0.00039371	     -0.20439517	     -0.06264600	      0.88280951	     -0.00025596	     -0.21771597	     -0.00317215	     -0.00045479	     25.19724035
      1.08387029	     -0.06342060	      0.00039387	     -0.20440467	     -0.06265093	      0.88280881	     -0.00025602	     -0.21773643	     -0.00310400	     -0.00042685	     25.51645633
      1.08544098	     -0.06342610	      0.00039474	     -0.20441091	     -0.06265575	      0.88280816	     -0.00025604	     -0.21775564	     -0.00303379	     -0.00039934	     25.46191528
      1.08701167	     -0.06342806	      0.00039190	     -0.20441356	     -0.06266046	      0.88280756	     -0.00025601	     -0.21777360	     -0.00296213	     -0.00037240	     25.88445566
      1.08842368	     -0.06342672	      0.00039084	     -0.20441288	     -0.06266460	      0.88280705	     -0.00025595	     -0.21778871	     -0.00289573	     -0.00034858	     25.75714045
      1.08983569	     -0.06342251	      0.00038611	     -0.20440927	     -0.06266864	      0.88280657	     -0.00025586	     -0.21780282	     -0.00282806	     -0.00032532	     26.04230765
      1.09124770	     -0.06341523	      0.00038157	     -0.20440263	     -0.06267258	      0.88280613	     -0.00025573	     -0.21781596	     -0.00275860	     -0.00030248	     26.06143106
      1.09306905	     -0.06340143	      0.00037248	     -0.20438960	     -0.06267752	      0.88280561	     -0.00025552	     -0.21783146	     -0.00266696	     -0.00027377	     26.35824916
      1.09452474	     -0.06338668	      0.00036553	     -0.20437549	     -0.06268135	      0.88280522	     -0.00025532	     -0.21784269	     -0.00259177	     -0.00025129	     26.26550731
      1.09598044	     -0.06336902	      0.00035517	     -0.20435844	     -0.06268507	      0.88280487	     -0.00025508	     -0.21785291	     -0.00251533	     -0.00022920	     26.51519130
      1.09743613	     -0.06334842	      0.00034525	     -0.20433844	     -0.06268867	      0.88280456	     -0.00025482	     -0.21786212	     -0.00243739	     -0.00020729	     26.49354361
      1.09921593	     -0.06331946	      0.00032988	     -0.20431020	     -0.06269293	      0.88280421	     -0.00025446	     -0.21787206	     -0.00234060	     -0.00018073	     26.75355398
      1.10063262	     -0.06329310	      0.00031872	     -0.20428443	     -0.06269619	      0.88280397	     -0.00025414	     -0.21787896	     -0.00226230	     -0.00015954	     26.63672219
      1.10204930	     -0.06326358	      0.00030504	     -0.20425546	     -0.06269933	      0.88280376	     -0.00025379	     -0.21788495	     -0.00218320	     -0.00013826	     26.80703777
      1.10346598	     -0.06323068	      0.00029182	     -0.20422313	     -0.06270237	      0.88280358	     -0.00025342	     -0.21789004	     -0.00210349	     -0.00011665	     26.80874338
      1.10524329	     -0.06318527	      0.00027355	     -0.20417841	     -0.06270602	      0.88280340	     -0.00025292	     -0.21789515	     -0.00200273	     -0.00008883	     26.94187810
      1.10651878	     -0.06314971	      0.00026109	     -0.20414336	     -0.06270853	      0.88280330	     -0.00025253	     -0.21789796	     -0.00193047	     -0.00006826	     26.91737357
      1.10779427	     -0.06311152	      0.00024805	     -0.20410567	     -0.06271094	      0.88280322	     -0.00025212	     -0.21790005	     -0.00185791	     -0.00004709	     26.96459130
      1.10945353	     -0.06305788	      0.00023159	     -0.20405267	     -0.06271395	      0.88280317	     -0.00025156	     -0.21790169	     -0.00176399	     -0.00001866	     26.98708700
      1.11111280	     -0.06299984	      0.00021538	     -0.20399529	     -0.06271680	      0.88280316	     -0.00025096	     -0.21790210	     -0.00167006	      0.00001087	     27.02627685
      1.11233602	     -0.06295375	      0.00020393	     -0.20394968	     -0.06271880	      0.88280319	     -0.00025050	     -0.21790161	     -0.00160166	      0.00003324	     27.04163877
      1.11355925	     -0.06290464	      0.00019267	     -0.20390105	     -0.06272072	      0.88280324	     -0.00025001	     -0.21790043	     -0.00153335	      0.00005622	     27.07059809
      1.11523996	     -0.06283160	      0.00017772	     -0.20382867	     -0.06272322	      0.88280336	     -0.00024933	     -0.21789762	     -0.00144077	      0.00008868	     27.12510869
      1.11682074	     -0.06275714	      0.00016405	     -0.20375481	     -0.06272543	      0.88280353	     -0.00024865	     -0.21789368	     -0.00135497	      0.00012022	     27.19337746
      1.11840152	     -0.06267794	      0.00015067	     -0.20367619	     -0.06272750	      0.88280374	     -0.00024795	     -0.21788845	     -0.00127169	      0.00015249	     27.27687173
      1.11966570	     -0.06261213	      0.00014003	     -0.20361083	     -0.06272907	      0.88280395	     -0.00024737	     -0.21788335	     -0.00120622	      0.00017887	     27.35739257
      1.12092987	     -0.06254487	      0.00012944	     -0.20354399	     -0.06273055	      0.88280420	     -0.00024678	     -0.21787747	     -0.00114283	      0.00020544	     27.45140085
      1.12265554	     -0.06245185	      0.00011513	     -0.20345151	     -0.06273245	      0.88280458	     -0.00024596	     -0.21786828	     -0.00105882	      0.00024195	     27.60389148
      1.12416048	     -0.06237038	      0.00010266	     -0.20337048	     -0.06273399	      0.88280497	     -0.00024523	     -0.21785929	     -0.00098833	      0.00027361	     27.76130764
      1.12566541	     -0.06228905	      0.00009015	     -0.20328956	     -0.06273543	      0.88280541	     -0.00024449	     -0.21784948	     -0.00091961	      0.00030502	     27.93477461
      1.12717035	     -0.06220808	      0.00007759	     -0.20320898	     -0.06273676	      0.88280589	     -0.00024373	     -0.21783896	     -0.00085321	      0.00033562	     28.12265913
      1.12849608	     -0.06213725	      0.00006647	     -0.20313847	     -0.06273785	      0.88280635	     -0.00024307	     -0.21782917	     -0.00079559	      0.00036205	     28.29070102
      1.12982182	     -0.06206681	      0.00005528	     -0.20306834	     -0.06273887	      0.88280685	     -0.00024239	     -0.21781893	     -0.00073923	      0.00038756	     28.46645074
      1.13146425	     -0.06197977	      0.00004135	     -0.20298166	     -0.06274003	      0.88280751	     -0.00024156	     -0.21780570	     -0.00067031	      0.00041809	     28.68885812
      1.13310669	     -0.06189261	      0.00002735	     -0.20289485	     -0.06274107	      0.88280822	     -0.00024073	     -0.21779190	     -0.00060257	      0.00044699	     28.91411299
      1.13439646	     -0.06182405	      0.00001628	     -0.20282656	     -0.06274182	      0.88280881	     -0.00024008	     -0.21778068	     -0.00054968	      0.00046884	     29.08697932
      1.13568623	     -0.06175544	      0.00000516	     -0.20275821	     -0.06274249	      0.88280943	     -0.00023944	     -0.21776914	     -0.00049748	      0.00048953	     29.25846055
      1.13743679	     -0.06166223	     -0.00001004	     -0.20266533	     -0.06274330	      0.88281031	     -0.00023857	     -0.21775300	     -0.00042744	      0.00051615	     29.48459848
      1.13899014	     -0.06157948	     -0.00002361	     -0.20258286	     -0.06274392	      0.88281113	     -0.00023782	     -0.21773822	     -0.00036619	      0.00053803	     29.67870074
      1.14054349	     -0.06149690	     -0.00003726	     -0.20250055	     -0.06274444	      0.88281198	     -0.00023707	     -0.21772307	     -0.00030576	      0.00055868	     29.86539860
      1.14209684	     -0.06141499	     -0.00005100	     -0.20241889	     -0.06274487	      0.88281286	     -0.00023634	     -0.21770756	     -0.00024630	      0.00057744	     30.04345757
      1.14342266	     -0.06134570	     -0.00006280	     -0.20234981	     -0.06274516	      0.88281364	     -0.00023573	     -0.21769407	     -0.00019627	      0.00059256	     30.19189951
      1.14474848	     -0.06127721	     -0.00007466	     -0.20228151	     -0.06274539	      0.88281443	     -0.00023513	     -0.21768039	     -0.00014702	      0.00060626	     30.33371051
      1.14649152	     -0.06118835	     -0.00009030	     -0.20219289	     -0.06274559	      0.88281551	     -0.00023437	     -0.21766215	     -0.00008343	      0.00062266	     30.51599067
      1.14823456	     -0.06110122	     -0.00010608	     -0.20210598	     -0.06274568	      0.88281660	     -0.00023363	     -0.21764365	     -0.00002115	      0.00063677	     30.68636302
      1.14956154	     -0.06103609	     -0.00011813	     -0.20204100	     -0.06274568	      0.88281745	     -0.00023308	     -0.21762944	      0.00002550	      0.00064646	     30.81687046
      1.15088851	     -0.06097222	     -0.00013023	     -0.20197727	     -0.06274561	      0.88281832	     -0.00023256	     -0.21761513	      0.00007135	      0.00065473	     30.93902574
      1.15271019	     -0.06088641	     -0.00014683	     -0.20189165	     -0.06274543	      0.88281952	     -0.00023187	     -0.21759538	      0.00013313	      0.00066431	     31.10588901
      1.15434054	     -0.06081180	     -0.00016173	     -0.20181718	     -0.06274516	      0.88282061	     -0.00023128	     -0.21757761	      0.00018719	      0.00067086	     31.24324009
      1.15597089	     -0.06073910	     -0.00017661	     -0.20174461	     -0.06274482	      0.88282171	     -0.00023073	     -0.21755979	      0.00024040	      0.00067596	     31.38418346
      1.15739231	     -0.06067766	     -0.00018966	     -0.20168327	     -0.06274444	      0.88282267	     -0.00023028	     -0.21754424	      0.00028568	      0.00067889	     31.48744350
      1.15881374	     -0.06061749	     -0.00020266	     -0.20162320	     -0.06274400	      0.88282364	     -0.00022985	     -0.21752869	      0.00033039	      0.00068091	     31.59820330
      1.16023517	     -0.06055916	     -0.00021575	     -0.20156495	     -0.06274350	      0.88282460	     -0.00022945	     -0.21751314	      0.00037407	      0.00068187	     31.69238589
      1.16220153	     -0.06048055	     -0.00023373	     -0.20148643	     -0.06274271	      0.88282595	     -0.00022894	     -0.21749167	      0.00043323	      0.00068193	     31.83594867
      1.16367441	     -0.06042444	     -0.00024748	     -0.20143038	     -0.06274204	      0.88282695	     -0.00022859	     -0.21747561	      0.00047606	      0.00068103	     31.90275088
      1.16514730	     -0.06036818	     -0.00026073	     -0.20137417	     -0.06274131	      0.88282795	     -0.00022828	     -0.21745960	      0.00051794	      0.00067963	     32.01676455
      1.16662018	     -0.06031482	     -0.00027436	     -0.20132085	     -0.06274051	      0.88282895	     -0.00022800	     -0.21744359	      0.00055828	      0.00067773	     32.07119552
      1.16851185	     -0.06024393	     -0.00029032	     -0.20125003	     -0.06273941	      0.88283023	     -0.00022770	     -0.21742308	      0.00060790	      0.00067479	     32.28198387
      1.16977682	     -0.06020316	     -0.00030248	     -0.20120926	     -0.06273862	      0.88283108	     -0.00022753	     -0.21740934	      0.00063953	      0.00067256	     32.22814574
      1.17104179	     -0.06015812	     -0.00031287	     -0.20116425	     -0.06273779	      0.88283193	     -0.00022740	     -0.21739563	      0.00066984	      0.00067016	     32.34507158
      1.17280708	     -0.06010053	     -0.00032826	     -0.20110667	     -0.06273658	      0.88283311	     -0.00022726	     -0.21737648	      0.00071001	      0.00066660	     32.38031242
      1.17427878	     -0.06004844	     -0.00033920	     -0.20105461	     -0.06273551	      0.88283409	     -0.00022721	     -0.21736053	      0.00074135	      0.00066341	     32.57868620
      1.17575048	     -0.06000455	     -0.00035216	     -0.20101071	     -0.06273439	      0.88283506	     -0.00022720	     -0.21734451	      0.00077110	      0.00066016	     32.53405909
      1.17722219	     -0.05995274	     -0.00036215	     -0.20095893	     -0.06273324	      0.88283603	     -0.00022725	     -0.21732853	      0.00079875	      0.00065671	     32.78642194
      1.17869389	     -0.05991194	     -0.00037513	     -0.20091810	     -0.06273204	      0.88283700	     -0.00022736	     -0.21731244	      0.00082494	      0.00065327	     32.68991429
      1.17999322	     -0.05986701	     -0.00038346	     -0.20087319	     -0.06273096	      0.88283784	     -0.00022750	     -0.21729827	      0.00084626	      0.00065011	     32.92287819
      1.18129255	     -0.05982968	     -0.00039378	     -0.20083585	     -0.06272985	      0.88283869	     -0.00022769	     -0.21728402	      0.00086645	      0.00064698	     32.91659610
      1.18286466	     -0.05977843	     -0.00040470	     -0.20078458	     -0.06272847	      0.88283970	     -0.00022799	     -0.21726680	      0.00088890	      0.00064316	     33.10547337
      1.18443677	     -0.05973571	     -0.00041768	     -0.20074181	     -0.06272705	      0.88284071	     -0.00022836	     -0.21724955	      0.00090966	      0.00063948	     33.03113059
      1.18573686	     -0.05969245	     -0.00042592	     -0.20069855	     -0.06272586	      0.88284154	     -0.00022872	     -0.21723540	      0.00092515	      0.00063642	     33.26066112
      1.18703695	     -0.05965750	     -0.00043604	     -0.20066355	     -0.06272465	      0.88284236	     -0.00022913	     -0.21722128	      0.00093965	      0.00063347	     33.23853830
      1.18862664	     -0.05961098	     -0.00044641	     -0.20061700	     -0.06272314	      0.88284337	     -0.00022971	     -0.21720418	      0.00095564	      0.00062977	     33.42179547
      1.19021634	     -0.05957359	     -0.00045860	     -0.20057953	     -0.06272161	      0.88284437	     -0.00023037	     -0.21718719	      0.00097024	      0.00062604	     33.31776440
      1.19146788	     -0.05953728	     -0.00046530	     -0.20054322	     -0.06272039	      0.88284515	     -0.00023094	     -0.21717399	      0.00098039	      0.00062292	     33.55420257
      1.19271942	     -0.05950831	     -0.00047368	     -0.20051421	     -0.06271915	      0.88284593	     -0.00023156	     -0.21716088	      0.00098981	      0.00061974	     33.53123770
      1.19437163	     -0.05946773	     -0.00048290	     -0.20047358	     -0.06271751	      0.88284695	     -0.00023245	     -0.21714379	      0.00100073	      0.00061529	     33.67472936
      1.19602383	     -0.05943706	     -0.00049366	     -0.20044285	     -0.06271585	      0.88284796	     -0.00023343	     -0.21712695	      0.00101047	      0.00061058	     33.51483851
      1.19722924	     -0.05940852	     -0.00049854	     -0.20041431	     -0.06271463	      0.88284869	     -0.00023420	     -0.21711493	      0.00101652	      0.00060680	     33.72819533
      1.19843465	     -0.05938857	     -0.00050499	     -0.20039432	     -0.06271340	      0.88284942	     -0.00023501	     -0.21710309	      0.00102217	      0.00060282	     33.67114614
      1.20017158	     -0.05936183	     -0.00051265	     -0.20036756	     -0.06271162	      0.88285046	     -0.00023625	     -0.21708653	      0.00102917	      0.00059651	     33.74577609
      1.20165258	     -0.05934987	     -0.00052017	     -0.20035555	     -0.06271009	      0.88285134	     -0.00023738	     -0.21707296	      0.00103436	      0.00059053	     33.59631874
      1.20313358	     -0.05933933	     -0.00052547	     -0.20034500	     -0.06270855	      0.88285221	     -0.00023857	     -0.21706014	      0.00103858	      0.00058369	     33.73270291
      1.20461458	     -0.05934513	     -0.00053298	     -0.20035075	     -0.06270701	      0.88285307	     -0.00023983	     -0.21704814	      0.00104242	      0.00057589	     33.45773270
      1.20609558	     -0.05934891	     -0.00053678	     -0.20035454	     -0.06270547	      0.88285392	     -0.00024114	     -0.21703724	      0.00104538	      0.00056674	     33.70337594
      1.20735572	     -0.05936837	     -0.00054261	     -0.20037396	     -0.06270415	      0.88285463	     -0.00024230	     -0.21702879	      0.00104792	      0.00055789	     33.38380494
      1.20861586	     -0.05938652	     -0.00054583	     -0.20039213	     -0.06270282	      0.88285532	     -0.00024350	     -0.21702128	      0.00105001	      0.00054780	     33.43025643
      1.21023128	     -0.05942200	     -0.00055056	     -0.20042762	     -0.06270113	      0.88285620	     -0.00024509	     -0.21701298	      0.00105261	      0.00053307	     33.22866270
      1.21184671	     -0.05945929	     -0.00055230	     -0.20046498	     -0.06269942	      0.88285704	     -0.00024674	     -0.21700629	      0.00105485	      0.00051608	     33.37500351
      1.21312660	     -0.05950148	     -0.00055526	     -0.20050721	     -0.06269807	      0.88285769	     -0.00024810	     -0.21700207	      0.00105688	      0.00050113	     33.02962769
      1.21440649	     -0.05954032	     -0.00055544	     -0.20054613	     -0.06269672	      0.88285833	     -0.00024948	     -0.21699887	      0.00105871	      0.00048476	     33.05194371
      1.21604550	     -0.05960018	     -0.00055610	     -0.20060612	     -0.06269498	      0.88285910	     -0.00025130	     -0.21699609	      0.00106130	      0.00046197	     32.77798827
      1.21768451	     -0.05966016	     -0.00055353	     -0.20066628	     -0.06269324	      0.88285984	     -0.00025318	     -0.21699491	      0.00106382	      0.00043708	     32.90853012
      1.21892520	     -0.05971732	     -0.00055339	     -0.20072356	     -0.06269192	      0.88286037	     -0.00025463	     -0.21699498	      0.00106623	      0.00041705	     32.49733545
      1.22016590	     -0.05977052	     -0.00055051	     -0.20077694	     -0.06269059	      0.88286087	     -0.00025611	     -0.21699592	      0.00106861	      0.00039596	     32.46313135
      1.22188341	     -0.05985169	     -0.00054650	     -0.20085836	     -0.06268876	      0.88286153	     -0.00025820	     -0.21699849	      0.00107232	      0.00036546	     32.17116401
      1.22360093	     -0.05992932	     -0.00053932	     -0.20093633	     -0.06268691	      0.88286213	     -0.00026033	     -0.21700247	      0.00107609	      0.00033355	     32.27437254
      1.22480692	     -0.05999398	     -0.00053617	     -0.20100119	     -0.06268561	      0.88286252	     -0.00026187	     -0.21700597	      0.00107929	      0.00031064	     31.85653703
      1.22601291	     -0.06005473	     -0.00053082	     -0.20106219	     -0.06268431	      0.88286288	     -0.00026342	     -0.21701009	      0.00108235	      0.00028731	     31.78417810
      1.22782070	     -0.06015231	     -0.00052336	     -0.20116015	     -0.06268235	      0.88286336	     -0.00026579	     -0.21701730	      0.00108742	      0.00025189	     31.51124576
      1.22928209	     -0.06022956	     -0.00051597	     -0.20123774	     -0.06268075	      0.88286371	     -0.00026774	     -0.21702399	      0.00109151	      0.00022303	     31.50331394
      1.23074348	     -0.06031047	     -0.00050959	     -0.20131898	     -0.06267916	      0.88286402	     -0.00026972	     -0.21703128	      0.00109604	      0.00019430	     31.27724248
      1.23220487	     -0.06038798	     -0.00050174	     -0.20139685	     -0.06267755	      0.88286428	     -0.00027172	     -0.21703910	      0.00109984	      0.00016584	     31.25696043
      1.23346744	     -0.06045969	     -0.00049592	     -0.20146887	     -0.06267616	      0.88286447	     -0.00027348	     -0.21704622	      0.00110377	      0.00014167	     31.11651894
      1.23473001	     -0.06052918	     -0.00048932	     -0.20153868	     -0.06267476	      0.88286464	     -0.00027526	     -0.21705367	      0.00110701	      0.00011792	     31.10752994
      1.23599258	     -0.06059833	     -0.00048269	     -0.20160816	     -0.06267337	      0.88286477	     -0.00027705	     -0.21706136	      0.00111020	      0.00009476	     31.09650182
      1.23765806	     -0.06068752	     -0.00047367	     -0.20169778	     -0.06267151	      0.88286490	     -0.00027945	     -0.21707176	      0.00111322	      0.00006527	     31.11526049
      1.23894755	     -0.06075639	     -0.00046664	     -0.20176698	     -0.06267008	      0.88286497	     -0.00028133	     -0.21707993	      0.00111532	      0.00004335	     31.11123835
      1.24023704	     -0.06082707	     -0.00045955	     -0.20183801	     -0.06266864	      0.88286502	     -0.00028322	     -0.21708823	      0.00111676	      0.00002220	     31.10484252
      1.24152653	     -0.06090006	     -0.00045250	     -0.20191134	     -0.06266720	      0.88286503	     -0.00028513	     -0.21709672	      0.00111866	      0.00000181	     31.12321651
      1.24311773	     -0.06099118	     -0.00044371	     -0.20200289	     -0.06266541	      0.88286502	     -0.00028751	     -0.21710747	      0.00112104	     -0.00002233	     31.18159797
      1.24440770	     -0.06106522	     -0.00043646	     -0.20207730	     -0.06266397	      0.88286498	     -0.00028945	     -0.21711640	      0.00112379	     -0.00004100	     31.23008679
      1.24569767	     -0.06113906	     -0.00042888	     -0.20215152	     -0.06266251	      0.88286491	     -0.00029140	     -0.21712549	      0.00112655	     -0.00005887	     31.29072452
      1.24698765	     -0.06121192	     -0.00042097	     -0.20222477	     -0.06266106	      0.88286482	     -0.00029337	     -0.21713473	      0.00113009	     -0.00007582	     31.37797935
      1.24857326	     -0.06129764	     -0.00041073	     -0.20231099	     -0.06265926	      0.88286469	     -0.00029580	     -0.21714622	      0.00113444	     -0.00009531	     31.54439593
      1.24987061	     -0.06136455	     -0.00040184	     -0.20237833	     -0.06265779	      0.88286455	     -0.00029779	     -0.21715566	      0.00113841	     -0.00011003	     31.72029001
      1.25116796	     -0.06142767	     -0.00039240	     -0.20244187	     -0.06265631	      0.88286440	     -0.00029979	     -0.21716503	      0.00114143	     -0.00012368	     31.91217346
      1.25246531	     -0.06148814	     -0.00038240	     -0.20250278	     -0.06265483	      0.88286423	     -0.00030179	     -0.21717426	      0.00114423	     -0.00013630	     32.12017914
      1.25403738	     -0.06155914	     -0.00036958	     -0.20257432	     -0.06265303	      0.88286401	     -0.00030422	     -0.21718524	      0.00114649	     -0.00015049	     32.42172133
      1.25534213	     -0.06161611	     -0.00035838	     -0.20263174	     -0.06265153	      0.88286380	     -0.00030624	     -0.21719420	      0.00114826	     -0.00016149	     32.71656786
      1.25664689	     -0.06167122	     -0.00034671	     -0.20268730	     -0.06265003	      0.88286359	     -0.00030826	     -0.21720303	      0.00114910	     -0.00017206	     33.04671260
      1.25795164	     -0.06172464	     -0.00033460	     -0.20274118	     -0.06264853	      0.88286336	     -0.00031028	     -0.21721172	      0.00114990	     -0.00018229	     33.40695034
      1.25925639	     -0.06177660	     -0.00032216	     -0.20279360	     -0.06264703	      0.88286311	     -0.00031229	     -0.21722030	      0.00115021	     -0.00019239	     33.79873088
      1.26094415	     -0.06184053	     -0.00030597	     -0.20285811	     -0.06264509	      0.88286278	     -0.00031489	     -0.21723126	      0.00115095	     -0.00020532	     34.34314243
      1.26215949	     -0.06188591	     -0.00029419	     -0.20290391	     -0.06264369	      0.88286252	     -0.00031676	     -0.21723908	      0.00115127	     -0.00021467	     34.74272413
      1.26337483	     -0.06193074	     -0.00028229	     -0.20294916	     -0.06264229	      0.88286225	     -0.00031862	     -0.21724689	      0.00115235	     -0.00022404	     35.16235806
      1.26494066	     -0.06198708	     -0.00026680	     -0.20300605	     -0.06264048	      0.88286189	     -0.00032100	     -0.21725696	      0.00115425	     -0.00023630	     35.72377033
      1.26650648	     -0.06204116	     -0.00025103	     -0.20306068	     -0.06263867	      0.88286151	     -0.00032337	     -0.21726701	      0.00115785	     -0.00024866	     36.29839414
      1.26771420	     -0.06208119	     -0.00023873	     -0.20310114	     -0.06263727	      0.88286121	     -0.00032518	     -0.21727475	      0.00116112	     -0.00025833	     36.75090735
      1.26892192	     -0.06211937	     -0.00022640	     -0.20313976	     -0.06263587	      0.88286089	     -0.00032698	     -0.21728246	      0.00116582	     -0.00026798	     37.20991158
      1.27047903	     -0.06216578	     -0.00021040	     -0.20318675	     -0.06263405	      0.88286046	     -0.00032929	     -0.21729231	      0.00117317	     -0.00028039	     37.80603739
      1.27203615	     -0.06220920	     -0.00019436	     -0.20323075	     -0.06263221	      0.88286002	     -0.00033157	     -0.21730203	      0.00118288	     -0.00029257	     38.40546846
      1.27330616	     -0.06224261	     -0.00018136	     -0.20326464	     -0.06263071	      0.88285964	     -0.00033341	     -0.21730984	      0.00119186	     -0.00030232	     38.89174772
      1.27457617	     -0.06227412	     -0.00016846	     -0.20329663	     -0.06262919	      0.88285925	     -0.00033523	     -0.21731754	      0.00120274	     -0.00031166	     39.37283257
      1.27584618	     -0.06230354	     -0.00015560	     -0.20332654	     -0.06262765	      0.88285885	     -0.00033703	     -0.21732511	      0.00121485	     -0.00032053	     39.84449947
      1.27760927	     -0.06234116	     -0.00013781	     -0.20336486	     -0.06262549	      0.88285827	     -0.00033950	     -0.21733535	      0.00123461	     -0.00033186	     40.47497576
      1.27890044	     -0.06236641	     -0.00012489	     -0.20339064	     -0.06262389	      0.88285784	     -0.00034128	     -0.21734265	      0.00125073	     -0.00033939	     40.92021874
      1.28019162	     -0.06238933	     -0.00011202	     -0.20341409	     -0.06262226	      0.88285740	     -0.00034304	     -0.21734976	      0.00126906	     -0.00034610	     41.34742106
      1.28174646	     -0.06241360	     -0.00009664	     -0.20343902	     -0.06262027	      0.88285685	     -0.00034512	     -0.21735800	      0.00129322	     -0.00035309	     41.83085923
      1.28330130	     -0.06243386	     -0.00008138	     -0.20345994	     -0.06261824	      0.88285630	     -0.00034716	     -0.21736586	      0.00132065	     -0.00035864	     42.27147179
      1.28454374	     -0.06244671	     -0.00006922	     -0.20347334	     -0.06261658	      0.88285585	     -0.00034876	     -0.21737179	      0.00134404	     -0.00036210	     42.59439914
      1.28578618	     -0.06245623	     -0.00005699	     -0.20348342	     -0.06261490	      0.88285540	     -0.00035033	     -0.21737738	      0.00136971	     -0.00036451	     42.88941540
      1.28735871	     -0.06246445	     -0.00004167	     -0.20349236	     -0.06261272	      0.88285483	     -0.00035228	     -0.21738390	      0.00140447	     -0.00036613	     43.21211096
      1.28893124	     -0.06246851	     -0.00002660	     -0.20349716	     -0.06261048	      0.88285425	     -0.00035419	     -0.21738977	      0.00144248	     -0.00036602	     43.49165475
      1.29026158	     -0.06246912	     -0.00001444	     -0.20349840	     -0.06260854	      0.88285376	     -0.00035576	     -0.21739421	      0.00147631	     -0.00036469	     43.69219553
      1.29159192	     -0.06246667	     -0.00000277	     -0.20349658	     -0.06260655	      0.88285328	     -0.00035730	     -0.21739814	      0.00151248	     -0.00036208	     43.86068443
      1.29292226	     -0.06246143	      0.00000820	     -0.20349195	     -0.06260451	      0.88285280	     -0.00035880	     -0.21740152	      0.00155003	     -0.00035832	     43.99285786
      1.29463021	     -0.06245010	      0.00002133	     -0.20348142	     -0.06260182	      0.88285219	     -0.00036067	     -0.21740502	      0.00160089	     -0.00035172	     44.10859347
      1.29597511	     -0.06243776	      0.00003077	     -0.20346969	     -0.06259964	      0.88285172	     -0.00036210	     -0.21740706	      0.00164218	     -0.00034529	     44.15790696
      1.29732001	     -0.06242246	      0.00003939	     -0.20345500	     -0.06259740	      0.88285127	     -0.00036349	     -0.21740844	      0.00168524	     -0.00033771	     44.17377703
      1.29866491	     -0.06240443	      0.00004714	     -0.20343756	     -0.06259511	      0.88285082	     -0.00036484	     -0.21740913	      0.00172922	     -0.00032921	     44.15860436
      1.30041499	     -0.06237666	      0.00005593	     -0.20341053	     -0.06259203	      0.88285025	     -0.00036653	     -0.21740899	      0.00178856	     -0.00031683	     44.09800392
      1.30175550	     -0.06235208	      0.00006161	     -0.20338650	     -0.06258960	      0.88284983	     -0.00036777	     -0.21740806	      0.00183490	     -0.00030662	     44.01972338
      1.30309601	     -0.06232458	      0.00006635	     -0.20335954	     -0.06258711	      0.88284943	     -0.00036896	     -0.21740639	      0.00188273	     -0.00029576	     43.91664304
      1.30443652	     -0.06229436	      0.00007016	     -0.20332984	     -0.06258455	      0.88284904	     -0.00037011	     -0.21740398	      0.00193127	     -0.00028446	     43.78288266
      1.30627408	     -0.06224820	      0.00007389	     -0.20328435	     -0.06258094	      0.88284853	     -0.00037160	     -0.21739944	      0.00199952	     -0.00026830	     43.56323750
      1.30762105	     -0.06221084	      0.00007543	     -0.20324746	     -0.06257822	      0.88284818	     -0.00037264	     -0.21739519	      0.00204999	     -0.00025615	     43.37765527
      1.30896802	     -0.06217036	      0.00007596	     -0.20320742	     -0.06257542	      0.88284784	     -0.00037363	     -0.21739015	      0.00210139	     -0.00024367	     43.17378477
      1.31061306	     -0.06211701	      0.00007509	     -0.20315457	     -0.06257191	      0.88284745	     -0.00037476	     -0.21738293	      0.00216426	     -0.00022819	     42.90256086
      1.31225811	     -0.06205936	      0.00007297	     -0.20309739	     -0.06256830	      0.88284709	     -0.00037582	     -0.21737453	      0.00222787	     -0.00021227	     42.59623078
      1.31358769	     -0.06201037	      0.00007019	     -0.20304874	     -0.06256530	      0.88284682	     -0.00037663	     -0.21736690	      0.00227879	     -0.00019928	     42.31785948
      1.31491726	     -0.06195925	      0.00006645	     -0.20299794	     -0.06256224	      0.88284656	     -0.00037738	     -0.21735855	      0.00233015	     -0.00018607	     42.04421571
      1.31658222	     -0.06189224	      0.00006031	     -0.20293128	     -0.06255831	      0.88284627	     -0.00037825	     -0.21734712	      0.00239398	     -0.00016947	     41.69928120
      1.31824719	     -0.06182198	      0.00005282	     -0.20286133	     -0.06255427	      0.88284600	     -0.00037905	     -0.21733463	      0.00245791	     -0.00015267	     41.32330540
      1.31971392	     -0.06175797	      0.00004543	     -0.20279756	     -0.06255062	      0.88284579	     -0.00037969	     -0.21732280	      0.00251336	     -0.00013781	     41.00018817
      1.32118064	     -0.06169184	      0.00003715	     -0.20273163	     -0.06254689	      0.88284559	     -0.00038028	     -0.21731024	      0.00256890	     -0.00012272	     40.65716127
      1.32264737	     -0.06162418	      0.00002775	     -0.20266415	     -0.06254309	      0.88284543	     -0.00038081	     -0.21729698	      0.00262349	     -0.00010767	     40.32499375
      1.32411410	     -0.06155502	      0.00001751	     -0.20259512	     -0.06253920	      0.88284528	     -0.00038128	     -0.21728306	      0.00267773	     -0.00009252	     39.98468964
      1.32602148	     -0.06146286	      0.00000278	     -0.20250309	     -0.06253402	      0.88284512	     -0.00038182	     -0.21726406	      0.00274675	     -0.00007293	     39.56719305
      1.32753405	     -0.06138784	     -0.00000948	     -0.20242814	     -0.06252983	      0.88284502	     -0.00038218	     -0.21724830	      0.00280093	     -0.00005730	     39.20942053
      1.32904663	     -0.06131166	     -0.00002273	     -0.20235198	     -0.06252555	      0.88284495	     -0.00038248	     -0.21723195	      0.00285364	     -0.00004186	     38.89738506
      1.33055920	     -0.06123374	     -0.00003618	     -0.20227406	     -0.06252120	      0.88284490	     -0.00038273	     -0.21721505	      0.00290570	     -0.00002642	     38.55747842
      1.33240538	     -0.06113684	     -0.00005425	     -0.20217711	     -0.06251577	      0.88284486	     -0.00038294	     -0.21719370	      0.00296737	     -0.00000777	     38.25503645
      1.33391639	     -0.06105576	     -0.00006849	     -0.20209597	     -0.06251125	      0.88284486	     -0.00038305	     -0.21717565	      0.00301712	      0.00000760	     37.87974289
      1.33542740	     -0.06097391	     -0.00008494	     -0.20201401	     -0.06250666	      0.88284489	     -0.00038310	     -0.21715711	      0.00306517	      0.00002291	     37.71422086
      1.33693842	     -0.06089011	     -0.00009994	     -0.20193010	     -0.06250199	      0.88284493	     -0.00038308	     -0.21713809	      0.00311238	      0.00003845	     37.36448831
      1.33844943	     -0.06080555	     -0.00011718	     -0.20184537	     -0.06249725	      0.88284500	     -0.00038300	     -0.21711859	      0.00315793	      0.00005409	     37.23773168
      1.33996044	     -0.06071912	     -0.00013260	     -0.20175878	     -0.06249245	      0.88284510	     -0.00038285	     -0.21709863	      0.00320242	      0.00007007	     36.92847818
      1.34147145	     -0.06063205	     -0.00015042	     -0.20167148	     -0.06248758	      0.88284521	     -0.00038264	     -0.21707822	      0.00324522	      0.00008633	     36.84515320
      1.34298247	     -0.06054313	     -0.00016590	     -0.20158235	     -0.06248264	      0.88284536	     -0.00038236	     -0.21705737	      0.00328686	      0.00010309	     36.57395139
      1.34449348	     -0.06045342	     -0.00018371	     -0.20149238	     -0.06247764	      0.88284553	     -0.00038200	     -0.21703608	      0.00332666	      0.00012027	     36.53094585
      1.34600449	     -0.06036165	     -0.00019865	     -0.20140036	     -0.06247259	      0.88284572	     -0.00038158	     -0.21701435	      0.00336517	      0.00013803	     36.30425524
      1.34751550	     -0.06026988	     -0.00021604	     -0.20130829	     -0.06246748	      0.88284594	     -0.00038109	     -0.21699220	      0.00340169	      0.00015615	     36.28975266
      1.34902651	     -0.06017703	     -0.00023012	     -0.20121518	     -0.06246231	      0.88284619	     -0.00038052	     -0.21696966	      0.00343691	      0.00017475	     36.10870379
      1.35053753	     -0.06008457	     -0.00024690	     -0.20112238	     -0.06245709	      0.88284647	     -0.00037989	     -0.21694674	      0.00347008	      0.00019361	     36.15678619
      1.35204854	     -0.05999065	     -0.00026005	     -0.20102816	     -0.06245182	      0.88284678	     -0.00037918	     -0.21692349	      0.00350193	      0.00021279	     36.03384706
      1.35355955	     -0.05989772	     -0.00027620	     -0.20093485	     -0.06244651	      0.88284712	     -0.00037840	     -0.21689991	      0.00353157	      0.00023194	     36.12355600
      1.35507056	     -0.05980383	     -0.00028835	     -0.20084064	     -0.06244115	      0.88284748	     -0.00037754	     -0.21687606	      0.00355996	      0.00025107	     36.06834157
      1.35658158	     -0.05971126	     -0.00030385	     -0.20074766	     -0.06243575	      0.88284787	     -0.00037661	     -0.21685195	      0.00358607	      0.00026982	     36.21196750
      1.35809259	     -0.05961829	     -0.00031500	     -0.20065433	     -0.06243031	      0.88284830	     -0.00037561	     -0.21682764	      0.00361103	      0.00028823	     36.18254550
      1.35960360	     -0.05952817	     -0.00032995	     -0.20056377	     -0.06242484	      0.88284874	     -0.00037454	     -0.21680316	      0.00363405	      0.00030592	     36.35654131
      1.36111461	     -0.05943683	     -0.00034016	     -0.20047206	     -0.06241933	      0.88284922	     -0.00037340	     -0.21677859	      0.00365615	      0.00032298	     36.38950180
      1.36247298	     -0.05935697	     -0.00035289	     -0.20039177	     -0.06241435	      0.88284967	     -0.00037231	     -0.21675640	      0.00367443	      0.00033752	     36.55957973
      1.36383134	     -0.05927647	     -0.00036271	     -0.20031089	     -0.06240935	      0.88285014	     -0.00037116	     -0.21673416	      0.00369188	      0.00035140	     36.63647357
      1.36547681	     -0.05918219	     -0.00037643	     -0.20021609	     -0.06240326	      0.88285073	     -0.00036970	     -0.21670717	      0.00371161	      0.00036713	     36.79857317
      1.36712228	     -0.05908784	     -0.00038748	     -0.20012126	     -0.06239714	      0.88285134	     -0.00036816	     -0.21668023	      0.00373042	      0.00038169	     36.90339927
      1.36849975	     -0.05901212	     -0.00040007	     -0.20004506	     -0.06239199	      0.88285188	     -0.00036680	     -0.21665773	      0.00374514	      0.00039291	     37.06133475
      1.36987722	     -0.05893626	     -0.00040990	     -0.19996876	     -0.06238682	      0.88285243	     -0.00036540	     -0.21663537	      0.00375939	      0.00040335	     37.15566596
      1.37125469	     -0.05886363	     -0.00042125	     -0.19989567	     -0.06238163	      0.88285299	     -0.00036393	     -0.21661315	      0.00377293	      0.00041296	     37.28920925
      1.37314128	     -0.05876269	     -0.00043503	     -0.19979409	     -0.06237450	      0.88285378	     -0.00036185	     -0.21658296	      0.00379064	      0.00042490	     37.45686419
      1.37452224	     -0.05869349	     -0.00044781	     -0.19972436	     -0.06236925	      0.88285437	     -0.00036026	     -0.21656104	      0.00380273	      0.00043280	     37.58056637
      1.37590320	     -0.05862299	     -0.00045808	     -0.19965338	     -0.06236399	      0.88285497	     -0.00035862	     -0.21653934	      0.00381434	      0.00044002	     37.69372151
      1.37758339	     -0.05854298	     -0.00047304	     -0.19957273	     -0.06235757	      0.88285572	     -0.00035656	     -0.21651320	      0.00382763	      0.00044786	     37.82545651
      1.37904471	     -0.05847095	     -0.00048331	     -0.19950018	     -0.06235197	      0.88285638	     -0.00035470	     -0.21649074	      0.00383855	      0.00045395	     37.96196489
      1.38050602	     -0.05840617	     -0.00049680	     -0.19943482	     -0.06234635	      0.88285705	     -0.00035280	     -0.21646849	      0.00384877	      0.00045944	     38.03074016
      1.38196734	     -0.05833785	     -0.00050723	     -0.19936596	     -0.06234072	      0.88285772	     -0.00035084	     -0.21644651	      0.00385831	      0.00046438	     38.16750565
      1.38342866	     -0.05827731	     -0.00052057	     -0.19930482	     -0.06233508	      0.88285840	     -0.00034884	     -0.21642475	      0.00386721	      0.00046889	     38.20045834
      1.38488997	     -0.05821289	     -0.00053102	     -0.19923985	     -0.06232942	      0.88285909	     -0.00034679	     -0.21640329	      0.00387533	      0.00047300	     38.33585709
      1.38635129	     -0.05815724	     -0.00054429	     -0.19918359	     -0.06232375	      0.88285979	     -0.00034468	     -0.21638208	      0.00388283	      0.00047685	     38.32009159
      1.38781260	     -0.05809774	     -0.00055454	     -0.19912354	     -0.06231807	      0.88286049	     -0.00034254	     -0.21636121	      0.00388951	      0.00048047	     38.44294506
      1.38927392	     -0.05804804	     -0.00056762	     -0.19907322	     -0.06231239	      0.88286119	     -0.00034035	     -0.21634063	      0.00389562	      0.00048408	     38.37851815
      1.39073524	     -0.05799338	     -0.00057762	     -0.19901800	     -0.06230669	      0.88286190	     -0.00033811	     -0.21632045	      0.00390086	      0.00048767	     38.48860768
      1.39219655	     -0.05794943	     -0.00059057	     -0.19897343	     -0.06230098	      0.88286262	     -0.00033583	     -0.21630058	      0.00390551	      0.00049145	     38.37388201
      1.39365787	     -0.05789846	     -0.00060001	     -0.19892190	     -0.06229527	      0.88286334	     -0.00033352	     -0.21628113	      0.00390908	      0.00049539	     38.48543552
      1.39511919	     -0.05785885	     -0.00061263	     -0.19888167	     -0.06228956	      0.88286406	     -0.00033116	     -0.21626198	      0.00391188	      0.00049969	     38.31606029
      1.39658050	     -0.05781043	     -0.00062117	     -0.19883269	     -0.06228384	      0.88286480	     -0.00032877	     -0.21624323	      0.00391337	      0.00050422	     38.43441857
      1.39789318	     -0.05777722	     -0.00063179	     -0.19879892	     -0.06227870	      0.88286546	     -0.00032660	     -0.21622660	      0.00391395	      0.00050867	     38.26748601
      1.39920586	     -0.05773781	     -0.00063975	     -0.19875901	     -0.06227357	      0.88286613	     -0.00032439	     -0.21621025	      0.00391336	      0.00051334	     38.30923497
      1.40051854	     -0.05770254	     -0.00064865	     -0.19872320	     -0.06226843	      0.88286681	     -0.00032216	     -0.21619408	      0.00391178	      0.00051830	     38.24781972
      1.40234477	     -0.05765017	     -0.00065904	     -0.19867012	     -0.06226129	      0.88286776	     -0.00031902	     -0.21617191	      0.00390764	      0.00052553	     38.30365852
      1.40369672	     -0.05761715	     -0.00066812	     -0.19863653	     -0.06225601	      0.88286848	     -0.00031666	     -0.21615567	      0.00390331	      0.00053109	     38.21295120
      1.40504867	     -0.05757914	     -0.00067507	     -0.19859799	     -0.06225074	      0.88286920	     -0.00031428	     -0.21613962	      0.00389764	      0.00053663	     38.29321593
      1.40640062	     -0.05754560	     -0.00068288	     -0.19856391	     -0.06224547	      0.88286993	     -0.00031188	     -0.21612369	      0.00389092	      0.00054212	     38.27825883
      1.40817154	     -0.05749853	     -0.00069123	     -0.19851614	     -0.06223859	      0.88287089	     -0.00030870	     -0.21610311	      0.00388027	      0.00054893	     38.46193504
      1.40948414	     -0.05746998	     -0.00069914	     -0.19848703	     -0.06223350	      0.88287162	     -0.00030633	     -0.21608800	      0.00387121	      0.00055365	     38.46873441
      1.41079673	     -0.05743612	     -0.00070510	     -0.19845264	     -0.06222843	      0.88287235	     -0.00030394	     -0.21607306	      0.00386063	      0.00055789	     38.68837870
      1.41242797	     -0.05739945	     -0.00071399	     -0.19841528	     -0.06222214	      0.88287326	     -0.00030094	     -0.21605461	      0.00384540	      0.00056244	     38.90293952
      1.41387615	     -0.05736234	     -0.00071988	     -0.19837756	     -0.06221659	      0.88287408	     -0.00029827	     -0.21603843	      0.00382937	      0.00056556	     39.30874971
      1.41532433	     -0.05733396	     -0.00072790	     -0.19834853	     -0.06221105	      0.88287490	     -0.00029559	     -0.21602238	      0.00381112	      0.00056780	     39.60510159
      1.41677251	     -0.05729959	     -0.00073328	     -0.19831353	     -0.06220555	      0.88287572	     -0.00029289	     -0.21600660	      0.00379004	      0.00056885	     40.18547545
      1.41822069	     -0.05727628	     -0.00074141	     -0.19828952	     -0.06220008	      0.88287655	     -0.00029018	     -0.21599101	      0.00376660	      0.00056872	     40.59736407
      1.41966887	     -0.05724618	     -0.00074626	     -0.19825876	     -0.06219464	      0.88287737	     -0.00028746	     -0.21597580	      0.00374039	      0.00056709	     41.33987812
      1.42111705	     -0.05722984	     -0.00075443	     -0.19824169	     -0.06218924	      0.88287819	     -0.00028474	     -0.21596089	      0.00371221	      0.00056403	     41.84935810
      1.42240142	     -0.05720884	     -0.00075844	     -0.19822008	     -0.06218449	      0.88287891	     -0.00028232	     -0.21594808	      0.00368531	      0.00055988	     42.59211520
      1.42368579	     -0.05719734	     -0.00076447	     -0.19820793	     -0.06217978	      0.88287963	     -0.00027990	     -0.21593560	      0.00365731	      0.00055449	     43.18887607
      1.42525598	     -0.05718237	     -0.00077000	     -0.19819221	     -0.06217406	      0.88288049	     -0.00027694	     -0.21592097	      0.00362162	      0.00054606	     44.09779875
      1.42682618	     -0.05717783	     -0.00077719	     -0.19818686	     -0.06216841	      0.88288134	     -0.00027399	     -0.21590698	      0.00358514	      0.00053572	     44.86016253
      1.42812394	     -0.05717016	     -0.00078050	     -0.19817858	     -0.06216377	      0.88288203	     -0.00027154	     -0.21589604	      0.00355447	      0.00052566	     45.70761263
      1.42942170	     -0.05717255	     -0.00078564	     -0.19818034	     -0.06215918	      0.88288270	     -0.00026910	     -0.21588561	      0.00352399	      0.00051441	     46.37106142
      1.43100362	     -0.05717757	     -0.00079016	     -0.19818462	     -0.06215363	      0.88288350	     -0.00026614	     -0.21587378	      0.00348711	      0.00049895	     47.32675357
      1.43258555	     -0.05719770	     -0.00079669	     -0.19820399	     -0.06214815	      0.88288428	     -0.00026318	     -0.21586301	      0.00345132	      0.00048172	     48.04698723
      1.43383508	     -0.05721214	     -0.00079917	     -0.19821790	     -0.06214385	      0.88288487	     -0.00026085	     -0.21585542	      0.00342378	      0.00046673	     48.84107332
      1.43508462	     -0.05723839	     -0.00080344	     -0.19824360	     -0.06213959	      0.88288545	     -0.00025853	     -0.21584865	      0.00339745	      0.00045064	     49.41007738
      1.43673189	     -0.05727703	     -0.00080740	     -0.19828157	     -0.06213402	      0.88288617	     -0.00025548	     -0.21584114	      0.00336452	      0.00042763	     50.28245193
      1.43837916	     -0.05733038	     -0.00081283	     -0.19833426	     -0.06212850	      0.88288685	     -0.00025244	     -0.21583525	      0.00333425	      0.00040274	     50.85361829
      1.43959161	     -0.05736725	     -0.00081389	     -0.19837074	     -0.06212447	      0.88288733	     -0.00025022	     -0.21583204	      0.00331344	      0.00038316	     51.53043431
      1.44080407	     -0.05741443	     -0.00081641	     -0.19841750	     -0.06212047	      0.88288778	     -0.00024801	     -0.21582974	      0.00329428	      0.00036265	     51.94253324
      1.44252814	     -0.05748496	     -0.00081800	     -0.19848753	     -0.06211481	      0.88288838	     -0.00024487	     -0.21582813	      0.00326944	      0.00033183	     52.63573005
      1.44400900	     -0.05755459	     -0.00081969	     -0.19855676	     -0.06210998	      0.88288885	     -0.00024219	     -0.21582825	      0.00325047	      0.00030396	     52.99187632
      1.44548987	     -0.05762141	     -0.00081829	     -0.19862327	     -0.06210518	      0.88288928	     -0.00023952	     -0.21582976	      0.00323326	      0.00027483	     53.59010312
      1.44697073	     -0.05769938	     -0.00081855	     -0.19870094	     -0.06210041	      0.88288967	     -0.00023687	     -0.21583252	      0.00321806	      0.00024469	     53.74906281
      1.44845159	     -0.05777101	     -0.00081465	     -0.19877237	     -0.06209565	      0.88289001	     -0.00023423	     -0.21583659	      0.00320415	      0.00021352	     54.34583164
      1.44972862	     -0.05784439	     -0.00081314	     -0.19884557	     -0.06209157	      0.88289026	     -0.00023197	     -0.21584100	      0.00319357	      0.00018607	     54.33824722
      1.45100565	     -0.05791372	     -0.00080831	     -0.19891481	     -0.06208749	      0.88289048	     -0.00022971	     -0.21584633	      0.00318366	      0.00015812	     54.61763318
      1.45260724	     -0.05800901	     -0.00080272	     -0.19901000	     -0.06208240	      0.88289071	     -0.00022690	     -0.21585418	      0.00317242	      0.00012251	     54.68457327
      1.45420883	     -0.05810164	     -0.00079425	     -0.19910261	     -0.06207733	      0.88289087	     -0.00022411	     -0.21586338	      0.00316198	      0.00008627	     55.02954000
      1.45550460	     -0.05818557	     -0.00078911	     -0.19918652	     -0.06207324	      0.88289097	     -0.00022186	     -0.21587169	      0.00315435	      0.00005675	     54.87848020
      1.45680038	     -0.05826449	     -0.00078130	     -0.19926549	     -0.06206916	      0.88289102	     -0.00021964	     -0.21588079	      0.00314692	      0.00002706	     55.01834604
      1.45842068	     -0.05836938	     -0.00077226	     -0.19937045	     -0.06206407	      0.88289103	     -0.00021687	     -0.21589314	      0.00313812	     -0.00001002	     54.91248611
      1.46004099	     -0.05846861	     -0.00076002	     -0.19946983	     -0.06205899	      0.88289099	     -0.00021414	     -0.21590654	      0.00312933	     -0.00004693	     55.10506255
      1.46129784	     -0.05855365	     -0.00075252	     -0.19955498	     -0.06205506	      0.88289091	     -0.00021204	     -0.21591751	      0.00312281	     -0.00007519	     54.82495152
      1.46255469	     -0.05863257	     -0.00074241	     -0.19963406	     -0.06205114	      0.88289080	     -0.00020997	     -0.21592901	      0.00311608	     -0.00010314	     54.82380809
      1.46424388	     -0.05874313	     -0.00072945	     -0.19974486	     -0.06204588	      0.88289059	     -0.00020722	     -0.21594514	      0.00310706	     -0.00013992	     54.60249268
      1.46593307	     -0.05884876	     -0.00071351	     -0.19985081	     -0.06204064	      0.88289033	     -0.00020452	     -0.21596205	      0.00309768	     -0.00017575	     54.63941120
      1.46715257	     -0.05893395	     -0.00070435	     -0.19993619	     -0.06203687	      0.88289010	     -0.00020260	     -0.21597466	      0.00309102	     -0.00020085	     54.28468749
      1.46837207	     -0.05901382	     -0.00069275	     -0.20001631	     -0.06203310	      0.88288984	     -0.00020071	     -0.21598768	      0.00308410	     -0.00022535	     54.17832177
      1.47015039	     -0.05913373	     -0.00067634	     -0.20013660	     -0.06202763	      0.88288941	     -0.00019801	     -0.21600724	      0.00307403	     -0.00025982	     53.87291317
      1.47165903	     -0.05923120	     -0.00066019	     -0.20023446	     -0.06202300	      0.88288899	     -0.00019577	     -0.21602434	      0.00306533	     -0.00028785	     53.73303830
      1.47316767	     -0.05933419	     -0.00064573	     -0.20033783	     -0.06201838	      0.88288854	     -0.00019359	     -0.21604178	      0.00305679	     -0.00031464	     53.37993315
      1.47467630	     -0.05942889	     -0.00062735	     -0.20043300	     -0.06201377	      0.88288804	     -0.00019145	     -0.21605960	      0.00304811	     -0.00034007	     53.25040349
      1.47618494	     -0.05953241	     -0.00061251	     -0.20053693	     -0.06200918	      0.88288751	     -0.00018937	     -0.21607762	      0.00303975	     -0.00036396	     52.85227392
      1.47745528	     -0.05961059	     -0.00059554	     -0.20061556	     -0.06200532	      0.88288704	     -0.00018767	     -0.21609304	      0.00303262	     -0.00038296	     52.68968288
      1.47872563	     -0.05969428	     -0.00058109	     -0.20069967	     -0.06200148	      0.88288654	     -0.00018600	     -0.21610857	      0.00302572	     -0.00040085	     52.42193631
      1.48036446	     -0.05979764	     -0.00055977	     -0.20080363	     -0.06199652	      0.88288586	     -0.00018391	     -0.21612883	      0.00301700	     -0.00042236	     52.10195092
      1.48200329	     -0.05990396	     -0.00054055	     -0.20091054	     -0.06199159	      0.88288516	     -0.00018190	     -0.21614924	      0.00300862	     -0.00044218	     51.82260669
      1.48322117	     -0.05997702	     -0.00052218	     -0.20098412	     -0.06198793	      0.88288461	     -0.00018045	     -0.21616453	      0.00300263	     -0.00045582	     51.50190244
      1.48443906	     -0.06005211	     -0.00050583	     -0.20105971	     -0.06198427	      0.88288405	     -0.00017903	     -0.21617983	      0.00299683	     -0.00046855	     51.28146531
      1.48613244	     -0.06015358	     -0.00048083	     -0.20116193	     -0.06197920	      0.88288324	     -0.00017714	     -0.21620114	      0.00298918	     -0.00048474	     50.86467450
      1.48762933	     -0.06024392	     -0.00045995	     -0.20125293	     -0.06197474	      0.88288250	     -0.00017553	     -0.21621999	      0.00298270	     -0.00049776	     50.64780604
      1.48912621	     -0.06033256	     -0.00043547	     -0.20134231	     -0.06197027	      0.88288175	     -0.00017399	     -0.21623890	      0.00297674	     -0.00050962	     50.12056982
      1.49038109	     -0.06040808	     -0.00041750	     -0.20141842	     -0.06196654	      0.88288110	     -0.00017275	     -0.21625480	      0.00297185	     -0.00051892	     49.99151508
      1.49163597	     -0.06048220	     -0.00039684	     -0.20149317	     -0.06196282	      0.88288045	     -0.00017155	     -0.21627075	      0.00296740	     -0.00052762	     49.60138688
      1.49320988	     -0.06057480	     -0.00037191	     -0.20158658	     -0.06195815	      0.88287961	     -0.00017012	     -0.21629082	      0.00296211	     -0.00053787	     49.31703890
      1.49478380	     -0.06066651	     -0.00034391	     -0.20167917	     -0.06195349	      0.88287875	     -0.00016876	     -0.21631096	      0.00295746	     -0.00054750	     48.72669828
      1.49601850	     -0.06073879	     -0.00032357	     -0.20175212	     -0.06194984	      0.88287807	     -0.00016774	     -0.21632680	      0.00295392	     -0.00055483	     48.59139147
      1.49725319	     -0.06081087	     -0.00030046	     -0.20182493	     -0.06194620	      0.88287738	     -0.00016677	     -0.21634270	      0.00295086	     -0.00056203	     48.16588631
      1.49887195	     -0.06090573	     -0.00027121	     -0.20192074	     -0.06194142	      0.88287647	     -0.00016557	     -0.21636364	      0.00294725	     -0.00057175	     47.82608379
      1.50049071	     -0.06099992	     -0.00023856	     -0.20201596	     -0.06193665	      0.88287553	     -0.00016446	     -0.21638472	      0.00294450	     -0.00058208	     47.13421027
      1.50167443	     -0.06106876	     -0.00021676	     -0.20208552	     -0.06193317	      0.88287484	     -0.00016370	     -0.21640024	      0.00294273	     -0.00059044	     47.03138256
      1.50285815	     -0.06113703	     -0.00019305	     -0.20215455	     -0.06192969	      0.88287413	     -0.00016298	     -0.21641587	      0.00294159	     -0.00059954	     46.61864523
      1.50457185	     -0.06123671	     -0.00015984	     -0.20225534	     -0.06192465	      0.88287309	     -0.00016203	     -0.21643876	      0.00294075	     -0.00061450	     46.24239438
      1.50603121	     -0.06132163	     -0.00013036	     -0.20234123	     -0.06192036	      0.88287219	     -0.00016129	     -0.21645848	      0.00294119	     -0.00062902	     45.67035071
      1.50749056	     -0.06140575	     -0.00010276	     -0.20242629	     -0.06191606	      0.88287126	     -0.00016063	     -0.21647838	      0.00294252	     -0.00064550	     45.48996833
      1.50894991	     -0.06148737	     -0.00007342	     -0.20250891	     -0.06191177	      0.88287030	     -0.00016004	     -0.21649843	      0.00294526	     -0.00066388	     44.81219435
      1.51040926	     -0.06157031	     -0.00004749	     -0.20259280	     -0.06190747	      0.88286932	     -0.00015952	     -0.21651865	      0.00294894	     -0.00068443	     44.74314203
      1.51168151	     -0.06164256	     -0.00002227	     -0.20266593	     -0.06190371	      0.88286844	     -0.00015913	     -0.21653644	      0.00295356	     -0.00070405	     44.07152274
      1.51295376	     -0.06171414	      0.00000060	     -0.20273836	     -0.06189995	      0.88286753	     -0.00015880	     -0.21655432	      0.00295914	     -0.00072543	     43.85381134
      1.51452316	     -0.06180083	      0.00002993	     -0.20282614	     -0.06189530	      0.88286637	     -0.00015847	     -0.21657646	      0.00296789	     -0.00075408	     43.25457335
      1.51609256	     -0.06188524	      0.00005685	     -0.20291160	     -0.06189063	      0.88286516	     -0.00015822	     -0.21659857	      0.00297845	     -0.00078521	     43.08005011
      1.51739342	     -0.06195291	      0.00008126	     -0.20298020	     -0.06188675	      0.88286412	     -0.00015808	     -0.21661680	      0.00298903	     -0.00081262	     42.41022740
      1.51869428	     -0.06201751	      0.00010314	     -0.20304570	     -0.06188286	      0.88286304	     -0.00015799	     -0.21663486	      0.00300089	     -0.00084140	     42.18295307
      1.52027596	     -0.06209093	      0.00013087	     -0.20312025	     -0.06187810	      0.88286168	     -0.00015797	     -0.21665642	      0.00301748	     -0.00087779	     41.55872780
      1.52185764	     -0.06215753	      0.00015588	     -0.20318794	     -0.06187331	      0.88286027	     -0.00015803	     -0.21667739	      0.00303605	     -0.00091542	     41.41058617
      1.52314122	     -0.06220616	      0.00017815	     -0.20323751	     -0.06186940	      0.88285907	     -0.00015814	     -0.21669382	      0.00305299	     -0.00094638	     40.74281142
      1.52442479	     -0.06225042	      0.00019789	     -0.20328267	     -0.06186547	      0.88285784	     -0.00015831	     -0.21670963	      0.00307110	     -0.00097753	     40.50260570
      1.52605525	     -0.06230102	      0.00022346	     -0.20333444	     -0.06186044	      0.88285621	     -0.00015861	     -0.21672874	      0.00309618	     -0.00101684	     39.89543123
      1.52768571	     -0.06234626	      0.00024567	     -0.20338080	     -0.06185537	      0.88285452	     -0.00015899	     -0.21674669	      0.00312311	     -0.00105549	     39.71890900
      1.52895738	     -0.06237818	      0.00026443	     -0.20341362	     -0.06185139	      0.88285316	     -0.00015934	     -0.21675985	      0.00314578	     -0.00108475	     39.07363090
      1.53022905	     -0.06240748	      0.00028034	     -0.20344377	     -0.06184737	      0.88285176	     -0.00015975	     -0.21677228	      0.00316942	     -0.00111310	     38.82224865
      1.53191379	     -0.06244227	      0.00030134	     -0.20347971	     -0.06184201	      0.88284986	     -0.00016038	     -0.21678759	      0.00320266	     -0.00114882	     38.23760377
      1.53359852	     -0.06247248	      0.00031864	     -0.20351099	     -0.06183658	      0.88284789	     -0.00016109	     -0.21680157	      0.00323760	     -0.00118214	     38.05826769
      1.53484599	     -0.06249170	      0.00033289	     -0.20353105	     -0.06183253	      0.88284640	     -0.00016168	     -0.21681106	      0.00326496	     -0.00120491	     37.45034150
      1.53609345	     -0.06250829	      0.00034436	     -0.20354842	     -0.06182844	      0.88284489	     -0.00016231	     -0.21681980	      0.00329308	     -0.00122603	     37.20567276
      1.53785574	     -0.06252665	      0.00036027	     -0.20356789	     -0.06182260	      0.88284270	     -0.00016329	     -0.21683082	      0.00333451	     -0.00125268	     36.66687265
      1.53938348	     -0.06253756	      0.00037135	     -0.20357972	     -0.06181747	      0.88284077	     -0.00016421	     -0.21683910	      0.00337167	     -0.00127261	     36.44424858
      1.54091122	     -0.06254359	      0.00038308	     -0.20358668	     -0.06181229	      0.88283882	     -0.00016520	     -0.21684615	      0.00341030	     -0.00128928	     35.89478992
      1.54243896	     -0.06254456	      0.00039103	     -0.20358851	     -0.06180705	      0.88283684	     -0.00016626	     -0.21685195	      0.00344976	     -0.00130270	     35.79953364
      1.54396670	     -0.06253997	      0.00040102	     -0.20358481	     -0.06180175	      0.88283484	     -0.00016739	     -0.21685646	      0.00349066	     -0.00131260	     35.18804634
      1.54528622	     -0.06253160	      0.00040568	     -0.20357715	     -0.06179712	      0.88283310	     -0.00016841	     -0.21685928	      0.00352639	     -0.00131845	     35.16523781
      1.54660573	     -0.06251884	      0.00041160	     -0.20356511	     -0.06179244	      0.88283136	     -0.00016948	     -0.21686109	      0.00356303	     -0.00132160	     34.81561176
      1.54826411	     -0.06249654	      0.00041633	     -0.20354367	     -0.06178650	      0.88282917	     -0.00017089	     -0.21686191	      0.00360968	     -0.00132184	     34.65064208
      1.54992249	     -0.06246739	      0.00042166	     -0.20351538	     -0.06178047	      0.88282698	     -0.00017238	     -0.21686108	      0.00365734	     -0.00131781	     34.20762623
      1.55127556	     -0.06243886	      0.00042245	     -0.20348748	     -0.06177550	      0.88282520	     -0.00017364	     -0.21685917	      0.00369640	     -0.00131148	     34.23613639
      1.55262864	     -0.06240581	      0.00042441	     -0.20345507	     -0.06177047	      0.88282343	     -0.00017494	     -0.21685616	      0.00373605	     -0.00130229	     33.97457197
      1.55429823	     -0.06235906	      0.00042411	     -0.20340906	     -0.06176419	      0.88282127	     -0.00017662	     -0.21685093	      0.00378512	     -0.00128729	     33.93852159
      1.55596783	     -0.06230585	      0.00042477	     -0.20335659	     -0.06175783	      0.88281913	     -0.00017835	     -0.21684402	      0.00383470	     -0.00126833	     33.60668143
      1.55728918	     -0.06225956	      0.00042188	     -0.20331081	     -0.06175274	      0.88281747	     -0.00017977	     -0.21683738	      0.00387375	     -0.00125085	     33.73961745
      1.55861053	     -0.06220929	      0.00042030	     -0.20326107	     -0.06174759	      0.88281583	     -0.00018123	     -0.21682972	      0.00391318	     -0.00123121	     33.59523133
      1.56034105	     -0.06213798	      0.00041612	     -0.20319040	     -0.06174077	      0.88281372	     -0.00018319	     -0.21681815	      0.00396487	     -0.00120250	     33.64593364
      1.56207157	     -0.06206067	      0.00041304	     -0.20311373	     -0.06173387	      0.88281167	     -0.00018522	     -0.21680487	      0.00401728	     -0.00117066	     33.39593563
      1.56336381	     -0.06199958	      0.00040719	     -0.20305305	     -0.06172865	      0.88281017	     -0.00018677	     -0.21679387	      0.00405645	     -0.00114520	     33.59330663
      1.56465604	     -0.06193532	      0.00040254	     -0.20298921	     -0.06172338	      0.88280871	     -0.00018836	     -0.21678196	      0.00409627	     -0.00111831	     33.52152806
      1.56646219	     -0.06184121	      0.00039380	     -0.20289564	     -0.06171594	      0.88280673	     -0.00019063	     -0.21676382	      0.00415249	     -0.00107867	     33.61344505
      1.56826835	     -0.06174227	      0.00038650	     -0.20279725	     -0.06170838	      0.88280481	     -0.00019296	     -0.21674401	      0.00420974	     -0.00103691	     33.41687582
      1.56951270	     -0.06167239	      0.00037802	     -0.20272768	     -0.06170312	      0.88280354	     -0.00019459	     -0.21672942	      0.00424935	     -0.00100736	     33.62748154
      1.57075705	     -0.06160067	      0.00037081	     -0.20265627	     -0.06169781	      0.88280231	     -0.00019626	     -0.21671411	      0.00428962	     -0.00097730	     33.58942289
      1.57268475	     -0.06148747	      0.00035635	     -0.20254350	     -0.06168948	      0.88280047	     -0.00019889	     -0.21668904	      0.00435277	     -0.00093027	     33.68809696
      1.57426192	     -0.06139321	      0.00034404	     -0.20244956	     -0.06168257	      0.88279903	     -0.00020108	     -0.21666739	      0.00440543	     -0.00089165	     33.58159520
      1.57583909	     -0.06129861	      0.00032841	     -0.20235521	     -0.06167558	      0.88279766	     -0.00020331	     -0.21664481	      0.00445860	     -0.00085334	     33.74630369
      1.57741626	     -0.06120235	      0.00031428	     -0.20225922	     -0.06166851	      0.88279634	     -0.00020558	     -0.21662136	      0.00451287	     -0.00081560	     33.58211676
      1.57899343	     -0.06110669	      0.00029560	     -0.20216374	     -0.06166135	      0.88279508	     -0.00020788	     -0.21659710	      0.00456763	     -0.00077888	     33.82698798
      1.58037184	     -0.06102108	      0.00028165	     -0.20207831	     -0.06165502	      0.88279403	     -0.00020991	     -0.21657528	      0.00461652	     -0.00074768	     33.64606340
      1.58175024	     -0.06093631	      0.00026431	     -0.20199366	     -0.06164862	      0.88279302	     -0.00021197	     -0.21655292	      0.00466577	     -0.00071754	     33.74712136
      1.58342813	     -0.06083115	      0.00024410	     -0.20188865	     -0.06164074	      0.88279185	     -0.00021450	     -0.21652501	      0.00472665	     -0.00068227	     33.68312425
      1.58510603	     -0.06072757	      0.00021997	     -0.20178513	     -0.06163276	      0.88279073	     -0.00021705	     -0.21649637	      0.00478803	     -0.00064862	     33.83495930
      1.58647685	     -0.06063951	      0.00020285	     -0.20169716	     -0.06162616	      0.88278986	     -0.00021915	     -0.21647248	      0.00483879	     -0.00062225	     33.71889656
      1.58784767	     -0.06055417	      0.00018257	     -0.20161185	     -0.06161949	      0.88278902	     -0.00022127	     -0.21644815	      0.00488965	     -0.00059697	     33.76809859
      1.58954301	     -0.06044540	      0.00015933	     -0.20150313	     -0.06161115	      0.88278804	     -0.00022390	     -0.21641752	      0.00495287	     -0.00056717	     33.74971167
      1.59123835	     -0.06034198	      0.00013236	     -0.20139967	     -0.06160270	      0.88278710	     -0.00022654	     -0.21638629	      0.00501621	     -0.00053906	     33.79379417
      1.59248907	     -0.06025893	      0.00011624	     -0.20131665	     -0.06159639	      0.88278644	     -0.00022849	     -0.21636295	      0.00506300	     -0.00051943	     33.78925045
      1.59373979	     -0.06018123	      0.00009742	     -0.20123893	     -0.06159003	      0.88278580	     -0.00023045	     -0.21633930	      0.00510982	     -0.00050071	     33.78614086
      1.59553374	     -0.06006690	      0.00007196	     -0.20112458	     -0.06158081	      0.88278493	     -0.00023326	     -0.21630499	      0.00517689	     -0.00047548	     33.83284483
      1.59703077	     -0.05997620	      0.00004914	     -0.20103382	     -0.06157301	      0.88278423	     -0.00023560	     -0.21627599	      0.00523284	     -0.00045580	     33.79780066
      1.59852780	     -0.05988003	      0.00002876	     -0.20093762	     -0.06156514	      0.88278356	     -0.00023794	     -0.21624676	      0.00528850	     -0.00043737	     33.89042076
      1.60002483	     -0.05979177	      0.00000592	     -0.20084928	     -0.06155718	      0.88278292	     -0.00024027	     -0.21621724	      0.00534409	     -0.00042001	     33.82093083
      1.60152186	     -0.05969541	     -0.00001357	     -0.20075287	     -0.06154914	      0.88278230	     -0.00024259	     -0.21618756	      0.00539913	     -0.00040378	     33.96720692
      1.60301889	     -0.05961090	     -0.00003648	     -0.20066824	     -0.06154101	      0.88278171	     -0.00024490	     -0.21615762	      0.00545406	     -0.00038842	     33.84992001
      1.60429663	     -0.05952974	     -0.00005247	     -0.20058703	     -0.06153402	      0.88278122	     -0.00024686	     -0.21613202	      0.00550030	     -0.00037613	     33.98478685
      1.60557436	     -0.05945628	     -0.00007047	     -0.20051348	     -0.06152696	      0.88278075	     -0.00024882	     -0.21610628	      0.00554633	     -0.00036437	     33.95671746
      1.60720998	     -0.05935896	     -0.00009161	     -0.20041606	     -0.06151784	      0.88278016	     -0.00025130	     -0.21607326	      0.00560446	     -0.00035009	     34.04720483
      1.60884560	     -0.05926976	     -0.00011438	     -0.20032671	     -0.06150863	      0.88277960	     -0.00025376	     -0.21604014	      0.00566194	     -0.00033642	     33.97897184
      1.61011877	     -0.05919394	     -0.00012935	     -0.20025082	     -0.06150139	      0.88277918	     -0.00025566	     -0.21601438	      0.00570579	     -0.00032618	     34.11286175
      1.61139194	     -0.05912553	     -0.00014605	     -0.20018229	     -0.06149410	      0.88277877	     -0.00025755	     -0.21598859	      0.00574916	     -0.00031607	     34.09304717
      1.61305778	     -0.05903341	     -0.00016611	     -0.20009003	     -0.06148447	      0.88277826	     -0.00026000	     -0.21595491	      0.00580468	     -0.00030302	     34.19284277
      1.61472363	     -0.05895060	     -0.00018801	     -0.20000703	     -0.06147476	      0.88277776	     -0.00026242	     -0.21592127	      0.00585905	     -0.00028989	     34.12084502
      1.61592714	     -0.05888414	     -0.00020092	     -0.19994047	     -0.06146768	      0.88277742	     -0.00026414	     -0.21589708	      0.00589717	     -0.00028038	     34.26770763
      1.61713066	     -0.05882438	     -0.00021569	     -0.19988058	     -0.06146056	      0.88277709	     -0.00026585	     -0.21587293	      0.00593467	     -0.00027062	     34.27034407
      1.61890360	     -0.05873442	     -0.00023662	     -0.19979041	     -0.06144999	      0.88277662	     -0.00026834	     -0.21583757	      0.00598820	     -0.00025578	     34.37170723
      1.62039063	     -0.05866530	     -0.00025548	     -0.19972108	     -0.06144106	      0.88277625	     -0.00027039	     -0.21580816	      0.00603168	     -0.00024275	     34.34019285
      1.62187766	     -0.05859303	     -0.00027221	     -0.19964863	     -0.06143206	      0.88277590	     -0.00027242	     -0.21577910	      0.00607353	     -0.00022928	     34.48110065
      1.62336470	     -0.05853068	     -0.00029112	     -0.19958604	     -0.06142299	      0.88277557	     -0.00027441	     -0.21575029	      0.00611417	     -0.00021528	     34.41614498
      1.62485173	     -0.05846022	     -0.00030660	     -0.19951539	     -0.06141387	      0.88277526	     -0.00027636	     -0.21572184	      0.00615312	     -0.00020098	     34.63455463
      1.62611404	     -0.05841121	     -0.00032255	     -0.19946617	     -0.06140609	      0.88277501	     -0.00027799	     -0.21569785	      0.00618536	     -0.00018848	     34.54206859
      1.62737636	     -0.05835696	     -0.00033627	     -0.19941173	     -0.06139826	      0.88277478	     -0.00027959	     -0.21567409	      0.00621644	     -0.00017583	     34.64372352
      1.62898802	     -0.05829442	     -0.00035514	     -0.19934893	     -0.06138821	      0.88277451	     -0.00028160	     -0.21564401	      0.00625488	     -0.00015938	     34.64656630
      1.63059968	     -0.05822826	     -0.00037196	     -0.19928252	     -0.06137810	      0.88277427	     -0.00028357	     -0.21561430	      0.00629163	     -0.00014283	     34.83420512
      1.63185490	     -0.05818620	     -0.00038747	     -0.19924023	     -0.06137018	      0.88277410	     -0.00028506	     -0.21559135	      0.00631948	     -0.00012981	     34.74145334
      1.63311011	     -0.05813976	     -0.00040106	     -0.19919357	     -0.06136223	      0.88277394	     -0.00028653	     -0.21556865	      0.00634634	     -0.00011687	     34.82879323
      1.63475545	     -0.05808564	     -0.00042028	     -0.19913915	     -0.06135176	      0.88277376	     -0.00028841	     -0.21553920	      0.00638047	     -0.00009997	     34.81380368
      1.63640080	     -0.05802772	     -0.00043727	     -0.19908095	     -0.06134124	      0.88277361	     -0.00029023	     -0.21551018	      0.00641311	     -0.00008333	     35.00457176
      1.63759200	     -0.05799562	     -0.00045215	     -0.19904860	     -0.06133358	      0.88277352	     -0.00029152	     -0.21548937	      0.00643620	     -0.00007132	     34.86753253
      1.63878320	     -0.05795901	     -0.00046516	     -0.19901177	     -0.06132590	      0.88277344	     -0.00029278	     -0.21546880	      0.00645848	     -0.00005950	     34.91532771
      1.64052946	     -0.05791116	     -0.00048533	     -0.19896358	     -0.06131460	      0.88277336	     -0.00029457	     -0.21543900	      0.00649014	     -0.00004246	     34.87330068
      1.64200298	     -0.05786897	     -0.00050112	     -0.19892111	     -0.06130502	      0.88277330	     -0.00029603	     -0.21541423	      0.00651574	     -0.00002844	     34.94395945
      1.64347650	     -0.05783428	     -0.00051886	     -0.19888611	     -0.06129540	      0.88277327	     -0.00029745	     -0.21538973	      0.00654056	     -0.00001467	     34.82657199
      1.64495003	     -0.05779349	     -0.00053413	     -0.19884504	     -0.06128574	      0.88277326	     -0.00029882	     -0.21536556	      0.00656421	     -0.00000124	     34.95005901
      1.64642355	     -0.05776405	     -0.00055266	     -0.19881526	     -0.06127605	      0.88277327	     -0.00030014	     -0.21534160	      0.00658715	      0.00001208	     34.75168327
      1.64766400	     -0.05773087	     -0.00056529	     -0.19878185	     -0.06126787	      0.88277329	     -0.00030121	     -0.21532168	      0.00660537	      0.00002302	     34.86030887
      1.64890445	     -0.05770512	     -0.00058008	     -0.19875583	     -0.06125967	      0.88277332	     -0.00030225	     -0.21530190	      0.00662304	      0.00003387	     34.77722223
      1.65051492	     -0.05766889	     -0.00059830	     -0.19871925	     -0.06124898	      0.88277339	     -0.00030355	     -0.21527650	      0.00664470	      0.00004772	     34.82134974
      1.65212540	     -0.05764046	     -0.00061877	     -0.19869044	     -0.06123826	      0.88277348	     -0.00030479	     -0.21525135	      0.00666521	      0.00006152	     34.67481870
      1.65336435	     -0.05761241	     -0.00063228	     -0.19866212	     -0.06123000	      0.88277356	     -0.00030569	     -0.21523223	      0.00667981	      0.00007201	     34.78340243
      1.65460330	     -0.05759150	     -0.00064783	     -0.19864091	     -0.06122171	      0.88277366	     -0.00030657	     -0.21521325	      0.00669371	      0.00008253	     34.71620731
      1.65624660	     -0.05756184	     -0.00066729	     -0.19861087	     -0.06121070	      0.88277380	     -0.00030767	     -0.21518838	      0.00671067	      0.00009641	     34.76554687
      1.65788991	     -0.05754208	     -0.00068885	     -0.19859067	     -0.06119966	      0.88277397	     -0.00030870	     -0.21516383	      0.00672622	      0.00011026	     34.60422441
      1.65906562	     -0.05752215	     -0.00070168	     -0.19857049	     -0.06119174	      0.88277411	     -0.00030940	     -0.21514657	      0.00673611	      0.00011997	     34.72507472
      1.66024132	     -0.05750995	     -0.00071626	     -0.19855799	     -0.06118382	      0.88277426	     -0.00031006	     -0.21512952	      0.00674535	      0.00012959	     34.67033026
      1.66199065	     -0.05749274	     -0.00073645	     -0.19854037	     -0.06117201	      0.88277449	     -0.00031099	     -0.21510466	      0.00675750	      0.00014343	     34.69485070
      1.66345711	     -0.05748676	     -0.00075402	     -0.19853403	     -0.06116209	      0.88277471	     -0.00031170	     -0.21508433	      0.00676645	      0.00015448	     34.58343407
      1.66492357	     -0.05748030	     -0.00076925	     -0.19852725	     -0.06115216	      0.88277495	     -0.00031236	     -0.21506461	      0.00677410	      0.00016464	     34.67155688
      1.66639003	     -0.05748756	     -0.00078653	     -0.19853416	     -0.06114222	      0.88277520	     -0.00031296	     -0.21504554	      0.00678095	      0.00017371	     34.49024164
      1.66785649	     -0.05749062	     -0.00079980	     -0.19853694	     -0.06113228	      0.88277546	     -0.00031351	     -0.21502734	      0.00678665	      0.00018126	     34.68554312
      1.66909175	     -0.05750693	     -0.00081328	     -0.19855298	     -0.06112389	      0.88277568	     -0.00031393	     -0.21501265	      0.00679113	      0.00018640	     34.46500227
      1.67032701	     -0.05752058	     -0.00082399	     -0.19856640	     -0.06111550	      0.88277592	     -0.00031431	     -0.21499866	      0.00679498	      0.00019005	     34.51153694
      1.67193154	     -0.05754856	     -0.00083831	     -0.19859409	     -0.06110459	      0.88277622	     -0.00031474	     -0.21498150	      0.00679961	      0.00019241	     34.40924104
      1.67353608	     -0.05757690	     -0.00084936	     -0.19862222	     -0.06109368	      0.88277653	     -0.00031510	     -0.21496561	      0.00680367	      0.00019168	     34.56628602
      1.67478126	     -0.05760982	     -0.00085915	     -0.19865495	     -0.06108520	      0.88277677	     -0.00031533	     -0.21495410	      0.00680686	      0.00018894	     34.35392866
      1.67602643	     -0.05764029	     -0.00086635	     -0.19868529	     -0.06107673	      0.88277700	     -0.00031553	     -0.21494340	      0.00680981	      0.00018412	     34.41593786
      1.67765867	     -0.05768948	     -0.00087619	     -0.19873430	     -0.06106561	      0.88277729	     -0.00031572	     -0.21493052	      0.00681380	      0.00017469	     34.30954205
      1.67929091	     -0.05773724	     -0.00088268	     -0.19878197	     -0.06105448	      0.88277757	     -0.00031584	     -0.21491900	      0.00681772	      0.00016159	     34.53235228
      1.68048540	     -0.05778304	     -0.00088870	     -0.19882768	     -0.06104634	      0.88277776	     -0.00031588	     -0.21491136	      0.00682092	      0.00014992	     34.28974031
      1.68167989	     -0.05782518	     -0.00089210	     -0.19886979	     -0.06103819	      0.88277793	     -0.00031589	     -0.21490443	      0.00682404	      0.00013641	     34.33858143
      1.68340477	     -0.05789309	     -0.00089705	     -0.19893767	     -0.06102641	      0.88277814	     -0.00031584	     -0.21489556	      0.00682895	      0.00011385	     34.25764781
      1.68488041	     -0.05794981	     -0.00089919	     -0.19899441	     -0.06101633	      0.88277830	     -0.00031573	     -0.21488903	      0.00683337	      0.00009181	     34.39177761
      1.68635606	     -0.05801482	     -0.00090246	     -0.19905944	     -0.06100625	      0.88277841	     -0.00031557	     -0.21488336	      0.00683828	      0.00006757	     34.23586132
      1.68783171	     -0.05807461	     -0.00090250	     -0.19911932	     -0.06099615	      0.88277849	     -0.00031536	     -0.21487861	      0.00684320	      0.00004128	     34.47111806
      1.68930736	     -0.05814715	     -0.00090503	     -0.19919191	     -0.06098605	      0.88277853	     -0.00031509	     -0.21487464	      0.00684865	      0.00001346	     34.22351771
      1.69055633	     -0.05820082	     -0.00090346	     -0.19924570	     -0.06097749	      0.88277854	     -0.00031483	     -0.21487199	      0.00685310	     -0.00001123	     34.46246558
      1.69180529	     -0.05826272	     -0.00090344	     -0.19930770	     -0.06096893	      0.88277851	     -0.00031452	     -0.21486988	      0.00685786	     -0.00003664	     34.40335791
      1.69342344	     -0.05834067	     -0.00090112	     -0.19938584	     -0.06095783	      0.88277842	     -0.00031408	     -0.21486802	      0.00686406	     -0.00007052	     34.55404351
      1.69504159	     -0.05842739	     -0.00089975	     -0.19947274	     -0.06094672	      0.88277828	     -0.00031358	     -0.21486705	      0.00687064	     -0.00010507	     34.43555250
      1.69630992	     -0.05849004	     -0.00089561	     -0.19953560	     -0.06093800	      0.88277813	     -0.00031315	     -0.21486699	      0.00687572	     -0.00013253	     34.68995327
      1.69757825	     -0.05856047	     -0.00089282	     -0.19960622	     -0.06092927	      0.88277794	     -0.00031268	     -0.21486745	      0.00688116	     -0.00016005	     34.66810387
      1.69921813	     -0.05864878	     -0.00088674	     -0.19969484	     -0.06091798	      0.88277765	     -0.00031202	     -0.21486889	      0.00688837	     -0.00019560	     34.86904606
      1.70085802	     -0.05874473	     -0.00088163	     -0.19979109	     -0.06090668	      0.88277730	     -0.00031131	     -0.21487117	      0.00689628	     -0.00023071	     34.76408480
      1.70208146	     -0.05880794	     -0.00087431	     -0.19985461	     -0.06089824	      0.88277700	     -0.00031074	     -0.21487343	      0.00690231	     -0.00025650	     35.05436019
      1.70330490	     -0.05887689	     -0.00086838	     -0.19992385	     -0.06088979	      0.88277667	     -0.00031014	     -0.21487604	      0.00690894	     -0.00028165	     35.06441243
      1.70502787	     -0.05897041	     -0.00085760	     -0.20001785	     -0.06087788	      0.88277616	     -0.00030926	     -0.21488035	      0.00691897	     -0.00031580	     35.25362248
      1.70651890	     -0.05905590	     -0.00084861	     -0.20010376	     -0.06086756	      0.88277567	     -0.00030844	     -0.21488462	      0.00692869	     -0.00034386	     35.20947238
      1.70800994	     -0.05913501	     -0.00083642	     -0.20018337	     -0.06085722	      0.88277513	     -0.00030759	     -0.21488942	      0.00693921	     -0.00037041	     35.46307344
      1.70950097	     -0.05922184	     -0.00082595	     -0.20027070	     -0.06084686	      0.88277456	     -0.00030670	     -0.21489462	      0.00695107	     -0.00039512	     35.32510930
      1.71099201	     -0.05929815	     -0.00081093	     -0.20034760	     -0.06083649	      0.88277396	     -0.00030577	     -0.21490030	      0.00696374	     -0.00041797	     35.66277103
      1.71227456	     -0.05937236	     -0.00080060	     -0.20042229	     -0.06082755	      0.88277341	     -0.00030495	     -0.21490544	      0.00697586	     -0.00043590	     35.48401424
      1.71355712	     -0.05943881	     -0.00078708	     -0.20048929	     -0.06081859	      0.88277284	     -0.00030410	     -0.21491086	      0.00698864	     -0.00045227	     35.62081131
      1.71517233	     -0.05952521	     -0.00077081	     -0.20057639	     -0.06080729	      0.88277209	     -0.00030299	     -0.21491794	      0.00700609	     -0.00047050	     35.57516722
      1.71678754	     -0.05960362	     -0.00075095	     -0.20065559	     -0.06079596	      0.88277132	     -0.00030185	     -0.21492531	      0.00702470	     -0.00048605	     35.78363238
      1.71807410	     -0.05967189	     -0.00073754	     -0.20072447	     -0.06078691	      0.88277069	     -0.00030091	     -0.21493127	      0.00704065	     -0.00049643	     35.62409523
      1.71936067	     -0.05973343	     -0.00072100	     -0.20078668	     -0.06077784	      0.88277004	     -0.00029995	     -0.21493737	      0.00705730	     -0.00050508	     35.69487316
      1.72099504	     -0.05981382	     -0.00070116	     -0.20086792	     -0.06076629	      0.88276921	     -0.00029871	     -0.21494520	      0.00707971	     -0.00051359	     35.63674662
      1.72262941	     -0.05988621	     -0.00067711	     -0.20094126	     -0.06075470	      0.88276837	     -0.00029744	     -0.21495313	      0.00710336	     -0.00051945	     35.74013297
      1.72382044	     -0.05994349	     -0.00066261	     -0.20099918	     -0.06074623	      0.88276775	     -0.00029649	     -0.21495886	      0.00712147	     -0.00052208	     35.63600899
      1.72501146	     -0.05999541	     -0.00064504	     -0.20105182	     -0.06073774	      0.88276712	     -0.00029553	     -0.21496459	      0.00714023	     -0.00052337	     35.62212883
      1.72674113	     -0.06006940	     -0.00062026	     -0.20112685	     -0.06072536	      0.88276622	     -0.00029411	     -0.21497280	      0.00716861	     -0.00052297	     35.59341472
      1.72817941	     -0.06012685	     -0.00059735	     -0.20118523	     -0.06071504	      0.88276547	     -0.00029292	     -0.21497948	      0.00719325	     -0.00052065	     35.52667242
      1.72961770	     -0.06018449	     -0.00057618	     -0.20124377	     -0.06070467	      0.88276472	     -0.00029170	     -0.21498599	      0.00721867	     -0.00051672	     35.51708190
      1.73105598	     -0.06023930	     -0.00055176	     -0.20129955	     -0.06069427	      0.88276398	     -0.00029048	     -0.21499235	      0.00724500	     -0.00051124	     35.38471691
      1.73249426	     -0.06029412	     -0.00052984	     -0.20135531	     -0.06068383	      0.88276325	     -0.00028924	     -0.21499854	      0.00727192	     -0.00050442	     35.41366773
      1.73377873	     -0.06034041	     -0.00050677	     -0.20140252	     -0.06067447	      0.88276261	     -0.00028812	     -0.21500391	      0.00729677	     -0.00049721	     35.24234802
      1.73506319	     -0.06038571	     -0.00048552	     -0.20144870	     -0.06066509	      0.88276197	     -0.00028699	     -0.21500912	      0.00732203	     -0.00048918	     35.22545597
      1.73634765	     -0.06042899	     -0.00046230	     -0.20149291	     -0.06065566	      0.88276135	     -0.00028586	     -0.21501414	      0.00734793	     -0.00048038	     35.10369143
      1.73805474	     -0.06048412	     -0.00043237	     -0.20154928	     -0.06064309	      0.88276054	     -0.00028434	     -0.21502052	      0.00738295	     -0.00046779	     35.06155233
      1.73936515	     -0.06052425	     -0.00040707	     -0.20159041	     -0.06063340	      0.88275993	     -0.00028317	     -0.21502515	      0.00741046	     -0.00045751	     34.85975642
      1.74067555	     -0.06056262	     -0.00038306	     -0.20162976	     -0.06062367	      0.88275934	     -0.00028199	     -0.21502955	      0.00743819	     -0.00044700	     34.81854786
      1.74198596	     -0.06059886	     -0.00035703	     -0.20166704	     -0.06061390	      0.88275876	     -0.00028081	     -0.21503370	      0.00746634	     -0.00043635	     34.65074798
      1.74367072	     -0.06064305	     -0.00032407	     -0.20171255	     -0.06060129	      0.88275804	     -0.00027929	     -0.21503862	      0.00750282	     -0.00042288	     34.57507734
      1.74495657	     -0.06067431	     -0.00029670	     -0.20174488	     -0.06059163	      0.88275750	     -0.00027813	     -0.21504207	      0.00753112	     -0.00041298	     34.32394737
      1.74624242	     -0.06070283	     -0.00027076	     -0.20177443	     -0.06058193	      0.88275698	     -0.00027697	     -0.21504521	      0.00755953	     -0.00040369	     34.25371402
      1.74780006	     -0.06073301	     -0.00023712	     -0.20180592	     -0.06057012	      0.88275636	     -0.00027557	     -0.21504854	      0.00759449	     -0.00039342	     33.99576639
      1.74935769	     -0.06075768	     -0.00020531	     -0.20183187	     -0.06055827	      0.88275575	     -0.00027419	     -0.21505128	      0.00762969	     -0.00038461	     34.02777247
      1.75052934	     -0.06077240	     -0.00017834	     -0.20184761	     -0.06054931	      0.88275530	     -0.00027316	     -0.21505289	      0.00765670	     -0.00037894	     33.69753941
      1.75170099	     -0.06078441	     -0.00015319	     -0.20186062	     -0.06054033	      0.88275486	     -0.00027215	     -0.21505411	      0.00768379	     -0.00037425	     33.60972657
      1.75338996	     -0.06079701	     -0.00011621	     -0.20187467	     -0.06052731	      0.88275424	     -0.00027070	     -0.21505512	      0.00772340	     -0.00036923	     33.34176499
      1.75484973	     -0.06080342	     -0.00008594	     -0.20188230	     -0.06051601	      0.88275370	     -0.00026948	     -0.21505524	      0.00775796	     -0.00036671	     33.27804567
      1.75630950	     -0.06080606	     -0.00005422	     -0.20188619	     -0.06050466	      0.88275316	     -0.00026828	     -0.21505464	      0.00779310	     -0.00036580	     32.92828998
      1.75776927	     -0.06080575	     -0.00002615	     -0.20188707	     -0.06049326	      0.88275263	     -0.00026712	     -0.21505332	      0.00782840	     -0.00036666	     32.96945994
      1.75904423	     -0.06080213	      0.00000002	     -0.20188452	     -0.06048326	      0.88275216	     -0.00026613	     -0.21505157	      0.00785981	     -0.00036867	     32.58963905
      1.76031918	     -0.06079638	      0.00002309	     -0.20187978	     -0.06047322	      0.88275169	     -0.00026517	     -0.21504926	      0.00789132	     -0.00037192	     32.52951969
      1.76185010	     -0.06078653	      0.00005115	     -0.20187114	     -0.06046111	      0.88275112	     -0.00026405	     -0.21504574	      0.00792968	     -0.00037726	     32.20808351
      1.76338102	     -0.06077334	      0.00007581	     -0.20185910	     -0.06044894	      0.88275053	     -0.00026298	     -0.21504138	      0.00796825	     -0.00038417	     32.21379676
      1.76466159	     -0.06075959	      0.00009768	     -0.20184634	     -0.06043872	      0.88275004	     -0.00026212	     -0.21503706	      0.00800101	     -0.00039092	     31.82866062
      1.76594216	     -0.06074350	      0.00011662	     -0.20183119	     -0.06042845	      0.88274953	     -0.00026129	     -0.21503212	      0.00803383	     -0.00039855	     31.76043889
      1.76749451	     -0.06072089	      0.00014002	     -0.20180971	     -0.06041595	      0.88274890	     -0.00026034	     -0.21502527	      0.00807403	     -0.00040873	     31.43094143
      1.76904686	     -0.06069451	      0.00015992	     -0.20178441	     -0.06040338	      0.88274826	     -0.00025944	     -0.21501747	      0.00811433	     -0.00041984	     31.43333178
      1.77030055	     -0.06067101	      0.00017735	     -0.20176180	     -0.06039319	      0.88274773	     -0.00025875	     -0.21501048	      0.00814730	     -0.00042920	     31.04720250
      1.77155424	     -0.06064579	      0.00019211	     -0.20173741	     -0.06038295	      0.88274719	     -0.00025809	     -0.21500290	      0.00818024	     -0.00043894	     30.95837203
      1.77315562	     -0.06061068	      0.00021144	     -0.20170338	     -0.06036982	      0.88274647	     -0.00025731	     -0.21499233	      0.00822270	     -0.00045170	     30.64264763
      1.77475700	     -0.06057205	      0.00022771	     -0.20166576	     -0.06035662	      0.88274574	     -0.00025658	     -0.21498075	      0.00826528	     -0.00046477	     30.63003956
      1.77598354	     -0.06053977	      0.00024195	     -0.20163430	     -0.06034646	      0.88274516	     -0.00025607	     -0.21497118	      0.00829835	     -0.00047476	     30.26287536
      1.77721008	     -0.06050522	      0.00025374	     -0.20160051	     -0.06033626	      0.88274457	     -0.00025559	     -0.21496099	      0.00833144	     -0.00048476	     30.16556795
      1.77887284	     -0.06045459	      0.00027004	     -0.20155092	     -0.06032237	      0.88274376	     -0.00025499	     -0.21494617	      0.00837673	     -0.00049805	     29.87243831
      1.78053560	     -0.06039968	      0.00028318	     -0.20149699	     -0.06030840	      0.88274292	     -0.00025446	     -0.21493017	      0.00842217	     -0.00051091	     29.86584616
      1.78172160	     -0.06035785	      0.00029438	     -0.20145587	     -0.06029840	      0.88274231	     -0.00025412	     -0.21491804	      0.00845501	     -0.00051957	     29.50631019
      1.78290760	     -0.06031391	      0.00030321	     -0.20141262	     -0.06028835	      0.88274169	     -0.00025381	     -0.21490529	      0.00848780	     -0.00052785	     29.40076243
      1.78466620	     -0.06024480	      0.00031626	     -0.20134450	     -0.06027338	      0.88274075	     -0.00025342	     -0.21488526	      0.00853678	     -0.00053918	     29.11843378
      1.78615042	     -0.06018276	      0.00032502	     -0.20128325	     -0.06026068	      0.88273994	     -0.00025315	     -0.21486732	      0.00857823	     -0.00054780	     29.03222419
      1.78763464	     -0.06011730	      0.00033460	     -0.20121859	     -0.06024792	      0.88273912	     -0.00025292	     -0.21484840	      0.00862007	     -0.00055534	     28.71421867
      1.78911886	     -0.06004860	      0.00034051	     -0.20115060	     -0.06023509	      0.88273829	     -0.00025275	     -0.21482852	      0.00866183	     -0.00056181	     28.70966485
      1.79045263	     -0.05998375	      0.00034746	     -0.20108643	     -0.06022351	      0.88273754	     -0.00025264	     -0.21480983	      0.00869973	     -0.00056645	     28.37935212
      1.79178639	     -0.05991597	      0.00035140	     -0.20101925	     -0.06021188	      0.88273678	     -0.00025257	     -0.21479034	      0.00873749	     -0.00057007	     28.32123094
      1.79312016	     -0.05984526	      0.00035579	     -0.20094914	     -0.06020020	      0.88273602	     -0.00025254	     -0.21477006	      0.00877544	     -0.00057248	     28.09276795
      1.79482148	     -0.05975163	      0.00035834	     -0.20085621	     -0.06018523	      0.88273504	     -0.00025257	     -0.21474304	      0.00882371	     -0.00057379	     28.00054847
      1.79618753	     -0.05967412	      0.00036093	     -0.20077925	     -0.06017315	      0.88273426	     -0.00025263	     -0.21472045	      0.00886263	     -0.00057329	     27.70086395
      1.79755359	     -0.05959514	      0.00036039	     -0.20070077	     -0.06016102	      0.88273348	     -0.00025274	     -0.21469710	      0.00890127	     -0.00057148	     27.63985303
      1.79891964	     -0.05951494	      0.00036024	     -0.20062105	     -0.06014883	      0.88273270	     -0.00025289	     -0.21467304	      0.00893994	     -0.00056829	     27.40155533
      1.80059715	     -0.05941519	      0.00035675	     -0.20052181	     -0.06013380	      0.88273175	     -0.00025313	     -0.21464258	      0.00898701	     -0.00056264	     27.32538623
      1.80194675	     -0.05933397	      0.00035477	     -0.20044101	     -0.06012164	      0.88273100	     -0.00025337	     -0.21461740	      0.00902490	     -0.00055664	     27.02358245
      1.80329635	     -0.05925212	      0.00034993	     -0.20035950	     -0.06010944	      0.88273025	     -0.00025365	     -0.21459167	      0.00906241	     -0.00054953	     26.96005735
      1.80464595	     -0.05916938	      0.00034557	     -0.20027710	     -0.06009718	      0.88272951	     -0.00025396	     -0.21456542	      0.00909989	     -0.00054132	     26.74420581
      1.80639172	     -0.05905733	      0.00033723	     -0.20016543	     -0.06008125	      0.88272858	     -0.00025442	     -0.21453066	      0.00914798	     -0.00052928	     26.68217721
      1.80774027	     -0.05896467	      0.00033203	     -0.20007308	     -0.06006889	      0.88272787	     -0.00025482	     -0.21450308	      0.00918516	     -0.00051866	     26.41710461
      1.80908882	     -0.05886612	      0.00032468	     -0.19997478	     -0.06005648	      0.88272718	     -0.00025525	     -0.21447476	      0.00922192	     -0.00050686	     26.37958131
      1.81043737	     -0.05876136	      0.00031827	     -0.19987028	     -0.06004402	      0.88272651	     -0.00025572	     -0.21444560	      0.00925855	     -0.00049369	     26.21112977
      1.81221698	     -0.05861283	      0.00030693	     -0.19972200	     -0.06002750	      0.88272564	     -0.00025638	     -0.21440574	      0.00930610	     -0.00047403	     26.16496733
      1.81354899	     -0.05849585	      0.00030011	     -0.19960523	     -0.06001508	      0.88272502	     -0.00025692	     -0.21437485	      0.00934133	     -0.00045743	     25.92409193
      1.81488101	     -0.05837445	      0.00029103	     -0.19948397	     -0.06000262	      0.88272443	     -0.00025749	     -0.21434306	      0.00937579	     -0.00043928	     25.88247429
      1.81651554	     -0.05822380	      0.00028056	     -0.19933347	     -0.05998726	      0.88272373	     -0.00025822	     -0.21430295	      0.00941737	     -0.00041487	     25.65675545
      1.81797981	     -0.05808839	      0.00026856	     -0.19919812	     -0.05997344	      0.88272314	     -0.00025892	     -0.21426617	      0.00945355	     -0.00039140	     25.64495127
      1.81944409	     -0.05794952	      0.00025859	     -0.19905932	     -0.05995957	      0.88272258	     -0.00025965	     -0.21422866	      0.00948927	     -0.00036653	     25.42102032
      1.82090836	     -0.05780726	      0.00024568	     -0.19891705	     -0.05994565	      0.88272206	     -0.00026042	     -0.21419041	      0.00952400	     -0.00034058	     25.44571006
      1.82237263	     -0.05766312	      0.00023513	     -0.19877291	     -0.05993168	      0.88272158	     -0.00026121	     -0.21415145	      0.00955829	     -0.00031358	     25.20436800
      1.82383691	     -0.05751877	      0.00022095	     -0.19862848	     -0.05991766	      0.88272115	     -0.00026204	     -0.21411185	      0.00959153	     -0.00028597	     25.23895669
      1.82530118	     -0.05737274	      0.00020952	     -0.19848239	     -0.05990359	      0.88272075	     -0.00026289	     -0.21407168	      0.00962446	     -0.00025780	     24.99373200
      1.82676545	     -0.05722699	      0.00019384	     -0.19833647	     -0.05988947	      0.88272039	     -0.00026378	     -0.21403097	      0.00965638	     -0.00022946	     25.05336734
      1.82822972	     -0.05708106	      0.00018136	     -0.19819041	     -0.05987531	      0.88272008	     -0.00026469	     -0.21398981	      0.00968799	     -0.00020091	     24.80818179
      1.82954330	     -0.05695225	      0.00016619	     -0.19806138	     -0.05986257	      0.88271983	     -0.00026554	     -0.21395257	      0.00971538	     -0.00017536	     24.83571753
      1.83085689	     -0.05682445	      0.00015259	     -0.19793337	     -0.05984979	      0.88271962	     -0.00026640	     -0.21391508	      0.00974235	     -0.00014978	     24.70547776
      1.83245030	     -0.05667149	      0.00013402	     -0.19778009	     -0.05983424	      0.88271940	     -0.00026747	     -0.21386933	      0.00977393	     -0.00011890	     24.68532168
      1.83404372	     -0.05652063	      0.00011704	     -0.19762891	     -0.05981864	      0.88271924	     -0.00026857	     -0.21382337	      0.00980460	     -0.00008827	     24.52408092
      1.83538188	     -0.05639894	      0.00009938	     -0.19750685	     -0.05980550	      0.88271913	     -0.00026951	     -0.21378469	      0.00982921	     -0.00006315	     24.54179851
      1.83672004	     -0.05627996	      0.00008357	     -0.19738753	     -0.05979233	      0.88271907	     -0.00027047	     -0.21374605	      0.00985326	     -0.00003871	     24.45094390
      1.83805820	     -0.05616624	      0.00006577	     -0.19727341	     -0.05977913	      0.88271903	     -0.00027144	     -0.21370753	      0.00987647	     -0.00001528	     24.42871617
      1.83987718	     -0.05601851	      0.00004260	     -0.19712513	     -0.05976114	      0.88271903	     -0.00027278	     -0.21365554	      0.00990704	      0.00001464	     24.36345054
      1.84121936	     -0.05591748	      0.00002294	     -0.19702362	     -0.05974783	      0.88271906	     -0.00027378	     -0.21361754	      0.00992876	      0.00003499	     24.36391428
      1.84256154	     -0.05581736	      0.00000559	     -0.19692305	     -0.05973449	      0.88271912	     -0.00027480	     -0.21357989	      0.00995009	      0.00005380	     24.34700477
      1.84418314	     -0.05570417	     -0.00001793	     -0.19680926	     -0.05971833	      0.88271923	     -0.00027603	     -0.21353486	      0.00997515	      0.00007429	     24.34271592
      1.84558478	     -0.05560787	     -0.00003562	     -0.19671248	     -0.05970434	      0.88271934	     -0.00027710	     -0.21349640	      0.00999635	      0.00008995	     24.36217125
      1.84698642	     -0.05552128	     -0.00005649	     -0.19662533	     -0.05969031	      0.88271948	     -0.00027818	     -0.21345836	      0.01001705	      0.00010367	     24.34309567
      1.84838806	     -0.05543358	     -0.00007443	     -0.19653712	     -0.05967626	      0.88271963	     -0.00027926	     -0.21342083	      0.01003732	      0.00011541	     24.39685692
      1.84978970	     -0.05535467	     -0.00009496	     -0.19645764	     -0.05966217	      0.88271980	     -0.00028034	     -0.21338375	      0.01005719	      0.00012523	     24.37771664
      1.85119134	     -0.05527299	     -0.00011259	     -0.19637543	     -0.05964806	      0.88271998	     -0.00028142	     -0.21334716	      0.01007659	      0.00013313	     24.45803488
      1.85259298	     -0.05520004	     -0.00013255	     -0.19630191	     -0.05963393	      0.88272017	     -0.00028250	     -0.21331097	      0.01009560	      0.00013928	     24.43910283
      1.85399462	     -0.05512353	     -0.00014981	     -0.19622486	     -0.05961976	      0.88272037	     -0.00028357	     -0.21327526	      0.01011403	      0.00014373	     24.53949379
      1.85539626	     -0.05505621	     -0.00016950	     -0.19615696	     -0.05960557	      0.88272058	     -0.00028464	     -0.21323993	      0.01013202	      0.00014676	     24.51459900
      1.85679790	     -0.05498498	     -0.00018614	     -0.19608518	     -0.05959136	      0.88272078	     -0.00028571	     -0.21320509	      0.01014933	      0.00014843	     24.62364979
      1.85819954	     -0.05492459	     -0.00020535	     -0.19602420	     -0.05957712	      0.88272099	     -0.00028676	     -0.21317067	      0.01016618	      0.00014901	     24.59475932
      1.85960118	     -0.05485906	     -0.00022161	     -0.19595812	     -0.05956286	      0.88272120	     -0.00028781	     -0.21313678	      0.01018230	      0.00014852	     24.73464835
      1.86100282	     -0.05480544	     -0.00024151	     -0.19590387	     -0.05954858	      0.88272141	     -0.00028885	     -0.21310331	      0.01019801	      0.00014743	     24.72637408
      1.86240446	     -0.05474522	     -0.00025894	     -0.19584306	     -0.05953427	      0.88272161	     -0.00028988	     -0.21307039	      0.01021288	      0.00014598	     24.91068555
      1.86380610	     -0.05469859	     -0.00028105	     -0.19579574	     -0.05951995	      0.88272182	     -0.00029089	     -0.21303790	      0.01022713	      0.00014493	     24.90796332
      1.86505174	     -0.05465069	     -0.00029848	     -0.19574727	     -0.05950720	      0.88272200	     -0.00029179	     -0.21300950	      0.01023879	      0.00014455	     25.06663262
      1.86629737	     -0.05461172	     -0.00031897	     -0.19570767	     -0.05949444	      0.88272218	     -0.00029267	     -0.21298147	      0.01024964	      0.00014519	     25.11875275
      1.86782333	     -0.05456274	     -0.00034345	     -0.19565791	     -0.05947879	      0.88272240	     -0.00029374	     -0.21294773	      0.01026136	      0.00014767	     25.26998019
      1.86934928	     -0.05452312	     -0.00037077	     -0.19561746	     -0.05946313	      0.88272263	     -0.00029479	     -0.21291460	      0.01027137	      0.00015249	     25.32525992
      1.87061046	     -0.05448611	     -0.00039155	     -0.19557979	     -0.05945017	      0.88272283	     -0.00029564	     -0.21288775	      0.01027801	      0.00015836	     25.48434951
      1.87187164	     -0.05445734	     -0.00041480	     -0.19555030	     -0.05943720	      0.88272303	     -0.00029648	     -0.21286130	      0.01028334	      0.00016617	     25.55091596
      1.87340753	     -0.05442073	     -0.00044221	     -0.19551284	     -0.05942140	      0.88272329	     -0.00029749	     -0.21282973	      0.01028778	      0.00017828	     25.73245103
      1.87494343	     -0.05439394	     -0.00047242	     -0.19548513	     -0.05940560	      0.88272358	     -0.00029848	     -0.21279878	      0.01029015	      0.00019339	     25.81399835
      1.87615599	     -0.05436756	     -0.00049408	     -0.19545808	     -0.05939312	      0.88272382	     -0.00029924	     -0.21277485	      0.01029030	      0.00020729	     25.99624672
      1.87736854	     -0.05434861	     -0.00051792	     -0.19543839	     -0.05938065	      0.88272408	     -0.00029999	     -0.21275129	      0.01028918	      0.00022297	     26.09755693
      1.87896675	     -0.05432198	     -0.00054852	     -0.19541082	     -0.05936420	      0.88272446	     -0.00030096	     -0.21272084	      0.01028556	      0.00024609	     26.32156998
      1.88056495	     -0.05430369	     -0.00058151	     -0.19539154	     -0.05934777	      0.88272487	     -0.00030191	     -0.21269099	      0.01027972	      0.00027194	     26.46155824
      1.88173473	     -0.05428425	     -0.00060323	     -0.19537142	     -0.05933575	      0.88272520	     -0.00030259	     -0.21266957	      0.01027381	      0.00029230	     26.66620054
      1.88290452	     -0.05427127	     -0.00062677	     -0.19535772	     -0.05932374	      0.88272556	     -0.00030326	     -0.21264841	      0.01026678	      0.00031382	     26.79618170
      1.88458249	     -0.05425100	     -0.00065931	     -0.19533643	     -0.05930652	      0.88272611	     -0.00030419	     -0.21261858	      0.01025453	      0.00034629	     27.05650329
      1.88601227	     -0.05423869	     -0.00068774	     -0.19532326	     -0.05929186	      0.88272662	     -0.00030496	     -0.21259358	      0.01024221	      0.00037531	     27.22774506
      1.88744205	     -0.05422198	     -0.00071352	     -0.19530572	     -0.05927723	      0.88272718	     -0.00030571	     -0.21256900	      0.01022796	      0.00040526	     27.49959776
      1.88887182	     -0.05421381	     -0.00074182	     -0.19529667	     -0.05926262	      0.88272778	     -0.00030644	     -0.21254475	      0.01021214	      0.00043596	     27.67234483
      1.89030160	     -0.05419774	     -0.00076714	     -0.19527977	     -0.05924803	      0.88272843	     -0.00030715	     -0.21252091	      0.01019445	      0.00046694	     28.00007319
      1.89152915	     -0.05419340	     -0.00079183	     -0.19527467	     -0.05923552	      0.88272902	     -0.00030774	     -0.21250065	      0.01017813	      0.00049370	     28.14677348
      1.89275669	     -0.05418374	     -0.00081432	     -0.19526428	     -0.05922304	      0.88272964	     -0.00030831	     -0.21248067	      0.01016050	      0.00052026	     28.39318194
      1.89430108	     -0.05417690	     -0.00084357	     -0.19525652	     -0.05920737	      0.88273047	     -0.00030900	     -0.21245584	      0.01013673	      0.00055326	     28.65410369
      1.89584547	     -0.05416625	     -0.00087070	     -0.19524498	     -0.05919173	      0.88273135	     -0.00030967	     -0.21243143	      0.01011106	      0.00058537	     29.00492287
      1.89707851	     -0.05416565	     -0.00089460	     -0.19524363	     -0.05917928	      0.88273209	     -0.00031018	     -0.21241216	      0.01008944	      0.00061020	     29.18534643
      1.89831154	     -0.05416037	     -0.00091619	     -0.19523763	     -0.05916685	      0.88273285	     -0.00031067	     -0.21239316	      0.01006661	      0.00063402	     29.44499204
      1.89987559	     -0.05415922	     -0.00094469	     -0.19523556	     -0.05915113	      0.88273387	     -0.00031127	     -0.21236936	      0.01003617	      0.00066265	     29.72870061
      1.90143964	     -0.05415329	     -0.00097032	     -0.19522877	     -0.05913546	      0.88273493	     -0.00031183	     -0.21234594	      0.01000387	      0.00068912	     30.09413410
      1.90261712	     -0.05415715	     -0.00099226	     -0.19523192	     -0.05912369	      0.88273575	     -0.00031223	     -0.21232851	      0.00997857	      0.00070757	     30.27766951
      1.90379460	     -0.05415653	     -0.00101163	     -0.19523065	     -0.05911196	      0.88273659	     -0.00031261	     -0.21231131	      0.00995219	      0.00072461	     30.51608116
      1.90543331	     -0.05416050	     -0.00103937	     -0.19523370	     -0.05909568	      0.88273780	     -0.00031311	     -0.21228770	      0.00991384	      0.00074587	     30.82816530
      1.90689016	     -0.05416172	     -0.00106151	     -0.19523414	     -0.05908127	      0.88273890	     -0.00031351	     -0.21226708	      0.00987804	      0.00076213	     31.12261336
      1.90834702	     -0.05417071	     -0.00108693	     -0.19524230	     -0.05906690	      0.88274002	     -0.00031388	     -0.21224675	      0.00984073	      0.00077583	     31.44995769
      1.90950544	     -0.05417284	     -0.00110288	     -0.19524385	     -0.05905552	      0.88274092	     -0.00031415	     -0.21223085	      0.00980988	      0.00078492	     31.64778731
      1.91066387	     -0.05417957	     -0.00112139	     -0.19524995	     -0.05904417	      0.88274183	     -0.00031440	     -0.21221514	      0.00977800	      0.00079247	     31.91608931
      1.91219551	     -0.05418797	     -0.00114354	     -0.19525756	     -0.05902923	      0.88274305	     -0.00031468	     -0.21219472	      0.00973420	      0.00080016	     32.20798951
      1.91354616	     -0.05419795	     -0.00116440	     -0.19526681	     -0.05901611	      0.88274414	     -0.00031490	     -0.21217704	      0.00969394	      0.00080467	     32.55691292
      1.91489680	     -0.05420761	     -0.00118161	     -0.19527581	     -0.05900304	      0.88274523	     -0.00031508	     -0.21215969	      0.00965225	      0.00080708	     32.74862369
      1.91609918	     -0.05421826	     -0.00119913	     -0.19528584	     -0.05899146	      0.88274620	     -0.00031521	     -0.21214452	      0.00961383	      0.00080726	     33.08020049
      1.91730156	     -0.05422910	     -0.00121390	     -0.19529610	     -0.05897993	      0.88274717	     -0.00031531	     -0.21212967	      0.00957439	      0.00080568	     33.26301440
      1.91850394	     -0.05424204	     -0.00122954	     -0.19530845	     -0.05896844	      0.88274813	     -0.00031539	     -0.21211515	      0.00953386	      0.00080220	     33.54812970
      1.92003498	     -0.05426052	     -0.00124679	     -0.19532623	     -0.05895388	      0.88274936	     -0.00031544	     -0.21209719	      0.00948094	      0.00079506	     33.79026646
      1.92124059	     -0.05427677	     -0.00126136	     -0.19534190	     -0.05894248	      0.88275031	     -0.00031544	     -0.21208348	      0.00943821	      0.00078727	     34.11124464
      1.92244620	     -0.05429446	     -0.00127317	     -0.19535907	     -0.05893112	      0.88275126	     -0.00031542	     -0.21207018	      0.00939477	      0.00077770	     34.27366512
      1.92365180	     -0.05431393	     -0.00128535	     -0.19537801	     -0.05891983	      0.88275219	     -0.00031536	     -0.21205731	      0.00935059	      0.00076622	     34.52895650
      1.92518822	     -0.05434131	     -0.00129775	     -0.19540480	     -0.05890550	      0.88275335	     -0.00031524	     -0.21204158	      0.00929351	      0.00074883	     34.71143551
      1.92636764	     -0.05436497	     -0.00130806	     -0.19542799	     -0.05889457	      0.88275422	     -0.00031511	     -0.21203004	      0.00924911	      0.00073321	     34.98391531
      1.92754706	     -0.05439121	     -0.00131570	     -0.19545380	     -0.05888369	      0.88275508	     -0.00031495	     -0.21201901	      0.00920447	      0.00071568	     35.09475496
      1.92897067	     -0.05442632	     -0.00132569	     -0.19548840	     -0.05887062	      0.88275608	     -0.00031472	     -0.21200646	      0.00915026	      0.00069193	     35.36277003
      1.93025017	     -0.05446058	     -0.00133173	     -0.19552226	     -0.05885894	      0.88275695	     -0.00031447	     -0.21199591	      0.00910150	      0.00066836	     35.42865046
      1.93152967	     -0.05449695	     -0.00133886	     -0.19555822	     -0.05884733	      0.88275779	     -0.00031419	     -0.21198609	      0.00905263	      0.00064271	     35.68424195
      1.93280916	     -0.05453479	     -0.00134251	     -0.19559572	     -0.05883578	      0.88275860	     -0.00031387	     -0.21197700	      0.00900389	      0.00061531	     35.72158813
      1.93408866	     -0.05457347	     -0.00134773	     -0.19563406	     -0.05882429	      0.88275936	     -0.00031351	     -0.21196861	      0.00895504	      0.00058622	     35.98394536
      1.93536815	     -0.05461221	     -0.00134913	     -0.19567252	     -0.05881286	      0.88276010	     -0.00031312	     -0.21196089	      0.00890621	      0.00055587	     36.00235016
      1.93664765	     -0.05465053	     -0.00135236	     -0.19571054	     -0.05880150	      0.88276079	     -0.00031269	     -0.21195378	      0.00885706	      0.00052434	     36.27735533
      1.93792714	     -0.05468889	     -0.00135140	     -0.19574868	     -0.05879020	      0.88276144	     -0.00031222	     -0.21194725	      0.00880773	      0.00049211	     36.27344879
      1.93920664	     -0.05472756	     -0.00135276	     -0.19578709	     -0.05877896	      0.88276205	     -0.00031172	     -0.21194127	      0.00875786	      0.00045918	     36.56487275
      1.94035469	     -0.05476282	     -0.00135006	     -0.19582220	     -0.05876893	      0.88276256	     -0.00031123	     -0.21193637	      0.00871286	      0.00042936	     36.55963981
      1.94150274	     -0.05479888	     -0.00134873	     -0.19585808	     -0.05875895	      0.88276303	     -0.00031073	     -0.21193192	      0.00866743	      0.00039921	     36.74812645
      1.94288682	     -0.05484232	     -0.00134441	     -0.19590137	     -0.05874700	      0.88276356	     -0.00031008	     -0.21192710	      0.00861227	      0.00036279	     36.85697593
      1.94427089	     -0.05488539	     -0.00134048	     -0.19594428	     -0.05873511	      0.88276404	     -0.00030939	     -0.21192283	      0.00855657	      0.00032635	     37.13949616
      1.94543471	     -0.05492154	     -0.00133358	     -0.19598037	     -0.05872518	      0.88276440	     -0.00030878	     -0.21191965	      0.00850947	      0.00029591	     37.17542718
      1.94659852	     -0.05495763	     -0.00132743	     -0.19601639	     -0.05871531	      0.88276472	     -0.00030814	     -0.21191683	      0.00846200	      0.00026565	     37.38011396
      1.94776233	     -0.05499354	     -0.00131911	     -0.19605227	     -0.05870549	      0.88276502	     -0.00030748	     -0.21191435	      0.00841432	      0.00023569	     37.49695715
      1.94935679	     -0.05504265	     -0.00130747	     -0.19610135	     -0.05869212	      0.88276536	     -0.00030654	     -0.21191148	      0.00834865	      0.00019509	     37.78852861
      1.95053830	     -0.05507855	     -0.00129591	     -0.19613730	     -0.05868229	      0.88276557	     -0.00030581	     -0.21190973	      0.00829991	      0.00016552	     37.86232120
      1.95171981	     -0.05511349	     -0.00128508	     -0.19617226	     -0.05867251	      0.88276575	     -0.00030506	     -0.21190826	      0.00825105	      0.00013635	     38.09113532
      1.95314221	     -0.05515414	     -0.00126910	     -0.19621301	     -0.05866082	      0.88276592	     -0.00030412	     -0.21190681	      0.00819232	      0.00010196	     38.23429609
      1.95440676	     -0.05518925	     -0.00125547	     -0.19624820	     -0.05865049	      0.88276603	     -0.00030327	     -0.21190578	      0.00814012	      0.00007201	     38.51721722
      1.95567130	     -0.05522383	     -0.00123849	     -0.19628293	     -0.05864023	      0.88276610	     -0.00030239	     -0.21190497	      0.00808814	      0.00004281	     38.60157345
      1.95693584	     -0.05525813	     -0.00122274	     -0.19631736	     -0.05863003	      0.88276614	     -0.00030148	     -0.21190438	      0.00803627	      0.00001423	     38.88126933
      1.95820039	     -0.05529175	     -0.00120384	     -0.19635118	     -0.05861990	      0.88276614	     -0.00030056	     -0.21190399	      0.00798481	     -0.00001358	     38.97051840
      1.95946493	     -0.05532465	     -0.00118621	     -0.19638425	     -0.05860984	      0.88276610	     -0.00029961	     -0.21190379	      0.00793364	     -0.00004074	     39.25052202
      1.96072947	     -0.05535691	     -0.00116563	     -0.19641675	     -0.05859984	      0.88276604	     -0.00029865	     -0.21190375	      0.00788304	     -0.00006709	     39.34199491
      1.96199402	     -0.05538833	     -0.00114639	     -0.19644839	     -0.05858990	      0.88276593	     -0.00029767	     -0.21190388	      0.00783290	     -0.00009273	     39.62215923
      1.96325856	     -0.05541837	     -0.00112441	     -0.19647871	     -0.05858003	      0.88276580	     -0.00029667	     -0.21190414	      0.00778346	     -0.00011746	     39.72008159
      1.96452311	     -0.05544671	     -0.00110369	     -0.19650732	     -0.05857022	      0.88276564	     -0.00029565	     -0.21190449	      0.00773460	     -0.00014129	     39.99664373
      1.96578765	     -0.05547366	     -0.00108046	     -0.19653459	     -0.05856047	      0.88276545	     -0.00029462	     -0.21190491	      0.00768651	     -0.00016400	     40.09410734
      1.96705219	     -0.05549983	     -0.00105851	     -0.19656106	     -0.05855078	      0.88276522	     -0.00029358	     -0.21190538	      0.00763906	     -0.00018561	     40.35219831
      1.96831674	     -0.05552534	     -0.00103434	     -0.19658692	     -0.05854115	      0.88276498	     -0.00029253	     -0.21190591	      0.00759241	     -0.00020595	     40.44197657
      1.96958128	     -0.05555025	     -0.00101125	     -0.19661217	     -0.05853157	      0.88276470	     -0.00029146	     -0.21190649	      0.00754645	     -0.00022504	     40.67792213
      1.97084583	     -0.05557414	     -0.00098603	     -0.19663645	     -0.05852206	      0.88276441	     -0.00029038	     -0.21190713	      0.00750137	     -0.00024276	     40.76061616
      1.97211037	     -0.05559639	     -0.00096158	     -0.19665908	     -0.05851260	      0.88276409	     -0.00028930	     -0.21190781	      0.00745705	     -0.00025914	     40.97449375
      1.97337491	     -0.05561739	     -0.00093510	     -0.19668051	     -0.05850320	      0.88276375	     -0.00028820	     -0.21190850	      0.00741366	     -0.00027406	     41.04712113
      1.97463946	     -0.05563766	     -0.00090931	     -0.19670121	     -0.05849385	      0.88276340	     -0.00028710	     -0.21190921	      0.00737108	     -0.00028757	     41.22984561
      1.97615851	     -0.05566026	     -0.00087576	     -0.19672439	     -0.05848269	      0.88276295	     -0.00028577	     -0.21191009	      0.00732119	     -0.00030187	     41.26745601
      1.97729682	     -0.05567477	     -0.00085215	     -0.19673931	     -0.05847438	      0.88276260	     -0.00028477	     -0.21191072	      0.00728456	     -0.00031126	     41.47407963
      1.97843512	     -0.05568738	     -0.00082615	     -0.19675238	     -0.05846611	      0.88276224	     -0.00028376	     -0.21191131	      0.00724875	     -0.00031939	     41.50515079
      1.97992974	     -0.05570026	     -0.00079221	     -0.19676588	     -0.05845531	      0.88276176	     -0.00028243	     -0.21191195	      0.00720274	     -0.00032827	     41.67310610
      1.98142437	     -0.05570825	     -0.00075493	     -0.19677456	     -0.05844458	      0.88276126	     -0.00028110	     -0.21191238	      0.00715802	     -0.00033497	     41.62943720
      1.98249436	     -0.05571097	     -0.00073003	     -0.19677776	     -0.05843694	      0.88276090	     -0.00028015	     -0.21191250	      0.00712659	     -0.00033852	     41.80813062
      1.98356435	     -0.05571178	     -0.00070284	     -0.19677908	     -0.05842933	      0.88276054	     -0.00027920	     -0.21191246	      0.00709579	     -0.00034093	     41.81198093
      1.98517173	     -0.05570993	     -0.00066204	     -0.19677802	     -0.05841796	      0.88275999	     -0.00027777	     -0.21191209	      0.00705043	     -0.00034256	     41.90707394
      1.98652451	     -0.05570460	     -0.00062563	     -0.19677340	     -0.05840845	      0.88275952	     -0.00027657	     -0.21191147	      0.00701316	     -0.00034210	     41.86452261
      1.98787730	     -0.05569687	     -0.00059027	     -0.19676636	     -0.05839898	      0.88275906	     -0.00027537	     -0.21191057	      0.00697650	     -0.00034012	     41.99179260
      1.98923008	     -0.05568730	     -0.00055177	     -0.19675755	     -0.05838957	      0.88275860	     -0.00027417	     -0.21190940	      0.00694062	     -0.00033664	     41.85364679
      1.99042431	     -0.05567751	     -0.00051985	     -0.19674838	     -0.05838130	      0.88275821	     -0.00027313	     -0.21190818	      0.00690931	     -0.00033256	     41.97393750
      1.99161854	     -0.05566653	     -0.00048564	     -0.19673808	     -0.05837307	      0.88275781	     -0.00027208	     -0.21190678	      0.00687856	     -0.00032753	     41.86625404
      1.99281277	     -0.05565434	     -0.00045200	     -0.19672655	     -0.05836487	      0.88275742	     -0.00027104	     -0.21190524	      0.00684815	     -0.00032180	     41.87743587
      1.99441492	     -0.05563509	     -0.00040402	     -0.19670825	     -0.05835393	      0.88275691	     -0.00026966	     -0.21190294	      0.00680803	     -0.00031326	     41.72608734
      1.99564145	     -0.05561858	     -0.00036792	     -0.19669245	     -0.05834560	      0.88275653	     -0.00026862	     -0.21190101	      0.00677767	     -0.00030638	     41.77535929
      1.99686797	     -0.05560029	     -0.00032938	     -0.19667492	     -0.05833730	      0.88275616	     -0.00026759	     -0.21189893	      0.00674779	     -0.00029942	     41.60937588
      1.99809450	     -0.05558080	     -0.00029208	     -0.19665617	     -0.05832905	      0.88275580	     -0.00026656	     -0.21189669	      0.00671828	     -0.00029268	     41.58949985
      1.99966653	     -0.05555345	     -0.00024265	     -0.19662979	     -0.05831851	      0.88275535	     -0.00026528	     -0.21189360	      0.00668120	     -0.00028460	     41.35650460
      2.00088200	     -0.05553014	     -0.00020619	     -0.19660720	     -0.05831041	      0.88275500	     -0.00026430	     -0.21189103	      0.00665301	     -0.00027911	     41.41428461
      2.00209746	     -0.05550520	     -0.00016770	     -0.19658301	     -0.05830234	      0.88275467	     -0.00026334	     -0.21188831	      0.00662544	     -0.00027434	     41.21163463
      2.00331292	     -0.05547888	     -0.00013059	     -0.19655743	     -0.05829430	      0.88275434	     -0.00026239	     -0.21188542	      0.00659837	     -0.00027050	     41.17527824
      2.00495154	     -0.05543965	     -0.00007963	     -0.19651919	     -0.05828352	      0.88275390	     -0.00026115	     -0.21188122	      0.00656291	     -0.00026693	     40.91278097
      2.00616965	     -0.05540747	     -0.00004391	     -0.19648772	     -0.05827554	      0.88275357	     -0.00026026	     -0.21187780	      0.00653717	     -0.00026561	     40.97731578
      2.00738775	     -0.05537118	     -0.00000685	     -0.19645215	     -0.05826760	      0.88275325	     -0.00025939	     -0.21187407	      0.00651214	     -0.00026534	     40.76147978
      2.00887148	     -0.05531944	      0.00003622	     -0.19640125	     -0.05825796	      0.88275285	     -0.00025836	     -0.21186895	      0.00648240	     -0.00026642	     40.78302558
      2.01020400	     -0.05526531	      0.00007613	     -0.19634790	     -0.05824933	      0.88275250	     -0.00025747	     -0.21186365	      0.00645650	     -0.00026837	     40.48319055
      2.01153652	     -0.05520471	      0.00011312	     -0.19628801	     -0.05824075	      0.88275214	     -0.00025661	     -0.21185755	      0.00643103	     -0.00027113	     40.57697557
      2.01286904	     -0.05513947	      0.00015155	     -0.19622351	     -0.05823220	      0.88275178	     -0.00025579	     -0.21185061	      0.00640615	     -0.00027438	     40.23781186
      2.01420156	     -0.05506913	      0.00018657	     -0.19615383	     -0.05822368	      0.88275141	     -0.00025500	     -0.21184280	      0.00638146	     -0.00027806	     40.35031683
      2.01553409	     -0.05499270	      0.00022332	     -0.19607809	     -0.05821519	      0.88275103	     -0.00025425	     -0.21183407	      0.00635721	     -0.00028181	     40.01527604
      2.01686661	     -0.05491014	      0.00025659	     -0.19599613	     -0.05820673	      0.88275066	     -0.00025354	     -0.21182435	      0.00633297	     -0.00028553	     40.15209414
      2.01819913	     -0.05482261	      0.00029169	     -0.19590924	     -0.05819831	      0.88275027	     -0.00025287	     -0.21181361	      0.00630893	     -0.00028882	     39.82471990
      2.01953165	     -0.05473183	      0.00032306	     -0.19581900	     -0.05818992	      0.88274989	     -0.00025223	     -0.21180185	      0.00628464	     -0.00029170	     39.95573588
      2.02086417	     -0.05463848	      0.00035614	     -0.19572622	     -0.05818156	      0.88274950	     -0.00025164	     -0.21178913	      0.00626038	     -0.00029394	     39.64880177
      2.02219669	     -0.05454287	      0.00038544	     -0.19563108	     -0.05817324	      0.88274910	     -0.00025108	     -0.21177551	      0.00623574	     -0.00029560	     39.78403901
      2.02352921	     -0.05444453	      0.00041640	     -0.19553324	     -0.05816494	      0.88274871	     -0.00025057	     -0.21176100	      0.00621106	     -0.00029653	     39.52145574
      2.02486174	     -0.05434452	      0.00044379	     -0.19543364	     -0.05815668	      0.88274831	     -0.00025010	     -0.21174564	      0.00618596	     -0.00029689	     39.65762160
      2.02619426	     -0.05424320	      0.00047259	     -0.19533273	     -0.05814846	      0.88274792	     -0.00024967	     -0.21172950	      0.00616071	     -0.00029662	     39.43874509
      2.02752678	     -0.05414172	      0.00049808	     -0.19523160	     -0.05814027	      0.88274752	     -0.00024929	     -0.21171264	      0.00613498	     -0.00029592	     39.56777477
      2.02885930	     -0.05404107	      0.00052454	     -0.19513129	     -0.05813211	      0.88274713	     -0.00024895	     -0.21169517	      0.00610903	     -0.00029478	     39.38952384
      2.03019182	     -0.05394266	      0.00054738	     -0.19503315	     -0.05812398	      0.88274674	     -0.00024865	     -0.21167723	      0.00608260	     -0.00029344	     39.52255472
      2.03152434	     -0.05384546	      0.00057073	     -0.19493620	     -0.05811590	      0.88274635	     -0.00024840	     -0.21165889	      0.00605592	     -0.00029190	     39.41133433
      2.03285687	     -0.05374974	      0.00059092	     -0.19484066	     -0.05810785	      0.88274596	     -0.00024819	     -0.21164021	      0.00602872	     -0.00029039	     39.55694308
      2.03418939	     -0.05365616	      0.00061125	     -0.19474725	     -0.05809983	      0.88274557	     -0.00024804	     -0.21162123	      0.00600119	     -0.00028892	     39.49530899
      2.03552191	     -0.05356654	      0.00062825	     -0.19465773	     -0.05809185	      0.88274519	     -0.00024793	     -0.21160203	      0.00597311	     -0.00028768	     39.64107779
      2.03685443	     -0.05347893	      0.00064512	     -0.19457020	     -0.05808391	      0.88274481	     -0.00024787	     -0.21158269	      0.00594469	     -0.00028665	     39.63846301
      2.03845816	     -0.05337690	      0.00066157	     -0.19446818	     -0.05807441	      0.88274435	     -0.00024787	     -0.21155927	      0.00590985	     -0.00028593	     39.89541765
      2.03967744	     -0.05330198	      0.00067491	     -0.19439328	     -0.05806722	      0.88274400	     -0.00024792	     -0.21154140	      0.00588311	     -0.00028580	     39.82398899
      2.04089672	     -0.05323239	      0.00068476	     -0.19432363	     -0.05806006	      0.88274365	     -0.00024801	     -0.21152357	      0.00585598	     -0.00028625	     39.98405628
      2.04245888	     -0.05314822	      0.00069709	     -0.19423936	     -0.05805094	      0.88274320	     -0.00024819	     -0.21150090	      0.00582100	     -0.00028780	     40.04574333
      2.04386074	     -0.05307985	      0.00070419	     -0.19417083	     -0.05804280	      0.88274280	     -0.00024842	     -0.21148080	      0.00578937	     -0.00029031	     40.28297393
      2.04526259	     -0.05301206	      0.00071297	     -0.19410291	     -0.05803471	      0.88274239	     -0.00024870	     -0.21146100	      0.00575777	     -0.00029392	     40.31063313
      2.04651815	     -0.05295914	      0.00071635	     -0.19404977	     -0.05802750	      0.88274202	     -0.00024901	     -0.21144349	      0.00572939	     -0.00029816	     40.51820339
      2.04777371	     -0.05290480	      0.00072175	     -0.19399526	     -0.05802032	      0.88274164	     -0.00024937	     -0.21142626	      0.00570109	     -0.00030335	     40.59707784
      2.04902926	     -0.05285612	      0.00072408	     -0.19394634	     -0.05801318	      0.88274125	     -0.00024977	     -0.21140926	      0.00567290	     -0.00030950	     40.74114754
      2.05055163	     -0.05279506	      0.00072792	     -0.19388503	     -0.05800457	      0.88274078	     -0.00025033	     -0.21138896	      0.00563891	     -0.00031824	     40.90306305
      2.05176597	     -0.05275374	      0.00072749	     -0.19384344	     -0.05799774	      0.88274039	     -0.00025082	     -0.21137295	      0.00561207	     -0.00032613	     41.00736660
      2.05298030	     -0.05270851	      0.00072843	     -0.19379796	     -0.05799094	      0.88273998	     -0.00025136	     -0.21135715	      0.00558541	     -0.00033486	     41.14234986
      2.05419464	     -0.05266809	      0.00072714	     -0.19375724	     -0.05798417	      0.88273957	     -0.00025194	     -0.21134149	      0.00555906	     -0.00034428	     41.24149250
      2.05579133	     -0.05261201	      0.00072582	     -0.19370080	     -0.05797532	      0.88273901	     -0.00025278	     -0.21132113	      0.00552476	     -0.00035768	     41.42358811
      2.05699263	     -0.05257613	      0.00072202	     -0.19366459	     -0.05796870	      0.88273858	     -0.00025346	     -0.21130592	      0.00549936	     -0.00036834	     41.46980377
      2.05819392	     -0.05253612	      0.00071930	     -0.19362427	     -0.05796211	      0.88273813	     -0.00025419	     -0.21129083	      0.00547420	     -0.00037954	     41.58759936
      2.05965298	     -0.05249402	      0.00071324	     -0.19358174	     -0.05795415	      0.88273756	     -0.00025513	     -0.21127262	      0.00544413	     -0.00039367	     41.64633427
      2.06095767	     -0.05245250	      0.00070899	     -0.19353986	     -0.05794706	      0.88273704	     -0.00025603	     -0.21125650	      0.00541755	     -0.00040683	     41.77558993
      2.06226236	     -0.05241891	      0.00070176	     -0.19350586	     -0.05794001	      0.88273650	     -0.00025697	     -0.21124046	      0.00539143	     -0.00042026	     41.77315450
      2.06356704	     -0.05237963	      0.00069611	     -0.19346620	     -0.05793299	      0.88273594	     -0.00025797	     -0.21122456	      0.00536554	     -0.00043412	     41.88571787
      2.06487173	     -0.05234913	      0.00068704	     -0.19343525	     -0.05792601	      0.88273537	     -0.00025902	     -0.21120875	      0.00534013	     -0.00044820	     41.86036559
      2.06617642	     -0.05231251	      0.00067960	     -0.19339821	     -0.05791906	      0.88273477	     -0.00026012	     -0.21119310	      0.00531499	     -0.00046264	     41.96353237
      2.06748111	     -0.05228568	      0.00066835	     -0.19337089	     -0.05791214	      0.88273416	     -0.00026126	     -0.21117754	      0.00529036	     -0.00047721	     41.91133401
      2.06878580	     -0.05225199	      0.00065895	     -0.19333674	     -0.05790525	      0.88273353	     -0.00026246	     -0.21116217	      0.00526600	     -0.00049202	     42.00348730
      2.07009048	     -0.05222895	      0.00064544	     -0.19331316	     -0.05789840	      0.88273288	     -0.00026371	     -0.21114691	      0.00524216	     -0.00050683	     41.92343009
      2.07139517	     -0.05219808	      0.00063411	     -0.19328179	     -0.05789157	      0.88273221	     -0.00026500	     -0.21113186	      0.00521857	     -0.00052178	     42.01011721
      2.07269986	     -0.05217856	      0.00061844	     -0.19326170	     -0.05788478	      0.88273152	     -0.00026634	     -0.21111691	      0.00519554	     -0.00053662	     41.90605496
      2.07400455	     -0.05215032	      0.00060528	     -0.19323292	     -0.05787802	      0.88273081	     -0.00026773	     -0.21110220	      0.00517276	     -0.00055151	     41.98834720
      2.07530924	     -0.05213440	      0.00058716	     -0.19321637	     -0.05787128	      0.88273008	     -0.00026916	     -0.21108759	      0.00515058	     -0.00056616	     41.86189520
      2.07647256	     -0.05211247	      0.00057300	     -0.19319391	     -0.05786530	      0.88272941	     -0.00027048	     -0.21107477	      0.00513099	     -0.00057910	     41.90044123
      2.07763589	     -0.05209797	      0.00055600	     -0.19317884	     -0.05785935	      0.88272873	     -0.00027183	     -0.21106207	      0.00511181	     -0.00059172	     41.82455424
      2.07906953	     -0.05207723	      0.00053559	     -0.19315739	     -0.05785203	      0.88272787	     -0.00027354	     -0.21104664	      0.00508856	     -0.00060693	     41.81611492
      2.08050318	     -0.05206367	      0.00051200	     -0.19314306	     -0.05784475	      0.88272699	     -0.00027530	     -0.21103140	      0.00506591	     -0.00062157	     41.69682778
      2.08169304	     -0.05204701	      0.00049377	     -0.19312579	     -0.05783874	      0.88272624	     -0.00027680	     -0.21101897	      0.00504736	     -0.00063330	     41.70672432
      2.08288291	     -0.05203726	      0.00047296	     -0.19311538	     -0.05783274	      0.88272548	     -0.00027833	     -0.21100666	      0.00502923	     -0.00064446	     41.60373628
      2.08432015	     -0.05202232	      0.00044855	     -0.19309966	     -0.05782553	      0.88272455	     -0.00028022	     -0.21099202	      0.00500768	     -0.00065724	     41.57451858
      2.08575740	     -0.05201535	      0.00042102	     -0.19309184	     -0.05781835	      0.88272359	     -0.00028216	     -0.21097758	      0.00498667	     -0.00066896	     41.42275991
      2.08690568	     -0.05200392	      0.00040070	     -0.19307977	     -0.05781263	      0.88272282	     -0.00028374	     -0.21096625	      0.00497006	     -0.00067754	     41.42662203
      2.08805396	     -0.05199918	      0.00037784	     -0.19307433	     -0.05780693	      0.88272204	     -0.00028534	     -0.21095504	      0.00495375	     -0.00068521	     41.32865342
      2.08954645	     -0.05199079	      0.00034828	     -0.19306505	     -0.05779956	      0.88272101	     -0.00028746	     -0.21094072	      0.00493274	     -0.00069370	     41.30390432
      2.09103894	     -0.05199069	      0.00031488	     -0.19306396	     -0.05779221	      0.88271997	     -0.00028962	     -0.21092663	      0.00491202	     -0.00070004	     41.19328379
      2.09215415	     -0.05198514	      0.00029105	     -0.19305770	     -0.05778674	      0.88271919	     -0.00029126	     -0.21091633	      0.00489645	     -0.00070319	     41.24280341
      2.09326937	     -0.05198646	      0.00026424	     -0.19305826	     -0.05778129	      0.88271840	     -0.00029291	     -0.21090616	      0.00488087	     -0.00070460	     41.20709530
      2.09482756	     -0.05198761	      0.00022622	     -0.19305832	     -0.05777370	      0.88271730	     -0.00029525	     -0.21089227	      0.00485866	     -0.00070340	     41.23850632
      2.09638576	     -0.05199814	      0.00018450	     -0.19306770	     -0.05776615	      0.88271621	     -0.00029763	     -0.21087872	      0.00483585	     -0.00069798	     41.17754338
      2.09745125	     -0.05200009	      0.00015778	     -0.19306889	     -0.05776100	      0.88271547	     -0.00029927	     -0.21086973	      0.00481959	     -0.00069182	     41.24471865
      2.09851674	     -0.05200909	      0.00012885	     -0.19307709	     -0.05775588	      0.88271474	     -0.00030092	     -0.21086090	      0.00480290	     -0.00068352	     41.23126216
      2.10018828	     -0.05202430	      0.00008364	     -0.19309105	     -0.05774787	      0.88271361	     -0.00030353	     -0.21084750	      0.00477557	     -0.00066635	     41.27587274
      2.10155793	     -0.05204326	      0.00004525	     -0.19310897	     -0.05774135	      0.88271271	     -0.00030569	     -0.21083692	      0.00475218	     -0.00064859	     41.25288676
      2.10292759	     -0.05205957	      0.00000852	     -0.19312426	     -0.05773485	      0.88271183	     -0.00030787	     -0.21082675	      0.00472774	     -0.00062782	     41.33624755
      2.10429725	     -0.05208475	     -0.00003066	     -0.19314839	     -0.05772840	      0.88271099	     -0.00031005	     -0.21081690	      0.00470250	     -0.00060420	     41.29997409
      2.10550845	     -0.05210063	     -0.00006296	     -0.19316338	     -0.05772271	      0.88271027	     -0.00031200	     -0.21080851	      0.00467934	     -0.00058127	     41.41318510
      2.10671965	     -0.05212329	     -0.00009717	     -0.19318512	     -0.05771706	      0.88270958	     -0.00031394	     -0.21080031	      0.00465559	     -0.00055649	     41.42053546
      2.10793086	     -0.05214264	     -0.00012994	     -0.19320358	     -0.05771144	      0.88270892	     -0.00031590	     -0.21079234	      0.00463112	     -0.00053019	     41.51264321
      2.10952987	     -0.05217294	     -0.00017421	     -0.19323269	     -0.05770406	      0.88270810	     -0.00031849	     -0.21078203	      0.00459784	     -0.00049343	     41.56350124
      2.11077046	     -0.05219163	     -0.00020642	     -0.19325050	     -0.05769837	      0.88270751	     -0.00032050	     -0.21077423	      0.00457111	     -0.00046379	     41.70769034
      2.11201104	     -0.05221583	     -0.00024028	     -0.19327379	     -0.05769272	      0.88270695	     -0.00032251	     -0.21076650	      0.00454380	     -0.00043338	     41.77446836
      2.11325163	     -0.05223612	     -0.00027275	     -0.19329320	     -0.05768710	      0.88270644	     -0.00032452	     -0.21075889	      0.00451570	     -0.00040255	     41.95082643
      2.11482595	     -0.05226623	     -0.00031533	     -0.19332217	     -0.05768002	      0.88270583	     -0.00032708	     -0.21074928	      0.00447891	     -0.00036306	     42.12372874
      2.11604841	     -0.05228395	     -0.00034625	     -0.19333903	     -0.05767456	      0.88270541	     -0.00032906	     -0.21074189	      0.00444917	     -0.00033253	     42.38557841
      2.11727088	     -0.05230690	     -0.00037866	     -0.19336110	     -0.05766914	      0.88270502	     -0.00033105	     -0.21073448	      0.00441851	     -0.00030232	     42.56624908
      2.11849334	     -0.05232641	     -0.00040966	     -0.19337975	     -0.05766376	      0.88270467	     -0.00033302	     -0.21072710	      0.00438675	     -0.00027281	     42.85095083
      2.12013596	     -0.05235706	     -0.00045222	     -0.19340921	     -0.05765659	      0.88270425	     -0.00033568	     -0.21071717	      0.00434254	     -0.00023464	     43.18853729
      2.12135455	     -0.05237497	     -0.00048173	     -0.19342629	     -0.05765132	      0.88270398	     -0.00033764	     -0.21070983	      0.00430852	     -0.00020787	     43.57734353
      2.12257313	     -0.05239847	     -0.00051277	     -0.19344891	     -0.05764609	      0.88270374	     -0.00033959	     -0.21070249	      0.00427374	     -0.00018259	     43.88248833
      2.12406056	     -0.05242269	     -0.00054845	     -0.19347211	     -0.05763976	      0.88270349	     -0.00034197	     -0.21069358	      0.00423019	     -0.00015418	     44.39331076
      2.12538563	     -0.05245046	     -0.00058169	     -0.19349893	     -0.05763418	      0.88270331	     -0.00034407	     -0.21068567	      0.00419072	     -0.00013128	     44.74818242
      2.12671069	     -0.05247222	     -0.00061222	     -0.19351979	     -0.05762866	      0.88270315	     -0.00034616	     -0.21067786	      0.00415057	     -0.00011100	     45.27258288
      2.12803576	     -0.05250145	     -0.00064451	     -0.19354810	     -0.05762318	      0.88270301	     -0.00034824	     -0.21067010	      0.00411017	     -0.00009339	     45.64355982
      2.12936082	     -0.05252430	     -0.00067391	     -0.19357007	     -0.05761776	      0.88270290	     -0.00035031	     -0.21066246	      0.00406946	     -0.00007878	     46.19544842
      2.13068589	     -0.05255521	     -0.00070533	     -0.19360008	     -0.05761240	      0.88270280	     -0.00035236	     -0.21065488	      0.00402889	     -0.00006716	     46.56894282
      2.13201095	     -0.05257887	     -0.00073401	     -0.19362288	     -0.05760709	      0.88270272	     -0.00035439	     -0.21064746	      0.00398839	     -0.00005876	     47.14424200
      2.13333602	     -0.05261124	     -0.00076511	     -0.19365437	     -0.05760183	      0.88270264	     -0.00035640	     -0.21064014	      0.00394842	     -0.00005344	     47.51796045
      2.13466108	     -0.05263652	     -0.00079322	     -0.19367882	     -0.05759662	      0.88270257	     -0.00035840	     -0.21063300	      0.00390881	     -0.00005131	     48.08747530
      2.13598615	     -0.05267032	     -0.00082355	     -0.19371176	     -0.05759147	      0.88270251	     -0.00036037	     -0.21062598	      0.00386996	     -0.00005218	     48.42471422
      2.13731121	     -0.05269667	     -0.00085069	     -0.19373733	     -0.05758637	      0.88270243	     -0.00036232	     -0.21061915	      0.00383170	     -0.00005616	     48.97476520
      2.13863628	     -0.05273164	     -0.00088016	     -0.19377148	     -0.05758131	      0.88270236	     -0.00036425	     -0.21061243	      0.00379443	     -0.00006303	     49.27402829
      2.13996134	     -0.05275912	     -0.00090644	     -0.19379821	     -0.05757631	      0.88270227	     -0.00036615	     -0.21060592	      0.00375792	     -0.00007283	     49.78742278
      2.14128641	     -0.05279532	     -0.00093483	     -0.19383363	     -0.05757136	      0.88270216	     -0.00036803	     -0.21059952	      0.00372254	     -0.00008523	     50.03294397
      2.14261147	     -0.05282401	     -0.00095986	     -0.19386162	     -0.05756645	      0.88270204	     -0.00036987	     -0.21059334	      0.00368804	     -0.00010018	     50.50177441
      2.14393654	     -0.05286115	     -0.00098728	     -0.19389803	     -0.05756158	      0.88270190	     -0.00037169	     -0.21058728	      0.00365475	     -0.00011738	     50.70279703
      2.14526160	     -0.05289064	     -0.00101146	     -0.19392687	     -0.05755676	      0.88270173	     -0.00037348	     -0.21058143	      0.00362235	     -0.00013681	     51.13308092
      2.14658667	     -0.05292850	     -0.00103822	     -0.19396403	     -0.05755198	      0.88270153	     -0.00037524	     -0.21057571	      0.00359109	     -0.00015809	     51.29757986
      2.14791173	     -0.05295910	     -0.00106175	     -0.19399402	     -0.05754724	      0.88270131	     -0.00037697	     -0.21057022	      0.00356062	     -0.00018114	     51.68383534
      2.14923680	     -0.05299760	     -0.00108776	     -0.19403186	     -0.05754254	      0.88270105	     -0.00037866	     -0.21056485	      0.00353113	     -0.00020554	     51.80897906
      2.15056186	     -0.05302897	     -0.00110995	     -0.19406267	     -0.05753788	      0.88270076	     -0.00038032	     -0.21055972	      0.00350225	     -0.00023115	     52.13385661
      2.15188693	     -0.05306813	     -0.00113475	     -0.19410122	     -0.05753326	      0.88270044	     -0.00038195	     -0.21055474	      0.00347416	     -0.00025762	     52.21892482
      2.15321199	     -0.05310037	     -0.00115556	     -0.19413293	     -0.05752868	      0.88270008	     -0.00038353	     -0.21054998	      0.00344656	     -0.00028486	     52.48548533
      2.15453706	     -0.05313930	     -0.00117967	     -0.19417129	     -0.05752413	      0.88269968	     -0.00038509	     -0.21054537	      0.00341962	     -0.00031262	     52.55874292
      2.15586212	     -0.05317195	     -0.00119916	     -0.19420347	     -0.05751961	      0.88269925	     -0.00038660	     -0.21054099	      0.00339310	     -0.00034074	     52.77025915
      2.15705303	     -0.05320690	     -0.00122002	     -0.19423793	     -0.05751559	      0.88269883	     -0.00038793	     -0.21053718	      0.00336969	     -0.00036621	     52.82831299
      2.15824393	     -0.05323798	     -0.00123701	     -0.19426861	     -0.05751159	      0.88269838	     -0.00038923	     -0.21053355	      0.00334656	     -0.00039166	     52.93033510
      2.15943484	     -0.05327129	     -0.00125537	     -0.19430150	     -0.05750762	      0.88269790	     -0.00039049	     -0.21053006	      0.00332364	     -0.00041700	     53.00986466
      2.16096419	     -0.05331300	     -0.00127649	     -0.19434272	     -0.05750256	      0.88269723	     -0.00039206	     -0.21052583	      0.00329446	     -0.00044911	     53.09679518
      2.16214428	     -0.05334629	     -0.00129446	     -0.19437560	     -0.05749868	      0.88269669	     -0.00039324	     -0.21052273	      0.00327202	     -0.00047347	     53.17677714
      2.16332438	     -0.05337879	     -0.00130993	     -0.19440776	     -0.05749483	      0.88269612	     -0.00039438	     -0.21051977	      0.00324965	     -0.00049726	     53.20615170
      2.16450448	     -0.05341176	     -0.00132627	     -0.19444037	     -0.05749101	      0.88269552	     -0.00039549	     -0.21051695	      0.00322724	     -0.00052046	     53.25991916
      2.16606246	     -0.05345504	     -0.00134549	     -0.19448323	     -0.05748601	      0.88269468	     -0.00039691	     -0.21051343	      0.00319760	     -0.00054995	     53.26533216
      2.16722049	     -0.05348744	     -0.00136099	     -0.19451530	     -0.05748232	      0.88269403	     -0.00039792	     -0.21051095	      0.00317543	     -0.00057104	     53.30938056
      2.16837851	     -0.05351965	     -0.00137409	     -0.19454723	     -0.05747865	      0.88269336	     -0.00039890	     -0.21050859	      0.00315322	     -0.00059129	     53.27562989
      2.16980338	     -0.05355935	     -0.00139093	     -0.19458659	     -0.05747418	      0.88269250	     -0.00040005	     -0.21050583	      0.00312574	     -0.00061517	     53.28308914
      2.17106907	     -0.05359448	     -0.00140329	     -0.19462147	     -0.05747024	      0.88269171	     -0.00040104	     -0.21050352	      0.00310131	     -0.00063537	     53.20375704
      2.17233475	     -0.05362952	     -0.00141711	     -0.19465623	     -0.05746633	      0.88269089	     -0.00040198	     -0.21050133	      0.00307676	     -0.00065475	     53.20937645
      2.17360044	     -0.05366418	     -0.00142778	     -0.19469068	     -0.05746245	      0.88269005	     -0.00040289	     -0.21049925	      0.00305226	     -0.00067319	     53.10648347
      2.17486612	     -0.05369837	     -0.00144028	     -0.19472464	     -0.05745860	      0.88268919	     -0.00040375	     -0.21049727	      0.00302765	     -0.00069085	     53.10557068
      2.17613181	     -0.05373201	     -0.00144937	     -0.19475812	     -0.05745479	      0.88268830	     -0.00040457	     -0.21049537	      0.00300308	     -0.00070760	     52.98268586
      2.17739749	     -0.05376505	     -0.00146064	     -0.19479095	     -0.05745100	      0.88268740	     -0.00040536	     -0.21049352	      0.00297837	     -0.00072363	     52.97819238
      2.17866318	     -0.05379772	     -0.00146808	     -0.19482351	     -0.05744725	      0.88268647	     -0.00040610	     -0.21049172	      0.00295372	     -0.00073879	     52.83506027
      2.17992886	     -0.05382950	     -0.00147791	     -0.19485512	     -0.05744352	      0.88268553	     -0.00040680	     -0.21048995	      0.00292891	     -0.00075331	     52.83046630
      2.18106631	     -0.05385716	     -0.00148279	     -0.19488272	     -0.05744020	      0.88268466	     -0.00040740	     -0.21048835	      0.00290668	     -0.00076570	     52.68248167
      2.18220375	     -0.05388396	     -0.00148894	     -0.19490943	     -0.05743691	      0.88268379	     -0.00040796	     -0.21048676	      0.00288435	     -0.00077769	     52.62780868
      2.18357301	     -0.05391495	     -0.00149366	     -0.19494038	     -0.05743298	      0.88268271	     -0.00040859	     -0.21048482	      0.00285754	     -0.00079156	     52.49879239
      2.18494227	     -0.05394448	     -0.00149906	     -0.19496986	     -0.05742909	      0.88268162	     -0.00040917	     -0.21048285	      0.00283072	     -0.00080501	     52.45266770
      2.18610047	     -0.05396825	     -0.00150037	     -0.19499365	     -0.05742582	      0.88268068	     -0.00040962	     -0.21048115	      0.00280819	     -0.00081601	     52.30038529
      2.18725868	     -0.05399088	     -0.00150274	     -0.19501629	     -0.05742258	      0.88267973	     -0.00041004	     -0.21047940	      0.00278569	     -0.00082685	     52.23329539
      2.18841688	     -0.05401214	     -0.00150286	     -0.19503761	     -0.05741937	      0.88267876	     -0.00041042	     -0.21047762	      0.00276335	     -0.00083748	     52.11536101
      2.18998220	     -0.05403915	     -0.00150288	     -0.19506469	     -0.05741507	      0.88267744	     -0.00041088	     -0.21047513	      0.00273337	     -0.00085166	     52.01729840
      2.19116080	     -0.05405802	     -0.00150007	     -0.19508368	     -0.05741186	      0.88267643	     -0.00041117	     -0.21047320	      0.00271108	     -0.00086220	     51.86431602
      2.19233940	     -0.05407563	     -0.00149803	     -0.19510140	     -0.05740867	      0.88267541	     -0.00041143	     -0.21047121	      0.00268895	     -0.00087275	     51.78942253
      2.19351801	     -0.05409194	     -0.00149379	     -0.19511786	     -0.05740552	      0.88267438	     -0.00041165	     -0.21046916	      0.00266714	     -0.00088326	     51.66830505
      2.19507531	     -0.05411145	     -0.00148824	     -0.19513758	     -0.05740139	      0.88267299	     -0.00041188	     -0.21046637	      0.00263869	     -0.00089718	     51.58361436
      2.19623946	     -0.05412439	     -0.00148132	     -0.19515073	     -0.05739833	      0.88267194	     -0.00041201	     -0.21046421	      0.00261782	     -0.00090750	     51.43875734
      2.19740360	     -0.05413593	     -0.00147532	     -0.19516247	     -0.05739529	      0.88267088	     -0.00041210	     -0.21046198	      0.00259720	     -0.00091780	     51.37821521
      2.19882855	     -0.05414810	     -0.00146528	     -0.19517493	     -0.05739161	      0.88266956	     -0.00041215	     -0.21045916	      0.00257243	     -0.00093019	     51.24585002
      2.20010577	     -0.05415725	     -0.00145701	     -0.19518433	     -0.05738834	      0.88266836	     -0.00041215	     -0.21045655	      0.00255054	     -0.00094112	     51.21063956
      2.20138299	     -0.05416462	     -0.00144548	     -0.19519202	     -0.05738509	      0.88266716	     -0.00041210	     -0.21045385	      0.00252909	     -0.00095168	     51.08205136
      2.20266022	     -0.05417010	     -0.00143539	     -0.19519778	     -0.05738188	      0.88266593	     -0.00041201	     -0.21045106	      0.00250786	     -0.00096192	     51.07566551
      2.20393744	     -0.05417364	     -0.00142170	     -0.19520168	     -0.05737869	      0.88266470	     -0.00041187	     -0.21044818	      0.00248700	     -0.00097162	     50.96264614
      2.20521466	     -0.05417558	     -0.00140983	     -0.19520394	     -0.05737552	      0.88266345	     -0.00041168	     -0.21044520	      0.00246622	     -0.00098088	     50.99055977
      2.20649188	     -0.05417615	     -0.00139411	     -0.19520490	     -0.05737239	      0.88266219	     -0.00041144	     -0.21044213	      0.00244571	     -0.00098949	     50.89639176
      2.20776911	     -0.05417534	     -0.00138056	     -0.19520445	     -0.05736928	      0.88266092	     -0.00041116	     -0.21043899	      0.00242518	     -0.00099757	     50.96544546
      2.20904633	     -0.05417338	     -0.00136277	     -0.19520292	     -0.05736619	      0.88265965	     -0.00041082	     -0.21043578	      0.00240488	     -0.00100488	     50.89475124
      2.21032355	     -0.05417110	     -0.00134755	     -0.19520101	     -0.05736313	      0.88265836	     -0.00041045	     -0.21043252	      0.00238451	     -0.00101157	     51.00442247
      2.21160077	     -0.05416878	     -0.00132805	     -0.19519915	     -0.05736010	      0.88265706	     -0.00041002	     -0.21042927	      0.00236437	     -0.00101744	     50.95453440
      2.21287800	     -0.05416652	     -0.00131142	     -0.19519729	     -0.05735709	      0.88265576	     -0.00040955	     -0.21042604	      0.00234416	     -0.00102272	     51.10891946
      2.21402537	     -0.05416445	     -0.00129277	     -0.19519565	     -0.05735441	      0.88265458	     -0.00040909	     -0.21042319	      0.00232625	     -0.00102679	     51.09187176
      2.21517274	     -0.05416234	     -0.00127560	     -0.19519393	     -0.05735176	      0.88265340	     -0.00040860	     -0.21042041	      0.00230838	     -0.00103041	     51.20933105
      2.21657390	     -0.05415982	     -0.00125228	     -0.19519194	     -0.05734854	      0.88265196	     -0.00040794	     -0.21041712	      0.00228685	     -0.00103408	     51.29076805
      2.21797507	     -0.05415821	     -0.00122995	     -0.19519083	     -0.05734535	      0.88265051	     -0.00040723	     -0.21041398	      0.00226553	     -0.00103709	     51.49612958
      2.21915670	     -0.05415750	     -0.00120822	     -0.19519060	     -0.05734268	      0.88264928	     -0.00040659	     -0.21041150	      0.00224794	     -0.00103906	     51.54033455
      2.22033833	     -0.05415740	     -0.00118783	     -0.19519096	     -0.05734003	      0.88264805	     -0.00040592	     -0.21040917	      0.00223057	     -0.00104067	     51.71526788
      2.22151996	     -0.05415736	     -0.00116559	     -0.19519141	     -0.05733741	      0.88264682	     -0.00040521	     -0.21040702	      0.00221364	     -0.00104187	     51.83153242
      2.22311174	     -0.05415752	     -0.00113599	     -0.19519222	     -0.05733390	      0.88264516	     -0.00040420	     -0.21040440	      0.00219144	     -0.00104296	     52.09512752
      2.22431379	     -0.05415772	     -0.00111119	     -0.19519296	     -0.05733128	      0.88264391	     -0.00040339	     -0.21040264	      0.00217533	     -0.00104336	     52.18630123
      2.22551584	     -0.05415787	     -0.00108744	     -0.19519364	     -0.05732867	      0.88264265	     -0.00040255	     -0.21040105	      0.00215968	     -0.00104349	     52.40035223
      2.22671789	     -0.05415791	     -0.00106171	     -0.19519424	     -0.05732609	      0.88264140	     -0.00040168	     -0.21039964	      0.00214469	     -0.00104329	     52.54085053
      2.22830222	     -0.05415781	     -0.00102811	     -0.19519489	     -0.05732270	      0.88263975	     -0.00040047	     -0.21039804	      0.00212582	     -0.00104257	     52.83793959
      2.22948934	     -0.05415725	     -0.00100037	     -0.19519495	     -0.05732019	      0.88263851	     -0.00039953	     -0.21039702	      0.00211255	     -0.00104153	     52.92806540
      2.23067647	     -0.05415580	     -0.00097378	     -0.19519409	     -0.05731769	      0.88263727	     -0.00039855	     -0.21039614	      0.00209987	     -0.00104015	     53.14614168
      2.23212690	     -0.05415262	     -0.00093921	     -0.19519168	     -0.05731465	      0.88263577	     -0.00039732	     -0.21039521	      0.00208542	     -0.00103780	     53.29743116
      2.23342891	     -0.05414831	     -0.00090918	     -0.19518805	     -0.05731194	      0.88263442	     -0.00039617	     -0.21039448	      0.00207325	     -0.00103514	     53.55966585
      2.23473092	     -0.05414160	     -0.00087613	     -0.19518209	     -0.05730925	      0.88263307	     -0.00039499	     -0.21039380	      0.00206208	     -0.00103180	     53.65196618
      2.23603293	     -0.05413192	     -0.00084477	     -0.19517312	     -0.05730657	      0.88263173	     -0.00039378	     -0.21039310	      0.00205165	     -0.00102784	     53.93727425
      2.23733494	     -0.05411916	     -0.00081004	     -0.19516114	     -0.05730391	      0.88263039	     -0.00039253	     -0.21039232	      0.00204223	     -0.00102306	     54.00463857
      2.23863694	     -0.05410337	     -0.00077743	     -0.19514610	     -0.05730126	      0.88262907	     -0.00039125	     -0.21039141	      0.00203348	     -0.00101755	     54.30065743
      2.23993895	     -0.05408394	     -0.00074105	     -0.19512749	     -0.05729861	      0.88262774	     -0.00038994	     -0.21039033	      0.00202571	     -0.00101108	     54.33629071
      2.24124096	     -0.05406115	     -0.00070724	     -0.19510548	     -0.05729598	      0.88262643	     -0.00038859	     -0.21038901	      0.00201853	     -0.00100378	     54.64282035
      2.24254297	     -0.05403516	     -0.00066937	     -0.19508034	     -0.05729336	      0.88262513	     -0.00038722	     -0.21038743	      0.00201225	     -0.00099542	     54.63896448
      2.24371029	     -0.05400954	     -0.00063794	     -0.19505544	     -0.05729101	      0.88262397	     -0.00038597	     -0.21038578	      0.00200702	     -0.00098718	     54.88215764
      2.24487761	     -0.05398173	     -0.00060400	     -0.19502839	     -0.05728867	      0.88262283	     -0.00038469	     -0.21038390	      0.00200243	     -0.00097812	     54.93331283
      2.24629641	     -0.05394510	     -0.00056371	     -0.19499268	     -0.05728583	      0.88262145	     -0.00038311	     -0.21038129	      0.00199742	     -0.00096615	     55.12863574
      2.24771520	     -0.05390642	     -0.00052100	     -0.19495494	     -0.05728300	      0.88262009	     -0.00038150	     -0.21037834	      0.00199325	     -0.00095315	     55.11211253
      2.24891336	     -0.05387205	     -0.00048674	     -0.19492134	     -0.05728062	      0.88261895	     -0.00038012	     -0.21037561	      0.00199015	     -0.00094160	     55.29958448
      2.25011152	     -0.05383624	     -0.00045019	     -0.19488635	     -0.05727823	      0.88261783	     -0.00037872	     -0.21037266	      0.00198773	     -0.00092955	     55.26225763
      2.25130968	     -0.05379934	     -0.00041459	     -0.19485024	     -0.05727585	      0.88261672	     -0.00037731	     -0.21036952	      0.00198584	     -0.00091723	     55.34208071
      2.25292529	     -0.05374786	     -0.00036506	     -0.19479985	     -0.05727265	      0.88261526	     -0.00037537	     -0.21036499	      0.00198439	     -0.00090032	     55.27501407
      2.25414533	     -0.05370840	     -0.00032953	     -0.19476117	     -0.05727023	      0.88261416	     -0.00037389	     -0.21036139	      0.00198400	     -0.00088751	     55.40296589
      2.25536537	     -0.05366816	     -0.00029235	     -0.19472174	     -0.05726781	      0.88261309	     -0.00037239	     -0.21035767	      0.00198441	     -0.00087470	     55.30209307
      2.25658541	     -0.05362697	     -0.00025648	     -0.19468133	     -0.05726538	      0.88261203	     -0.00037088	     -0.21035382	      0.00198546	     -0.00086205	     55.34614421
      2.25819537	     -0.05357216	     -0.00020797	     -0.19462757	     -0.05726219	      0.88261066	     -0.00036888	     -0.21034857	      0.00198802	     -0.00084565	     55.18596992
      2.25940229	     -0.05353156	     -0.00017373	     -0.19458771	     -0.05725978	      0.88260964	     -0.00036736	     -0.21034455	      0.00199060	     -0.00083369	     55.28893916
      2.26060921	     -0.05349173	     -0.00013789	     -0.19454865	     -0.05725738	      0.88260864	     -0.00036583	     -0.21034050	      0.00199397	     -0.00082196	     55.12749745
      2.26208233	     -0.05344433	     -0.00009638	     -0.19450214	     -0.05725444	      0.88260744	     -0.00036395	     -0.21033557	      0.00199887	     -0.00080811	     55.15472580
      2.26355544	     -0.05339817	     -0.00005324	     -0.19445690	     -0.05725149	      0.88260626	     -0.00036206	     -0.21033069	      0.00200493	     -0.00079474	     54.81410447
      2.26465883	     -0.05336475	     -0.00002446	     -0.19442409	     -0.05724928	      0.88260539	     -0.00036064	     -0.21032710	      0.00200992	     -0.00078517	     54.92263158
      2.26576222	     -0.05333219	      0.00000561	     -0.19439217	     -0.05724705	      0.88260453	     -0.00035921	     -0.21032357	      0.00201556	     -0.00077580	     54.75065826
      2.26736086	     -0.05328632	      0.00004734	     -0.19434719	     -0.05724383	      0.88260330	     -0.00035714	     -0.21031857	      0.00202461	     -0.00076268	     54.65445004
      2.26874132	     -0.05324786	      0.00008385	     -0.19430950	     -0.05724102	      0.88260225	     -0.00035533	     -0.21031438	      0.00203337	     -0.00075171	     54.37737874
      2.27012179	     -0.05321233	      0.00011760	     -0.19427468	     -0.05723821	      0.88260122	     -0.00035353	     -0.21031036	      0.00204280	     -0.00074115	     54.37319945
      2.27150225	     -0.05318124	      0.00015296	     -0.19424433	     -0.05723538	      0.88260021	     -0.00035171	     -0.21030658	      0.00205318	     -0.00073095	     53.94356968
      2.27270597	     -0.05315798	      0.00018035	     -0.19422165	     -0.05723291	      0.88259933	     -0.00035013	     -0.21030357	      0.00206269	     -0.00072257	     53.95961752
      2.27390969	     -0.05313643	      0.00020915	     -0.19420070	     -0.05723042	      0.88259847	     -0.00034854	     -0.21030086	      0.00207302	     -0.00071455	     53.66857520
      2.27535831	     -0.05311105	      0.00024165	     -0.19417601	     -0.05722741	      0.88259744	     -0.00034663	     -0.21029794	      0.00208623	     -0.00070543	     53.56287045
      2.27680693	     -0.05308713	      0.00027536	     -0.19415280	     -0.05722437	      0.88259642	     -0.00034471	     -0.21029533	      0.00210056	     -0.00069676	     53.15005904
      2.27801534	     -0.05306719	      0.00030065	     -0.19413341	     -0.05722183	      0.88259559	     -0.00034311	     -0.21029338	      0.00211306	     -0.00068988	     53.14140314
      2.27922374	     -0.05304818	      0.00032749	     -0.19411497	     -0.05721927	      0.88259476	     -0.00034151	     -0.21029164	      0.00212634	     -0.00068308	     52.83771826
      2.28069316	     -0.05302570	      0.00035774	     -0.19409315	     -0.05721613	      0.88259376	     -0.00033956	     -0.21028975	      0.00214322	     -0.00067498	     52.70545187
      2.28216258	     -0.05300286	      0.00038917	     -0.19407098	     -0.05721297	      0.88259277	     -0.00033762	     -0.21028805	      0.00216114	     -0.00066685	     52.27640737
      2.28334302	     -0.05298477	      0.00041129	     -0.19405337	     -0.05721041	      0.88259199	     -0.00033606	     -0.21028679	      0.00217596	     -0.00066036	     52.26269472
      2.28452345	     -0.05296684	      0.00043460	     -0.19403595	     -0.05720783	      0.88259121	     -0.00033450	     -0.21028559	      0.00219144	     -0.00065375	     51.98555767
      2.28604093	     -0.05294377	      0.00046247	     -0.19401349	     -0.05720449	      0.88259023	     -0.00033250	     -0.21028410	      0.00221193	     -0.00064512	     51.84056835
      2.28755840	     -0.05292138	      0.00049118	     -0.19399173	     -0.05720112	      0.88258926	     -0.00033051	     -0.21028264	      0.00223331	     -0.00063617	     51.40869145
      2.28870860	     -0.05290483	      0.00050969	     -0.19397559	     -0.05719854	      0.88258853	     -0.00032900	     -0.21028155	      0.00224978	     -0.00062933	     51.41707847
      2.28985880	     -0.05288876	      0.00052924	     -0.19395995	     -0.05719594	      0.88258781	     -0.00032751	     -0.21028044	      0.00226679	     -0.00062234	     51.17065653
      2.29143878	     -0.05286659	      0.00055306	     -0.19393832	     -0.05719234	      0.88258683	     -0.00032546	     -0.21027892	      0.00229068	     -0.00061265	     51.02864338
      2.29301876	     -0.05284661	      0.00057705	     -0.19391887	     -0.05718870	      0.88258587	     -0.00032343	     -0.21027740	      0.00231549	     -0.00060281	     50.59256556
      2.29412505	     -0.05283351	      0.00059027	     -0.19390607	     -0.05718613	      0.88258521	     -0.00032201	     -0.21027634	      0.00233312	     -0.00059601	     50.65389687
      2.29523134	     -0.05282142	      0.00060420	     -0.19389430	     -0.05718354	      0.88258455	     -0.00032061	     -0.21027528	      0.00235130	     -0.00058919	     50.46152671
      2.29691083	     -0.05280442	      0.00062249	     -0.19387772	     -0.05717957	      0.88258357	     -0.00031850	     -0.21027366	      0.00237954	     -0.00057892	     50.33861749
      2.29830990	     -0.05279111	      0.00063722	     -0.19386475	     -0.05717622	      0.88258277	     -0.00031675	     -0.21027229	      0.00240379	     -0.00057043	     50.06681437
      2.29970897	     -0.05277867	      0.00064865	     -0.19385259	     -0.05717284	      0.88258198	     -0.00031503	     -0.21027088	      0.00242840	     -0.00056213	     50.09234011
      2.30110804	     -0.05276686	      0.00066104	     -0.19384107	     -0.05716942	      0.88258120	     -0.00031333	     -0.21026943	      0.00245367	     -0.00055395	     49.72739031
      2.30235748	     -0.05275702	      0.00066823	     -0.19383142	     -0.05716634	      0.88258051	     -0.00031182	     -0.21026807	      0.00247638	     -0.00054692	     49.81490101
      2.30360692	     -0.05274744	      0.00067628	     -0.19382205	     -0.05716324	      0.88257983	     -0.00031034	     -0.21026666	      0.00249957	     -0.00054001	     49.56293938
      2.30485636	     -0.05273806	      0.00068177	     -0.19381282	     -0.05716010	      0.88257916	     -0.00030887	     -0.21026516	      0.00252294	     -0.00053333	     49.54084285
      2.30646823	     -0.05272587	      0.00068874	     -0.19380084	     -0.05715601	      0.88257831	     -0.00030701	     -0.21026309	      0.00255359	     -0.00052494	     49.27150153
      2.30774481	     -0.05271634	      0.00069120	     -0.19379140	     -0.05715273	      0.88257764	     -0.00030557	     -0.21026130	      0.00257796	     -0.00051851	     49.34415467
      2.30902140	     -0.05270688	      0.00069434	     -0.19378205	     -0.05714942	      0.88257698	     -0.00030414	     -0.21025939	      0.00260268	     -0.00051220	     49.10671768
      2.31029798	     -0.05269772	      0.00069481	     -0.19377296	     -0.05714609	      0.88257633	     -0.00030275	     -0.21025733	      0.00262748	     -0.00050611	     49.10784039
      2.31189088	     -0.05268665	      0.00069525	     -0.19376195	     -0.05714188	      0.88257553	     -0.00030105	     -0.21025456	      0.00265883	     -0.00049867	     48.84445950
      2.31315104	     -0.05267860	      0.00069237	     -0.19375389	     -0.05713851	      0.88257491	     -0.00029973	     -0.21025220	      0.00268366	     -0.00049299	     48.94188324
      2.31441120	     -0.05267104	      0.00069025	     -0.19374635	     -0.05713511	      0.88257429	     -0.00029845	     -0.21024972	      0.00270878	     -0.00048737	     48.72658154
      2.31567135	     -0.05266420	      0.00068571	     -0.19373946	     -0.05713168	      0.88257368	     -0.00029719	     -0.21024710	      0.00273396	     -0.00048191	     48.72216686
      2.31732693	     -0.05265604	      0.00067955	     -0.19373125	     -0.05712713	      0.88257289	     -0.00029559	     -0.21024348	      0.00276740	     -0.00047485	     48.48395526
      2.31858216	     -0.05265097	      0.00067185	     -0.19372608	     -0.05712364	      0.88257229	     -0.00029441	     -0.21024061	      0.00279279	     -0.00046967	     48.57822028
      2.31983739	     -0.05264664	      0.00066486	     -0.19372166	     -0.05712012	      0.88257171	     -0.00029326	     -0.21023764	      0.00281849	     -0.00046457	     48.38886473
      2.32134868	     -0.05264308	      0.00065325	     -0.19371793	     -0.05711583	      0.88257101	     -0.00029192	     -0.21023396	      0.00284949	     -0.00045860	     48.42099158
      2.32270713	     -0.05264130	      0.00064355	     -0.19371602	     -0.05711194	      0.88257039	     -0.00029076	     -0.21023059	      0.00287770	     -0.00045332	     48.16669532
      2.32406559	     -0.05264155	      0.00063038	     -0.19371607	     -0.05710802	      0.88256978	     -0.00028963	     -0.21022719	      0.00290593	     -0.00044824	     48.25802256
      2.32542404	     -0.05264306	      0.00061859	     -0.19371740	     -0.05710405	      0.88256917	     -0.00028854	     -0.21022378	      0.00293457	     -0.00044325	     47.99968510
      2.32678249	     -0.05264651	      0.00060325	     -0.19372060	     -0.05710004	      0.88256857	     -0.00028749	     -0.21022038	      0.00296324	     -0.00043851	     48.10343948
      2.32814095	     -0.05265117	      0.00058995	     -0.19372507	     -0.05709600	      0.88256798	     -0.00028648	     -0.21021701	      0.00299234	     -0.00043388	     47.84688245
      2.32949940	     -0.05265802	      0.00057306	     -0.19373164	     -0.05709191	      0.88256740	     -0.00028551	     -0.21021369	      0.00302146	     -0.00042947	     47.95672144
      2.33085785	     -0.05266610	      0.00055783	     -0.19373948	     -0.05708779	      0.88256682	     -0.00028457	     -0.21021043	      0.00305100	     -0.00042515	     47.70206023
      2.33221631	     -0.05267647	      0.00053865	     -0.19374954	     -0.05708362	      0.88256624	     -0.00028368	     -0.21020726	      0.00308055	     -0.00042096	     47.82009808
      2.33357476	     -0.05268783	      0.00052159	     -0.19376063	     -0.05707942	      0.88256567	     -0.00028282	     -0.21020419	      0.00311051	     -0.00041671	     47.57092595
      2.33493322	     -0.05270136	      0.00050061	     -0.19377382	     -0.05707517	      0.88256511	     -0.00028200	     -0.21020121	      0.00314045	     -0.00041248	     47.69167838
      2.33629167	     -0.05271526	      0.00048214	     -0.19378741	     -0.05707089	      0.88256455	     -0.00028122	     -0.21019835	      0.00317077	     -0.00040805	     47.45285026
      2.33765012	     -0.05273104	      0.00045992	     -0.19380283	     -0.05706656	      0.88256400	     -0.00028048	     -0.21019559	      0.00320102	     -0.00040354	     47.57340866
      2.33900858	     -0.05274657	      0.00044049	     -0.19381805	     -0.05706219	      0.88256345	     -0.00027977	     -0.21019292	      0.00323164	     -0.00039876	     47.35021823
      2.34036703	     -0.05276399	      0.00041717	     -0.19383508	     -0.05705778	      0.88256292	     -0.00027910	     -0.21019032	      0.00326216	     -0.00039375	     47.47357827
      2.34172548	     -0.05278073	      0.00039690	     -0.19385150	     -0.05705333	      0.88256238	     -0.00027847	     -0.21018781	      0.00329302	     -0.00038828	     47.27059685
      2.34308394	     -0.05279964	      0.00037262	     -0.19387002	     -0.05704883	      0.88256186	     -0.00027788	     -0.21018535	      0.00332374	     -0.00038241	     47.39382030
      2.34444239	     -0.05281754	      0.00035133	     -0.19388758	     -0.05704430	      0.88256135	     -0.00027733	     -0.21018297	      0.00335472	     -0.00037588	     47.23202631
      2.34580085	     -0.05283794	      0.00032544	     -0.19390755	     -0.05703972	      0.88256084	     -0.00027681	     -0.21018062	      0.00338545	     -0.00036860	     47.38273044
      2.34715930	     -0.05285682	      0.00030249	     -0.19392606	     -0.05703510	      0.88256035	     -0.00027632	     -0.21017834	      0.00341623	     -0.00036015	     47.26537909
      2.34851775	     -0.05287855	      0.00027474	     -0.19394733	     -0.05703044	      0.88255986	     -0.00027588	     -0.21017608	      0.00344646	     -0.00035038	     47.42323900
      2.34987621	     -0.05289819	      0.00025046	     -0.19396659	     -0.05702573	      0.88255939	     -0.00027546	     -0.21017388	      0.00347640	     -0.00033892	     47.32615434
      2.35123466	     -0.05292126	      0.00022123	     -0.19398917	     -0.05702099	      0.88255894	     -0.00027509	     -0.21017170	      0.00350548	     -0.00032571	     47.48742771
      2.35259311	     -0.05294147	      0.00019601	     -0.19400898	     -0.05701621	      0.88255851	     -0.00027475	     -0.21016955	      0.00353404	     -0.00031047	     47.41433708
      2.35381092	     -0.05296284	      0.00016922	     -0.19402990	     -0.05701189	      0.88255814	     -0.00027447	     -0.21016763	      0.00355877	     -0.00029513	     47.52969604
      2.35502874	     -0.05298225	      0.00014494	     -0.19404892	     -0.05700754	      0.88255779	     -0.00027422	     -0.21016573	      0.00358291	     -0.00027810	     47.53463509
      2.35650812	     -0.05300772	      0.00011325	     -0.19407388	     -0.05700222	      0.88255740	     -0.00027395	     -0.21016340	      0.00361118	     -0.00025525	     47.63493975
      2.35798751	     -0.05303140	      0.00008412	     -0.19409709	     -0.05699686	      0.88255704	     -0.00027373	     -0.21016108	      0.00363842	     -0.00023007	     47.63634512
      2.35921259	     -0.05305404	      0.00005709	     -0.19411930	     -0.05699239	      0.88255677	     -0.00027357	     -0.21015913	      0.00366002	     -0.00020769	     47.73367466
      2.36043766	     -0.05307451	      0.00003275	     -0.19413938	     -0.05698789	      0.88255653	     -0.00027343	     -0.21015718	      0.00368096	     -0.00018404	     47.74587168
      2.36192630	     -0.05310164	      0.00000132	     -0.19416601	     -0.05698239	      0.88255628	     -0.00027331	     -0.21015477	      0.00370539	     -0.00015392	     47.83715516
      2.36341494	     -0.05312627	     -0.00002687	     -0.19419021	     -0.05697686	      0.88255607	     -0.00027322	     -0.21015232	      0.00372892	     -0.00012258	     47.83409372
      2.36458198	     -0.05314874	     -0.00005199	     -0.19421229	     -0.05697250	      0.88255594	     -0.00027317	     -0.21015035	      0.00374663	     -0.00009745	     47.92627281
      2.36574901	     -0.05316897	     -0.00007436	     -0.19423217	     -0.05696812	      0.88255584	     -0.00027315	     -0.21014835	      0.00376387	     -0.00007199	     47.93122088
      2.36730224	     -0.05319754	     -0.00010555	     -0.19426027	     -0.05696225	      0.88255576	     -0.00027315	     -0.21014561	      0.00378597	     -0.00003802	     48.01046234
      2.36885548	     -0.05322374	     -0.00013399	     -0.19428605	     -0.05695635	      0.88255573	     -0.00027320	     -0.21014278	      0.00380730	     -0.00000434	     47.98850526
      2.36997016	     -0.05324539	     -0.00015748	     -0.19430732	     -0.05695210	      0.88255573	     -0.00027325	     -0.21014068	      0.00382200	      0.00001936	     48.08141463
      2.37108485	     -0.05326495	     -0.00017845	     -0.19432657	     -0.05694783	      0.88255577	     -0.00027332	     -0.21013852	      0.00383637	      0.00004255	     48.08435144
      2.37272529	     -0.05329493	     -0.00021045	     -0.19435607	     -0.05694152	      0.88255587	     -0.00027346	     -0.21013522	      0.00385676	      0.00007532	     48.16060611
      2.37410023	     -0.05331899	     -0.00023580	     -0.19437976	     -0.05693621	      0.88255599	     -0.00027361	     -0.21013236	      0.00387328	      0.00010137	     48.15717770
      2.37547517	     -0.05334493	     -0.00026359	     -0.19440527	     -0.05693087	      0.88255614	     -0.00027378	     -0.21012938	      0.00388918	      0.00012595	     48.28055898
      2.37685011	     -0.05336890	     -0.00028832	     -0.19442888	     -0.05692552	      0.88255633	     -0.00027398	     -0.21012632	      0.00390458	      0.00014899	     48.22709099
      2.37822506	     -0.05339543	     -0.00031644	     -0.19445498	     -0.05692014	      0.88255655	     -0.00027421	     -0.21012314	      0.00391927	      0.00017025	     48.40772757
      2.37939175	     -0.05341615	     -0.00033678	     -0.19447540	     -0.05691556	      0.88255676	     -0.00027442	     -0.21012038	      0.00393139	      0.00018697	     48.32789472
      2.38055845	     -0.05343830	     -0.00035944	     -0.19449721	     -0.05691096	      0.88255699	     -0.00027464	     -0.21011753	      0.00394302	      0.00020234	     48.41776604
      2.38204694	     -0.05346558	     -0.00038647	     -0.19452409	     -0.05690508	      0.88255730	     -0.00027496	     -0.21011381	      0.00395735	      0.00021993	     48.43169806
      2.38353544	     -0.05349383	     -0.00041560	     -0.19455191	     -0.05689918	      0.88255764	     -0.00027530	     -0.21010995	      0.00397099	      0.00023510	     48.62612927
      2.38469125	     -0.05351461	     -0.00043544	     -0.19457240	     -0.05689459	      0.88255792	     -0.00027558	     -0.21010689	      0.00398127	      0.00024527	     48.56316512
      2.38584707	     -0.05353643	     -0.00045737	     -0.19459390	     -0.05688998	      0.88255821	     -0.00027588	     -0.21010375	      0.00399113	      0.00025393	     48.66783971
      2.38736906	     -0.05356529	     -0.00048479	     -0.19462236	     -0.05688390	      0.88255860	     -0.00027629	     -0.21009954	      0.00400363	      0.00026321	     48.68960583
      2.38889106	     -0.05359581	     -0.00051447	     -0.19465244	     -0.05687779	      0.88255901	     -0.00027673	     -0.21009526	      0.00401545	      0.00027004	     48.91816323
      2.38998468	     -0.05361752	     -0.00053302	     -0.19467389	     -0.05687340	      0.88255931	     -0.00027706	     -0.21009218	      0.00402372	      0.00027357	     48.83209912
      2.39107831	     -0.05364013	     -0.00055349	     -0.19469620	     -0.05686899	      0.88255961	     -0.00027740	     -0.21008908	      0.00403165	      0.00027589	     48.92372506
      2.39269584	     -0.05367417	     -0.00058255	     -0.19472983	     -0.05686246	      0.88256005	     -0.00027793	     -0.21008451	      0.00404295	      0.00027731	     48.97226593
      2.39405216	     -0.05370366	     -0.00060791	     -0.19475895	     -0.05685697	      0.88256043	     -0.00027839	     -0.21008069	      0.00405194	      0.00027668	     49.10523008
      2.39540848	     -0.05373341	     -0.00063110	     -0.19478838	     -0.05685147	      0.88256080	     -0.00027886	     -0.21007690	      0.00406065	      0.00027454	     49.07801180
      2.39676480	     -0.05376397	     -0.00065650	     -0.19481859	     -0.05684596	      0.88256117	     -0.00027935	     -0.21007315	      0.00406891	      0.00027089	     49.25798241
      2.39812112	     -0.05379479	     -0.00067840	     -0.19484912	     -0.05684043	      0.88256154	     -0.00027985	     -0.21006944	      0.00407699	      0.00026597	     49.15767976
      2.39925980	     -0.05382147	     -0.00069968	     -0.19487551	     -0.05683579	      0.88256184	     -0.00028028	     -0.21006636	      0.00408342	      0.00026079	     49.31690683
      2.40039849	     -0.05384840	     -0.00071870	     -0.19490220	     -0.05683113	      0.88256213	     -0.00028072	     -0.21006332	      0.00408975	      0.00025488	     49.29956458
      2.40187997	     -0.05388410	     -0.00074439	     -0.19493757	     -0.05682507	      0.88256250	     -0.00028131	     -0.21005945	      0.00409762	      0.00024604	     49.39126290
      2.40336145	     -0.05391999	     -0.00076758	     -0.19497318	     -0.05681899	      0.88256286	     -0.00028191	     -0.21005565	      0.00410528	      0.00023611	     49.31149150
      2.40449229	     -0.05394760	     -0.00078716	     -0.19500055	     -0.05681435	      0.88256312	     -0.00028238	     -0.21005280	      0.00411085	      0.00022774	     49.43359195
      2.40562313	     -0.05397516	     -0.00080447	     -0.19502791	     -0.05680969	      0.88256338	     -0.00028285	     -0.21004999	      0.00411637	      0.00021885	     49.39957245
      2.40713898	     -0.05401152	     -0.00082870	     -0.19506400	     -0.05680345	      0.88256370	     -0.00028350	     -0.21004627	      0.00412356	      0.00020615	     49.47023268
      2.40865482	     -0.05404805	     -0.00085025	     -0.19510031	     -0.05679719	      0.88256400	     -0.00028416	     -0.21004263	      0.00413067	      0.00019277	     49.34705101
      2.40972249	     -0.05407363	     -0.00086753	     -0.19512571	     -0.05679278	      0.88256420	     -0.00028463	     -0.21004010	      0.00413550	      0.00018286	     49.45571337
      2.41079015	     -0.05409885	     -0.00088249	     -0.19515078	     -0.05678836	      0.88256439	     -0.00028510	     -0.21003759	      0.00414037	      0.00017272	     49.41943827
      2.41240904	     -0.05413636	     -0.00090542	     -0.19518809	     -0.05678165	      0.88256466	     -0.00028583	     -0.21003379	      0.00414769	      0.00015696	     49.45222343
      2.41375532	     -0.05416691	     -0.00092275	     -0.19521850	     -0.05677607	      0.88256486	     -0.00028645	     -0.21003062	      0.00415382	      0.00014365	     49.37277519
      2.41510161	     -0.05419669	     -0.00094111	     -0.19524813	     -0.05677047	      0.88256504	     -0.00028707	     -0.21002743	      0.00415987	      0.00013015	     49.44675750
      2.41644789	     -0.05422490	     -0.00095629	     -0.19527626	     -0.05676487	      0.88256521	     -0.00028770	     -0.21002420	      0.00416604	      0.00011668	     49.30441655
      2.41764089	     -0.05424700	     -0.00097132	     -0.19529827	     -0.05675989	      0.88256534	     -0.00028826	     -0.21002125	      0.00417143	      0.00010466	     49.37936439
      2.41883389	     -0.05426623	     -0.00098347	     -0.19531747	     -0.05675491	      0.88256546	     -0.00028882	     -0.21001813	      0.00417694	      0.00009277	     49.27417403
      2.42002688	     -0.05428229	     -0.00099607	     -0.19533348	     -0.05674993	      0.88256556	     -0.00028939	     -0.21001478	      0.00418243	      0.00008099	     49.27946295
      2.42158754	     -0.05429805	     -0.00100967	     -0.19534925	     -0.05674339	      0.88256568	     -0.00029015	     -0.21000995	      0.00418972	      0.00006594	     49.15749559
      2.42280017	     -0.05430684	     -0.00102088	     -0.19535804	     -0.05673831	      0.88256575	     -0.00029073	     -0.21000581	      0.00419532	      0.00005454	     49.19182462
      2.42401280	     -0.05431314	     -0.00102953	     -0.19536438	     -0.05673322	      0.88256581	     -0.00029132	     -0.21000131	      0.00420099	      0.00004358	     49.06248274
      2.42522543	     -0.05431760	     -0.00103883	     -0.19536888	     -0.05672812	      0.88256586	     -0.00029192	     -0.20999646	      0.00420660	      0.00003298	     49.03837147
      2.42677002	     -0.05432115	     -0.00104824	     -0.19537252	     -0.05672162	      0.88256590	     -0.00029268	     -0.20998981	      0.00421380	      0.00002009	     48.87753391
      2.42796000	     -0.05432174	     -0.00105660	     -0.19537316	     -0.05671660	      0.88256592	     -0.00029327	     -0.20998432	      0.00421929	      0.00001055	     48.89300517
      2.42914998	     -0.05431977	     -0.00106224	     -0.19537129	     -0.05671158	      0.88256592	     -0.00029386	     -0.20997853	      0.00422486	      0.00000149	     48.75683362
      2.43058237	     -0.05431422	     -0.00106996	     -0.19536584	     -0.05670552	      0.88256592	     -0.00029457	     -0.20997114	      0.00423150	     -0.00000884	     48.72249569
      2.43201477	     -0.05430630	     -0.00107430	     -0.19535808	     -0.05669945	      0.88256590	     -0.00029528	     -0.20996331	      0.00423824	     -0.00001842	     48.48936396
      2.43310061	     -0.05429874	     -0.00107955	     -0.19535060	     -0.05669485	      0.88256587	     -0.00029583	     -0.20995708	      0.00424325	     -0.00002535	     48.49410574
      2.43418645	     -0.05428974	     -0.00108231	     -0.19534173	     -0.05669024	      0.88256584	     -0.00029637	     -0.20995061	      0.00424836	     -0.00003190	     48.35890120
      2.43573336	     -0.05427485	     -0.00108627	     -0.19532703	     -0.05668366	      0.88256579	     -0.00029714	     -0.20994096	      0.00425564	     -0.00004079	     48.25651282
      2.43707282	     -0.05425925	     -0.00108738	     -0.19531162	     -0.05667796	      0.88256573	     -0.00029781	     -0.20993221	      0.00426205	     -0.00004804	     48.07569548
      2.43841227	     -0.05424098	     -0.00108939	     -0.19529353	     -0.05667224	      0.88256566	     -0.00029848	     -0.20992306	      0.00426843	     -0.00005505	     48.05327604
      2.43975173	     -0.05421996	     -0.00108788	     -0.19527275	     -0.05666652	      0.88256558	     -0.00029914	     -0.20991352	      0.00427496	     -0.00006175	     47.83737772
      2.44093279	     -0.05419916	     -0.00108827	     -0.19525212	     -0.05666147	      0.88256550	     -0.00029972	     -0.20990476	      0.00428067	     -0.00006761	     47.84874132
      2.44211385	     -0.05417594	     -0.00108574	     -0.19522912	     -0.05665641	      0.88256542	     -0.00030031	     -0.20989567	      0.00428649	     -0.00007334	     47.70705469
      2.44329491	     -0.05415099	     -0.00108363	     -0.19520438	     -0.05665134	      0.88256533	     -0.00030088	     -0.20988624	      0.00429230	     -0.00007910	     47.66712671
      2.44489366	     -0.05411566	     -0.00107825	     -0.19516938	     -0.05664448	      0.88256520	     -0.00030166	     -0.20987299	      0.00430028	     -0.00008695	     47.51394215
      2.44610726	     -0.05408790	     -0.00107495	     -0.19514185	     -0.05663925	      0.88256509	     -0.00030225	     -0.20986260	      0.00430632	     -0.00009311	     47.53070756
      2.44732086	     -0.05405847	     -0.00106904	     -0.19511269	     -0.05663402	      0.88256497	     -0.00030283	     -0.20985194	      0.00431252	     -0.00009942	     47.41893095
      2.44853446	     -0.05402761	     -0.00106354	     -0.19508209	     -0.05662879	      0.88256485	     -0.00030340	     -0.20984101	      0.00431876	     -0.00010597	     47.41482427
      2.45010096	     -0.05398576	     -0.00105374	     -0.19504061	     -0.05662201	      0.88256467	     -0.00030414	     -0.20982654	      0.00432702	     -0.00011471	     47.31359793
      2.45129457	     -0.05395269	     -0.00104724	     -0.19500780	     -0.05661684	      0.88256453	     -0.00030469	     -0.20981525	      0.00433331	     -0.00012167	     47.38012752
      2.45248819	     -0.05391868	     -0.00103827	     -0.19497409	     -0.05661167	      0.88256438	     -0.00030524	     -0.20980375	      0.00433973	     -0.00012878	     47.31864078
      2.45393533	     -0.05387675	     -0.00102812	     -0.19493249	     -0.05660538	      0.88256419	     -0.00030589	     -0.20978957	      0.00434751	     -0.00013772	     47.38584171
      2.45538248	     -0.05383319	     -0.00101453	     -0.19488934	     -0.05659909	      0.88256399	     -0.00030653	     -0.20977515	      0.00435548	     -0.00014684	     47.29122278
      2.45647459	     -0.05379873	     -0.00100614	     -0.19485513	     -0.05659433	      0.88256382	     -0.00030701	     -0.20976411	      0.00436147	     -0.00015391	     47.40863193
      2.45756669	     -0.05376304	     -0.00099527	     -0.19481974	     -0.05658956	      0.88256365	     -0.00030749	     -0.20975293	      0.00436762	     -0.00016097	     47.39518115
      2.45913164	     -0.05371074	     -0.00098004	     -0.19476786	     -0.05658272	      0.88256339	     -0.00030816	     -0.20973667	      0.00437657	     -0.00017106	     47.46679101
      2.46048233	     -0.05366509	     -0.00096476	     -0.19472261	     -0.05657680	      0.88256315	     -0.00030873	     -0.20972245	      0.00438454	     -0.00017962	     47.42565439
      2.46183302	     -0.05361998	     -0.00095061	     -0.19467786	     -0.05657087	      0.88256290	     -0.00030929	     -0.20970813	      0.00439265	     -0.00018812	     47.53923957
      2.46318371	     -0.05357475	     -0.00093314	     -0.19463306	     -0.05656493	      0.88256264	     -0.00030985	     -0.20969374	      0.00440112	     -0.00019641	     47.45888438
      2.46438434	     -0.05353463	     -0.00091950	     -0.19459328	     -0.05655965	      0.88256240	     -0.00031033	     -0.20968093	      0.00440875	     -0.00020375	     47.58387794
      2.46558498	     -0.05349479	     -0.00090317	     -0.19455383	     -0.05655435	      0.88256216	     -0.00031081	     -0.20966812	      0.00441667	     -0.00021090	     47.54173090
      2.46678561	     -0.05345498	     -0.00088748	     -0.19451438	     -0.05654904	      0.88256190	     -0.00031128	     -0.20965532	      0.00442472	     -0.00021797	     47.60772620
      2.46837425	     -0.05340194	     -0.00086431	     -0.19446188	     -0.05654200	      0.88256154	     -0.00031190	     -0.20963843	      0.00443570	     -0.00022708	     47.58494543
      2.46960537	     -0.05336012	     -0.00084725	     -0.19442045	     -0.05653654	      0.88256126	     -0.00031236	     -0.20962536	      0.00444429	     -0.00023401	     47.70649201
      2.47083650	     -0.05331701	     -0.00082763	     -0.19437778	     -0.05653106	      0.88256097	     -0.00031282	     -0.20961230	      0.00445308	     -0.00024070	     47.67691674
      2.47206762	     -0.05327202	     -0.00080871	     -0.19433323	     -0.05652557	      0.88256067	     -0.00031327	     -0.20959922	      0.00446187	     -0.00024716	     47.75733093
      2.47362815	     -0.05321420	     -0.00078231	     -0.19427598	     -0.05651860	      0.88256028	     -0.00031383	     -0.20958261	      0.00447306	     -0.00025479	     47.71482544
      2.47483971	     -0.05316777	     -0.00076283	     -0.19422998	     -0.05651317	      0.88255996	     -0.00031425	     -0.20956969	      0.00448159	     -0.00026035	     47.84012846
      2.47605127	     -0.05311958	     -0.00074081	     -0.19418227	     -0.05650774	      0.88255965	     -0.00031466	     -0.20955671	      0.00449015	     -0.00026544	     47.80860703
      2.47726283	     -0.05307015	     -0.00071914	     -0.19413330	     -0.05650229	      0.88255932	     -0.00031507	     -0.20954367	      0.00449854	     -0.00027010	     47.87505810
      2.47889418	     -0.05300230	     -0.00068800	     -0.19406611	     -0.05649495	      0.88255888	     -0.00031559	     -0.20952598	      0.00450968	     -0.00027551	     47.84179428
      2.48010390	     -0.05295093	     -0.00066589	     -0.19401521	     -0.05648949	      0.88255854	     -0.00031596	     -0.20951279	      0.00451767	     -0.00027895	     47.95654120
      2.48131363	     -0.05289800	     -0.00064141	     -0.19396278	     -0.05648402	      0.88255820	     -0.00031633	     -0.20949952	      0.00452558	     -0.00028181	     47.92207194
      2.48278627	     -0.05283186	     -0.00061242	     -0.19389724	     -0.05647735	      0.88255778	     -0.00031675	     -0.20948323	      0.00453490	     -0.00028462	     48.02727864
      2.48409776	     -0.05277179	     -0.00058415	     -0.19383775	     -0.05647139	      0.88255741	     -0.00031712	     -0.20946862	      0.00454305	     -0.00028642	     47.94767829
      2.48540925	     -0.05271063	     -0.00055749	     -0.19377712	     -0.05646543	      0.88255703	     -0.00031747	     -0.20945390	      0.00455085	     -0.00028768	     48.07229691
      2.48672073	     -0.05264790	     -0.00052797	     -0.19371497	     -0.05645946	      0.88255666	     -0.00031780	     -0.20943908	      0.00455853	     -0.00028830	     47.97964626
      2.48803222	     -0.05258415	     -0.00050067	     -0.19365176	     -0.05645347	      0.88255628	     -0.00031812	     -0.20942414	      0.00456584	     -0.00028838	     48.10290475
      2.48934370	     -0.05251835	     -0.00047021	     -0.19358656	     -0.05644748	      0.88255590	     -0.00031842	     -0.20940908	      0.00457304	     -0.00028781	     47.99473578
      2.49065519	     -0.05245078	     -0.00044169	     -0.19351954	     -0.05644148	      0.88255552	     -0.00031871	     -0.20939388	      0.00457988	     -0.00028675	     48.12216170
      2.49196668	     -0.05238215	     -0.00040982	     -0.19345152	     -0.05643547	      0.88255515	     -0.00031898	     -0.20937853	      0.00458664	     -0.00028506	     47.99795803
      2.49327816	     -0.05231401	     -0.00038029	     -0.19338393	     -0.05642945	      0.88255477	     -0.00031923	     -0.20936307	      0.00459306	     -0.00028291	     48.11532398
      2.49458965	     -0.05224478	     -0.00034759	     -0.19331531	     -0.05642342	      0.88255441	     -0.00031946	     -0.20934752	      0.00459945	     -0.00028025	     47.98069824
      2.49590113	     -0.05217491	     -0.00031732	     -0.19324600	     -0.05641738	      0.88255404	     -0.00031968	     -0.20933188	      0.00460556	     -0.00027729	     48.10105846
      2.49721262	     -0.05210330	     -0.00028377	     -0.19317501	     -0.05641134	      0.88255368	     -0.00031988	     -0.20931615	      0.00461169	     -0.00027391	     47.95833233
      2.49852411	     -0.05203160	     -0.00025284	     -0.19310386	     -0.05640529	      0.88255332	     -0.00032007	     -0.20930031	      0.00461752	     -0.00027033	     48.06843542
      2.49983559	     -0.05195991	     -0.00021877	     -0.19303278	     -0.05639923	      0.88255297	     -0.00032024	     -0.20928440	      0.00462335	     -0.00026648	     47.90316874
      2.50114708	     -0.05188999	     -0.00018763	     -0.19296340	     -0.05639316	      0.88255262	     -0.00032039	     -0.20926846	      0.00462887	     -0.00026259	     47.99150907
      2.50245856	     -0.05182130	     -0.00015341	     -0.19289530	     -0.05638709	      0.88255228	     -0.00032053	     -0.20925256	      0.00463438	     -0.00025865	     47.80522037
      2.50377005	     -0.05175607	     -0.00012241	     -0.19283060	     -0.05638100	      0.88255194	     -0.00032065	     -0.20923675	      0.00463960	     -0.00025493	     47.86906676
      2.50508154	     -0.05169218	     -0.00008828	     -0.19276728	     -0.05637492	      0.88255161	     -0.00032076	     -0.20922112	      0.00464485	     -0.00025143	     47.67403996
      2.50639302	     -0.05163216	     -0.00005756	     -0.19270777	     -0.05636882	      0.88255128	     -0.00032085	     -0.20920569	      0.00464987	     -0.00024842	     47.72133610
      2.50770451	     -0.05157336	     -0.00002368	     -0.19264952	     -0.05636272	      0.88255096	     -0.00032093	     -0.20919053	      0.00465499	     -0.00024589	     47.52426208
      2.50901599	     -0.05151939	      0.00000653	     -0.19259603	     -0.05635661	      0.88255064	     -0.00032100	     -0.20917566	      0.00465994	     -0.00024407	     47.54901432
      2.51032748	     -0.05146587	      0.00004006	     -0.19254305	     -0.05635050	      0.88255032	     -0.00032105	     -0.20916112	      0.00466503	     -0.00024295	     47.35854551
      2.51163897	     -0.05141760	      0.00006968	     -0.19249524	     -0.05634438	      0.88255000	     -0.00032109	     -0.20914693	      0.00467004	     -0.00024274	     47.36089872
      2.51295045	     -0.05136931	      0.00010281	     -0.19244747	     -0.05633825	      0.88254968	     -0.00032111	     -0.20913313	      0.00467520	     -0.00024343	     47.18035509
      2.51426194	     -0.05132855	      0.00013167	     -0.19240715	     -0.05633211	      0.88254936	     -0.00032113	     -0.20911974	      0.00468032	     -0.00024517	     47.13963622
      2.51557342	     -0.05128700	      0.00016427	     -0.19236611	     -0.05632597	      0.88254904	     -0.00032113	     -0.20910682	      0.00468561	     -0.00024788	     46.98050145
      2.51688491	     -0.05125442	      0.00019198	     -0.19233394	     -0.05631982	      0.88254871	     -0.00032112	     -0.20909435	      0.00469094	     -0.00025166	     46.89206672
      2.51819640	     -0.05121873	      0.00022417	     -0.19229874	     -0.05631367	      0.88254838	     -0.00032110	     -0.20908242	      0.00469644	     -0.00025651	     46.77199347
      2.51935253	     -0.05119687	      0.00024803	     -0.19227723	     -0.05630823	      0.88254808	     -0.00032108	     -0.20907234	      0.00470141	     -0.00026173	     46.62257221
      2.52050867	     -0.05117307	      0.00027447	     -0.19225382	     -0.05630280	      0.88254777	     -0.00032104	     -0.20906273	      0.00470652	     -0.00026789	     46.52337379
      2.52193708	     -0.05115162	      0.00030478	     -0.19223281	     -0.05629607	      0.88254738	     -0.00032099	     -0.20905149	      0.00471310	     -0.00027680	     46.33619356
      2.52336549	     -0.05112972	      0.00033698	     -0.19221139	     -0.05628933	      0.88254698	     -0.00032093	     -0.20904103	      0.00471995	     -0.00028710	     46.27457838
      2.52451686	     -0.05112162	      0.00035964	     -0.19220362	     -0.05628389	      0.88254665	     -0.00032087	     -0.20903314	      0.00472577	     -0.00029628	     46.03460255
      2.52566823	     -0.05111184	      0.00038430	     -0.19219420	     -0.05627845	      0.88254630	     -0.00032081	     -0.20902581	      0.00473175	     -0.00030628	     45.94358349
      2.52711800	     -0.05110834	      0.00041301	     -0.19219112	     -0.05627158	      0.88254585	     -0.00032072	     -0.20901736	      0.00473965	     -0.00031995	     45.69428241
      2.52856777	     -0.05110262	      0.00044355	     -0.19218585	     -0.05626471	      0.88254537	     -0.00032062	     -0.20900983	      0.00474789	     -0.00033483	     45.66496920
      2.52967643	     -0.05110705	      0.00046374	     -0.19219057	     -0.05625944	      0.88254499	     -0.00032053	     -0.20900460	      0.00475458	     -0.00034687	     45.36513146
      2.53078508	     -0.05110674	      0.00048544	     -0.19219058	     -0.05625416	      0.88254460	     -0.00032045	     -0.20899987	      0.00476144	     -0.00035947	     45.27119705
      2.53230462	     -0.05111330	      0.00051292	     -0.19219755	     -0.05624692	      0.88254404	     -0.00032032	     -0.20899412	      0.00477126	     -0.00037738	     45.00318506
      2.53382415	     -0.05111812	      0.00054152	     -0.19220280	     -0.05623966	      0.88254345	     -0.00032019	     -0.20898928	      0.00478143	     -0.00039598	     44.97720256
      2.53488743	     -0.05113047	      0.00055827	     -0.19221539	     -0.05623457	      0.88254303	     -0.00032009	     -0.20898635	      0.00478892	     -0.00040921	     44.66373818
      2.53595071	     -0.05113883	      0.00057642	     -0.19222401	     -0.05622948	      0.88254258	     -0.00031999	     -0.20898384	      0.00479655	     -0.00042263	     44.56343755
      2.53757110	     -0.05115659	      0.00060202	     -0.19224216	     -0.05622170	      0.88254188	     -0.00031983	     -0.20898067	      0.00480864	     -0.00044317	     44.31504354
      2.53892038	     -0.05117049	      0.00062340	     -0.19225638	     -0.05621520	      0.88254127	     -0.00031970	     -0.20897864	      0.00481902	     -0.00046025	     44.21979344
      2.54026966	     -0.05119137	      0.00064206	     -0.19227754	     -0.05620869	      0.88254064	     -0.00031956	     -0.20897708	      0.00482983	     -0.00047708	     43.95298512
      2.54161894	     -0.05120772	      0.00066214	     -0.19229420	     -0.05620217	      0.88253999	     -0.00031942	     -0.20897602	      0.00484086	     -0.00049362	     43.91205077
      2.54282018	     -0.05123098	      0.00067645	     -0.19231767	     -0.05619635	      0.88253938	     -0.00031930	     -0.20897541	      0.00485112	     -0.00050791	     43.65066469
      2.54402142	     -0.05124948	      0.00069187	     -0.19233641	     -0.05619051	      0.88253877	     -0.00031917	     -0.20897514	      0.00486158	     -0.00052182	     43.57888823
      2.54522266	     -0.05127304	      0.00070489	     -0.19236017	     -0.05618467	      0.88253813	     -0.00031905	     -0.20897515	      0.00487243	     -0.00053515	     43.40433100
      2.54678960	     -0.05130051	      0.00072162	     -0.19238790	     -0.05617702	      0.88253728	     -0.00031888	     -0.20897555	      0.00488701	     -0.00055160	     43.31511537
      2.54801979	     -0.05132705	      0.00073156	     -0.19241459	     -0.05617100	      0.88253659	     -0.00031876	     -0.20897606	      0.00489893	     -0.00056347	     43.12469129
      2.54924997	     -0.05134839	      0.00074200	     -0.19243610	     -0.05616497	      0.88253589	     -0.00031863	     -0.20897674	      0.00491106	     -0.00057429	     43.06857209
      2.55048015	     -0.05137358	      0.00074967	     -0.19246141	     -0.05615892	      0.88253518	     -0.00031850	     -0.20897750	      0.00492349	     -0.00058381	     42.93503025
      2.55202518	     -0.05139997	      0.00075894	     -0.19248795	     -0.05615130	      0.88253427	     -0.00031834	     -0.20897853	      0.00493926	     -0.00059372	     42.87846610
      2.55323923	     -0.05142596	      0.00076267	     -0.19251400	     -0.05614530	      0.88253355	     -0.00031822	     -0.20897931	      0.00495183	     -0.00059963	     42.72801198
      2.55445328	     -0.05144640	      0.00076696	     -0.19253451	     -0.05613928	      0.88253282	     -0.00031811	     -0.20898007	      0.00496432	     -0.00060384	     42.67832508
      2.55566733	     -0.05147035	      0.00076874	     -0.19255849	     -0.05613324	      0.88253208	     -0.00031799	     -0.20898075	      0.00497683	     -0.00060625	     42.57865519
      2.55727648	     -0.05149816	      0.00077041	     -0.19258632	     -0.05612522	      0.88253110	     -0.00031784	     -0.20898156	      0.00499325	     -0.00060673	     42.53811666
      2.55848702	     -0.05152445	      0.00076835	     -0.19261257	     -0.05611917	      0.88253037	     -0.00031773	     -0.20898204	      0.00500560	     -0.00060499	     42.43103749
      2.55969756	     -0.05154610	      0.00076668	     -0.19263420	     -0.05611310	      0.88252964	     -0.00031762	     -0.20898246	      0.00501775	     -0.00060156	     42.40951836
      2.56116249	     -0.05157792	      0.00076113	     -0.19266592	     -0.05610574	      0.88252876	     -0.00031750	     -0.20898283	      0.00503240	     -0.00059512	     42.33529407
      2.56247685	     -0.05160206	      0.00075632	     -0.19268997	     -0.05609912	      0.88252799	     -0.00031739	     -0.20898309	      0.00504530	     -0.00058737	     42.33894611
      2.56379121	     -0.05163327	      0.00074765	     -0.19272104	     -0.05609248	      0.88252722	     -0.00031728	     -0.20898322	      0.00505817	     -0.00057775	     42.26645629
      2.56510557	     -0.05165795	      0.00073976	     -0.19274558	     -0.05608582	      0.88252647	     -0.00031717	     -0.20898329	      0.00507081	     -0.00056648	     42.29405917
      2.56641993	     -0.05168987	      0.00072757	     -0.19277729	     -0.05607915	      0.88252573	     -0.00031707	     -0.20898321	      0.00508345	     -0.00055348	     42.23114752
      2.56773429	     -0.05171507	      0.00071649	     -0.19280232	     -0.05607246	      0.88252501	     -0.00031697	     -0.20898309	      0.00509583	     -0.00053900	     42.26372884
      2.56904866	     -0.05174831	      0.00070131	     -0.19283530	     -0.05606575	      0.88252432	     -0.00031687	     -0.20898283	      0.00510822	     -0.00052301	     42.20868950
      2.57036302	     -0.05177362	      0.00068763	     -0.19286039	     -0.05605903	      0.88252364	     -0.00031678	     -0.20898251	      0.00512036	     -0.00050580	     42.25890121
      2.57167738	     -0.05180682	      0.00066986	     -0.19289329	     -0.05605229	      0.88252299	     -0.00031668	     -0.20898202	      0.00513253	     -0.00048733	     42.21108763
      2.57299174	     -0.05183129	      0.00065386	     -0.19291750	     -0.05604554	      0.88252236	     -0.00031659	     -0.20898143	      0.00514443	     -0.00046787	     42.27553740
      2.57430610	     -0.05186376	      0.00063373	     -0.19294964	     -0.05603877	      0.88252176	     -0.00031650	     -0.20898063	      0.00515633	     -0.00044740	     42.23577369
      2.57562046	     -0.05188717	      0.00061534	     -0.19297276	     -0.05603198	      0.88252118	     -0.00031640	     -0.20897972	      0.00516792	     -0.00042616	     42.32432067
      2.57693482	     -0.05191905	      0.00059268	     -0.19300426	     -0.05602518	      0.88252064	     -0.00031631	     -0.20897858	      0.00517946	     -0.00040405	     42.30161580
      2.57824918	     -0.05194180	      0.00057209	     -0.19302668	     -0.05601837	      0.88252012	     -0.00031621	     -0.20897730	      0.00519060	     -0.00038132	     42.39915061
      2.57956354	     -0.05197270	      0.00054755	     -0.19305718	     -0.05601154	      0.88251964	     -0.00031612	     -0.20897579	      0.00520156	     -0.00035793	     42.37494284
      2.58087790	     -0.05199421	      0.00052535	     -0.19307833	     -0.05600469	      0.88251918	     -0.00031602	     -0.20897413	      0.00521206	     -0.00033420	     42.47672123
      2.58219226	     -0.05202357	      0.00049894	     -0.19310726	     -0.05599784	      0.88251876	     -0.00031592	     -0.20897222	      0.00522235	     -0.00031008	     42.47328098
      2.58350662	     -0.05204405	      0.00047485	     -0.19312736	     -0.05599097	      0.88251837	     -0.00031581	     -0.20897016	      0.00523218	     -0.00028582	     42.58812290
      2.58482098	     -0.05207244	      0.00044674	     -0.19315529	     -0.05598408	      0.88251801	     -0.00031570	     -0.20896785	      0.00524174	     -0.00026135	     42.59887799
      2.58613534	     -0.05209205	      0.00042137	     -0.19317450	     -0.05597719	      0.88251768	     -0.00031558	     -0.20896538	      0.00525077	     -0.00023697	     42.70267076
      2.58744970	     -0.05211944	      0.00039160	     -0.19320139	     -0.05597028	      0.88251738	     -0.00031546	     -0.20896266	      0.00525947	     -0.00021269	     42.72472786
      2.58876406	     -0.05213858	      0.00036465	     -0.19322010	     -0.05596336	      0.88251712	     -0.00031533	     -0.20895979	      0.00526765	     -0.00018876	     42.81992197
      2.59007842	     -0.05216531	      0.00033348	     -0.19324631	     -0.05595643	      0.88251689	     -0.00031519	     -0.20895668	      0.00527554	     -0.00016522	     42.87804089
      2.59139278	     -0.05218435	      0.00030544	     -0.19326490	     -0.05594949	      0.88251668	     -0.00031505	     -0.20895343	      0.00528299	     -0.00014227	     42.97219996
      2.59270714	     -0.05221064	      0.00027287	     -0.19329065	     -0.05594255	      0.88251651	     -0.00031489	     -0.20894997	      0.00529013	     -0.00011996	     43.06840341
      2.59402150	     -0.05222970	      0.00024431	     -0.19330925	     -0.05593559	      0.88251637	     -0.00031472	     -0.20894639	      0.00529687	     -0.00009846	     43.12125134
      2.59520143	     -0.05225238	      0.00021440	     -0.19333145	     -0.05592934	      0.88251626	     -0.00031456	     -0.20894302	      0.00530259	     -0.00007997	     43.23424678
      2.59638137	     -0.05227132	      0.00018671	     -0.19334994	     -0.05592308	      0.88251618	     -0.00031439	     -0.20893955	      0.00530807	     -0.00006229	     43.27917246
      2.59756130	     -0.05229198	      0.00015707	     -0.19337011	     -0.05591681	      0.88251612	     -0.00031420	     -0.20893596	      0.00531325	     -0.00004551	     43.39056821
      2.59912488	     -0.05231801	      0.00011916	     -0.19339552	     -0.05590850	      0.88251606	     -0.00031394	     -0.20893106	      0.00531977	     -0.00002469	     43.46293242
      2.60029665	     -0.05233880	      0.00008856	     -0.19341581	     -0.05590226	      0.88251604	     -0.00031373	     -0.20892728	      0.00532431	     -0.00001023	     43.62462307
      2.60146841	     -0.05235864	      0.00005986	     -0.19343518	     -0.05589602	      0.88251604	     -0.00031351	     -0.20892343	      0.00532865	      0.00000336	     43.67003247
      2.60288246	     -0.05238301	      0.00002316	     -0.19345895	     -0.05588848	      0.88251605	     -0.00031322	     -0.20891867	      0.00533347	      0.00001850	     43.85173999
      2.60413417	     -0.05240368	     -0.00000752	     -0.19347913	     -0.05588180	      0.88251608	     -0.00031295	     -0.20891437	      0.00533747	      0.00003088	     43.88155857
      2.60538588	     -0.05242422	     -0.00004039	     -0.19349914	     -0.05587512	      0.88251613	     -0.00031266	     -0.20890998	      0.00534100	      0.00004229	     44.06942399
      2.60663759	     -0.05244375	     -0.00007097	     -0.19351818	     -0.05586843	      0.88251619	     -0.00031235	     -0.20890548	      0.00534419	      0.00005288	     44.09619588
      2.60788930	     -0.05246244	     -0.00010361	     -0.19353635	     -0.05586174	      0.88251626	     -0.00031202	     -0.20890087	      0.00534680	      0.00006255	     44.27455770
      2.60914101	     -0.05247983	     -0.00013380	     -0.19355327	     -0.05585505	      0.88251635	     -0.00031168	     -0.20889613	      0.00534900	      0.00007141	     44.30078450
      2.61039272	     -0.05249610	     -0.00016616	     -0.19356902	     -0.05584835	      0.88251644	     -0.00031131	     -0.20889124	      0.00535056	      0.00007938	     44.48616140
      2.61164443	     -0.05251090	     -0.00019601	     -0.19358335	     -0.05584165	      0.88251654	     -0.00031093	     -0.20888619	      0.00535167	      0.00008667	     44.51898873
      2.61289614	     -0.05252409	     -0.00022843	     -0.19359603	     -0.05583495	      0.88251666	     -0.00031053	     -0.20888096	      0.00535207	      0.00009322	     44.70577747
      2.61414785	     -0.05253435	     -0.00025787	     -0.19360582	     -0.05582825	      0.88251678	     -0.00031010	     -0.20887552	      0.00535193	      0.00009926	     44.74480162
      2.61539956	     -0.05253918	     -0.00028925	     -0.19361016	     -0.05582155	      0.88251690	     -0.00030967	     -0.20886979	      0.00535102	      0.00010476	     44.95488066
      2.61665126	     -0.05253652	     -0.00031686	     -0.19360709	     -0.05581486	      0.88251704	     -0.00030921	     -0.20886362	      0.00534953	      0.00011005	     45.01965683
      2.61790297	     -0.05252554	     -0.00034641	     -0.19359565	     -0.05580816	      0.88251718	     -0.00030873	     -0.20885686	      0.00534717	      0.00011521	     45.24983103
      2.61915468	     -0.05250605	     -0.00037180	     -0.19357579	     -0.05580147	      0.88251733	     -0.00030824	     -0.20884936	      0.00534409	      0.00012063	     45.32423993
      2.62040639	     -0.05247912	     -0.00039964	     -0.19354843	     -0.05579478	      0.88251748	     -0.00030773	     -0.20884103	      0.00533994	      0.00012635	     45.55621853
      2.62152263	     -0.05244979	     -0.00042078	     -0.19351878	     -0.05578883	      0.88251763	     -0.00030726	     -0.20883286	      0.00533548	      0.00013197	     45.61125262
      2.62263886	     -0.05241559	     -0.00044343	     -0.19348423	     -0.05578287	      0.88251778	     -0.00030678	     -0.20882399	      0.00533007	      0.00013800	     45.76519640
      2.62399919	     -0.05236861	     -0.00046887	     -0.19343684	     -0.05577563	      0.88251797	     -0.00030617	     -0.20881224	      0.00532232	      0.00014610	     45.89721294
      2.62535952	     -0.05231669	     -0.00049539	     -0.19338449	     -0.05576839	      0.88251818	     -0.00030555	     -0.20879949	      0.00531315	      0.00015490	     46.10624098
      2.62648647	     -0.05227150	     -0.00051472	     -0.19333898	     -0.05576241	      0.88251835	     -0.00030502	     -0.20878824	      0.00530460	      0.00016280	     46.18786262
      2.62761342	     -0.05222360	     -0.00053553	     -0.19329072	     -0.05575644	      0.88251854	     -0.00030448	     -0.20877639	      0.00529509	      0.00017109	     46.35042994
      2.62898332	     -0.05216209	     -0.00055867	     -0.19322881	     -0.05574919	      0.88251878	     -0.00030381	     -0.20876123	      0.00528238	      0.00018178	     46.50412811
      2.63035323	     -0.05209682	     -0.00058325	     -0.19316308	     -0.05574197	      0.88251904	     -0.00030312	     -0.20874527	      0.00526829	      0.00019296	     46.72809843
      2.63143433	     -0.05204391	     -0.00059979	     -0.19310986	     -0.05573628	      0.88251925	     -0.00030257	     -0.20873216	      0.00525633	      0.00020218	     46.80979655
      2.63251543	     -0.05199083	     -0.00061764	     -0.19305644	     -0.05573060	      0.88251948	     -0.00030200	     -0.20871864	      0.00524351	      0.00021151	     46.93994366
      2.63394284	     -0.05192127	     -0.00063923	     -0.19298645	     -0.05572313	      0.88251979	     -0.00030124	     -0.20870026	      0.00522544	      0.00022389	     47.07634276
      2.63537025	     -0.05185187	     -0.00066201	     -0.19291657	     -0.05571568	      0.88252012	     -0.00030046	     -0.20868141	      0.00520605	      0.00023592	     47.26473766
      2.63641048	     -0.05180192	     -0.00067570	     -0.19286632	     -0.05571028	      0.88252037	     -0.00029989	     -0.20866744	      0.00519131	      0.00024444	     47.32076941
      2.63745071	     -0.05175278	     -0.00069083	     -0.19281685	     -0.05570488	      0.88252062	     -0.00029930	     -0.20865332	      0.00517597	      0.00025249	     47.42746333
      2.63895254	     -0.05168355	     -0.00071103	     -0.19274716	     -0.05569713	      0.88252101	     -0.00029844	     -0.20863272	      0.00515304	      0.00026314	     47.56455341
      2.64022909	     -0.05162574	     -0.00072884	     -0.19268894	     -0.05569056	      0.88252135	     -0.00029770	     -0.20861508	      0.00513284	      0.00027103	     47.69966063
      2.64150564	     -0.05156880	     -0.00074423	     -0.19263162	     -0.05568402	      0.88252170	     -0.00029694	     -0.20859733	      0.00511217	      0.00027777	     47.80236001
      2.64278218	     -0.05151346	     -0.00076144	     -0.19257586	     -0.05567751	      0.88252206	     -0.00029618	     -0.20857952	      0.00509092	      0.00028308	     47.92530989
      2.64405873	     -0.05145901	     -0.00077502	     -0.19252106	     -0.05567103	      0.88252243	     -0.00029540	     -0.20856167	      0.00506934	      0.00028697	     48.01235106
      2.64515328	     -0.05141267	     -0.00078894	     -0.19247437	     -0.05566549	      0.88252274	     -0.00029472	     -0.20854635	      0.00505045	      0.00028895	     48.09360675
      2.64624784	     -0.05136653	     -0.00080035	     -0.19242792	     -0.05565997	      0.88252306	     -0.00029404	     -0.20853100	      0.00503137	      0.00028978	     48.15861592
      2.64762855	     -0.05130854	     -0.00081529	     -0.19236954	     -0.05565304	      0.88252346	     -0.00029316	     -0.20851161	      0.00500694	      0.00028905	     48.24921232
      2.64900927	     -0.05125080	     -0.00082753	     -0.19231144	     -0.05564614	      0.88252386	     -0.00029228	     -0.20849217	      0.00498223	      0.00028641	     48.31924425
      2.65011151	     -0.05120509	     -0.00083900	     -0.19226541	     -0.05564066	      0.88252417	     -0.00029156	     -0.20847663	      0.00496220	      0.00028284	     48.36636781
      2.65121375	     -0.05115957	     -0.00084811	     -0.19221962	     -0.05563521	      0.88252448	     -0.00029084	     -0.20846108	      0.00494205	      0.00027806	     48.39863203
      2.65261381	     -0.05110170	     -0.00086036	     -0.19216138	     -0.05562830	      0.88252486	     -0.00028991	     -0.20844129	      0.00491616	      0.00027019	     48.44981453
      2.65401386	     -0.05104264	     -0.00086962	     -0.19210200	     -0.05562144	      0.88252523	     -0.00028896	     -0.20842146	      0.00489009	      0.00026048	     48.48351237
      2.65507428	     -0.05099780	     -0.00087851	     -0.19205688	     -0.05561626	      0.88252551	     -0.00028824	     -0.20840638	      0.00487009	      0.00025186	     48.49481535
      2.65613469	     -0.05095344	     -0.00088517	     -0.19201229	     -0.05561111	      0.88252577	     -0.00028752	     -0.20839128	      0.00484999	      0.00024231	     48.48915700
      2.65760202	     -0.05089321	     -0.00089489	     -0.19195171	     -0.05560401	      0.88252611	     -0.00028650	     -0.20837035	      0.00482186	      0.00022748	     48.48866553
      2.65906934	     -0.05083357	     -0.00090159	     -0.19189178	     -0.05559696	      0.88252643	     -0.00028547	     -0.20834944	      0.00479352	      0.00021099	     48.46803744
      2.66008860	     -0.05079270	     -0.00090826	     -0.19185066	     -0.05559208	      0.88252664	     -0.00028475	     -0.20833492	      0.00477361	      0.00019852	     48.44759769
      2.66110786	     -0.05075260	     -0.00091284	     -0.19181035	     -0.05558723	      0.88252684	     -0.00028403	     -0.20832043	      0.00475363	      0.00018537	     48.41130037
      2.66267014	     -0.05069321	     -0.00092027	     -0.19175063	     -0.05557983	      0.88252711	     -0.00028290	     -0.20829830	      0.00472276	      0.00016377	     48.36534286
      2.66396377	     -0.05064580	     -0.00092482	     -0.19170297	     -0.05557373	      0.88252731	     -0.00028197	     -0.20828011	      0.00469708	      0.00014467	     48.29895027
      2.66525741	     -0.05059993	     -0.00093068	     -0.19165682	     -0.05556767	      0.88252749	     -0.00028102	     -0.20826204	      0.00467125	      0.00012442	     48.26527992
      2.66655105	     -0.05055468	     -0.00093363	     -0.19161135	     -0.05556165	      0.88252763	     -0.00028007	     -0.20824412	      0.00464541	      0.00010323	     48.18056511
      2.66770581	     -0.05051410	     -0.00093823	     -0.19157052	     -0.05555630	      0.88252774	     -0.00027921	     -0.20822823	      0.00462225	      0.00008346	     48.15233080
      2.66886057	     -0.05047357	     -0.00094029	     -0.19152980	     -0.05555097	      0.88252783	     -0.00027835	     -0.20821241	      0.00459912	      0.00006313	     48.07027501
      2.67001534	     -0.05043323	     -0.00094326	     -0.19148924	     -0.05554568	      0.88252789	     -0.00027748	     -0.20819666	      0.00457592	      0.00004222	     48.02093382
      2.67150429	     -0.05038058	     -0.00094544	     -0.19143634	     -0.05553888	      0.88252793	     -0.00027635	     -0.20817646	      0.00454599	      0.00001469	     47.91606308
      2.67268394	     -0.05034030	     -0.00094854	     -0.19139584	     -0.05553354	      0.88252793	     -0.00027546	     -0.20816058	      0.00452217	     -0.00000757	     47.86571883
      2.67386359	     -0.05030070	     -0.00094939	     -0.19135604	     -0.05552822	      0.88252791	     -0.00027455	     -0.20814482	      0.00449839	     -0.00003004	     47.76366459
      2.67504324	     -0.05026157	     -0.00095118	     -0.19131671	     -0.05552292	      0.88252786	     -0.00027364	     -0.20812918	      0.00447456	     -0.00005276	     47.70355291
      2.67651365	     -0.05021314	     -0.00095117	     -0.19126805	     -0.05551637	      0.88252776	     -0.00027250	     -0.20810983	      0.00444493	     -0.00008118	     47.58357867
      2.67767785	     -0.05017472	     -0.00095230	     -0.19122943	     -0.05551120	      0.88252766	     -0.00027159	     -0.20809462	      0.00442145	     -0.00010373	     47.53906975
      2.67884206	     -0.05013614	     -0.00095116	     -0.19119070	     -0.05550607	      0.88252752	     -0.00027067	     -0.20807949	      0.00439806	     -0.00012613	     47.43539034
      2.68000627	     -0.05009718	     -0.00095076	     -0.19115156	     -0.05550096	      0.88252736	     -0.00026976	     -0.20806443	      0.00437469	     -0.00014836	     47.37510626
      2.68153549	     -0.05004680	     -0.00094823	     -0.19110098	     -0.05549430	      0.88252711	     -0.00026854	     -0.20804472	      0.00434415	     -0.00017709	     47.24255674
      2.68269658	     -0.05000955	     -0.00094766	     -0.19106355	     -0.05548927	      0.88252690	     -0.00026761	     -0.20802985	      0.00432098	     -0.00019857	     47.19514904
      2.68385767	     -0.04997261	     -0.00094494	     -0.19102648	     -0.05548426	      0.88252665	     -0.00026668	     -0.20801505	      0.00429798	     -0.00021963	     47.08855944
      2.68525391	     -0.04992757	     -0.00094267	     -0.19098126	     -0.05547828	      0.88252633	     -0.00026556	     -0.20799735	      0.00427047	     -0.00024444	     47.03294922
      2.68665015	     -0.04988094	     -0.00093719	     -0.19093450	     -0.05547234	      0.88252597	     -0.00026442	     -0.20797971	      0.00424330	     -0.00026843	     46.90197502
      2.68770601	     -0.04984424	     -0.00093512	     -0.19089766	     -0.05546787	      0.88252568	     -0.00026356	     -0.20796636	      0.00422283	     -0.00028608	     46.87793675
      2.68876187	     -0.04980654	     -0.00093073	     -0.19085986	     -0.05546342	      0.88252537	     -0.00026270	     -0.20795298	      0.00420258	     -0.00030312	     46.79657734
      2.69027724	     -0.04975233	     -0.00092485	     -0.19080550	     -0.05545707	      0.88252489	     -0.00026145	     -0.20793373	      0.00417374	     -0.00032656	     46.71865167
      2.69159022	     -0.04970592	     -0.00091799	     -0.19075899	     -0.05545161	      0.88252445	     -0.00026037	     -0.20791704	      0.00414904	     -0.00034582	     46.60063372
      2.69290321	     -0.04966011	     -0.00091248	     -0.19071306	     -0.05544618	      0.88252398	     -0.00025928	     -0.20790038	      0.00412454	     -0.00036419	     46.56126574
      2.69421620	     -0.04961453	     -0.00090380	     -0.19066740	     -0.05544078	      0.88252349	     -0.00025818	     -0.20788377	      0.00410042	     -0.00038153	     46.41837926
      2.69536351	     -0.04957444	     -0.00089825	     -0.19062720	     -0.05543609	      0.88252305	     -0.00025722	     -0.20786930	      0.00407950	     -0.00039597	     46.39682783
      2.69651083	     -0.04953434	     -0.00089017	     -0.19058705	     -0.05543142	      0.88252258	     -0.00025625	     -0.20785488	      0.00405892	     -0.00040961	     46.29250305
      2.69765815	     -0.04949518	     -0.00088268	     -0.19054781	     -0.05542677	      0.88252211	     -0.00025528	     -0.20784052	      0.00403853	     -0.00042254	     46.23793410
      2.69925805	     -0.04944397	     -0.00087041	     -0.19049652	     -0.05542033	      0.88252142	     -0.00025392	     -0.20782067	      0.00401055	     -0.00043941	     46.10650449
      2.70044322	     -0.04940938	     -0.00086262	     -0.19046185	     -0.05541559	      0.88252089	     -0.00025291	     -0.20780620	      0.00399008	     -0.00045122	     46.07874482
      2.70162839	     -0.04937736	     -0.00085282	     -0.19042978	     -0.05541088	      0.88252035	     -0.00025189	     -0.20779198	      0.00397000	     -0.00046247	     45.98440528
      2.70281357	     -0.04934744	     -0.00084387	     -0.19039980	     -0.05540618	      0.88251979	     -0.00025086	     -0.20777805	      0.00395018	     -0.00047335	     45.96558372
      2.70437124	     -0.04931048	     -0.00083005	     -0.19036278	     -0.05540005	      0.88251904	     -0.00024950	     -0.20776019	      0.00392464	     -0.00048708	     45.90351354
      2.70553566	     -0.04928435	     -0.00082104	     -0.19033658	     -0.05539549	      0.88251847	     -0.00024848	     -0.20774718	      0.00390573	     -0.00049709	     45.95420602
      2.70670009	     -0.04925938	     -0.00080992	     -0.19031158	     -0.05539095	      0.88251789	     -0.00024745	     -0.20773445	      0.00388709	     -0.00050682	     45.93569156
      2.70813121	     -0.04923032	     -0.00079731	     -0.19028246	     -0.05538541	      0.88251715	     -0.00024618	     -0.20771919	      0.00386433	     -0.00051857	     46.02046208
      2.70941331	     -0.04920567	     -0.00078375	     -0.19025780	     -0.05538046	      0.88251648	     -0.00024504	     -0.20770587	      0.00384423	     -0.00052887	     46.01948106
      2.71069542	     -0.04918248	     -0.00077199	     -0.19023455	     -0.05537555	      0.88251580	     -0.00024388	     -0.20769288	      0.00382427	     -0.00053913	     46.15445895
      2.71197752	     -0.04916074	     -0.00075730	     -0.19021281	     -0.05537066	      0.88251510	     -0.00024272	     -0.20768023	      0.00380473	     -0.00054923	     46.16416935
      2.71325963	     -0.04914082	     -0.00074485	     -0.19019285	     -0.05536579	      0.88251439	     -0.00024155	     -0.20766791	      0.00378546	     -0.00055938	     46.33101246
      2.71454173	     -0.04912254	     -0.00072909	     -0.19017459	     -0.05536095	      0.88251367	     -0.00024037	     -0.20765595	      0.00376681	     -0.00056942	     46.33941236
      2.71582384	     -0.04910594	     -0.00071564	     -0.19015797	     -0.05535613	      0.88251293	     -0.00023918	     -0.20764434	      0.00374862	     -0.00057952	     46.53117455
      2.71710594	     -0.04909064	     -0.00069839	     -0.19014272	     -0.05535134	      0.88251218	     -0.00023798	     -0.20763309	      0.00373128	     -0.00058939	     46.52468660
      2.71838805	     -0.04907693	     -0.00068426	     -0.19012900	     -0.05534657	      0.88251142	     -0.00023678	     -0.20762220	      0.00371457	     -0.00059922	     46.72868207
      2.71953683	     -0.04906569	     -0.00066826	     -0.19011782	     -0.05534231	      0.88251072	     -0.00023569	     -0.20761274	      0.00370051	     -0.00060783	     46.70633388
      2.72068561	     -0.04905546	     -0.00065408	     -0.19010762	     -0.05533806	      0.88251002	     -0.00023459	     -0.20760357	      0.00368712	     -0.00061638	     46.82700860
      2.72208440	     -0.04904375	     -0.00063481	     -0.19009600	     -0.05533292	      0.88250915	     -0.00023325	     -0.20759277	      0.00367202	     -0.00062661	     46.87376069
      2.72348319	     -0.04903294	     -0.00061697	     -0.19008524	     -0.05532779	      0.88250827	     -0.00023190	     -0.20758236	      0.00365808	     -0.00063669	     47.04792495
      2.72466214	     -0.04902438	     -0.00059930	     -0.19007679	     -0.05532348	      0.88250751	     -0.00023075	     -0.20757388	      0.00364743	     -0.00064495	     47.01312583
      2.72584108	     -0.04901672	     -0.00058335	     -0.19006921	     -0.05531919	      0.88250675	     -0.00022959	     -0.20756566	      0.00363758	     -0.00065309	     47.11637225
      2.72702003	     -0.04900965	     -0.00056593	     -0.19006225	     -0.05531491	      0.88250597	     -0.00022843	     -0.20755769	      0.00362869	     -0.00066102	     47.12780686
      2.72861502	     -0.04900117	     -0.00054359	     -0.19005390	     -0.05530913	      0.88250491	     -0.00022684	     -0.20754733	      0.00361802	     -0.00067151	     47.25115285
      2.72981227	     -0.04899507	     -0.00052475	     -0.19004794	     -0.05530480	      0.88250410	     -0.00022563	     -0.20753984	      0.00361116	     -0.00067910	     47.19263285
      2.73100951	     -0.04898959	     -0.00050744	     -0.19004258	     -0.05530048	      0.88250328	     -0.00022443	     -0.20753260	      0.00360509	     -0.00068654	     47.27258295
      2.73220675	     -0.04898444	     -0.00048865	     -0.19003758	     -0.05529617	      0.88250246	     -0.00022321	     -0.20752559	      0.00359995	     -0.00069376	     47.25467280
      2.73380221	     -0.04897883	     -0.00046482	     -0.19003216	     -0.05529043	      0.88250134	     -0.00022157	     -0.20751662	      0.00359433	     -0.00070309	     47.34671057
      2.73498403	     -0.04897491	     -0.00044504	     -0.19002842	     -0.05528618	      0.88250051	     -0.00022035	     -0.20751025	      0.00359118	     -0.00070968	     47.25219989
      2.73616584	     -0.04897199	     -0.00042691	     -0.19002565	     -0.05528194	      0.88249967	     -0.00021912	     -0.20750409	      0.00358870	     -0.00071607	     47.29662264
      2.73762100	     -0.04896896	     -0.00040265	     -0.19002285	     -0.05527672	      0.88249862	     -0.00021760	     -0.20749683	      0.00358674	     -0.00072357	     47.22010285
      2.73891864	     -0.04896765	     -0.00038273	     -0.19002172	     -0.05527207	      0.88249768	     -0.00021623	     -0.20749064	      0.00358582	     -0.00072999	     47.28882287
      2.74021627	     -0.04896636	     -0.00036014	     -0.19002066	     -0.05526741	      0.88249672	     -0.00021485	     -0.20748474	      0.00358584	     -0.00073605	     47.16546498
      2.74151390	     -0.04896683	     -0.00034010	     -0.19002131	     -0.05526276	      0.88249576	     -0.00021346	     -0.20747911	      0.00358655	     -0.00074186	     47.23509374
      2.74281153	     -0.04896700	     -0.00031698	     -0.19002173	     -0.05525810	      0.88249480	     -0.00021206	     -0.20747376	      0.00358816	     -0.00074728	     47.08781373
      2.74410917	     -0.04896947	     -0.00029690	     -0.19002438	     -0.05525345	      0.88249383	     -0.00021065	     -0.20746869	      0.00359039	     -0.00075242	     47.15370028
      2.74540680	     -0.04897144	     -0.00027324	     -0.19002662	     -0.05524879	      0.88249285	     -0.00020924	     -0.20746392	      0.00359350	     -0.00075717	     46.98346656
      2.74670443	     -0.04897766	     -0.00025332	     -0.19003302	     -0.05524412	      0.88249186	     -0.00020781	     -0.20745945	      0.00359716	     -0.00076169	     47.03873026
      2.74800206	     -0.04898417	     -0.00022932	     -0.19003981	     -0.05523945	      0.88249087	     -0.00020638	     -0.20745536	      0.00360166	     -0.00076588	     46.84436089
      2.74929970	     -0.04899702	     -0.00020982	     -0.19005284	     -0.05523477	      0.88248987	     -0.00020493	     -0.20745166	      0.00360669	     -0.00076995	     46.87981404
      2.75045197	     -0.04900803	     -0.00018865	     -0.19006409	     -0.05523061	      0.88248898	     -0.00020365	     -0.20744878	      0.00361186	     -0.00077339	     46.70488966
      2.75160424	     -0.04902388	     -0.00017005	     -0.19008014	     -0.05522645	      0.88248809	     -0.00020235	     -0.20744628	      0.00361751	     -0.00077679	     46.65250032
      2.75302571	     -0.04904516	     -0.00014514	     -0.19010169	     -0.05522130	      0.88248698	     -0.00020074	     -0.20744380	      0.00362531	     -0.00078093	     46.52038816
      2.75444719	     -0.04907331	     -0.00012265	     -0.19013009	     -0.05521614	      0.88248587	     -0.00019912	     -0.20744199	      0.00363394	     -0.00078513	     46.45320915
      2.75560988	     -0.04909536	     -0.00010128	     -0.19015239	     -0.05521191	      0.88248496	     -0.00019779	     -0.20744106	      0.00364173	     -0.00078857	     46.32054104
      2.75677257	     -0.04912284	     -0.00008247	     -0.19018009	     -0.05520767	      0.88248404	     -0.00019646	     -0.20744061	      0.00365008	     -0.00079207	     46.22606193
      2.75820209	     -0.04915648	     -0.00005708	     -0.19021404	     -0.05520245	      0.88248290	     -0.00019480	     -0.20744075	      0.00366122	     -0.00079648	     46.10609178
      2.75963161	     -0.04919817	     -0.00003454	     -0.19025600	     -0.05519721	      0.88248176	     -0.00019314	     -0.20744162	      0.00367325	     -0.00080108	     45.96261782
      2.76073664	     -0.04922708	     -0.00001372	     -0.19028519	     -0.05519314	      0.88248087	     -0.00019184	     -0.20744284	      0.00368319	     -0.00080479	     45.88303610
      2.76184166	     -0.04926229	      0.00000447	     -0.19032063	     -0.05518907	      0.88247998	     -0.00019054	     -0.20744451	      0.00369368	     -0.00080858	     45.76559456
      2.76333936	     -0.04931083	      0.00003046	     -0.19036951	     -0.05518352	      0.88247877	     -0.00018877	     -0.20744753	      0.00370873	     -0.00081381	     45.66533654
      2.76483705	     -0.04936881	      0.00005349	     -0.19042779	     -0.05517796	      0.88247754	     -0.00018699	     -0.20745143	      0.00372472	     -0.00081902	     45.46608115
      2.76589578	     -0.04940611	      0.00007278	     -0.19046537	     -0.05517401	      0.88247667	     -0.00018573	     -0.20745477	      0.00373649	     -0.00082270	     45.43763394
      2.76695452	     -0.04945027	      0.00008964	     -0.19050977	     -0.05517004	      0.88247580	     -0.00018446	     -0.20745856	      0.00374870	     -0.00082632	     45.31938224
      2.76854485	     -0.04951749	      0.00011542	     -0.19057736	     -0.05516407	      0.88247448	     -0.00018254	     -0.20746514	      0.00376773	     -0.00083151	     45.22447129
      2.76987553	     -0.04957899	      0.00013544	     -0.19063915	     -0.05515904	      0.88247337	     -0.00018093	     -0.20747142	      0.00378429	     -0.00083544	     45.05586990
      2.77120622	     -0.04963741	      0.00015732	     -0.19069791	     -0.05515400	      0.88247226	     -0.00017932	     -0.20747840	      0.00380130	     -0.00083890	     45.03951803
      2.77253691	     -0.04970488	      0.00017613	     -0.19076568	     -0.05514893	      0.88247114	     -0.00017770	     -0.20748599	      0.00381881	     -0.00084169	     44.82605447
      2.77372921	     -0.04976114	      0.00019562	     -0.19082225	     -0.05514436	      0.88247014	     -0.00017624	     -0.20749339	      0.00383473	     -0.00084368	     44.81833016
      2.77492151	     -0.04982505	      0.00021257	     -0.19088644	     -0.05513978	      0.88246913	     -0.00017478	     -0.20750128	      0.00385098	     -0.00084510	     44.65000191
      2.77611381	     -0.04988641	      0.00023116	     -0.19094813	     -0.05513518	      0.88246812	     -0.00017332	     -0.20750968	      0.00386745	     -0.00084600	     44.59361413
      2.77764318	     -0.04997162	      0.00025318	     -0.19103373	     -0.05512925	      0.88246683	     -0.00017145	     -0.20752111	      0.00388898	     -0.00084631	     44.40153752
      2.77886505	     -0.05003700	      0.00027243	     -0.19109946	     -0.05512449	      0.88246579	     -0.00016995	     -0.20753080	      0.00390641	     -0.00084601	     44.36848569
      2.78008693	     -0.05010924	      0.00028917	     -0.19117202	     -0.05511970	      0.88246476	     -0.00016845	     -0.20754092	      0.00392418	     -0.00084519	     44.21230198
      2.78130881	     -0.05017890	      0.00030696	     -0.19124203	     -0.05511490	      0.88246373	     -0.00016695	     -0.20755149	      0.00394221	     -0.00084394	     44.15560274
      2.78281403	     -0.05027063	      0.00032618	     -0.19133415	     -0.05510895	      0.88246246	     -0.00016511	     -0.20756502	      0.00396488	     -0.00084167	     44.00137178
      2.78402238	     -0.05033946	      0.00034301	     -0.19140333	     -0.05510414	      0.88246144	     -0.00016364	     -0.20757629	      0.00398333	     -0.00083927	     43.97361605
      2.78523072	     -0.05041348	      0.00035724	     -0.19147767	     -0.05509932	      0.88246043	     -0.00016217	     -0.20758782	      0.00400208	     -0.00083625	     43.83921293
      2.78643907	     -0.05048360	      0.00037247	     -0.19154814	     -0.05509447	      0.88245942	     -0.00016071	     -0.20759960	      0.00402096	     -0.00083269	     43.76332907
      2.78800234	     -0.05057604	      0.00038928	     -0.19164098	     -0.05508817	      0.88245813	     -0.00015883	     -0.20761509	      0.00404568	     -0.00082722	     43.61131724
      2.78920852	     -0.05064320	      0.00040348	     -0.19170849	     -0.05508327	      0.88245713	     -0.00015739	     -0.20762726	      0.00406487	     -0.00082245	     43.51621206
      2.79041469	     -0.05071511	      0.00041503	     -0.19178071	     -0.05507836	      0.88245614	     -0.00015596	     -0.20763954	      0.00408427	     -0.00081724	     43.39002082
      2.79162087	     -0.05078224	      0.00042752	     -0.19184818	     -0.05507342	      0.88245516	     -0.00015453	     -0.20765194	      0.00410385	     -0.00081170	     43.30431707
      2.79322600	     -0.05087334	      0.00044163	     -0.19193968	     -0.05506681	      0.88245386	     -0.00015266	     -0.20766845	      0.00413025	     -0.00080366	     43.17666053
      2.79442461	     -0.05093444	      0.00045330	     -0.19200112	     -0.05506185	      0.88245290	     -0.00015128	     -0.20768075	      0.00415009	     -0.00079722	     43.09718373
      2.79562321	     -0.05099788	      0.00046211	     -0.19206486	     -0.05505686	      0.88245195	     -0.00014991	     -0.20769291	      0.00417011	     -0.00079028	     43.02826945
      2.79708353	     -0.05106741	      0.00047378	     -0.19213478	     -0.05505076	      0.88245080	     -0.00014826	     -0.20770747	      0.00419455	     -0.00078119	     42.93151974
      2.79838733	     -0.05113176	      0.00048098	     -0.19219942	     -0.05504527	      0.88244979	     -0.00014681	     -0.20772012	      0.00421642	     -0.00077240	     42.89191695
      2.79969114	     -0.05118806	      0.00049004	     -0.19225605	     -0.05503976	      0.88244879	     -0.00014538	     -0.20773245	      0.00423820	     -0.00076304	     42.78066894
      2.80099495	     -0.05124874	      0.00049532	     -0.19231699	     -0.05503422	      0.88244780	     -0.00014397	     -0.20774438	      0.00425994	     -0.00075311	     42.77986347
      2.80229875	     -0.05130202	      0.00050302	     -0.19237059	     -0.05502865	      0.88244683	     -0.00014259	     -0.20775597	      0.00428155	     -0.00074272	     42.64936591
      2.80360256	     -0.05136090	      0.00050622	     -0.19242971	     -0.05502306	      0.88244587	     -0.00014122	     -0.20776717	      0.00430309	     -0.00073197	     42.70594736
      2.80490637	     -0.05141172	      0.00051229	     -0.19248084	     -0.05501743	      0.88244492	     -0.00013988	     -0.20777804	      0.00432454	     -0.00072103	     42.56373065
      2.80621018	     -0.05146825	      0.00051316	     -0.19253757	     -0.05501178	      0.88244399	     -0.00013857	     -0.20778850	      0.00434593	     -0.00070995	     42.70170154
      2.80751398	     -0.05151702	      0.00051772	     -0.19258662	     -0.05500610	      0.88244307	     -0.00013727	     -0.20779863	      0.00436727	     -0.00069876	     42.52097985
      2.80866996	     -0.05156494	      0.00051708	     -0.19263471	     -0.05500104	      0.88244227	     -0.00013615	     -0.20780725	      0.00438607	     -0.00068879	     42.66246519
      2.80982594	     -0.05160784	      0.00051877	     -0.19267783	     -0.05499596	      0.88244147	     -0.00013505	     -0.20781560	      0.00440482	     -0.00067882	     42.58007366
      2.81123143	     -0.05166079	      0.00051797	     -0.19273099	     -0.05498975	      0.88244053	     -0.00013374	     -0.20782532	      0.00442742	     -0.00066679	     42.69310194
      2.81263692	     -0.05170952	      0.00051887	     -0.19277998	     -0.05498352	      0.88243960	     -0.00013245	     -0.20783459	      0.00444986	     -0.00065489	     42.56890015
      2.81377715	     -0.05175047	      0.00051581	     -0.19282106	     -0.05497843	      0.88243886	     -0.00013144	     -0.20784176	      0.00446778	     -0.00064540	     42.78905288
      2.81491738	     -0.05178830	      0.00051441	     -0.19285906	     -0.05497333	      0.88243813	     -0.00013044	     -0.20784865	      0.00448554	     -0.00063598	     42.76882156
      2.81634564	     -0.05183496	      0.00050992	     -0.19290589	     -0.05496690	      0.88243723	     -0.00012923	     -0.20785684	      0.00450733	     -0.00062428	     42.97502646
      2.81777390	     -0.05187839	      0.00050700	     -0.19294952	     -0.05496045	      0.88243635	     -0.00012805	     -0.20786457	      0.00452866	     -0.00061260	     42.89561447
      2.81885834	     -0.05191126	      0.00050146	     -0.19298247	     -0.05495553	      0.88243569	     -0.00012718	     -0.20787011	      0.00454432	     -0.00060384	     43.17911431
      2.81994278	     -0.05194209	      0.00049749	     -0.19301342	     -0.05495060	      0.88243504	     -0.00012633	     -0.20787538	      0.00455972	     -0.00059510	     43.22328952
      2.82144204	     -0.05198312	      0.00048980	     -0.19305458	     -0.05494374	      0.88243415	     -0.00012519	     -0.20788220	      0.00458034	     -0.00058312	     43.48434697
      2.82294131	     -0.05202125	      0.00048324	     -0.19309285	     -0.05493686	      0.88243329	     -0.00012408	     -0.20788850	      0.00460037	     -0.00057113	     43.47350223
      2.82397262	     -0.05204693	      0.00047568	     -0.19311857	     -0.05493211	      0.88243270	     -0.00012335	     -0.20789253	      0.00461361	     -0.00056294	     43.80509153
      2.82500393	     -0.05207120	      0.00046973	     -0.19314292	     -0.05492735	      0.88243213	     -0.00012264	     -0.20789631	      0.00462661	     -0.00055469	     43.90276353
      2.82660772	     -0.05210695	      0.00045868	     -0.19317876	     -0.05491991	      0.88243125	     -0.00012157	     -0.20790171	      0.00464615	     -0.00054187	     44.21578739
      2.82792011	     -0.05213447	      0.00044987	     -0.19320635	     -0.05491380	      0.88243054	     -0.00012073	     -0.20790567	      0.00466168	     -0.00053135	     44.32712204
      2.82923251	     -0.05216098	      0.00043848	     -0.19323289	     -0.05490767	      0.88242985	     -0.00011993	     -0.20790922	      0.00467668	     -0.00052085	     44.70385115
      2.83054490	     -0.05218630	      0.00042865	     -0.19325828	     -0.05490153	      0.88242918	     -0.00011916	     -0.20791239	      0.00469139	     -0.00051023	     44.74178924
      2.83171604	     -0.05220817	      0.00041679	     -0.19328014	     -0.05489603	      0.88242858	     -0.00011850	     -0.20791488	      0.00470407	     -0.00050081	     45.13804908
      2.83288719	     -0.05222924	      0.00040641	     -0.19330123	     -0.05489051	      0.88242800	     -0.00011787	     -0.20791707	      0.00471660	     -0.00049133	     45.23244064
      2.83405834	     -0.05224937	      0.00039412	     -0.19332136	     -0.05488498	      0.88242743	     -0.00011728	     -0.20791897	      0.00472883	     -0.00048192	     45.53566255
      2.83555232	     -0.05227163	      0.00037935	     -0.19334363	     -0.05487790	      0.88242672	     -0.00011655	     -0.20792094	      0.00474424	     -0.00046989	     45.72192777
      2.83673813	     -0.05228469	      0.00036566	     -0.19335666	     -0.05487227	      0.88242617	     -0.00011601	     -0.20792206	      0.00475618	     -0.00046033	     46.13157124
      2.83792393	     -0.05229223	      0.00035381	     -0.19336421	     -0.05486662	      0.88242563	     -0.00011550	     -0.20792269	      0.00476803	     -0.00045056	     46.27690230
      2.83910974	     -0.05229369	      0.00034075	     -0.19336566	     -0.05486096	      0.88242510	     -0.00011502	     -0.20792273	      0.00477960	     -0.00044054	     46.61996248
      2.84059515	     -0.05228689	      0.00032606	     -0.19335890	     -0.05485385	      0.88242446	     -0.00011447	     -0.20792181	      0.00479380	     -0.00042738	     46.83538140
      2.84175991	     -0.05227552	      0.00031291	     -0.19334752	     -0.05484826	      0.88242397	     -0.00011406	     -0.20792027	      0.00480451	     -0.00041651	     47.24892097
      2.84292467	     -0.05225919	      0.00030155	     -0.19333120	     -0.05484266	      0.88242349	     -0.00011369	     -0.20791797	      0.00481497	     -0.00040496	     47.40752130
      2.84408943	     -0.05223736	      0.00028913	     -0.19330937	     -0.05483704	      0.88242302	     -0.00011335	     -0.20791488	      0.00482502	     -0.00039273	     47.73462396
      2.84563660	     -0.05219886	      0.00027432	     -0.19327090	     -0.05482957	      0.88242243	     -0.00011294	     -0.20790949	      0.00483783	     -0.00037521	     47.98349124
      2.84679086	     -0.05216338	      0.00026177	     -0.19323541	     -0.05482398	      0.88242200	     -0.00011267	     -0.20790447	      0.00484684	     -0.00036117	     48.38921611
      2.84794513	     -0.05212310	      0.00025098	     -0.19319515	     -0.05481838	      0.88242159	     -0.00011244	     -0.20789858	      0.00485548	     -0.00034617	     48.55779508
      2.84935302	     -0.05206739	      0.00023639	     -0.19313942	     -0.05481154	      0.88242112	     -0.00011219	     -0.20789022	      0.00486532	     -0.00032665	     48.97716686
      2.85060656	     -0.05201109	      0.00022534	     -0.19308313	     -0.05480543	      0.88242072	     -0.00011200	     -0.20788168	      0.00487355	     -0.00030801	     49.11214557
      2.85186010	     -0.05194902	      0.00021225	     -0.19302104	     -0.05479932	      0.88242035	     -0.00011185	     -0.20787209	      0.00488108	     -0.00028824	     49.52846940
      2.85311364	     -0.05188150	      0.00020155	     -0.19295352	     -0.05479320	      0.88242000	     -0.00011174	     -0.20786146	      0.00488805	     -0.00026722	     49.64219610
      2.85436718	     -0.05180841	      0.00018856	     -0.19288037	     -0.05478706	      0.88241968	     -0.00011166	     -0.20784979	      0.00489419	     -0.00024506	     50.05572256
      2.85562072	     -0.05173019	      0.00017804	     -0.19280214	     -0.05478093	      0.88241939	     -0.00011162	     -0.20783712	      0.00489962	     -0.00022163	     50.14265563
      2.85687426	     -0.05164840	      0.00016493	     -0.19272027	     -0.05477478	      0.88241912	     -0.00011161	     -0.20782348	      0.00490408	     -0.00019716	     50.54738568
      2.85812781	     -0.05156345	      0.00015489	     -0.19263528	     -0.05476863	      0.88241889	     -0.00011164	     -0.20780893	      0.00490773	     -0.00017158	     50.61417797
      2.85938135	     -0.05147468	      0.00014214	     -0.19254641	     -0.05476248	      0.88241869	     -0.00011171	     -0.20779350	      0.00491035	     -0.00014515	     51.03458433
      2.86063489	     -0.05138210	      0.00013254	     -0.19245378	     -0.05475632	      0.88241853	     -0.00011181	     -0.20777721	      0.00491216	     -0.00011782	     51.09061961
      2.86188843	     -0.05128538	      0.00012005	     -0.19235693	     -0.05475016	      0.88241840	     -0.00011195	     -0.20776008	      0.00491288	     -0.00008989	     51.51952229
      2.86314197	     -0.05118495	      0.00011105	     -0.19225643	     -0.05474400	      0.88241830	     -0.00011213	     -0.20774212	      0.00491277	     -0.00006132	     51.55358318
      2.86439551	     -0.05108151	      0.00009881	     -0.19215284	     -0.05473785	      0.88241825	     -0.00011234	     -0.20772334	      0.00491151	     -0.00003245	     51.97774394
      2.86552260	     -0.05098640	      0.00009089	     -0.19205764	     -0.05473231	      0.88241822	     -0.00011256	     -0.20770579	      0.00490964	     -0.00000622	     51.99760073
      2.86664968	     -0.05088994	      0.00008102	     -0.19196103	     -0.05472678	      0.88241823	     -0.00011280	     -0.20768765	      0.00490688	      0.00001995	     52.25483922
      2.86801614	     -0.05077165	      0.00007062	     -0.19184258	     -0.05472008	      0.88241828	     -0.00011314	     -0.20766493	      0.00490255	      0.00005149	     52.39411390
      2.86938261	     -0.05065226	      0.00005841	     -0.19172296	     -0.05471338	      0.88241837	     -0.00011353	     -0.20764149	      0.00489704	      0.00008241	     52.74321427
      2.87053621	     -0.05055126	      0.00005022	     -0.19162180	     -0.05470774	      0.88241848	     -0.00011389	     -0.20762120	      0.00489164	      0.00010794	     52.77099342
      2.87168981	     -0.05045007	      0.00003999	     -0.19152039	     -0.05470210	      0.88241862	     -0.00011427	     -0.20760049	      0.00488545	      0.00013268	     53.02106556
      2.87284341	     -0.05034893	      0.00003078	     -0.19141905	     -0.05469646	      0.88241879	     -0.00011469	     -0.20757941	      0.00487860	      0.00015658	     53.14193462
      2.87439998	     -0.05021388	      0.00001686	     -0.19128365	     -0.05468888	      0.88241906	     -0.00011531	     -0.20755047	      0.00486822	      0.00018727	     53.44749754
      2.87557459	     -0.05011343	      0.00000783	     -0.19118296	     -0.05468317	      0.88241929	     -0.00011580	     -0.20752833	      0.00485961	      0.00020918	     53.48450110
      2.87674921	     -0.05001433	     -0.00000304	     -0.19108357	     -0.05467746	      0.88241955	     -0.00011634	     -0.20750599	      0.00485024	      0.00022982	     53.69898038
      2.87792382	     -0.04991716	     -0.00001290	     -0.19098611	     -0.05467177	      0.88241983	     -0.00011690	     -0.20748350	      0.00484024	      0.00024914	     53.78702248
      2.87946676	     -0.04979300	     -0.00002754	     -0.19086152	     -0.05466431	      0.88242023	     -0.00011768	     -0.20745382	      0.00482604	      0.00027229	     54.04045056
      2.88062283	     -0.04970277	     -0.00003690	     -0.19077099	     -0.05465874	      0.88242055	     -0.00011831	     -0.20743156	      0.00481476	      0.00028793	     54.04813094
      2.88177890	     -0.04961377	     -0.00004863	     -0.19068163	     -0.05465318	      0.88242090	     -0.00011896	     -0.20740933	      0.00480281	      0.00030200	     54.20876734
      2.88319497	     -0.04951023	     -0.00006176	     -0.19057766	     -0.05464639	      0.88242133	     -0.00011980	     -0.20738227	      0.00478740	      0.00031714	     54.25071688
      2.88446454	     -0.04942196	     -0.00007519	     -0.19048895	     -0.05464032	      0.88242174	     -0.00012059	     -0.20735825	      0.00477282	      0.00032851	     54.42644627
      2.88573411	     -0.04933813	     -0.00008632	     -0.19040472	     -0.05463427	      0.88242217	     -0.00012142	     -0.20733451	      0.00475773	      0.00033784	     54.41615913
      2.88700368	     -0.04925829	     -0.00009980	     -0.19032443	     -0.05462824	      0.88242260	     -0.00012228	     -0.20731110	      0.00474200	      0.00034493	     54.58158876
      2.88827325	     -0.04918184	     -0.00011045	     -0.19024757	     -0.05462223	      0.88242304	     -0.00012317	     -0.20728803	      0.00472588	      0.00034987	     54.54944894
      2.88954282	     -0.04910928	     -0.00012379	     -0.19017453	     -0.05461624	      0.88242349	     -0.00012410	     -0.20726533	      0.00470920	      0.00035252	     54.69595437
      2.89081239	     -0.04903988	     -0.00013375	     -0.19010473	     -0.05461028	      0.88242394	     -0.00012506	     -0.20724300	      0.00469220	      0.00035303	     54.63751050
      2.89208196	     -0.04897450	     -0.00014677	     -0.19003886	     -0.05460433	      0.88242438	     -0.00012605	     -0.20722105	      0.00467470	      0.00035126	     54.76285525
      2.89335154	     -0.04891211	     -0.00015586	     -0.18997607	     -0.05459841	      0.88242483	     -0.00012707	     -0.20719950	      0.00465696	      0.00034744	     54.67695117
      2.89447841	     -0.04885989	     -0.00016683	     -0.18992342	     -0.05459317	      0.88242522	     -0.00012801	     -0.20718070	      0.00464084	      0.00034221	     54.74234129
      2.89560529	     -0.04880891	     -0.00017530	     -0.18987207	     -0.05458795	      0.88242560	     -0.00012897	     -0.20716221	      0.00462456	      0.00033544	     54.70610963
      2.89699841	     -0.04874885	     -0.00018696	     -0.18981152	     -0.05458152	      0.88242606	     -0.00013019	     -0.20713974	      0.00460409	      0.00032496	     54.72079933
      2.89839152	     -0.04869185	     -0.00019621	     -0.18975407	     -0.05457512	      0.88242650	     -0.00013145	     -0.20711771	      0.00458336	      0.00031238	     54.64544740
      2.89954050	     -0.04864945	     -0.00020622	     -0.18971124	     -0.05456986	      0.88242685	     -0.00013252	     -0.20709989	      0.00456597	      0.00030041	     54.63992418
      2.90068947	     -0.04860840	     -0.00021372	     -0.18966981	     -0.05456463	      0.88242719	     -0.00013361	     -0.20708241	      0.00454846	      0.00028716	     54.56788933
      2.90208604	     -0.04856368	     -0.00022450	     -0.18962459	     -0.05455829	      0.88242758	     -0.00013497	     -0.20706162	      0.00452693	      0.00026937	     54.50826211
      2.90348261	     -0.04852033	     -0.00023216	     -0.18958082	     -0.05455198	      0.88242794	     -0.00013637	     -0.20704137	      0.00450525	      0.00024992	     54.42219062
      2.90456505	     -0.04849263	     -0.00024119	     -0.18955271	     -0.05454711	      0.88242821	     -0.00013747	     -0.20702602	      0.00448832	      0.00023376	     54.33800067
      2.90564748	     -0.04846398	     -0.00024748	     -0.18952371	     -0.05454226	      0.88242845	     -0.00013860	     -0.20701101	      0.00447134	      0.00021678	     54.26334105
      2.90709929	     -0.04843069	     -0.00025732	     -0.18948992	     -0.05453579	      0.88242875	     -0.00014015	     -0.20699134	      0.00444850	      0.00019288	     54.13146610
      2.90838479	     -0.04839962	     -0.00026358	     -0.18945846	     -0.05453008	      0.88242898	     -0.00014155	     -0.20697437	      0.00442820	      0.00017080	     54.06900912
      2.90967029	     -0.04837620	     -0.00027270	     -0.18943458	     -0.05452441	      0.88242919	     -0.00014298	     -0.20695776	      0.00440792	      0.00014811	     53.88211986
      2.91077820	     -0.04835076	     -0.00027700	     -0.18940882	     -0.05451953	      0.88242934	     -0.00014423	     -0.20694376	      0.00439038	      0.00012818	     53.84737556
      2.91188610	     -0.04833152	     -0.00028356	     -0.18938921	     -0.05451468	      0.88242947	     -0.00014551	     -0.20692997	      0.00437288	      0.00010811	     53.68552643
      2.91299401	     -0.04831013	     -0.00028857	     -0.18936749	     -0.05450984	      0.88242958	     -0.00014681	     -0.20691642	      0.00435534	      0.00008797	     53.60089546
      2.91452529	     -0.04828589	     -0.00029664	     -0.18934276	     -0.05450319	      0.88242969	     -0.00014865	     -0.20689803	      0.00433115	      0.00006030	     53.38001924
      2.91565066	     -0.04826463	     -0.00030054	     -0.18932118	     -0.05449833	      0.88242975	     -0.00015002	     -0.20688478	      0.00431333	      0.00004020	     53.33584028
      2.91677604	     -0.04824894	     -0.00030603	     -0.18930513	     -0.05449348	      0.88242978	     -0.00015141	     -0.20687171	      0.00429557	      0.00002048	     53.14879116
      2.91813512	     -0.04822627	     -0.00031062	     -0.18928207	     -0.05448766	      0.88242979	     -0.00015313	     -0.20685619	      0.00427409	     -0.00000273	     53.06254842
      2.91933528	     -0.04821212	     -0.00031621	     -0.18926755	     -0.05448254	      0.88242978	     -0.00015467	     -0.20684268	      0.00425521	     -0.00002249	     52.81913097
      2.92053545	     -0.04819278	     -0.00031931	     -0.18924789	     -0.05447745	      0.88242974	     -0.00015623	     -0.20682939	      0.00423625	     -0.00004152	     52.76345060
      2.92173561	     -0.04818035	     -0.00032431	     -0.18923508	     -0.05447237	      0.88242968	     -0.00015781	     -0.20681627	      0.00421741	     -0.00005963	     52.51226538
      2.92293577	     -0.04816323	     -0.00032699	     -0.18921764	     -0.05446732	      0.88242960	     -0.00015942	     -0.20680336	      0.00419851	     -0.00007682	     52.44695681
      2.92413593	     -0.04815304	     -0.00033144	     -0.18920710	     -0.05446229	      0.88242950	     -0.00016106	     -0.20679063	      0.00417973	     -0.00009293	     52.18674944
      2.92533610	     -0.04813859	     -0.00033360	     -0.18919233	     -0.05445729	      0.88242938	     -0.00016271	     -0.20677813	      0.00416091	     -0.00010800	     52.10991187
      2.92653626	     -0.04813118	     -0.00033754	     -0.18918457	     -0.05445231	      0.88242924	     -0.00016439	     -0.20676583	      0.00414223	     -0.00012189	     51.84414569
      2.92773642	     -0.04812000	     -0.00033944	     -0.18917308	     -0.05444735	      0.88242908	     -0.00016609	     -0.20675378	      0.00412356	     -0.00013469	     51.75945114
      2.92893659	     -0.04811576	     -0.00034308	     -0.18916849	     -0.05444241	      0.88242891	     -0.00016781	     -0.20674196	      0.00410507	     -0.00014630	     51.49123259
      2.93013675	     -0.04810810	     -0.00034479	     -0.18916053	     -0.05443749	      0.88242873	     -0.00016955	     -0.20673041	      0.00408663	     -0.00015682	     51.40002384
      2.93133691	     -0.04810723	     -0.00034814	     -0.18915931	     -0.05443260	      0.88242854	     -0.00017132	     -0.20671910	      0.00406841	     -0.00016614	     51.12934466
      2.93253707	     -0.04810329	     -0.00034970	     -0.18915507	     -0.05442773	      0.88242833	     -0.00017310	     -0.20670807	      0.00405027	     -0.00017438	     51.02633952
      2.93373724	     -0.04810600	     -0.00035288	     -0.18915743	     -0.05442288	      0.88242812	     -0.00017490	     -0.20669730	      0.00403239	     -0.00018148	     50.75009112
      2.93493740	     -0.04810598	     -0.00035438	     -0.18915712	     -0.05441805	      0.88242790	     -0.00017672	     -0.20668684	      0.00401464	     -0.00018754	     50.63390852
      2.93613756	     -0.04811232	     -0.00035743	     -0.18916312	     -0.05441324	      0.88242767	     -0.00017856	     -0.20667664	      0.00399717	     -0.00019252	     50.35443897
      2.93733773	     -0.04811594	     -0.00035890	     -0.18916644	     -0.05440845	      0.88242744	     -0.00018042	     -0.20666676	      0.00397987	     -0.00019653	     50.22778400
      2.93853789	     -0.04812536	     -0.00036177	     -0.18917553	     -0.05440369	      0.88242720	     -0.00018230	     -0.20665715	      0.00396289	     -0.00019951	     49.94583789
      2.93973805	     -0.04813234	     -0.00036312	     -0.18918221	     -0.05439894	      0.88242696	     -0.00018419	     -0.20664784	      0.00394610	     -0.00020160	     49.80570585
      2.94093821	     -0.04814470	     -0.00036565	     -0.18919426	     -0.05439422	      0.88242672	     -0.00018611	     -0.20663879	      0.00392967	     -0.00020277	     49.52087300
      2.94213838	     -0.04815506	     -0.00036649	     -0.18920434	     -0.05438951	      0.88242647	     -0.00018803	     -0.20663006	      0.00391346	     -0.00020312	     49.36892939
      2.94333854	     -0.04817070	     -0.00036848	     -0.18921967	     -0.05438482	      0.88242623	     -0.00018997	     -0.20662162	      0.00389762	     -0.00020261	     49.08502904
      2.94453870	     -0.04818439	     -0.00036919	     -0.18923309	     -0.05438015	      0.88242599	     -0.00019193	     -0.20661348	      0.00388207	     -0.00020136	     48.92449571
      2.94598980	     -0.04820803	     -0.00037175	     -0.18925637	     -0.05437453	      0.88242570	     -0.00019432	     -0.20660402	      0.00386381	     -0.00019882	     48.54171271
      2.94705405	     -0.04822088	     -0.00037151	     -0.18926900	     -0.05437043	      0.88242549	     -0.00019608	     -0.20659737	      0.00385066	     -0.00019638	     48.46020429
      2.94811829	     -0.04823968	     -0.00037291	     -0.18928755	     -0.05436634	      0.88242528	     -0.00019785	     -0.20659092	      0.00383789	     -0.00019339	     48.20020780
      2.94955273	     -0.04826322	     -0.00037357	     -0.18931079	     -0.05436084	      0.88242500	     -0.00020025	     -0.20658260	      0.00382111	     -0.00018866	     47.99454663
      2.95083912	     -0.04829024	     -0.00037582	     -0.18933749	     -0.05435594	      0.88242476	     -0.00020242	     -0.20657546	      0.00380665	     -0.00018367	     47.65226483
      2.95212552	     -0.04831165	     -0.00037582	     -0.18935865	     -0.05435105	      0.88242453	     -0.00020460	     -0.20656868	      0.00379255	     -0.00017802	     47.58994855
      2.95323384	     -0.04833808	     -0.00037838	     -0.18938481	     -0.05434685	      0.88242434	     -0.00020649	     -0.20656305	      0.00378088	     -0.00017247	     47.23720253
      2.95434215	     -0.04835974	     -0.00037906	     -0.18940625	     -0.05434267	      0.88242415	     -0.00020838	     -0.20655767	      0.00376945	     -0.00016640	     47.11779235
      2.95568728	     -0.04839147	     -0.00038158	     -0.18943767	     -0.05433761	      0.88242393	     -0.00021069	     -0.20655141	      0.00375605	     -0.00015814	     46.81238000
      2.95703240	     -0.04841834	     -0.00038208	     -0.18946428	     -0.05433256	      0.88242372	     -0.00021301	     -0.20654550	      0.00374297	     -0.00014892	     46.75252068
      2.95813913	     -0.04844799	     -0.00038478	     -0.18949368	     -0.05432843	      0.88242356	     -0.00021492	     -0.20654085	      0.00373258	     -0.00014035	     46.41412039
      2.95924585	     -0.04847284	     -0.00038567	     -0.18951832	     -0.05432430	      0.88242341	     -0.00021684	     -0.20653644	      0.00372228	     -0.00013098	     46.30708899
      2.96061657	     -0.04850832	     -0.00038816	     -0.18955351	     -0.05431921	      0.88242324	     -0.00021922	     -0.20653126	      0.00370978	     -0.00011809	     46.00619771
      2.96198730	     -0.04853854	     -0.00038835	     -0.18958350	     -0.05431413	      0.88242309	     -0.00022160	     -0.20652639	      0.00369734	     -0.00010392	     45.95011782
      2.96307015	     -0.04856930	     -0.00039058	     -0.18961403	     -0.05431013	      0.88242299	     -0.00022349	     -0.20652271	      0.00368772	     -0.00009174	     45.60692299
      2.96415300	     -0.04859492	     -0.00039079	     -0.18963947	     -0.05430615	      0.88242289	     -0.00022538	     -0.20651922	      0.00367807	     -0.00007886	     45.49425371
      2.96557103	     -0.04863206	     -0.00039215	     -0.18967637	     -0.05430094	      0.88242279	     -0.00022786	     -0.20651485	      0.00366562	     -0.00006089	     45.21226937
      2.96698906	     -0.04866320	     -0.00039120	     -0.18970731	     -0.05429575	      0.88242272	     -0.00023033	     -0.20651074	      0.00365321	     -0.00004185	     45.16749110
      2.96804455	     -0.04869270	     -0.00039256	     -0.18973663	     -0.05429190	      0.88242268	     -0.00023217	     -0.20650777	      0.00364414	     -0.00002696	     44.83620189
      2.96910005	     -0.04871675	     -0.00039191	     -0.18976054	     -0.05428806	      0.88242266	     -0.00023402	     -0.20650492	      0.00363504	     -0.00001164	     44.73066280
      2.97058189	     -0.04875291	     -0.00039171	     -0.18979650	     -0.05428268	      0.88242266	     -0.00023660	     -0.20650104	      0.00362242	      0.00001063	     44.46972578
      2.97186460	     -0.04877995	     -0.00039001	     -0.18982340	     -0.05427804	      0.88242269	     -0.00023884	     -0.20649780	      0.00361154	      0.00003060	     44.39400437
      2.97314731	     -0.04881165	     -0.00038994	     -0.18985493	     -0.05427342	      0.88242274	     -0.00024107	     -0.20649461	      0.00360081	      0.00005120	     44.10266471
[truncated: 289,477 more chars]
