# Supplementary material for: A Neural Controller Model Considering the Vestibulospinal Tract in Human Postural Control
Source: Front Comput Neurosci. 2022 Feb 25;16:785099. doi: 10.3389/fncom.2022.785099 (PMC8913724; doi:10.3389/fncom.2022.785099)
Supplement: Supplementary file 8 [file Data_Sheet_3.zip › SimulationResults/VST+/3.947/opt_0/jiang_CoPpositon_pos.sto]

CoP
version=1
nRows=3483
nColumns=11
inDegrees=no

This file contains CoP trajectory (of origin) and orientations.

Units are S.I. units (seconds, meters, Newtons, ...)
Angles are in degrees.

endheader
time	cop-x	cop-z	cop-x-calcn-r	com-x	com-y	com-z	com-x-calcn-r	com-x-vel	com-y-vel	s_torques
      0.00061850	     -0.05969607	     -0.00092192	     -0.20088054	     -0.06407170	      0.88305628	     -0.00072912	     -0.21842175	     -0.00000500	      0.00007560	     21.73136394
      0.00123699	     -0.05887811	     -0.00084879	     -0.20006404	     -0.06407171	      0.88305636	     -0.00072911	     -0.21839507	     -0.00002566	      0.00016161	     18.98182581
      0.00225859	     -0.05812660	     -0.00079270	     -0.19931316	     -0.06407177	      0.88305660	     -0.00072906	     -0.21833640	     -0.00009404	      0.00031340	     15.76103464
      0.00357373	     -0.05781915	     -0.00078155	     -0.19900465	     -0.06407198	      0.88305714	     -0.00072898	     -0.21825987	     -0.00022304	      0.00050371	     15.90340472
      0.00593970	     -0.05799341	     -0.00081334	     -0.19917543	     -0.06407282	      0.88305867	     -0.00072877	     -0.21816228	     -0.00048806	      0.00077654	     14.81762366
      0.00700658	     -0.05810794	     -0.00082673	     -0.19928847	     -0.06407340	      0.88305955	     -0.00072866	     -0.21813633	     -0.00060428	      0.00086266	     13.68809459
      0.00830652	     -0.05820903	     -0.00083584	     -0.19938800	     -0.06407427	      0.88306072	     -0.00072850	     -0.21811509	     -0.00073809	      0.00093871	     12.58942227
      0.01041950	     -0.05826154	     -0.00083881	     -0.19943845	     -0.06407605	      0.88306279	     -0.00072821	     -0.21809477	     -0.00094095	      0.00100502	     11.64546936
      0.01159367	     -0.05825085	     -0.00083557	     -0.19942677	     -0.06407722	      0.88306398	     -0.00072804	     -0.21808718	     -0.00104806	      0.00101717	     11.27626336
      0.01276785	     -0.05822448	     -0.00083263	     -0.19939944	     -0.06407851	      0.88306517	     -0.00072786	     -0.21808075	     -0.00115294	      0.00101501	     11.10598493
      0.01465789	     -0.05817281	     -0.00082757	     -0.19934624	     -0.06408085	      0.88306707	     -0.00072754	     -0.21807156	     -0.00131850	      0.00098669	     10.93531515
      0.01609397	     -0.05813494	     -0.00082576	     -0.19930718	     -0.06408283	      0.88306846	     -0.00072729	     -0.21806518	     -0.00144274	      0.00094786	     10.91664473
      0.01753004	     -0.05810450	     -0.00082440	     -0.19927555	     -0.06408499	      0.88306978	     -0.00072702	     -0.21805930	     -0.00156562	      0.00089613	     10.89789729
      0.01896612	     -0.05808022	     -0.00082591	     -0.19925002	     -0.06408733	      0.88307103	     -0.00072675	     -0.21805400	     -0.00168754	      0.00083260	     10.94134361
      0.02040220	     -0.05806448	     -0.00082759	     -0.19923303	     -0.06408984	      0.88307217	     -0.00072647	     -0.21804936	     -0.00180798	      0.00075830	     10.97502588
      0.02183827	     -0.05805434	     -0.00083200	     -0.19922161	     -0.06409252	      0.88307320	     -0.00072619	     -0.21804545	     -0.00192716	      0.00067393	     11.02833761
      0.02327435	     -0.05805190	     -0.00083610	     -0.19921789	     -0.06409537	      0.88307410	     -0.00072590	     -0.21804230	     -0.00204444	      0.00058034	     11.07147257
      0.02471043	     -0.05805407	     -0.00084251	     -0.19921877	     -0.06409839	      0.88307486	     -0.00072560	     -0.21803995	     -0.00216002	      0.00047805	     11.10777883
      0.02614650	     -0.05806317	     -0.00084783	     -0.19922661	     -0.06410157	      0.88307547	     -0.00072530	     -0.21803840	     -0.00227321	      0.00036798	     11.14311435
      0.02758258	     -0.05807603	     -0.00085514	     -0.19923819	     -0.06410492	      0.88307592	     -0.00072500	     -0.21803772	     -0.00238422	      0.00025088	     11.17132472
      0.02901865	     -0.05809502	     -0.00086084	     -0.19925596	     -0.06410842	      0.88307619	     -0.00072469	     -0.21803791	     -0.00249230	      0.00012795	     11.21258068
      0.03045473	     -0.05811686	     -0.00086823	     -0.19927657	     -0.06411207	      0.88307628	     -0.00072438	     -0.21803902	     -0.00259767	      0.00000024	     11.27042440
      0.03189081	     -0.05814389	     -0.00087366	     -0.19930244	     -0.06411588	      0.88307619	     -0.00072406	     -0.21804105	     -0.00269957	     -0.00013077	     11.35045341
      0.03332688	     -0.05817272	     -0.00088057	     -0.19933011	     -0.06411983	      0.88307590	     -0.00072373	     -0.21804405	     -0.00279825	     -0.00026380	     11.48767763
      0.03476296	     -0.05820568	     -0.00088518	     -0.19936199	     -0.06412391	      0.88307543	     -0.00072340	     -0.21804802	     -0.00289293	     -0.00039720	     11.64331214
      0.03619904	     -0.05823937	     -0.00089110	     -0.19939461	     -0.06412813	      0.88307476	     -0.00072306	     -0.21805298	     -0.00298390	     -0.00052964	     11.90480182
      0.03763511	     -0.05827615	     -0.00089461	     -0.19943041	     -0.06413248	      0.88307391	     -0.00072270	     -0.21805891	     -0.00307042	     -0.00065947	     12.16488648
      0.03907119	     -0.05831264	     -0.00089940	     -0.19946593	     -0.06413695	      0.88307287	     -0.00072235	     -0.21806581	     -0.00315281	     -0.00078539	     12.58011364
      0.04050726	     -0.05835126	     -0.00090179	     -0.19950368	     -0.06414153	      0.88307166	     -0.00072198	     -0.21807364	     -0.00323039	     -0.00090587	     12.95886519
      0.04194334	     -0.05838859	     -0.00090549	     -0.19954016	     -0.06414623	      0.88307027	     -0.00072160	     -0.21808239	     -0.00330357	     -0.00101980	     13.53687861
      0.04337942	     -0.05842607	     -0.00090678	     -0.19957687	     -0.06415102	      0.88306873	     -0.00072121	     -0.21809197	     -0.00337173	     -0.00112581	     14.03509567
      0.04481549	     -0.05846075	     -0.00090934	     -0.19961081	     -0.06415591	      0.88306704	     -0.00072081	     -0.21810234	     -0.00343538	     -0.00122300	     14.76128295
      0.04625157	     -0.05849593	     -0.00090954	     -0.19964534	     -0.06416088	      0.88306522	     -0.00072041	     -0.21811342	     -0.00349412	     -0.00131038	     15.34071292
      0.04768765	     -0.05852905	     -0.00091114	     -0.19967784	     -0.06416594	      0.88306329	     -0.00071999	     -0.21812519	     -0.00354856	     -0.00138744	     16.17391858
      0.04912372	     -0.05856268	     -0.00091056	     -0.19971093	     -0.06417107	      0.88306124	     -0.00071956	     -0.21813758	     -0.00359833	     -0.00145353	     16.80166210
      0.05055980	     -0.05859366	     -0.00091150	     -0.19974139	     -0.06417628	      0.88305912	     -0.00071913	     -0.21815055	     -0.00364409	     -0.00150841	     17.69582590
      0.05199587	     -0.05862416	     -0.00091042	     -0.19977145	     -0.06418154	      0.88305692	     -0.00071868	     -0.21816401	     -0.00368557	     -0.00155173	     18.32697321
      0.05343195	     -0.05865089	     -0.00091117	     -0.19979776	     -0.06418686	      0.88305466	     -0.00071823	     -0.21817784	     -0.00372353	     -0.00158346	     19.22724202
      0.05486803	     -0.05867678	     -0.00091031	     -0.19982331	     -0.06419223	      0.88305238	     -0.00071777	     -0.21819193	     -0.00375780	     -0.00160343	     19.81170936
      0.05630410	     -0.05869875	     -0.00091145	     -0.19984492	     -0.06419765	      0.88305006	     -0.00071730	     -0.21820618	     -0.00378933	     -0.00161182	     20.64862098
      0.05774018	     -0.05871989	     -0.00091073	     -0.19986579	     -0.06420311	      0.88304775	     -0.00071683	     -0.21822048	     -0.00381809	     -0.00160880	     21.11378699
      0.05917625	     -0.05873748	     -0.00091212	     -0.19988309	     -0.06420862	      0.88304545	     -0.00071635	     -0.21823478	     -0.00384499	     -0.00159490	     21.83216691
      0.06061233	     -0.05875395	     -0.00091174	     -0.19989933	     -0.06421416	      0.88304318	     -0.00071587	     -0.21824897	     -0.00386996	     -0.00157061	     22.16254260
      0.06204841	     -0.05876624	     -0.00091338	     -0.19991138	     -0.06421973	      0.88304094	     -0.00071538	     -0.21826297	     -0.00389387	     -0.00153666	     22.75427113
      0.06348448	     -0.05877756	     -0.00091284	     -0.19992252	     -0.06422534	      0.88303877	     -0.00071489	     -0.21827669	     -0.00391665	     -0.00149376	     22.93647736
      0.06492056	     -0.05878473	     -0.00091453	     -0.19992947	     -0.06423098	      0.88303666	     -0.00071439	     -0.21829008	     -0.00393916	     -0.00144277	     23.38881952
      0.06635664	     -0.05879091	     -0.00091397	     -0.19993550	     -0.06423665	      0.88303463	     -0.00071389	     -0.21830307	     -0.00396128	     -0.00138460	     23.43051076
      0.06779271	     -0.05879281	     -0.00091570	     -0.19993719	     -0.06424236	      0.88303268	     -0.00071338	     -0.21831561	     -0.00398376	     -0.00132015	     23.74638066
      0.06922879	     -0.05879352	     -0.00091485	     -0.19993776	     -0.06424809	      0.88303084	     -0.00071287	     -0.21832765	     -0.00400649	     -0.00125042	     23.65301676
      0.07066486	     -0.05879043	     -0.00091652	     -0.19993447	     -0.06425387	      0.88302909	     -0.00071236	     -0.21833919	     -0.00403016	     -0.00117639	     23.86881423
      0.07210094	     -0.05878694	     -0.00091532	     -0.19993084	     -0.06425967	      0.88302746	     -0.00071184	     -0.21835020	     -0.00405457	     -0.00109915	     23.68147721
      0.07353702	     -0.05877972	     -0.00091683	     -0.19992341	     -0.06426551	      0.88302594	     -0.00071132	     -0.21836068	     -0.00408033	     -0.00101953	     23.82036390
      0.07497309	     -0.05877213	     -0.00091523	     -0.19991566	     -0.06427139	      0.88302453	     -0.00071079	     -0.21837061	     -0.00410721	     -0.00093855	     23.56048587
      0.07625852	     -0.05876242	     -0.00091646	     -0.19990576	     -0.06427669	      0.88302337	     -0.00071032	     -0.21837904	     -0.00413268	     -0.00086549	     23.59894126
      0.07754395	     -0.05875235	     -0.00091579	     -0.19989551	     -0.06428202	      0.88302231	     -0.00070984	     -0.21838702	     -0.00415930	     -0.00079257	     23.40925344
      0.07911210	     -0.05873800	     -0.00091623	     -0.19988091	     -0.06428856	      0.88302113	     -0.00070926	     -0.21839618	     -0.00419372	     -0.00070454	     23.30963122
      0.08068025	     -0.05872224	     -0.00091494	     -0.19986491	     -0.06429517	      0.88302010	     -0.00070866	     -0.21840471	     -0.00423045	     -0.00061855	     23.24793268
      0.08198823	     -0.05871204	     -0.00091678	     -0.19985442	     -0.06430072	      0.88301933	     -0.00070817	     -0.21841138	     -0.00426480	     -0.00054893	     23.44104677
      0.08329621	     -0.05872218	     -0.00091879	     -0.19986418	     -0.06430633	      0.88301866	     -0.00070767	     -0.21841808	     -0.00430626	     -0.00048250	     23.44732305
      0.08487314	     -0.05878069	     -0.00092476	     -0.19992205	     -0.06431317	      0.88301796	     -0.00070706	     -0.21842757	     -0.00436807	     -0.00040930	     23.62082109
      0.08645007	     -0.05888758	     -0.00092839	     -0.20002823	     -0.06432011	      0.88301736	     -0.00070645	     -0.21844025	     -0.00444068	     -0.00034756	     23.79908843
      0.08770320	     -0.05899069	     -0.00093146	     -0.20013074	     -0.06432571	      0.88301695	     -0.00070595	     -0.21845318	     -0.00450298	     -0.00030857	     24.24927027
      0.08895632	     -0.05909615	     -0.00093003	     -0.20023569	     -0.06433140	      0.88301658	     -0.00070545	     -0.21846853	     -0.00456661	     -0.00027939	     24.60742382
      0.09060395	     -0.05922100	     -0.00092516	     -0.20035993	     -0.06433899	      0.88301615	     -0.00070479	     -0.21849155	     -0.00464975	     -0.00025537	     25.25351427
      0.09225157	     -0.05932262	     -0.00091471	     -0.20046108	     -0.06434672	      0.88301573	     -0.00070412	     -0.21851648	     -0.00473025	     -0.00024588	     25.59435437
      0.09349018	     -0.05938404	     -0.00090775	     -0.20052216	     -0.06435261	      0.88301543	     -0.00070362	     -0.21853574	     -0.00478845	     -0.00024665	     26.07373557
      0.09472879	     -0.05943704	     -0.00089865	     -0.20057488	     -0.06435858	      0.88301512	     -0.00070312	     -0.21855506	     -0.00484412	     -0.00025307	     26.24276749
      0.09643848	     -0.05950273	     -0.00088787	     -0.20064018	     -0.06436692	      0.88301468	     -0.00070243	     -0.21858154	     -0.00491645	     -0.00026943	     26.56366210
      0.09814816	     -0.05956677	     -0.00087688	     -0.20070387	     -0.06437539	      0.88301420	     -0.00070175	     -0.21860777	     -0.00498276	     -0.00029287	     26.55099793
      0.09935577	     -0.05961330	     -0.00087304	     -0.20075011	     -0.06438143	      0.88301383	     -0.00070127	     -0.21862622	     -0.00502591	     -0.00031285	     26.85390173
      0.10056337	     -0.05966237	     -0.00086875	     -0.20079891	     -0.06438752	      0.88301344	     -0.00070081	     -0.21864468	     -0.00506573	     -0.00033538	     26.90705109
      0.10236927	     -0.05974197	     -0.00086592	     -0.20087810	     -0.06439672	      0.88301280	     -0.00070012	     -0.21867245	     -0.00511929	     -0.00037323	     27.11323793
      0.10389739	     -0.05981588	     -0.00086464	     -0.20095167	     -0.06440457	      0.88301220	     -0.00069956	     -0.21869624	     -0.00515900	     -0.00040892	     27.12539981
      0.10542551	     -0.05989748	     -0.00086717	     -0.20103291	     -0.06441249	      0.88301155	     -0.00069901	     -0.21872042	     -0.00519383	     -0.00044770	     27.33369737
      0.10695363	     -0.05998690	     -0.00086857	     -0.20112203	     -0.06442045	      0.88301083	     -0.00069848	     -0.21874515	     -0.00522384	     -0.00048961	     27.24473058
      0.10830442	     -0.06007264	     -0.00087351	     -0.20120746	     -0.06442752	      0.88301015	     -0.00069802	     -0.21876753	     -0.00524665	     -0.00052900	     27.38541121
      0.10965522	     -0.06016387	     -0.00087696	     -0.20129846	     -0.06443462	      0.88300940	     -0.00069757	     -0.21879048	     -0.00526600	     -0.00057059	     27.30397040
      0.11100601	     -0.06026055	     -0.00088206	     -0.20139490	     -0.06444174	      0.88300860	     -0.00069713	     -0.21881404	     -0.00528213	     -0.00061405	     27.29350698
      0.11282981	     -0.06039818	     -0.00088746	     -0.20153228	     -0.06445139	      0.88300743	     -0.00069655	     -0.21884686	     -0.00529906	     -0.00067530	     27.12446366
      0.11423019	     -0.06050937	     -0.00089318	     -0.20164329	     -0.06445882	      0.88300645	     -0.00069611	     -0.21887289	     -0.00530858	     -0.00072376	     27.04096698
      0.11563057	     -0.06062374	     -0.00089643	     -0.20175756	     -0.06446626	      0.88300540	     -0.00069569	     -0.21889965	     -0.00531528	     -0.00077325	     26.82059191
      0.11703094	     -0.06074088	     -0.00090051	     -0.20187461	     -0.06447371	      0.88300428	     -0.00069526	     -0.21892714	     -0.00531936	     -0.00082318	     26.63386625
      0.11881340	     -0.06089026	     -0.00090211	     -0.20202400	     -0.06448319	      0.88300276	     -0.00069474	     -0.21896311	     -0.00532117	     -0.00088672	     26.29827775
      0.12019893	     -0.06100688	     -0.00090421	     -0.20214063	     -0.06449056	      0.88300150	     -0.00069433	     -0.21899173	     -0.00532010	     -0.00093512	     26.03233710
      0.12158446	     -0.06112021	     -0.00090354	     -0.20225405	     -0.06449793	      0.88300017	     -0.00069393	     -0.21902086	     -0.00531724	     -0.00098237	     25.71272823
      0.12296998	     -0.06123299	     -0.00090342	     -0.20236692	     -0.06450530	      0.88299877	     -0.00069353	     -0.21905045	     -0.00531266	     -0.00102769	     25.40114685
      0.12484681	     -0.06138177	     -0.00090007	     -0.20251593	     -0.06451526	      0.88299679	     -0.00069299	     -0.21909117	     -0.00530416	     -0.00108544	     24.91909520
      0.12623002	     -0.06148946	     -0.00089908	     -0.20262378	     -0.06452259	      0.88299526	     -0.00069259	     -0.21912153	     -0.00529621	     -0.00112448	     24.57700536
      0.12761324	     -0.06159168	     -0.00089571	     -0.20272621	     -0.06452991	      0.88299368	     -0.00069220	     -0.21915209	     -0.00528718	     -0.00116054	     24.21544453
      0.12931341	     -0.06171350	     -0.00089348	     -0.20284828	     -0.06453889	      0.88299167	     -0.00069173	     -0.21918981	     -0.00527459	     -0.00119983	     23.78766901
      0.13083551	     -0.06181683	     -0.00088896	     -0.20295188	     -0.06454691	      0.88298982	     -0.00069131	     -0.21922367	     -0.00526232	     -0.00123024	     23.38932502
      0.13235760	     -0.06191728	     -0.00088713	     -0.20305259	     -0.06455491	      0.88298793	     -0.00069089	     -0.21925743	     -0.00524885	     -0.00125544	     22.99113494
      0.13387969	     -0.06200982	     -0.00088209	     -0.20314543	     -0.06456289	      0.88298601	     -0.00069048	     -0.21929097	     -0.00523476	     -0.00127573	     22.62526212
      0.13540179	     -0.06210011	     -0.00088044	     -0.20323598	     -0.06457084	      0.88298405	     -0.00069007	     -0.21932413	     -0.00521976	     -0.00129060	     22.27521813
      0.13692388	     -0.06218270	     -0.00087535	     -0.20331889	     -0.06457878	      0.88298208	     -0.00068968	     -0.21935683	     -0.00520418	     -0.00130032	     21.90546655
      0.13844597	     -0.06226447	     -0.00087415	     -0.20340092	     -0.06458668	      0.88298010	     -0.00068929	     -0.21938894	     -0.00518781	     -0.00130452	     21.56758349
      0.13996807	     -0.06233892	     -0.00086941	     -0.20347569	     -0.06459457	      0.88297811	     -0.00068891	     -0.21942046	     -0.00517100	     -0.00130376	     21.23957450
      0.14149016	     -0.06241307	     -0.00086900	     -0.20355009	     -0.06460243	      0.88297613	     -0.00068854	     -0.21945126	     -0.00515343	     -0.00129778	     20.94181763
      0.14301225	     -0.06247940	     -0.00086475	     -0.20361675	     -0.06461026	      0.88297416	     -0.00068817	     -0.21948134	     -0.00513541	     -0.00128715	     20.63905434
      0.14453434	     -0.06254653	     -0.00086499	     -0.20368412	     -0.06461806	      0.88297221	     -0.00068783	     -0.21951060	     -0.00511670	     -0.00127165	     20.34935853
      0.14605644	     -0.06260717	     -0.00086124	     -0.20374508	     -0.06462583	      0.88297029	     -0.00068749	     -0.21953909	     -0.00509767	     -0.00125194	     20.07183281
      0.14757853	     -0.06267024	     -0.00086216	     -0.20380838	     -0.06463358	      0.88296841	     -0.00068716	     -0.21956676	     -0.00507800	     -0.00122796	     19.79927599
      0.14910062	     -0.06272698	     -0.00085899	     -0.20386544	     -0.06464129	      0.88296656	     -0.00068684	     -0.21959371	     -0.00505798	     -0.00120051	     19.54305406
      0.15062272	     -0.06278698	     -0.00086043	     -0.20392567	     -0.06464897	      0.88296475	     -0.00068654	     -0.21961990	     -0.00503727	     -0.00116958	     19.27177206
      0.15214481	     -0.06284138	     -0.00085773	     -0.20398038	     -0.06465662	      0.88296300	     -0.00068624	     -0.21964545	     -0.00501619	     -0.00113608	     19.04053796
      0.15366690	     -0.06289959	     -0.00085936	     -0.20403883	     -0.06466424	      0.88296130	     -0.00068596	     -0.21967035	     -0.00499436	     -0.00110008	     18.78176974
      0.15518900	     -0.06295199	     -0.00085670	     -0.20409155	     -0.06467183	      0.88295965	     -0.00068568	     -0.21969470	     -0.00497209	     -0.00106250	     18.56971450
      0.15671109	     -0.06300741	     -0.00085800	     -0.20414722	     -0.06467938	      0.88295806	     -0.00068542	     -0.21971846	     -0.00494891	     -0.00102335	     18.31309092
      0.15823318	     -0.06305577	     -0.00085507	     -0.20419592	     -0.06468689	      0.88295653	     -0.00068517	     -0.21974169	     -0.00492523	     -0.00098355	     18.12912631
      0.15975527	     -0.06310632	     -0.00085576	     -0.20424674	     -0.06469437	      0.88295507	     -0.00068492	     -0.21976433	     -0.00490054	     -0.00094303	     17.89228663
      0.16127737	     -0.06315068	     -0.00085255	     -0.20429146	     -0.06470181	      0.88295366	     -0.00068469	     -0.21978644	     -0.00487533	     -0.00090262	     17.71896109
      0.16279946	     -0.06319820	     -0.00085271	     -0.20433929	     -0.06470921	      0.88295232	     -0.00068446	     -0.21980800	     -0.00484906	     -0.00086217	     17.47360821
      0.16432155	     -0.06323961	     -0.00084925	     -0.20438107	     -0.06471657	      0.88295104	     -0.00068425	     -0.21982912	     -0.00482230	     -0.00082257	     17.32335702
      0.16584365	     -0.06328189	     -0.00084863	     -0.20442368	     -0.06472389	      0.88294982	     -0.00068404	     -0.21984972	     -0.00479452	     -0.00078370	     17.11915983
      0.16736574	     -0.06331549	     -0.00084462	     -0.20445767	     -0.06473117	      0.88294865	     -0.00068384	     -0.21986977	     -0.00476633	     -0.00074631	     17.00026747
      0.16888783	     -0.06334736	     -0.00084312	     -0.20448989	     -0.06473840	      0.88294754	     -0.00068366	     -0.21988912	     -0.00473730	     -0.00071004	     16.80814467
      0.17040993	     -0.06336940	     -0.00083895	     -0.20451233	     -0.06474559	      0.88294649	     -0.00068348	     -0.21990772	     -0.00470825	     -0.00067556	     16.73703250
      0.17193202	     -0.06338861	     -0.00083728	     -0.20453190	     -0.06475273	      0.88294549	     -0.00068331	     -0.21992541	     -0.00467873	     -0.00064241	     16.59693160
      0.17345411	     -0.06339832	     -0.00083354	     -0.20454200	     -0.06475983	      0.88294453	     -0.00068315	     -0.21994214	     -0.00464964	     -0.00061107	     16.55276754
      0.17497620	     -0.06340584	     -0.00083200	     -0.20454986	     -0.06476689	      0.88294363	     -0.00068300	     -0.21995783	     -0.00462047	     -0.00058103	     16.40138973
      0.17649830	     -0.06340621	     -0.00082878	     -0.20455058	     -0.06477390	      0.88294276	     -0.00068287	     -0.21997249	     -0.00459196	     -0.00055301	     16.37728342
      0.17802039	     -0.06340638	     -0.00082742	     -0.20455107	     -0.06478087	      0.88294194	     -0.00068274	     -0.21998612	     -0.00456322	     -0.00052673	     16.25347052
      0.17984855	     -0.06339940	     -0.00082364	     -0.20454451	     -0.06478918	      0.88294101	     -0.00068259	     -0.22000126	     -0.00452924	     -0.00049862	     16.32301329
      0.18127985	     -0.06339634	     -0.00082380	     -0.20454172	     -0.06479564	      0.88294031	     -0.00068249	     -0.22001215	     -0.00450174	     -0.00047839	     16.14541968
      0.18271114	     -0.06338685	     -0.00082135	     -0.20453254	     -0.06480206	      0.88293963	     -0.00068239	     -0.22002231	     -0.00447448	     -0.00046106	     16.17006843
      0.18443281	     -0.06337761	     -0.00082106	     -0.20452363	     -0.06480974	      0.88293886	     -0.00068229	     -0.22003350	     -0.00444088	     -0.00044340	     16.11697565
      0.18615448	     -0.06336048	     -0.00081766	     -0.20450688	     -0.06481736	      0.88293811	     -0.00068219	     -0.22004369	     -0.00440710	     -0.00042993	     16.24493009
      0.18750650	     -0.06335184	     -0.00081899	     -0.20449848	     -0.06482330	      0.88293753	     -0.00068211	     -0.22005095	     -0.00437960	     -0.00042144	     16.13535695
      0.18885851	     -0.06333726	     -0.00081751	     -0.20448417	     -0.06482920	      0.88293696	     -0.00068204	     -0.22005764	     -0.00435213	     -0.00041568	     16.18968601
      0.19066499	     -0.06331980	     -0.00081755	     -0.20446706	     -0.06483703	      0.88293622	     -0.00068195	     -0.22006567	     -0.00431470	     -0.00041137	     16.18805689
      0.19227667	     -0.06329873	     -0.00081540	     -0.20444634	     -0.06484395	      0.88293556	     -0.00068188	     -0.22007205	     -0.00428126	     -0.00041105	     16.32678174
      0.19388835	     -0.06328248	     -0.00081646	     -0.20443039	     -0.06485083	      0.88293489	     -0.00068181	     -0.22007766	     -0.00424694	     -0.00041296	     16.23407090
      0.19550003	     -0.06325544	     -0.00081310	     -0.20440372	     -0.06485764	      0.88293422	     -0.00068173	     -0.22008263	     -0.00421318	     -0.00041776	     16.43468290
      0.19690501	     -0.06323888	     -0.00081413	     -0.20438742	     -0.06486354	      0.88293363	     -0.00068167	     -0.22008633	     -0.00418316	     -0.00042349	     16.39266824
      0.19831000	     -0.06321419	     -0.00081177	     -0.20436305	     -0.06486940	      0.88293303	     -0.00068161	     -0.22008957	     -0.00415343	     -0.00043076	     16.49371955
      0.20000958	     -0.06318615	     -0.00081105	     -0.20433536	     -0.06487643	      0.88293229	     -0.00068153	     -0.22009276	     -0.00411730	     -0.00044079	     16.51696982
      0.20170916	     -0.06314892	     -0.00080695	     -0.20429854	     -0.06488339	      0.88293153	     -0.00068144	     -0.22009522	     -0.00408177	     -0.00045224	     16.73493801
      0.20310705	     -0.06312182	     -0.00080684	     -0.20427171	     -0.06488908	      0.88293089	     -0.00068137	     -0.22009660	     -0.00405219	     -0.00046155	     16.67526168
      0.20450494	     -0.06308666	     -0.00080364	     -0.20423688	     -0.06489472	      0.88293024	     -0.00068130	     -0.22009748	     -0.00402324	     -0.00047128	     16.80800056
      0.20623613	     -0.06304389	     -0.00080172	     -0.20419447	     -0.06490166	      0.88292942	     -0.00068120	     -0.22009776	     -0.00398740	     -0.00048281	     16.85435207
      0.20796731	     -0.06299135	     -0.00079655	     -0.20414236	     -0.06490853	      0.88292857	     -0.00068110	     -0.22009722	     -0.00395247	     -0.00049391	     17.12182443
      0.20931927	     -0.06295387	     -0.00079607	     -0.20410514	     -0.06491385	      0.88292790	     -0.00068102	     -0.22009615	     -0.00392489	     -0.00050105	     17.06396758
      0.21067122	     -0.06290907	     -0.00079274	     -0.20406064	     -0.06491914	      0.88292722	     -0.00068093	     -0.22009458	     -0.00389806	     -0.00050760	     17.19504070
      0.21246483	     -0.06285006	     -0.00079024	     -0.20400200	     -0.06492610	      0.88292630	     -0.00068081	     -0.22009165	     -0.00386277	     -0.00051437	     17.30110636
      0.21425844	     -0.06278237	     -0.00078463	     -0.20393472	     -0.06493300	      0.88292537	     -0.00068069	     -0.22008786	     -0.00382836	     -0.00051903	     17.53496342
      0.21554468	     -0.06273815	     -0.00078436	     -0.20389073	     -0.06493791	      0.88292470	     -0.00068059	     -0.22008454	     -0.00380373	     -0.00052039	     17.53338827
      0.21683092	     -0.06268800	     -0.00078140	     -0.20384084	     -0.06494279	      0.88292403	     -0.00068049	     -0.22008081	     -0.00377971	     -0.00052063	     17.65661963
      0.21873208	     -0.06261497	     -0.00077871	     -0.20376816	     -0.06494994	      0.88292305	     -0.00068034	     -0.22007450	     -0.00374468	     -0.00051830	     17.78693201
      0.22028979	     -0.06255139	     -0.00077501	     -0.20370488	     -0.06495575	      0.88292224	     -0.00068020	     -0.22006871	     -0.00371671	     -0.00051432	     17.96938868
      0.22184749	     -0.06249149	     -0.00077395	     -0.20364524	     -0.06496152	      0.88292145	     -0.00068006	     -0.22006236	     -0.00368883	     -0.00050807	     18.02083520
      0.22340520	     -0.06242650	     -0.00077040	     -0.20358053	     -0.06496724	      0.88292066	     -0.00067991	     -0.22005555	     -0.00366182	     -0.00050028	     18.23758812
      0.22496291	     -0.06236688	     -0.00077014	     -0.20352113	     -0.06497292	      0.88291989	     -0.00067976	     -0.22004826	     -0.00363481	     -0.00049056	     18.31691692
      0.22652061	     -0.06230118	     -0.00076652	     -0.20345570	     -0.06497857	      0.88291913	     -0.00067960	     -0.22004060	     -0.00360861	     -0.00047956	     18.53385274
      0.22807832	     -0.06224236	     -0.00076717	     -0.20339707	     -0.06498417	      0.88291839	     -0.00067943	     -0.22003250	     -0.00358243	     -0.00046686	     18.61320579
      0.22963603	     -0.06217580	     -0.00076321	     -0.20333076	     -0.06498973	      0.88291768	     -0.00067925	     -0.22002410	     -0.00355715	     -0.00045321	     18.83654049
      0.23100131	     -0.06212458	     -0.00076416	     -0.20327969	     -0.06499457	      0.88291707	     -0.00067908	     -0.22001641	     -0.00353512	     -0.00044023	     18.93474877
      0.23236659	     -0.06206918	     -0.00076211	     -0.20322447	     -0.06499938	      0.88291648	     -0.00067891	     -0.22000853	     -0.00351367	     -0.00042681	     19.09003718
      0.23404493	     -0.06200485	     -0.00076192	     -0.20316032	     -0.06500526	      0.88291577	     -0.00067869	     -0.21999853	     -0.00348773	     -0.00040957	     19.25130518
      0.23572327	     -0.06193700	     -0.00075888	     -0.20309269	     -0.06501109	      0.88291510	     -0.00067846	     -0.21998827	     -0.00346272	     -0.00039226	     19.50755421
      0.23708883	     -0.06188623	     -0.00075980	     -0.20304204	     -0.06501580	      0.88291458	     -0.00067826	     -0.21997969	     -0.00344250	     -0.00037765	     19.59467034
      0.23845439	     -0.06183201	     -0.00075788	     -0.20298798	     -0.06502049	      0.88291407	     -0.00067805	     -0.21997097	     -0.00342298	     -0.00036344	     19.77732371
      0.24015224	     -0.06176788	     -0.00075763	     -0.20292399	     -0.06502628	      0.88291347	     -0.00067778	     -0.21995990	     -0.00339916	     -0.00034596	     19.97623159
      0.24185009	     -0.06170008	     -0.00075416	     -0.20285639	     -0.06503203	      0.88291289	     -0.00067750	     -0.21994862	     -0.00337625	     -0.00032931	     20.24583548
      0.24314873	     -0.06165211	     -0.00075503	     -0.20280850	     -0.06503641	      0.88291248	     -0.00067727	     -0.21993982	     -0.00335887	     -0.00031664	     20.36160069
      0.24444737	     -0.06160116	     -0.00075310	     -0.20275768	     -0.06504076	      0.88291207	     -0.00067703	     -0.21993091	     -0.00334208	     -0.00030470	     20.54057383
      0.24622683	     -0.06153349	     -0.00075214	     -0.20269014	     -0.06504669	      0.88291154	     -0.00067669	     -0.21991848	     -0.00331963	     -0.00028911	     20.79391758
      0.24800628	     -0.06146304	     -0.00074829	     -0.20261987	     -0.06505257	      0.88291104	     -0.00067634	     -0.21990586	     -0.00329804	     -0.00027478	     21.06538293
      0.24923836	     -0.06141750	     -0.00074913	     -0.20257438	     -0.06505663	      0.88291071	     -0.00067608	     -0.21989699	     -0.00328345	     -0.00026522	     21.23049854
      0.25047043	     -0.06136950	     -0.00074746	     -0.20252647	     -0.06506066	      0.88291039	     -0.00067581	     -0.21988804	     -0.00326943	     -0.00025643	     21.41719497
      0.25237209	     -0.06129669	     -0.00074619	     -0.20245377	     -0.06506686	      0.88290991	     -0.00067538	     -0.21987403	     -0.00324876	     -0.00024405	     21.73638440
      0.25392669	     -0.06123616	     -0.00074369	     -0.20239334	     -0.06507190	      0.88290954	     -0.00067501	     -0.21986244	     -0.00323286	     -0.00023512	     21.97548402
      0.25548128	     -0.06117827	     -0.00074361	     -0.20233549	     -0.06507691	      0.88290918	     -0.00067462	     -0.21985073	     -0.00321787	     -0.00022714	     22.26637438
      0.25703588	     -0.06111884	     -0.00074052	     -0.20227615	     -0.06508191	      0.88290883	     -0.00067422	     -0.21983897	     -0.00320393	     -0.00022047	     22.52763485
      0.25859048	     -0.06106392	     -0.00074154	     -0.20222124	     -0.06508688	      0.88290850	     -0.00067381	     -0.21982715	     -0.00319086	     -0.00021475	     22.85834494
      0.25989712	     -0.06101564	     -0.00073868	     -0.20217301	     -0.06509104	      0.88290822	     -0.00067345	     -0.21981725	     -0.00318065	     -0.00021099	     23.06272122
      0.26120375	     -0.06097071	     -0.00073849	     -0.20212809	     -0.06509519	      0.88290794	     -0.00067307	     -0.21980736	     -0.00317104	     -0.00020802	     23.35013916
      0.26289362	     -0.06091353	     -0.00073655	     -0.20207093	     -0.06510054	      0.88290759	     -0.00067257	     -0.21979466	     -0.00315939	     -0.00020547	     23.66907727
      0.26458349	     -0.06086051	     -0.00073711	     -0.20201788	     -0.06510587	      0.88290725	     -0.00067205	     -0.21978213	     -0.00314858	     -0.00020420	     24.09448490
      0.26587839	     -0.06082015	     -0.00073458	     -0.20197756	     -0.06510994	      0.88290698	     -0.00067164	     -0.21977268	     -0.00314072	     -0.00020416	     24.29697555
      0.26717329	     -0.06078291	     -0.00073441	     -0.20194029	     -0.06511400	      0.88290672	     -0.00067122	     -0.21976339	     -0.00313321	     -0.00020471	     24.59956283
      0.26890388	     -0.06073505	     -0.00073260	     -0.20189242	     -0.06511941	      0.88290636	     -0.00067064	     -0.21975126	     -0.00312355	     -0.00020653	     24.95355628
      0.27063446	     -0.06069180	     -0.00073337	     -0.20184912	     -0.06512481	      0.88290600	     -0.00067004	     -0.21973951	     -0.00311419	     -0.00020931	     25.41895948
      0.27185884	     -0.06066124	     -0.00073084	     -0.20181858	     -0.06512862	      0.88290575	     -0.00066960	     -0.21973148	     -0.00310768	     -0.00021193	     25.60245660
      0.27308321	     -0.06063352	     -0.00073044	     -0.20179083	     -0.06513242	      0.88290548	     -0.00066915	     -0.21972367	     -0.00310126	     -0.00021493	     25.89768807
      0.27493135	     -0.06059421	     -0.00072835	     -0.20175151	     -0.06513814	      0.88290508	     -0.00066845	     -0.21971238	     -0.00309159	     -0.00022019	     26.27873351
      0.27646667	     -0.06056432	     -0.00072804	     -0.20172158	     -0.06514288	      0.88290474	     -0.00066785	     -0.21970350	     -0.00308355	     -0.00022502	     26.66390680
      0.27800199	     -0.06053653	     -0.00072535	     -0.20169379	     -0.06514761	      0.88290439	     -0.00066723	     -0.21969515	     -0.00307545	     -0.00023018	     26.92347743
      0.27953732	     -0.06051395	     -0.00072530	     -0.20167117	     -0.06515233	      0.88290403	     -0.00066660	     -0.21968737	     -0.00306736	     -0.00023540	     27.34391989
      0.28091837	     -0.06049544	     -0.00072227	     -0.20165268	     -0.06515656	      0.88290371	     -0.00066602	     -0.21968091	     -0.00305992	     -0.00024033	     27.52478320
      0.28229943	     -0.06048137	     -0.00072180	     -0.20163857	     -0.06516078	      0.88290337	     -0.00066543	     -0.21967496	     -0.00305243	     -0.00024538	     27.87123651
      0.28368048	     -0.06047076	     -0.00071965	     -0.20162797	     -0.06516499	      0.88290303	     -0.00066482	     -0.21966960	     -0.00304469	     -0.00025073	     28.08344883
      0.28541124	     -0.06046480	     -0.00071867	     -0.20162198	     -0.06517025	      0.88290259	     -0.00066405	     -0.21966378	     -0.00303472	     -0.00025794	     28.49489714
      0.28680958	     -0.06046536	     -0.00071581	     -0.20162255	     -0.06517449	      0.88290222	     -0.00066341	     -0.21965992	     -0.00302618	     -0.00026445	     28.62497423
      0.28820792	     -0.06047198	     -0.00071525	     -0.20162916	     -0.06517871	      0.88290185	     -0.00066276	     -0.21965688	     -0.00301731	     -0.00027170	     28.95376469
      0.28960626	     -0.06048233	     -0.00071308	     -0.20163952	     -0.06518293	      0.88290146	     -0.00066211	     -0.21965473	     -0.00300778	     -0.00027988	     29.11485287
      0.29132931	     -0.06050274	     -0.00071258	     -0.20165992	     -0.06518810	      0.88290097	     -0.00066128	     -0.21965333	     -0.00299519	     -0.00029135	     29.50899345
      0.29270897	     -0.06052442	     -0.00071032	     -0.20168162	     -0.06519222	      0.88290056	     -0.00066061	     -0.21965325	     -0.00298408	     -0.00030181	     29.56136100
      0.29408864	     -0.06055218	     -0.00071054	     -0.20170937	     -0.06519633	      0.88290014	     -0.00065993	     -0.21965415	     -0.00297221	     -0.00031350	     29.85774750
      0.29546830	     -0.06058461	     -0.00070959	     -0.20174181	     -0.06520042	      0.88289970	     -0.00065924	     -0.21965605	     -0.00295927	     -0.00032648	     29.96293651
      0.29725749	     -0.06063488	     -0.00071055	     -0.20179208	     -0.06520570	      0.88289910	     -0.00065833	     -0.21966004	     -0.00294107	     -0.00034531	     30.31770717
      0.29863449	     -0.06067860	     -0.00070977	     -0.20183583	     -0.06520974	      0.88289861	     -0.00065762	     -0.21966430	     -0.00292568	     -0.00036129	     30.28960809
      0.30001149	     -0.06072703	     -0.00071133	     -0.20188426	     -0.06521376	      0.88289810	     -0.00065691	     -0.21966959	     -0.00290940	     -0.00037851	     30.53883783
      0.30138848	     -0.06077915	     -0.00071183	     -0.20193642	     -0.06521775	      0.88289757	     -0.00065619	     -0.21967590	     -0.00289196	     -0.00039686	     30.57819202
      0.30322318	     -0.06085526	     -0.00071437	     -0.20201255	     -0.06522304	      0.88289681	     -0.00065522	     -0.21968586	     -0.00286729	     -0.00042292	     30.85832656
      0.30459198	     -0.06091637	     -0.00071452	     -0.20207372	     -0.06522695	      0.88289622	     -0.00065449	     -0.21969443	     -0.00284750	     -0.00044345	     30.74932224
      0.30596077	     -0.06098210	     -0.00071680	     -0.20213949	     -0.06523083	      0.88289560	     -0.00065375	     -0.21970398	     -0.00282689	     -0.00046483	     30.93258621
      0.30763146	     -0.06106720	     -0.00071820	     -0.20222467	     -0.06523553	      0.88289480	     -0.00065284	     -0.21971694	     -0.00280014	     -0.00049185	     30.86969613
      0.30913180	     -0.06114835	     -0.00072139	     -0.20230587	     -0.06523972	      0.88289404	     -0.00065202	     -0.21972977	     -0.00277501	     -0.00051685	     31.10345902
      0.31063214	     -0.06123334	     -0.00072200	     -0.20239097	     -0.06524386	      0.88289325	     -0.00065119	     -0.21974370	     -0.00274828	     -0.00054230	     30.92756364
      0.31213248	     -0.06132292	     -0.00072531	     -0.20248063	     -0.06524796	      0.88289242	     -0.00065035	     -0.21975872	     -0.00272050	     -0.00056815	     31.16683725
      0.31363283	     -0.06141554	     -0.00072567	     -0.20257340	     -0.06525202	      0.88289154	     -0.00064951	     -0.21977481	     -0.00269097	     -0.00059407	     30.93858334
      0.31513317	     -0.06151170	     -0.00072904	     -0.20266967	     -0.06525604	      0.88289063	     -0.00064866	     -0.21979193	     -0.00266034	     -0.00062000	     31.18473271
      0.31663351	     -0.06160990	     -0.00072914	     -0.20276805	     -0.06526000	      0.88288968	     -0.00064781	     -0.21981001	     -0.00262779	     -0.00064556	     30.92241620
      0.31813385	     -0.06171175	     -0.00073258	     -0.20287005	     -0.06526392	      0.88288870	     -0.00064695	     -0.21982899	     -0.00259410	     -0.00067069	     31.15801931
      0.31963419	     -0.06181655	     -0.00073260	     -0.20297507	     -0.06526779	      0.88288767	     -0.00064609	     -0.21984887	     -0.00255840	     -0.00069503	     30.85274164
      0.32113453	     -0.06192516	     -0.00073608	     -0.20308385	     -0.06527160	      0.88288661	     -0.00064522	     -0.21986961	     -0.00252154	     -0.00071862	     31.07083179
      0.32263487	     -0.06203635	     -0.00073609	     -0.20319530	     -0.06527535	      0.88288552	     -0.00064435	     -0.21989120	     -0.00248254	     -0.00074113	     30.74209117
      0.32413521	     -0.06215071	     -0.00073968	     -0.20330987	     -0.06527905	      0.88288439	     -0.00064348	     -0.21991361	     -0.00244227	     -0.00076260	     30.94409080
      0.32563555	     -0.06226660	     -0.00073983	     -0.20342606	     -0.06528268	      0.88288323	     -0.00064260	     -0.21993679	     -0.00239975	     -0.00078269	     30.60167983
      0.32713589	     -0.06238452	     -0.00074338	     -0.20354422	     -0.06528625	      0.88288204	     -0.00064173	     -0.21996068	     -0.00235590	     -0.00080142	     30.77248958
      0.32863623	     -0.06250294	     -0.00074342	     -0.20366298	     -0.06528975	      0.88288083	     -0.00064085	     -0.21998524	     -0.00230979	     -0.00081840	     30.42110015
      0.33013657	     -0.06262217	     -0.00074687	     -0.20378250	     -0.06529318	      0.88287959	     -0.00063997	     -0.22001041	     -0.00226236	     -0.00083360	     30.53942158
      0.33163691	     -0.06274270	     -0.00074756	     -0.20390339	     -0.06529653	      0.88287833	     -0.00063909	     -0.22003618	     -0.00221272	     -0.00084670	     30.18512840
      0.33313725	     -0.06286523	     -0.00075101	     -0.20402625	     -0.06529982	      0.88287705	     -0.00063822	     -0.22006252	     -0.00216168	     -0.00085773	     30.25672041
      0.33463759	     -0.06298916	     -0.00075187	     -0.20415057	     -0.06530302	      0.88287575	     -0.00063734	     -0.22008939	     -0.00210845	     -0.00086634	     29.90971521
      0.33613793	     -0.06311448	     -0.00075522	     -0.20427625	     -0.06530614	      0.88287445	     -0.00063647	     -0.22011677	     -0.00205374	     -0.00087263	     29.92794227
      0.33763827	     -0.06323999	     -0.00075662	     -0.20440220	     -0.06530918	      0.88287314	     -0.00063559	     -0.22014461	     -0.00199686	     -0.00087641	     29.59905274
      0.33913861	     -0.06336598	     -0.00075998	     -0.20452859	     -0.06531213	      0.88287182	     -0.00063473	     -0.22017287	     -0.00193844	     -0.00087775	     29.56214501
      0.34063895	     -0.06349190	     -0.00076173	     -0.20465497	     -0.06531500	      0.88287050	     -0.00063386	     -0.22020149	     -0.00187794	     -0.00087655	     29.24329652
      0.34213929	     -0.06361828	     -0.00076498	     -0.20478181	     -0.06531777	      0.88286919	     -0.00063300	     -0.22023045	     -0.00181588	     -0.00087290	     29.14800828
      0.34395560	     -0.06377123	     -0.00076694	     -0.20493536	     -0.06532100	      0.88286761	     -0.00063196	     -0.22026594	     -0.00173805	     -0.00086519	     28.69455145
      0.34535201	     -0.06388889	     -0.00077070	     -0.20505348	     -0.06532338	      0.88286641	     -0.00063117	     -0.22029349	     -0.00167682	     -0.00085700	     28.69639837
      0.34674842	     -0.06400599	     -0.00077241	     -0.20517108	     -0.06532568	      0.88286522	     -0.00063038	     -0.22032125	     -0.00161372	     -0.00084682	     28.35807701
      0.34850856	     -0.06415332	     -0.00077627	     -0.20531904	     -0.06532845	      0.88286374	     -0.00062939	     -0.22035651	     -0.00153229	     -0.00083144	     28.20366015
      0.35026871	     -0.06429918	     -0.00077768	     -0.20546560	     -0.06533107	      0.88286229	     -0.00062841	     -0.22039201	     -0.00144806	     -0.00081327	     27.63919159
      0.35159609	     -0.06440802	     -0.00078154	     -0.20557493	     -0.06533295	      0.88286122	     -0.00062768	     -0.22041888	     -0.00138347	     -0.00079796	     27.66195260
      0.35292347	     -0.06451504	     -0.00078325	     -0.20568250	     -0.06533474	      0.88286018	     -0.00062696	     -0.22044578	     -0.00131723	     -0.00078120	     27.33878424
      0.35479211	     -0.06466324	     -0.00078698	     -0.20583147	     -0.06533712	      0.88285874	     -0.00062594	     -0.22048364	     -0.00122209	     -0.00075544	     27.09795566
      0.35642252	     -0.06478980	     -0.00078861	     -0.20595877	     -0.06533904	      0.88285753	     -0.00062507	     -0.22051657	     -0.00113691	     -0.00073090	     26.64611106
      0.35805294	     -0.06491327	     -0.00079244	     -0.20608294	     -0.06534082	      0.88285636	     -0.00062421	     -0.22054931	     -0.00105041	     -0.00070465	     26.55836710
      0.35968335	     -0.06503302	     -0.00079341	     -0.20620347	     -0.06534246	      0.88285523	     -0.00062336	     -0.22058178	     -0.00096181	     -0.00067664	     25.98875941
      0.36114763	     -0.06513857	     -0.00079742	     -0.20630968	     -0.06534381	      0.88285426	     -0.00062261	     -0.22061066	     -0.00088146	     -0.00065026	     25.95270378
      0.36261190	     -0.06524147	     -0.00079919	     -0.20641329	     -0.06534504	      0.88285333	     -0.00062187	     -0.22063925	     -0.00079951	     -0.00062267	     25.52045605
      0.36407618	     -0.06534202	     -0.00080269	     -0.20651453	     -0.06534615	      0.88285244	     -0.00062113	     -0.22066751	     -0.00071672	     -0.00059411	     25.34203441
      0.36598165	     -0.06546814	     -0.00080572	     -0.20664160	     -0.06534742	      0.88285134	     -0.00062020	     -0.22070371	     -0.00060709	     -0.00055554	     24.84739033
      0.36749346	     -0.06556461	     -0.00081027	     -0.20673879	     -0.06534827	      0.88285052	     -0.00061947	     -0.22073191	     -0.00051929	     -0.00052404	     24.77018886
      0.36900527	     -0.06565694	     -0.00081294	     -0.20683190	     -0.06534898	      0.88284976	     -0.00061875	     -0.22075958	     -0.00043013	     -0.00049166	     24.35504432
      0.37051707	     -0.06574595	     -0.00081776	     -0.20692166	     -0.06534957	      0.88284904	     -0.00061805	     -0.22078666	     -0.00034039	     -0.00045849	     24.18775664
      0.37238183	     -0.06584992	     -0.00082188	     -0.20702660	     -0.06535010	      0.88284822	     -0.00061719	     -0.22081920	     -0.00022828	     -0.00041639	     23.71032564
      0.37388222	     -0.06592912	     -0.00082760	     -0.20710654	     -0.06535037	      0.88284762	     -0.00061652	     -0.22084460	     -0.00013768	     -0.00038173	     23.65029854
      0.37538262	     -0.06600293	     -0.00083118	     -0.20718115	     -0.06535051	      0.88284708	     -0.00061586	     -0.22086924	     -0.00004606	     -0.00034621	     23.28451133
      0.37688301	     -0.06607121	     -0.00083623	     -0.20725020	     -0.06535051	      0.88284658	     -0.00061522	     -0.22089302	      0.00004576	     -0.00030990	     23.13343802
      0.37881231	     -0.06614909	     -0.00083980	     -0.20732915	     -0.06535031	      0.88284603	     -0.00061441	     -0.22092221	      0.00016460	     -0.00026176	     22.72098949
      0.38031135	     -0.06620468	     -0.00084440	     -0.20738553	     -0.06534999	      0.88284567	     -0.00061379	     -0.22094376	      0.00025671	     -0.00022318	     22.64327667
      0.38181040	     -0.06625481	     -0.00084658	     -0.20743651	     -0.06534954	      0.88284536	     -0.00061319	     -0.22096430	      0.00034919	     -0.00018350	     22.32291341
      0.38330944	     -0.06630095	     -0.00085002	     -0.20748347	     -0.06534895	      0.88284512	     -0.00061260	     -0.22098380	      0.00044133	     -0.00014293	     22.16681778
      0.38528678	     -0.06635511	     -0.00085242	     -0.20753876	     -0.06534795	      0.88284489	     -0.00061184	     -0.22100791	      0.00056289	     -0.00008818	     21.78820736
      0.38677775	     -0.06639219	     -0.00085618	     -0.20757665	     -0.06534705	      0.88284479	     -0.00061129	     -0.22102488	      0.00065390	     -0.00004631	     21.71655496
      0.38826873	     -0.06642487	     -0.00085758	     -0.20761020	     -0.06534600	      0.88284475	     -0.00061075	     -0.22104082	      0.00074500	     -0.00000401	     21.44133076
      0.39007315	     -0.06646017	     -0.00086109	     -0.20764650	     -0.06534456	      0.88284479	     -0.00061011	     -0.22105873	      0.00085446	      0.00004738	     21.30906862
      0.39169315	     -0.06648678	     -0.00086183	     -0.20767406	     -0.06534310	      0.88284491	     -0.00060955	     -0.22107353	      0.00095261	      0.00009358	     20.98949517
      0.39331315	     -0.06651019	     -0.00086525	     -0.20769837	     -0.06534147	      0.88284510	     -0.00060902	     -0.22108714	      0.00104977	      0.00013956	     20.92925307
      0.39493315	     -0.06652819	     -0.00086576	     -0.20771731	     -0.06533969	      0.88284536	     -0.00060850	     -0.22109955	      0.00114683	      0.00018533	     20.61153208
      0.39655315	     -0.06654261	     -0.00086930	     -0.20773263	     -0.06533776	      0.88284570	     -0.00060799	     -0.22111077	      0.00124274	      0.00023059	     20.57268258
      0.39817315	     -0.06655062	     -0.00086944	     -0.20774158	     -0.06533567	      0.88284611	     -0.00060751	     -0.22112080	      0.00133845	      0.00027536	     20.25979488
      0.39979315	     -0.06655399	     -0.00087286	     -0.20774584	     -0.06533342	      0.88284659	     -0.00060704	     -0.22112959	      0.00143285	      0.00031937	     20.25165046
      0.40141315	     -0.06654976	     -0.00087256	     -0.20774254	     -0.06533103	      0.88284714	     -0.00060660	     -0.22113710	      0.00152697	      0.00036271	     19.94730230
      0.40303315	     -0.06654036	     -0.00087582	     -0.20773402	     -0.06532848	      0.88284776	     -0.00060617	     -0.22114330	      0.00161957	      0.00040518	     19.96946567
      0.40465314	     -0.06652319	     -0.00087511	     -0.20771779	     -0.06532578	      0.88284845	     -0.00060576	     -0.22114818	      0.00171173	      0.00044704	     19.66769300
      0.40627314	     -0.06650127	     -0.00087847	     -0.20769673	     -0.06532293	      0.88284921	     -0.00060538	     -0.22115170	      0.00180212	      0.00048811	     19.71424956
      0.40789314	     -0.06647124	     -0.00087751	     -0.20766763	     -0.06531994	      0.88285003	     -0.00060501	     -0.22115388	      0.00189194	      0.00052866	     19.41524858
      0.40951314	     -0.06643683	     -0.00088098	     -0.20763406	     -0.06531680	      0.88285092	     -0.00060467	     -0.22115467	      0.00197974	      0.00056850	     19.48473870
      0.41096680	     -0.06639931	     -0.00088025	     -0.20759735	     -0.06531387	      0.88285177	     -0.00060438	     -0.22115422	      0.00205789	      0.00060388	     19.23729618
      0.41242047	     -0.06635828	     -0.00088219	     -0.20755708	     -0.06531082	      0.88285268	     -0.00060410	     -0.22115266	      0.00213444	      0.00063879	     19.21081519
      0.41418496	     -0.06630142	     -0.00088253	     -0.20750115	     -0.06530697	      0.88285384	     -0.00060380	     -0.22114931	      0.00222592	      0.00068069	     19.04088641
      0.41594945	     -0.06623943	     -0.00088530	     -0.20744003	     -0.06530297	      0.88285508	     -0.00060352	     -0.22114436	      0.00231506	      0.00072199	     19.05808728
      0.41742104	     -0.06618180	     -0.00088463	     -0.20738317	     -0.06529951	      0.88285617	     -0.00060330	     -0.22113905	      0.00238820	      0.00075610	     18.85939968
      0.41889262	     -0.06612141	     -0.00088644	     -0.20732349	     -0.06529594	      0.88285730	     -0.00060311	     -0.22113266	      0.00245950	      0.00078976	     18.84263060
      0.42066497	     -0.06604246	     -0.00088647	     -0.20724542	     -0.06529151	      0.88285874	     -0.00060290	     -0.22112358	      0.00254357	      0.00082979	     18.69785828
      0.42243732	     -0.06595949	     -0.00088922	     -0.20716326	     -0.06528692	      0.88286025	     -0.00060271	     -0.22111299	      0.00262496	      0.00086910	     18.74119183
      0.42384313	     -0.06588820	     -0.00088810	     -0.20709264	     -0.06528319	      0.88286149	     -0.00060259	     -0.22110356	      0.00268817	      0.00089984	     18.57169051
      0.42524895	     -0.06581520	     -0.00088940	     -0.20702026	     -0.06527937	      0.88286278	     -0.00060248	     -0.22109320	      0.00274954	      0.00092999	     18.55852084
      0.42709379	     -0.06571384	     -0.00088926	     -0.20691973	     -0.06527422	      0.88286453	     -0.00060237	     -0.22107826	      0.00282785	      0.00096874	     18.45815261
      0.42893863	     -0.06560921	     -0.00089176	     -0.20681586	     -0.06526894	      0.88286635	     -0.00060228	     -0.22106179	      0.00290304	      0.00100636	     18.51237360
      0.43028121	     -0.06552798	     -0.00089026	     -0.20673521	     -0.06526500	      0.88286772	     -0.00060224	     -0.22104889	      0.00295630	      0.00103307	     18.37403319
      0.43162380	     -0.06544571	     -0.00089110	     -0.20665348	     -0.06526100	      0.88286912	     -0.00060222	     -0.22103521	      0.00300775	      0.00105907	     18.36738422
      0.43356803	     -0.06532107	     -0.00089071	     -0.20652961	     -0.06525508	      0.88287122	     -0.00060221	     -0.22101405	      0.00307955	      0.00109552	     18.30410105
      0.43520732	     -0.06521348	     -0.00089183	     -0.20642262	     -0.06524998	      0.88287304	     -0.00060223	     -0.22099498	      0.00313725	      0.00112505	     18.32043571
      0.43684662	     -0.06510074	     -0.00089035	     -0.20631051	     -0.06524480	      0.88287491	     -0.00060228	     -0.22097484	      0.00319265	      0.00115353	     18.24855039
      0.43848591	     -0.06498756	     -0.00089208	     -0.20619787	     -0.06523952	      0.88287682	     -0.00060235	     -0.22095362	      0.00324524	      0.00118079	     18.29645161
      0.44012521	     -0.06486784	     -0.00088953	     -0.20607874	     -0.06523416	      0.88287878	     -0.00060245	     -0.22093140	      0.00329558	      0.00120691	     18.21804372
      0.44152412	     -0.06476705	     -0.00089133	     -0.20597836	     -0.06522952	      0.88288048	     -0.00060255	     -0.22091162	      0.00333616	      0.00122817	     18.25712821
      0.44292303	     -0.06466195	     -0.00089020	     -0.20587371	     -0.06522482	      0.88288221	     -0.00060267	     -0.22089115	      0.00337500	      0.00124850	     18.22725696
      0.44468763	     -0.06452925	     -0.00089083	     -0.20574151	     -0.06521883	      0.88288444	     -0.00060285	     -0.22086434	      0.00342102	      0.00127271	     18.25692691
      0.44645223	     -0.06439119	     -0.00088844	     -0.20560397	     -0.06521275	      0.88288670	     -0.00060305	     -0.22083652	      0.00346403	      0.00129532	     18.23235100
      0.44781914	     -0.06428630	     -0.00089003	     -0.20549940	     -0.06520800	      0.88288848	     -0.00060323	     -0.22081425	      0.00349495	      0.00131172	     18.26642924
      0.44918605	     -0.06417741	     -0.00088876	     -0.20539086	     -0.06520320	      0.88289029	     -0.00060343	     -0.22079143	      0.00352409	      0.00132708	     18.26401913
      0.45100167	     -0.06403382	     -0.00088886	     -0.20524768	     -0.06519677	      0.88289271	     -0.00060372	     -0.22076023	      0.00355975	      0.00134576	     18.30916539
      0.45281730	     -0.06388496	     -0.00088550	     -0.20509926	     -0.06519027	      0.88289517	     -0.00060403	     -0.22072813	      0.00359225	      0.00136248	     18.32605152
      0.45408704	     -0.06378433	     -0.00088690	     -0.20499884	     -0.06518570	      0.88289691	     -0.00060427	     -0.22070510	      0.00361283	      0.00137301	     18.35346672
      0.45535678	     -0.06368040	     -0.00088548	     -0.20489517	     -0.06518110	      0.88289866	     -0.00060452	     -0.22068167	      0.00363188	      0.00138241	     18.38090574
      0.45732021	     -0.06352166	     -0.00088453	     -0.20473676	     -0.06517394	      0.88290139	     -0.00060493	     -0.22064466	      0.00365814	      0.00139469	     18.43713892
      0.45893493	     -0.06338967	     -0.00088189	     -0.20460505	     -0.06516802	      0.88290365	     -0.00060530	     -0.22061361	      0.00367694	      0.00140264	     18.47472831
      0.46054965	     -0.06326275	     -0.00088182	     -0.20447835	     -0.06516207	      0.88290592	     -0.00060568	     -0.22058204	      0.00369315	      0.00140843	     18.53509434
      0.46216437	     -0.06313173	     -0.00087768	     -0.20434758	     -0.06515609	      0.88290819	     -0.00060608	     -0.22055011	      0.00370706	      0.00141201	     18.58958923
      0.46356115	     -0.06302512	     -0.00087793	     -0.20424111	     -0.06515091	      0.88291017	     -0.00060644	     -0.22052215	      0.00371715	      0.00141317	     18.63407453
      0.46495792	     -0.06291501	     -0.00087482	     -0.20413118	     -0.06514571	      0.88291214	     -0.00060681	     -0.22049402	      0.00372563	      0.00141243	     18.69619072
      0.46663508	     -0.06278820	     -0.00087343	     -0.20400452	     -0.06513946	      0.88291451	     -0.00060727	     -0.22045995	      0.00373366	      0.00140897	     18.77269668
      0.46831225	     -0.06265778	     -0.00086845	     -0.20387429	     -0.06513319	      0.88291686	     -0.00060775	     -0.22042571	      0.00373947	      0.00140264	     18.88378057
      0.46965898	     -0.06256010	     -0.00086815	     -0.20377668	     -0.06512815	      0.88291875	     -0.00060814	     -0.22039805	      0.00374254	      0.00139556	     18.92660660
      0.47100571	     -0.06245882	     -0.00086470	     -0.20367551	     -0.06512311	      0.88292062	     -0.00060855	     -0.22037034	      0.00374427	      0.00138661	     19.01277948
      0.47273992	     -0.06233370	     -0.00086230	     -0.20355048	     -0.06511661	      0.88292302	     -0.00060908	     -0.22033455	      0.00374459	      0.00137241	     19.11657110
      0.47447413	     -0.06220498	     -0.00085638	     -0.20342189	     -0.06511012	      0.88292538	     -0.00060962	     -0.22029875	      0.00374285	      0.00135528	     19.27067482
      0.47574932	     -0.06211777	     -0.00085582	     -0.20333470	     -0.06510535	      0.88292710	     -0.00061003	     -0.22027238	      0.00374029	      0.00134096	     19.31711411
      0.47702452	     -0.06202698	     -0.00085232	     -0.20324396	     -0.06510058	      0.88292880	     -0.00061044	     -0.22024606	      0.00373667	      0.00132513	     19.41853774
      0.47886104	     -0.06190113	     -0.00084888	     -0.20311814	     -0.06509373	      0.88293121	     -0.00061105	     -0.22020819	      0.00372968	      0.00129987	     19.55456962
      0.48041777	     -0.06179291	     -0.00084393	     -0.20300996	     -0.06508793	      0.88293322	     -0.00061156	     -0.22017620	      0.00372220	      0.00127636	     19.69394610
      0.48197451	     -0.06169159	     -0.00084183	     -0.20290862	     -0.06508214	      0.88293518	     -0.00061209	     -0.22014427	      0.00371333	      0.00125105	     19.80706179
      0.48353125	     -0.06158552	     -0.00083589	     -0.20280257	     -0.06507637	      0.88293711	     -0.00061262	     -0.22011253	      0.00370313	      0.00122416	     19.97052638
      0.48508799	     -0.06148967	     -0.00083469	     -0.20270665	     -0.06507061	      0.88293899	     -0.00061315	     -0.22008089	      0.00369166	      0.00119586	     20.07766444
      0.48640082	     -0.06140233	     -0.00082912	     -0.20261932	     -0.06506577	      0.88294055	     -0.00061360	     -0.22005441	      0.00368101	      0.00117104	     20.21360212
      0.48771365	     -0.06132177	     -0.00082660	     -0.20253870	     -0.06506094	      0.88294207	     -0.00061405	     -0.22002803	      0.00366953	      0.00114545	     20.32028303
      0.48941264	     -0.06121581	     -0.00082113	     -0.20243269	     -0.06505472	      0.88294399	     -0.00061463	     -0.21999414	      0.00365346	      0.00111137	     20.49621204
      0.49111163	     -0.06111741	     -0.00081854	     -0.20233417	     -0.06504853	      0.88294585	     -0.00061522	     -0.21996049	      0.00363611	      0.00107645	     20.64079708
      0.49241063	     -0.06103732	     -0.00081291	     -0.20225405	     -0.06504382	      0.88294723	     -0.00061566	     -0.21993501	      0.00362199	      0.00104936	     20.78335011
      0.49370963	     -0.06096363	     -0.00081009	     -0.20218027	     -0.06503912	      0.88294857	     -0.00061611	     -0.21990968	      0.00360718	      0.00102203	     20.89692278
      0.49545032	     -0.06086367	     -0.00080431	     -0.20208020	     -0.06503286	      0.88295032	     -0.00061670	     -0.21987606	      0.00358626	      0.00098522	     21.08741796
      0.49719102	     -0.06077202	     -0.00080179	     -0.20198837	     -0.06502664	      0.88295200	     -0.00061728	     -0.21984277	      0.00356417	      0.00094841	     21.24539210
      0.49841045	     -0.06070242	     -0.00079615	     -0.20191870	     -0.06502230	      0.88295314	     -0.00061768	     -0.21981973	      0.00354800	      0.00092275	     21.37958064
      0.49962988	     -0.06063888	     -0.00079328	     -0.20185503	     -0.06501798	      0.88295425	     -0.00061809	     -0.21979684	      0.00353130	      0.00089725	     21.49574765
      0.50150123	     -0.06054123	     -0.00078740	     -0.20175721	     -0.06501140	      0.88295589	     -0.00061869	     -0.21976211	      0.00350464	      0.00085856	     21.69876782
      0.50304310	     -0.06046593	     -0.00078410	     -0.20168171	     -0.06500601	      0.88295719	     -0.00061918	     -0.21973383	      0.00348177	      0.00082726	     21.84335685
      0.50458496	     -0.06038785	     -0.00077810	     -0.20160348	     -0.06500066	      0.88295845	     -0.00061967	     -0.21970589	      0.00345807	      0.00079661	     22.02530321
      0.50612683	     -0.06031762	     -0.00077572	     -0.20153303	     -0.06499535	      0.88295965	     -0.00062014	     -0.21967823	      0.00343360	      0.00076672	     22.16587337
      0.50749764	     -0.06025040	     -0.00076978	     -0.20146565	     -0.06499066	      0.88296068	     -0.00062055	     -0.21965396	      0.00341117	      0.00074085	     22.32220764
      0.50886846	     -0.06018962	     -0.00076703	     -0.20140466	     -0.06498600	      0.88296168	     -0.00062095	     -0.21962989	      0.00338813	      0.00071572	     22.45259095
      0.51023927	     -0.06012686	     -0.00076226	     -0.20134172	     -0.06498137	      0.88296265	     -0.00062133	     -0.21960610	      0.00336449	      0.00069133	     22.60115736
      0.51200416	     -0.06005142	     -0.00075843	     -0.20126599	     -0.06497546	      0.88296384	     -0.00062182	     -0.21957580	      0.00333318	      0.00066108	     22.78647888
      0.51338880	     -0.05998959	     -0.00075282	     -0.20120397	     -0.06497086	      0.88296474	     -0.00062218	     -0.21955234	      0.00330795	      0.00063828	     22.93622383
      0.51477344	     -0.05993209	     -0.00075033	     -0.20114621	     -0.06496630	      0.88296561	     -0.00062253	     -0.21952911	      0.00328208	      0.00061635	     23.07923229
      0.51615808	     -0.05987383	     -0.00074600	     -0.20108773	     -0.06496177	      0.88296645	     -0.00062287	     -0.21950619	      0.00325560	      0.00059533	     23.21534488
      0.51791538	     -0.05980597	     -0.00074259	     -0.20101952	     -0.06495608	      0.88296747	     -0.00062327	     -0.21947755	      0.00322099	      0.00056998	     23.40466007
      0.51926687	     -0.05975172	     -0.00073724	     -0.20096504	     -0.06495175	      0.88296823	     -0.00062357	     -0.21945590	      0.00319373	      0.00055144	     23.53138747
      0.52061836	     -0.05970193	     -0.00073473	     -0.20091496	     -0.06494745	      0.88296896	     -0.00062385	     -0.21943455	      0.00316580	      0.00053368	     23.68008765
      0.52225055	     -0.05964167	     -0.00072929	     -0.20085439	     -0.06494231	      0.88296982	     -0.00062416	     -0.21940924	      0.00313121	      0.00051341	     23.84412389
      0.52388274	     -0.05958847	     -0.00072728	     -0.20080080	     -0.06493723	      0.88297064	     -0.00062445	     -0.21938442	      0.00309556	      0.00049425	     24.05515683
      0.52510808	     -0.05954543	     -0.00072197	     -0.20075754	     -0.06493345	      0.88297123	     -0.00062465	     -0.21936616	      0.00306823	      0.00048049	     24.14774604
      0.52633342	     -0.05950711	     -0.00071934	     -0.20071892	     -0.06492971	      0.88297182	     -0.00062483	     -0.21934817	      0.00304028	      0.00046714	     24.29571190
      0.52809981	     -0.05945299	     -0.00071381	     -0.20066441	     -0.06492438	      0.88297262	     -0.00062507	     -0.21932277	      0.00299904	      0.00044856	     24.48823663
      0.52961240	     -0.05941106	     -0.00071078	     -0.20062209	     -0.06491987	      0.88297329	     -0.00062524	     -0.21930151	      0.00296275	      0.00043311	     24.69490447
      0.53112499	     -0.05936918	     -0.00070517	     -0.20057987	     -0.06491541	      0.88297393	     -0.00062539	     -0.21928076	      0.00292574	      0.00041796	     24.83651322
      0.53263758	     -0.05933375	     -0.00070303	     -0.20054402	     -0.06491102	      0.88297456	     -0.00062551	     -0.21926050	      0.00288786	      0.00040288	     25.08049293
      0.53397607	     -0.05930162	     -0.00069758	     -0.20051158	     -0.06490717	      0.88297509	     -0.00062559	     -0.21924306	      0.00285395	      0.00038955	     25.17515385
      0.53531457	     -0.05927556	     -0.00069484	     -0.20048515	     -0.06490338	      0.88297560	     -0.00062564	     -0.21922608	      0.00281946	      0.00037606	     25.36697404
      0.53665306	     -0.05925269	     -0.00069057	     -0.20046194	     -0.06489963	      0.88297609	     -0.00062568	     -0.21920968	      0.00278468	      0.00036233	     25.48821946
      0.53842731	     -0.05923147	     -0.00068683	     -0.20044021	     -0.06489473	      0.88297672	     -0.00062568	     -0.21918893	      0.00273805	      0.00034341	     25.73696648
      0.53978837	     -0.05921961	     -0.00068150	     -0.20042801	     -0.06489103	      0.88297718	     -0.00062566	     -0.21917392	      0.00270221	      0.00032820	     25.80321847
      0.54114942	     -0.05921534	     -0.00067845	     -0.20042335	     -0.06488737	      0.88297761	     -0.00062561	     -0.21915976	      0.00266620	      0.00031208	     25.98792654
      0.54251048	     -0.05921587	     -0.00067369	     -0.20042352	     -0.06488377	      0.88297802	     -0.00062553	     -0.21914653	      0.00263043	      0.00029492	     26.07810492
      0.54426487	     -0.05922633	     -0.00066949	     -0.20043348	     -0.06487919	      0.88297852	     -0.00062538	     -0.21913091	      0.00258462	      0.00027084	     26.32281153
      0.54560026	     -0.05923925	     -0.00066407	     -0.20044607	     -0.06487576	      0.88297887	     -0.00062524	     -0.21912019	      0.00255045	      0.00025087	     26.33225569
      0.54693564	     -0.05925847	     -0.00066084	     -0.20046492	     -0.06487238	      0.88297919	     -0.00062507	     -0.21911049	      0.00251674	      0.00022921	     26.50398897
      0.54855697	     -0.05928705	     -0.00065516	     -0.20049308	     -0.06486833	      0.88297954	     -0.00062483	     -0.21910012	      0.00247701	      0.00020059	     26.54650510
      0.55001452	     -0.05931900	     -0.00065240	     -0.20052464	     -0.06486475	      0.88297981	     -0.00062457	     -0.21909209	      0.00244224	      0.00017257	     26.76669514
      0.55147208	     -0.05935502	     -0.00064702	     -0.20056031	     -0.06486121	      0.88298004	     -0.00062429	     -0.21908532	      0.00240887	      0.00014253	     26.70824248
      0.55292964	     -0.05939714	     -0.00064464	     -0.20060205	     -0.06485773	      0.88298023	     -0.00062396	     -0.21907980	      0.00237652	      0.00011038	     26.92738153
      0.55438719	     -0.05944205	     -0.00063925	     -0.20064663	     -0.06485428	      0.88298036	     -0.00062360	     -0.21907551	      0.00234582	      0.00007642	     26.80621215
      0.55584475	     -0.05949150	     -0.00063706	     -0.20069572	     -0.06485089	      0.88298045	     -0.00062320	     -0.21907239	      0.00231625	      0.00004069	     27.02104457
      0.55730231	     -0.05954384	     -0.00063175	     -0.20074776	     -0.06484753	      0.88298048	     -0.00062277	     -0.21907042	      0.00228846	      0.00000353	     26.82728903
      0.55875986	     -0.05960099	     -0.00063025	     -0.20080455	     -0.06484422	      0.88298046	     -0.00062230	     -0.21906956	      0.00226180	     -0.00003501	     27.03129783
      0.56021742	     -0.05966044	     -0.00062545	     -0.20086372	     -0.06484094	      0.88298038	     -0.00062180	     -0.21906980	      0.00223704	     -0.00007450	     26.77317160
      0.56167497	     -0.05972333	     -0.00062447	     -0.20092628	     -0.06483769	      0.88298024	     -0.00062126	     -0.21907106	      0.00221341	     -0.00011486	     26.96498806
      0.56313253	     -0.05978755	     -0.00061982	     -0.20099025	     -0.06483448	      0.88298004	     -0.00062068	     -0.21907331	      0.00219175	     -0.00015560	     26.65952929
      0.56459009	     -0.05985450	     -0.00061919	     -0.20105689	     -0.06483130	      0.88297979	     -0.00062006	     -0.21907646	      0.00217117	     -0.00019665	     26.83304460
      0.56604764	     -0.05992314	     -0.00061482	     -0.20112529	     -0.06482815	      0.88297947	     -0.00061940	     -0.21908047	      0.00215252	     -0.00023749	     26.48436786
      0.56750520	     -0.05999501	     -0.00061462	     -0.20119688	     -0.06482503	      0.88297909	     -0.00061871	     -0.21908531	      0.00213484	     -0.00027809	     26.62649691
      0.56896276	     -0.06006884	     -0.00061054	     -0.20127050	     -0.06482193	      0.88297866	     -0.00061797	     -0.21909096	      0.00211904	     -0.00031799	     26.24313220
      0.57042031	     -0.06014509	     -0.00061060	     -0.20134648	     -0.06481885	      0.88297817	     -0.00061720	     -0.21909739	      0.00210417	     -0.00035721	     26.36215100
      0.57187787	     -0.06022226	     -0.00060679	     -0.20142346	     -0.06481579	      0.88297762	     -0.00061639	     -0.21910453	      0.00209119	     -0.00039526	     25.96353467
      0.57333543	     -0.06030147	     -0.00060716	     -0.20150242	     -0.06481275	      0.88297702	     -0.00061554	     -0.21911235	      0.00207907	     -0.00043217	     26.05530333
      0.57479298	     -0.06038200	     -0.00060383	     -0.20158278	     -0.06480973	      0.88297636	     -0.00061465	     -0.21912081	      0.00206876	     -0.00046749	     25.64121378
      0.57625054	     -0.06046467	     -0.00060456	     -0.20166522	     -0.06480672	      0.88297565	     -0.00061373	     -0.21912988	      0.00205922	     -0.00050129	     25.70075641
      0.57770810	     -0.06054871	     -0.00060184	     -0.20174911	     -0.06480373	      0.88297490	     -0.00061276	     -0.21913956	      0.00205141	     -0.00053321	     25.28159926
      0.57916565	     -0.06063453	     -0.00060299	     -0.20183472	     -0.06480074	      0.88297410	     -0.00061175	     -0.21914982	      0.00204436	     -0.00056337	     25.31422244
      0.58062321	     -0.06072126	     -0.00060100	     -0.20192130	     -0.06479777	      0.88297326	     -0.00061070	     -0.21916063	      0.00203896	     -0.00059144	     24.90264437
      0.58208076	     -0.06080885	     -0.00060262	     -0.20200869	     -0.06479480	      0.88297238	     -0.00060961	     -0.21917197	      0.00203431	     -0.00061753	     24.91299245
      0.58353832	     -0.06089643	     -0.00060141	     -0.20209615	     -0.06479184	      0.88297146	     -0.00060849	     -0.21918379	      0.00203124	     -0.00064131	     24.51476502
      0.58499588	     -0.06098450	     -0.00060339	     -0.20218404	     -0.06478888	      0.88297051	     -0.00060732	     -0.21919605	      0.00202885	     -0.00066287	     24.49298288
      0.58645343	     -0.06107252	     -0.00060285	     -0.20227193	     -0.06478592	      0.88296953	     -0.00060611	     -0.21920873	      0.00202787	     -0.00068198	     24.10853120
      0.58791099	     -0.06116053	     -0.00060506	     -0.20235978	     -0.06478297	      0.88296852	     -0.00060487	     -0.21922179	      0.00202755	     -0.00069875	     24.05916049
      0.58936855	     -0.06124695	     -0.00060533	     -0.20244609	     -0.06478001	      0.88296749	     -0.00060358	     -0.21923522	      0.00202849	     -0.00071292	     23.69812271
      0.59082610	     -0.06133383	     -0.00060799	     -0.20253282	     -0.06477705	      0.88296644	     -0.00060225	     -0.21924902	      0.00203001	     -0.00072460	     23.61558330
      0.59228366	     -0.06142012	     -0.00060882	     -0.20261900	     -0.06477409	      0.88296538	     -0.00060088	     -0.21926315	      0.00203264	     -0.00073369	     23.27537685
      0.59374122	     -0.06150594	     -0.00061150	     -0.20270469	     -0.06477113	      0.88296431	     -0.00059948	     -0.21927761	      0.00203584	     -0.00074034	     23.16944276
      0.59519877	     -0.06159120	     -0.00061273	     -0.20278987	     -0.06476816	      0.88296322	     -0.00059803	     -0.21929235	      0.00204007	     -0.00074452	     22.85272992
      0.59665633	     -0.06167596	     -0.00061544	     -0.20287451	     -0.06476518	      0.88296214	     -0.00059654	     -0.21930738	      0.00204488	     -0.00074641	     22.72607994
      0.59841360	     -0.06177704	     -0.00061668	     -0.20297551	     -0.06476158	      0.88296083	     -0.00059469	     -0.21932582	      0.00205195	     -0.00074555	     22.32211840
      0.59975487	     -0.06185339	     -0.00061988	     -0.20305176	     -0.06475882	      0.88295983	     -0.00059325	     -0.21934011	      0.00205776	     -0.00074274	     22.29351520
      0.60109615	     -0.06192854	     -0.00062125	     -0.20312687	     -0.06475606	      0.88295883	     -0.00059177	     -0.21935457	      0.00206445	     -0.00073808	     22.01170152
      0.60280651	     -0.06202220	     -0.00062507	     -0.20322043	     -0.06475252	      0.88295758	     -0.00058983	     -0.21937325	      0.00207360	     -0.00072968	     21.86828721
      0.60451687	     -0.06211530	     -0.00062678	     -0.20331348	     -0.06474897	      0.88295634	     -0.00058784	     -0.21939221	      0.00208407	     -0.00071862	     21.41311837
      0.60578304	     -0.06218329	     -0.00063093	     -0.20338139	     -0.06474632	      0.88295544	     -0.00058634	     -0.21940641	      0.00209200	     -0.00070900	     21.42923184
      0.60704920	     -0.06225004	     -0.00063318	     -0.20344811	     -0.06474367	      0.88295455	     -0.00058480	     -0.21942071	      0.00210077	     -0.00069812	     21.19216866
      0.60887300	     -0.06234460	     -0.00063775	     -0.20354260	     -0.06473982	      0.88295329	     -0.00058254	     -0.21944145	      0.00211411	     -0.00068055	     21.01089646
      0.61044221	     -0.06242466	     -0.00064022	     -0.20362264	     -0.06473650	      0.88295223	     -0.00058055	     -0.21945939	      0.00212656	     -0.00066370	     20.68607411
      0.61201142	     -0.06250375	     -0.00064506	     -0.20370167	     -0.06473315	      0.88295121	     -0.00057852	     -0.21947741	      0.00213939	     -0.00064556	     20.62809412
      0.61358063	     -0.06258170	     -0.00064735	     -0.20377963	     -0.06472978	      0.88295021	     -0.00057645	     -0.21949548	      0.00215333	     -0.00062615	     20.22937663
      0.61498166	     -0.06264985	     -0.00065229	     -0.20384773	     -0.06472676	      0.88294934	     -0.00057457	     -0.21951163	      0.00216596	     -0.00060805	     20.22824206
      0.61638269	     -0.06271589	     -0.00065509	     -0.20391377	     -0.06472371	      0.88294850	     -0.00057266	     -0.21952776	      0.00217955	     -0.00058919	     19.94296899
      0.61778371	     -0.06278031	     -0.00065951	     -0.20397818	     -0.06472065	      0.88294769	     -0.00057072	     -0.21954381	      0.00219351	     -0.00056981	     19.84036558
      0.61961840	     -0.06286208	     -0.00066434	     -0.20405996	     -0.06471661	      0.88294667	     -0.00056813	     -0.21956467	      0.00221288	     -0.00054361	     19.52261500
      0.62106392	     -0.06292445	     -0.00067022	     -0.20412230	     -0.06471340	      0.88294590	     -0.00056606	     -0.21958095	      0.00222850	     -0.00052239	     19.49543835
      0.62250944	     -0.06298416	     -0.00067429	     -0.20418202	     -0.06471016	      0.88294516	     -0.00056397	     -0.21959703	      0.00224496	     -0.00050063	     19.23046415
      0.62395496	     -0.06304070	     -0.00068002	     -0.20423855	     -0.06470691	      0.88294445	     -0.00056184	     -0.21961286	      0.00226169	     -0.00047849	     19.15068758
      0.62574155	     -0.06310508	     -0.00068541	     -0.20430296	     -0.06470285	      0.88294362	     -0.00055918	     -0.21963195	      0.00228327	     -0.00045052	     18.85739862
      0.62716763	     -0.06315242	     -0.00069188	     -0.20435029	     -0.06469958	      0.88294300	     -0.00055703	     -0.21964673	      0.00230057	     -0.00042785	     18.84887106
      0.62859371	     -0.06319617	     -0.00069648	     -0.20439406	     -0.06469629	      0.88294240	     -0.00055485	     -0.21966105	      0.00231846	     -0.00040477	     18.62212203
      0.63001979	     -0.06323697	     -0.00070277	     -0.20443487	     -0.06469297	      0.88294184	     -0.00055266	     -0.21967486	      0.00233634	     -0.00038137	     18.54414449
      0.63188237	     -0.06328606	     -0.00070975	     -0.20448398	     -0.06468859	      0.88294116	     -0.00054975	     -0.21969212	      0.00236006	     -0.00035017	     18.28847281
      0.63330744	     -0.06332076	     -0.00071716	     -0.20451867	     -0.06468522	      0.88294068	     -0.00054751	     -0.21970472	      0.00237790	     -0.00032594	     18.27019803
      0.63473250	     -0.06335246	     -0.00072233	     -0.20455039	     -0.06468182	      0.88294023	     -0.00054524	     -0.21971678	      0.00239596	     -0.00030133	     18.07715361
      0.63615757	     -0.06338186	     -0.00072835	     -0.20457980	     -0.06467839	      0.88293982	     -0.00054296	     -0.21972834	      0.00241366	     -0.00027641	     17.99859209
      0.63806230	     -0.06341813	     -0.00073482	     -0.20461611	     -0.06467377	      0.88293933	     -0.00053988	     -0.21974301	      0.00243725	     -0.00024265	     17.78381058
      0.63947691	     -0.06344193	     -0.00074139	     -0.20463991	     -0.06467031	      0.88293900	     -0.00053757	     -0.21975330	      0.00245424	     -0.00021738	     17.76616484
      0.64089152	     -0.06346223	     -0.00074583	     -0.20466025	     -0.06466682	      0.88293871	     -0.00053524	     -0.21976304	      0.00247125	     -0.00019193	     17.62084869
      0.64262209	     -0.06348220	     -0.00075281	     -0.20468025	     -0.06466253	      0.88293841	     -0.00053238	     -0.21977413	      0.00249141	     -0.00016067	     17.56388039
      0.64416469	     -0.06349525	     -0.00075692	     -0.20469335	     -0.06465867	      0.88293818	     -0.00052981	     -0.21978318	      0.00250915	     -0.00013269	     17.41298770
      0.64570729	     -0.06350350	     -0.00076309	     -0.20470162	     -0.06465479	      0.88293800	     -0.00052722	     -0.21979141	      0.00252614	     -0.00010456	     17.37985363
      0.64724989	     -0.06350684	     -0.00076648	     -0.20470502	     -0.06465088	      0.88293786	     -0.00052461	     -0.21979874	      0.00254277	     -0.00007630	     17.24443270
      0.64879249	     -0.06350530	     -0.00077226	     -0.20470350	     -0.06464695	      0.88293776	     -0.00052199	     -0.21980515	      0.00255850	     -0.00004791	     17.22681999
      0.65033509	     -0.06349888	     -0.00077510	     -0.20469714	     -0.06464299	      0.88293771	     -0.00051935	     -0.21981061	      0.00257379	     -0.00001939	     17.09217933
      0.65187769	     -0.06348766	     -0.00078056	     -0.20468594	     -0.06463901	      0.88293770	     -0.00051671	     -0.21981511	      0.00258798	      0.00000916	     17.09525281
      0.65342029	     -0.06347210	     -0.00078290	     -0.20467045	     -0.06463500	      0.88293774	     -0.00051405	     -0.21981862	      0.00260167	      0.00003778	     16.95361413
      0.65496289	     -0.06345210	     -0.00078813	     -0.20465045	     -0.06463098	      0.88293782	     -0.00051138	     -0.21982118	      0.00261404	      0.00006632	     16.98094436
      0.65650549	     -0.06342826	     -0.00078999	     -0.20462668	     -0.06462694	      0.88293794	     -0.00050870	     -0.21982278	      0.00262589	      0.00009489	     16.83131579
      0.65804809	     -0.06340024	     -0.00079507	     -0.20459865	     -0.06462288	      0.88293811	     -0.00050601	     -0.21982346	      0.00263624	      0.00012325	     16.88202115
      0.65959068	     -0.06336893	     -0.00079653	     -0.20456740	     -0.06461880	      0.88293832	     -0.00050331	     -0.21982322	      0.00264604	      0.00015155	     16.72938135
      0.66113328	     -0.06333371	     -0.00080162	     -0.20453215	     -0.06461472	      0.88293858	     -0.00050061	     -0.21982210	      0.00265420	      0.00017951	     16.80277788
      0.66251348	     -0.06329961	     -0.00080297	     -0.20449808	     -0.06461105	      0.88293884	     -0.00049819	     -0.21982035	      0.00266101	      0.00020441	     16.67526263
      0.66389368	     -0.06326259	     -0.00080647	     -0.20446105	     -0.06460737	      0.88293914	     -0.00049576	     -0.21981793	      0.00266657	      0.00022898	     16.69025912
      0.66557320	     -0.06321433	     -0.00080908	     -0.20441279	     -0.06460289	      0.88293955	     -0.00049281	     -0.21981408	      0.00267229	      0.00025852	     16.62538258
      0.66725272	     -0.06316194	     -0.00081357	     -0.20436035	     -0.06459840	      0.88294001	     -0.00048985	     -0.21980927	      0.00267632	      0.00028746	     16.67928544
      0.66865831	     -0.06311580	     -0.00081499	     -0.20431420	     -0.06459463	      0.88294043	     -0.00048737	     -0.21980450	      0.00267888	      0.00031132	     16.58303651
      0.67006391	     -0.06306727	     -0.00081839	     -0.20426562	     -0.06459087	      0.88294088	     -0.00048489	     -0.21979910	      0.00268011	      0.00033455	     16.61830323
      0.67146951	     -0.06301704	     -0.00082060	     -0.20421535	     -0.06458710	      0.88294137	     -0.00048241	     -0.21979306	      0.00268046	      0.00035721	     16.58730852
      0.67338591	     -0.06294497	     -0.00082492	     -0.20414319	     -0.06458196	      0.88294208	     -0.00047904	     -0.21978387	      0.00267907	      0.00038696	     16.63511726
      0.67481342	     -0.06288934	     -0.00082647	     -0.20408750	     -0.06457814	      0.88294265	     -0.00047652	     -0.21977630	      0.00267698	      0.00040829	     16.58241664
      0.67624094	     -0.06283098	     -0.00082973	     -0.20402905	     -0.06457432	      0.88294325	     -0.00047401	     -0.21976814	      0.00267357	      0.00042877	     16.62456053
      0.67766845	     -0.06277112	     -0.00083186	     -0.20396911	     -0.06457051	      0.88294388	     -0.00047151	     -0.21975937	      0.00266918	      0.00044840	     16.62110574
      0.67956015	     -0.06268874	     -0.00083612	     -0.20388658	     -0.06456546	      0.88294475	     -0.00046820	     -0.21974686	      0.00266149	      0.00047297	     16.69450283
      0.68096645	     -0.06262574	     -0.00083760	     -0.20382348	     -0.06456173	      0.88294543	     -0.00046574	     -0.21973690	      0.00265468	      0.00049029	     16.66222031
      0.68237275	     -0.06256045	     -0.00084075	     -0.20375805	     -0.06455800	      0.88294613	     -0.00046329	     -0.21972641	      0.00264653	      0.00050659	     16.72902346
      0.68408801	     -0.06247929	     -0.00084303	     -0.20367675	     -0.06455347	      0.88294701	     -0.00046031	     -0.21971286	      0.00263525	      0.00052524	     16.74140906
      0.68560522	     -0.06240460	     -0.00084669	     -0.20360187	     -0.06454948	      0.88294782	     -0.00045769	     -0.21970024	      0.00262364	      0.00054056	     16.83664201
      0.68712243	     -0.06232886	     -0.00084826	     -0.20352598	     -0.06454551	      0.88294865	     -0.00045508	     -0.21968700	      0.00261095	      0.00055487	     16.83379398
      0.68863964	     -0.06225040	     -0.00085188	     -0.20344732	     -0.06454156	      0.88294950	     -0.00045248	     -0.21967318	      0.00259658	      0.00056804	     16.94996641
      0.69015685	     -0.06217121	     -0.00085333	     -0.20336796	     -0.06453763	      0.88295037	     -0.00044989	     -0.21965876	      0.00258115	      0.00058026	     16.95733851
      0.69167406	     -0.06208942	     -0.00085690	     -0.20328594	     -0.06453373	      0.88295126	     -0.00044731	     -0.21964378	      0.00256402	      0.00059141	     17.08338731
      0.69319127	     -0.06200770	     -0.00085813	     -0.20320402	     -0.06452985	      0.88295217	     -0.00044475	     -0.21962825	      0.00254581	      0.00060168	     17.09953433
      0.69470848	     -0.06192433	     -0.00086175	     -0.20312040	     -0.06452600	      0.88295309	     -0.00044221	     -0.21961223	      0.00252586	      0.00061095	     17.23963243
      0.69622568	     -0.06184214	     -0.00086296	     -0.20303798	     -0.06452219	      0.88295402	     -0.00043968	     -0.21959575	      0.00250485	      0.00061941	     17.25865819
      0.69774289	     -0.06175890	     -0.00086679	     -0.20295446	     -0.06451840	      0.88295497	     -0.00043717	     -0.21957890	      0.00248210	      0.00062685	     17.41569433
      0.69926010	     -0.06167764	     -0.00086782	     -0.20287296	     -0.06451465	      0.88295592	     -0.00043467	     -0.21956171	      0.00245839	      0.00063343	     17.43243912
      0.70077731	     -0.06159567	     -0.00087177	     -0.20279068	     -0.06451094	      0.88295689	     -0.00043220	     -0.21954426	      0.00243298	      0.00063890	     17.61342761
      0.70229452	     -0.06151642	     -0.00087246	     -0.20271116	     -0.06450727	      0.88295786	     -0.00042974	     -0.21952658	      0.00240677	      0.00064343	     17.62444200
      0.70363319	     -0.06144605	     -0.00087578	     -0.20264051	     -0.06450407	      0.88295873	     -0.00042759	     -0.21951086	      0.00238230	      0.00064641	     17.78313084
      0.70497185	     -0.06137784	     -0.00087717	     -0.20257204	     -0.06450089	      0.88295959	     -0.00042546	     -0.21949505	      0.00235724	      0.00064853	     17.84524837
      0.70662921	     -0.06129432	     -0.00088016	     -0.20248817	     -0.06449701	      0.88296067	     -0.00042284	     -0.21947541	      0.00232492	      0.00064976	     18.01155032
      0.70828658	     -0.06121385	     -0.00088139	     -0.20240738	     -0.06449319	      0.88296175	     -0.00042025	     -0.21945576	      0.00229168	      0.00064946	     18.08669363
      0.70963613	     -0.06114850	     -0.00088437	     -0.20234171	     -0.06449011	      0.88296262	     -0.00041816	     -0.21943979	      0.00226360	      0.00064797	     18.26583092
      0.71098569	     -0.06108566	     -0.00088564	     -0.20227859	     -0.06448708	      0.88296349	     -0.00041609	     -0.21942387	      0.00223509	      0.00064543	     18.34726115
      0.71265554	     -0.06100899	     -0.00088849	     -0.20220155	     -0.06448338	      0.88296457	     -0.00041356	     -0.21940430	      0.00219885	      0.00064068	     18.54939966
      0.71432540	     -0.06093579	     -0.00088945	     -0.20212800	     -0.06447973	      0.88296563	     -0.00041106	     -0.21938487	      0.00216205	      0.00063429	     18.63127496
      0.71561358	     -0.06087896	     -0.00089227	     -0.20207087	     -0.06447697	      0.88296645	     -0.00040915	     -0.21937002	      0.00213289	      0.00062816	     18.83654562
      0.71690175	     -0.06082458	     -0.00089348	     -0.20201621	     -0.06447424	      0.88296725	     -0.00040726	     -0.21935528	      0.00210354	      0.00062108	     18.93382573
      0.71864582	     -0.06075215	     -0.00089611	     -0.20194338	     -0.06447061	      0.88296832	     -0.00040474	     -0.21933554	      0.00206308	      0.00060990	     19.15932619
      0.72038989	     -0.06068349	     -0.00089701	     -0.20187436	     -0.06446704	      0.88296938	     -0.00040226	     -0.21931603	      0.00202225	      0.00059706	     19.25155815
      0.72161989	     -0.06063442	     -0.00089959	     -0.20182499	     -0.06446457	      0.88297011	     -0.00040054	     -0.21930246	      0.00199283	      0.00058698	     19.47517522
      0.72284989	     -0.06058778	     -0.00090067	     -0.20177809	     -0.06446214	      0.88297082	     -0.00039883	     -0.21928901	      0.00196336	      0.00057618	     19.58090919
      0.72469873	     -0.06051902	     -0.00090300	     -0.20170891	     -0.06445855	      0.88297187	     -0.00039631	     -0.21926908	      0.00191850	      0.00055860	     19.82152385
      0.72623799	     -0.06046466	     -0.00090397	     -0.20165422	     -0.06445563	      0.88297272	     -0.00039425	     -0.21925273	      0.00188091	      0.00054293	     19.92907613
      0.72777726	     -0.06041049	     -0.00090629	     -0.20159971	     -0.06445276	      0.88297354	     -0.00039222	     -0.21923665	      0.00184275	      0.00052636	     20.18555179
      0.72931653	     -0.06036021	     -0.00090682	     -0.20154911	     -0.06444996	      0.88297434	     -0.00039023	     -0.21922080	      0.00180457	      0.00050922	     20.24415841
      0.73069074	     -0.06031440	     -0.00090908	     -0.20150299	     -0.06444750	      0.88297503	     -0.00038849	     -0.21920688	      0.00176991	      0.00049339	     20.49610969
      0.73206496	     -0.06027194	     -0.00090977	     -0.20146025	     -0.06444509	      0.88297569	     -0.00038677	     -0.21919316	      0.00173527	      0.00047733	     20.57226029
      0.73343918	     -0.06022944	     -0.00091134	     -0.20141746	     -0.06444273	      0.88297634	     -0.00038509	     -0.21917965	      0.00170023	      0.00046098	     20.76369172
      0.73519829	     -0.06017867	     -0.00091223	     -0.20136633	     -0.06443978	      0.88297713	     -0.00038298	     -0.21916265	      0.00165523	      0.00043986	     20.87656314
      0.73658720	     -0.06013816	     -0.00091403	     -0.20132552	     -0.06443751	      0.88297773	     -0.00038135	     -0.21914949	      0.00161923	      0.00042301	     21.11236363
      0.73797611	     -0.06010115	     -0.00091458	     -0.20128823	     -0.06443528	      0.88297831	     -0.00037975	     -0.21913653	      0.00158322	      0.00040619	     21.17878145
      0.73936502	     -0.06006392	     -0.00091584	     -0.20125071	     -0.06443311	      0.88297886	     -0.00037819	     -0.21912381	      0.00154682	      0.00038934	     21.36347421
      0.74111644	     -0.06002101	     -0.00091638	     -0.20120746	     -0.06443044	      0.88297952	     -0.00037626	     -0.21910806	      0.00150080	      0.00036832	     21.44465350
      0.74247544	     -0.05998657	     -0.00091773	     -0.20117274	     -0.06442842	      0.88298001	     -0.00037481	     -0.21909610	      0.00146459	      0.00035214	     21.67110932
      0.74383444	     -0.05995486	     -0.00091839	     -0.20114075	     -0.06442646	      0.88298048	     -0.00037339	     -0.21908433	      0.00142836	      0.00033631	     21.71721587
      0.74519344	     -0.05992343	     -0.00091967	     -0.20110904	     -0.06442454	      0.88298093	     -0.00037200	     -0.21907284	      0.00139171	      0.00032075	     21.87017174
      0.74702509	     -0.05988552	     -0.00092075	     -0.20107077	     -0.06442204	      0.88298149	     -0.00037019	     -0.21905772	      0.00134207	      0.00030050	     21.93162148
      0.74836657	     -0.05985547	     -0.00092220	     -0.20104043	     -0.06442026	      0.88298189	     -0.00036891	     -0.21904696	      0.00130518	      0.00028610	     22.14287190
      0.74970806	     -0.05982961	     -0.00092295	     -0.20101431	     -0.06441854	      0.88298226	     -0.00036765	     -0.21903643	      0.00126823	      0.00027226	     22.16875860
      0.75136414	     -0.05979661	     -0.00092405	     -0.20098098	     -0.06441647	      0.88298270	     -0.00036616	     -0.21902379	      0.00122196	      0.00025578	     22.36267533
      0.75282958	     -0.05977221	     -0.00092453	     -0.20095629	     -0.06441471	      0.88298306	     -0.00036488	     -0.21901289	      0.00118088	      0.00024188	     22.33653416
      0.75429501	     -0.05974422	     -0.00092537	     -0.20092801	     -0.06441301	      0.88298341	     -0.00036364	     -0.21900230	      0.00113912	      0.00022842	     22.55668569
      0.75576045	     -0.05972251	     -0.00092569	     -0.20090601	     -0.06441137	      0.88298373	     -0.00036245	     -0.21899193	      0.00109733	      0.00021566	     22.50087097
      0.75722588	     -0.05969610	     -0.00092615	     -0.20087932	     -0.06440980	      0.88298404	     -0.00036130	     -0.21898185	      0.00105479	      0.00020335	     22.72935166
      0.75869132	     -0.05967740	     -0.00092656	     -0.20086033	     -0.06440828	      0.88298433	     -0.00036019	     -0.21897196	      0.00101227	      0.00019172	     22.63893340
      0.76015675	     -0.05965247	     -0.00092685	     -0.20083511	     -0.06440683	      0.88298460	     -0.00035913	     -0.21896236	      0.00096897	      0.00018049	     22.88779680
      0.76162219	     -0.05963713	     -0.00092750	     -0.20081948	     -0.06440544	      0.88298486	     -0.00035812	     -0.21895294	      0.00092579	      0.00016994	     22.75464335
      0.76293263	     -0.05961665	     -0.00092765	     -0.20079874	     -0.06440426	      0.88298508	     -0.00035725	     -0.21894476	      0.00088647	      0.00016081	     22.95545072
      0.76424307	     -0.05960272	     -0.00092833	     -0.20078454	     -0.06440312	      0.88298528	     -0.00035642	     -0.21893673	      0.00084717	      0.00015219	     22.91736940
      0.76582030	     -0.05958246	     -0.00092865	     -0.20076398	     -0.06440182	      0.88298551	     -0.00035546	     -0.21892733	      0.00079929	      0.00014228	     23.05182041
      0.76739752	     -0.05956892	     -0.00092966	     -0.20075012	     -0.06440060	      0.88298573	     -0.00035456	     -0.21891815	      0.00075132	      0.00013299	     22.96385549
      0.76871294	     -0.05955141	     -0.00092951	     -0.20073235	     -0.06439964	      0.88298590	     -0.00035385	     -0.21891071	      0.00071072	      0.00012553	     23.13118211
      0.77002835	     -0.05954043	     -0.00093022	     -0.20072110	     -0.06439873	      0.88298606	     -0.00035318	     -0.21890339	      0.00067014	      0.00011846	     23.08207852
      0.77161856	     -0.05952299	     -0.00093020	     -0.20070336	     -0.06439770	      0.88298624	     -0.00035241	     -0.21889478	      0.00062057	      0.00011022	     23.19548093
      0.77320877	     -0.05951323	     -0.00093138	     -0.20069326	     -0.06439675	      0.88298641	     -0.00035171	     -0.21888634	      0.00057097	      0.00010244	     23.07927858
      0.77447088	     -0.05949836	     -0.00093077	     -0.20067816	     -0.06439606	      0.88298654	     -0.00035118	     -0.21887984	      0.00053105	      0.00009640	     23.22082818
      0.77573299	     -0.05949045	     -0.00093134	     -0.20066999	     -0.06439541	      0.88298666	     -0.00035070	     -0.21887343	      0.00049120	      0.00009060	     23.16820810
      0.77738546	     -0.05947733	     -0.00093106	     -0.20065655	     -0.06439465	      0.88298680	     -0.00035011	     -0.21886531	      0.00043858	      0.00008310	     23.23369437
      0.77903793	     -0.05947317	     -0.00093221	     -0.20065204	     -0.06439396	      0.88298693	     -0.00034959	     -0.21885742	      0.00038598	      0.00007574	     23.09438485
      0.78025234	     -0.05946342	     -0.00093110	     -0.20064207	     -0.06439352	      0.88298702	     -0.00034924	     -0.21885189	      0.00034689	      0.00007019	     23.20921268
      0.78146674	     -0.05946104	     -0.00093136	     -0.20063945	     -0.06439312	      0.88298710	     -0.00034893	     -0.21884651	      0.00030797	      0.00006457	     23.15016875
      0.78320166	     -0.05945628	     -0.00093076	     -0.20063436	     -0.06439264	      0.88298721	     -0.00034854	     -0.21883922	      0.00025216	      0.00005617	     23.17765325
      0.78468531	     -0.05945936	     -0.00093123	     -0.20063715	     -0.06439230	      0.88298728	     -0.00034825	     -0.21883334	      0.00020460	      0.00004859	     23.06230792
      0.78616897	     -0.05945936	     -0.00093023	     -0.20063687	     -0.06439203	      0.88298735	     -0.00034802	     -0.21882792	      0.00015686	      0.00004038	     23.13665397
      0.78765263	     -0.05947249	     -0.00093135	     -0.20064969	     -0.06439183	      0.88298740	     -0.00034783	     -0.21882295	      0.00010953	      0.00003148	     22.94124136
      0.78913629	     -0.05948098	     -0.00092955	     -0.20065793	     -0.06439170	      0.88298744	     -0.00034769	     -0.21881869	      0.00006204	      0.00002141	     23.07434009
      0.79039825	     -0.05950281	     -0.00093066	     -0.20067951	     -0.06439165	      0.88298746	     -0.00034761	     -0.21881559	      0.00002227	      0.00001186	     22.84801179
      0.79166021	     -0.05952148	     -0.00092999	     -0.20069795	     -0.06439165	      0.88298747	     -0.00034756	     -0.21881314	     -0.00001737	      0.00000108	     22.85895636
      0.79327838	     -0.05955500	     -0.00093010	     -0.20073118	     -0.06439172	      0.88298746	     -0.00034754	     -0.21881089	     -0.00006734	     -0.00001465	     22.71336493
      0.79489655	     -0.05958670	     -0.00092771	     -0.20076265	     -0.06439187	      0.88298742	     -0.00034759	     -0.21880977	     -0.00011657	     -0.00003281	     22.79851386
      0.79616723	     -0.05962290	     -0.00092779	     -0.20079864	     -0.06439204	      0.88298737	     -0.00034766	     -0.21880959	     -0.00015420	     -0.00004875	     22.55598468
      0.79743790	     -0.05965514	     -0.00092578	     -0.20083071	     -0.06439226	      0.88298730	     -0.00034776	     -0.21881014	     -0.00019131	     -0.00006636	     22.55187350
      0.79908649	     -0.05970601	     -0.00092439	     -0.20088136	     -0.06439261	      0.88298717	     -0.00034795	     -0.21881182	     -0.00023811	     -0.00009161	     22.36957495
      0.80073508	     -0.05975382	     -0.00092061	     -0.20092901	     -0.06439304	      0.88298699	     -0.00034819	     -0.21881469	     -0.00028368	     -0.00011965	     22.45322199
      0.80195306	     -0.05980027	     -0.00092029	     -0.20097531	     -0.06439341	      0.88298684	     -0.00034840	     -0.21881747	     -0.00031611	     -0.00014198	     22.16991117
      0.80317104	     -0.05984248	     -0.00091795	     -0.20101740	     -0.06439381	      0.88298665	     -0.00034865	     -0.21882089	     -0.00034787	     -0.00016578	     22.13032334
      0.80491699	     -0.05991019	     -0.00091533	     -0.20108496	     -0.06439446	      0.88298633	     -0.00034905	     -0.21882682	     -0.00039176	     -0.00020213	     21.92474298
      0.80641710	     -0.05996742	     -0.00091167	     -0.20114210	     -0.06439507	      0.88298600	     -0.00034944	     -0.21883292	     -0.00042811	     -0.00023535	     21.88339898
      0.80791721	     -0.06003391	     -0.00091002	     -0.20120847	     -0.06439574	      0.88298562	     -0.00034989	     -0.21883984	     -0.00046288	     -0.00027018	     21.60771674
      0.80941732	     -0.06009396	     -0.00090562	     -0.20126848	     -0.06439646	      0.88298519	     -0.00035037	     -0.21884764	     -0.00049647	     -0.00030653	     21.62522911
      0.81076551	     -0.06015924	     -0.00090438	     -0.20133367	     -0.06439715	      0.88298475	     -0.00035085	     -0.21885527	     -0.00052515	     -0.00034020	     21.32267612
      0.81211369	     -0.06021916	     -0.00090086	     -0.20139357	     -0.06439788	      0.88298427	     -0.00035136	     -0.21886360	     -0.00055288	     -0.00037481	     21.27935469
      0.81346187	     -0.06028588	     -0.00089884	     -0.20146024	     -0.06439864	      0.88298374	     -0.00035191	     -0.21887250	     -0.00057924	     -0.00041005	     21.06532678
      0.81520121	     -0.06036882	     -0.00089447	     -0.20154318	     -0.06439968	      0.88298299	     -0.00035267	     -0.21888489	     -0.00061165	     -0.00045629	     20.97228656
      0.81658655	     -0.06044300	     -0.00089293	     -0.20161733	     -0.06440054	      0.88298233	     -0.00035332	     -0.21889535	     -0.00063580	     -0.00049339	     20.68370713
      0.81797189	     -0.06051127	     -0.00088917	     -0.20168564	     -0.06440144	      0.88298162	     -0.00035400	     -0.21890640	     -0.00065886	     -0.00053057	     20.61039034
      0.81935724	     -0.06058644	     -0.00088695	     -0.20176081	     -0.06440236	      0.88298086	     -0.00035472	     -0.21891792	     -0.00068048	     -0.00056759	     20.38309686
      0.82106243	     -0.06067458	     -0.00088218	     -0.20184903	     -0.06440355	      0.88297985	     -0.00035566	     -0.21893280	     -0.00070545	     -0.00061273	     20.28199519
      0.82242876	     -0.06075352	     -0.00088046	     -0.20192800	     -0.06440452	      0.88297899	     -0.00035645	     -0.21894517	     -0.00072380	     -0.00064822	     19.99471978
      0.82379509	     -0.06082640	     -0.00087642	     -0.20200097	     -0.06440552	      0.88297808	     -0.00035727	     -0.21895801	     -0.00074107	     -0.00068307	     19.90796427
      0.82516142	     -0.06090484	     -0.00087368	     -0.20207949	     -0.06440655	      0.88297713	     -0.00035813	     -0.21897120	     -0.00075686	     -0.00071708	     19.69440034
      0.82695526	     -0.06100242	     -0.00086798	     -0.20217724	     -0.06440792	      0.88297580	     -0.00035930	     -0.21898911	     -0.00077569	     -0.00076028	     19.57226495
      0.82831885	     -0.06108292	     -0.00086557	     -0.20225784	     -0.06440899	      0.88297474	     -0.00036023	     -0.21900302	     -0.00078822	     -0.00079169	     19.30102692
      0.82968244	     -0.06115699	     -0.00086098	     -0.20233207	     -0.06441007	      0.88297364	     -0.00036119	     -0.21901725	     -0.00079958	     -0.00082182	     19.21036600
      0.83132890	     -0.06125298	     -0.00085720	     -0.20242824	     -0.06441140	      0.88297226	     -0.00036239	     -0.21903471	     -0.00081132	     -0.00085623	     18.94670791
      0.83280960	     -0.06133123	     -0.00085130	     -0.20250671	     -0.06441261	      0.88297097	     -0.00036351	     -0.21905074	     -0.00082039	     -0.00088520	     18.88110668
      0.83429030	     -0.06141727	     -0.00084798	     -0.20259293	     -0.06441383	      0.88296964	     -0.00036466	     -0.21906690	     -0.00082762	     -0.00091205	     18.59652934
      0.83577100	     -0.06149415	     -0.00084171	     -0.20267007	     -0.06441506	      0.88296827	     -0.00036584	     -0.21908331	     -0.00083364	     -0.00093684	     18.56275220
      0.83725171	     -0.06158032	     -0.00083831	     -0.20275646	     -0.06441629	      0.88296687	     -0.00036706	     -0.21909982	     -0.00083783	     -0.00095931	     18.26707183
      0.83873241	     -0.06165611	     -0.00083165	     -0.20283254	     -0.06441754	      0.88296543	     -0.00036831	     -0.21911657	     -0.00084086	     -0.00097953	     18.23444131
      0.84021311	     -0.06174051	     -0.00082789	     -0.20291719	     -0.06441878	      0.88296397	     -0.00036959	     -0.21913337	     -0.00084212	     -0.00099731	     17.94087589
      0.84169381	     -0.06181407	     -0.00082074	     -0.20299108	     -0.06442003	      0.88296248	     -0.00037090	     -0.21915036	     -0.00084228	     -0.00101281	     17.91815306
      0.84317452	     -0.06189660	     -0.00081659	     -0.20307388	     -0.06442128	      0.88296097	     -0.00037224	     -0.21916735	     -0.00084069	     -0.00102589	     17.62600468
      0.84465522	     -0.06196843	     -0.00080919	     -0.20314607	     -0.06442252	      0.88295944	     -0.00037360	     -0.21918450	     -0.00083804	     -0.00103672	     17.60726263
      0.84613592	     -0.06204874	     -0.00080480	     -0.20322670	     -0.06442376	      0.88295790	     -0.00037500	     -0.21920164	     -0.00083368	     -0.00104519	     17.32474925
      0.84761662	     -0.06211865	     -0.00079733	     -0.20329698	     -0.06442499	      0.88295635	     -0.00037642	     -0.21921890	     -0.00082827	     -0.00105149	     17.30506347
      0.84909732	     -0.06219604	     -0.00079275	     -0.20337471	     -0.06442621	      0.88295479	     -0.00037787	     -0.21923612	     -0.00082120	     -0.00105554	     17.03865572
      0.85057803	     -0.06226260	     -0.00078548	     -0.20344167	     -0.06442742	      0.88295322	     -0.00037934	     -0.21925339	     -0.00081312	     -0.00105750	     17.01252787
      0.85205873	     -0.06233607	     -0.00078107	     -0.20351549	     -0.06442862	      0.88295166	     -0.00038084	     -0.21927060	     -0.00080353	     -0.00105722	     16.75730703
      0.85353943	     -0.06240095	     -0.00077411	     -0.20358078	     -0.06442980	      0.88295009	     -0.00038236	     -0.21928788	     -0.00079298	     -0.00105493	     16.71979087
      0.85502013	     -0.06247226	     -0.00076956	     -0.20365247	     -0.06443096	      0.88294853	     -0.00038390	     -0.21930510	     -0.00078096	     -0.00105067	     16.48411979
      0.85650083	     -0.06253534	     -0.00076266	     -0.20371597	     -0.06443211	      0.88294698	     -0.00038547	     -0.21932236	     -0.00076796	     -0.00104468	     16.43773253
      0.85798154	     -0.06260336	     -0.00075777	     -0.20378440	     -0.06443324	      0.88294544	     -0.00038705	     -0.21933952	     -0.00075352	     -0.00103705	     16.22376314
      0.85946224	     -0.06266390	     -0.00075094	     -0.20384539	     -0.06443434	      0.88294391	     -0.00038866	     -0.21935666	     -0.00073804	     -0.00102804	     16.17066482
      0.86094294	     -0.06272903	     -0.00074577	     -0.20391094	     -0.06443542	      0.88294240	     -0.00039028	     -0.21937366	     -0.00072119	     -0.00101770	     15.97700064
      0.86242364	     -0.06278790	     -0.00073897	     -0.20397028	     -0.06443648	      0.88294090	     -0.00039192	     -0.21939062	     -0.00070332	     -0.00100628	     15.90994738
      0.86424959	     -0.06286522	     -0.00073357	     -0.20404813	     -0.06443774	      0.88293908	     -0.00039397	     -0.21941134	     -0.00067950	     -0.00099087	     15.66478456
      0.86554458	     -0.06290978	     -0.00072708	     -0.20409313	     -0.06443861	      0.88293780	     -0.00039544	     -0.21942603	     -0.00066176	     -0.00097887	     15.65950385
      0.86683957	     -0.06295963	     -0.00072283	     -0.20414337	     -0.06443945	      0.88293654	     -0.00039692	     -0.21944055	     -0.00064305	     -0.00096640	     15.53516085
      0.86868026	     -0.06302374	     -0.00071545	     -0.20420808	     -0.06444061	      0.88293478	     -0.00039905	     -0.21946098	     -0.00061510	     -0.00094770	     15.43981922
      0.87025100	     -0.06308007	     -0.00071088	     -0.20426491	     -0.06444156	      0.88293330	     -0.00040088	     -0.21947809	     -0.00058995	     -0.00093094	     15.27962479
      0.87182174	     -0.06312668	     -0.00070397	     -0.20431205	     -0.06444247	      0.88293185	     -0.00040272	     -0.21949494	     -0.00056375	     -0.00091337	     15.23045109
      0.87339248	     -0.06317752	     -0.00070012	     -0.20436339	     -0.06444333	      0.88293043	     -0.00040458	     -0.21951131	     -0.00053661	     -0.00089537	     15.09238114
      0.87496322	     -0.06321504	     -0.00069228	     -0.20440148	     -0.06444415	      0.88292904	     -0.00040645	     -0.21952729	     -0.00050849	     -0.00087641	     15.03163704
      0.87637626	     -0.06325341	     -0.00068879	     -0.20444030	     -0.06444485	      0.88292782	     -0.00040814	     -0.21954112	     -0.00048271	     -0.00085894	     14.91905663
      0.87778931	     -0.06328101	     -0.00068241	     -0.20446841	     -0.06444551	      0.88292662	     -0.00040984	     -0.21955447	     -0.00045640	     -0.00084088	     14.87793493
      0.87920236	     -0.06330859	     -0.00067763	     -0.20449646	     -0.06444614	      0.88292544	     -0.00041155	     -0.21956720	     -0.00042967	     -0.00082227	     14.79457750
      0.88107662	     -0.06333514	     -0.00066969	     -0.20452368	     -0.06444691	      0.88292392	     -0.00041382	     -0.21958314	     -0.00039373	     -0.00079638	     14.71990341
      0.88251924	     -0.06335708	     -0.00066609	     -0.20454608	     -0.06444746	      0.88292279	     -0.00041558	     -0.21959458	     -0.00036604	     -0.00077577	     14.66898971
      0.88396186	     -0.06337038	     -0.00066015	     -0.20455988	     -0.06444797	      0.88292169	     -0.00041734	     -0.21960536	     -0.00033811	     -0.00075403	     14.58737073
      0.88540449	     -0.06338485	     -0.00065613	     -0.20457481	     -0.06444844	      0.88292061	     -0.00041910	     -0.21961541	     -0.00031047	     -0.00073172	     14.55888498
      0.88727561	     -0.06339621	     -0.00064909	     -0.20458679	     -0.06444898	      0.88291927	     -0.00042139	     -0.21962745	     -0.00027452	     -0.00070147	     14.44454281
      0.88871813	     -0.06340668	     -0.00064640	     -0.20459769	     -0.06444936	      0.88291828	     -0.00042316	     -0.21963590	     -0.00024740	     -0.00067758	     14.45846281
      0.89016064	     -0.06341060	     -0.00064119	     -0.20460207	     -0.06444970	      0.88291732	     -0.00042493	     -0.21964371	     -0.00022027	     -0.00065312	     14.41057706
      0.89160316	     -0.06341617	     -0.00063792	     -0.20460806	     -0.06445000	      0.88291639	     -0.00042670	     -0.21965084	     -0.00019349	     -0.00062838	     14.38835662
      0.89347449	     -0.06341599	     -0.00063154	     -0.20460846	     -0.06445033	      0.88291525	     -0.00042899	     -0.21965916	     -0.00015897	     -0.00059582	     14.33039471
      0.89489651	     -0.06341841	     -0.00062934	     -0.20461126	     -0.06445053	      0.88291442	     -0.00043073	     -0.21966472	     -0.00013333	     -0.00057120	     14.35753597
      0.89631852	     -0.06341422	     -0.00062468	     -0.20460750	     -0.06445070	      0.88291362	     -0.00043247	     -0.21966973	     -0.00010768	     -0.00054633	     14.30457399
      0.89803225	     -0.06341066	     -0.00062145	     -0.20460440	     -0.06445086	      0.88291271	     -0.00043455	     -0.21967494	     -0.00007749	     -0.00051683	     14.35759415
      0.89974598	     -0.06339888	     -0.00061484	     -0.20459312	     -0.06445097	      0.88291185	     -0.00043663	     -0.21967934	     -0.00004714	     -0.00048721	     14.25045884
      0.90107747	     -0.06339211	     -0.00061374	     -0.20458667	     -0.06445102	      0.88291122	     -0.00043824	     -0.21968213	     -0.00002447	     -0.00046461	     14.31751724
      0.90240895	     -0.06337983	     -0.00060979	     -0.20457475	     -0.06445104	      0.88291061	     -0.00043984	     -0.21968441	     -0.00000180	     -0.00044227	     14.32366199
      0.90421119	     -0.06336262	     -0.00060639	     -0.20455798	     -0.06445101	      0.88290984	     -0.00044199	     -0.21968667	      0.00002841	     -0.00041246	     14.33166593
      0.90601343	     -0.06333662	     -0.00060010	     -0.20453247	     -0.06445093	      0.88290913	     -0.00044413	     -0.21968800	      0.00005792	     -0.00038342	     14.42236842
      0.90730321	     -0.06332063	     -0.00059924	     -0.20451675	     -0.06445084	      0.88290865	     -0.00044565	     -0.21968833	      0.00007888	     -0.00036276	     14.37960057
      0.90859299	     -0.06329814	     -0.00059571	     -0.20449457	     -0.06445073	      0.88290819	     -0.00044716	     -0.21968817	      0.00009936	     -0.00034261	     14.42619123
      0.91048735	     -0.06326346	     -0.00059215	     -0.20446032	     -0.06445051	      0.88290757	     -0.00044935	     -0.21968700	      0.00012893	     -0.00031342	     14.45421276
      0.91204784	     -0.06322915	     -0.00058765	     -0.20442637	     -0.06445029	      0.88290710	     -0.00045114	     -0.21968524	      0.00015248	     -0.00029000	     14.55586151
      0.91360833	     -0.06319565	     -0.00058557	     -0.20439318	     -0.06445004	      0.88290667	     -0.00045292	     -0.21968274	      0.00017578	     -0.00026657	     14.53316062
      0.91516881	     -0.06315483	     -0.00058105	     -0.20435270	     -0.06444975	      0.88290627	     -0.00045467	     -0.21967958	      0.00019804	     -0.00024366	     14.66134696
      0.91672930	     -0.06311649	     -0.00057959	     -0.20431463	     -0.06444942	      0.88290591	     -0.00045641	     -0.21967570	      0.00021997	     -0.00022076	     14.66586695
      0.91828978	     -0.06307030	     -0.00057492	     -0.20426876	     -0.06444906	      0.88290558	     -0.00045813	     -0.21967121	      0.00024090	     -0.00019827	     14.79961643
      0.91985027	     -0.06302771	     -0.00057407	     -0.20422641	     -0.06444867	      0.88290529	     -0.00045982	     -0.21966605	      0.00026147	     -0.00017563	     14.80463988
      0.92141076	     -0.06297584	     -0.00056909	     -0.20417484	     -0.06444824	      0.88290503	     -0.00046150	     -0.21966031	      0.00028098	     -0.00015336	     14.95400248
      0.92297124	     -0.06292924	     -0.00056897	     -0.20412844	     -0.06444779	      0.88290481	     -0.00046315	     -0.21965391	      0.00030008	     -0.00013097	     14.98311634
      0.92435871	     -0.06287922	     -0.00056461	     -0.20407866	     -0.06444736	      0.88290464	     -0.00046459	     -0.21964777	      0.00031624	     -0.00011132	     15.10172084
      0.92574618	     -0.06283215	     -0.00056346	     -0.20403177	     -0.06444691	      0.88290450	     -0.00046602	     -0.21964113	      0.00033195	     -0.00009162	     15.16763751
      0.92741874	     -0.06276980	     -0.00055981	     -0.20396965	     -0.06444634	      0.88290437	     -0.00046772	     -0.21963255	      0.00034996	     -0.00006817	     15.31252454
      0.92909129	     -0.06270908	     -0.00055913	     -0.20390910	     -0.06444574	      0.88290427	     -0.00046938	     -0.21962327	      0.00036726	     -0.00004466	     15.38803458
      0.93049357	     -0.06265104	     -0.00055521	     -0.20385125	     -0.06444522	      0.88290422	     -0.00047075	     -0.21961503	      0.00038081	     -0.00002524	     15.54061302
      0.93189584	     -0.06259579	     -0.00055433	     -0.20379612	     -0.06444468	      0.88290420	     -0.00047210	     -0.21960629	      0.00039385	     -0.00000577	     15.63365939
      0.93329812	     -0.06253672	     -0.00055185	     -0.20373719	     -0.06444411	      0.88290421	     -0.00047343	     -0.21959712	      0.00040616	      0.00001353	     15.76847021
      0.93521255	     -0.06245642	     -0.00055067	     -0.20365702	     -0.06444332	      0.88290426	     -0.00047520	     -0.21958387	      0.00042201	      0.00003993	     15.91448420
      0.93662447	     -0.06239224	     -0.00054749	     -0.20359297	     -0.06444272	      0.88290433	     -0.00047648	     -0.21957360	      0.00043272	      0.00005916	     16.09375463
      0.93803640	     -0.06232992	     -0.00054690	     -0.20353071	     -0.06444210	      0.88290442	     -0.00047774	     -0.21956287	      0.00044296	      0.00007859	     16.19842820
      0.93975008	     -0.06224981	     -0.00054403	     -0.20345070	     -0.06444133	      0.88290458	     -0.00047922	     -0.21954931	      0.00045428	      0.00010187	     16.42404945
      0.94127243	     -0.06218050	     -0.00054424	     -0.20338143	     -0.06444063	      0.88290475	     -0.00048051	     -0.21953674	      0.00046379	      0.00012278	     16.53221968
      0.94279477	     -0.06210546	     -0.00054139	     -0.20330645	     -0.06443992	      0.88290495	     -0.00048177	     -0.21952374	      0.00047234	      0.00014344	     16.74658739
      0.94431712	     -0.06203318	     -0.00054204	     -0.20323417	     -0.06443919	      0.88290519	     -0.00048299	     -0.21951024	      0.00048037	      0.00016426	     16.89678942
      0.94583947	     -0.06195528	     -0.00053942	     -0.20315631	     -0.06443846	      0.88290545	     -0.00048419	     -0.21949632	      0.00048760	      0.00018492	     17.10355980
      0.94736181	     -0.06188038	     -0.00054066	     -0.20308138	     -0.06443771	      0.88290575	     -0.00048535	     -0.21948193	      0.00049427	      0.00020574	     17.27369451
      0.94888416	     -0.06179991	     -0.00053817	     -0.20300093	     -0.06443695	      0.88290608	     -0.00048648	     -0.21946713	      0.00050020	      0.00022640	     17.48575946
      0.95040650	     -0.06172309	     -0.00054005	     -0.20292402	     -0.06443619	      0.88290644	     -0.00048757	     -0.21945188	      0.00050557	      0.00024720	     17.67697301
      0.95192885	     -0.06164090	     -0.00053766	     -0.20284183	     -0.06443541	      0.88290683	     -0.00048863	     -0.21943627	      0.00051026	      0.00026779	     17.88854401
      0.95345120	     -0.06156362	     -0.00054037	     -0.20276442	     -0.06443463	      0.88290725	     -0.00048966	     -0.21942025	      0.00051433	      0.00028839	     18.10291105
      0.95479553	     -0.06149135	     -0.00053877	     -0.20269212	     -0.06443394	      0.88290765	     -0.00049054	     -0.21940587	      0.00051744	      0.00030630	     18.27204224
      0.95613985	     -0.06142245	     -0.00054026	     -0.20262311	     -0.06443324	      0.88290808	     -0.00049139	     -0.21939125	      0.00052006	      0.00032401	     18.46653137
      0.95779832	     -0.06133671	     -0.00054031	     -0.20253727	     -0.06443238	      0.88290863	     -0.00049240	     -0.21937298	      0.00052274	      0.00034536	     18.69984634
      0.95945678	     -0.06125486	     -0.00054320	     -0.20245525	     -0.06443151	      0.88290922	     -0.00049338	     -0.21935450	      0.00052475	      0.00036619	     18.96398186
      0.96080496	     -0.06118680	     -0.00054255	     -0.20238709	     -0.06443080	      0.88290973	     -0.00049413	     -0.21933940	      0.00052598	      0.00038258	     19.13689005
      0.96215315	     -0.06112180	     -0.00054457	     -0.20232195	     -0.06443009	      0.88291026	     -0.00049487	     -0.21932422	      0.00052677	      0.00039854	     19.34357408
      0.96382832	     -0.06104087	     -0.00054516	     -0.20224087	     -0.06442921	      0.88291094	     -0.00049574	     -0.21930533	      0.00052724	      0.00041750	     19.58096125
      0.96550350	     -0.06096355	     -0.00054866	     -0.20216333	     -0.06442833	      0.88291165	     -0.00049656	     -0.21928641	      0.00052705	      0.00043549	     19.86955428
      0.96678568	     -0.06090293	     -0.00054813	     -0.20210259	     -0.06442765	      0.88291222	     -0.00049717	     -0.21927196	      0.00052659	      0.00044841	     20.01658095
      0.96806786	     -0.06084494	     -0.00055008	     -0.20204443	     -0.06442698	      0.88291280	     -0.00049775	     -0.21925753	      0.00052572	      0.00046062	     20.22055915
      0.96982361	     -0.06076594	     -0.00055127	     -0.20196523	     -0.06442605	      0.88291363	     -0.00049850	     -0.21923784	      0.00052405	      0.00047602	     20.46793693
      0.97157936	     -0.06069022	     -0.00055521	     -0.20188924	     -0.06442514	      0.88291447	     -0.00049920	     -0.21921825	      0.00052166	      0.00048987	     20.80157234
      0.97279705	     -0.06063657	     -0.00055483	     -0.20183545	     -0.06442450	      0.88291508	     -0.00049966	     -0.21920474	      0.00051973	      0.00049848	     20.90843518
      0.97401473	     -0.06058504	     -0.00055678	     -0.20178374	     -0.06442387	      0.88291569	     -0.00050010	     -0.21919129	      0.00051740	      0.00050631	     21.10208797
      0.97588985	     -0.06050672	     -0.00055871	     -0.20170515	     -0.06442290	      0.88291665	     -0.00050073	     -0.21917073	      0.00051319	      0.00051681	     21.35578584
      0.97742794	     -0.06044479	     -0.00056178	     -0.20164297	     -0.06442212	      0.88291745	     -0.00050121	     -0.21915400	      0.00050906	      0.00052401	     21.61446133
      0.97896604	     -0.06038327	     -0.00056281	     -0.20158122	     -0.06442134	      0.88291826	     -0.00050165	     -0.21913744	      0.00050446	      0.00052994	     21.77963735
      0.98050413	     -0.06032465	     -0.00056681	     -0.20152232	     -0.06442057	      0.88291908	     -0.00050206	     -0.21912104	      0.00049913	      0.00053462	     22.07260683
      0.98188355	     -0.06027228	     -0.00056747	     -0.20146974	     -0.06441988	      0.88291982	     -0.00050239	     -0.21910649	      0.00049402	      0.00053779	     22.18271694
      0.98326297	     -0.06022232	     -0.00057080	     -0.20141952	     -0.06441920	      0.88292056	     -0.00050270	     -0.21909209	      0.00048827	      0.00054003	     22.42146873
      0.98464238	     -0.06017289	     -0.00057253	     -0.20136985	     -0.06441853	      0.88292131	     -0.00050298	     -0.21907786	      0.00048213	      0.00054134	     22.56883016
      0.98637346	     -0.06011343	     -0.00057671	     -0.20131005	     -0.06441771	      0.88292224	     -0.00050330	     -0.21906025	      0.00047361	      0.00054167	     22.86304060
      0.98776329	     -0.06006649	     -0.00057779	     -0.20126287	     -0.06441705	      0.88292300	     -0.00050352	     -0.21904631	      0.00046634	      0.00054095	     22.96155528
      0.98915313	     -0.06002177	     -0.00058120	     -0.20121786	     -0.06441641	      0.88292375	     -0.00050371	     -0.21903257	      0.00045839	      0.00053934	     23.19381858
      0.99054296	     -0.05997789	     -0.00058312	     -0.20117372	     -0.06441578	      0.88292449	     -0.00050388	     -0.21901903	      0.00045006	      0.00053689	     23.32443254
      0.99227261	     -0.05992587	     -0.00058761	     -0.20112132	     -0.06441501	      0.88292542	     -0.00050405	     -0.21900247	      0.00043884	      0.00053266	     23.61705150
      0.99363518	     -0.05988492	     -0.00058932	     -0.20108010	     -0.06441442	      0.88292614	     -0.00050415	     -0.21898966	      0.00042965	      0.00052853	     23.68679022
      0.99499776	     -0.05984643	     -0.00059347	     -0.20104129	     -0.06441384	      0.88292686	     -0.00050423	     -0.21897709	      0.00041979	      0.00052374	     23.89830768
      0.99636033	     -0.05980914	     -0.00059631	     -0.20100370	     -0.06441328	      0.88292757	     -0.00050429	     -0.21896479	      0.00040956	      0.00051840	     24.01121358
      0.99816292	     -0.05976214	     -0.00060176	     -0.20095627	     -0.06441255	      0.88292850	     -0.00050433	     -0.21894891	      0.00039513	      0.00051055	     24.28791401
      0.99950783	     -0.05972798	     -0.00060388	     -0.20092182	     -0.06441203	      0.88292918	     -0.00050433	     -0.21893735	      0.00038401	      0.00050428	     24.32652869
      1.00085274	     -0.05969531	     -0.00060800	     -0.20088881	     -0.06441152	      0.88292985	     -0.00050431	     -0.21892602	      0.00037226	      0.00049766	     24.52028719
      1.00249745	     -0.05965602	     -0.00061158	     -0.20084914	     -0.06441092	      0.88293067	     -0.00050426	     -0.21891251	      0.00035744	      0.00048930	     24.61160352
      1.00395885	     -0.05962358	     -0.00061688	     -0.20081631	     -0.06441040	      0.88293138	     -0.00050418	     -0.21890083	      0.00034353	      0.00048158	     24.84508719
      1.00542025	     -0.05959203	     -0.00061971	     -0.20078442	     -0.06440991	      0.88293207	     -0.00050408	     -0.21888947	      0.00032935	      0.00047370	     24.86853102
      1.00688164	     -0.05956240	     -0.00062518	     -0.20075438	     -0.06440944	      0.88293276	     -0.00050395	     -0.21887840	      0.00031445	      0.00046554	     25.10696963
      1.00834304	     -0.05953379	     -0.00062796	     -0.20072542	     -0.06440899	      0.88293343	     -0.00050380	     -0.21886764	      0.00029935	      0.00045727	     25.10331455
      1.00980444	     -0.05950729	     -0.00063365	     -0.20069852	     -0.06440857	      0.88293410	     -0.00050362	     -0.21885718	      0.00028351	      0.00044876	     25.34272442
      1.01126584	     -0.05948215	     -0.00063638	     -0.20067303	     -0.06440817	      0.88293475	     -0.00050342	     -0.21884704	      0.00026755	      0.00044016	     25.30601211
      1.01272724	     -0.05945958	     -0.00064241	     -0.20065003	     -0.06440779	      0.88293538	     -0.00050320	     -0.21883722	      0.00025085	      0.00043130	     25.55068478
      1.01418864	     -0.05943857	     -0.00064504	     -0.20062866	     -0.06440743	      0.88293601	     -0.00050295	     -0.21882776	      0.00023410	      0.00042234	     25.47683342
      1.01565003	     -0.05942070	     -0.00065135	     -0.20061036	     -0.06440710	      0.88293662	     -0.00050269	     -0.21881868	      0.00021662	      0.00041312	     25.72961600
      1.01711143	     -0.05940486	     -0.00065390	     -0.20059416	     -0.06440680	      0.88293721	     -0.00050240	     -0.21881002	      0.00019918	      0.00040379	     25.61241386
      1.01841056	     -0.05939314	     -0.00065955	     -0.20058206	     -0.06440655	      0.88293773	     -0.00050213	     -0.21880268	      0.00018308	      0.00039521	     25.80651751
      1.01970970	     -0.05938280	     -0.00066295	     -0.20057138	     -0.06440632	      0.88293824	     -0.00050184	     -0.21879569	      0.00016699	      0.00038650	     25.78157022
      1.02130845	     -0.05937230	     -0.00066850	     -0.20056044	     -0.06440607	      0.88293885	     -0.00050146	     -0.21878758	      0.00014673	      0.00037546	     25.90728499
      1.02290720	     -0.05936466	     -0.00067210	     -0.20055239	     -0.06440585	      0.88293944	     -0.00050106	     -0.21878002	      0.00012641	      0.00036416	     25.81981147
      1.02422847	     -0.05936115	     -0.00067759	     -0.20054848	     -0.06440570	      0.88293992	     -0.00050071	     -0.21877422	      0.00010918	      0.00035447	     25.97734129
      1.02554974	     -0.05936064	     -0.00068125	     -0.20054763	     -0.06440557	      0.88294038	     -0.00050035	     -0.21876884	      0.00009204	      0.00034451	     25.91289840
      1.02715766	     -0.05936561	     -0.00068755	     -0.20055213	     -0.06440543	      0.88294092	     -0.00049990	     -0.21876296	      0.00007089	      0.00033175	     25.99951090
      1.02876559	     -0.05937684	     -0.00069159	     -0.20056294	     -0.06440534	      0.88294144	     -0.00049942	     -0.21875792	      0.00004997	      0.00031816	     25.83784838
      1.03003671	     -0.05939088	     -0.00069751	     -0.20057660	     -0.06440528	      0.88294184	     -0.00049903	     -0.21875460	      0.00003326	      0.00030651	     25.96955870
      1.03130782	     -0.05940942	     -0.00070147	     -0.20059480	     -0.06440525	      0.88294222	     -0.00049863	     -0.21875193	      0.00001696	      0.00029400	     25.88140329
      1.03298223	     -0.05944125	     -0.00070813	     -0.20062615	     -0.06440524	      0.88294270	     -0.00049808	     -0.21874950	     -0.00000423	      0.00027581	     25.91834329
      1.03465664	     -0.05948101	     -0.00071282	     -0.20066550	     -0.06440527	      0.88294314	     -0.00049752	     -0.21874842	     -0.00002450	      0.00025545	     25.70567682
      1.03589085	     -0.05951522	     -0.00071891	     -0.20069935	     -0.06440531	      0.88294345	     -0.00049709	     -0.21874851	     -0.00003914	      0.00023880	     25.82556509
      1.03712506	     -0.05955303	     -0.00072292	     -0.20073685	     -0.06440536	      0.88294373	     -0.00049666	     -0.21874940	     -0.00005302	      0.00022078	     25.71851520
      1.03887837	     -0.05961298	     -0.00072976	     -0.20079636	     -0.06440547	      0.88294410	     -0.00049603	     -0.21875203	     -0.00007172	      0.00019256	     25.71039071
      1.04038643	     -0.05966957	     -0.00073433	     -0.20085261	     -0.06440559	      0.88294437	     -0.00049547	     -0.21875558	     -0.00008647	      0.00016586	     25.52300629
      1.04189448	     -0.05973127	     -0.00074099	     -0.20091394	     -0.06440573	      0.88294460	     -0.00049490	     -0.21876030	     -0.00010022	      0.00013686	     25.58565805
      1.04340253	     -0.05979752	     -0.00074500	     -0.20097989	     -0.06440589	      0.88294478	     -0.00049433	     -0.21876620	     -0.00011242	      0.00010571	     25.29860955
      1.04491059	     -0.05986791	     -0.00075220	     -0.20104992	     -0.06440607	      0.88294491	     -0.00049374	     -0.21877325	     -0.00012358	      0.00007230	     25.43930073
      1.04621088	     -0.05993048	     -0.00075521	     -0.20111228	     -0.06440624	      0.88294499	     -0.00049323	     -0.21878022	     -0.00013172	      0.00004195	     25.12908739
      1.04751117	     -0.05999523	     -0.00076032	     -0.20117678	     -0.06440641	      0.88294502	     -0.00049272	     -0.21878795	     -0.00013899	      0.00001015	     25.11092234
      1.04914475	     -0.06007896	     -0.00076504	     -0.20126024	     -0.06440665	      0.88294500	     -0.00049206	     -0.21879869	     -0.00014638	     -0.00003152	     24.87424722
      1.05077833	     -0.06016587	     -0.00077170	     -0.20134688	     -0.06440689	      0.88294492	     -0.00049140	     -0.21881051	     -0.00015221	     -0.00007493	     24.89889897
      1.05210235	     -0.06023851	     -0.00077465	     -0.20141935	     -0.06440709	      0.88294479	     -0.00049086	     -0.21882085	     -0.00015533	     -0.00011108	     24.57194151
      1.05342636	     -0.06031377	     -0.00077971	     -0.20149441	     -0.06440730	      0.88294462	     -0.00049032	     -0.21883184	     -0.00015746	     -0.00014806	     24.51487230
      1.05507718	     -0.06041058	     -0.00078447	     -0.20159104	     -0.06440756	      0.88294434	     -0.00048964	     -0.21884646	     -0.00015821	     -0.00019496	     24.23296646
      1.05672799	     -0.06051082	     -0.00079143	     -0.20169106	     -0.06440782	      0.88294398	     -0.00048896	     -0.21886204	     -0.00015724	     -0.00024255	     24.24139049
      1.05801803	     -0.06059044	     -0.00079426	     -0.20177059	     -0.06440802	      0.88294364	     -0.00048843	     -0.21887486	     -0.00015479	     -0.00027986	     23.89614531
      1.05930807	     -0.06067168	     -0.00079918	     -0.20185171	     -0.06440822	      0.88294326	     -0.00048789	     -0.21888819	     -0.00015133	     -0.00031721	     23.81234458
      1.06102479	     -0.06078179	     -0.00080442	     -0.20196170	     -0.06440848	      0.88294267	     -0.00048719	     -0.21890668	     -0.00014465	     -0.00036654	     23.52850285
      1.06274151	     -0.06089387	     -0.00081184	     -0.20207364	     -0.06440872	      0.88294200	     -0.00048648	     -0.21892597	     -0.00013601	     -0.00041519	     23.51389217
      1.06400253	     -0.06097633	     -0.00081466	     -0.20215607	     -0.06440888	      0.88294145	     -0.00048597	     -0.21894060	     -0.00012795	     -0.00045014	     23.16860133
      1.06526354	     -0.06105947	     -0.00081948	     -0.20223916	     -0.06440904	      0.88294086	     -0.00048546	     -0.21895557	     -0.00011892	     -0.00048434	     23.06676471
      1.06706126	     -0.06117894	     -0.00082518	     -0.20235860	     -0.06440924	      0.88293995	     -0.00048474	     -0.21897745	     -0.00010388	     -0.00053138	     22.77804069
      1.06860927	     -0.06128353	     -0.00083149	     -0.20246315	     -0.06440939	      0.88293910	     -0.00048412	     -0.21899677	     -0.00008919	     -0.00057009	     22.67858323
      1.07015728	     -0.06138905	     -0.00083568	     -0.20256869	     -0.06440952	      0.88293819	     -0.00048351	     -0.21901652	     -0.00007252	     -0.00060688	     22.34578299
      1.07170528	     -0.06149691	     -0.00084250	     -0.20267654	     -0.06440961	      0.88293722	     -0.00048291	     -0.21903668	     -0.00005439	     -0.00064167	     22.30922713
      1.07325329	     -0.06160500	     -0.00084585	     -0.20278472	     -0.06440968	      0.88293620	     -0.00048232	     -0.21905725	     -0.00003409	     -0.00067410	     21.90570031
      1.07458663	     -0.06169894	     -0.00085187	     -0.20287868	     -0.06440972	      0.88293528	     -0.00048182	     -0.21907526	     -0.00001552	     -0.00070021	     21.88953332
      1.07591998	     -0.06179218	     -0.00085550	     -0.20297201	     -0.06440972	      0.88293433	     -0.00048132	     -0.21909351	      0.00000463	     -0.00072442	     21.63791288
      1.07760031	     -0.06190899	     -0.00086146	     -0.20308893	     -0.06440969	      0.88293309	     -0.00048071	     -0.21911677	      0.00003173	     -0.00075222	     21.49515924
      1.07928064	     -0.06202434	     -0.00086509	     -0.20320447	     -0.06440962	      0.88293181	     -0.00048011	     -0.21914025	      0.00006112	     -0.00077681	     21.13619906
      1.08064318	     -0.06211789	     -0.00087023	     -0.20329814	     -0.06440952	      0.88293074	     -0.00047964	     -0.21915942	      0.00008613	     -0.00079442	     21.09715762
      1.08200572	     -0.06221027	     -0.00087291	     -0.20339070	     -0.06440938	      0.88292965	     -0.00047917	     -0.21917867	      0.00011266	     -0.00080977	     20.83904923
      1.08370035	     -0.06232417	     -0.00087781	     -0.20350482	     -0.06440916	      0.88292826	     -0.00047861	     -0.21920268	      0.00014722	     -0.00082582	     20.69846521
      1.08539498	     -0.06243442	     -0.00088038	     -0.20361536	     -0.06440888	      0.88292685	     -0.00047806	     -0.21922674	      0.00018395	     -0.00083831	     20.33200389
      1.08672338	     -0.06252075	     -0.00088503	     -0.20370188	     -0.06440862	      0.88292573	     -0.00047764	     -0.21924560	      0.00021374	     -0.00084576	     20.29516507
      1.08805178	     -0.06260547	     -0.00088734	     -0.20378685	     -0.06440831	      0.88292460	     -0.00047723	     -0.21926446	      0.00024487	     -0.00085112	     20.05933734
      1.08981305	     -0.06271693	     -0.00089169	     -0.20389863	     -0.06440784	      0.88292310	     -0.00047671	     -0.21928942	      0.00028768	     -0.00085528	     19.89976764
      1.09157432	     -0.06282558	     -0.00089339	     -0.20400769	     -0.06440730	      0.88292159	     -0.00047621	     -0.21931431	      0.00033266	     -0.00085618	     19.53622803
      1.09287245	     -0.06290521	     -0.00089722	     -0.20408758	     -0.06440684	      0.88292048	     -0.00047586	     -0.21933258	      0.00036670	     -0.00085500	     19.50883086
      1.09417057	     -0.06298281	     -0.00089860	     -0.20416550	     -0.06440634	      0.88291937	     -0.00047551	     -0.21935077	      0.00040196	     -0.00085225	     19.29875114
      1.09601400	     -0.06309100	     -0.00090115	     -0.20427415	     -0.06440556	      0.88291781	     -0.00047505	     -0.21937642	      0.00045351	     -0.00084589	     19.12553006
      1.09759860	     -0.06318046	     -0.00090137	     -0.20436407	     -0.06440480	      0.88291647	     -0.00047467	     -0.21939826	      0.00049948	     -0.00083826	     18.84582603
      1.09918320	     -0.06326757	     -0.00090369	     -0.20445162	     -0.06440397	      0.88291515	     -0.00047431	     -0.21941985	      0.00054656	     -0.00082891	     18.76419956
      1.10076781	     -0.06335154	     -0.00090336	     -0.20453608	     -0.06440307	      0.88291385	     -0.00047397	     -0.21944121	      0.00059522	     -0.00081782	     18.44769450
      1.10235241	     -0.06343480	     -0.00090641	     -0.20461979	     -0.06440209	      0.88291256	     -0.00047366	     -0.21946234	      0.00064477	     -0.00080530	     18.41804164
      1.10374371	     -0.06350431	     -0.00090560	     -0.20468977	     -0.06440116	      0.88291145	     -0.00047340	     -0.21948067	      0.00068959	     -0.00079310	     18.12722555
      1.10513501	     -0.06357276	     -0.00090702	     -0.20475866	     -0.06440017	      0.88291035	     -0.00047316	     -0.21949876	      0.00073503	     -0.00078011	     18.04255258
      1.10682871	     -0.06365258	     -0.00090654	     -0.20483907	     -0.06439887	      0.88290905	     -0.00047289	     -0.21952041	      0.00079169	     -0.00076316	     17.78862954
      1.10852240	     -0.06372949	     -0.00090785	     -0.20491655	     -0.06439748	      0.88290777	     -0.00047265	     -0.21954159	      0.00084927	     -0.00074525	     17.72023846
      1.10995271	     -0.06378970	     -0.00090599	     -0.20497732	     -0.06439623	      0.88290671	     -0.00047247	     -0.21955906	      0.00089908	     -0.00072918	     17.44644886
      1.11138302	     -0.06384731	     -0.00090626	     -0.20503545	     -0.06439491	      0.88290568	     -0.00047231	     -0.21957606	      0.00094934	     -0.00071268	     17.37740887
      1.11281333	     -0.06390104	     -0.00090495	     -0.20508974	     -0.06439352	      0.88290468	     -0.00047217	     -0.21959256	      0.00100044	     -0.00069557	     17.19296173
      1.11471639	     -0.06396785	     -0.00090462	     -0.20515728	     -0.06439155	      0.88290337	     -0.00047201	     -0.21961367	      0.00106916	     -0.00067200	     17.06910635
      1.11620071	     -0.06401430	     -0.00090217	     -0.20520435	     -0.06438992	      0.88290239	     -0.00047192	     -0.21962939	      0.00112359	     -0.00065278	     16.83571416
      1.11768504	     -0.06405661	     -0.00090166	     -0.20524725	     -0.06438821	      0.88290144	     -0.00047186	     -0.21964438	      0.00117821	     -0.00063304	     16.76022851
      1.11916937	     -0.06409382	     -0.00089939	     -0.20528510	     -0.06438642	      0.88290051	     -0.00047182	     -0.21965858	      0.00123332	     -0.00061265	     16.58737293
      1.12098416	     -0.06413469	     -0.00089846	     -0.20532670	     -0.06438412	      0.88289942	     -0.00047180	     -0.21967482	      0.00130083	     -0.00058694	     16.48596084
      1.12247391	     -0.06416258	     -0.00089548	     -0.20535525	     -0.06438214	      0.88289857	     -0.00047182	     -0.21968718	      0.00135660	     -0.00056486	     16.27161445
      1.12396366	     -0.06418844	     -0.00089486	     -0.20538172	     -0.06438008	      0.88289774	     -0.00047187	     -0.21969867	      0.00141206	     -0.00054234	     16.21944484
      1.12545342	     -0.06421057	     -0.00089244	     -0.20540449	     -0.06437794	      0.88289695	     -0.00047194	     -0.21970930	      0.00146769	     -0.00051916	     16.04133381
      1.12694317	     -0.06422993	     -0.00089133	     -0.20542446	     -0.06437571	      0.88289619	     -0.00047204	     -0.21971906	      0.00152297	     -0.00049551	     15.95889335
      1.12883222	     -0.06424968	     -0.00088784	     -0.20544504	     -0.06437277	      0.88289529	     -0.00047221	     -0.21973020	      0.00159299	     -0.00046492	     15.74555426
      1.13031159	     -0.06426092	     -0.00088706	     -0.20545689	     -0.06437037	      0.88289462	     -0.00047238	     -0.21973796	      0.00164725	     -0.00044032	     15.70601287
      1.13179096	     -0.06426803	     -0.00088380	     -0.20546465	     -0.06436789	      0.88289398	     -0.00047258	     -0.21974485	      0.00170133	     -0.00041562	     15.57763037
      1.13327034	     -0.06427167	     -0.00088191	     -0.20546892	     -0.06436534	      0.88289339	     -0.00047280	     -0.21975083	      0.00175504	     -0.00039058	     15.48792575
      1.13511845	     -0.06426866	     -0.00087721	     -0.20546673	     -0.06436203	      0.88289270	     -0.00047312	     -0.21975697	      0.00182142	     -0.00035927	     15.40496106
      1.13659596	     -0.06426272	     -0.00087576	     -0.20546139	     -0.06435930	      0.88289218	     -0.00047341	     -0.21976076	      0.00187422	     -0.00033361	     15.27147990
      1.13807347	     -0.06424985	     -0.00087159	     -0.20544919	     -0.06435649	      0.88289171	     -0.00047373	     -0.21976355	      0.00192618	     -0.00030814	     15.21288980
      1.13955098	     -0.06423465	     -0.00086917	     -0.20543461	     -0.06435361	      0.88289127	     -0.00047408	     -0.21976528	      0.00197770	     -0.00028240	     15.11731032
      1.14138089	     -0.06420703	     -0.00086366	     -0.20540779	     -0.06434993	      0.88289079	     -0.00047455	     -0.21976599	      0.00204025	     -0.00025074	     15.09101184
      1.14285435	     -0.06418312	     -0.00086186	     -0.20538449	     -0.06434689	      0.88289043	     -0.00047496	     -0.21976537	      0.00209023	     -0.00022464	     14.93905438
      1.14432782	     -0.06415131	     -0.00085719	     -0.20535331	     -0.06434377	      0.88289012	     -0.00047539	     -0.21976373	      0.00213898	     -0.00019884	     14.91966809
      1.14580129	     -0.06411894	     -0.00085458	     -0.20532154	     -0.06434059	      0.88288985	     -0.00047586	     -0.21976104	      0.00218714	     -0.00017279	     14.82660592
      1.14761377	     -0.06407014	     -0.00084899	     -0.20527350	     -0.06433657	      0.88288957	     -0.00047647	     -0.21975639	      0.00224472	     -0.00014098	     14.84257835
      1.14907681	     -0.06403123	     -0.00084741	     -0.20523514	     -0.06433325	      0.88288938	     -0.00047699	     -0.21975151	      0.00229060	     -0.00011468	     14.68232346
      1.15053986	     -0.06398358	     -0.00084296	     -0.20518809	     -0.06432987	      0.88288923	     -0.00047754	     -0.21974572	      0.00233491	     -0.00008868	     14.69768361
      1.15200290	     -0.06393697	     -0.00084051	     -0.20514203	     -0.06432642	      0.88288912	     -0.00047812	     -0.21973898	      0.00237843	     -0.00006244	     14.60704417
      1.15380648	     -0.06387041	     -0.00083501	     -0.20507618	     -0.06432208	      0.88288904	     -0.00047886	     -0.21972946	      0.00243003	     -0.00003041	     14.66000784
      1.15525814	     -0.06381888	     -0.00083308	     -0.20502516	     -0.06431853	      0.88288901	     -0.00047948	     -0.21972079	      0.00247078	     -0.00000414	     14.49601330
      1.15670980	     -0.06375858	     -0.00082835	     -0.20496540	     -0.06431491	      0.88288902	     -0.00048013	     -0.21971133	      0.00250968	      0.00002172	     14.54253506
      1.15816145	     -0.06370038	     -0.00082547	     -0.20490772	     -0.06431124	      0.88288907	     -0.00048080	     -0.21970104	      0.00254764	      0.00004771	     14.45969468
      1.15996325	     -0.06361952	     -0.00081957	     -0.20482750	     -0.06430661	      0.88288919	     -0.00048166	     -0.21968722	      0.00259240	      0.00007951	     14.53982547
      1.16140357	     -0.06355824	     -0.00081720	     -0.20476668	     -0.06430285	      0.88288932	     -0.00048238	     -0.21967530	      0.00262722	      0.00010524	     14.37978792
      1.16284390	     -0.06348809	     -0.00081227	     -0.20469703	     -0.06429904	      0.88288949	     -0.00048311	     -0.21966271	      0.00266002	      0.00013044	     14.44815703
      1.16428422	     -0.06342037	     -0.00080893	     -0.20462976	     -0.06429519	      0.88288970	     -0.00048387	     -0.21964938	      0.00269172	      0.00015560	     14.37786095
      1.16609354	     -0.06332708	     -0.00080265	     -0.20453705	     -0.06429028	      0.88289001	     -0.00048484	     -0.21963170	      0.00272893	      0.00018649	     14.48127319
      1.16752342	     -0.06325743	     -0.00079985	     -0.20446781	     -0.06428636	      0.88289029	     -0.00048563	     -0.21961695	      0.00275720	      0.00021096	     14.33588176
      1.16895330	     -0.06317949	     -0.00079483	     -0.20439030	     -0.06428240	      0.88289061	     -0.00048644	     -0.21960161	      0.00278330	      0.00023472	     14.42252573
      1.17038318	     -0.06310435	     -0.00079124	     -0.20431555	     -0.06427840	      0.88289096	     -0.00048727	     -0.21958563	      0.00280819	      0.00025827	     14.37213669
      1.17220404	     -0.06300099	     -0.00078482	     -0.20421270	     -0.06427326	      0.88289146	     -0.00048834	     -0.21956446	      0.00283707	      0.00028732	     14.49858522
      1.17362287	     -0.06292465	     -0.00078175	     -0.20413670	     -0.06426922	      0.88289188	     -0.00048919	     -0.21954727	      0.00285831	      0.00030985	     14.37278831
      1.17504169	     -0.06284043	     -0.00077658	     -0.20405285	     -0.06426515	      0.88289234	     -0.00049006	     -0.21952957	      0.00287732	      0.00033153	     14.47394984
      1.17646052	     -0.06275920	     -0.00077268	     -0.20397193	     -0.06426106	      0.88289282	     -0.00049094	     -0.21951131	      0.00289504	      0.00035282	     14.44479293
      1.17829713	     -0.06264698	     -0.00076593	     -0.20386014	     -0.06425572	      0.88289350	     -0.00049210	     -0.21948693	      0.00291507	      0.00037919	     14.59378123
      1.17970428	     -0.06256522	     -0.00076254	     -0.20377865	     -0.06425161	      0.88289404	     -0.00049300	     -0.21946763	      0.00292910	      0.00039906	     14.49298349
      1.18111143	     -0.06247591	     -0.00075721	     -0.20368964	     -0.06424748	      0.88289462	     -0.00049391	     -0.21944789	      0.00294092	      0.00041792	     14.61150334
      1.18251858	     -0.06238961	     -0.00075305	     -0.20360359	     -0.06424333	      0.88289522	     -0.00049483	     -0.21942765	      0.00295142	      0.00043624	     14.60907343
      1.18437429	     -0.06226931	     -0.00074604	     -0.20348364	     -0.06423784	      0.88289605	     -0.00049606	     -0.21940030	      0.00296230	      0.00045903	     14.78502548
      1.18576908	     -0.06218334	     -0.00074248	     -0.20339787	     -0.06423371	      0.88289670	     -0.00049699	     -0.21937921	      0.00296911	      0.00047572	     14.71151911
      1.18716387	     -0.06209026	     -0.00073714	     -0.20330500	     -0.06422956	      0.88289738	     -0.00049793	     -0.21935774	      0.00297374	      0.00049140	     14.84811420
      1.18884807	     -0.06198236	     -0.00073226	     -0.20319732	     -0.06422455	      0.88289822	     -0.00049907	     -0.21933123	      0.00297759	      0.00050963	     14.85093621
      1.19033228	     -0.06188052	     -0.00072623	     -0.20309568	     -0.06422013	      0.88289899	     -0.00050009	     -0.21930746	      0.00297852	      0.00052459	     15.04501371
      1.19181649	     -0.06178556	     -0.00072231	     -0.20300086	     -0.06421571	      0.88289978	     -0.00050110	     -0.21928326	      0.00297818	      0.00053911	     15.01603966
      1.19330070	     -0.06168393	     -0.00071654	     -0.20289939	     -0.06421129	      0.88290059	     -0.00050212	     -0.21925875	      0.00297544	      0.00055252	     15.21331322
      1.19478491	     -0.06158968	     -0.00071274	     -0.20280524	     -0.06420688	      0.88290142	     -0.00050315	     -0.21923392	      0.00297141	      0.00056536	     15.20935305
      1.19626911	     -0.06148984	     -0.00070717	     -0.20270551	     -0.06420247	      0.88290227	     -0.00050417	     -0.21920890	      0.00296512	      0.00057705	     15.41160807
      1.19775332	     -0.06139739	     -0.00070341	     -0.20261312	     -0.06419808	      0.88290313	     -0.00050520	     -0.21918367	      0.00295758	      0.00058807	     15.42091376
      1.19923753	     -0.06129980	     -0.00069790	     -0.20251560	     -0.06419369	      0.88290401	     -0.00050622	     -0.21915835	      0.00294788	      0.00059781	     15.63874288
      1.20072174	     -0.06120961	     -0.00069410	     -0.20242544	     -0.06418933	      0.88290490	     -0.00050725	     -0.21913292	      0.00293704	      0.00060676	     15.66083803
      1.20220595	     -0.06111430	     -0.00068853	     -0.20233017	     -0.06418498	      0.88290581	     -0.00050827	     -0.21910749	      0.00292414	      0.00061431	     15.89871161
      1.20369016	     -0.06102663	     -0.00068451	     -0.20224250	     -0.06418065	      0.88290673	     -0.00050929	     -0.21908201	      0.00291020	      0.00062100	     15.93308317
      1.20517436	     -0.06093372	     -0.00067872	     -0.20214959	     -0.06417634	      0.88290765	     -0.00051030	     -0.21905660	      0.00289428	      0.00062629	     16.19230385
      1.20665857	     -0.06084852	     -0.00067468	     -0.20206436	     -0.06417206	      0.88290859	     -0.00051131	     -0.21903119	      0.00287746	      0.00063073	     16.23729707
      1.20814278	     -0.06075797	     -0.00066886	     -0.20197378	     -0.06416780	      0.88290952	     -0.00051231	     -0.21900589	      0.00285877	      0.00063375	     16.52030110
      1.20962699	     -0.06067549	     -0.00066489	     -0.20189123	     -0.06416357	      0.88291047	     -0.00051330	     -0.21898066	      0.00283936	      0.00063593	     16.57429024
      1.21111120	     -0.06058722	     -0.00065907	     -0.20180291	     -0.06415937	      0.88291141	     -0.00051429	     -0.21895559	      0.00281823	      0.00063671	     16.88199126
      1.21259540	     -0.06050723	     -0.00065502	     -0.20172281	     -0.06415520	      0.88291236	     -0.00051527	     -0.21893063	      0.00279648	      0.00063674	     16.94221546
      1.21407961	     -0.06042083	     -0.00064916	     -0.20163633	     -0.06415107	      0.88291330	     -0.00051624	     -0.21890590	      0.00277306	      0.00063556	     17.27289851
      1.21556382	     -0.06034468	     -0.00064552	     -0.20156003	     -0.06414697	      0.88291424	     -0.00051720	     -0.21888136	      0.00274921	      0.00063374	     17.33427613
      1.21704803	     -0.06026154	     -0.00063977	     -0.20147678	     -0.06414291	      0.88291518	     -0.00051815	     -0.21885714	      0.00272388	      0.00063071	     17.70221296
      1.21853224	     -0.06018891	     -0.00063642	     -0.20140397	     -0.06413889	      0.88291612	     -0.00051908	     -0.21883312	      0.00269837	      0.00062714	     17.76296972
      1.22001645	     -0.06010827	     -0.00063071	     -0.20132319	     -0.06413490	      0.88291704	     -0.00052001	     -0.21880942	      0.00267150	      0.00062243	     18.16340911
      1.22150065	     -0.06003904	     -0.00062765	     -0.20125376	     -0.06413096	      0.88291796	     -0.00052092	     -0.21878592	      0.00264467	      0.00061735	     18.21594136
      1.22298486	     -0.05996063	     -0.00062195	     -0.20117518	     -0.06412705	      0.88291887	     -0.00052182	     -0.21876280	      0.00261653	      0.00061138	     18.64786764
      1.22430871	     -0.05990208	     -0.00061939	     -0.20111643	     -0.06412361	      0.88291968	     -0.00052262	     -0.21874239	      0.00259160	      0.00060591	     18.70176733
      1.22563256	     -0.05983836	     -0.00061526	     -0.20105253	     -0.06412019	      0.88292048	     -0.00052339	     -0.21872230	      0.00256595	      0.00059987	     18.99983205
      1.22724371	     -0.05976777	     -0.00061157	     -0.20098167	     -0.06411608	      0.88292144	     -0.00052433	     -0.21869818	      0.00253472	      0.00059226	     19.19472509
      1.22885486	     -0.05969370	     -0.00060650	     -0.20090736	     -0.06411202	      0.88292239	     -0.00052524	     -0.21867450	      0.00250284	      0.00058419	     19.62895930
      1.23018758	     -0.05964109	     -0.00060419	     -0.20085451	     -0.06410871	      0.88292316	     -0.00052598	     -0.21865517	      0.00247681	      0.00057777	     19.69550962
      1.23152030	     -0.05958407	     -0.00060044	     -0.20079727	     -0.06410542	      0.88292393	     -0.00052671	     -0.21863615	      0.00245027	      0.00057114	     20.01028367
      1.23314388	     -0.05952146	     -0.00059714	     -0.20073437	     -0.06410147	      0.88292485	     -0.00052757	     -0.21861331	      0.00241817	      0.00056340	     20.19941610
      1.23476746	     -0.05945451	     -0.00059255	     -0.20066713	     -0.06409757	      0.88292576	     -0.00052842	     -0.21859092	      0.00238551	      0.00055563	     20.67620570
      1.23604957	     -0.05941025	     -0.00059070	     -0.20062261	     -0.06409453	      0.88292646	     -0.00052907	     -0.21857349	      0.00236026	      0.00055010	     20.70329268
      1.23733168	     -0.05936146	     -0.00058755	     -0.20057357	     -0.06409152	      0.88292717	     -0.00052970	     -0.21855635	      0.00233451	      0.00054457	     20.99405687
      1.23901780	     -0.05930332	     -0.00058452	     -0.20051509	     -0.06408761	      0.88292808	     -0.00053052	     -0.21853418	      0.00230088	      0.00053793	     21.19470886
      1.24070391	     -0.05924120	     -0.00058054	     -0.20045264	     -0.06408376	      0.88292898	     -0.00053131	     -0.21851249	      0.00226668	      0.00053159	     21.68912321
      1.24193604	     -0.05920396	     -0.00057919	     -0.20041512	     -0.06408098	      0.88292963	     -0.00053187	     -0.21849688	      0.00224222	      0.00052777	     21.66857363
      1.24316816	     -0.05916229	     -0.00057681	     -0.20037319	     -0.06407823	      0.88293028	     -0.00053241	     -0.21848153	      0.00221726	      0.00052403	     21.92228754
      1.24494141	     -0.05910688	     -0.00057379	     -0.20031738	     -0.06407434	      0.88293121	     -0.00053317	     -0.21845982	      0.00218143	      0.00051946	     22.12396939
      1.24643468	     -0.05905855	     -0.00057082	     -0.20026872	     -0.06407110	      0.88293198	     -0.00053378	     -0.21844192	      0.00215086	      0.00051610	     22.45823626
      1.24792795	     -0.05901643	     -0.00056869	     -0.20022625	     -0.06406791	      0.88293275	     -0.00053437	     -0.21842432	      0.00212057	      0.00051359	     22.51442828
      1.24942121	     -0.05896988	     -0.00056570	     -0.20017936	     -0.06406477	      0.88293351	     -0.00053494	     -0.21840707	      0.00208954	      0.00051137	     22.90850470
      1.25091448	     -0.05893193	     -0.00056383	     -0.20014105	     -0.06406167	      0.88293428	     -0.00053548	     -0.21839010	      0.00205901	      0.00051014	     22.86193560
      1.25240775	     -0.05888678	     -0.00056092	     -0.20009555	     -0.06405862	      0.88293504	     -0.00053600	     -0.21837350	      0.00202747	      0.00050906	     23.33218897
      1.25369567	     -0.05885696	     -0.00055937	     -0.20006540	     -0.06405603	      0.88293569	     -0.00053643	     -0.21835939	      0.00200079	      0.00050892	     23.25271362
      1.25498359	     -0.05882322	     -0.00055747	     -0.20003134	     -0.06405347	      0.88293635	     -0.00053684	     -0.21834558	      0.00197345	      0.00050892	     23.49513224
      1.25660192	     -0.05878648	     -0.00055555	     -0.19999418	     -0.06405030	      0.88293717	     -0.00053732	     -0.21832857	      0.00193916	      0.00050957	     23.55928419
      1.25822025	     -0.05874761	     -0.00055350	     -0.19995488	     -0.06404719	      0.88293800	     -0.00053777	     -0.21831204	      0.00190409	      0.00051037	     23.94340231
      1.25950387	     -0.05872346	     -0.00055208	     -0.19993040	     -0.06404476	      0.88293865	     -0.00053811	     -0.21829923	      0.00187669	      0.00051160	     23.82331717
      1.26078749	     -0.05869663	     -0.00055059	     -0.19990322	     -0.06404237	      0.88293931	     -0.00053843	     -0.21828674	      0.00184863	      0.00051266	     24.03478559
      1.26243367	     -0.05866741	     -0.00054860	     -0.19987357	     -0.06403936	      0.88294016	     -0.00053881	     -0.21827115	      0.00181277	      0.00051429	     24.05158492
      1.26407985	     -0.05863642	     -0.00054677	     -0.19984212	     -0.06403640	      0.88294100	     -0.00053915	     -0.21825609	      0.00177610	      0.00051552	     24.44922324
      1.26530202	     -0.05861954	     -0.00054504	     -0.19982492	     -0.06403425	      0.88294163	     -0.00053938	     -0.21824523	      0.00174940	      0.00051678	     24.25699407
      1.26652420	     -0.05860135	     -0.00054373	     -0.19980639	     -0.06403213	      0.88294227	     -0.00053960	     -0.21823470	      0.00172206	      0.00051753	     24.40830567
      1.26825909	     -0.05858206	     -0.00054177	     -0.19978662	     -0.06402917	      0.88294317	     -0.00053986	     -0.21822035	      0.00168332	      0.00051821	     24.40896291
      1.26979568	     -0.05856804	     -0.00054079	     -0.19977214	     -0.06402661	      0.88294396	     -0.00054007	     -0.21820833	      0.00164851	      0.00051794	     24.64248600
      1.27133228	     -0.05856319	     -0.00053899	     -0.19976687	     -0.06402411	      0.88294476	     -0.00054024	     -0.21819704	      0.00161423	      0.00051713	     24.41288956
      1.27260365	     -0.05855977	     -0.00053878	     -0.19976306	     -0.06402207	      0.88294541	     -0.00054036	     -0.21818835	      0.00158517	      0.00051530	     24.68710184
      1.27387502	     -0.05856318	     -0.00053764	     -0.19976611	     -0.06402008	      0.88294607	     -0.00054045	     -0.21818028	      0.00155662	      0.00051274	     24.60433684
      1.27548950	     -0.05857171	     -0.00053696	     -0.19977415	     -0.06401759	      0.88294689	     -0.00054054	     -0.21817101	      0.00152015	      0.00050773	     24.73690123
      1.27710397	     -0.05858801	     -0.00053491	     -0.19979000	     -0.06401517	      0.88294771	     -0.00054060	     -0.21816288	      0.00148441	      0.00050094	     24.50132739
      1.27835732	     -0.05860224	     -0.00053474	     -0.19980385	     -0.06401333	      0.88294833	     -0.00054061	     -0.21815739	      0.00145630	      0.00049387	     24.73433436
      1.27961066	     -0.05862192	     -0.00053326	     -0.19982319	     -0.06401152	      0.88294894	     -0.00054061	     -0.21815262	      0.00142892	      0.00048553	     24.62604964
      1.28126294	     -0.05865262	     -0.00053217	     -0.19985343	     -0.06400919	      0.88294973	     -0.00054056	     -0.21814751	      0.00139301	      0.00047194	     24.71285799
      1.28291522	     -0.05869035	     -0.00052944	     -0.19989073	     -0.06400691	      0.88295050	     -0.00054048	     -0.21814373	      0.00135833	      0.00045569	     24.39790032
      1.28413340	     -0.05871872	     -0.00052915	     -0.19991876	     -0.06400527	      0.88295105	     -0.00054040	     -0.21814181	      0.00133263	      0.00044152	     24.62773904
      1.28535157	     -0.05875028	     -0.00052734	     -0.19995002	     -0.06400367	      0.88295158	     -0.00054029	     -0.21814056	      0.00130788	      0.00042588	     24.50984680
      1.28706951	     -0.05879752	     -0.00052571	     -0.19999681	     -0.06400145	      0.88295229	     -0.00054011	     -0.21813992	      0.00127362	      0.00040091	     24.53767944
      1.28878745	     -0.05884987	     -0.00052252	     -0.20004876	     -0.06399929	      0.88295295	     -0.00053989	     -0.21814055	      0.00124097	      0.00037310	     24.16968186
      1.28995877	     -0.05888643	     -0.00052258	     -0.20008502	     -0.06399785	      0.88295338	     -0.00053972	     -0.21814170	      0.00121878	      0.00035221	     24.37005202
      1.29113009	     -0.05892580	     -0.00052124	     -0.20012411	     -0.06399643	      0.88295378	     -0.00053952	     -0.21814340	      0.00119760	      0.00033021	     24.23669901
      1.29295534	     -0.05899120	     -0.00052042	     -0.20018906	     -0.06399428	      0.88295435	     -0.00053919	     -0.21814718	      0.00116564	      0.00029347	     24.18742876
      1.29446854	     -0.05904938	     -0.00051916	     -0.20024690	     -0.06399253	      0.88295477	     -0.00053888	     -0.21815135	      0.00114064	      0.00026122	     23.92194203
      1.29598174	     -0.05910994	     -0.00051993	     -0.20030708	     -0.06399082	      0.88295514	     -0.00053855	     -0.21815641	      0.00111626	      0.00022715	     24.02511970
      1.29749495	     -0.05917393	     -0.00051874	     -0.20037075	     -0.06398915	      0.88295545	     -0.00053818	     -0.21816234	      0.00109379	      0.00019223	     23.58168248
      1.29879801	     -0.05922971	     -0.00052049	     -0.20042621	     -0.06398774	      0.88295568	     -0.00053785	     -0.21816812	      0.00107468	      0.00016105	     23.73314761
      1.30010107	     -0.05928802	     -0.00052063	     -0.20048423	     -0.06398635	      0.88295587	     -0.00053749	     -0.21817449	      0.00105695	      0.00012949	     23.49017303
      1.30168675	     -0.05936110	     -0.00052263	     -0.20055694	     -0.06398469	      0.88295605	     -0.00053704	     -0.21818299	      0.00103623	      0.00009046	     23.45683491
      1.30327243	     -0.05943755	     -0.00052315	     -0.20063306	     -0.06398306	      0.88295616	     -0.00053655	     -0.21819232	      0.00101725	      0.00005138	     23.07151947
      1.30458008	     -0.05950200	     -0.00052602	     -0.20069721	     -0.06398174	      0.88295621	     -0.00053613	     -0.21820062	      0.00100203	      0.00001888	     23.15352285
      1.30588772	     -0.05956833	     -0.00052730	     -0.20076327	     -0.06398044	      0.88295621	     -0.00053570	     -0.21820945	      0.00098817	     -0.00001324	     22.89378860
      1.30749252	     -0.05965174	     -0.00053065	     -0.20084633	     -0.06397887	      0.88295616	     -0.00053513	     -0.21822098	      0.00097205	     -0.00005247	     22.85118177
      1.30909732	     -0.05973768	     -0.00053252	     -0.20093196	     -0.06397732	      0.88295604	     -0.00053454	     -0.21823325	      0.00095794	     -0.00009069	     22.42105709
      1.31039836	     -0.05980765	     -0.00053656	     -0.20100165	     -0.06397608	      0.88295590	     -0.00053405	     -0.21824371	      0.00094688	     -0.00012123	     22.52149255
      1.31169941	     -0.05987948	     -0.00053897	     -0.20107324	     -0.06397486	      0.88295573	     -0.00053353	     -0.21825462	      0.00093726	     -0.00015081	     22.27257610
      1.31333135	     -0.05997051	     -0.00054358	     -0.20116394	     -0.06397334	      0.88295545	     -0.00053286	     -0.21826890	      0.00092618	     -0.00018682	     22.20028064
      1.31496330	     -0.06006331	     -0.00054643	     -0.20125648	     -0.06397183	      0.88295512	     -0.00053217	     -0.21828381	      0.00091711	     -0.00022098	     21.77611935
      1.31624558	     -0.06013636	     -0.00055106	     -0.20132929	     -0.06397066	      0.88295482	     -0.00053160	     -0.21829595	      0.00091039	     -0.00024689	     21.85355071
      1.31752786	     -0.06021033	     -0.00055407	     -0.20140305	     -0.06396950	      0.88295449	     -0.00053103	     -0.21830844	      0.00090512	     -0.00027148	     21.61383264
      1.31920066	     -0.06030740	     -0.00055948	     -0.20149984	     -0.06396799	      0.88295401	     -0.00053025	     -0.21832523	      0.00089935	     -0.00030200	     21.53184128
      1.32087345	     -0.06040543	     -0.00056321	     -0.20159764	     -0.06396649	      0.88295348	     -0.00052945	     -0.21834256	      0.00089584	     -0.00033015	     21.08286426
      1.32214473	     -0.06047837	     -0.00056840	     -0.20167038	     -0.06396535	      0.88295304	     -0.00052882	     -0.21835604	      0.00089357	     -0.00035036	     21.18604658
      1.32341601	     -0.06055177	     -0.00057186	     -0.20174362	     -0.06396422	      0.88295259	     -0.00052818	     -0.21836976	      0.00089277	     -0.00036917	     20.96958692
      1.32513452	     -0.06065004	     -0.00057776	     -0.20184166	     -0.06396268	      0.88295193	     -0.00052730	     -0.21838864	      0.00089296	     -0.00039271	     20.86711231
      1.32685304	     -0.06074799	     -0.00058180	     -0.20193944	     -0.06396114	      0.88295124	     -0.00052639	     -0.21840783	      0.00089539	     -0.00041365	     20.45362602
      1.32809233	     -0.06081776	     -0.00058721	     -0.20200905	     -0.06396003	      0.88295072	     -0.00052573	     -0.21842185	      0.00089761	     -0.00042750	     20.53329817
      1.32933161	     -0.06088782	     -0.00059095	     -0.20207900	     -0.06395892	      0.88295018	     -0.00052505	     -0.21843602	      0.00090118	     -0.00043998	     20.33072408
      1.33112254	     -0.06098917	     -0.00059764	     -0.20218017	     -0.06395730	      0.88294938	     -0.00052405	     -0.21845674	      0.00090766	     -0.00045611	     20.21911117
      1.33265764	     -0.06107577	     -0.00060234	     -0.20226666	     -0.06395590	      0.88294867	     -0.00052318	     -0.21847475	      0.00091512	     -0.00046785	     19.89968512
      1.33419274	     -0.06116096	     -0.00060887	     -0.20235171	     -0.06395449	      0.88294794	     -0.00052230	     -0.21849294	      0.00092334	     -0.00047827	     19.94585836
      1.33572784	     -0.06124555	     -0.00061304	     -0.20243623	     -0.06395306	      0.88294720	     -0.00052140	     -0.21851128	      0.00093381	     -0.00048670	     19.51582368
      1.33726295	     -0.06132733	     -0.00062021	     -0.20251789	     -0.06395162	      0.88294645	     -0.00052049	     -0.21852972	      0.00094470	     -0.00049404	     19.68266228
      1.33857112	     -0.06139690	     -0.00062350	     -0.20258743	     -0.06395038	      0.88294580	     -0.00051971	     -0.21854548	      0.00095586	     -0.00049891	     19.30677027
      1.33987929	     -0.06146511	     -0.00062880	     -0.20265558	     -0.06394912	      0.88294514	     -0.00051892	     -0.21856128	      0.00096753	     -0.00050304	     19.26850871
      1.34154852	     -0.06155069	     -0.00063434	     -0.20274113	     -0.06394749	      0.88294430	     -0.00051790	     -0.21858147	      0.00098421	     -0.00050676	     18.99969336
      1.34321775	     -0.06163580	     -0.00064194	     -0.20282617	     -0.06394584	      0.88294345	     -0.00051687	     -0.21860172	      0.00100188	     -0.00050940	     19.06089736
      1.34455443	     -0.06170267	     -0.00064589	     -0.20289305	     -0.06394449	      0.88294277	     -0.00051604	     -0.21861798	      0.00101791	     -0.00051001	     18.67769852
      1.34589111	     -0.06176787	     -0.00065164	     -0.20295823	     -0.06394311	      0.88294209	     -0.00051521	     -0.21863422	      0.00103430	     -0.00051027	     18.65918947
      1.34757558	     -0.06184775	     -0.00065742	     -0.20303813	     -0.06394135	      0.88294123	     -0.00051415	     -0.21865460	      0.00105680	     -0.00050941	     18.37954439
      1.34926005	     -0.06192452	     -0.00066502	     -0.20311490	     -0.06393955	      0.88294037	     -0.00051309	     -0.21867481	      0.00108007	     -0.00050801	     18.48837443
      1.35056168	     -0.06198184	     -0.00066843	     -0.20317228	     -0.06393814	      0.88293971	     -0.00051227	     -0.21869028	      0.00109987	     -0.00050566	     18.09084159
      1.35186332	     -0.06203754	     -0.00067366	     -0.20322802	     -0.06393669	      0.88293905	     -0.00051145	     -0.21870557	      0.00111985	     -0.00050327	     18.05718383
      1.35361655	     -0.06211008	     -0.00067959	     -0.20330064	     -0.06393470	      0.88293818	     -0.00051034	     -0.21872588	      0.00114839	     -0.00049925	     17.80711530
      1.35536978	     -0.06217719	     -0.00068751	     -0.20336781	     -0.06393266	      0.88293730	     -0.00050923	     -0.21874576	      0.00117767	     -0.00049489	     17.91362496
      1.35663214	     -0.06222330	     -0.00069087	     -0.20341402	     -0.06393116	      0.88293668	     -0.00050844	     -0.21875978	      0.00120034	     -0.00049060	     17.53293661
      1.35789450	     -0.06226654	     -0.00069595	     -0.20345732	     -0.06392963	      0.88293607	     -0.00050764	     -0.21877350	      0.00122301	     -0.00048624	     17.49103192
      1.35974326	     -0.06232536	     -0.00070241	     -0.20351628	     -0.06392734	      0.88293517	     -0.00050649	     -0.21879297	      0.00125753	     -0.00047895	     17.26360405
      1.36127295	     -0.06236982	     -0.00070898	     -0.20356083	     -0.06392539	      0.88293445	     -0.00050554	     -0.21880844	      0.00128656	     -0.00047241	     17.25553878
      1.36280264	     -0.06241155	     -0.00071394	     -0.20360270	     -0.06392340	      0.88293373	     -0.00050460	     -0.21882329	      0.00131675	     -0.00046486	     16.97178569
      1.36433233	     -0.06244960	     -0.00072066	     -0.20364085	     -0.06392137	      0.88293302	     -0.00050366	     -0.21883751	      0.00134672	     -0.00045699	     17.01410748
      1.36586201	     -0.06248617	     -0.00072578	     -0.20367756	     -0.06391928	      0.88293233	     -0.00050274	     -0.21885109	      0.00137780	     -0.00044817	     16.71046609
      1.36739170	     -0.06251906	     -0.00073315	     -0.20371054	     -0.06391715	      0.88293165	     -0.00050183	     -0.21886402	      0.00140838	     -0.00043918	     16.78649662
      1.36892139	     -0.06255083	     -0.00073847	     -0.20374246	     -0.06391497	      0.88293099	     -0.00050093	     -0.21887629	      0.00143999	     -0.00042934	     16.47221033
      1.37045108	     -0.06257877	     -0.00074628	     -0.20377049	     -0.06391275	      0.88293034	     -0.00050005	     -0.21888791	      0.00147083	     -0.00041947	     16.56875681
      1.37198076	     -0.06260579	     -0.00075143	     -0.20379765	     -0.06391047	      0.88292971	     -0.00049918	     -0.21889887	      0.00150258	     -0.00040889	     16.25128722
      1.37351045	     -0.06262843	     -0.00075932	     -0.20382039	     -0.06390815	      0.88292909	     -0.00049832	     -0.21890918	      0.00153337	     -0.00039844	     16.37255622
      1.37504014	     -0.06264948	     -0.00076413	     -0.20384160	     -0.06390578	      0.88292849	     -0.00049749	     -0.21891878	      0.00156501	     -0.00038732	     16.05094074
      1.37641621	     -0.06266374	     -0.00077093	     -0.20385595	     -0.06390361	      0.88292796	     -0.00049675	     -0.21892682	      0.00159252	     -0.00037747	     16.13899074
      1.37779228	     -0.06267619	     -0.00077567	     -0.20386854	     -0.06390140	      0.88292745	     -0.00049602	     -0.21893424	      0.00162044	     -0.00036728	     15.97378488
      1.37916836	     -0.06268503	     -0.00078132	     -0.20387749	     -0.06389915	      0.88292695	     -0.00049531	     -0.21894105	      0.00164785	     -0.00035714	     15.95667759
      1.38107069	     -0.06269244	     -0.00078793	     -0.20388508	     -0.06389598	      0.88292628	     -0.00049436	     -0.21894939	      0.00168577	     -0.00034262	     15.75736286
      1.38249923	     -0.06269286	     -0.00079390	     -0.20388561	     -0.06389355	      0.88292580	     -0.00049367	     -0.21895483	      0.00171322	     -0.00033173	     15.85256973
      1.38392776	     -0.06269102	     -0.00079843	     -0.20388392	     -0.06389108	      0.88292534	     -0.00049299	     -0.21895956	      0.00174089	     -0.00032016	     15.68376813
      1.38535629	     -0.06268490	     -0.00080364	     -0.20387792	     -0.06388858	      0.88292489	     -0.00049234	     -0.21896357	      0.00176757	     -0.00030857	     15.71264675
      1.38719575	     -0.06267392	     -0.00080917	     -0.20386713	     -0.06388529	      0.88292433	     -0.00049153	     -0.21896768	      0.00180170	     -0.00029280	     15.50268300
      1.38864640	     -0.06265896	     -0.00081476	     -0.20385227	     -0.06388266	      0.88292392	     -0.00049092	     -0.21897009	      0.00182709	     -0.00028013	     15.63775479
      1.39009705	     -0.06264283	     -0.00081871	     -0.20383628	     -0.06387999	      0.88292352	     -0.00049033	     -0.21897172	      0.00185240	     -0.00026686	     15.50069352
      1.39154770	     -0.06262238	     -0.00082373	     -0.20381594	     -0.06387729	      0.88292314	     -0.00048977	     -0.21897261	      0.00187649	     -0.00025335	     15.54014081
      1.39329690	     -0.06259525	     -0.00082851	     -0.20378896	     -0.06387398	      0.88292272	     -0.00048912	     -0.21897271	      0.00190488	     -0.00023632	     15.38452917
      1.39471902	     -0.06256839	     -0.00083377	     -0.20376218	     -0.06387126	      0.88292239	     -0.00048863	     -0.21897201	      0.00192634	     -0.00022242	     15.51335979
      1.39614114	     -0.06254062	     -0.00083770	     -0.20373452	     -0.06386850	      0.88292208	     -0.00048816	     -0.21897062	      0.00194749	     -0.00020789	     15.38805711
      1.39756326	     -0.06250931	     -0.00084249	     -0.20370329	     -0.06386572	      0.88292180	     -0.00048773	     -0.21896856	      0.00196717	     -0.00019340	     15.45122580
      1.39936443	     -0.06246809	     -0.00084757	     -0.20366218	     -0.06386215	      0.88292147	     -0.00048721	     -0.21896500	      0.00199122	     -0.00017445	     15.30720333
      1.40081865	     -0.06242938	     -0.00085277	     -0.20362353	     -0.06385925	      0.88292122	     -0.00048684	     -0.21896139	      0.00200867	     -0.00015921	     15.46728534
      1.40227286	     -0.06239111	     -0.00085671	     -0.20358533	     -0.06385631	      0.88292100	     -0.00048649	     -0.21895708	      0.00202565	     -0.00014357	     15.35635889
      1.40372707	     -0.06234892	     -0.00086156	     -0.20354318	     -0.06385336	      0.88292081	     -0.00048618	     -0.21895214	      0.00204095	     -0.00012810	     15.44864860
      1.40518129	     -0.06230620	     -0.00086569	     -0.20350052	     -0.06385038	      0.88292063	     -0.00048591	     -0.21894657	      0.00205544	     -0.00011238	     15.37840925
      1.40696137	     -0.06224973	     -0.00087160	     -0.20344408	     -0.06384670	      0.88292045	     -0.00048562	     -0.21893893	      0.00207085	     -0.00009366	     15.55268278
      1.40837162	     -0.06220531	     -0.00087531	     -0.20339969	     -0.06384377	      0.88292033	     -0.00048543	     -0.21893224	      0.00208250	     -0.00007840	     15.38610651
      1.40978187	     -0.06215670	     -0.00087996	     -0.20335109	     -0.06384083	      0.88292023	     -0.00048528	     -0.21892502	      0.00209223	     -0.00006379	     15.51097185
      1.41119212	     -0.06210857	     -0.00088401	     -0.20330297	     -0.06383787	      0.88292015	     -0.00048516	     -0.21891727	      0.00210119	     -0.00004924	     15.47640588
      1.41300888	     -0.06204235	     -0.00088982	     -0.20323673	     -0.06383405	      0.88292007	     -0.00048506	     -0.21890655	      0.00211045	     -0.00003129	     15.64781599
      1.41441910	     -0.06199201	     -0.00089366	     -0.20318638	     -0.06383107	      0.88292004	     -0.00048503	     -0.21889764	      0.00211691	     -0.00001733	     15.52691542
      1.41582932	     -0.06193723	     -0.00089808	     -0.20313157	     -0.06382808	      0.88292003	     -0.00048504	     -0.21888826	      0.00212147	     -0.00000416	     15.66823232
      1.41723954	     -0.06188352	     -0.00090209	     -0.20307784	     -0.06382508	      0.88292003	     -0.00048508	     -0.21887840	      0.00212522	      0.00000872	     15.65647272
      1.41904523	     -0.06181031	     -0.00090753	     -0.20300456	     -0.06382124	      0.88292006	     -0.00048520	     -0.21886511	      0.00212771	      0.00002411	     15.85610371
      1.42044323	     -0.06175555	     -0.00091136	     -0.20294975	     -0.06381827	      0.88292010	     -0.00048534	     -0.21885429	      0.00212889	      0.00003585	     15.76453343
      1.42184124	     -0.06169594	     -0.00091543	     -0.20289008	     -0.06381529	      0.88292016	     -0.00048552	     -0.21884306	      0.00212820	      0.00004666	     15.92210081
      1.42323924	     -0.06163816	     -0.00091935	     -0.20283222	     -0.06381232	      0.88292023	     -0.00048574	     -0.21883139	      0.00212667	      0.00005708	     15.93795407
      1.42505440	     -0.06155879	     -0.00092442	     -0.20275274	     -0.06380846	      0.88292035	     -0.00048609	     -0.21881566	      0.00212242	      0.00006946	     16.15490401
      1.42643754	     -0.06150157	     -0.00092826	     -0.20269544	     -0.06380553	      0.88292045	     -0.00048640	     -0.21880321	      0.00211844	      0.00007864	     16.09226441
      1.42782068	     -0.06143971	     -0.00093189	     -0.20263348	     -0.06380260	      0.88292056	     -0.00048676	     -0.21879043	      0.00211271	      0.00008690	     16.25810431
      1.42920382	     -0.06138075	     -0.00093555	     -0.20257442	     -0.06379968	      0.88292069	     -0.00048716	     -0.21877731	      0.00210619	      0.00009472	     16.29704416
      1.43103662	     -0.06129912	     -0.00093989	     -0.20249265	     -0.06379583	      0.88292087	     -0.00048775	     -0.21875949	      0.00209544	      0.00010385	     16.52967934
      1.43240272	     -0.06124300	     -0.00094338	     -0.20243642	     -0.06379298	      0.88292102	     -0.00048823	     -0.21874589	      0.00208681	      0.00011026	     16.49257033
      1.43376883	     -0.06118192	     -0.00094624	     -0.20237523	     -0.06379013	      0.88292117	     -0.00048876	     -0.21873210	      0.00207664	      0.00011570	     16.66784242
      1.43542795	     -0.06111276	     -0.00095027	     -0.20230592	     -0.06378670	      0.88292137	     -0.00048946	     -0.21871509	      0.00206346	      0.00012166	     16.71391478
      1.43688644	     -0.06104801	     -0.00095281	     -0.20224104	     -0.06378370	      0.88292155	     -0.00049013	     -0.21870001	      0.00205030	      0.00012581	     16.94695039
      1.43834494	     -0.06099013	     -0.00095605	     -0.20218303	     -0.06378072	      0.88292174	     -0.00049084	     -0.21868478	      0.00203678	      0.00012948	     16.95311660
      1.43980343	     -0.06092684	     -0.00095800	     -0.20211962	     -0.06377776	      0.88292193	     -0.00049159	     -0.21866949	      0.00202178	      0.00013201	     17.19357685
      1.44126192	     -0.06087066	     -0.00096077	     -0.20206331	     -0.06377482	      0.88292212	     -0.00049239	     -0.21865409	      0.00200650	      0.00013399	     17.21847954
      1.44272041	     -0.06080931	     -0.00096214	     -0.20200183	     -0.06377190	      0.88292232	     -0.00049324	     -0.21863866	      0.00198992	      0.00013491	     17.46311794
      1.44417890	     -0.06075439	     -0.00096470	     -0.20194678	     -0.06376901	      0.88292251	     -0.00049413	     -0.21862316	      0.00197310	      0.00013539	     17.49784638
      1.44563739	     -0.06069480	     -0.00096582	     -0.20188707	     -0.06376615	      0.88292271	     -0.00049507	     -0.21860772	      0.00195508	      0.00013490	     17.75042177
      1.44709588	     -0.06064272	     -0.00096784	     -0.20183485	     -0.06376331	      0.88292291	     -0.00049605	     -0.21859228	      0.00193690	      0.00013404	     17.78837883
      1.44855438	     -0.06058489	     -0.00096808	     -0.20177691	     -0.06376050	      0.88292310	     -0.00049707	     -0.21857693	      0.00191761	      0.00013229	     18.05502449
      1.45001287	     -0.06053466	     -0.00096968	     -0.20172656	     -0.06375772	      0.88292329	     -0.00049814	     -0.21856159	      0.00189827	      0.00013021	     18.09462485
      1.45147136	     -0.06047798	     -0.00096939	     -0.20166978	     -0.06375496	      0.88292348	     -0.00049925	     -0.21854633	      0.00187789	      0.00012733	     18.37860008
      1.45292985	     -0.06042936	     -0.00097071	     -0.20162103	     -0.06375224	      0.88292366	     -0.00050041	     -0.21853108	      0.00185750	      0.00012423	     18.41558758
      1.45438834	     -0.06037353	     -0.00096987	     -0.20156511	     -0.06374955	      0.88292384	     -0.00050161	     -0.21851592	      0.00183609	      0.00012043	     18.71397817
      1.45584683	     -0.06032656	     -0.00097075	     -0.20151801	     -0.06374688	      0.88292402	     -0.00050286	     -0.21850076	      0.00181473	      0.00011658	     18.74181632
      1.45730533	     -0.06027146	     -0.00096921	     -0.20146283	     -0.06374425	      0.88292418	     -0.00050414	     -0.21848569	      0.00179231	      0.00011221	     19.05396303
      1.45876382	     -0.06022640	     -0.00096991	     -0.20141764	     -0.06374166	      0.88292434	     -0.00050547	     -0.21847061	      0.00176999	      0.00010795	     19.07032608
      1.46022231	     -0.06017211	     -0.00096780	     -0.20136328	     -0.06373909	      0.88292450	     -0.00050684	     -0.21845565	      0.00174662	      0.00010325	     19.40544328
      1.46168080	     -0.06012927	     -0.00096839	     -0.20132031	     -0.06373656	      0.88292464	     -0.00050825	     -0.21844068	      0.00172343	      0.00009877	     19.40598660
      1.46313929	     -0.06007563	     -0.00096570	     -0.20126660	     -0.06373406	      0.88292479	     -0.00050970	     -0.21842585	      0.00169916	      0.00009396	     19.76497054
      1.46442921	     -0.06003875	     -0.00096591	     -0.20122961	     -0.06373189	      0.88292490	     -0.00051101	     -0.21841272	      0.00167787	      0.00009000	     19.76718048
      1.46571913	     -0.05999571	     -0.00096413	     -0.20118649	     -0.06372974	      0.88292502	     -0.00051236	     -0.21839970	      0.00165586	      0.00008595	     19.98429513
      1.46731608	     -0.05994824	     -0.00096315	     -0.20113890	     -0.06372711	      0.88292515	     -0.00051407	     -0.21838363	      0.00162840	      0.00008122	     20.10842095
      1.46891303	     -0.05989569	     -0.00096029	     -0.20108626	     -0.06372454	      0.88292528	     -0.00051582	     -0.21836771	      0.00160009	      0.00007664	     20.42705512
      1.47021535	     -0.05986092	     -0.00095998	     -0.20105138	     -0.06372247	      0.88292537	     -0.00051729	     -0.21835476	      0.00157703	      0.00007337	     20.44166320
      1.47151768	     -0.05982049	     -0.00095778	     -0.20101088	     -0.06372043	      0.88292547	     -0.00051878	     -0.21834194	      0.00155330	      0.00007024	     20.65478696
      1.47312800	     -0.05977627	     -0.00095635	     -0.20096652	     -0.06371795	      0.88292558	     -0.00052067	     -0.21832616	      0.00152375	      0.00006694	     20.76699816
      1.47473832	     -0.05972600	     -0.00095276	     -0.20091617	     -0.06371552	      0.88292568	     -0.00052261	     -0.21831055	      0.00149336	      0.00006399	     21.10296221
      1.47598397	     -0.05969563	     -0.00095222	     -0.20088568	     -0.06371368	      0.88292576	     -0.00052413	     -0.21829851	      0.00146996	      0.00006228	     21.09031404
      1.47722961	     -0.05965962	     -0.00094979	     -0.20084959	     -0.06371186	      0.88292584	     -0.00052568	     -0.21828658	      0.00144600	      0.00006074	     21.27797488
      1.47891314	     -0.05961605	     -0.00094750	     -0.20080588	     -0.06370945	      0.88292594	     -0.00052782	     -0.21827058	      0.00141344	      0.00005929	     21.40285129
      1.48059668	     -0.05956700	     -0.00094312	     -0.20075674	     -0.06370710	      0.88292604	     -0.00053000	     -0.21825477	      0.00138012	      0.00005829	     21.74849531
      1.48179005	     -0.05954081	     -0.00094230	     -0.20073043	     -0.06370547	      0.88292611	     -0.00053157	     -0.21824362	      0.00135668	      0.00005813	     21.71057773
      1.48298343	     -0.05950926	     -0.00093970	     -0.20069880	     -0.06370386	      0.88292618	     -0.00053316	     -0.21823258	      0.00133276	      0.00005812	     21.87151575
      1.48476699	     -0.05946635	     -0.00093676	     -0.20065574	     -0.06370152	      0.88292628	     -0.00053558	     -0.21821621	      0.00129685	      0.00005871	     22.00453353
      1.48625379	     -0.05942783	     -0.00093312	     -0.20061711	     -0.06369961	      0.88292637	     -0.00053763	     -0.21820273	      0.00126650	      0.00005962	     22.22926863
      1.48774058	     -0.05939598	     -0.00093127	     -0.20058512	     -0.06369775	      0.88292646	     -0.00053971	     -0.21818933	      0.00123622	      0.00006115	     22.26063229
      1.48922738	     -0.05935699	     -0.00092685	     -0.20054603	     -0.06369594	      0.88292655	     -0.00054182	     -0.21817611	      0.00120538	      0.00006301	     22.53667894
      1.49071418	     -0.05932892	     -0.00092531	     -0.20051781	     -0.06369417	      0.88292665	     -0.00054395	     -0.21816296	      0.00117484	      0.00006560	     22.48156191
      1.49197690	     -0.05929630	     -0.00092117	     -0.20048510	     -0.06369270	      0.88292673	     -0.00054579	     -0.21815197	      0.00114832	      0.00006795	     22.72640034
      1.49323961	     -0.05927075	     -0.00091900	     -0.20045944	     -0.06369127	      0.88292682	     -0.00054765	     -0.21814104	      0.00112203	      0.00007076	     22.75784231
      1.49485144	     -0.05923423	     -0.00091482	     -0.20042279	     -0.06368949	      0.88292694	     -0.00055005	     -0.21812727	      0.00108809	      0.00007464	     22.94924869
      1.49646327	     -0.05920464	     -0.00091247	     -0.20039302	     -0.06368776	      0.88292706	     -0.00055248	     -0.21811360	      0.00105430	      0.00007910	     22.92624356
      1.49772593	     -0.05917451	     -0.00090835	     -0.20036280	     -0.06368645	      0.88292716	     -0.00055440	     -0.21810306	      0.00102733	      0.00008268	     23.14912712
      1.49898859	     -0.05915093	     -0.00090596	     -0.20033909	     -0.06368517	      0.88292727	     -0.00055634	     -0.21809257	      0.00100057	      0.00008663	     23.16094768
      1.50062995	     -0.05911723	     -0.00090151	     -0.20030525	     -0.06368355	      0.88292742	     -0.00055889	     -0.21807914	      0.00096538	      0.00009192	     23.33138590
      1.50227132	     -0.05909218	     -0.00089909	     -0.20028000	     -0.06368200	      0.88292757	     -0.00056146	     -0.21806590	      0.00093038	      0.00009763	     23.24541253
      1.50347571	     -0.05906696	     -0.00089489	     -0.20025469	     -0.06368089	      0.88292769	     -0.00056337	     -0.21805640	      0.00090414	      0.00010169	     23.46218673
      1.50468009	     -0.05904897	     -0.00089240	     -0.20023657	     -0.06367982	      0.88292782	     -0.00056528	     -0.21804702	      0.00087816	      0.00010594	     23.45922621
      1.50641277	     -0.05902173	     -0.00088761	     -0.20020916	     -0.06367833	      0.88292800	     -0.00056806	     -0.21803385	      0.00084045	      0.00011199	     23.59035137
      1.50789591	     -0.05900443	     -0.00088454	     -0.20019169	     -0.06367711	      0.88292817	     -0.00057046	     -0.21802288	      0.00080834	      0.00011727	     23.52237901
      1.50937904	     -0.05898361	     -0.00087961	     -0.20017073	     -0.06367593	      0.88292835	     -0.00057288	     -0.21801227	      0.00077577	      0.00012217	     23.71674845
      1.51086218	     -0.05897446	     -0.00087704	     -0.20016140	     -0.06367480	      0.88292854	     -0.00057531	     -0.21800202	      0.00074375	      0.00012711	     23.53177189
      1.51218278	     -0.05896158	     -0.00087226	     -0.20014840	     -0.06367384	      0.88292871	     -0.00057748	     -0.21799336	      0.00071473	      0.00013084	     23.73443769
      1.51350338	     -0.05895926	     -0.00086940	     -0.20014592	     -0.06367292	      0.88292888	     -0.00057967	     -0.21798510	      0.00068626	      0.00013430	     23.62481889
      1.51482398	     -0.05895671	     -0.00086526	     -0.20014324	     -0.06367203	      0.88292906	     -0.00058186	     -0.21797739	      0.00065770	      0.00013696	     23.69869789
      1.51655287	     -0.05896360	     -0.00086097	     -0.20014994	     -0.06367092	      0.88292930	     -0.00058474	     -0.21796813	      0.00062098	      0.00013935	     23.55922883
      1.51789476	     -0.05896791	     -0.00085592	     -0.20015413	     -0.06367011	      0.88292949	     -0.00058699	     -0.21796171	      0.00059241	      0.00013975	     23.72384783
      1.51923665	     -0.05898105	     -0.00085221	     -0.20016714	     -0.06366933	      0.88292968	     -0.00058924	     -0.21795593	      0.00056464	      0.00013922	     23.57013664
      1.52057854	     -0.05899359	     -0.00084713	     -0.20017957	     -0.06366859	      0.88292986	     -0.00059150	     -0.21795085	      0.00053693	      0.00013711	     23.63489097
      1.52230566	     -0.05901894	     -0.00084153	     -0.20020477	     -0.06366770	      0.88293009	     -0.00059441	     -0.21794532	      0.00050239	      0.00013246	     23.41399314
      1.52363889	     -0.05903595	     -0.00083554	     -0.20022171	     -0.06366705	      0.88293027	     -0.00059666	     -0.21794188	      0.00047580	      0.00012680	     23.58929001
      1.52497213	     -0.05906086	     -0.00083083	     -0.20024652	     -0.06366643	      0.88293043	     -0.00059892	     -0.21793908	      0.00045031	      0.00011986	     23.40017488
      1.52630537	     -0.05908466	     -0.00082503	     -0.20027025	     -0.06366584	      0.88293059	     -0.00060117	     -0.21793699	      0.00042507	      0.00011108	     23.43175206
      1.52807279	     -0.05912410	     -0.00081820	     -0.20030958	     -0.06366512	      0.88293077	     -0.00060417	     -0.21793521	      0.00039303	      0.00009719	     23.15727976
      1.52941216	     -0.05915072	     -0.00081160	     -0.20033615	     -0.06366461	      0.88293089	     -0.00060644	     -0.21793465	      0.00036896	      0.00008449	     23.31116169
      1.53075153	     -0.05918476	     -0.00080620	     -0.20037013	     -0.06366413	      0.88293100	     -0.00060871	     -0.21793468	      0.00034614	      0.00007054	     23.08145521
      1.53209091	     -0.05921773	     -0.00079998	     -0.20040306	     -0.06366368	      0.88293108	     -0.00061097	     -0.21793536	      0.00032369	      0.00005481	     23.08500068
      1.53386442	     -0.05926907	     -0.00079282	     -0.20045433	     -0.06366314	      0.88293116	     -0.00061398	     -0.21793717	      0.00029561	      0.00003201	     22.76289521
      1.53521455	     -0.05930503	     -0.00078638	     -0.20049026	     -0.06366275	      0.88293119	     -0.00061626	     -0.21793928	      0.00027455	      0.00001279	     22.89950070
      1.53656468	     -0.05934806	     -0.00078117	     -0.20053324	     -0.06366239	      0.88293119	     -0.00061854	     -0.21794195	      0.00025488	     -0.00000735	     22.64051433
      1.53791481	     -0.05938921	     -0.00077531	     -0.20057437	     -0.06366206	      0.88293117	     -0.00062082	     -0.21794519	      0.00023566	     -0.00002879	     22.62505970
      1.53967283	     -0.05944958	     -0.00076865	     -0.20063470	     -0.06366167	      0.88293109	     -0.00062378	     -0.21795019	      0.00021236	     -0.00005780	     22.27101266
      1.54103586	     -0.05949296	     -0.00076266	     -0.20067807	     -0.06366139	      0.88293100	     -0.00062606	     -0.21795470	      0.00019465	     -0.00008144	     22.38590011
      1.54239888	     -0.05954353	     -0.00075776	     -0.20072860	     -0.06366114	      0.88293087	     -0.00062835	     -0.21795969	      0.00017841	     -0.00010538	     22.10118408
      1.54376190	     -0.05959182	     -0.00075239	     -0.20077688	     -0.06366091	      0.88293071	     -0.00063063	     -0.21796519	      0.00016266	     -0.00013000	     22.08009089
      1.54549542	     -0.05965944	     -0.00074640	     -0.20084448	     -0.06366064	      0.88293046	     -0.00063352	     -0.21797284	      0.00014450	     -0.00016139	     21.71327914
      1.54687400	     -0.05970946	     -0.00074105	     -0.20089450	     -0.06366045	      0.88293022	     -0.00063580	     -0.21797946	      0.00013043	     -0.00018673	     21.82207371
      1.54825259	     -0.05976618	     -0.00073644	     -0.20095121	     -0.06366028	      0.88292994	     -0.00063808	     -0.21798649	      0.00011795	     -0.00021169	     21.52051647
      1.54963117	     -0.05982045	     -0.00073149	     -0.20100549	     -0.06366013	      0.88292963	     -0.00064035	     -0.21799396	      0.00010598	     -0.00023671	     21.50282394
      1.55132650	     -0.05989244	     -0.00072593	     -0.20107750	     -0.06365996	      0.88292921	     -0.00064313	     -0.21800366	      0.00009319	     -0.00026669	     21.13527772
      1.55271949	     -0.05994750	     -0.00072118	     -0.20113257	     -0.06365983	      0.88292882	     -0.00064539	     -0.21801207	      0.00008315	     -0.00029104	     21.24358956
      1.55411248	     -0.06000850	     -0.00071684	     -0.20119360	     -0.06365972	      0.88292840	     -0.00064765	     -0.21802082	      0.00007479	     -0.00031441	     20.93420865
      1.55550547	     -0.06006627	     -0.00071240	     -0.20125140	     -0.06365963	      0.88292794	     -0.00064989	     -0.21802992	      0.00006699	     -0.00033721	     20.93159864
      1.55689846	     -0.06012664	     -0.00070806	     -0.20131181	     -0.06365954	      0.88292746	     -0.00065212	     -0.21803932	      0.00006063	     -0.00035877	     20.68775741
      1.55864341	     -0.06019979	     -0.00070286	     -0.20138501	     -0.06365944	      0.88292681	     -0.00065489	     -0.21805150	      0.00005349	     -0.00038463	     20.72933635
      1.56001322	     -0.06026046	     -0.00069870	     -0.20144574	     -0.06365937	      0.88292627	     -0.00065704	     -0.21806132	      0.00004980	     -0.00040299	     20.32737435
      1.56138303	     -0.06031760	     -0.00069497	     -0.20150293	     -0.06365930	      0.88292570	     -0.00065918	     -0.21807139	      0.00004638	     -0.00042056	     20.35325601
      1.56275284	     -0.06037772	     -0.00069115	     -0.20156311	     -0.06365924	      0.88292512	     -0.00066130	     -0.21808167	      0.00004439	     -0.00043663	     20.11684198
      1.56449999	     -0.06045313	     -0.00068709	     -0.20163860	     -0.06365916	      0.88292434	     -0.00066399	     -0.21809513	      0.00004282	     -0.00045551	     20.12669015
      1.56587940	     -0.06051586	     -0.00068347	     -0.20170141	     -0.06365910	      0.88292370	     -0.00066608	     -0.21810603	      0.00004345	     -0.00046840	     19.75381101
      1.56725881	     -0.06057589	     -0.00068077	     -0.20176151	     -0.06365904	      0.88292305	     -0.00066816	     -0.21811718	      0.00004448	     -0.00048026	     19.78257178
      1.56863821	     -0.06063758	     -0.00067759	     -0.20182329	     -0.06365898	      0.88292238	     -0.00067022	     -0.21812854	      0.00004706	     -0.00049048	     19.55200677
      1.57036669	     -0.06071275	     -0.00067462	     -0.20189856	     -0.06365889	      0.88292152	     -0.00067276	     -0.21814305	      0.00005130	     -0.00050169	     19.57666477
      1.57175062	     -0.06077397	     -0.00067135	     -0.20195990	     -0.06365882	      0.88292082	     -0.00067478	     -0.21815486	      0.00005662	     -0.00050861	     19.21741645
      1.57313455	     -0.06083251	     -0.00066931	     -0.20201854	     -0.06365874	      0.88292011	     -0.00067677	     -0.21816681	      0.00006233	     -0.00051457	     19.24870337
      1.57451848	     -0.06089194	     -0.00066651	     -0.20207809	     -0.06365865	      0.88291940	     -0.00067874	     -0.21817886	      0.00006955	     -0.00051902	     19.02230193
      1.57623968	     -0.06096431	     -0.00066425	     -0.20215060	     -0.06365852	      0.88291850	     -0.00068115	     -0.21819402	      0.00007947	     -0.00052320	     19.04203376
      1.57762870	     -0.06102357	     -0.00066127	     -0.20221002	     -0.06365840	      0.88291777	     -0.00068308	     -0.21820636	      0.00008934	     -0.00052482	     18.69181136
      1.57901772	     -0.06108069	     -0.00065980	     -0.20226727	     -0.06365827	      0.88291704	     -0.00068497	     -0.21821880	      0.00009961	     -0.00052580	     18.72285224
      1.58040674	     -0.06113788	     -0.00065743	     -0.20232463	     -0.06365812	      0.88291631	     -0.00068684	     -0.21823130	      0.00011141	     -0.00052560	     18.50370958
      1.58212260	     -0.06120621	     -0.00065598	     -0.20239313	     -0.06365792	      0.88291541	     -0.00068912	     -0.21824679	      0.00012696	     -0.00052448	     18.53199433
      1.58351954	     -0.06126125	     -0.00065352	     -0.20244836	     -0.06365773	      0.88291468	     -0.00069094	     -0.21825941	      0.00014151	     -0.00052215	     18.19539748
      1.58491647	     -0.06131420	     -0.00065287	     -0.20250146	     -0.06365752	      0.88291395	     -0.00069274	     -0.21827202	      0.00015643	     -0.00051947	     18.23143252
      1.58631340	     -0.06136720	     -0.00065134	     -0.20255465	     -0.06365729	      0.88291323	     -0.00069451	     -0.21828458	      0.00017287	     -0.00051586	     18.01574290
      1.58802155	     -0.06143056	     -0.00065104	     -0.20261821	     -0.06365698	      0.88291235	     -0.00069663	     -0.21829990	      0.00019382	     -0.00051097	     18.04320951
      1.58942389	     -0.06148192	     -0.00064928	     -0.20266978	     -0.06365670	      0.88291164	     -0.00069834	     -0.21831241	      0.00021287	     -0.00050589	     17.71731930
      1.59082624	     -0.06153080	     -0.00064928	     -0.20271885	     -0.06365638	      0.88291093	     -0.00070002	     -0.21832484	      0.00023226	     -0.00050079	     17.75729608
      1.59222858	     -0.06157877	     -0.00064820	     -0.20276704	     -0.06365604	      0.88291023	     -0.00070168	     -0.21833714	      0.00025318	     -0.00049516	     17.55177719
      1.59393452	     -0.06163428	     -0.00064860	     -0.20282279	     -0.06365559	      0.88290939	     -0.00070365	     -0.21835190	      0.00027948	     -0.00048838	     17.59092739
      1.59534554	     -0.06167813	     -0.00064775	     -0.20286687	     -0.06365518	      0.88290871	     -0.00070524	     -0.21836393	      0.00030306	     -0.00048210	     17.28101545
      1.59675656	     -0.06171964	     -0.00064893	     -0.20290857	     -0.06365473	      0.88290803	     -0.00070681	     -0.21837577	      0.00032694	     -0.00047612	     17.33209847
      1.59816759	     -0.06175938	     -0.00064904	     -0.20294855	     -0.06365426	      0.88290737	     -0.00070834	     -0.21838739	      0.00035227	     -0.00046982	     17.13933554
      1.59986512	     -0.06180271	     -0.00065093	     -0.20299212	     -0.06365363	      0.88290658	     -0.00071015	     -0.21840098	      0.00038342	     -0.00046248	     17.19645834
      1.60128219	     -0.06183514	     -0.00065103	     -0.20302481	     -0.06365307	      0.88290592	     -0.00071162	     -0.21841191	      0.00041109	     -0.00045573	     16.90869967
      1.60269927	     -0.06186321	     -0.00065312	     -0.20305308	     -0.06365247	      0.88290528	     -0.00071306	     -0.21842238	      0.00043882	     -0.00044921	     16.96960993
      1.60411634	     -0.06188879	     -0.00065415	     -0.20307890	     -0.06365182	      0.88290465	     -0.00071447	     -0.21843234	      0.00046772	     -0.00044223	     16.78962141
      1.60553342	     -0.06191154	     -0.00065661	     -0.20310186	     -0.06365114	      0.88290403	     -0.00071585	     -0.21844178	      0.00049687	     -0.00043520	     16.78981779
      1.60732817	     -0.06193789	     -0.00065878	     -0.20312850	     -0.06365021	      0.88290326	     -0.00071755	     -0.21845297	      0.00053512	     -0.00042555	     16.52722600
      1.60873625	     -0.06195451	     -0.00066254	     -0.20314530	     -0.06364944	      0.88290266	     -0.00071885	     -0.21846115	      0.00056491	     -0.00041779	     16.64640801
      1.61014433	     -0.06196992	     -0.00066505	     -0.20316093	     -0.06364862	      0.88290208	     -0.00072012	     -0.21846882	      0.00059566	     -0.00040946	     16.47359887
      1.61155241	     -0.06198375	     -0.00066921	     -0.20317493	     -0.06364776	      0.88290151	     -0.00072135	     -0.21847602	      0.00062636	     -0.00040091	     16.47462350
      1.61331423	     -0.06199884	     -0.00067326	     -0.20319027	     -0.06364663	      0.88290081	     -0.00072285	     -0.21848435	      0.00066561	     -0.00038947	     16.27838809
      1.61469233	     -0.06200794	     -0.00067829	     -0.20319953	     -0.06364569	      0.88290028	     -0.00072399	     -0.21849034	      0.00069597	     -0.00038040	     16.36404325
      1.61607043	     -0.06201572	     -0.00068197	     -0.20320748	     -0.06364471	      0.88289977	     -0.00072509	     -0.21849586	      0.00072704	     -0.00037068	     16.21518199
      1.61744853	     -0.06202143	     -0.00068670	     -0.20321336	     -0.06364368	      0.88289926	     -0.00072617	     -0.21850090	      0.00075783	     -0.00036084	     16.22245109
      1.61929697	     -0.06202684	     -0.00069184	     -0.20321901	     -0.06364224	      0.88289861	     -0.00072756	     -0.21850691	      0.00079982	     -0.00034689	     16.02709001
      1.62072873	     -0.06202760	     -0.00069721	     -0.20321991	     -0.06364108	      0.88289812	     -0.00072859	     -0.21851098	      0.00083170	     -0.00033599	     16.14884491
      1.62216048	     -0.06202724	     -0.00070094	     -0.20321974	     -0.06363986	      0.88289765	     -0.00072959	     -0.21851454	      0.00086426	     -0.00032451	     15.99893124
      1.62359223	     -0.06202443	     -0.00070599	     -0.20321709	     -0.06363860	      0.88289719	     -0.00073055	     -0.21851758	      0.00089629	     -0.00031299	     16.03803614
      1.62502399	     -0.06201970	     -0.00070996	     -0.20321253	     -0.06363730	      0.88289675	     -0.00073148	     -0.21852013	      0.00092865	     -0.00030097	     15.93181780
      1.62680398	     -0.06201078	     -0.00071641	     -0.20320380	     -0.06363561	      0.88289623	     -0.00073259	     -0.21852259	      0.00096809	     -0.00028612	     16.04210838
      1.62819756	     -0.06200155	     -0.00071966	     -0.20319475	     -0.06363424	      0.88289584	     -0.00073341	     -0.21852399	      0.00099958	     -0.00027364	     15.83316060
      1.62959115	     -0.06198976	     -0.00072454	     -0.20318310	     -0.06363282	      0.88289547	     -0.00073420	     -0.21852491	      0.00103016	     -0.00026141	     15.90036713
      1.63098473	     -0.06197601	     -0.00072816	     -0.20316951	     -0.06363136	      0.88289511	     -0.00073495	     -0.21852535	      0.00106092	     -0.00024880	     15.82090965
      1.63279258	     -0.06195421	     -0.00073398	     -0.20314789	     -0.06362941	      0.88289467	     -0.00073588	     -0.21852519	      0.00109995	     -0.00023249	     15.90935773
      1.63419679	     -0.06193441	     -0.00073670	     -0.20312827	     -0.06362784	      0.88289436	     -0.00073655	     -0.21852448	      0.00113054	     -0.00021913	     15.73928736
      1.63560100	     -0.06191157	     -0.00074098	     -0.20310556	     -0.06362624	      0.88289406	     -0.00073719	     -0.21852325	      0.00116012	     -0.00020597	     15.81558180
      1.63700520	     -0.06188668	     -0.00074394	     -0.20308083	     -0.06362459	      0.88289378	     -0.00073780	     -0.21852150	      0.00118970	     -0.00019245	     15.74103732
      1.63878645	     -0.06185150	     -0.00074895	     -0.20304581	     -0.06362243	      0.88289345	     -0.00073852	     -0.21851851	      0.00122606	     -0.00017544	     15.84624378
      1.64018921	     -0.06182154	     -0.00075115	     -0.20301602	     -0.06362069	      0.88289322	     -0.00073904	     -0.21851558	      0.00125479	     -0.00016142	     15.68455040
      1.64159198	     -0.06178914	     -0.00075503	     -0.20298374	     -0.06361892	      0.88289300	     -0.00073953	     -0.21851215	      0.00128232	     -0.00014771	     15.77001089
      1.64299474	     -0.06175528	     -0.00075763	     -0.20295000	     -0.06361710	      0.88289280	     -0.00073998	     -0.21850822	      0.00130969	     -0.00013374	     15.70545418
      1.64476851	     -0.06170944	     -0.00076224	     -0.20290430	     -0.06361474	      0.88289258	     -0.00074051	     -0.21850257	      0.00134293	     -0.00011638	     15.81942821
      1.64616877	     -0.06167108	     -0.00076410	     -0.20286607	     -0.06361285	      0.88289243	     -0.00074088	     -0.21849758	      0.00136907	     -0.00010222	     15.67113493
      1.64756904	     -0.06163020	     -0.00076763	     -0.20282527	     -0.06361091	      0.88289229	     -0.00074122	     -0.21849211	      0.00139390	     -0.00008846	     15.76422723
      1.64896931	     -0.06158782	     -0.00076990	     -0.20278300	     -0.06360894	      0.88289218	     -0.00074153	     -0.21848616	      0.00141842	     -0.00007456	     15.71044460
      1.65074119	     -0.06153143	     -0.00077414	     -0.20272670	     -0.06360640	      0.88289206	     -0.00074187	     -0.21847797	      0.00144790	     -0.00005742	     15.83367647
      1.65213666	     -0.06148527	     -0.00077573	     -0.20268063	     -0.06360437	      0.88289199	     -0.00074211	     -0.21847100	      0.00147086	     -0.00004359	     15.69895428
      1.65353213	     -0.06143697	     -0.00077902	     -0.20263238	     -0.06360230	      0.88289194	     -0.00074231	     -0.21846358	      0.00149240	     -0.00003025	     15.79979267
      1.65492759	     -0.06138742	     -0.00078111	     -0.20258289	     -0.06360020	      0.88289191	     -0.00074247	     -0.21845570	      0.00151350	     -0.00001687	     15.75853739
      1.65670406	     -0.06132168	     -0.00078511	     -0.20251719	     -0.06359749	      0.88289189	     -0.00074264	     -0.21844503	      0.00153864	     -0.00000043	     15.89535955
      1.65809312	     -0.06126908	     -0.00078665	     -0.20246464	     -0.06359534	      0.88289190	     -0.00074274	     -0.21843618	      0.00155789	      0.00001258	     15.77519587
      1.65948218	     -0.06121472	     -0.00078999	     -0.20241028	     -0.06359316	      0.88289193	     -0.00074281	     -0.21842690	      0.00157565	      0.00002493	     15.88595712
      1.66087125	     -0.06115953	     -0.00079225	     -0.20235511	     -0.06359096	      0.88289197	     -0.00074285	     -0.21841719	      0.00159286	      0.00003709	     15.86335265
      1.66265611	     -0.06108662	     -0.00079660	     -0.20228216	     -0.06358810	      0.88289205	     -0.00074285	     -0.21840409	      0.00161312	      0.00005185	     16.01675990
      1.66403759	     -0.06102932	     -0.00079843	     -0.20222486	     -0.06358586	      0.88289213	     -0.00074282	     -0.21839349	      0.00162827	      0.00006320	     15.91540591
      1.66541907	     -0.06097047	     -0.00080205	     -0.20216594	     -0.06358360	      0.88289222	     -0.00074277	     -0.21838249	      0.00164187	      0.00007376	     16.03729745
      1.66680055	     -0.06091090	     -0.00080465	     -0.20210633	     -0.06358132	      0.88289233	     -0.00074269	     -0.21837108	      0.00165483	      0.00008402	     16.03229266
      1.66859752	     -0.06083180	     -0.00080960	     -0.20202711	     -0.06357834	      0.88289250	     -0.00074254	     -0.21835564	      0.00166975	      0.00009635	     16.20407826
      1.66997028	     -0.06077094	     -0.00081195	     -0.20196618	     -0.06357604	      0.88289263	     -0.00074240	     -0.21834341	      0.00168054	      0.00010560	     16.12206921
      1.67134304	     -0.06070932	     -0.00081615	     -0.20190444	     -0.06357372	      0.88289278	     -0.00074223	     -0.21833082	      0.00168976	      0.00011402	     16.25517591
      1.67271580	     -0.06064800	     -0.00081945	     -0.20184301	     -0.06357140	      0.88289295	     -0.00074204	     -0.21831790	      0.00169827	      0.00012208	     16.26689448
      1.67452846	     -0.06056715	     -0.00082544	     -0.20176195	     -0.06356831	      0.88289318	     -0.00074175	     -0.21830037	      0.00170753	      0.00013162	     16.45492315
      1.67589160	     -0.06050665	     -0.00082865	     -0.20170131	     -0.06356598	      0.88289336	     -0.00074150	     -0.21828690	      0.00171386	      0.00013851	     16.39038210
      1.67725474	     -0.06044632	     -0.00083385	     -0.20164078	     -0.06356364	      0.88289355	     -0.00074123	     -0.21827322	      0.00171866	      0.00014451	     16.53309658
      1.67889875	     -0.06037564	     -0.00083879	     -0.20156988	     -0.06356081	      0.88289380	     -0.00074088	     -0.21825654	      0.00172359	      0.00015113	     16.54171475
      1.68034950	     -0.06031390	     -0.00084486	     -0.20150789	     -0.06355831	      0.88289402	     -0.00074054	     -0.21824169	      0.00172632	      0.00015589	     16.73957278
      1.68180026	     -0.06025372	     -0.00084890	     -0.20144750	     -0.06355580	      0.88289425	     -0.00074018	     -0.21822675	      0.00172860	      0.00016022	     16.71506834
      1.68325101	     -0.06019400	     -0.00085479	     -0.20138752	     -0.06355329	      0.88289448	     -0.00073979	     -0.21821174	      0.00172933	      0.00016343	     16.91394336
      1.68470177	     -0.06013620	     -0.00085882	     -0.20132950	     -0.06355078	      0.88289472	     -0.00073938	     -0.21819670	      0.00172961	      0.00016608	     16.91136326
      1.68615252	     -0.06007942	     -0.00086458	     -0.20127244	     -0.06354827	      0.88289497	     -0.00073895	     -0.21818166	      0.00172849	      0.00016757	     17.10935160
      1.68760327	     -0.06002379	     -0.00086870	     -0.20121655	     -0.06354577	      0.88289521	     -0.00073849	     -0.21816666	      0.00172695	      0.00016844	     17.11751201
      1.68905403	     -0.05996979	     -0.00087456	     -0.20116226	     -0.06354326	      0.88289545	     -0.00073801	     -0.21815175	      0.00172410	      0.00016813	     17.32266636
      1.69050478	     -0.05991786	     -0.00087849	     -0.20111007	     -0.06354077	      0.88289570	     -0.00073751	     -0.21813698	      0.00172092	      0.00016717	     17.34088961
      1.69195554	     -0.05986677	     -0.00088388	     -0.20105869	     -0.06353827	      0.88289594	     -0.00073699	     -0.21812233	      0.00171654	      0.00016503	     17.55670426
      1.69340629	     -0.05981730	     -0.00088738	     -0.20100895	     -0.06353578	      0.88289618	     -0.00073645	     -0.21810783	      0.00171192	      0.00016224	     17.58128276
      1.69485705	     -0.05976867	     -0.00089250	     -0.20096002	     -0.06353331	      0.88289641	     -0.00073589	     -0.21809347	      0.00170622	      0.00015829	     17.81362980
      1.69630780	     -0.05972177	     -0.00089585	     -0.20091285	     -0.06353083	      0.88289663	     -0.00073531	     -0.21807926	      0.00170037	      0.00015372	     17.84459305
      1.69775855	     -0.05967555	     -0.00090086	     -0.20086633	     -0.06352837	      0.88289685	     -0.00073472	     -0.21806521	      0.00169350	      0.00014806	     18.09105971
      1.69920931	     -0.05963105	     -0.00090402	     -0.20082155	     -0.06352592	      0.88289706	     -0.00073411	     -0.21805131	      0.00168655	      0.00014191	     18.12605459
      1.70066006	     -0.05958724	     -0.00090879	     -0.20077744	     -0.06352348	      0.88289727	     -0.00073348	     -0.21803757	      0.00167857	      0.00013484	     18.38442340
      1.70211082	     -0.05954525	     -0.00091173	     -0.20073518	     -0.06352105	      0.88289746	     -0.00073284	     -0.21802399	      0.00167050	      0.00012747	     18.42096220
      1.70356157	     -0.05950400	     -0.00091649	     -0.20069361	     -0.06351863	      0.88289763	     -0.00073218	     -0.21801058	      0.00166143	      0.00011933	     18.69490647
      1.70501232	     -0.05946467	     -0.00091929	     -0.20065401	     -0.06351623	      0.88289780	     -0.00073151	     -0.21799735	      0.00165232	      0.00011105	     18.73300491
      1.70646308	     -0.05942598	     -0.00092406	     -0.20061500	     -0.06351384	      0.88289796	     -0.00073082	     -0.21798430	      0.00164223	      0.00010219	     19.01966365
      1.70791383	     -0.05938919	     -0.00092671	     -0.20057794	     -0.06351146	      0.88289810	     -0.00073012	     -0.21797144	      0.00163214	      0.00009336	     19.05375470
      1.70936459	     -0.05935306	     -0.00093148	     -0.20054148	     -0.06350910	      0.88289823	     -0.00072941	     -0.21795876	      0.00162109	      0.00008408	     19.35566915
      1.71081534	     -0.05931910	     -0.00093386	     -0.20050725	     -0.06350676	      0.88289834	     -0.00072869	     -0.21794629	      0.00161010	      0.00007499	     19.38643287
      1.71226609	     -0.05928571	     -0.00093857	     -0.20047353	     -0.06350443	      0.88289844	     -0.00072796	     -0.21793401	      0.00159816	      0.00006561	     19.70536879
      1.71371685	     -0.05925432	     -0.00094070	     -0.20044188	     -0.06350212	      0.88289853	     -0.00072722	     -0.21792194	      0.00158634	      0.00005661	     19.72675969
      1.71516760	     -0.05922336	     -0.00094541	     -0.20041059	     -0.06349983	      0.88289861	     -0.00072647	     -0.21791008	      0.00157357	      0.00004750	     20.06138252
      1.71661836	     -0.05919437	     -0.00094721	     -0.20038134	     -0.06349756	      0.88289867	     -0.00072571	     -0.21789842	      0.00156098	      0.00003897	     20.06826031
      1.71806911	     -0.05916561	     -0.00095194	     -0.20035225	     -0.06349530	      0.88289872	     -0.00072495	     -0.21788697	      0.00154743	      0.00003052	     20.42023325
      1.71951986	     -0.05913879	     -0.00095334	     -0.20032518	     -0.06349307	      0.88289876	     -0.00072417	     -0.21787572	      0.00153414	      0.00002281	     20.40613008
      1.72082050	     -0.05911500	     -0.00095730	     -0.20030110	     -0.06349108	      0.88289879	     -0.00072347	     -0.21786582	      0.00152143	      0.00001607	     20.69877628
      1.72212114	     -0.05909270	     -0.00095921	     -0.20027856	     -0.06348911	      0.88289880	     -0.00072277	     -0.21785609	      0.00150884	      0.00000990	     20.77581074
      1.72369217	     -0.05906652	     -0.00096289	     -0.20025205	     -0.06348675	      0.88289881	     -0.00072192	     -0.21784457	      0.00149308	      0.00000289	     21.03736845
      1.72526319	     -0.05904184	     -0.00096462	     -0.20022710	     -0.06348442	      0.88289881	     -0.00072106	     -0.21783329	      0.00147736	     -0.00000328	     21.09133650
      1.72658134	     -0.05902139	     -0.00096813	     -0.20020637	     -0.06348248	      0.88289880	     -0.00072033	     -0.21782400	      0.00146358	     -0.00000813	     21.37492450
      1.72789949	     -0.05900215	     -0.00096970	     -0.20018690	     -0.06348056	      0.88289879	     -0.00071961	     -0.21781487	      0.00144997	     -0.00001229	     21.44345587
      1.72921764	     -0.05898340	     -0.00097228	     -0.20016791	     -0.06347866	      0.88289877	     -0.00071888	     -0.21780589	      0.00143600	     -0.00001605	     21.63736802
      1.73102356	     -0.05895926	     -0.00097438	     -0.20014345	     -0.06347608	      0.88289874	     -0.00071788	     -0.21779382	      0.00141688	     -0.00002021	     21.74532485
      1.73235573	     -0.05894188	     -0.00097738	     -0.20012580	     -0.06347420	      0.88289871	     -0.00071714	     -0.21778510	      0.00140232	     -0.00002278	     22.00485203
      1.73368790	     -0.05892554	     -0.00097868	     -0.20010924	     -0.06347234	      0.88289868	     -0.00071640	     -0.21777652	      0.00138796	     -0.00002462	     22.06072109
      1.73530099	     -0.05890625	     -0.00098160	     -0.20008966	     -0.06347012	      0.88289864	     -0.00071551	     -0.21776632	      0.00137010	     -0.00002626	     22.32113480
      1.73672930	     -0.05889027	     -0.00098236	     -0.20007346	     -0.06346817	      0.88289860	     -0.00071471	     -0.21775745	      0.00135449	     -0.00002680	     22.32166680
      1.73815760	     -0.05887426	     -0.00098508	     -0.20005719	     -0.06346625	      0.88289856	     -0.00071393	     -0.21774872	      0.00133833	     -0.00002688	     22.58480373
      1.73958591	     -0.05885944	     -0.00098570	     -0.20004215	     -0.06346435	      0.88289852	     -0.00071314	     -0.21774013	      0.00132243	     -0.00002607	     22.57465556
      1.74101422	     -0.05884451	     -0.00098836	     -0.20002697	     -0.06346247	      0.88289849	     -0.00071235	     -0.21773167	      0.00130599	     -0.00002479	     22.82644392
      1.74244252	     -0.05883071	     -0.00098896	     -0.20001295	     -0.06346062	      0.88289845	     -0.00071157	     -0.21772334	      0.00128981	     -0.00002263	     22.80337292
      1.74387083	     -0.05881689	     -0.00099160	     -0.19999889	     -0.06345879	      0.88289842	     -0.00071079	     -0.21771513	      0.00127309	     -0.00002001	     23.04367034
      1.74529914	     -0.05880450	     -0.00099212	     -0.19998629	     -0.06345698	      0.88289840	     -0.00071002	     -0.21770705	      0.00125658	     -0.00001659	     23.00448131
      1.74672744	     -0.05879245	     -0.00099491	     -0.19997398	     -0.06345520	      0.88289838	     -0.00070925	     -0.21769911	      0.00123955	     -0.00001281	     23.23489419
      1.74815575	     -0.05878226	     -0.00099557	     -0.19996359	     -0.06345344	      0.88289836	     -0.00070848	     -0.21769131	      0.00122274	     -0.00000838	     23.17609655
      1.74958406	     -0.05877278	     -0.00099835	     -0.19995385	     -0.06345171	      0.88289835	     -0.00070772	     -0.21768369	      0.00120542	     -0.00000378	     23.39454158
      1.75101236	     -0.05876552	     -0.00099885	     -0.19994639	     -0.06345000	      0.88289835	     -0.00070697	     -0.21767627	      0.00118839	      0.00000131	     23.31745483
      1.75244067	     -0.05875920	     -0.00100151	     -0.19993983	     -0.06344831	      0.88289836	     -0.00070623	     -0.21766907	      0.00117087	      0.00000644	     23.52493758
      1.75386898	     -0.05875562	     -0.00100179	     -0.19993606	     -0.06344665	      0.88289837	     -0.00070549	     -0.21766212	      0.00115364	      0.00001186	     23.42328423
      1.75529728	     -0.05875367	     -0.00100435	     -0.19993386	     -0.06344502	      0.88289839	     -0.00070476	     -0.21765547	      0.00113593	      0.00001711	     23.61823012
      1.75672559	     -0.05875530	     -0.00100475	     -0.19993531	     -0.06344341	      0.88289842	     -0.00070404	     -0.21764914	      0.00111854	      0.00002244	     23.49115601
      1.75815390	     -0.05875991	     -0.00100758	     -0.19993967	     -0.06344182	      0.88289845	     -0.00070332	     -0.21764323	      0.00110069	      0.00002738	     23.66954059
      1.75958220	     -0.05876932	     -0.00100785	     -0.19994889	     -0.06344026	      0.88289850	     -0.00070262	     -0.21763780	      0.00108320	      0.00003212	     23.51350500
      1.76101051	     -0.05878269	     -0.00101062	     -0.19996202	     -0.06343873	      0.88289854	     -0.00070192	     -0.21763294	      0.00106534	      0.00003610	     23.68147773
      1.76243882	     -0.05880165	     -0.00101065	     -0.19998081	     -0.06343722	      0.88289860	     -0.00070124	     -0.21762873	      0.00104797	      0.00003945	     23.49665009
      1.76386712	     -0.05882446	     -0.00101312	     -0.20000340	     -0.06343574	      0.88289866	     -0.00070056	     -0.21762524	      0.00103036	      0.00004161	     23.65843677
      1.76529543	     -0.05885254	     -0.00101246	     -0.20003133	     -0.06343428	      0.88289872	     -0.00069989	     -0.21762251	      0.00101342	      0.00004268	     23.43820784
      1.76672374	     -0.05888385	     -0.00101423	     -0.20006245	     -0.06343284	      0.88289878	     -0.00069924	     -0.21762060	      0.00099644	      0.00004206	     23.59883341
      1.76815204	     -0.05891943	     -0.00101279	     -0.20009791	     -0.06343143	      0.88289884	     -0.00069859	     -0.21761951	      0.00098036	      0.00003995	     23.35140714
      1.76958035	     -0.05895739	     -0.00101404	     -0.20013571	     -0.06343004	      0.88289889	     -0.00069796	     -0.21761925	      0.00096442	      0.00003584	     23.51713830
      1.77100866	     -0.05899872	     -0.00101203	     -0.20017697	     -0.06342867	      0.88289894	     -0.00069733	     -0.21761978	      0.00094960	      0.00003002	     23.24077549
      1.77243697	     -0.05904125	     -0.00101277	     -0.20021937	     -0.06342733	      0.88289898	     -0.00069672	     -0.21762110	      0.00093505	      0.00002212	     23.40610618
      1.77386527	     -0.05908640	     -0.00101017	     -0.20026446	     -0.06342600	      0.88289900	     -0.00069612	     -0.21762314	      0.00092169	      0.00001250	     23.09923074
      1.77529358	     -0.05913290	     -0.00101046	     -0.20031086	     -0.06342470	      0.88289901	     -0.00069554	     -0.21762589	      0.00090864	      0.00000083	     23.25049105
      1.77672189	     -0.05918246	     -0.00100750	     -0.20036040	     -0.06342341	      0.88289900	     -0.00069496	     -0.21762932	      0.00089682	     -0.00001247	     22.91397444
      1.77815019	     -0.05923333	     -0.00100761	     -0.20041120	     -0.06342213	      0.88289897	     -0.00069441	     -0.21763343	      0.00088537	     -0.00002771	     23.05260411
      1.77957850	     -0.05928651	     -0.00100455	     -0.20046438	     -0.06342088	      0.88289892	     -0.00069387	     -0.21763819	      0.00087522	     -0.00004439	     22.70107653
      1.78100681	     -0.05934038	     -0.00100460	     -0.20051820	     -0.06341963	      0.88289885	     -0.00069334	     -0.21764356	      0.00086549	     -0.00006271	     22.82380865
      1.78243511	     -0.05939639	     -0.00100162	     -0.20057423	     -0.06341840	      0.88289874	     -0.00069283	     -0.21764950	      0.00085706	     -0.00008211	     22.45995032
      1.78386342	     -0.05945321	     -0.00100168	     -0.20063101	     -0.06341718	      0.88289861	     -0.00069234	     -0.21765599	      0.00084904	     -0.00010278	     22.55886104
      1.78529173	     -0.05951190	     -0.00099886	     -0.20068975	     -0.06341598	      0.88289845	     -0.00069187	     -0.21766300	      0.00084234	     -0.00012413	     22.19663464
      1.78672003	     -0.05957128	     -0.00099896	     -0.20074910	     -0.06341478	      0.88289826	     -0.00069142	     -0.21767051	      0.00083608	     -0.00014630	     22.26910748
      1.78814834	     -0.05963306	     -0.00099639	     -0.20081094	     -0.06341359	      0.88289803	     -0.00069098	     -0.21767849	      0.00083113	     -0.00016870	     21.90928937
      1.78957665	     -0.05969587	     -0.00099653	     -0.20087375	     -0.06341240	      0.88289777	     -0.00069056	     -0.21768696	      0.00082662	     -0.00019154	     21.95629946
      1.79100495	     -0.05976067	     -0.00099411	     -0.20093862	     -0.06341123	      0.88289748	     -0.00069016	     -0.21769588	      0.00082340	     -0.00021427	     21.61021765
      1.79243326	     -0.05982631	     -0.00099405	     -0.20100428	     -0.06341005	      0.88289716	     -0.00068978	     -0.21770527	      0.00082063	     -0.00023710	     21.63267791
      1.79386157	     -0.05989331	     -0.00099155	     -0.20107137	     -0.06340888	      0.88289681	     -0.00068942	     -0.21771508	      0.00081914	     -0.00025949	     21.30534148
      1.79528987	     -0.05996037	     -0.00099106	     -0.20113850	     -0.06340771	      0.88289642	     -0.00068908	     -0.21772530	      0.00081814	     -0.00028165	     21.30859039
      1.79671818	     -0.06002849	     -0.00098833	     -0.20120673	     -0.06340654	      0.88289600	     -0.00068875	     -0.21773589	      0.00081846	     -0.00030304	     20.99810273
      1.79814649	     -0.06009671	     -0.00098723	     -0.20127505	     -0.06340537	      0.88289555	     -0.00068845	     -0.21774683	      0.00081929	     -0.00032391	     20.97919105
      1.79957479	     -0.06016588	     -0.00098410	     -0.20134436	     -0.06340420	      0.88289508	     -0.00068817	     -0.21775810	      0.00082140	     -0.00034375	     20.68376248
      1.80100310	     -0.06023445	     -0.00098229	     -0.20141306	     -0.06340303	      0.88289457	     -0.00068790	     -0.21776969	      0.00082405	     -0.00036283	     20.65265586
      1.80243141	     -0.06030332	     -0.00097869	     -0.20148211	     -0.06340185	      0.88289404	     -0.00068765	     -0.21778156	      0.00082797	     -0.00038062	     20.37381012
      1.80385971	     -0.06037157	     -0.00097615	     -0.20155053	     -0.06340066	      0.88289349	     -0.00068743	     -0.21779368	      0.00083244	     -0.00039746	     20.32924866
      1.80528802	     -0.06043986	     -0.00097204	     -0.20161903	     -0.06339947	      0.88289291	     -0.00068722	     -0.21780604	      0.00083816	     -0.00041286	     20.06566733
      1.80671633	     -0.06050772	     -0.00096870	     -0.20168709	     -0.06339827	      0.88289231	     -0.00068703	     -0.21781862	      0.00084442	     -0.00042716	     20.00823253
      1.80814463	     -0.06057621	     -0.00096408	     -0.20175582	     -0.06339706	      0.88289169	     -0.00068686	     -0.21783141	      0.00085192	     -0.00043991	     19.75602635
      1.80988765	     -0.06065822	     -0.00095958	     -0.20183811	     -0.06339556	      0.88289091	     -0.00068668	     -0.21784730	      0.00086176	     -0.00045397	     19.77746479
      1.81120125	     -0.06071965	     -0.00095429	     -0.20189981	     -0.06339442	      0.88289031	     -0.00068656	     -0.21785943	      0.00087076	     -0.00046269	     19.41352808
      1.81251486	     -0.06077953	     -0.00095039	     -0.20195993	     -0.06339327	      0.88288969	     -0.00068645	     -0.21787166	      0.00087997	     -0.00047050	     19.38180366
      1.81418943	     -0.06085598	     -0.00094399	     -0.20203672	     -0.06339179	      0.88288890	     -0.00068635	     -0.21788740	      0.00089318	     -0.00047845	     19.10058728
      1.81568433	     -0.06092292	     -0.00093949	     -0.20210396	     -0.06339045	      0.88288818	     -0.00068628	     -0.21790158	      0.00090552	     -0.00048406	     19.11801356
      1.81717923	     -0.06099043	     -0.00093300	     -0.20217182	     -0.06338908	      0.88288745	     -0.00068622	     -0.21791587	      0.00091944	     -0.00048770	     18.75445010
      1.81867413	     -0.06105575	     -0.00092851	     -0.20223745	     -0.06338770	      0.88288672	     -0.00068620	     -0.21793027	      0.00093353	     -0.00049014	     18.84279782
      1.82016903	     -0.06112199	     -0.00092140	     -0.20230408	     -0.06338629	      0.88288599	     -0.00068619	     -0.21794475	      0.00094932	     -0.00049073	     18.43762871
      1.82166393	     -0.06118498	     -0.00091696	     -0.20236740	     -0.06338486	      0.88288525	     -0.00068620	     -0.21795931	      0.00096522	     -0.00049026	     18.58173922
      1.82298021	     -0.06124055	     -0.00091052	     -0.20242332	     -0.06338358	      0.88288461	     -0.00068623	     -0.21797214	      0.00098069	     -0.00048831	     18.22822939
      1.82429649	     -0.06129371	     -0.00090575	     -0.20247681	     -0.06338228	      0.88288397	     -0.00068628	     -0.21798496	      0.00099637	     -0.00048550	     18.20992910
      1.82592338	     -0.06135956	     -0.00089846	     -0.20254310	     -0.06338064	      0.88288318	     -0.00068637	     -0.21800076	      0.00101705	     -0.00048036	     17.95098670
      1.82755027	     -0.06142385	     -0.00089271	     -0.20260781	     -0.06337897	      0.88288241	     -0.00068648	     -0.21801653	      0.00103824	     -0.00047399	     18.01372316
      1.82889699	     -0.06147688	     -0.00088596	     -0.20266124	     -0.06337756	      0.88288177	     -0.00068659	     -0.21802954	      0.00105724	     -0.00046717	     17.66569579
      1.83024370	     -0.06152765	     -0.00088073	     -0.20271239	     -0.06337612	      0.88288115	     -0.00068672	     -0.21804249	      0.00107635	     -0.00045977	     17.66457795
      1.83188029	     -0.06158920	     -0.00087305	     -0.20277443	     -0.06337434	      0.88288040	     -0.00068690	     -0.21805812	      0.00110091	     -0.00044949	     17.40081145
      1.83351687	     -0.06164780	     -0.00086709	     -0.20283349	     -0.06337252	      0.88287968	     -0.00068711	     -0.21807363	      0.00112584	     -0.00043859	     17.51389837
      1.83482705	     -0.06169406	     -0.00086031	     -0.20288018	     -0.06337103	      0.88287911	     -0.00068730	     -0.21808591	      0.00114730	     -0.00042870	     17.16492113
      1.83613723	     -0.06173780	     -0.00085510	     -0.20292431	     -0.06336951	      0.88287855	     -0.00068750	     -0.21809806	      0.00116880	     -0.00041866	     17.16130483
      1.83783175	     -0.06179317	     -0.00084724	     -0.20298023	     -0.06336751	      0.88287786	     -0.00068779	     -0.21811353	      0.00119784	     -0.00040483	     16.93175061
      1.83952626	     -0.06184524	     -0.00084099	     -0.20303282	     -0.06336545	      0.88287718	     -0.00068811	     -0.21812870	      0.00122722	     -0.00039081	     17.04995594
      1.84080843	     -0.06188366	     -0.00083423	     -0.20307169	     -0.06336386	      0.88287669	     -0.00068837	     -0.21813997	      0.00125083	     -0.00037936	     16.70867992
      1.84209061	     -0.06191893	     -0.00082894	     -0.20310737	     -0.06336224	      0.88287621	     -0.00068864	     -0.21815101	      0.00127442	     -0.00036811	     16.70031012
      1.84385197	     -0.06196433	     -0.00082073	     -0.20315338	     -0.06335997	      0.88287558	     -0.00068905	     -0.21816574	      0.00130809	     -0.00035228	     16.50244676
      1.84542527	     -0.06200028	     -0.00081469	     -0.20318985	     -0.06335789	      0.88287503	     -0.00068943	     -0.21817840	      0.00133862	     -0.00033815	     16.55240126
      1.84699858	     -0.06203384	     -0.00080669	     -0.20322398	     -0.06335576	      0.88287451	     -0.00068984	     -0.21819053	      0.00137058	     -0.00032337	     16.21885160
      1.84838196	     -0.06205736	     -0.00080179	     -0.20324796	     -0.06335384	      0.88287407	     -0.00069022	     -0.21820069	      0.00139840	     -0.00031042	     16.34463867
      1.84976534	     -0.06207906	     -0.00079529	     -0.20327015	     -0.06335189	      0.88287365	     -0.00069062	     -0.21821031	      0.00142723	     -0.00029704	     16.14934134
      1.85114872	     -0.06209608	     -0.00079032	     -0.20328764	     -0.06334989	      0.88287325	     -0.00069104	     -0.21821937	      0.00145611	     -0.00028348	     16.13519260
      1.85295284	     -0.06211602	     -0.00078315	     -0.20330821	     -0.06334723	      0.88287276	     -0.00069161	     -0.21823036	      0.00149460	     -0.00026509	     15.91758446
      1.85434924	     -0.06212765	     -0.00077933	     -0.20332029	     -0.06334512	      0.88287240	     -0.00069207	     -0.21823821	      0.00152413	     -0.00025073	     15.99674904
      1.85574564	     -0.06213791	     -0.00077448	     -0.20333102	     -0.06334297	      0.88287206	     -0.00069255	     -0.21824547	      0.00155439	     -0.00023569	     15.81676622
      1.85714204	     -0.06214493	     -0.00077074	     -0.20333849	     -0.06334078	      0.88287174	     -0.00069305	     -0.21825213	      0.00158437	     -0.00022056	     15.82475178
      1.85896475	     -0.06215123	     -0.00076483	     -0.20334540	     -0.06333786	      0.88287135	     -0.00069372	     -0.21825988	      0.00162422	     -0.00020006	     15.60596353
      1.86038368	     -0.06215082	     -0.00076150	     -0.20334544	     -0.06333553	      0.88287108	     -0.00069427	     -0.21826515	      0.00165465	     -0.00018402	     15.71382606
      1.86180261	     -0.06214889	     -0.00075670	     -0.20334398	     -0.06333316	      0.88287083	     -0.00069482	     -0.21826970	      0.00168574	     -0.00016745	     15.55145168
      1.86322154	     -0.06214282	     -0.00075293	     -0.20333837	     -0.06333075	      0.88287061	     -0.00069540	     -0.21827353	      0.00171637	     -0.00015091	     15.57528701
      1.86497473	     -0.06213238	     -0.00074703	     -0.20332852	     -0.06332771	      0.88287036	     -0.00069613	     -0.21827724	      0.00175469	     -0.00012996	     15.38692288
      1.86639327	     -0.06211882	     -0.00074372	     -0.20331540	     -0.06332520	      0.88287019	     -0.00069674	     -0.21827941	      0.00178492	     -0.00011314	     15.49601713
      1.86781181	     -0.06210341	     -0.00073916	     -0.20330046	     -0.06332264	      0.88287004	     -0.00069736	     -0.21828083	      0.00181563	     -0.00009590	     15.35253598
      1.86923036	     -0.06208461	     -0.00073575	     -0.20328209	     -0.06332004	      0.88286992	     -0.00069799	     -0.21828154	      0.00184573	     -0.00007878	     15.38679801
      1.87097358	     -0.06205891	     -0.00073038	     -0.20325696	     -0.06331679	      0.88286980	     -0.00069878	     -0.21828142	      0.00188296	     -0.00005731	     15.22283033
      1.87240063	     -0.06203290	     -0.00072742	     -0.20323137	     -0.06331409	      0.88286973	     -0.00069945	     -0.21828053	      0.00191244	     -0.00003992	     15.33824666
      1.87382767	     -0.06200566	     -0.00072300	     -0.20320458	     -0.06331134	      0.88286968	     -0.00070012	     -0.21827890	      0.00194223	     -0.00002217	     15.20825478
      1.87525472	     -0.06197439	     -0.00071973	     -0.20317373	     -0.06330854	      0.88286966	     -0.00070080	     -0.21827656	      0.00197119	     -0.00000463	     15.26202629
      1.87697050	     -0.06193444	     -0.00071457	     -0.20313431	     -0.06330513	      0.88286967	     -0.00070164	     -0.21827278	      0.00200600	      0.00001677	     15.11686835
      1.87839839	     -0.06189642	     -0.00071175	     -0.20309668	     -0.06330225	      0.88286971	     -0.00070234	     -0.21826885	      0.00203379	      0.00003430	     15.24208839
      1.87982628	     -0.06185771	     -0.00070753	     -0.20305839	     -0.06329932	      0.88286977	     -0.00070305	     -0.21826422	      0.00206166	      0.00005207	     15.12572535
      1.88125417	     -0.06181527	     -0.00070447	     -0.20301634	     -0.06329636	      0.88286986	     -0.00070377	     -0.21825893	      0.00208848	      0.00006955	     15.19208195
      1.88268206	     -0.06177173	     -0.00070060	     -0.20297320	     -0.06329336	      0.88286997	     -0.00070450	     -0.21825299	      0.00211504	      0.00008718	     15.11821616
      1.88448172	     -0.06171249	     -0.00069677	     -0.20291442	     -0.06328952	      0.88287015	     -0.00070542	     -0.21824462	      0.00214700	      0.00010881	     15.25458929
      1.88586516	     -0.06166567	     -0.00069252	     -0.20286797	     -0.06328654	      0.88287031	     -0.00070614	     -0.21823752	      0.00217153	      0.00012578	     15.08835940
      1.88724861	     -0.06161533	     -0.00068966	     -0.20281797	     -0.06328352	      0.88287050	     -0.00070686	     -0.21822987	      0.00219471	      0.00014216	     15.17855225
      1.88891192	     -0.06155387	     -0.00068520	     -0.20275693	     -0.06327984	      0.88287075	     -0.00070773	     -0.21821994	      0.00222213	      0.00016180	     15.10073158
      1.89039376	     -0.06149532	     -0.00068263	     -0.20269870	     -0.06327653	      0.88287100	     -0.00070851	     -0.21821044	      0.00224511	      0.00017871	     15.24021713
      1.89187561	     -0.06143610	     -0.00067854	     -0.20263984	     -0.06327319	      0.88287128	     -0.00070929	     -0.21820032	      0.00226786	      0.00019566	     15.13065853
      1.89335746	     -0.06137319	     -0.00067606	     -0.20257723	     -0.06326981	      0.88287158	     -0.00071007	     -0.21818959	      0.00228900	      0.00021186	     15.27286102
      1.89483931	     -0.06131023	     -0.00067206	     -0.20251459	     -0.06326641	      0.88287191	     -0.00071086	     -0.21817826	      0.00230977	      0.00022789	     15.18510368
      1.89632115	     -0.06124389	     -0.00066968	     -0.20244853	     -0.06326297	      0.88287226	     -0.00071164	     -0.21816636	      0.00232896	      0.00024307	     15.32908979
      1.89780300	     -0.06117732	     -0.00066579	     -0.20238225	     -0.06325950	      0.88287263	     -0.00071243	     -0.21815389	      0.00234771	      0.00025795	     15.25351677
      1.89928485	     -0.06110740	     -0.00066351	     -0.20231258	     -0.06325601	      0.88287302	     -0.00071321	     -0.21814085	      0.00236480	      0.00027187	     15.40809762
      1.90076670	     -0.06103733	     -0.00065968	     -0.20224278	     -0.06325249	      0.88287343	     -0.00071400	     -0.21812726	      0.00238139	      0.00028538	     15.34299389
      1.90224855	     -0.06096393	     -0.00065750	     -0.20216959	     -0.06324895	      0.88287386	     -0.00071478	     -0.21811312	      0.00239627	      0.00029785	     15.50925782
      1.90373039	     -0.06089033	     -0.00065365	     -0.20209623	     -0.06324539	      0.88287431	     -0.00071555	     -0.21809843	      0.00241060	      0.00030987	     15.45549786
      1.90521224	     -0.06081348	     -0.00065148	     -0.20201957	     -0.06324181	      0.88287478	     -0.00071632	     -0.21808321	      0.00242318	      0.00032078	     15.63177539
      1.90669409	     -0.06073685	     -0.00064759	     -0.20194315	     -0.06323821	      0.88287527	     -0.00071709	     -0.21806744	      0.00243520	      0.00033120	     15.58595772
      1.90817594	     -0.06065721	     -0.00064558	     -0.20186367	     -0.06323460	      0.88287576	     -0.00071785	     -0.21805117	      0.00244546	      0.00034047	     15.77751486
      1.90965778	     -0.06057818	     -0.00064174	     -0.20178482	     -0.06323096	      0.88287627	     -0.00071861	     -0.21803439	      0.00245521	      0.00034924	     15.74015005
      1.91113963	     -0.06049647	     -0.00064001	     -0.20170323	     -0.06322732	      0.88287680	     -0.00071936	     -0.21801714	      0.00246316	      0.00035685	     15.94753285
      1.91262148	     -0.06041599	     -0.00063628	     -0.20162290	     -0.06322366	      0.88287733	     -0.00072010	     -0.21799943	      0.00247061	      0.00036396	     15.91565201
      1.91410333	     -0.06033269	     -0.00063510	     -0.20153967	     -0.06322000	      0.88287788	     -0.00072083	     -0.21798132	      0.00247622	      0.00036993	     16.14377245
      1.91558518	     -0.06025169	     -0.00063177	     -0.20145878	     -0.06321633	      0.88287843	     -0.00072155	     -0.21796284	      0.00248132	      0.00037544	     16.11245035
      1.91706702	     -0.06016902	     -0.00063128	     -0.20137614	     -0.06321265	      0.88287899	     -0.00072226	     -0.21794408	      0.00248452	      0.00037978	     16.36376847
      1.91854887	     -0.06008898	     -0.00062816	     -0.20129617	     -0.06320896	      0.88287955	     -0.00072297	     -0.21792505	      0.00248729	      0.00038365	     16.33672133
      1.91986647	     -0.06001635	     -0.00062800	     -0.20122354	     -0.06320568	      0.88288006	     -0.00072358	     -0.21790795	      0.00248814	      0.00038612	     16.55097059
      1.92118406	     -0.05994543	     -0.00062619	     -0.20115264	     -0.06320241	      0.88288057	     -0.00072419	     -0.21789070	      0.00248848	      0.00038815	     16.61030386
      1.92279206	     -0.05985929	     -0.00062535	     -0.20106648	     -0.06319840	      0.88288120	     -0.00072491	     -0.21786948	      0.00248729	      0.00038963	     16.81387702
      1.92440006	     -0.05977549	     -0.00062296	     -0.20098267	     -0.06319441	      0.88288182	     -0.00072562	     -0.21784811	      0.00248516	      0.00039048	     16.86752843
      1.92572744	     -0.05970550	     -0.00062293	     -0.20091263	     -0.06319111	      0.88288234	     -0.00072619	     -0.21783040	      0.00248191	      0.00039031	     17.09834188
      1.92705482	     -0.05963783	     -0.00062143	     -0.20084492	     -0.06318782	      0.88288286	     -0.00072675	     -0.21781267	      0.00247822	      0.00038977	     17.17303492
      1.92867095	     -0.05955655	     -0.00062102	     -0.20076356	     -0.06318382	      0.88288349	     -0.00072741	     -0.21779111	      0.00247231	      0.00038806	     17.41450895
      1.93028708	     -0.05947824	     -0.00061890	     -0.20068519	     -0.06317983	      0.88288411	     -0.00072805	     -0.21776962	      0.00246578	      0.00038562	     17.47723282
      1.93156278	     -0.05941646	     -0.00061938	     -0.20062330	     -0.06317669	      0.88288460	     -0.00072855	     -0.21775272	      0.00245935	      0.00038273	     17.73678842
      1.93283848	     -0.05935688	     -0.00061819	     -0.20056364	     -0.06317355	      0.88288509	     -0.00072903	     -0.21773588	      0.00245273	      0.00037941	     17.84238154
      1.93451136	     -0.05927981	     -0.00061783	     -0.20048644	     -0.06316946	      0.88288572	     -0.00072964	     -0.21771393	      0.00244291	      0.00037397	     18.10884348
      1.93618425	     -0.05920540	     -0.00061574	     -0.20041192	     -0.06316538	      0.88288634	     -0.00073022	     -0.21769214	      0.00243260	      0.00036764	     18.20646475
      1.93740942	     -0.05915081	     -0.00061638	     -0.20035719	     -0.06316240	      0.88288679	     -0.00073064	     -0.21767628	      0.00242399	      0.00036209	     18.48578198
      1.93863460	     -0.05909803	     -0.00061547	     -0.20030431	     -0.06315944	      0.88288723	     -0.00073104	     -0.21766052	      0.00241530	      0.00035611	     18.61431989
      1.94038714	     -0.05902403	     -0.00061522	     -0.20023011	     -0.06315522	      0.88288784	     -0.00073159	     -0.21763816	      0.00240194	      0.00034641	     18.90610090
      1.94188371	     -0.05896312	     -0.00061400	     -0.20016907	     -0.06315163	      0.88288836	     -0.00073204	     -0.21761926	      0.00239022	      0.00033731	     19.04169232
      1.94338028	     -0.05890326	     -0.00061458	     -0.20010902	     -0.06314806	      0.88288885	     -0.00073247	     -0.21760054	      0.00237770	      0.00032716	     19.36689828
      1.94487684	     -0.05884605	     -0.00061309	     -0.20005166	     -0.06314452	      0.88288933	     -0.00073287	     -0.21758203	      0.00236529	      0.00031646	     19.45783807
      1.94622032	     -0.05879525	     -0.00061416	     -0.20000067	     -0.06314135	      0.88288975	     -0.00073322	     -0.21756560	      0.00235341	      0.00030600	     19.78085338
      1.94756379	     -0.05874653	     -0.00061342	     -0.19995179	     -0.06313819	      0.88289016	     -0.00073356	     -0.21754934	      0.00234169	      0.00029522	     19.90399669
      1.94890726	     -0.05869871	     -0.00061407	     -0.19990378	     -0.06313505	      0.88289055	     -0.00073387	     -0.21753327	      0.00232952	      0.00028386	     20.16005912
      1.95061650	     -0.05864038	     -0.00061365	     -0.19984523	     -0.06313109	      0.88289102	     -0.00073425	     -0.21751309	      0.00231407	      0.00026900	     20.34119978
      1.95197425	     -0.05859531	     -0.00061503	     -0.19979994	     -0.06312795	      0.88289138	     -0.00073453	     -0.21749728	      0.00230133	      0.00025669	     20.65267472
      1.95333200	     -0.05855226	     -0.00061478	     -0.19975671	     -0.06312484	      0.88289172	     -0.00073479	     -0.21748168	      0.00228881	      0.00024433	     20.78212450
      1.95468975	     -0.05851015	     -0.00061584	     -0.19971439	     -0.06312174	      0.88289204	     -0.00073504	     -0.21746629	      0.00227597	      0.00023170	     21.04366236
      1.95639244	     -0.05845973	     -0.00061570	     -0.19966373	     -0.06311788	      0.88289242	     -0.00073532	     -0.21744728	      0.00226000	      0.00021590	     21.21370198
      1.95772230	     -0.05842152	     -0.00061748	     -0.19962529	     -0.06311488	      0.88289270	     -0.00073552	     -0.21743268	      0.00224715	      0.00020339	     21.51952784
      1.95905216	     -0.05838506	     -0.00061764	     -0.19958863	     -0.06311190	      0.88289296	     -0.00073570	     -0.21741829	      0.00223455	      0.00019108	     21.64290177
      1.96038202	     -0.05834961	     -0.00061903	     -0.19955296	     -0.06310894	      0.88289321	     -0.00073587	     -0.21740412	      0.00222172	      0.00017878	     21.88104873
      1.96216095	     -0.05830444	     -0.00061967	     -0.19950751	     -0.06310500	      0.88289351	     -0.00073607	     -0.21738549	      0.00220472	      0.00016267	     22.05380731
      1.96347549	     -0.05827200	     -0.00062188	     -0.19947483	     -0.06310211	      0.88289372	     -0.00073620	     -0.21737196	      0.00219182	      0.00015089	     22.34278827
      1.96479004	     -0.05824092	     -0.00062233	     -0.19944355	     -0.06309924	      0.88289391	     -0.00073630	     -0.21735865	      0.00217911	      0.00013950	     22.45524558
      1.96640553	     -0.05820441	     -0.00062449	     -0.19940674	     -0.06309573	      0.88289412	     -0.00073642	     -0.21734258	      0.00216314	      0.00012587	     22.75032202
      1.96783608	     -0.05817376	     -0.00062476	     -0.19937587	     -0.06309264	      0.88289429	     -0.00073649	     -0.21732861	      0.00214913	      0.00011439	     22.82446363
      1.96926662	     -0.05814400	     -0.00062732	     -0.19934583	     -0.06308958	      0.88289445	     -0.00073655	     -0.21731489	      0.00213468	      0.00010327	     23.11805474
      1.97069716	     -0.05811579	     -0.00062768	     -0.19931738	     -0.06308654	      0.88289459	     -0.00073659	     -0.21730142	      0.00212041	      0.00009282	     23.17008169
      1.97212771	     -0.05808839	     -0.00063055	     -0.19928970	     -0.06308351	      0.88289471	     -0.00073661	     -0.21728817	      0.00210564	      0.00008281	     23.46351154
      1.97355825	     -0.05806248	     -0.00063094	     -0.19926355	     -0.06308051	      0.88289483	     -0.00073661	     -0.21727516	      0.00209105	      0.00007352	     23.48975035
      1.97498880	     -0.05803730	     -0.00063412	     -0.19923807	     -0.06307753	      0.88289492	     -0.00073659	     -0.21726238	      0.00207593	      0.00006469	     23.78547659
      1.97641934	     -0.05801350	     -0.00063446	     -0.19921403	     -0.06307457	      0.88289501	     -0.00073655	     -0.21724982	      0.00206098	      0.00005658	     23.78411935
      1.97784988	     -0.05799034	     -0.00063794	     -0.19919055	     -0.06307163	      0.88289509	     -0.00073649	     -0.21723749	      0.00204545	      0.00004894	     24.08689510
      1.97928043	     -0.05796832	     -0.00063819	     -0.19916830	     -0.06306872	      0.88289515	     -0.00073641	     -0.21722536	      0.00203014	      0.00004206	     24.05361171
      1.98071097	     -0.05794686	     -0.00064224	     -0.19914650	     -0.06306583	      0.88289521	     -0.00073631	     -0.21721343	      0.00201420	      0.00003566	     24.36888838
      1.98197746	     -0.05792871	     -0.00064280	     -0.19912813	     -0.06306328	      0.88289525	     -0.00073621	     -0.21720303	      0.00200026	      0.00003065	     24.32909207
      1.98324395	     -0.05791099	     -0.00064553	     -0.19911014	     -0.06306076	      0.88289529	     -0.00073609	     -0.21719278	      0.00198588	      0.00002606	     24.50032328
      1.98481234	     -0.05788992	     -0.00064743	     -0.19908875	     -0.06305766	      0.88289532	     -0.00073592	     -0.21718028	      0.00196797	      0.00002110	     24.56410062
      1.98638073	     -0.05786972	     -0.00065130	     -0.19906820	     -0.06305459	      0.88289535	     -0.00073573	     -0.21716800	      0.00194953	      0.00001677	     24.81073834
      1.98766513	     -0.05785407	     -0.00065221	     -0.19905230	     -0.06305209	      0.88289537	     -0.00073555	     -0.21715810	      0.00193443	      0.00001381	     24.76948962
      1.98894952	     -0.05783908	     -0.00065514	     -0.19903701	     -0.06304962	      0.88289539	     -0.00073536	     -0.21714835	      0.00191890	      0.00001121	     24.91788784
      1.99052769	     -0.05782169	     -0.00065722	     -0.19901930	     -0.06304661	      0.88289540	     -0.00073511	     -0.21713657	      0.00189968	      0.00000862	     24.94544975
      1.99210586	     -0.05780543	     -0.00066144	     -0.19900265	     -0.06304362	      0.88289541	     -0.00073484	     -0.21712504	      0.00187986	      0.00000656	     25.18523897
      1.99333686	     -0.05779408	     -0.00066239	     -0.19899105	     -0.06304132	      0.88289542	     -0.00073460	     -0.21711622	      0.00186441	      0.00000541	     25.09988826
      1.99456787	     -0.05778380	     -0.00066550	     -0.19898048	     -0.06303903	      0.88289543	     -0.00073436	     -0.21710758	      0.00184852	      0.00000451	     25.20689915
      1.99621403	     -0.05777183	     -0.00066845	     -0.19896813	     -0.06303601	      0.88289544	     -0.00073401	     -0.21709631	      0.00182705	      0.00000377	     25.21978385
      1.99786019	     -0.05776209	     -0.00067362	     -0.19895796	     -0.06303302	      0.88289544	     -0.00073364	     -0.21708540	      0.00180496	      0.00000334	     25.44115656
      1.99904526	     -0.05775659	     -0.00067489	     -0.19895221	     -0.06303089	      0.88289544	     -0.00073336	     -0.21707779	      0.00178907	      0.00000328	     25.32130133
      2.00023033	     -0.05775236	     -0.00067804	     -0.19894768	     -0.06302878	      0.88289545	     -0.00073307	     -0.21707039	      0.00177280	      0.00000324	     25.39328848
      2.00196547	     -0.05774843	     -0.00068158	     -0.19894333	     -0.06302572	      0.88289545	     -0.00073262	     -0.21705996	      0.00174873	      0.00000325	     25.38656111
      2.00342950	     -0.05774795	     -0.00068584	     -0.19894246	     -0.06302318	      0.88289546	     -0.00073222	     -0.21705157	      0.00172802	      0.00000315	     25.49177044
      2.00489354	     -0.05775107	     -0.00068830	     -0.19894523	     -0.06302066	      0.88289546	     -0.00073180	     -0.21704361	      0.00170726	      0.00000289	     25.39759277
      2.00635758	     -0.05775848	     -0.00069343	     -0.19895224	     -0.06301818	      0.88289547	     -0.00073137	     -0.21703617	      0.00168605	      0.00000220	     25.54539512
      2.00782161	     -0.05777057	     -0.00069550	     -0.19896399	     -0.06301573	      0.88289547	     -0.00073092	     -0.21702932	      0.00166504	      0.00000106	     25.36312098
      2.00906803	     -0.05778476	     -0.00070028	     -0.19897783	     -0.06301366	      0.88289547	     -0.00073052	     -0.21702403	      0.00164680	     -0.00000057	     25.49209997
      2.01031445	     -0.05780245	     -0.00070290	     -0.19899520	     -0.06301162	      0.88289547	     -0.00073012	     -0.21701929	      0.00162877	     -0.00000282	     25.40853979
      2.01190372	     -0.05782999	     -0.00070753	     -0.19902233	     -0.06300905	      0.88289546	     -0.00072958	     -0.21701407	      0.00160573	     -0.00000692	     25.45000044
      2.01349300	     -0.05786227	     -0.00070986	     -0.19905425	     -0.06300652	      0.88289545	     -0.00072902	     -0.21700985	      0.00158311	     -0.00001256	     25.27912986
      2.01474623	     -0.05789068	     -0.00071383	     -0.19908234	     -0.06300454	      0.88289543	     -0.00072856	     -0.21700722	      0.00156527	     -0.00001831	     25.38459032
      2.01599946	     -0.05792131	     -0.00071563	     -0.19911270	     -0.06300259	      0.88289540	     -0.00072810	     -0.21700521	      0.00154792	     -0.00002520	     25.27752856
      2.01761421	     -0.05796401	     -0.00071918	     -0.19915503	     -0.06300011	      0.88289535	     -0.00072748	     -0.21700350	      0.00152591	     -0.00003596	     25.29873756
      2.01922896	     -0.05800992	     -0.00072035	     -0.19920063	     -0.06299766	      0.88289528	     -0.00072684	     -0.21700279	      0.00150481	     -0.00004881	     25.06801876
      2.02043174	     -0.05804628	     -0.00072373	     -0.19923671	     -0.06299586	      0.88289522	     -0.00072636	     -0.21700288	      0.00148933	     -0.00005985	     25.17227625
      2.02163452	     -0.05808445	     -0.00072524	     -0.19927465	     -0.06299408	      0.88289514	     -0.00072587	     -0.21700350	      0.00147450	     -0.00007201	     25.05375403
      2.02333497	     -0.05814151	     -0.00072861	     -0.19933137	     -0.06299159	      0.88289500	     -0.00072515	     -0.21700527	      0.00145424	     -0.00009118	     25.02575810
      2.02480254	     -0.05819336	     -0.00073023	     -0.19938296	     -0.06298947	      0.88289485	     -0.00072452	     -0.21700761	      0.00143767	     -0.00010942	     24.82585510
      2.02627011	     -0.05824743	     -0.00073380	     -0.19943674	     -0.06298737	      0.88289468	     -0.00072388	     -0.21701069	      0.00142165	     -0.00012920	     24.86763974
      2.02773767	     -0.05830319	     -0.00073479	     -0.19949227	     -0.06298530	      0.88289447	     -0.00072322	     -0.21701447	      0.00140669	     -0.00015029	     24.58238300
      2.02920524	     -0.05836068	     -0.00073899	     -0.19954948	     -0.06298324	      0.88289424	     -0.00072256	     -0.21701891	      0.00139221	     -0.00017271	     24.70146599
      2.03046376	     -0.05841136	     -0.00073966	     -0.19959999	     -0.06298150	      0.88289401	     -0.00072198	     -0.21702322	      0.00138077	     -0.00019273	     24.40039390
      2.03172229	     -0.05846377	     -0.00074256	     -0.19965218	     -0.06297977	      0.88289375	     -0.00072140	     -0.21702798	      0.00136975	     -0.00021352	     24.37370600
      2.03331673	     -0.05853221	     -0.00074491	     -0.19972039	     -0.06297759	      0.88289339	     -0.00072065	     -0.21703466	      0.00135688	     -0.00024068	     24.15161936
      2.03491118	     -0.05860273	     -0.00074934	     -0.19979064	     -0.06297544	      0.88289298	     -0.00071989	     -0.21704203	      0.00134488	     -0.00026861	     24.17606350
      2.03618792	     -0.05866069	     -0.00075064	     -0.19984845	     -0.06297373	      0.88289262	     -0.00071927	     -0.21704841	      0.00133629	     -0.00029126	     23.87881433
      2.03746467	     -0.05871991	     -0.00075403	     -0.19990748	     -0.06297203	      0.88289224	     -0.00071865	     -0.21705519	      0.00132820	     -0.00031412	     23.83201767
      2.03907825	     -0.05879633	     -0.00075698	     -0.19998370	     -0.06296989	      0.88289171	     -0.00071785	     -0.21706433	      0.00131916	     -0.00034296	     23.59043113
      2.04069184	     -0.05887532	     -0.00076226	     -0.20006245	     -0.06296777	      0.88289113	     -0.00071705	     -0.21707407	      0.00131101	     -0.00037162	     23.60782006
      2.04192701	     -0.05893729	     -0.00076378	     -0.20012430	     -0.06296615	      0.88289066	     -0.00071643	     -0.21708195	      0.00130580	     -0.00039318	     23.29837098
      2.04316219	     -0.05900022	     -0.00076716	     -0.20018708	     -0.06296454	      0.88289016	     -0.00071581	     -0.21709017	      0.00130106	     -0.00041445	     23.22363807
      2.04484803	     -0.05908731	     -0.00077037	     -0.20027401	     -0.06296235	      0.88288944	     -0.00071495	     -0.21710194	      0.00129585	     -0.00044274	     22.97870543
      2.04653387	     -0.05917583	     -0.00077557	     -0.20036234	     -0.06296017	      0.88288867	     -0.00071408	     -0.21711428	      0.00129174	     -0.00047014	     22.98387138
      2.04773142	     -0.05923931	     -0.00077669	     -0.20042576	     -0.06295863	      0.88288809	     -0.00071346	     -0.21712339	      0.00128993	     -0.00048883	     22.67631323
      2.04892897	     -0.05930334	     -0.00077966	     -0.20048969	     -0.06295708	      0.88288750	     -0.00071284	     -0.21713277	      0.00128861	     -0.00050692	     22.59203082
      2.05070934	     -0.05939825	     -0.00078283	     -0.20058450	     -0.06295479	      0.88288657	     -0.00071190	     -0.21714716	      0.00128806	     -0.00053240	     22.35522361
      2.05220902	     -0.05947744	     -0.00078655	     -0.20066359	     -0.06295286	      0.88288576	     -0.00071111	     -0.21715964	      0.00128868	     -0.00055244	     22.28852319
      2.05370869	     -0.05955590	     -0.00078821	     -0.20074201	     -0.06295092	      0.88288492	     -0.00071032	     -0.21717240	      0.00129057	     -0.00057092	     22.00906593
      2.05520837	     -0.05963376	     -0.00079220	     -0.20081980	     -0.06294899	      0.88288405	     -0.00070952	     -0.21718541	      0.00129321	     -0.00058783	     22.00616081
      2.05655660	     -0.05970298	     -0.00079303	     -0.20088903	     -0.06294724	      0.88288324	     -0.00070880	     -0.21719728	      0.00129675	     -0.00060145	     21.70540229
      2.05790483	     -0.05977209	     -0.00079601	     -0.20095811	     -0.06294549	      0.88288243	     -0.00070807	     -0.21720932	      0.00130083	     -0.00061364	     21.64947515
      2.05925306	     -0.05984069	     -0.00079743	     -0.20102671	     -0.06294373	      0.88288159	     -0.00070735	     -0.21722151	      0.00130586	     -0.00062424	     21.43391372
      2.06097325	     -0.05992725	     -0.00080065	     -0.20111327	     -0.06294148	      0.88288051	     -0.00070642	     -0.21723728	      0.00131322	     -0.00063555	     21.34450215
      2.06235273	     -0.05999578	     -0.00080124	     -0.20118185	     -0.06293966	      0.88287962	     -0.00070567	     -0.21725008	      0.00132025	     -0.00064272	     21.05856718
      2.06373221	     -0.06006348	     -0.00080375	     -0.20124957	     -0.06293784	      0.88287873	     -0.00070492	     -0.21726300	      0.00132788	     -0.00064831	     21.00048575
      2.06511169	     -0.06013024	     -0.00080472	     -0.20131640	     -0.06293600	      0.88287784	     -0.00070417	     -0.21727602	      0.00133649	     -0.00065225	     20.77830988
      2.06681041	     -0.06021123	     -0.00080764	     -0.20139743	     -0.06293372	      0.88287673	     -0.00070325	     -0.21729217	      0.00134800	     -0.00065493	     20.70961183
      2.06817578	     -0.06027518	     -0.00080795	     -0.20146148	     -0.06293187	      0.88287583	     -0.00070251	     -0.21730522	      0.00135833	     -0.00065527	     20.42128690
      2.06954114	     -0.06033851	     -0.00081022	     -0.20152487	     -0.06293001	      0.88287494	     -0.00070177	     -0.21731833	      0.00136917	     -0.00065413	     20.36014565
      2.07090650	     -0.06040097	     -0.00081106	     -0.20158744	     -0.06292813	      0.88287405	     -0.00070103	     -0.21733149	      0.00138089	     -0.00065147	     20.14823706
      2.07266845	     -0.06047969	     -0.00081361	     -0.20166627	     -0.06292569	      0.88287290	     -0.00070008	     -0.21734851	      0.00139688	     -0.00064603	     20.06927979
      2.07403211	     -0.06053877	     -0.00081361	     -0.20172549	     -0.06292377	      0.88287203	     -0.00069934	     -0.21736168	      0.00141028	     -0.00064023	     19.79086129
      2.07539576	     -0.06059680	     -0.00081538	     -0.20178363	     -0.06292184	      0.88287116	     -0.00069861	     -0.21737482	      0.00142414	     -0.00063317	     19.73250009
      2.07675941	     -0.06065319	     -0.00081582	     -0.20184016	     -0.06291989	      0.88287030	     -0.00069788	     -0.21738791	      0.00143878	     -0.00062482	     19.53802206
      2.07856340	     -0.06072543	     -0.00081782	     -0.20191258	     -0.06291727	      0.88286918	     -0.00069692	     -0.21740510	      0.00145890	     -0.00061197	     19.45990831
      2.07991994	     -0.06077792	     -0.00081731	     -0.20196525	     -0.06291528	      0.88286836	     -0.00069620	     -0.21741791	      0.00147492	     -0.00060097	     19.19434369
      2.08127647	     -0.06082940	     -0.00081857	     -0.20201688	     -0.06291327	      0.88286755	     -0.00069549	     -0.21743060	      0.00149125	     -0.00058903	     19.13366222
      2.08292246	     -0.06089038	     -0.00081822	     -0.20207809	     -0.06291080	      0.88286660	     -0.00069462	     -0.21744586	      0.00151199	     -0.00057334	     18.88647795
      2.08440078	     -0.06094367	     -0.00081969	     -0.20213156	     -0.06290855	      0.88286576	     -0.00069385	     -0.21745941	      0.00153106	     -0.00055838	     18.86960611
      2.08587911	     -0.06099453	     -0.00081855	     -0.20218266	     -0.06290627	      0.88286495	     -0.00069309	     -0.21747280	      0.00155106	     -0.00054261	     18.60685189
      2.08735743	     -0.06104302	     -0.00081981	     -0.20223135	     -0.06290397	      0.88286416	     -0.00069233	     -0.21748597	      0.00157142	     -0.00052631	     18.61142404
      2.08883576	     -0.06108853	     -0.00081820	     -0.20227712	     -0.06290163	      0.88286339	     -0.00069158	     -0.21749888	      0.00159272	     -0.00050943	     18.34609684
      2.09031408	     -0.06113201	     -0.00081926	     -0.20232081	     -0.06289926	      0.88286265	     -0.00069083	     -0.21751148	      0.00161428	     -0.00049221	     18.36928037
      2.09179241	     -0.06117329	     -0.00081736	     -0.20236238	     -0.06289685	      0.88286194	     -0.00069010	     -0.21752377	      0.00163673	     -0.00047453	     18.10066397
      2.09327073	     -0.06121239	     -0.00081859	     -0.20240170	     -0.06289442	      0.88286125	     -0.00068937	     -0.21753572	      0.00165936	     -0.00045663	     18.14249688
      2.09474906	     -0.06124756	     -0.00081661	     -0.20243716	     -0.06289195	      0.88286059	     -0.00068865	     -0.21754729	      0.00168284	     -0.00043835	     17.88164810
      2.09622738	     -0.06127890	     -0.00081781	     -0.20246873	     -0.06288944	      0.88285995	     -0.00068794	     -0.21755839	      0.00170636	     -0.00041991	     17.93737077
      2.09770571	     -0.06130625	     -0.00081557	     -0.20249640	     -0.06288690	      0.88285934	     -0.00068724	     -0.21756896	      0.00173063	     -0.00040104	     17.68123432
      2.09918403	     -0.06133042	     -0.00081673	     -0.20252080	     -0.06288433	      0.88285877	     -0.00068655	     -0.21757894	      0.00175475	     -0.00038195	     17.74167424
      2.10066235	     -0.06135101	     -0.00081452	     -0.20254171	     -0.06288171	      0.88285822	     -0.00068587	     -0.21758831	      0.00177952	     -0.00036244	     17.49544765
      2.10214068	     -0.06136903	     -0.00081596	     -0.20255997	     -0.06287906	      0.88285769	     -0.00068520	     -0.21759706	      0.00180404	     -0.00034278	     17.56426556
      2.10361900	     -0.06138357	     -0.00081400	     -0.20257482	     -0.06287638	      0.88285720	     -0.00068454	     -0.21760517	      0.00182914	     -0.00032271	     17.33504883
      2.10509733	     -0.06139527	     -0.00081556	     -0.20258675	     -0.06287366	      0.88285674	     -0.00068390	     -0.21761263	      0.00185385	     -0.00030247	     17.40707767
      2.10657565	     -0.06140327	     -0.00081361	     -0.20259506	     -0.06287090	      0.88285631	     -0.00068327	     -0.21761941	      0.00187902	     -0.00028174	     17.19146062
      2.10805398	     -0.06140860	     -0.00081524	     -0.20260062	     -0.06286810	      0.88285591	     -0.00068265	     -0.21762549	      0.00190365	     -0.00026082	     17.26357364
      2.10953230	     -0.06141023	     -0.00081324	     -0.20260257	     -0.06286527	      0.88285554	     -0.00068204	     -0.21763088	      0.00192863	     -0.00023939	     17.06146962
      2.11101063	     -0.06140903	     -0.00081464	     -0.20260160	     -0.06286240	      0.88285520	     -0.00068145	     -0.21763554	      0.00195294	     -0.00021783	     17.13698831
      2.11248895	     -0.06140423	     -0.00081233	     -0.20259712	     -0.06285949	      0.88285489	     -0.00068087	     -0.21763949	      0.00197754	     -0.00019582	     16.95102450
      2.11396728	     -0.06139684	     -0.00081339	     -0.20258996	     -0.06285655	      0.88285462	     -0.00068030	     -0.21764270	      0.00200143	     -0.00017377	     17.03139201
      2.11544560	     -0.06138584	     -0.00081092	     -0.20257928	     -0.06285358	      0.88285438	     -0.00067975	     -0.21764518	      0.00202558	     -0.00015136	     16.86264517
      2.11692393	     -0.06137235	     -0.00081182	     -0.20256603	     -0.06285056	      0.88285417	     -0.00067920	     -0.21764692	      0.00204898	     -0.00012899	     16.94590913
      2.11840225	     -0.06135539	     -0.00080921	     -0.20254938	     -0.06284752	      0.88285400	     -0.00067868	     -0.21764795	      0.00207258	     -0.00010635	     16.79301140
      2.11988058	     -0.06133610	     -0.00080991	     -0.20253032	     -0.06284444	      0.88285386	     -0.00067816	     -0.21764825	      0.00209538	     -0.00008383	     16.87739623
      2.12135890	     -0.06131346	     -0.00080717	     -0.20250799	     -0.06284132	      0.88285375	     -0.00067766	     -0.21764785	      0.00211831	     -0.00006111	     16.73992806
      2.12283722	     -0.06128871	     -0.00080770	     -0.20248348	     -0.06283817	      0.88285368	     -0.00067717	     -0.21764674	      0.00214035	     -0.00003855	     16.82456324
      2.12431555	     -0.06126079	     -0.00080484	     -0.20245585	     -0.06283499	      0.88285364	     -0.00067670	     -0.21764495	      0.00216240	     -0.00001586	     16.70047361
      2.12579387	     -0.06123097	     -0.00080523	     -0.20242626	     -0.06283178	      0.88285363	     -0.00067624	     -0.21764249	      0.00218351	      0.00000663	     16.78595453
      2.12727220	     -0.06119804	     -0.00080228	     -0.20239362	     -0.06282854	      0.88285366	     -0.00067580	     -0.21763938	      0.00220451	      0.00002916	     16.67486613
      2.12875052	     -0.06116333	     -0.00080256	     -0.20235912	     -0.06282526	      0.88285372	     -0.00067536	     -0.21763561	      0.00222453	      0.00005139	     16.76347552
      2.13022885	     -0.06112541	     -0.00079955	     -0.20232148	     -0.06282196	      0.88285381	     -0.00067495	     -0.21763122	      0.00224438	      0.00007356	     16.66607373
      2.13170717	     -0.06108600	     -0.00079979	     -0.20228227	     -0.06281863	      0.88285393	     -0.00067454	     -0.21762620	      0.00226321	      0.00009535	     16.75676245
      2.13318550	     -0.06104352	     -0.00079672	     -0.20224006	     -0.06281527	      0.88285409	     -0.00067415	     -0.21762058	      0.00228173	      0.00011695	     16.67056849
      2.13466382	     -0.06099996	     -0.00079711	     -0.20219669	     -0.06281188	      0.88285428	     -0.00067378	     -0.21761436	      0.00229918	      0.00013812	     16.76339936
      2.13614215	     -0.06095342	     -0.00079430	     -0.20215039	     -0.06280847	      0.88285450	     -0.00067342	     -0.21760757	      0.00231623	      0.00015906	     16.68584902
      2.13762047	     -0.06090615	     -0.00079482	     -0.20210329	     -0.06280504	      0.88285475	     -0.00067307	     -0.21760021	      0.00233216	      0.00017952	     16.78218148
      2.13909880	     -0.06085580	     -0.00079181	     -0.20205317	     -0.06280158	      0.88285503	     -0.00067274	     -0.21759232	      0.00234764	      0.00019963	     16.71376180
      2.14057712	     -0.06080483	     -0.00079214	     -0.20200235	     -0.06279810	      0.88285534	     -0.00067242	     -0.21758388	      0.00236195	      0.00021916	     16.81864640
      2.14205545	     -0.06075083	     -0.00078874	     -0.20194858	     -0.06279459	      0.88285568	     -0.00067211	     -0.21757496	      0.00237571	      0.00023826	     16.75740645
      2.14353377	     -0.06069666	     -0.00078901	     -0.20189454	     -0.06279107	      0.88285604	     -0.00067182	     -0.21756553	      0.00238823	      0.00025668	     16.87215090
      2.14501209	     -0.06063920	     -0.00078562	     -0.20183729	     -0.06278753	      0.88285644	     -0.00067154	     -0.21755561	      0.00240021	      0.00027457	     16.81922239
      2.14649042	     -0.06058169	     -0.00078618	     -0.20177989	     -0.06278398	      0.88285685	     -0.00067128	     -0.21754519	      0.00241094	      0.00029172	     16.94512816
      2.14796874	     -0.06052084	     -0.00078271	     -0.20171923	     -0.06278040	      0.88285730	     -0.00067103	     -0.21753428	      0.00242110	      0.00030829	     16.89810350
      2.14944707	     -0.06046039	     -0.00078353	     -0.20165887	     -0.06277682	      0.88285777	     -0.00067080	     -0.21752286	      0.00242997	      0.00032403	     17.03773990
      2.15077639	     -0.06040319	     -0.00078065	     -0.20160181	     -0.06277358	      0.88285821	     -0.00067059	     -0.21751220	      0.00243742	      0.00033762	     17.00169185
      2.15210571	     -0.06034594	     -0.00078029	     -0.20154465	     -0.06277034	      0.88285866	     -0.00067040	     -0.21750114	      0.00244387	      0.00035053	     17.08402534
      2.15371441	     -0.06027435	     -0.00077792	     -0.20147319	     -0.06276640	      0.88285924	     -0.00067019	     -0.21748727	      0.00245078	      0.00036536	     17.11654232
      2.15532312	     -0.06020260	     -0.00077800	     -0.20140150	     -0.06276245	      0.88285984	     -0.00066999	     -0.21747284	      0.00245633	      0.00037921	     17.25313774
      2.15666418	     -0.06014022	     -0.00077527	     -0.20133923	     -0.06275916	      0.88286035	     -0.00066983	     -0.21746043	      0.00246027	      0.00039014	     17.24612523
      2.15800524	     -0.06007823	     -0.00077497	     -0.20127728	     -0.06275586	      0.88286088	     -0.00066968	     -0.21744765	      0.00246315	      0.00040038	     17.34040559
      2.15962398	     -0.06000111	     -0.00077261	     -0.20120024	     -0.06275187	      0.88286154	     -0.00066951	     -0.21743177	      0.00246563	      0.00041195	     17.39277144
      2.16124272	     -0.05992459	     -0.00077299	     -0.20112374	     -0.06274787	      0.88286222	     -0.00066936	     -0.21741539	      0.00246665	      0.00042256	     17.55227855
      2.16252201	     -0.05986180	     -0.00077024	     -0.20106101	     -0.06274472	      0.88286276	     -0.00066925	     -0.21740213	      0.00246678	      0.00043038	     17.55225287
      2.16380130	     -0.05980039	     -0.00076991	     -0.20099960	     -0.06274156	      0.88286332	     -0.00066914	     -0.21738860	      0.00246594	      0.00043756	     17.64806963
      2.16549086	     -0.05971840	     -0.00076788	     -0.20091765	     -0.06273740	      0.88286406	     -0.00066902	     -0.21737038	      0.00246375	      0.00044615	     17.73110272
      2.16718043	     -0.05963841	     -0.00076848	     -0.20083761	     -0.06273324	      0.88286482	     -0.00066890	     -0.21735179	      0.00246007	      0.00045359	     17.91359161
      2.16840268	     -0.05957871	     -0.00076578	     -0.20077794	     -0.06273023	      0.88286538	     -0.00066883	     -0.21733816	      0.00245679	      0.00045833	     17.92296885
      2.16962493	     -0.05952079	     -0.00076535	     -0.20071999	     -0.06272723	      0.88286595	     -0.00066876	     -0.21732438	      0.00245266	      0.00046240	     18.02293763
      2.17141037	     -0.05943599	     -0.00076327	     -0.20063517	     -0.06272286	      0.88286678	     -0.00066867	     -0.21730403	      0.00244550	      0.00046719	     18.13916576
      2.17291071	     -0.05936657	     -0.00076295	     -0.20056568	     -0.06271920	      0.88286748	     -0.00066860	     -0.21728675	      0.00243832	      0.00047007	     18.28098193
      2.17441106	     -0.05929686	     -0.00076008	     -0.20049596	     -0.06271554	      0.88286819	     -0.00066853	     -0.21726937	      0.00243031	      0.00047200	     18.36578756
      2.17591140	     -0.05923015	     -0.00076013	     -0.20042915	     -0.06271191	      0.88286889	     -0.00066848	     -0.21725189	      0.00242120	      0.00047292	     18.53536340
      2.17741175	     -0.05916198	     -0.00075632	     -0.20036097	     -0.06270828	      0.88286960	     -0.00066842	     -0.21723437	      0.00241141	      0.00047290	     18.60627425
      2.17870184	     -0.05910675	     -0.00075661	     -0.20030564	     -0.06270517	      0.88287021	     -0.00066838	     -0.21721926	      0.00240211	      0.00047199	     18.75444456
      2.17999192	     -0.05905068	     -0.00075425	     -0.20024953	     -0.06270208	      0.88287082	     -0.00066835	     -0.21720417	      0.00239241	      0.00047032	     18.84034958
      2.18160203	     -0.05898318	     -0.00075313	     -0.20018192	     -0.06269824	      0.88287158	     -0.00066830	     -0.21718534	      0.00237946	      0.00046705	     19.01345556
      2.18321213	     -0.05891530	     -0.00074944	     -0.20011398	     -0.06269442	      0.88287232	     -0.00066827	     -0.21716657	      0.00236594	      0.00046255	     19.11930841
      2.18449363	     -0.05886419	     -0.00074944	     -0.20006276	     -0.06269140	      0.88287291	     -0.00066824	     -0.21715167	      0.00235452	      0.00045799	     19.28242192
      2.18577512	     -0.05881233	     -0.00074699	     -0.20001083	     -0.06268839	      0.88287350	     -0.00066821	     -0.21713682	      0.00234283	      0.00045269	     19.37736897
      2.18741533	     -0.05874838	     -0.00074559	     -0.19994675	     -0.06268456	      0.88287423	     -0.00066818	     -0.21711789	      0.00232721	      0.00044474	     19.56661156
      2.18905554	     -0.05868406	     -0.00074146	     -0.19988236	     -0.06268075	      0.88287496	     -0.00066815	     -0.21709910	      0.00231116	      0.00043565	     19.67544948
      2.19027574	     -0.05863908	     -0.00074150	     -0.19983725	     -0.06267794	      0.88287548	     -0.00066813	     -0.21708517	      0.00229870	      0.00042810	     19.84239814
      2.19149593	     -0.05859334	     -0.00073917	     -0.19979143	     -0.06267514	      0.88287600	     -0.00066811	     -0.21707134	      0.00228612	      0.00042000	     19.94074607
      2.19322392	     -0.05853090	     -0.00073724	     -0.19972884	     -0.06267121	      0.88287672	     -0.00066809	     -0.21705187	      0.00226781	      0.00040756	     20.13849805
      2.19470438	     -0.05847794	     -0.00073406	     -0.19967577	     -0.06266786	      0.88287731	     -0.00066806	     -0.21703534	      0.00225189	      0.00039612	     20.24702209
      2.19618483	     -0.05842776	     -0.00073328	     -0.19962544	     -0.06266454	      0.88287789	     -0.00066804	     -0.21701894	      0.00223553	      0.00038393	     20.45126262
      2.19766528	     -0.05837719	     -0.00072961	     -0.19957477	     -0.06266124	      0.88287845	     -0.00066802	     -0.21700271	      0.00221909	      0.00037116	     20.53597317
      2.19914574	     -0.05833041	     -0.00072972	     -0.19952780	     -0.06265797	      0.88287899	     -0.00066799	     -0.21698661	      0.00220215	      0.00035778	     20.77927996
      2.20041427	     -0.05828947	     -0.00072632	     -0.19948677	     -0.06265519	      0.88287943	     -0.00066797	     -0.21697297	      0.00218770	      0.00034604	     20.82145399
      2.20168280	     -0.05825093	     -0.00072548	     -0.19944809	     -0.06265242	      0.88287987	     -0.00066794	     -0.21695945	      0.00217293	      0.00033397	     20.98044834
      2.20328176	     -0.05820277	     -0.00072272	     -0.19939979	     -0.06264896	      0.88288039	     -0.00066791	     -0.21694259	      0.00215425	      0.00031846	     21.10592729
      2.20488071	     -0.05815742	     -0.00072239	     -0.19935423	     -0.06264553	      0.88288088	     -0.00066787	     -0.21692592	      0.00213519	      0.00030260	     21.34466372
      2.20614529	     -0.05812119	     -0.00071936	     -0.19931789	     -0.06264284	      0.88288126	     -0.00066784	     -0.21691291	      0.00212015	      0.00028995	     21.38327771
      2.20740986	     -0.05808694	     -0.00071855	     -0.19928348	     -0.06264017	      0.88288162	     -0.00066781	     -0.21690002	      0.00210484	      0.00027717	     21.53606072
      2.20903769	     -0.05804355	     -0.00071581	     -0.19923993	     -0.06263676	      0.88288205	     -0.00066776	     -0.21688364	      0.00208504	      0.00026072	     21.65398907
      2.21066552	     -0.05800294	     -0.00071567	     -0.19919908	     -0.06263338	      0.88288247	     -0.00066771	     -0.21686750	      0.00206486	      0.00024425	     21.90801440
      2.21187034	     -0.05797251	     -0.00071263	     -0.19916855	     -0.06263090	      0.88288275	     -0.00066767	     -0.21685572	      0.00204999	      0.00023219	     21.91959741
      2.21307516	     -0.05794401	     -0.00071177	     -0.19913990	     -0.06262844	      0.88288302	     -0.00066763	     -0.21684406	      0.00203487	      0.00022018	     22.05497674
      2.21479180	     -0.05790416	     -0.00070926	     -0.19909984	     -0.06262497	      0.88288339	     -0.00066756	     -0.21682768	      0.00201322	      0.00020334	     22.17891635
      2.21625963	     -0.05787189	     -0.00070860	     -0.19906736	     -0.06262202	      0.88288368	     -0.00066749	     -0.21681388	      0.00199445	      0.00018918	     22.36194352
      2.21772746	     -0.05783988	     -0.00070589	     -0.19903520	     -0.06261911	      0.88288394	     -0.00066742	     -0.21680027	      0.00197568	      0.00017539	     22.42118474
      2.21919529	     -0.05781012	     -0.00070601	     -0.19900520	     -0.06261623	      0.88288419	     -0.00066734	     -0.21678686	      0.00195656	      0.00016188	     22.63597263
      2.22066312	     -0.05778004	     -0.00070261	     -0.19897497	     -0.06261337	      0.88288442	     -0.00066725	     -0.21677365	      0.00193754	      0.00014884	     22.64725690
      2.22191799	     -0.05775630	     -0.00070302	     -0.19895102	     -0.06261095	      0.88288460	     -0.00066718	     -0.21676250	      0.00192093	      0.00013793	     22.83453208
      2.22317286	     -0.05773237	     -0.00070109	     -0.19892694	     -0.06260855	      0.88288477	     -0.00066709	     -0.21675150	      0.00190439	      0.00012736	     22.89108439
      2.22476111	     -0.05770355	     -0.00070028	     -0.19889788	     -0.06260554	      0.88288496	     -0.00066698	     -0.21673777	      0.00188319	      0.00011435	     23.06661602
      2.22634936	     -0.05767504	     -0.00069727	     -0.19886917	     -0.06260256	      0.88288513	     -0.00066685	     -0.21672426	      0.00186198	      0.00010183	     23.11108545
      2.22760261	     -0.05765409	     -0.00069754	     -0.19884802	     -0.06260024	      0.88288525	     -0.00066675	     -0.21671375	      0.00184489	      0.00009219	     23.29424341
      2.22885585	     -0.05763318	     -0.00069568	     -0.19882694	     -0.06259794	      0.88288536	     -0.00066664	     -0.21670337	      0.00182786	      0.00008285	     23.34769832
      2.23047256	     -0.05760769	     -0.00069488	     -0.19880119	     -0.06259500	      0.88288548	     -0.00066648	     -0.21669019	      0.00180561	      0.00007116	     23.52190002
      2.23208928	     -0.05758272	     -0.00069178	     -0.19877602	     -0.06259210	      0.88288559	     -0.00066631	     -0.21667724	      0.00178339	      0.00005996	     23.54702125
      2.23328466	     -0.05756566	     -0.00069227	     -0.19875874	     -0.06258998	      0.88288566	     -0.00066618	     -0.21666781	      0.00176665	      0.00005188	     23.72789487
      2.23448005	     -0.05754860	     -0.00069086	     -0.19874151	     -0.06258788	      0.88288571	     -0.00066604	     -0.21665852	      0.00175001	      0.00004410	     23.78015098
      2.23618688	     -0.05752540	     -0.00069019	     -0.19871802	     -0.06258491	      0.88288578	     -0.00066584	     -0.21664547	      0.00172604	      0.00003343	     23.94204287
      2.23764450	     -0.05750609	     -0.00068829	     -0.19869850	     -0.06258241	      0.88288582	     -0.00066565	     -0.21663453	      0.00170559	      0.00002478	     23.97853284
      2.23910212	     -0.05748795	     -0.00068846	     -0.19868009	     -0.06257994	      0.88288585	     -0.00066545	     -0.21662379	      0.00168491	      0.00001645	     24.16712054
      2.24055973	     -0.05747033	     -0.00068608	     -0.19866226	     -0.06257750	      0.88288587	     -0.00066523	     -0.21661324	      0.00166438	      0.00000857	     24.15525832
      2.24201735	     -0.05745449	     -0.00068712	     -0.19864613	     -0.06257509	      0.88288588	     -0.00066501	     -0.21660291	      0.00164353	      0.00000094	     24.39844656
      2.24326830	     -0.05744135	     -0.00068499	     -0.19863281	     -0.06257304	      0.88288588	     -0.00066481	     -0.21659421	      0.00162588	     -0.00000528	     24.34850459
      2.24451926	     -0.05742965	     -0.00068518	     -0.19862087	     -0.06257102	      0.88288587	     -0.00066461	     -0.21658569	      0.00160802	     -0.00001136	     24.47929847
      2.24609333	     -0.05741629	     -0.00068398	     -0.19860725	     -0.06256851	      0.88288584	     -0.00066434	     -0.21657523	      0.00158566	     -0.00001875	     24.52070106
      2.24766741	     -0.05740519	     -0.00068499	     -0.19859583	     -0.06256603	      0.88288581	     -0.00066405	     -0.21656507	      0.00156313	     -0.00002601	     24.73431973
      2.24891980	     -0.05739730	     -0.00068341	     -0.19858773	     -0.06256408	      0.88288577	     -0.00066382	     -0.21655723	      0.00154544	     -0.00003163	     24.68288341
      2.25017219	     -0.05739095	     -0.00068392	     -0.19858114	     -0.06256216	      0.88288573	     -0.00066357	     -0.21654960	      0.00152761	     -0.00003725	     24.80381853
      2.25177213	     -0.05738460	     -0.00068313	     -0.19857451	     -0.06255973	      0.88288566	     -0.00066325	     -0.21654019	      0.00150501	     -0.00004440	     24.83289867
      2.25337206	     -0.05738181	     -0.00068477	     -0.19857137	     -0.06255734	      0.88288558	     -0.00066291	     -0.21653120	      0.00148228	     -0.00005174	     25.05517260
      2.25457116	     -0.05738226	     -0.00068351	     -0.19857162	     -0.06255557	      0.88288552	     -0.00066264	     -0.21652480	      0.00146553	     -0.00005733	     24.96726648
      2.25577025	     -0.05738572	     -0.00068425	     -0.19857484	     -0.06255383	      0.88288545	     -0.00066237	     -0.21651873	      0.00144866	     -0.00006319	     25.05891908
      2.25745132	     -0.05739522	     -0.00068413	     -0.19858402	     -0.06255141	      0.88288533	     -0.00066197	     -0.21651085	      0.00142528	     -0.00007187	     25.08087830
      2.25913239	     -0.05741037	     -0.00068620	     -0.19859882	     -0.06254903	      0.88288521	     -0.00066156	     -0.21650379	      0.00140193	     -0.00008138	     25.31227598
      2.26027646	     -0.05742349	     -0.00068496	     -0.19861175	     -0.06254744	      0.88288511	     -0.00066127	     -0.21649950	      0.00138643	     -0.00008831	     25.19592822
      2.26142053	     -0.05743912	     -0.00068552	     -0.19862715	     -0.06254586	      0.88288500	     -0.00066097	     -0.21649565	      0.00137090	     -0.00009581	     25.26838372
      2.26322435	     -0.05746742	     -0.00068510	     -0.19865515	     -0.06254341	      0.88288482	     -0.00066048	     -0.21649047	      0.00134685	     -0.00010877	     25.29187560
      2.26469230	     -0.05749352	     -0.00068549	     -0.19868097	     -0.06254145	      0.88288465	     -0.00066007	     -0.21648706	      0.00132755	     -0.00012051	     25.40968873
      2.26616024	     -0.05752185	     -0.00068382	     -0.19870909	     -0.06253951	      0.88288446	     -0.00065964	     -0.21648436	      0.00130884	     -0.00013336	     25.35034824
      2.26762819	     -0.05755254	     -0.00068444	     -0.19873952	     -0.06253761	      0.88288426	     -0.00065920	     -0.21648235	      0.00129038	     -0.00014746	     25.54059654
      2.26893914	     -0.05758165	     -0.00068230	     -0.19876847	     -0.06253592	      0.88288406	     -0.00065879	     -0.21648113	      0.00127458	     -0.00016101	     25.42641686
      2.27025010	     -0.05761304	     -0.00068239	     -0.19879964	     -0.06253426	      0.88288384	     -0.00065837	     -0.21648044	      0.00125901	     -0.00017559	     25.54631826
      2.27156105	     -0.05764659	     -0.00068117	     -0.19883301	     -0.06253262	      0.88288360	     -0.00065795	     -0.21648029	      0.00124406	     -0.00019107	     25.50688805
      2.27323603	     -0.05769258	     -0.00068131	     -0.19887875	     -0.06253056	      0.88288326	     -0.00065739	     -0.21648090	      0.00122557	     -0.00021220	     25.63596636
      2.27457064	     -0.05773107	     -0.00067962	     -0.19891709	     -0.06252893	      0.88288296	     -0.00065693	     -0.21648200	      0.00121170	     -0.00023000	     25.51395437
      2.27590526	     -0.05777101	     -0.00067990	     -0.19895683	     -0.06252732	      0.88288264	     -0.00065646	     -0.21648364	      0.00119831	     -0.00024870	     25.61738378
      2.27723987	     -0.05781234	     -0.00067880	     -0.19899801	     -0.06252573	      0.88288230	     -0.00065599	     -0.21648578	      0.00118577	     -0.00026815	     25.54913561
      2.27889967	     -0.05786633	     -0.00067929	     -0.19905177	     -0.06252377	      0.88288183	     -0.00065539	     -0.21648913	      0.00117103	     -0.00029341	     25.66687348
      2.28021589	     -0.05791079	     -0.00067789	     -0.19909610	     -0.06252224	      0.88288143	     -0.00065490	     -0.21649233	      0.00116039	     -0.00031411	     25.51400684
      2.28153211	     -0.05795690	     -0.00067863	     -0.19914205	     -0.06252072	      0.88288101	     -0.00065440	     -0.21649598	      0.00115032	     -0.00033540	     25.59279970
      2.28284834	     -0.05800481	     -0.00067832	     -0.19918982	     -0.06251921	      0.88288055	     -0.00065390	     -0.21650010	      0.00114119	     -0.00035710	     25.51192257
      2.28457700	     -0.05807066	     -0.00067976	     -0.19925547	     -0.06251725	      0.88287991	     -0.00065323	     -0.21650621	      0.00113028	     -0.00038617	     25.59079755
      2.28588747	     -0.05812294	     -0.00067921	     -0.19930763	     -0.06251577	      0.88287939	     -0.00065271	     -0.21651137	      0.00112318	     -0.00040845	     25.41237398
      2.28719795	     -0.05817706	     -0.00068066	     -0.19936161	     -0.06251430	      0.88287884	     -0.00065219	     -0.21651698	      0.00111678	     -0.00043095	     25.45776467
      2.28877876	     -0.05824335	     -0.00068075	     -0.19942778	     -0.06251254	      0.88287813	     -0.00065155	     -0.21652434	      0.00111045	     -0.00045815	     25.30902733
      2.29020089	     -0.05830334	     -0.00068273	     -0.19948763	     -0.06251097	      0.88287747	     -0.00065097	     -0.21653144	      0.00110572	     -0.00048259	     25.39724169
      2.29162302	     -0.05836358	     -0.00068237	     -0.19954779	     -0.06250940	      0.88287676	     -0.00065037	     -0.21653893	      0.00110232	     -0.00050672	     25.19340655
      2.29304515	     -0.05842517	     -0.00068464	     -0.19960926	     -0.06250783	      0.88287602	     -0.00064978	     -0.21654679	      0.00109972	     -0.00053050	     25.27681903
      2.29446728	     -0.05848820	     -0.00068444	     -0.19967223	     -0.06250627	      0.88287525	     -0.00064917	     -0.21655504	      0.00109840	     -0.00055368	     25.04192599
      2.29588941	     -0.05855269	     -0.00068704	     -0.19973662	     -0.06250471	      0.88287445	     -0.00064856	     -0.21656366	      0.00109783	     -0.00057631	     25.12247237
      2.29731154	     -0.05861801	     -0.00068692	     -0.19980191	     -0.06250315	      0.88287361	     -0.00064794	     -0.21657265	      0.00109856	     -0.00059812	     24.86761163
      2.29873367	     -0.05868396	     -0.00068975	     -0.19986777	     -0.06250158	      0.88287275	     -0.00064732	     -0.21658200	      0.00110002	     -0.00061916	     24.95263609
      2.30015580	     -0.05875013	     -0.00068966	     -0.19993392	     -0.06250002	      0.88287185	     -0.00064668	     -0.21659167	      0.00110279	     -0.00063914	     24.68058193
      2.30157793	     -0.05881661	     -0.00069261	     -0.20000034	     -0.06249845	      0.88287093	     -0.00064605	     -0.21660165	      0.00110621	     -0.00065812	     24.76298066
      2.30300006	     -0.05888309	     -0.00069252	     -0.20006683	     -0.06249687	      0.88286998	     -0.00064540	     -0.21661191	      0.00111092	     -0.00067582	     24.47743230
      2.30442219	     -0.05894943	     -0.00069552	     -0.20013313	     -0.06249529	      0.88286901	     -0.00064475	     -0.21662243	      0.00111621	     -0.00069233	     24.55500404
      2.30584432	     -0.05901514	     -0.00069535	     -0.20019887	     -0.06249369	      0.88286801	     -0.00064410	     -0.21663317	      0.00112274	     -0.00070739	     24.25955617
      2.30726645	     -0.05908085	     -0.00069831	     -0.20026457	     -0.06249209	      0.88286700	     -0.00064343	     -0.21664411	      0.00112980	     -0.00072110	     24.32834027
      2.30868858	     -0.05914622	     -0.00069814	     -0.20032999	     -0.06249048	      0.88286596	     -0.00064277	     -0.21665525	      0.00113804	     -0.00073324	     24.02571644
      2.31011071	     -0.05921122	     -0.00070104	     -0.20039499	     -0.06248886	      0.88286491	     -0.00064209	     -0.21666656	      0.00114676	     -0.00074396	     24.08816548
      2.31153284	     -0.05927510	     -0.00070081	     -0.20045895	     -0.06248722	      0.88286385	     -0.00064142	     -0.21667802	      0.00115664	     -0.00075306	     23.78361913
      2.31295497	     -0.05933840	     -0.00070361	     -0.20052227	     -0.06248557	      0.88286277	     -0.00064073	     -0.21668961	      0.00116699	     -0.00076068	     23.83608925
      2.31437710	     -0.05940119	     -0.00070352	     -0.20058516	     -0.06248390	      0.88286169	     -0.00064005	     -0.21670131	      0.00117844	     -0.00076665	     23.52968450
      2.31579923	     -0.05946369	     -0.00070638	     -0.20064769	     -0.06248221	      0.88286059	     -0.00063935	     -0.21671313	      0.00119034	     -0.00077116	     23.57122915
      2.31722136	     -0.05952537	     -0.00070658	     -0.20070949	     -0.06248051	      0.88285949	     -0.00063866	     -0.21672504	      0.00120331	     -0.00077408	     23.27498093
      2.31864349	     -0.05958630	     -0.00070952	     -0.20077046	     -0.06247879	      0.88285839	     -0.00063796	     -0.21673704	      0.00121673	     -0.00077555	     23.30177534
      2.32006562	     -0.05964634	     -0.00070997	     -0.20083062	     -0.06247705	      0.88285729	     -0.00063726	     -0.21674911	      0.00123115	     -0.00077548	     23.01415288
      2.32148775	     -0.05970577	     -0.00071290	     -0.20089012	     -0.06247529	      0.88285619	     -0.00063655	     -0.21676122	      0.00124598	     -0.00077406	     23.02141337
      2.32290988	     -0.05976441	     -0.00071357	     -0.20094889	     -0.06247351	      0.88285509	     -0.00063584	     -0.21677339	      0.00126175	     -0.00077122	     22.74677660
      2.32433201	     -0.05982225	     -0.00071651	     -0.20100682	     -0.06247170	      0.88285399	     -0.00063513	     -0.21678558	      0.00127794	     -0.00076714	     22.73916544
      2.32575414	     -0.05987933	     -0.00071744	     -0.20106404	     -0.06246987	      0.88285291	     -0.00063442	     -0.21679780	      0.00129501	     -0.00076175	     22.47628110
      2.32717626	     -0.05993594	     -0.00072033	     -0.20112075	     -0.06246802	      0.88285183	     -0.00063371	     -0.21681004	      0.00131249	     -0.00075526	     22.44635890
      2.32859839	     -0.05999176	     -0.00072145	     -0.20117672	     -0.06246614	      0.88285076	     -0.00063299	     -0.21682230	      0.00133078	     -0.00074764	     22.19881089
      2.33002052	     -0.06004651	     -0.00072425	     -0.20123158	     -0.06246423	      0.88284970	     -0.00063228	     -0.21683455	      0.00134950	     -0.00073906	     22.15314349
      2.33144265	     -0.06010001	     -0.00072548	     -0.20128525	     -0.06246230	      0.88284866	     -0.00063156	     -0.21684677	      0.00136899	     -0.00072947	     21.91993759
      2.33286478	     -0.06015276	     -0.00072814	     -0.20133814	     -0.06246034	      0.88284763	     -0.00063084	     -0.21685896	      0.00138890	     -0.00071906	     21.85406624
      2.33428691	     -0.06020446	     -0.00072952	     -0.20139001	     -0.06245835	      0.88284661	     -0.00063013	     -0.21687109	      0.00140953	     -0.00070784	     21.63810176
      2.33601743	     -0.06026564	     -0.00073315	     -0.20145136	     -0.06245589	      0.88284540	     -0.00062926	     -0.21688575	      0.00143517	     -0.00069334	     21.61348809
      2.33729784	     -0.06030921	     -0.00073357	     -0.20149512	     -0.06245404	      0.88284452	     -0.00062861	     -0.21689650	      0.00145491	     -0.00068197	     21.33223599
      2.33857825	     -0.06035109	     -0.00073578	     -0.20153715	     -0.06245216	      0.88284365	     -0.00062797	     -0.21690712	      0.00147488	     -0.00067019	     21.27354373
      2.34027411	     -0.06040377	     -0.00073729	     -0.20159008	     -0.06244964	      0.88284253	     -0.00062712	     -0.21692094	      0.00150212	     -0.00065386	     21.04147601
      2.34179919	     -0.06044811	     -0.00074033	     -0.20163461	     -0.06244733	      0.88284154	     -0.00062636	     -0.21693308	      0.00152697	     -0.00063861	     21.02573671
      2.34332427	     -0.06048892	     -0.00074076	     -0.20167566	     -0.06244498	      0.88284058	     -0.00062560	     -0.21694488	      0.00155260	     -0.00062273	     20.72740133
      2.34466169	     -0.06052188	     -0.00074385	     -0.20170879	     -0.06244289	      0.88283976	     -0.00062494	     -0.21695489	      0.00157511	     -0.00060842	     20.75197113
      2.34599911	     -0.06055180	     -0.00074475	     -0.20173893	     -0.06244077	      0.88283896	     -0.00062428	     -0.21696454	      0.00159814	     -0.00059364	     20.54882208
      2.34733653	     -0.06057920	     -0.00074699	     -0.20176651	     -0.06243861	      0.88283817	     -0.00062362	     -0.21697379	      0.00162123	     -0.00057848	     20.48352671
      2.34915180	     -0.06061274	     -0.00074877	     -0.20180034	     -0.06243564	      0.88283714	     -0.00062274	     -0.21698568	      0.00165301	     -0.00055722	     20.25096623
      2.35052746	     -0.06063593	     -0.00075215	     -0.20182370	     -0.06243335	      0.88283639	     -0.00062207	     -0.21699418	      0.00167703	     -0.00054067	     20.25231424
      2.35190312	     -0.06065707	     -0.00075387	     -0.20184505	     -0.06243103	      0.88283565	     -0.00062141	     -0.21700223	      0.00170136	     -0.00052363	     20.06644128
      2.35327878	     -0.06067659	     -0.00075714	     -0.20186473	     -0.06242867	      0.88283495	     -0.00062076	     -0.21700982	      0.00172558	     -0.00050622	     20.01467067
      2.35505482	     -0.06069929	     -0.00076000	     -0.20188769	     -0.06242558	      0.88283407	     -0.00061993	     -0.21701897	      0.00175703	     -0.00048302	     19.80693317
      2.35640702	     -0.06071458	     -0.00076433	     -0.20190313	     -0.06242318	      0.88283343	     -0.00061930	     -0.21702543	      0.00178072	     -0.00046491	     19.82002882
      2.35775922	     -0.06072760	     -0.00076684	     -0.20191633	     -0.06242076	      0.88283281	     -0.00061868	     -0.21703145	      0.00180455	     -0.00044632	     19.66688212
      2.35940043	     -0.06074049	     -0.00077168	     -0.20192940	     -0.06241778	      0.88283210	     -0.00061793	     -0.21703814	      0.00183312	     -0.00042324	     19.64306677
      2.36104164	     -0.06074961	     -0.00077393	     -0.20193876	     -0.06241474	      0.88283142	     -0.00061719	     -0.21704413	      0.00186177	     -0.00039950	     19.41984454
      2.36227597	     -0.06075434	     -0.00077843	     -0.20194360	     -0.06241243	      0.88283094	     -0.00061665	     -0.21704814	      0.00188284	     -0.00038137	     19.46454064
      2.36351029	     -0.06075688	     -0.00078085	     -0.20194631	     -0.06241010	      0.88283048	     -0.00061611	     -0.21705174	      0.00190395	     -0.00036289	     19.36415072
      2.36528703	     -0.06075735	     -0.00078540	     -0.20194699	     -0.06240669	      0.88282986	     -0.00061534	     -0.21705617	      0.00193387	     -0.00033589	     19.32100728
      2.36681878	     -0.06075464	     -0.00078778	     -0.20194449	     -0.06240370	      0.88282936	     -0.00061468	     -0.21705929	      0.00195944	     -0.00031215	     19.19405871
      2.36835053	     -0.06074927	     -0.00079208	     -0.20193927	     -0.06240068	      0.88282890	     -0.00061404	     -0.21706174	      0.00198441	     -0.00028806	     19.22363570
      2.36988228	     -0.06074065	     -0.00079351	     -0.20193088	     -0.06239763	      0.88282848	     -0.00061340	     -0.21706353	      0.00200928	     -0.00026353	     19.06518278
      2.37122728	     -0.06073095	     -0.00079745	     -0.20192131	     -0.06239491	      0.88282814	     -0.00061285	     -0.21706456	      0.00203043	     -0.00024179	     19.11603271
      2.37257228	     -0.06071879	     -0.00079906	     -0.20190933	     -0.06239216	      0.88282783	     -0.00061231	     -0.21706509	      0.00205144	     -0.00021976	     19.02221509
      2.37391728	     -0.06070464	     -0.00080185	     -0.20189534	     -0.06238939	      0.88282755	     -0.00061177	     -0.21706511	      0.00207188	     -0.00019755	     19.02157400
      2.37575376	     -0.06068178	     -0.00080404	     -0.20187271	     -0.06238556	      0.88282721	     -0.00061105	     -0.21706434	      0.00209915	     -0.00016685	     18.93597675
      2.37713317	     -0.06066231	     -0.00080736	     -0.20185338	     -0.06238265	      0.88282700	     -0.00061052	     -0.21706316	      0.00211878	     -0.00014365	     18.98747271
      2.37851258	     -0.06064050	     -0.00080865	     -0.20183174	     -0.06237972	      0.88282682	     -0.00060999	     -0.21706147	      0.00213799	     -0.00012026	     18.92203072
      2.37989199	     -0.06061674	     -0.00081117	     -0.20180812	     -0.06237675	      0.88282667	     -0.00060948	     -0.21705927	      0.00215639	     -0.00009682	     18.94707001
      2.38168955	     -0.06058252	     -0.00081266	     -0.20177412	     -0.06237286	      0.88282652	     -0.00060882	     -0.21705566	      0.00217948	     -0.00006617	     18.89126065
      2.38303919	     -0.06055498	     -0.00081564	     -0.20174668	     -0.06236990	      0.88282645	     -0.00060833	     -0.21705239	      0.00219577	     -0.00004322	     18.96780290
      2.38438883	     -0.06052559	     -0.00081665	     -0.20171743	     -0.06236693	      0.88282641	     -0.00060785	     -0.21704867	      0.00221152	     -0.00002028	     18.93347864
      2.38604442	     -0.06048778	     -0.00081954	     -0.20167976	     -0.06236325	      0.88282639	     -0.00060728	     -0.21704351	      0.00222959	      0.00000763	     19.00962742
      2.38752435	     -0.06045187	     -0.00082010	     -0.20164400	     -0.06235994	      0.88282642	     -0.00060678	     -0.21703835	      0.00224495	      0.00003239	     18.96399697
      2.38900428	     -0.06041459	     -0.00082308	     -0.20160680	     -0.06235661	      0.88282649	     -0.00060628	     -0.21703268	      0.00225909	      0.00005676	     19.07809269
      2.39048420	     -0.06037527	     -0.00082332	     -0.20156762	     -0.06235326	      0.88282659	     -0.00060580	     -0.21702654	      0.00227255	      0.00008082	     19.03620549
      2.39196413	     -0.06033488	     -0.00082649	     -0.20152730	     -0.06234988	      0.88282673	     -0.00060533	     -0.21701993	      0.00228475	      0.00010434	     19.17976509
      2.39344405	     -0.06029253	     -0.00082648	     -0.20148508	     -0.06234649	      0.88282690	     -0.00060488	     -0.21701286	      0.00229633	      0.00012745	     19.13754452
      2.39492398	     -0.06024928	     -0.00082994	     -0.20144186	     -0.06234309	      0.88282711	     -0.00060443	     -0.21700534	      0.00230660	      0.00014990	     19.31230735
      2.39640391	     -0.06020395	     -0.00082966	     -0.20139665	     -0.06233967	      0.88282734	     -0.00060400	     -0.21699740	      0.00231629	      0.00017188	     19.26566836
      2.39771537	     -0.06016330	     -0.00083273	     -0.20135602	     -0.06233662	      0.88282758	     -0.00060362	     -0.21699000	      0.00232375	      0.00019074	     19.41370891
      2.39902682	     -0.06012129	     -0.00083347	     -0.20131407	     -0.06233357	      0.88282784	     -0.00060326	     -0.21698229	      0.00233070	      0.00020916	     19.43733432
      2.40063995	     -0.06006866	     -0.00083603	     -0.20126146	     -0.06232981	      0.88282820	     -0.00060282	     -0.21697236	      0.00233809	      0.00023105	     19.57568090
      2.40225308	     -0.06001410	     -0.00083644	     -0.20120697	     -0.06232603	      0.88282859	     -0.00060240	     -0.21696197	      0.00234461	      0.00025220	     19.60299578
      2.40357970	     -0.05996853	     -0.00083924	     -0.20116140	     -0.06232291	      0.88282894	     -0.00060207	     -0.21695308	      0.00234895	      0.00026894	     19.76324893
      2.40490632	     -0.05992171	     -0.00083986	     -0.20111461	     -0.06231980	      0.88282930	     -0.00060175	     -0.21694389	      0.00235280	      0.00028524	     19.80850820
      2.40653047	     -0.05986361	     -0.00084234	     -0.20105650	     -0.06231597	      0.88282978	     -0.00060137	     -0.21693223	      0.00235644	      0.00030444	     19.97222237
      2.40815463	     -0.05980351	     -0.00084249	     -0.20099644	     -0.06231214	      0.88283029	     -0.00060100	     -0.21692013	      0.00235934	      0.00032294	     20.01827743
      2.40942582	     -0.05975612	     -0.00084535	     -0.20094901	     -0.06230914	      0.88283071	     -0.00060072	     -0.21691035	      0.00236071	      0.00033682	     20.18824314
      2.41069700	     -0.05970741	     -0.00084607	     -0.20090031	     -0.06230614	      0.88283115	     -0.00060046	     -0.21690030	      0.00236171	      0.00035031	     20.25745665
      2.41238983	     -0.05964182	     -0.00084850	     -0.20083468	     -0.06230214	      0.88283176	     -0.00060012	     -0.21688648	      0.00236207	      0.00036752	     20.43737252
      2.41408266	     -0.05957450	     -0.00084864	     -0.20076737	     -0.06229814	      0.88283239	     -0.00059980	     -0.21687221	      0.00236168	      0.00038400	     20.51347769
      2.41530129	     -0.05952643	     -0.00085158	     -0.20071923	     -0.06229527	      0.88283287	     -0.00059958	     -0.21686165	      0.00236056	      0.00039530	     20.69008435
      2.41651992	     -0.05947763	     -0.00085250	     -0.20067040	     -0.06229239	      0.88283335	     -0.00059936	     -0.21685089	      0.00235916	      0.00040624	     20.77556628
      2.41830598	     -0.05940642	     -0.00085514	     -0.20059911	     -0.06228818	      0.88283409	     -0.00059907	     -0.21683475	      0.00235621	      0.00042146	     20.96963614
      2.41980893	     -0.05934618	     -0.00085608	     -0.20053884	     -0.06228464	      0.88283474	     -0.00059883	     -0.21682088	      0.00235313	      0.00043358	     21.06825738
      2.42131187	     -0.05928694	     -0.00085915	     -0.20047950	     -0.06228111	      0.88283540	     -0.00059861	     -0.21680676	      0.00234925	      0.00044494	     21.27345272
      2.42281482	     -0.05922719	     -0.00085948	     -0.20041971	     -0.06227758	      0.88283607	     -0.00059840	     -0.21679246	      0.00234500	      0.00045566	     21.34863473
      2.42431777	     -0.05916930	     -0.00086335	     -0.20036170	     -0.06227406	      0.88283677	     -0.00059821	     -0.21677797	      0.00233990	      0.00046553	     21.59589588
      2.42559346	     -0.05911945	     -0.00086321	     -0.20031181	     -0.06227108	      0.88283737	     -0.00059805	     -0.21676557	      0.00233541	      0.00047337	     21.63356053
      2.42686914	     -0.05907111	     -0.00086536	     -0.20026339	     -0.06226810	      0.88283797	     -0.00059790	     -0.21675308	      0.00233034	      0.00048059	     21.78973178
      2.42849908	     -0.05900940	     -0.00086631	     -0.20020160	     -0.06226431	      0.88283876	     -0.00059772	     -0.21673702	      0.00232339	      0.00048902	     21.91955409
      2.43012902	     -0.05894963	     -0.00086940	     -0.20014170	     -0.06226053	      0.88283957	     -0.00059756	     -0.21672088	      0.00231564	      0.00049642	     22.15749272
      2.43139711	     -0.05890252	     -0.00086889	     -0.20009454	     -0.06225759	      0.88284020	     -0.00059744	     -0.21670828	      0.00230937	      0.00050155	     22.20407410
      2.43266520	     -0.05885705	     -0.00087050	     -0.20004899	     -0.06225467	      0.88284084	     -0.00059733	     -0.21669567	      0.00230258	      0.00050602	     22.35449838
      2.43432905	     -0.05879749	     -0.00087084	     -0.19998935	     -0.06225085	      0.88284169	     -0.00059719	     -0.21667911	      0.00229318	      0.00051100	     22.48841658
      2.43599291	     -0.05874013	     -0.00087353	     -0.19993184	     -0.06224704	      0.88284254	     -0.00059707	     -0.21666255	      0.00228296	      0.00051482	     22.74148121
      2.43719479	     -0.05869761	     -0.00087229	     -0.19988928	     -0.06224430	      0.88284316	     -0.00059698	     -0.21665060	      0.00227537	      0.00051694	     22.77063364
      2.43839668	     -0.05865671	     -0.00087315	     -0.19984830	     -0.06224157	      0.88284378	     -0.00059691	     -0.21663867	      0.00226732	      0.00051841	     22.90567482
      2.44016338	     -0.05859669	     -0.00087291	     -0.19978818	     -0.06223758	      0.88284470	     -0.00059681	     -0.21662116	      0.00225498	      0.00051946	     23.05358767
      2.44165078	     -0.05854786	     -0.00087399	     -0.19973923	     -0.06223423	      0.88284547	     -0.00059673	     -0.21660645	      0.00224399	      0.00051928	     23.23479352
      2.44313818	     -0.05849842	     -0.00087266	     -0.19968973	     -0.06223090	      0.88284624	     -0.00059667	     -0.21659180	      0.00223268	      0.00051822	     23.32401924
      2.44462558	     -0.05845163	     -0.00087420	     -0.19964280	     -0.06222759	      0.88284701	     -0.00059661	     -0.21657718	      0.00222075	      0.00051623	     23.53065938
      2.44611298	     -0.05840320	     -0.00087175	     -0.19959431	     -0.06222429	      0.88284778	     -0.00059656	     -0.21656264	      0.00220857	      0.00051350	     23.58512721
      2.44736459	     -0.05836553	     -0.00087331	     -0.19955652	     -0.06222154	      0.88284842	     -0.00059652	     -0.21655044	      0.00219778	      0.00051052	     23.75464570
      2.44861620	     -0.05832692	     -0.00087221	     -0.19951784	     -0.06221879	      0.88284906	     -0.00059649	     -0.21653831	      0.00218682	      0.00050706	     23.83507026
      2.45024026	     -0.05827907	     -0.00087242	     -0.19946985	     -0.06221525	      0.88284988	     -0.00059646	     -0.21652264	      0.00217208	      0.00050181	     24.00829094
      2.45186432	     -0.05823066	     -0.00087014	     -0.19942136	     -0.06221174	      0.88285069	     -0.00059644	     -0.21650709	      0.00215700	      0.00049578	     24.09860407
      2.45311124	     -0.05819648	     -0.00087134	     -0.19938704	     -0.06220905	      0.88285130	     -0.00059642	     -0.21649522	      0.00214497	      0.00049057	     24.25861514
      2.45435817	     -0.05816127	     -0.00087015	     -0.19935175	     -0.06220639	      0.88285191	     -0.00059642	     -0.21648343	      0.00213281	      0.00048494	     24.33951363
      2.45601722	     -0.05811674	     -0.00087018	     -0.19930707	     -0.06220286	      0.88285271	     -0.00059642	     -0.21646786	      0.00211620	      0.00047675	     24.51101433
      2.45767627	     -0.05807119	     -0.00086742	     -0.19926142	     -0.06219937	      0.88285349	     -0.00059642	     -0.21645245	      0.00209934	      0.00046787	     24.59726619
      2.45885635	     -0.05804207	     -0.00086867	     -0.19923216	     -0.06219690	      0.88285404	     -0.00059643	     -0.21644155	      0.00208700	      0.00046108	     24.74278151
      2.46003644	     -0.05801167	     -0.00086750	     -0.19920167	     -0.06219444	      0.88285458	     -0.00059645	     -0.21643074	      0.00207459	      0.00045400	     24.82080735
      2.46180619	     -0.05796831	     -0.00086697	     -0.19915813	     -0.06219079	      0.88285537	     -0.00059647	     -0.21641466	      0.00205559	      0.00044282	     24.98189261
      2.46328348	     -0.05793195	     -0.00086490	     -0.19912166	     -0.06218776	      0.88285602	     -0.00059650	     -0.21640138	      0.00203947	      0.00043306	     25.06491223
      2.46476077	     -0.05789862	     -0.00086508	     -0.19908817	     -0.06218476	      0.88285665	     -0.00059654	     -0.21638820	      0.00202297	      0.00042297	     25.22158111
      2.46623806	     -0.05786342	     -0.00086199	     -0.19905288	     -0.06218178	      0.88285727	     -0.00059657	     -0.21637517	      0.00200631	      0.00041267	     25.27845010
      2.46756007	     -0.05783564	     -0.00086249	     -0.19902494	     -0.06217914	      0.88285781	     -0.00059661	     -0.21636359	      0.00199103	      0.00040325	     25.41980705
      2.46888208	     -0.05780620	     -0.00086017	     -0.19899540	     -0.06217652	      0.88285833	     -0.00059665	     -0.21635214	      0.00197568	      0.00039374	     25.47695999
      2.47020408	     -0.05777922	     -0.00085972	     -0.19896827	     -0.06217392	      0.88285885	     -0.00059669	     -0.21634078	      0.00196008	      0.00038413	     25.58734632
      2.47188749	     -0.05774417	     -0.00085701	     -0.19893309	     -0.06217064	      0.88285949	     -0.00059674	     -0.21632650	      0.00194007	      0.00037183	     25.66955175
      2.47322653	     -0.05771931	     -0.00085719	     -0.19890807	     -0.06216805	      0.88285998	     -0.00059679	     -0.21631527	      0.00192391	      0.00036196	     25.79563455
      2.47456557	     -0.05769286	     -0.00085478	     -0.19888151	     -0.06216548	      0.88286045	     -0.00059684	     -0.21630417	      0.00190770	      0.00035210	     25.84536367
      2.47590461	     -0.05766880	     -0.00085417	     -0.19885730	     -0.06216294	      0.88286092	     -0.00059689	     -0.21629318	      0.00189129	      0.00034223	     25.94701505
      2.47757722	     -0.05763776	     -0.00085116	     -0.19882612	     -0.06215979	      0.88286148	     -0.00059695	     -0.21627965	      0.00187071	      0.00032995	     26.01185217
      2.47889137	     -0.05761637	     -0.00085120	     -0.19880456	     -0.06215735	      0.88286191	     -0.00059700	     -0.21626915	      0.00185437	      0.00032031	     26.12462951
      2.48020553	     -0.05759342	     -0.00084872	     -0.19878150	     -0.06215492	      0.88286232	     -0.00059706	     -0.21625880	      0.00183807	      0.00031075	     26.16192420
      2.48151968	     -0.05757249	     -0.00084784	     -0.19876043	     -0.06215251	      0.88286273	     -0.00059711	     -0.21624856	      0.00182165	      0.00030124	     26.24569126
      2.48326294	     -0.05754381	     -0.00084465	     -0.19873159	     -0.06214936	      0.88286324	     -0.00059718	     -0.21623521	      0.00179990	      0.00028876	     26.29926880
      2.48456486	     -0.05752536	     -0.00084459	     -0.19871297	     -0.06214703	      0.88286361	     -0.00059723	     -0.21622537	      0.00178356	      0.00027949	     26.39767218
      2.48586678	     -0.05750527	     -0.00084212	     -0.19869277	     -0.06214471	      0.88286397	     -0.00059728	     -0.21621569	      0.00176733	      0.00027031	     26.42354927
      2.48745349	     -0.05748349	     -0.00084121	     -0.19867080	     -0.06214193	      0.88286439	     -0.00059735	     -0.21620404	      0.00174755	      0.00025917	     26.52325994
      2.48886587	     -0.05746263	     -0.00083795	     -0.19864983	     -0.06213947	      0.88286475	     -0.00059740	     -0.21619384	      0.00173008	      0.00024937	     26.52777152
      2.49027825	     -0.05744535	     -0.00083769	     -0.19863236	     -0.06213704	      0.88286509	     -0.00059745	     -0.21618378	      0.00171255	      0.00023960	     26.62494915
      2.49169063	     -0.05742612	     -0.00083429	     -0.19861303	     -0.06213463	      0.88286542	     -0.00059751	     -0.21617388	      0.00169521	      0.00022990	     26.61589425
      2.49310302	     -0.05741094	     -0.00083416	     -0.19859766	     -0.06213225	      0.88286574	     -0.00059756	     -0.21616413	      0.00167782	      0.00022017	     26.71110887
      2.49451540	     -0.05739384	     -0.00083061	     -0.19858045	     -0.06212989	      0.88286605	     -0.00059760	     -0.21615457	      0.00166064	      0.00021045	     26.68784163
      2.49592778	     -0.05738119	     -0.00083065	     -0.19856762	     -0.06212756	      0.88286634	     -0.00059765	     -0.21614518	      0.00164341	      0.00020060	     26.78336552
      2.49734016	     -0.05736649	     -0.00082690	     -0.19855281	     -0.06212525	      0.88286661	     -0.00059769	     -0.21613601	      0.00162649	      0.00019065	     26.74605330
      2.49875254	     -0.05735665	     -0.00082709	     -0.19854278	     -0.06212296	      0.88286687	     -0.00059773	     -0.21612703	      0.00160958	      0.00018048	     26.84202819
      2.50016492	     -0.05734476	     -0.00082311	     -0.19853079	     -0.06212070	      0.88286712	     -0.00059777	     -0.21611830	      0.00159300	      0.00017013	     26.78476635
      2.50157730	     -0.05733845	     -0.00082356	     -0.19852429	     -0.06211846	      0.88286735	     -0.00059780	     -0.21610981	      0.00157642	      0.00015947	     26.88340262
      2.50298968	     -0.05733058	     -0.00081942	     -0.19851633	     -0.06211625	      0.88286757	     -0.00059782	     -0.21610162	      0.00156021	      0.00014857	     26.80149501
      2.50425330	     -0.05732963	     -0.00081979	     -0.19851521	     -0.06211429	      0.88286775	     -0.00059784	     -0.21609457	      0.00154570	      0.00013844	     26.86150823
      2.50551692	     -0.05732956	     -0.00081753	     -0.19851502	     -0.06211234	      0.88286792	     -0.00059786	     -0.21608785	      0.00153148	      0.00012798	     26.81462856
      2.50705647	     -0.05733574	     -0.00081685	     -0.19852102	     -0.06211000	      0.88286811	     -0.00059787	     -0.21608019	      0.00151431	      0.00011461	     26.83639865
      2.50859603	     -0.05734445	     -0.00081363	     -0.19852961	     -0.06210768	      0.88286827	     -0.00059788	     -0.21607321	      0.00149760	      0.00010048	     26.75840745
      2.50988014	     -0.05735650	     -0.00081371	     -0.19854150	     -0.06210577	      0.88286840	     -0.00059787	     -0.21606791	      0.00148384	      0.00008795	     26.80361925
      2.51116426	     -0.05736858	     -0.00081106	     -0.19855349	     -0.06210387	      0.88286850	     -0.00059787	     -0.21606310	      0.00147055	      0.00007479	     26.74169120
      2.51271051	     -0.05738754	     -0.00080968	     -0.19857230	     -0.06210161	      0.88286860	     -0.00059785	     -0.21605794	      0.00145495	      0.00005799	     26.75663228
      2.51425676	     -0.05740784	     -0.00080529	     -0.19859254	     -0.06209937	      0.88286868	     -0.00059782	     -0.21605351	      0.00144003	      0.00004020	     26.64364742
      2.51549460	     -0.05742837	     -0.00080465	     -0.19861295	     -0.06209759	      0.88286872	     -0.00059779	     -0.21605047	      0.00142836	      0.00002514	     26.67917954
      2.51673243	     -0.05744915	     -0.00080140	     -0.19863368	     -0.06209583	      0.88286874	     -0.00059775	     -0.21604791	      0.00141723	      0.00000942	     26.59953496
      2.51833699	     -0.05747988	     -0.00079855	     -0.19866432	     -0.06209357	      0.88286874	     -0.00059769	     -0.21604528	      0.00140335	     -0.00001203	     26.58291847
      2.51994155	     -0.05751192	     -0.00079276	     -0.19869635	     -0.06209133	      0.88286870	     -0.00059761	     -0.21604343	      0.00139039	     -0.00003467	     26.42438894
      2.52114127	     -0.05753925	     -0.00079113	     -0.19872361	     -0.06208967	      0.88286865	     -0.00059755	     -0.21604254	      0.00138107	     -0.00005248	     26.45504404
      2.52234099	     -0.05756650	     -0.00078707	     -0.19875087	     -0.06208801	      0.88286858	     -0.00059748	     -0.21604206	      0.00137238	     -0.00007097	     26.35846356
      2.52401650	     -0.05760641	     -0.00078252	     -0.19879075	     -0.06208573	      0.88286843	     -0.00059737	     -0.21604205	      0.00136105	     -0.00009801	     26.32084748
      2.52569202	     -0.05764669	     -0.00077547	     -0.19883109	     -0.06208345	      0.88286825	     -0.00059724	     -0.21604273	      0.00135096	     -0.00012627	     26.11574345
      2.52683701	     -0.05767654	     -0.00077357	     -0.19886091	     -0.06208191	      0.88286809	     -0.00059715	     -0.21604358	      0.00134450	     -0.00014629	     26.16085116
      2.52798200	     -0.05770626	     -0.00076960	     -0.19889066	     -0.06208037	      0.88286791	     -0.00059705	     -0.21604472	      0.00133869	     -0.00016675	     26.05856138
      2.52977879	     -0.05775438	     -0.00076454	     -0.19893881	     -0.06207798	      0.88286758	     -0.00059688	     -0.21604707	      0.00133056	     -0.00019971	     25.98802520
      2.53124956	     -0.05779433	     -0.00075939	     -0.19897881	     -0.06207602	      0.88286727	     -0.00059673	     -0.21604947	      0.00132496	     -0.00022728	     25.82065205
      2.53272033	     -0.05783567	     -0.00075642	     -0.19902016	     -0.06207408	      0.88286691	     -0.00059657	     -0.21605225	      0.00132007	     -0.00025526	     25.83145172
      2.53419111	     -0.05787730	     -0.00075099	     -0.19906187	     -0.06207214	      0.88286652	     -0.00059640	     -0.21605540	      0.00131624	     -0.00028339	     25.58646912
      2.53549175	     -0.05791595	     -0.00074921	     -0.19910053	     -0.06207043	      0.88286613	     -0.00059624	     -0.21605847	      0.00131332	     -0.00030841	     25.62606758
      2.53679240	     -0.05795520	     -0.00074529	     -0.19913983	     -0.06206872	      0.88286571	     -0.00059608	     -0.21606182	      0.00131123	     -0.00033333	     25.44280682
      2.53809304	     -0.05799593	     -0.00074302	     -0.19918059	     -0.06206702	      0.88286527	     -0.00059590	     -0.21606544	      0.00130968	     -0.00035816	     25.39945819
      2.53980543	     -0.05805070	     -0.00073870	     -0.19923544	     -0.06206478	      0.88286462	     -0.00059567	     -0.21607062	      0.00130876	     -0.00039047	     25.18485292
      2.54113583	     -0.05809456	     -0.00073735	     -0.19927933	     -0.06206304	      0.88286409	     -0.00059547	     -0.21607496	      0.00130869	     -0.00041526	     25.19892756
      2.54246623	     -0.05813904	     -0.00073412	     -0.19932388	     -0.06206129	      0.88286352	     -0.00059527	     -0.21607956	      0.00130951	     -0.00043962	     25.00744689
      2.54379663	     -0.05818477	     -0.00073244	     -0.19936965	     -0.06205955	      0.88286292	     -0.00059506	     -0.21608442	      0.00131092	     -0.00046357	     24.95963968
      2.54548393	     -0.05824414	     -0.00072879	     -0.19942912	     -0.06205734	      0.88286211	     -0.00059479	     -0.21609097	      0.00131393	     -0.00049319	     24.73233576
      2.54679287	     -0.05829108	     -0.00072797	     -0.19947610	     -0.06205562	      0.88286145	     -0.00059456	     -0.21609635	      0.00131691	     -0.00051560	     24.74826803
      2.54810181	     -0.05833822	     -0.00072524	     -0.19952333	     -0.06205389	      0.88286076	     -0.00059433	     -0.21610197	      0.00132080	     -0.00053734	     24.56529865
      2.54941074	     -0.05838604	     -0.00072376	     -0.19957122	     -0.06205216	      0.88286004	     -0.00059409	     -0.21610781	      0.00132530	     -0.00055845	     24.50792336
      2.55117554	     -0.05845122	     -0.00072030	     -0.19963654	     -0.06204981	      0.88285903	     -0.00059376	     -0.21611604	      0.00133264	     -0.00058572	     24.28064858
      2.55247979	     -0.05849984	     -0.00071955	     -0.19968522	     -0.06204807	      0.88285826	     -0.00059350	     -0.21612237	      0.00133874	     -0.00060502	     24.29143810
      2.55378405	     -0.05854816	     -0.00071690	     -0.19973367	     -0.06204632	      0.88285746	     -0.00059324	     -0.21612889	      0.00134573	     -0.00062344	     24.11380173
      2.55538150	     -0.05860765	     -0.00071529	     -0.19979328	     -0.06204416	      0.88285644	     -0.00059290	     -0.21613712	      0.00135509	     -0.00064487	     24.07433986
      2.55680481	     -0.05866031	     -0.00071191	     -0.19984609	     -0.06204223	      0.88285551	     -0.00059259	     -0.21614468	      0.00136450	     -0.00066276	     23.83992058
      2.55822811	     -0.05871262	     -0.00071089	     -0.19989852	     -0.06204028	      0.88285456	     -0.00059227	     -0.21615240	      0.00137452	     -0.00067959	     23.85872455
      2.55965141	     -0.05876449	     -0.00070741	     -0.19995057	     -0.06203831	      0.88285358	     -0.00059193	     -0.21616029	      0.00138560	     -0.00069516	     23.61147985
      2.56107471	     -0.05881638	     -0.00070655	     -0.20000259	     -0.06203633	      0.88285258	     -0.00059159	     -0.21616833	      0.00139721	     -0.00070955	     23.64234524
      2.56249801	     -0.05886791	     -0.00070296	     -0.20005431	     -0.06203434	      0.88285156	     -0.00059124	     -0.21617652	      0.00140985	     -0.00072260	     23.38053604
      2.56392131	     -0.05891923	     -0.00070213	     -0.20010578	     -0.06203232	      0.88285052	     -0.00059087	     -0.21618484	      0.00142294	     -0.00073445	     23.42094549
      2.56534461	     -0.05896952	     -0.00069831	     -0.20015628	     -0.06203029	      0.88284947	     -0.00059050	     -0.21619329	      0.00143707	     -0.00074493	     23.14899600
      2.56676792	     -0.05901900	     -0.00069751	     -0.20020592	     -0.06202823	      0.88284840	     -0.00059011	     -0.21620181	      0.00145162	     -0.00075420	     23.20643818
      2.56819122	     -0.05906733	     -0.00069359	     -0.20025448	     -0.06202615	      0.88284732	     -0.00058971	     -0.21621040	      0.00146721	     -0.00076209	     22.92455200
      2.56961452	     -0.05911518	     -0.00069291	     -0.20030250	     -0.06202405	      0.88284623	     -0.00058931	     -0.21621904	      0.00148315	     -0.00076878	     22.99071885
      2.57103782	     -0.05916261	     -0.00068904	     -0.20035017	     -0.06202193	      0.88284514	     -0.00058889	     -0.21622772	      0.00150010	     -0.00077411	     22.69659651
      2.57246112	     -0.05920958	     -0.00068855	     -0.20039731	     -0.06201978	      0.88284403	     -0.00058846	     -0.21623644	      0.00151736	     -0.00077832	     22.77162674
      2.57388442	     -0.05925583	     -0.00068475	     -0.20044382	     -0.06201761	      0.88284292	     -0.00058802	     -0.21624519	      0.00153561	     -0.00078126	     22.47337709
      2.57530772	     -0.05930187	     -0.00068446	     -0.20049004	     -0.06201541	      0.88284181	     -0.00058758	     -0.21625397	      0.00155412	     -0.00078318	     22.55270965
      2.57673102	     -0.05934721	     -0.00068084	     -0.20053565	     -0.06201319	      0.88284069	     -0.00058712	     -0.21626278	      0.00157360	     -0.00078394	     22.25534451
      2.57815433	     -0.05939204	     -0.00068074	     -0.20058065	     -0.06201093	      0.88283958	     -0.00058665	     -0.21627160	      0.00159331	     -0.00078376	     22.33586213
      2.57957763	     -0.05943536	     -0.00067728	     -0.20062424	     -0.06200865	      0.88283846	     -0.00058617	     -0.21628042	      0.00161398	     -0.00078250	     22.04550580
      2.58100093	     -0.05947718	     -0.00067733	     -0.20066626	     -0.06200634	      0.88283735	     -0.00058569	     -0.21628918	      0.00163485	     -0.00078034	     22.12953859
      2.58242423	     -0.05951762	     -0.00067418	     -0.20070697	     -0.06200400	      0.88283624	     -0.00058519	     -0.21629787	      0.00165662	     -0.00077709	     21.84401041
      2.58384753	     -0.05955735	     -0.00067452	     -0.20074690	     -0.06200162	      0.88283514	     -0.00058469	     -0.21630646	      0.00167849	     -0.00077295	     21.91838274
      2.58527083	     -0.05959595	     -0.00067166	     -0.20078577	     -0.06199922	      0.88283404	     -0.00058417	     -0.21631495	      0.00170114	     -0.00076778	     21.63868165
      2.58669413	     -0.05963344	     -0.00067202	     -0.20082347	     -0.06199678	      0.88283295	     -0.00058365	     -0.21632333	      0.00172386	     -0.00076185	     21.70403447
      2.58811743	     -0.05966934	     -0.00066928	     -0.20085964	     -0.06199431	      0.88283187	     -0.00058312	     -0.21633158	      0.00174733	     -0.00075506	     21.43792080
      2.58954074	     -0.05970395	     -0.00066972	     -0.20089447	     -0.06199181	      0.88283080	     -0.00058258	     -0.21633968	      0.00177088	     -0.00074763	     21.50099798
      2.59096404	     -0.05973685	     -0.00066735	     -0.20092764	     -0.06198927	      0.88282975	     -0.00058203	     -0.21634759	      0.00179514	     -0.00073943	     21.24961964
      2.59238734	     -0.05976760	     -0.00066789	     -0.20095860	     -0.06198670	      0.88282870	     -0.00058148	     -0.21635530	      0.00181944	     -0.00073067	     21.30465978
      2.59381064	     -0.05979543	     -0.00066578	     -0.20098671	     -0.06198409	      0.88282767	     -0.00058091	     -0.21636273	      0.00184438	     -0.00072119	     21.07236814
      2.59523394	     -0.05982059	     -0.00066644	     -0.20101209	     -0.06198145	      0.88282665	     -0.00058034	     -0.21636985	      0.00186934	     -0.00071116	     21.12058626
      2.59665724	     -0.05984314	     -0.00066488	     -0.20103490	     -0.06197877	      0.88282564	     -0.00057977	     -0.21637660	      0.00189483	     -0.00070040	     20.90802867
      2.59808054	     -0.05986360	     -0.00066600	     -0.20105557	     -0.06197605	      0.88282465	     -0.00057918	     -0.21638296	      0.00192025	     -0.00068904	     20.94416359
      2.59950384	     -0.05988205	     -0.00066520	     -0.20107427	     -0.06197330	      0.88282368	     -0.00057859	     -0.21638892	      0.00194607	     -0.00067697	     20.74796181
      2.60092715	     -0.05989893	     -0.00066685	     -0.20109135	     -0.06197051	      0.88282273	     -0.00057800	     -0.21639449	      0.00197175	     -0.00066432	     20.77070646
      2.60235045	     -0.05991406	     -0.00066683	     -0.20110671	     -0.06196769	      0.88282179	     -0.00057740	     -0.21639965	      0.00199774	     -0.00065103	     20.59452620
      2.60377375	     -0.05992756	     -0.00066901	     -0.20112039	     -0.06196483	      0.88282087	     -0.00057680	     -0.21640440	      0.00202359	     -0.00063721	     20.61409141
      2.60519705	     -0.05993881	     -0.00066984	     -0.20113185	     -0.06196193	      0.88281998	     -0.00057619	     -0.21640873	      0.00204969	     -0.00062276	     20.46490451
      2.60662035	     -0.05994785	     -0.00067263	     -0.20114106	     -0.06195899	      0.88281910	     -0.00057558	     -0.21641261	      0.00207563	     -0.00060775	     20.47840287
      2.60804365	     -0.05995458	     -0.00067427	     -0.20114798	     -0.06195602	      0.88281825	     -0.00057496	     -0.21641602	      0.00210169	     -0.00059207	     20.34876301
      2.60946695	     -0.05995926	     -0.00067761	     -0.20115281	     -0.06195301	      0.88281742	     -0.00057434	     -0.21641895	      0.00212752	     -0.00057575	     20.35538606
      2.61089026	     -0.05996175	     -0.00067991	     -0.20115548	     -0.06194996	      0.88281661	     -0.00057372	     -0.21642140	      0.00215338	     -0.00055870	     20.24585244
      2.61261503	     -0.05996191	     -0.00068494	     -0.20115578	     -0.06194622	      0.88281566	     -0.00057295	     -0.21642370	      0.00218428	     -0.00053714	     20.30288370
      2.61388666	     -0.05995984	     -0.00068661	     -0.20115388	     -0.06194343	      0.88281499	     -0.00057239	     -0.21642494	      0.00220711	     -0.00052049	     20.14021012
      2.61515830	     -0.05995619	     -0.00069024	     -0.20115034	     -0.06194061	      0.88281434	     -0.00057182	     -0.21642577	      0.00222955	     -0.00050330	     20.14647406
      2.61685419	     -0.05994855	     -0.00069381	     -0.20114287	     -0.06193680	      0.88281351	     -0.00057105	     -0.21642626	      0.00225926	     -0.00047941	     20.04948031
      2.61837216	     -0.05993928	     -0.00069872	     -0.20113372	     -0.06193335	      0.88281279	     -0.00057037	     -0.21642610	      0.00228528	     -0.00045721	     20.09890955
      2.61989012	     -0.05992759	     -0.00070107	     -0.20112220	     -0.06192986	      0.88281212	     -0.00056967	     -0.21642539	      0.00231118	     -0.00043415	     19.95047522
      2.62121787	     -0.05991558	     -0.00070581	     -0.20111027	     -0.06192678	      0.88281156	     -0.00056906	     -0.21642431	      0.00233317	     -0.00041344	     20.02020261
      2.62254562	     -0.05990169	     -0.00070835	     -0.20109652	     -0.06192367	      0.88281102	     -0.00056845	     -0.21642281	      0.00235502	     -0.00039212	     19.93127912
      2.62387337	     -0.05988618	     -0.00071213	     -0.20108110	     -0.06192053	      0.88281051	     -0.00056784	     -0.21642090	      0.00237634	     -0.00037033	     19.94124329
      2.62567808	     -0.05986240	     -0.00071576	     -0.20105748	     -0.06191621	      0.88280987	     -0.00056699	     -0.21641765	      0.00240479	     -0.00033990	     19.85695323
      2.62703581	     -0.05984279	     -0.00072023	     -0.20103795	     -0.06191293	      0.88280943	     -0.00056635	     -0.21641473	      0.00242545	     -0.00031653	     19.91522501
      2.62839354	     -0.05982158	     -0.00072279	     -0.20101685	     -0.06190963	      0.88280901	     -0.00056571	     -0.21641140	      0.00244582	     -0.00029269	     19.84286857
      2.62975127	     -0.05979896	     -0.00072661	     -0.20099432	     -0.06190629	      0.88280863	     -0.00056507	     -0.21640770	      0.00246553	     -0.00026852	     19.86369625
      2.63152584	     -0.05976699	     -0.00072992	     -0.20096248	     -0.06190189	      0.88280818	     -0.00056422	     -0.21640228	      0.00249067	     -0.00023644	     19.78744580
      2.63285550	     -0.05974144	     -0.00073425	     -0.20093699	     -0.06189857	      0.88280789	     -0.00056359	     -0.21639781	      0.00250868	     -0.00021219	     19.85654728
      2.63418515	     -0.05971430	     -0.00073666	     -0.20090993	     -0.06189522	      0.88280762	     -0.00056295	     -0.21639298	      0.00252634	     -0.00018771	     19.79965441
      2.63581703	     -0.05967923	     -0.00074125	     -0.20087493	     -0.06189108	      0.88280734	     -0.00056216	     -0.21638658	      0.00254705	     -0.00015758	     19.85347870
      2.63727417	     -0.05964624	     -0.00074343	     -0.20084204	     -0.06188736	      0.88280713	     -0.00056146	     -0.21638044	      0.00256500	     -0.00013056	     19.77073001
      2.63873131	     -0.05961210	     -0.00074802	     -0.20080794	     -0.06188361	      0.88280696	     -0.00056076	     -0.21637389	      0.00258197	     -0.00010363	     19.85704835
      2.64018845	     -0.05957639	     -0.00074996	     -0.20077232	     -0.06187983	      0.88280683	     -0.00056005	     -0.21636695	      0.00259848	     -0.00007671	     19.76831740
      2.64164559	     -0.05953952	     -0.00075475	     -0.20073546	     -0.06187604	      0.88280673	     -0.00055934	     -0.21635963	      0.00261394	     -0.00005000	     19.87448736
      2.64310273	     -0.05950107	     -0.00075648	     -0.20069709	     -0.06187222	      0.88280668	     -0.00055864	     -0.21635193	      0.00262893	     -0.00002341	     19.77415596
      2.64455987	     -0.05946149	     -0.00076156	     -0.20065751	     -0.06186838	      0.88280667	     -0.00055793	     -0.21634385	      0.00264277	      0.00000284	     19.90260806
      2.64601701	     -0.05942023	     -0.00076306	     -0.20061632	     -0.06186452	      0.88280669	     -0.00055722	     -0.21633539	      0.00265615	      0.00002889	     19.78798454
      2.64731853	     -0.05938255	     -0.00076759	     -0.20057861	     -0.06186105	      0.88280674	     -0.00055659	     -0.21632753	      0.00266705	      0.00005177	     19.89197012
      2.64862005	     -0.05934370	     -0.00076989	     -0.20053978	     -0.06185757	      0.88280682	     -0.00055597	     -0.21631937	      0.00267747	      0.00007441	     19.85089650
      2.65019841	     -0.05929544	     -0.00077439	     -0.20049151	     -0.06185334	      0.88280696	     -0.00055521	     -0.21630910	      0.00268896	      0.00010138	     19.92090775
      2.65177677	     -0.05924555	     -0.00077683	     -0.20044163	     -0.06184909	      0.88280714	     -0.00055445	     -0.21629841	      0.00269954	      0.00012789	     19.85909935
      2.65309337	     -0.05920306	     -0.00078132	     -0.20039909	     -0.06184553	      0.88280733	     -0.00055383	     -0.21628917	      0.00270727	      0.00014952	     19.96176200
      2.65440996	     -0.05915932	     -0.00078367	     -0.20035534	     -0.06184196	      0.88280754	     -0.00055320	     -0.21627965	      0.00271439	      0.00017083	     19.93136733
      2.65599779	     -0.05910538	     -0.00078819	     -0.20030134	     -0.06183764	      0.88280783	     -0.00055245	     -0.21626778	      0.00272172	      0.00019595	     20.01507546
      2.65758561	     -0.05904998	     -0.00079037	     -0.20024592	     -0.06183331	      0.88280816	     -0.00055171	     -0.21625550	      0.00272805	      0.00022054	     19.95916681
      2.65885169	     -0.05900544	     -0.00079474	     -0.20020130	     -0.06182986	      0.88280845	     -0.00055112	     -0.21624542	      0.00273196	      0.00023965	     20.06635020
      2.66011776	     -0.05896015	     -0.00079707	     -0.20015597	     -0.06182640	      0.88280877	     -0.00055053	     -0.21623511	      0.00273528	      0.00025841	     20.05565653
      2.66176633	     -0.05890077	     -0.00080160	     -0.20009648	     -0.06182188	      0.88280921	     -0.00054977	     -0.21622134	      0.00273828	      0.00028220	     20.13978335
      2.66341490	     -0.05884085	     -0.00080404	     -0.20003650	     -0.06181737	      0.88280970	     -0.00054901	     -0.21620721	      0.00274015	      0.00030530	     20.10385304
      2.66463535	     -0.05879689	     -0.00080847	     -0.19999242	     -0.06181402	      0.88281008	     -0.00054846	     -0.21619655	      0.00274042	      0.00032180	     20.21398964
      2.66585579	     -0.05875289	     -0.00081097	     -0.19994833	     -0.06181068	      0.88281048	     -0.00054791	     -0.21618574	      0.00274014	      0.00033787	     20.22100142
      2.66758206	     -0.05869123	     -0.00081575	     -0.19988652	     -0.06180595	      0.88281108	     -0.00054713	     -0.21617023	      0.00273843	      0.00035969	     20.31279217
      2.66905995	     -0.05863876	     -0.00081852	     -0.19983394	     -0.06180191	      0.88281163	     -0.00054648	     -0.21615679	      0.00273597	      0.00037753	     20.31438625
      2.67053785	     -0.05858715	     -0.00082335	     -0.19978216	     -0.06179786	      0.88281220	     -0.00054583	     -0.21614323	      0.00273234	      0.00039448	     20.44033008
      2.67201574	     -0.05853588	     -0.00082566	     -0.19973077	     -0.06179383	      0.88281279	     -0.00054518	     -0.21612957	      0.00272797	      0.00041062	     20.42178127
      2.67349364	     -0.05848591	     -0.00083122	     -0.19968061	     -0.06178980	      0.88281341	     -0.00054455	     -0.21611586	      0.00272236	      0.00042574	     20.59501468
      2.67477196	     -0.05844283	     -0.00083298	     -0.19963742	     -0.06178633	      0.88281396	     -0.00054400	     -0.21610396	      0.00271703	      0.00043814	     20.55814729
      2.67605029	     -0.05840078	     -0.00083694	     -0.19959519	     -0.06178286	      0.88281453	     -0.00054346	     -0.21609205	      0.00271081	      0.00044974	     20.65716040
      2.67763608	     -0.05834932	     -0.00084018	     -0.19954356	     -0.06177856	      0.88281526	     -0.00054280	     -0.21607729	      0.00270230	      0.00046312	     20.69429325
      2.67922186	     -0.05829943	     -0.00084552	     -0.19949344	     -0.06177429	      0.88281600	     -0.00054214	     -0.21606255	      0.00269260	      0.00047529	     20.86122306
      2.68049617	     -0.05825982	     -0.00084726	     -0.19945370	     -0.06177086	      0.88281661	     -0.00054162	     -0.21605076	      0.00268431	      0.00048429	     20.83804063
      2.68177048	     -0.05822156	     -0.00085106	     -0.19941525	     -0.06176744	      0.88281723	     -0.00054111	     -0.21603901	      0.00267524	      0.00049244	     20.94056254
      2.68338259	     -0.05817416	     -0.00085423	     -0.19936766	     -0.06176314	      0.88281804	     -0.00054047	     -0.21602426	      0.00266305	      0.00050165	     20.98739213
      2.68499469	     -0.05812862	     -0.00085963	     -0.19932186	     -0.06175886	      0.88281885	     -0.00053983	     -0.21600962	      0.00264977	      0.00050951	     21.17713637
      2.68621280	     -0.05809455	     -0.00086088	     -0.19928765	     -0.06175564	      0.88281947	     -0.00053936	     -0.21599866	      0.00263938	      0.00051468	     21.14499014
      2.68743090	     -0.05806161	     -0.00086411	     -0.19925453	     -0.06175243	      0.88282010	     -0.00053890	     -0.21598779	      0.00262836	      0.00051909	     21.24063034
      2.68912219	     -0.05801666	     -0.00086717	     -0.19920935	     -0.06174800	      0.88282099	     -0.00053826	     -0.21597283	      0.00261239	      0.00052411	     21.30473109
      2.69081348	     -0.05797357	     -0.00087240	     -0.19916598	     -0.06174359	      0.88282188	     -0.00053764	     -0.21595805	      0.00259540	      0.00052779	     21.51354841
      2.69197264	     -0.05794409	     -0.00087315	     -0.19913637	     -0.06174059	      0.88282249	     -0.00053722	     -0.21594802	      0.00258350	      0.00052966	     21.46941559
      2.69313179	     -0.05791575	     -0.00087586	     -0.19910786	     -0.06173760	      0.88282310	     -0.00053680	     -0.21593807	      0.00257108	      0.00053092	     21.55630793
      2.69494348	     -0.05787244	     -0.00087899	     -0.19906429	     -0.06173296	      0.88282407	     -0.00053617	     -0.21592270	      0.00255107	      0.00053181	     21.63711313
      2.69642283	     -0.05783857	     -0.00088269	     -0.19903018	     -0.06172920	      0.88282485	     -0.00053566	     -0.21591032	      0.00253405	      0.00053154	     21.77224312
      2.69790218	     -0.05780524	     -0.00088439	     -0.19899665	     -0.06172547	      0.88282564	     -0.00053516	     -0.21589808	      0.00251668	      0.00053047	     21.79764151
      2.69938154	     -0.05777382	     -0.00088878	     -0.19896497	     -0.06172176	      0.88282642	     -0.00053467	     -0.21588600	      0.00249866	      0.00052851	     21.97756700
      2.70069700	     -0.05774591	     -0.00088984	     -0.19893690	     -0.06171848	      0.88282712	     -0.00053425	     -0.21587540	      0.00248246	      0.00052618	     21.96915807
      2.70201247	     -0.05771962	     -0.00089328	     -0.19891038	     -0.06171523	      0.88282781	     -0.00053383	     -0.21586493	      0.00246577	      0.00052321	     22.09892172
      2.70332794	     -0.05769342	     -0.00089516	     -0.19888399	     -0.06171199	      0.88282849	     -0.00053343	     -0.21585460	      0.00244887	      0.00051972	     22.14379896
      2.70502230	     -0.05766167	     -0.00089930	     -0.19885195	     -0.06170786	      0.88282937	     -0.00053292	     -0.21584149	      0.00242654	      0.00051445	     22.30328704
      2.70635544	     -0.05763693	     -0.00090048	     -0.19882703	     -0.06170464	      0.88283005	     -0.00053253	     -0.21583136	      0.00240876	      0.00050980	     22.30909271
      2.70768857	     -0.05761379	     -0.00090378	     -0.19880366	     -0.06170144	      0.88283073	     -0.00053215	     -0.21582137	      0.00239057	      0.00050469	     22.43505020
      2.70902171	     -0.05759082	     -0.00090549	     -0.19878050	     -0.06169827	      0.88283140	     -0.00053178	     -0.21581153	      0.00237219	      0.00049924	     22.47705654
      2.71070489	     -0.05756354	     -0.00090943	     -0.19875293	     -0.06169429	      0.88283223	     -0.00053132	     -0.21579932	      0.00234850	      0.00049185	     22.63820163
      2.71201261	     -0.05754218	     -0.00091024	     -0.19873140	     -0.06169123	      0.88283287	     -0.00053098	     -0.21578999	      0.00232995	      0.00048585	     22.63711370
      2.71332032	     -0.05752236	     -0.00091313	     -0.19871136	     -0.06168820	      0.88283350	     -0.00053065	     -0.21578079	      0.00231105	      0.00047959	     22.75245289
      2.71462804	     -0.05750261	     -0.00091458	     -0.19869141	     -0.06168519	      0.88283413	     -0.00053033	     -0.21577173	      0.00229201	      0.00047318	     22.79641791
      2.71638526	     -0.05747784	     -0.00091810	     -0.19866635	     -0.06168119	      0.88283495	     -0.00052991	     -0.21575975	      0.00226601	      0.00046428	     22.95085717
      2.71768024	     -0.05745939	     -0.00091856	     -0.19864773	     -0.06167826	      0.88283555	     -0.00052961	     -0.21575108	      0.00224676	      0.00045764	     22.94970813
      2.71897523	     -0.05744254	     -0.00092097	     -0.19863067	     -0.06167537	      0.88283613	     -0.00052932	     -0.21574254	      0.00222720	      0.00045088	     23.05510681
      2.72056789	     -0.05742167	     -0.00092193	     -0.19860958	     -0.06167184	      0.88283685	     -0.00052898	     -0.21573221	      0.00220302	      0.00044253	     23.09528644
      2.72197807	     -0.05740494	     -0.00092479	     -0.19859262	     -0.06166875	      0.88283746	     -0.00052870	     -0.21572322	      0.00218130	      0.00043505	     23.23319684
      2.72338826	     -0.05738743	     -0.00092486	     -0.19857493	     -0.06166569	      0.88283807	     -0.00052842	     -0.21571438	      0.00215958	      0.00042761	     23.23792091
      2.72479844	     -0.05737203	     -0.00092764	     -0.19855929	     -0.06166266	      0.88283867	     -0.00052815	     -0.21570567	      0.00213759	      0.00042011	     23.37885985
      2.72620863	     -0.05735559	     -0.00092733	     -0.19854268	     -0.06165966	      0.88283926	     -0.00052790	     -0.21569711	      0.00211564	      0.00041268	     23.37606183
      2.72761881	     -0.05734151	     -0.00093005	     -0.19852837	     -0.06165669	      0.88283983	     -0.00052766	     -0.21568869	      0.00209342	      0.00040520	     23.52009708
      2.72902900	     -0.05732609	     -0.00092933	     -0.19851279	     -0.06165375	      0.88284040	     -0.00052742	     -0.21568041	      0.00207127	      0.00039782	     23.50768558
      2.73043918	     -0.05731337	     -0.00093203	     -0.19849983	     -0.06165085	      0.88284096	     -0.00052721	     -0.21567226	      0.00204882	      0.00039044	     23.65490509
      2.73184937	     -0.05729892	     -0.00093087	     -0.19848523	     -0.06164797	      0.88284150	     -0.00052700	     -0.21566425	      0.00202644	      0.00038320	     23.63165437
      2.73325955	     -0.05728753	     -0.00093358	     -0.19847360	     -0.06164513	      0.88284204	     -0.00052680	     -0.21565637	      0.00200376	      0.00037598	     23.78379787
      2.73466974	     -0.05727388	     -0.00093195	     -0.19845981	     -0.06164232	      0.88284256	     -0.00052662	     -0.21564864	      0.00198121	      0.00036894	     23.74837209
      2.73607992	     -0.05726369	     -0.00093475	     -0.19844938	     -0.06163955	      0.88284308	     -0.00052645	     -0.21564101	      0.00195835	      0.00036194	     23.90701259
      2.73733074	     -0.05725237	     -0.00093329	     -0.19843793	     -0.06163711	      0.88284353	     -0.00052630	     -0.21563437	      0.00193816	      0.00035593	     23.86951062
      2.73858155	     -0.05724323	     -0.00093443	     -0.19842860	     -0.06163470	      0.88284397	     -0.00052617	     -0.21562781	      0.00191779	      0.00034998	     23.95071840
      2.74012985	     -0.05723116	     -0.00093386	     -0.19841634	     -0.06163175	      0.88284450	     -0.00052601	     -0.21561983	      0.00189257	      0.00034280	     23.97709269
      2.74167814	     -0.05722172	     -0.00093565	     -0.19840666	     -0.06162884	      0.88284503	     -0.00052587	     -0.21561199	      0.00186715	      0.00033573	     24.10361947
      2.74295043	     -0.05721248	     -0.00093415	     -0.19839730	     -0.06162647	      0.88284545	     -0.00052577	     -0.21560567	      0.00184633	      0.00033005	     24.07849604
      2.74422272	     -0.05720590	     -0.00093517	     -0.19839052	     -0.06162414	      0.88284587	     -0.00052567	     -0.21559946	      0.00182540	      0.00032439	     24.15438721
      2.74577799	     -0.05719741	     -0.00093435	     -0.19838185	     -0.06162132	      0.88284637	     -0.00052557	     -0.21559204	      0.00179990	      0.00031752	     24.17396950
      2.74733327	     -0.05719231	     -0.00093638	     -0.19837650	     -0.06161854	      0.88284686	     -0.00052548	     -0.21558481	      0.00177427	      0.00031061	     24.30326634
      2.74855513	     -0.05718696	     -0.00093480	     -0.19837103	     -0.06161638	      0.88284723	     -0.00052541	     -0.21557931	      0.00175426	      0.00030519	     24.26528360
      2.74977699	     -0.05718468	     -0.00093565	     -0.19836857	     -0.06161425	      0.88284760	     -0.00052536	     -0.21557397	      0.00173419	      0.00029967	     24.32617735
      2.75139773	     -0.05718164	     -0.00093497	     -0.19836534	     -0.06161146	      0.88284808	     -0.00052530	     -0.21556715	      0.00170771	      0.00029222	     24.35232635
      2.75301848	     -0.05718328	     -0.00093690	     -0.19836671	     -0.06160872	      0.88284855	     -0.00052525	     -0.21556064	      0.00168126	      0.00028446	     24.47435381
      2.75419676	     -0.05718320	     -0.00093501	     -0.19836652	     -0.06160675	      0.88284888	     -0.00052523	     -0.21555616	      0.00166224	      0.00027863	     24.43351487
      2.75537504	     -0.05718676	     -0.00093548	     -0.19836993	     -0.06160480	      0.88284921	     -0.00052521	     -0.21555187	      0.00164324	      0.00027252	     24.48071476
      2.75707913	     -0.05719326	     -0.00093458	     -0.19837623	     -0.06160202	      0.88284966	     -0.00052519	     -0.21554609	      0.00161601	      0.00026316	     24.50861235
      2.75852608	     -0.05720270	     -0.00093529	     -0.19838548	     -0.06159970	      0.88285004	     -0.00052519	     -0.21554157	      0.00159309	      0.00025461	     24.57799780
      2.75997302	     -0.05721175	     -0.00093331	     -0.19839440	     -0.06159741	      0.88285040	     -0.00052520	     -0.21553746	      0.00157053	      0.00024548	     24.57903517
      2.76141997	     -0.05722652	     -0.00093439	     -0.19840898	     -0.06159516	      0.88285075	     -0.00052521	     -0.21553375	      0.00154818	      0.00023562	     24.66188962
      2.76286691	     -0.05723973	     -0.00093114	     -0.19842209	     -0.06159293	      0.88285108	     -0.00052524	     -0.21553050	      0.00152630	      0.00022504	     24.64295119
      2.76410544	     -0.05725628	     -0.00093202	     -0.19843849	     -0.06159105	      0.88285135	     -0.00052527	     -0.21552807	      0.00150779	      0.00021528	     24.70687551
      2.76534398	     -0.05727106	     -0.00092989	     -0.19845319	     -0.06158920	      0.88285161	     -0.00052530	     -0.21552597	      0.00148967	      0.00020494	     24.71276969
      2.76691008	     -0.05729293	     -0.00092880	     -0.19847492	     -0.06158688	      0.88285192	     -0.00052535	     -0.21552376	      0.00146721	      0.00019092	     24.77002889
      2.76847619	     -0.05731324	     -0.00092473	     -0.19849518	     -0.06158460	      0.88285221	     -0.00052541	     -0.21552205	      0.00144541	      0.00017593	     24.77052486
      2.76972016	     -0.05733373	     -0.00092443	     -0.19851556	     -0.06158281	      0.88285242	     -0.00052547	     -0.21552099	      0.00142846	      0.00016327	     24.82723097
      2.77096413	     -0.05735270	     -0.00092139	     -0.19853449	     -0.06158105	      0.88285262	     -0.00052552	     -0.21552024	      0.00141201	      0.00014999	     24.82684697
      2.77255439	     -0.05737977	     -0.00091904	     -0.19856149	     -0.06157882	      0.88285284	     -0.00052561	     -0.21551969	      0.00139158	      0.00013208	     24.87464113
      2.77414465	     -0.05740525	     -0.00091350	     -0.19858698	     -0.06157662	      0.88285304	     -0.00052570	     -0.21551959	      0.00137201	      0.00011316	     24.85287943
      2.77533896	     -0.05742866	     -0.00091249	     -0.19861033	     -0.06157499	      0.88285316	     -0.00052577	     -0.21551978	      0.00135776	      0.00009824	     24.90217470
      2.77653327	     -0.05745055	     -0.00090888	     -0.19863223	     -0.06157338	      0.88285327	     -0.00052585	     -0.21552023	      0.00134407	      0.00008278	     24.89265281
      2.77820323	     -0.05748431	     -0.00090528	     -0.19866597	     -0.06157115	      0.88285339	     -0.00052597	     -0.21552126	      0.00132576	      0.00006020	     24.92710707
      2.77987320	     -0.05751713	     -0.00089874	     -0.19869886	     -0.06156895	      0.88285347	     -0.00052609	     -0.21552277	      0.00130860	      0.00003656	     24.88241289
      2.78101738	     -0.05754368	     -0.00089749	     -0.19872538	     -0.06156746	      0.88285350	     -0.00052619	     -0.21552405	      0.00129739	      0.00001970	     24.93245875
      2.78216157	     -0.05756851	     -0.00089375	     -0.19875025	     -0.06156598	      0.88285352	     -0.00052628	     -0.21552555	      0.00128680	      0.00000238	     24.91698575
      2.78394509	     -0.05760937	     -0.00088903	     -0.19879116	     -0.06156370	      0.88285350	     -0.00052644	     -0.21552827	      0.00127137	     -0.00002552	     24.93626332
      2.78541168	     -0.05764234	     -0.00088367	     -0.19882422	     -0.06156184	      0.88285344	     -0.00052658	     -0.21553084	      0.00125981	     -0.00004919	     24.89302029
      2.78687826	     -0.05767714	     -0.00088057	     -0.19885907	     -0.06156000	      0.88285335	     -0.00052672	     -0.21553367	      0.00124918	     -0.00007348	     24.95178997
      2.78834485	     -0.05770926	     -0.00087429	     -0.19889131	     -0.06155818	      0.88285323	     -0.00052687	     -0.21553673	      0.00123967	     -0.00009818	     24.86127988
      2.78963666	     -0.05774062	     -0.00087207	     -0.19892272	     -0.06155658	      0.88285308	     -0.00052701	     -0.21553958	      0.00123199	     -0.00012026	     24.92452342
      2.79092847	     -0.05777017	     -0.00086719	     -0.19895238	     -0.06155499	      0.88285291	     -0.00052716	     -0.21554259	      0.00122518	     -0.00014250	     24.85581582
      2.79222028	     -0.05780121	     -0.00086391	     -0.19898349	     -0.06155342	      0.88285272	     -0.00052731	     -0.21554575	      0.00121905	     -0.00016487	     24.86825283
      2.79394254	     -0.05784158	     -0.00085769	     -0.19902403	     -0.06155132	      0.88285241	     -0.00052752	     -0.21555019	      0.00121213	     -0.00019473	     24.78797191
      2.79526373	     -0.05787451	     -0.00085506	     -0.19905705	     -0.06154972	      0.88285213	     -0.00052768	     -0.21555375	      0.00120764	     -0.00021764	     24.83574334
      2.79658492	     -0.05790570	     -0.00085013	     -0.19908838	     -0.06154813	      0.88285183	     -0.00052785	     -0.21555746	      0.00120404	     -0.00024039	     24.75274308
      2.79790611	     -0.05793837	     -0.00084678	     -0.19912117	     -0.06154654	      0.88285150	     -0.00052803	     -0.21556130	      0.00120115	     -0.00026296	     24.75531914
      2.79960364	     -0.05798000	     -0.00084043	     -0.19916300	     -0.06154451	      0.88285103	     -0.00052826	     -0.21556649	      0.00119869	     -0.00029155	     24.64702025
      2.80090247	     -0.05801353	     -0.00083769	     -0.19919665	     -0.06154295	      0.88285064	     -0.00052844	     -0.21557063	      0.00119760	     -0.00031311	     24.69012211
      2.80220129	     -0.05804534	     -0.00083258	     -0.19922864	     -0.06154139	      0.88285022	     -0.00052863	     -0.21557492	      0.00119739	     -0.00033426	     24.59832716
      2.80377140	     -0.05808400	     -0.00082809	     -0.19926748	     -0.06153951	      0.88284967	     -0.00052885	     -0.21558024	      0.00119803	     -0.00035926	     24.61572324
      2.80534152	     -0.05812069	     -0.00082052	     -0.19930445	     -0.06153763	      0.88284909	     -0.00052909	     -0.21558570	      0.00119992	     -0.00038342	     24.44946151
      2.80652813	     -0.05815015	     -0.00081786	     -0.19933404	     -0.06153621	      0.88284862	     -0.00052926	     -0.21558991	      0.00120184	     -0.00040115	     24.50354538
      2.80771475	     -0.05817833	     -0.00081283	     -0.19936242	     -0.06153478	      0.88284814	     -0.00052944	     -0.21559420	      0.00120449	     -0.00041832	     24.41994897
      2.80941192	     -0.05821843	     -0.00080662	     -0.19940279	     -0.06153273	      0.88284741	     -0.00052970	     -0.21560043	      0.00120921	     -0.00044192	     24.39251379
      2.81088119	     -0.05825189	     -0.00079959	     -0.19943653	     -0.06153095	      0.88284674	     -0.00052993	     -0.21560592	      0.00121435	     -0.00046135	     24.26507228
      2.81235045	     -0.05828613	     -0.00079470	     -0.19947101	     -0.06152916	      0.88284605	     -0.00053016	     -0.21561146	      0.00122022	     -0.00047987	     24.29916854
      2.81381972	     -0.05831902	     -0.00078676	     -0.19950421	     -0.06152736	      0.88284533	     -0.00053038	     -0.21561709	      0.00122714	     -0.00049732	     24.11708972
      2.81510897	     -0.05834885	     -0.00078266	     -0.19953427	     -0.06152578	      0.88284468	     -0.00053059	     -0.21562207	      0.00123365	     -0.00051184	     24.16523029
      2.81639822	     -0.05837751	     -0.00077610	     -0.19956320	     -0.06152418	      0.88284401	     -0.00053079	     -0.21562710	      0.00124095	     -0.00052549	     24.03995417
      2.81768747	     -0.05840628	     -0.00077078	     -0.19959223	     -0.06152258	      0.88284333	     -0.00053099	     -0.21563217	      0.00124875	     -0.00053836	     24.01802261
      2.81945860	     -0.05844469	     -0.00076192	     -0.19963104	     -0.06152036	      0.88284236	     -0.00053127	     -0.21563919	      0.00126057	     -0.00055470	     23.87520826
      2.82078337	     -0.05847315	     -0.00075713	     -0.19965975	     -0.06151868	      0.88284162	     -0.00053147	     -0.21564447	      0.00126998	     -0.00056593	     23.90618459
      2.82210813	     -0.05850073	     -0.00075033	     -0.19968764	     -0.06151699	      0.88284086	     -0.00053168	     -0.21564976	      0.00128014	     -0.00057621	     23.77449252
      2.82343289	     -0.05852821	     -0.00074481	     -0.19971541	     -0.06151529	      0.88284009	     -0.00053189	     -0.21565507	      0.00129076	     -0.00058566	     23.75262326
      2.82516731	     -0.05856296	     -0.00073585	     -0.19975057	     -0.06151304	      0.88283906	     -0.00053216	     -0.21566201	      0.00130564	     -0.00059669	     23.58898087
      2.82646681	     -0.05858875	     -0.00073109	     -0.19977663	     -0.06151133	      0.88283828	     -0.00053236	     -0.21566720	      0.00131724	     -0.00060409	     23.62523553
      2.82776630	     -0.05861343	     -0.00072441	     -0.19980163	     -0.06150961	      0.88283749	     -0.00053256	     -0.21567236	      0.00132951	     -0.00061070	     23.49734184
      2.82936134	     -0.05864295	     -0.00071795	     -0.19983151	     -0.06150748	      0.88283652	     -0.00053280	     -0.21567863	      0.00134509	     -0.00061787	     23.49827700
      2.83079011	     -0.05866808	     -0.00071032	     -0.19985701	     -0.06150555	      0.88283563	     -0.00053302	     -0.21568418	      0.00135981	     -0.00062335	     23.32227846
      2.83221888	     -0.05869251	     -0.00070522	     -0.19988175	     -0.06150359	      0.88283473	     -0.00053323	     -0.21568964	      0.00137486	     -0.00062806	     23.37352838
      2.83364765	     -0.05871541	     -0.00069751	     -0.19990502	     -0.06150162	      0.88283383	     -0.00053344	     -0.21569500	      0.00139065	     -0.00063186	     23.17812274
      2.83507641	     -0.05873786	     -0.00069281	     -0.19992778	     -0.06149962	      0.88283293	     -0.00053365	     -0.21570023	      0.00140663	     -0.00063494	     23.25203782
      2.83650518	     -0.05875875	     -0.00068509	     -0.19994905	     -0.06149760	      0.88283202	     -0.00053386	     -0.21570533	      0.00142333	     -0.00063718	     23.03737803
      2.83793395	     -0.05877887	     -0.00068079	     -0.19996947	     -0.06149555	      0.88283111	     -0.00053407	     -0.21571028	      0.00144007	     -0.00063878	     23.13845355
      2.83936272	     -0.05879691	     -0.00067293	     -0.19998790	     -0.06149348	      0.88283020	     -0.00053427	     -0.21571505	      0.00145748	     -0.00063963	     22.90614052
      2.84064608	     -0.05881191	     -0.00066907	     -0.20000318	     -0.06149160	      0.88282937	     -0.00053445	     -0.21571915	      0.00147310	     -0.00063994	     22.98528175
      2.84192945	     -0.05882512	     -0.00066301	     -0.20001671	     -0.06148970	      0.88282855	     -0.00053463	     -0.21572306	      0.00148917	     -0.00063973	     22.86076369
      2.84347700	     -0.05883952	     -0.00065753	     -0.20003146	     -0.06148738	      0.88282756	     -0.00053484	     -0.21572749	      0.00150866	     -0.00063893	     22.87768311
      2.84502454	     -0.05885201	     -0.00065029	     -0.20004434	     -0.06148503	      0.88282658	     -0.00053505	     -0.21573158	      0.00152869	     -0.00063748	     22.71002028
      2.84633475	     -0.05886159	     -0.00064679	     -0.20005419	     -0.06148302	      0.88282574	     -0.00053522	     -0.21573478	      0.00154564	     -0.00063589	     22.78774442
      2.84764496	     -0.05886973	     -0.00064139	     -0.20006264	     -0.06148098	      0.88282491	     -0.00053539	     -0.21573772	      0.00156299	     -0.00063385	     22.67185261
      2.84895516	     -0.05887670	     -0.00063747	     -0.20006989	     -0.06147892	      0.88282408	     -0.00053555	     -0.21574041	      0.00158039	     -0.00063147	     22.68049398
      2.85071846	     -0.05888397	     -0.00063109	     -0.20007755	     -0.06147611	      0.88282297	     -0.00053577	     -0.21574358	      0.00160422	     -0.00062765	     22.56257965
      2.85204940	     -0.05888813	     -0.00062841	     -0.20008196	     -0.06147397	      0.88282214	     -0.00053593	     -0.21574564	      0.00162221	     -0.00062436	     22.63814030
      2.85338035	     -0.05889088	     -0.00062414	     -0.20008499	     -0.06147180	      0.88282131	     -0.00053609	     -0.21574740	      0.00164052	     -0.00062063	     22.54057133
      2.85471130	     -0.05889240	     -0.00062137	     -0.20008676	     -0.06146960	      0.88282049	     -0.00053625	     -0.21574885	      0.00165881	     -0.00061650	     22.56096569
      2.85646801	     -0.05889187	     -0.00061643	     -0.20008659	     -0.06146667	      0.88281941	     -0.00053644	     -0.21575028	      0.00168319	     -0.00061035	     22.45447788
      2.85777767	     -0.05888987	     -0.00061480	     -0.20008479	     -0.06146445	      0.88281861	     -0.00053659	     -0.21575097	      0.00170122	     -0.00060532	     22.53404522
      2.85908732	     -0.05888638	     -0.00061153	     -0.20008155	     -0.06146221	      0.88281782	     -0.00053673	     -0.21575133	      0.00171946	     -0.00059980	     22.45512330
      2.86069566	     -0.05888045	     -0.00060946	     -0.20007588	     -0.06145943	      0.88281686	     -0.00053689	     -0.21575133	      0.00174175	     -0.00059247	     22.51165053
      2.86213227	     -0.05887336	     -0.00060597	     -0.20006905	     -0.06145691	      0.88281602	     -0.00053703	     -0.21575090	      0.00176185	     -0.00058532	     22.40004725
      2.86356889	     -0.05886494	     -0.00060512	     -0.20006083	     -0.06145436	      0.88281518	     -0.00053716	     -0.21575007	      0.00178172	     -0.00057771	     22.49803767
      2.86500551	     -0.05885489	     -0.00060196	     -0.20005104	     -0.06145179	      0.88281436	     -0.00053729	     -0.21574886	      0.00180183	     -0.00056950	     22.38041638
      2.86644212	     -0.05884368	     -0.00060177	     -0.20004000	     -0.06144919	      0.88281355	     -0.00053741	     -0.21574725	      0.00182163	     -0.00056086	     22.49699868
      2.86787874	     -0.05883097	     -0.00059887	     -0.20002754	     -0.06144656	      0.88281275	     -0.00053752	     -0.21574527	      0.00184169	     -0.00055163	     22.37130548
      2.86931536	     -0.05881711	     -0.00059939	     -0.20001383	     -0.06144390	      0.88281196	     -0.00053763	     -0.21574292	      0.00186138	     -0.00054194	     22.51032942
      2.87075198	     -0.05880168	     -0.00059672	     -0.19999863	     -0.06144121	      0.88281119	     -0.00053772	     -0.21574020	      0.00188133	     -0.00053158	     22.37347847
      2.87218859	     -0.05878519	     -0.00059795	     -0.19998226	     -0.06143849	      0.88281043	     -0.00053781	     -0.21573713	      0.00190078	     -0.00052072	     22.53268611
      2.87347126	     -0.05876910	     -0.00059603	     -0.19996636	     -0.06143604	      0.88280977	     -0.00053788	     -0.21573410	      0.00191832	     -0.00051040	     22.41360090
      2.87475393	     -0.05875212	     -0.00059642	     -0.19994951	     -0.06143357	      0.88280912	     -0.00053794	     -0.21573079	      0.00193545	     -0.00049962	     22.47770294
      2.87631874	     -0.05872998	     -0.00059539	     -0.19992756	     -0.06143052	      0.88280835	     -0.00053800	     -0.21572638	      0.00195623	     -0.00048574	     22.43657615
      2.87788356	     -0.05870651	     -0.00059644	     -0.19990421	     -0.06142745	      0.88280760	     -0.00053806	     -0.21572159	      0.00197644	     -0.00047117	     22.55501241
      2.87918808	     -0.05868558	     -0.00059495	     -0.19988344	     -0.06142486	      0.88280700	     -0.00053809	     -0.21571731	      0.00199323	     -0.00045839	     22.46187464
      2.88049259	     -0.05866377	     -0.00059557	     -0.19986174	     -0.06142225	      0.88280641	     -0.00053812	     -0.21571276	      0.00200950	     -0.00044520	     22.53004398
      2.88206362	     -0.05863621	     -0.00059471	     -0.19983434	     -0.06141908	      0.88280572	     -0.00053813	     -0.21570694	      0.00202884	     -0.00042865	     22.49320125
      2.88363464	     -0.05860744	     -0.00059619	     -0.19980566	     -0.06141587	      0.88280506	     -0.00053814	     -0.21570077	      0.00204747	     -0.00041151	     22.63388764
      2.88489122	     -0.05858322	     -0.00059484	     -0.19978157	     -0.06141329	      0.88280455	     -0.00053813	     -0.21569557	      0.00206227	     -0.00039728	     22.53880188
      2.88614781	     -0.05855820	     -0.00059551	     -0.19975662	     -0.06141069	      0.88280406	     -0.00053811	     -0.21569016	      0.00207653	     -0.00038275	     22.60110025
      2.88777824	     -0.05852431	     -0.00059499	     -0.19972286	     -0.06140729	      0.88280346	     -0.00053808	     -0.21568280	      0.00209465	     -0.00036337	     22.58509886
      2.88940867	     -0.05848917	     -0.00059666	     -0.19968778	     -0.06140386	      0.88280288	     -0.00053803	     -0.21567507	      0.00211193	     -0.00034361	     22.74121880
      2.89062348	     -0.05846190	     -0.00059538	     -0.19966061	     -0.06140129	      0.88280247	     -0.00053798	     -0.21566908	      0.00212463	     -0.00032859	     22.65125292
      2.89183830	     -0.05843394	     -0.00059605	     -0.19963270	     -0.06139870	      0.88280208	     -0.00053792	     -0.21566288	      0.00213675	     -0.00031345	     22.71623682
      2.89354288	     -0.05839333	     -0.00059584	     -0.19959218	     -0.06139504	      0.88280157	     -0.00053782	     -0.21565384	      0.00215318	     -0.00029195	     22.72868618
      2.89524747	     -0.05835144	     -0.00059789	     -0.19955032	     -0.06139136	      0.88280109	     -0.00053771	     -0.21564440	      0.00216849	     -0.00027030	     22.91997604
      2.89640000	     -0.05832213	     -0.00059668	     -0.19952107	     -0.06138885	      0.88280078	     -0.00053762	     -0.21563780	      0.00217853	     -0.00025551	     22.83041533
      2.89755253	     -0.05829232	     -0.00059740	     -0.19949129	     -0.06138634	      0.88280050	     -0.00053753	     -0.21563101	      0.00218789	     -0.00024074	     22.89774938
      2.89938982	     -0.05824369	     -0.00059772	     -0.19944268	     -0.06138230	      0.88280008	     -0.00053736	     -0.21561984	      0.00220186	     -0.00021713	     22.94621355
      2.90087771	     -0.05820352	     -0.00059917	     -0.19940250	     -0.06137902	      0.88279977	     -0.00053720	     -0.21561048	      0.00221208	     -0.00019808	     23.06883671
      2.90236559	     -0.05816254	     -0.00059890	     -0.19936154	     -0.06137572	      0.88279949	     -0.00053704	     -0.21560085	      0.00222158	     -0.00017909	     23.06831913
      2.90385348	     -0.05812093	     -0.00060124	     -0.19931988	     -0.06137241	      0.88279923	     -0.00053686	     -0.21559095	      0.00222995	     -0.00016031	     23.25609621
      2.90516424	     -0.05808352	     -0.00060075	     -0.19928247	     -0.06136948	      0.88279903	     -0.00053669	     -0.21558203	      0.00223686	     -0.00014387	     23.22400941
      2.90647499	     -0.05804575	     -0.00060254	     -0.19924465	     -0.06136655	      0.88279886	     -0.00053650	     -0.21557292	      0.00224292	     -0.00012768	     23.35681092
      2.90778575	     -0.05800757	     -0.00060311	     -0.19920643	     -0.06136360	      0.88279870	     -0.00053631	     -0.21556362	      0.00224849	     -0.00011165	     23.39733481
      2.90951553	     -0.05795697	     -0.00060561	     -0.19915572	     -0.06135971	      0.88279853	     -0.00053604	     -0.21555109	      0.00225478	     -0.00009087	     23.57444078
      2.91084793	     -0.05791764	     -0.00060591	     -0.19911634	     -0.06135670	      0.88279841	     -0.00053582	     -0.21554125	      0.00225909	     -0.00007508	     23.57680228
      2.91218033	     -0.05787818	     -0.00060830	     -0.19907677	     -0.06135369	      0.88279832	     -0.00053559	     -0.21553127	      0.00226259	     -0.00005958	     23.72584499
      2.91351273	     -0.05783840	     -0.00060952	     -0.19903690	     -0.06135067	      0.88279826	     -0.00053535	     -0.21552113	      0.00226556	     -0.00004426	     23.78196066
      2.91522480	     -0.05778741	     -0.00061300	     -0.19898575	     -0.06134679	      0.88279820	     -0.00053503	     -0.21550792	      0.00226822	     -0.00002496	     23.98728712
      2.91652945	     -0.05774870	     -0.00061396	     -0.19894694	     -0.06134383	      0.88279817	     -0.00053477	     -0.21549772	      0.00226964	     -0.00001044	     23.99673464
      2.91783410	     -0.05771048	     -0.00061698	     -0.19890856	     -0.06134087	      0.88279817	     -0.00053451	     -0.21548744	      0.00227021	      0.00000379	     24.15083644
      2.91941734	     -0.05766462	     -0.00061917	     -0.19886254	     -0.06133727	      0.88279819	     -0.00053417	     -0.21547486	      0.00227016	      0.00002078	     24.22328304
      2.92083868	     -0.05762428	     -0.00062322	     -0.19882199	     -0.06133405	      0.88279823	     -0.00053386	     -0.21546352	      0.00226910	      0.00003564	     24.42883964
      2.92226002	     -0.05758463	     -0.00062502	     -0.19878219	     -0.06133082	      0.88279829	     -0.00053353	     -0.21545215	      0.00226749	      0.00005023	     24.46104085
      2.92368136	     -0.05754611	     -0.00062955	     -0.19874343	     -0.06132760	      0.88279837	     -0.00053320	     -0.21544078	      0.00226490	      0.00006438	     24.68318020
      2.92510270	     -0.05750846	     -0.00063144	     -0.19870561	     -0.06132439	      0.88279847	     -0.00053285	     -0.21542944	      0.00226187	      0.00007823	     24.70351981
      2.92652404	     -0.05747220	     -0.00063646	     -0.19866909	     -0.06132117	      0.88279859	     -0.00053249	     -0.21541815	      0.00225792	      0.00009159	     24.94060383
      2.92794538	     -0.05743684	     -0.00063833	     -0.19863355	     -0.06131797	      0.88279873	     -0.00053213	     -0.21540693	      0.00225371	      0.00010466	     24.94224840
      2.92936672	     -0.05740286	     -0.00064380	     -0.19859929	     -0.06131477	      0.88279889	     -0.00053175	     -0.21539580	      0.00224866	      0.00011721	     25.20078765
      2.93064038	     -0.05737306	     -0.00064567	     -0.19856931	     -0.06131191	      0.88279905	     -0.00053140	     -0.21538592	      0.00224404	      0.00012820	     25.19668856
      2.93191404	     -0.05734419	     -0.00064981	     -0.19854020	     -0.06130905	      0.88279922	     -0.00053105	     -0.21537613	      0.00223886	      0.00013879	     25.36001407
      2.93344802	     -0.05731018	     -0.00065320	     -0.19850595	     -0.06130562	      0.88279944	     -0.00053061	     -0.21536447	      0.00223232	      0.00015116	     25.43723148
      2.93498199	     -0.05727759	     -0.00065867	     -0.19847306	     -0.06130220	      0.88279968	     -0.00053016	     -0.21535298	      0.00222512	      0.00016303	     25.66751324
      2.93626801	     -0.05725081	     -0.00066082	     -0.19844608	     -0.06129935	      0.88279990	     -0.00052977	     -0.21534347	      0.00221893	      0.00017268	     25.66970296
      2.93755404	     -0.05722481	     -0.00066506	     -0.19841983	     -0.06129650	      0.88280012	     -0.00052938	     -0.21533407	      0.00221222	      0.00018193	     25.82863284
      2.93909751	     -0.05719430	     -0.00066843	     -0.19838906	     -0.06129309	      0.88280041	     -0.00052890	     -0.21532293	      0.00220388	      0.00019261	     25.89592939
      2.94064098	     -0.05716498	     -0.00067411	     -0.19835943	     -0.06128969	      0.88280072	     -0.00052840	     -0.21531195	      0.00219487	      0.00020265	     26.13762799
      2.94187855	     -0.05714200	     -0.00067606	     -0.19833626	     -0.06128698	      0.88280097	     -0.00052800	     -0.21530325	      0.00218752	      0.00021036	     26.11682984
      2.94311612	     -0.05711985	     -0.00068002	     -0.19831387	     -0.06128428	      0.88280124	     -0.00052759	     -0.21529466	      0.00217969	      0.00021762	     26.25421015
      2.94471698	     -0.05709211	     -0.00068373	     -0.19828585	     -0.06128080	      0.88280159	     -0.00052706	     -0.21528370	      0.00216922	      0.00022649	     26.32241549
      2.94631784	     -0.05706575	     -0.00068968	     -0.19825915	     -0.06127733	      0.88280196	     -0.00052651	     -0.21527292	      0.00215806	      0.00023467	     26.56479974
      2.94751209	     -0.05704665	     -0.00069164	     -0.19823985	     -0.06127476	      0.88280225	     -0.00052610	     -0.21526500	      0.00214964	      0.00024045	     26.51817468
      2.94870634	     -0.05702837	     -0.00069558	     -0.19822133	     -0.06127220	      0.88280254	     -0.00052568	     -0.21525718	      0.00214076	      0.00024587	     26.63349373
      2.95038027	     -0.05700378	     -0.00070000	     -0.19819642	     -0.06126863	      0.88280296	     -0.00052509	     -0.21524640	      0.00212794	      0.00025297	     26.69738900
      2.95188664	     -0.05698284	     -0.00070560	     -0.19817516	     -0.06126543	      0.88280334	     -0.00052455	     -0.21523688	      0.00211580	      0.00025882	     26.87784120
      2.95339302	     -0.05696263	     -0.00070850	     -0.19815468	     -0.06126225	      0.88280374	     -0.00052401	     -0.21522753	      0.00210343	      0.00026428	     26.83309906
      2.95459745	     -0.05694738	     -0.00071375	     -0.19813915	     -0.06125973	      0.88280406	     -0.00052357	     -0.21522017	      0.00209298	      0.00026824	     27.01059160
      2.95580188	     -0.05693255	     -0.00071699	     -0.19812409	     -0.06125721	      0.88280438	     -0.00052313	     -0.21521294	      0.00208240	      0.00027196	     27.02981596
      2.95742870	     -0.05691352	     -0.00072274	     -0.19810471	     -0.06125384	      0.88280483	     -0.00052253	     -0.21520333	      0.00206756	      0.00027649	     27.16735902
      2.95905552	     -0.05689529	     -0.00072646	     -0.19808617	     -0.06125048	      0.88280528	     -0.00052193	     -0.21519394	      0.00205239	      0.00028051	     27.14380835
      2.96023637	     -0.05688291	     -0.00073166	     -0.19807350	     -0.06124807	      0.88280561	     -0.00052149	     -0.21518724	      0.00204086	      0.00028300	     27.31092617
      2.96141723	     -0.05687093	     -0.00073497	     -0.19806128	     -0.06124567	      0.88280595	     -0.00052105	     -0.21518066	      0.00202925	      0.00028523	     27.32977567
      2.96310921	     -0.05685485	     -0.00074085	     -0.19804484	     -0.06124225	      0.88280643	     -0.00052041	     -0.21517141	      0.00201210	      0.00028788	     27.45510994
      2.96454582	     -0.05684202	     -0.00074455	     -0.19803172	     -0.06123937	      0.88280685	     -0.00051987	     -0.21516374	      0.00199729	      0.00028974	     27.44755978
      2.96598243	     -0.05683019	     -0.00075020	     -0.19801956	     -0.06123651	      0.88280727	     -0.00051933	     -0.21515623	      0.00198201	      0.00029119	     27.60220134
      2.96741904	     -0.05681897	     -0.00075338	     -0.19800806	     -0.06123367	      0.88280769	     -0.00051879	     -0.21514889	      0.00196664	      0.00029238	     27.54827871
      2.96885566	     -0.05680881	     -0.00075959	     -0.19799756	     -0.06123086	      0.88280811	     -0.00051824	     -0.21514172	      0.00195075	      0.00029320	     27.75027287
      2.97010963	     -0.05680029	     -0.00076205	     -0.19798881	     -0.06122842	      0.88280847	     -0.00051777	     -0.21513560	      0.00193691	      0.00029378	     27.66548877
      2.97136360	     -0.05679249	     -0.00076664	     -0.19798072	     -0.06122600	      0.88280884	     -0.00051729	     -0.21512960	      0.00192272	      0.00029413	     27.76741277
      2.97289572	     -0.05678353	     -0.00077057	     -0.19797145	     -0.06122307	      0.88280929	     -0.00051671	     -0.21512245	      0.00190527	      0.00029437	     27.75827509
      2.97442783	     -0.05677552	     -0.00077650	     -0.19796309	     -0.06122016	      0.88280974	     -0.00051613	     -0.21511548	      0.00188741	      0.00029435	     27.92548869
      2.97568258	     -0.05676929	     -0.00077885	     -0.19795663	     -0.06121780	      0.88281011	     -0.00051566	     -0.21510992	      0.00187279	      0.00029425	     27.84128079
      2.97693733	     -0.05676371	     -0.00078318	     -0.19795077	     -0.06121546	      0.88281048	     -0.00051518	     -0.21510448	      0.00185784	      0.00029397	     27.93170338
      2.97849109	     -0.05675732	     -0.00078689	     -0.19794407	     -0.06121259	      0.88281094	     -0.00051460	     -0.21509791	      0.00183924	      0.00029350	     27.91243710
      2.98004485	     -0.05675185	     -0.00079274	     -0.19793825	     -0.06120975	      0.88281139	     -0.00051402	     -0.21509153	      0.00182026	      0.00029280	     28.08520006
      2.98125403	     -0.05674783	     -0.00079469	     -0.19793401	     -0.06120755	      0.88281175	     -0.00051357	     -0.21508670	      0.00180557	      0.00029222	     27.98019904
      2.98246321	     -0.05674439	     -0.00079857	     -0.19793031	     -0.06120538	      0.88281210	     -0.00051312	     -0.21508197	      0.00179060	      0.00029150	     28.04967570
      2.98408130	     -0.05673992	     -0.00080258	     -0.19792552	     -0.06120250	      0.88281257	     -0.00051253	     -0.21507582	      0.00177047	      0.00029050	     28.03034824
      2.98569939	     -0.05673711	     -0.00080873	     -0.19792234	     -0.06119965	      0.88281304	     -0.00051193	     -0.21506990	      0.00174993	      0.00028934	     28.19821139
      2.98686220	     -0.05673561	     -0.00081058	     -0.19792063	     -0.06119763	      0.88281338	     -0.00051151	     -0.21506579	      0.00173524	      0.00028852	     28.07245284
      2.98802500	     -0.05673500	     -0.00081433	     -0.19791977	     -0.06119562	      0.88281371	     -0.00051109	     -0.21506180	      0.00172029	      0.00028758	     28.12084597
      2.98973288	     -0.05673526	     -0.00081870	     -0.19791969	     -0.06119270	      0.88281420	     -0.00051049	     -0.21505618	      0.00169828	      0.00028611	     28.09750305
      2.99117302	     -0.05673671	     -0.00082356	     -0.19792082	     -0.06119026	      0.88281461	     -0.00050998	     -0.21505167	      0.00167949	      0.00028469	     28.18155055
      2.99261315	     -0.05673898	     -0.00082634	     -0.19792283	     -0.06118786	      0.88281502	     -0.00050948	     -0.21504736	      0.00166074	      0.00028320	     28.09596947
      2.99405329	     -0.05674255	     -0.00083157	     -0.19792607	     -0.06118548	      0.88281543	     -0.00050898	     -0.21504327	      0.00164169	      0.00028152	     28.22499365
      2.99549343	     -0.05674694	     -0.00083351	     -0.19793022	     -0.06118313	      0.88281583	     -0.00050850	     -0.21503940	      0.00162280	      0.00027978	     28.07214743
      2.99671446	     -0.05675198	     -0.00083816	     -0.19793498	     -0.06118116	      0.88281617	     -0.00050809	     -0.21503629	      0.00160647	      0.00027812	     28.18587057
      2.99793550	     -0.05675817	     -0.00084069	     -0.19794095	     -0.06117921	      0.88281651	     -0.00050769	     -0.21503337	      0.00159026	      0.00027641	     28.12041225
      2.99950344	     -0.05676879	     -0.00084540	     -0.19795125	     -0.06117673	      0.88281694	     -0.00050718	     -0.21502991	      0.00156927	      0.00027395	     28.16259845
      3.00107138	     -0.05678208	     -0.00084813	     -0.19796426	     -0.06117429	      0.88281737	     -0.00050668	     -0.21502685	      0.00154840	      0.00027123	     28.03691018
      3.00229646	     -0.05679502	     -0.00085267	     -0.19797694	     -0.06117240	      0.88281770	     -0.00050630	     -0.21502476	      0.00153192	      0.00026875	     28.12885526
      3.00352154	     -0.05680990	     -0.00085523	     -0.19799160	     -0.06117053	      0.88281803	     -0.00050592	     -0.21502297	      0.00151563	      0.00026600	     28.05657328
      3.00511712	     -0.05683241	     -0.00085986	     -0.19801380	     -0.06116813	      0.88281845	     -0.00050544	     -0.21502113	      0.00149443	      0.00026180	     28.08947738
      3.00671270	     -0.05685802	     -0.00086208	     -0.19803916	     -0.06116576	      0.88281886	     -0.00050497	     -0.21501987	      0.00147361	      0.00025687	     27.93757744
      3.00788317	     -0.05687936	     -0.00086617	     -0.19806026	     -0.06116405	      0.88281916	     -0.00050464	     -0.21501935	      0.00145830	      0.00025263	     28.02470316
      3.00905364	     -0.05690185	     -0.00086815	     -0.19808257	     -0.06116235	      0.88281946	     -0.00050431	     -0.21501916	      0.00144331	      0.00024794	     27.95745869
      3.01073948	     -0.05693608	     -0.00087177	     -0.19811654	     -0.06115993	      0.88281987	     -0.00050384	     -0.21501948	      0.00142196	      0.00024026	     27.96346902
      3.01217755	     -0.05696672	     -0.00087325	     -0.19814699	     -0.06115790	      0.88282021	     -0.00050346	     -0.21502027	      0.00140417	      0.00023292	     27.85100766
      3.01361563	     -0.05699864	     -0.00087636	     -0.19817870	     -0.06115590	      0.88282054	     -0.00050308	     -0.21502152	      0.00138652	      0.00022478	     27.91189305
      3.01505371	     -0.05703112	     -0.00087662	     -0.19821104	     -0.06115391	      0.88282085	     -0.00050271	     -0.21502320	      0.00136938	      0.00021597	     27.74527194
      3.01649179	     -0.05706479	     -0.00087984	     -0.19824451	     -0.06115196	      0.88282116	     -0.00050236	     -0.21502528	      0.00135230	      0.00020638	     27.86977078
      3.01771496	     -0.05709385	     -0.00087933	     -0.19827348	     -0.06115031	      0.88282141	     -0.00050207	     -0.21502735	      0.00133830	      0.00019775	     27.68331491
      3.01893813	     -0.05712380	     -0.00088078	     -0.19830330	     -0.06114868	      0.88282164	     -0.00050178	     -0.21502968	      0.00132440	      0.00018857	     27.69717980
      3.02050331	     -0.05716281	     -0.00088084	     -0.19834219	     -0.06114662	      0.88282193	     -0.00050143	     -0.21503304	      0.00130712	      0.00017611	     27.58101135
      3.02206848	     -0.05720298	     -0.00088252	     -0.19838222	     -0.06114459	      0.88282219	     -0.00050110	     -0.21503679	      0.00129017	      0.00016271	     27.65434134
      3.02329980	     -0.05723509	     -0.00088130	     -0.19841428	     -0.06114301	      0.88282239	     -0.00050085	     -0.21504000	      0.00127742	      0.00015156	     27.47086553
      3.02453111	     -0.05726789	     -0.00088195	     -0.19844699	     -0.06114145	      0.88282257	     -0.00050061	     -0.21504344	      0.00126491	      0.00013977	     27.48141918
      3.02612118	     -0.05731034	     -0.00088118	     -0.19848938	     -0.06113945	      0.88282277	     -0.00050031	     -0.21504818	      0.00124945	      0.00012373	     27.35839012
      3.02771126	     -0.05735376	     -0.00088245	     -0.19853270	     -0.06113747	      0.88282296	     -0.00050004	     -0.21505324	      0.00123452	      0.00010668	     27.45746786
      3.02889380	     -0.05738614	     -0.00088075	     -0.19856508	     -0.06113602	      0.88282308	     -0.00049984	     -0.21505719	      0.00122412	      0.00009345	     27.25016199
      3.03007634	     -0.05741889	     -0.00088093	     -0.19859778	     -0.06113458	      0.88282318	     -0.00049966	     -0.21506130	      0.00121401	      0.00007965	     27.24925656
      3.03174945	     -0.05746525	     -0.00087995	     -0.19864411	     -0.06113256	      0.88282330	     -0.00049943	     -0.21506736	      0.00120061	      0.00005929	     27.13073585
      3.03319118	     -0.05750528	     -0.00088040	     -0.19868410	     -0.06113083	      0.88282337	     -0.00049924	     -0.21507278	      0.00118976	      0.00004096	     27.16656914
      3.03463292	     -0.05754512	     -0.00087893	     -0.19872395	     -0.06112913	      0.88282341	     -0.00049908	     -0.21507837	      0.00117986	      0.00002208	     26.99526127
      3.03607466	     -0.05758510	     -0.00088010	     -0.19876389	     -0.06112743	      0.88282343	     -0.00049893	     -0.21508410	      0.00117056	      0.00000263	     27.09460971
      3.03751640	     -0.05762505	     -0.00087812	     -0.19880387	     -0.06112575	      0.88282342	     -0.00049880	     -0.21508998	      0.00116231	     -0.00001712	     26.85324537
      3.03875507	     -0.05766005	     -0.00087948	     -0.19883885	     -0.06112431	      0.88282339	     -0.00049871	     -0.21509513	      0.00115559	     -0.00003440	     26.94662648
      3.03999375	     -0.05769507	     -0.00087871	     -0.19887390	     -0.06112289	      0.88282334	     -0.00049863	     -0.21510040	      0.00114963	     -0.00005177	     26.82549391
      3.04155593	     -0.05773956	     -0.00087914	     -0.19891839	     -0.06112110	      0.88282324	     -0.00049855	     -0.21510719	      0.00114284	     -0.00007383	     26.83234534
      3.04311810	     -0.05778338	     -0.00087731	     -0.19896229	     -0.06111932	      0.88282310	     -0.00049850	     -0.21511414	      0.00113715	     -0.00009588	     26.64213027
      3.04437052	     -0.05781831	     -0.00087806	     -0.19899724	     -0.06111789	      0.88282297	     -0.00049847	     -0.21511980	      0.00113309	     -0.00011356	     26.72338386
      3.04562294	     -0.05785266	     -0.00087668	     -0.19903166	     -0.06111648	      0.88282282	     -0.00049845	     -0.21512552	      0.00112982	     -0.00013108	     26.61032617
      3.04720481	     -0.05789612	     -0.00087622	     -0.19907519	     -0.06111469	      0.88282260	     -0.00049846	     -0.21513284	      0.00112641	     -0.00015299	     26.62165915
      3.04878668	     -0.05793945	     -0.00087335	     -0.19911866	     -0.06111291	      0.88282234	     -0.00049849	     -0.21514027	      0.00112412	     -0.00017449	     26.43158202
      3.04999429	     -0.05797266	     -0.00087356	     -0.19915194	     -0.06111156	      0.88282212	     -0.00049853	     -0.21514601	      0.00112279	     -0.00019068	     26.51893850
      3.05120190	     -0.05800534	     -0.00087166	     -0.19918473	     -0.06111020	      0.88282188	     -0.00049858	     -0.21515182	      0.00112215	     -0.00020652	     26.43114099
      3.05285683	     -0.05804929	     -0.00086996	     -0.19922883	     -0.06110834	      0.88282152	     -0.00049867	     -0.21515985	      0.00112199	     -0.00022770	     26.44071544
      3.05451176	     -0.05809182	     -0.00086570	     -0.19927158	     -0.06110649	      0.88282112	     -0.00049879	     -0.21516793	      0.00112291	     -0.00024810	     26.26952229
      3.05567729	     -0.05812121	     -0.00086502	     -0.19930107	     -0.06110518	      0.88282083	     -0.00049888	     -0.21517363	      0.00112389	     -0.00026207	     26.36614451
      3.05684282	     -0.05814968	     -0.00086227	     -0.19932969	     -0.06110387	      0.88282051	     -0.00049899	     -0.21517934	      0.00112547	     -0.00027557	     26.30491114
      3.05859559	     -0.05819108	     -0.00085894	     -0.19937133	     -0.06110189	      0.88282001	     -0.00049919	     -0.21518789	      0.00112857	     -0.00029502	     26.31653905
      3.06006073	     -0.05822506	     -0.00085478	     -0.19940554	     -0.06110023	      0.88281957	     -0.00049937	     -0.21519504	      0.00113202	     -0.00031038	     26.21398421
      3.06152588	     -0.05825895	     -0.00085228	     -0.19943963	     -0.06109857	      0.88281910	     -0.00049957	     -0.21520218	      0.00113601	     -0.00032501	     26.29030245
      3.06299102	     -0.05829190	     -0.00084700	     -0.19947285	     -0.06109691	      0.88281862	     -0.00049979	     -0.21520933	      0.00114093	     -0.00033880	     26.14218088
      3.06430573	     -0.05832091	     -0.00084464	     -0.19950206	     -0.06109540	      0.88281816	     -0.00050000	     -0.21521572	      0.00114579	     -0.00035059	     26.24159253
      3.06562044	     -0.05834894	     -0.00083987	     -0.19953035	     -0.06109389	      0.88281770	     -0.00050024	     -0.21522209	      0.00115147	     -0.00036170	     26.14125320
      3.06693514	     -0.05837664	     -0.00083640	     -0.19955828	     -0.06109237	      0.88281721	     -0.00050048	     -0.21522841	      0.00115768	     -0.00037225	     26.17415607
      3.06861117	     -0.05841107	     -0.00083020	     -0.19959307	     -0.06109043	      0.88281658	     -0.00050083	     -0.21523642	      0.00116675	     -0.00038484	     26.07461024
      3.06995261	     -0.05843833	     -0.00082699	     -0.19962057	     -0.06108886	      0.88281606	     -0.00050112	     -0.21524278	      0.00117469	     -0.00039433	     26.16095962
      3.07129405	     -0.05846478	     -0.00082172	     -0.19964733	     -0.06108727	      0.88281552	     -0.00050143	     -0.21524909	      0.00118356	     -0.00040322	     26.06236391
      3.07263549	     -0.05849037	     -0.00081784	     -0.19967320	     -0.06108568	      0.88281497	     -0.00050175	     -0.21525533	      0.00119309	     -0.00041163	     26.10339217
      3.07429294	     -0.05851995	     -0.00081120	     -0.19970318	     -0.06108369	      0.88281428	     -0.00050218	     -0.21526290	      0.00120609	     -0.00042123	     25.99717841
      3.07561611	     -0.05854264	     -0.00080777	     -0.19972615	     -0.06108209	      0.88281372	     -0.00050254	     -0.21526882	      0.00121712	     -0.00042833	     26.08798910
      3.07693928	     -0.05856413	     -0.00080230	     -0.19974797	     -0.06108047	      0.88281315	     -0.00050292	     -0.21527460	      0.00122903	     -0.00043483	     25.98938226
      3.07826245	     -0.05858461	     -0.00079811	     -0.19976877	     -0.06107884	      0.88281257	     -0.00050331	     -0.21528024	      0.00124150	     -0.00044085	     26.01703249
      3.07998547	     -0.05860956	     -0.00079105	     -0.19979417	     -0.06107668	      0.88281180	     -0.00050385	     -0.21528734	      0.00125889	     -0.00044786	     25.90220030
      3.08130387	     -0.05862837	     -0.00078762	     -0.19981329	     -0.06107501	      0.88281121	     -0.00050428	     -0.21529260	      0.00127275	     -0.00045270	     25.98267538
      3.08262227	     -0.05864652	     -0.00078235	     -0.19983179	     -0.06107333	      0.88281061	     -0.00050473	     -0.21529773	      0.00128738	     -0.00045701	     25.88164938
      3.08394067	     -0.05866343	     -0.00077828	     -0.19984904	     -0.06107162	      0.88281001	     -0.00050519	     -0.21530271	      0.00130252	     -0.00046090	     25.90151626
      3.08570801	     -0.05868297	     -0.00077116	     -0.19986907	     -0.06106930	      0.88280919	     -0.00050584	     -0.21530908	      0.00132389	     -0.00046530	     25.78788963
      3.08701498	     -0.05869526	     -0.00076764	     -0.19988170	     -0.06106756	      0.88280858	     -0.00050633	     -0.21531353	      0.00134017	     -0.00046802	     25.86601182
      3.08832194	     -0.05870499	     -0.00076213	     -0.19989181	     -0.06106580	      0.88280796	     -0.00050685	     -0.21531771	      0.00135713	     -0.00047020	     25.77376449
      3.08992731	     -0.05871406	     -0.00075692	     -0.19990133	     -0.06106360	      0.88280721	     -0.00050750	     -0.21532241	      0.00137847	     -0.00047222	     25.81786333
      3.09135571	     -0.05871915	     -0.00075032	     -0.19990685	     -0.06106162	      0.88280653	     -0.00050810	     -0.21532615	      0.00139816	     -0.00047334	     25.68225454
      3.09278410	     -0.05872242	     -0.00074616	     -0.19991051	     -0.06105961	      0.88280586	     -0.00050871	     -0.21532945	      0.00141812	     -0.00047393	     25.76270885
      3.09421250	     -0.05872301	     -0.00073949	     -0.19991156	     -0.06105757	      0.88280518	     -0.00050935	     -0.21533231	      0.00143874	     -0.00047385	     25.61624069
      3.09564089	     -0.05872184	     -0.00073560	     -0.19991077	     -0.06105550	      0.88280450	     -0.00051000	     -0.21533469	      0.00145953	     -0.00047325	     25.70780387
      3.09706929	     -0.05871789	     -0.00072896	     -0.19990728	     -0.06105340	      0.88280383	     -0.00051067	     -0.21533660	      0.00148093	     -0.00047195	     25.55237499
      3.09849768	     -0.05871245	     -0.00072539	     -0.19990222	     -0.06105126	      0.88280315	     -0.00051135	     -0.21533801	      0.00150238	     -0.00047010	     25.65069263
      3.09992608	     -0.05870430	     -0.00071873	     -0.19989452	     -0.06104910	      0.88280248	     -0.00051205	     -0.21533893	      0.00152436	     -0.00046756	     25.48278894
      3.10135447	     -0.05869467	     -0.00071537	     -0.19988526	     -0.06104691	      0.88280182	     -0.00051277	     -0.21533934	      0.00154628	     -0.00046450	     25.58751781
      3.10278287	     -0.05868227	     -0.00070858	     -0.19987333	     -0.06104469	      0.88280116	     -0.00051350	     -0.21533924	      0.00156867	     -0.00046080	     25.40824107
      3.10421126	     -0.05866880	     -0.00070543	     -0.19986022	     -0.06104243	      0.88280050	     -0.00051425	     -0.21533863	      0.00159092	     -0.00045667	     25.52137868
      3.10563966	     -0.05865282	     -0.00069871	     -0.19984470	     -0.06104014	      0.88279985	     -0.00051501	     -0.21533751	      0.00161363	     -0.00045199	     25.33967479
      3.10706805	     -0.05863625	     -0.00069616	     -0.19982849	     -0.06103782	      0.88279921	     -0.00051579	     -0.21533588	      0.00163614	     -0.00044693	     25.46779390
      3.10849645	     -0.05861731	     -0.00068978	     -0.19980999	     -0.06103547	      0.88279858	     -0.00051658	     -0.21533377	      0.00165908	     -0.00044129	     25.28149565
      3.10977395	     -0.05859994	     -0.00068762	     -0.19979293	     -0.06103333	      0.88279802	     -0.00051730	     -0.21533147	      0.00167934	     -0.00043593	     25.36509589
      3.11105146	     -0.05858079	     -0.00068322	     -0.19977413	     -0.06103117	      0.88279746	     -0.00051802	     -0.21532880	      0.00169979	     -0.00043013	     25.27974265
      3.11261978	     -0.05855616	     -0.00067964	     -0.19974990	     -0.06102849	      0.88279680	     -0.00051893	     -0.21532500	      0.00172467	     -0.00042254	     25.30330293
      3.11418810	     -0.05852943	     -0.00067408	     -0.19972360	     -0.06102577	      0.88279614	     -0.00051985	     -0.21532067	      0.00174957	     -0.00041435	     25.18283425
      3.11549426	     -0.05850671	     -0.00067204	     -0.19970118	     -0.06102347	      0.88279560	     -0.00052062	     -0.21531664	      0.00176995	     -0.00040720	     25.24762563
      3.11680042	     -0.05848230	     -0.00066785	     -0.19967712	     -0.06102114	      0.88279508	     -0.00052140	     -0.21531226	      0.00179034	     -0.00039965	     25.16706601
      3.11837164	     -0.05845212	     -0.00066466	     -0.19964730	     -0.06101831	      0.88279445	     -0.00052235	     -0.21530652	      0.00181448	     -0.00039018	     25.19776679
      3.11994286	     -0.05841998	     -0.00065912	     -0.19961557	     -0.06101544	      0.88279385	     -0.00052331	     -0.21530030	      0.00183852	     -0.00038022	     25.08042357
      3.12120069	     -0.05839417	     -0.00065748	     -0.19959003	     -0.06101312	      0.88279338	     -0.00052408	     -0.21529497	      0.00185730	     -0.00037200	     25.14497805
      3.12245852	     -0.05836682	     -0.00065369	     -0.19956298	     -0.06101077	      0.88279291	     -0.00052486	     -0.21528934	      0.00187599	     -0.00036346	     25.08415478
      3.12408981	     -0.05833059	     -0.00065030	     -0.19952710	     -0.06100769	      0.88279233	     -0.00052587	     -0.21528162	      0.00189968	     -0.00035204	     25.10427784
      3.12572111	     -0.05829222	     -0.00064454	     -0.19948913	     -0.06100457	      0.88279177	     -0.00052689	     -0.21527343	      0.00192301	     -0.00034016	     25.00109569
      3.12693814	     -0.05826374	     -0.00064300	     -0.19946088	     -0.06100222	      0.88279136	     -0.00052766	     -0.21526701	      0.00193983	     -0.00033113	     25.06187892
      3.12815517	     -0.05823382	     -0.00063934	     -0.19943123	     -0.06099985	      0.88279096	     -0.00052842	     -0.21526036	      0.00195650	     -0.00032186	     25.01732739
      3.12985953	     -0.05819115	     -0.00063552	     -0.19938890	     -0.06099649	      0.88279042	     -0.00052950	     -0.21525063	      0.00197917	     -0.00030864	     25.03598384
      3.13156388	     -0.05814589	     -0.00062926	     -0.19934402	     -0.06099310	      0.88278991	     -0.00053058	     -0.21524043	      0.00200138	     -0.00029511	     24.94792719
      3.13271891	     -0.05811543	     -0.00062791	     -0.19931375	     -0.06099078	      0.88278957	     -0.00053131	     -0.21523325	      0.00201583	     -0.00028589	     25.01314064
      3.13387393	     -0.05808356	     -0.00062449	     -0.19928211	     -0.06098845	      0.88278925	     -0.00053205	     -0.21522586	      0.00203011	     -0.00027655	     24.98803011
      3.13570947	     -0.05803225	     -0.00062011	     -0.19923113	     -0.06098470	      0.88278875	     -0.00053321	     -0.21521369	      0.00205199	     -0.00026163	     25.00927916
      3.13719766	     -0.05798891	     -0.00061533	     -0.19918807	     -0.06098163	      0.88278837	     -0.00053416	     -0.21520345	      0.00206915	     -0.00024947	     24.96770291
      3.13868586	     -0.05794537	     -0.00061259	     -0.19914477	     -0.06097854	      0.88278801	     -0.00053510	     -0.21519288	      0.00208556	     -0.00023735	     25.03515664
      3.14017405	     -0.05789965	     -0.00060707	     -0.19909933	     -0.06097542	      0.88278767	     -0.00053604	     -0.21518200	      0.00210155	     -0.00022521	     24.96420095
[truncated: 251,703 more chars]
