# Supplementary material for: A Neural Controller Model Considering the Vestibulospinal Tract in Human Postural Control
Source: Front Comput Neurosci. 2022 Feb 25;16:785099. doi: 10.3389/fncom.2022.785099 (PMC8913724; doi:10.3389/fncom.2022.785099)
Supplement: Supplementary file 8 [file Data_Sheet_3.zip › SimulationResults/VST+/3.947/opt_1/jiang_CoPpositon_pos.sto]

CoP
version=1
nRows=3479
nColumns=11
inDegrees=no

This file contains CoP trajectory (of origin) and orientations.

Units are S.I. units (seconds, meters, Newtons, ...)
Angles are in degrees.

endheader
time	cop-x	cop-z	cop-x-calcn-r	com-x	com-y	com-z	com-x-calcn-r	com-x-vel	com-y-vel	s_torques
      0.00061851	     -0.05969606	     -0.00092192	     -0.20088053	     -0.06407170	      0.88305628	     -0.00072912	     -0.21842175	     -0.00000500	      0.00007560	     21.73058245
      0.00123702	     -0.05887821	     -0.00084881	     -0.20006413	     -0.06407171	      0.88305636	     -0.00072911	     -0.21839507	     -0.00002566	      0.00016162	     18.97678628
      0.00225861	     -0.05812730	     -0.00079282	     -0.19931386	     -0.06407177	      0.88305660	     -0.00072906	     -0.21833641	     -0.00009402	      0.00031340	     15.74268707
      0.00357377	     -0.05782149	     -0.00078187	     -0.19900698	     -0.06407198	      0.88305714	     -0.00072898	     -0.21825993	     -0.00022296	      0.00050377	     15.86379800
      0.00594058	     -0.05800076	     -0.00081399	     -0.19918277	     -0.06407282	      0.88305867	     -0.00072877	     -0.21816258	     -0.00048783	      0.00077706	     14.75475756
      0.00700638	     -0.05811782	     -0.00082736	     -0.19929834	     -0.06407340	      0.88305955	     -0.00072866	     -0.21813687	     -0.00060379	      0.00086344	     13.61900101
      0.00830549	     -0.05822225	     -0.00083628	     -0.19940122	     -0.06407427	      0.88306073	     -0.00072850	     -0.21811596	     -0.00073735	      0.00094005	     12.52362403
      0.01042181	     -0.05828025	     -0.00083847	     -0.19945717	     -0.06407605	      0.88306280	     -0.00072821	     -0.21809628	     -0.00094023	      0.00100787	     11.58302444
      0.01159370	     -0.05827237	     -0.00083454	     -0.19944833	     -0.06407721	      0.88306399	     -0.00072804	     -0.21808915	     -0.00104697	      0.00102096	     11.22574369
      0.01276559	     -0.05824874	     -0.00083078	     -0.19942376	     -0.06407850	      0.88306519	     -0.00072785	     -0.21808320	     -0.00115148	      0.00101993	     11.05910162
      0.01465924	     -0.05820090	     -0.00082409	     -0.19937443	     -0.06408084	      0.88306710	     -0.00072753	     -0.21807480	     -0.00131712	      0.00099357	     10.89653837
      0.01609335	     -0.05816579	     -0.00082088	     -0.19933818	     -0.06408282	      0.88306850	     -0.00072727	     -0.21806906	     -0.00144100	      0.00095639	     10.87822821
      0.01752746	     -0.05813782	     -0.00081799	     -0.19930906	     -0.06408497	      0.88306983	     -0.00072701	     -0.21806383	     -0.00156354	      0.00090640	     10.86504389
      0.01896157	     -0.05811583	     -0.00081795	     -0.19928586	     -0.06408730	      0.88307109	     -0.00072674	     -0.21805919	     -0.00168510	      0.00084462	     10.90782520
      0.02039568	     -0.05810210	     -0.00081807	     -0.19927093	     -0.06408980	      0.88307225	     -0.00072646	     -0.21805519	     -0.00180520	      0.00077205	     10.94424166
      0.02182979	     -0.05809388	     -0.00082109	     -0.19926147	     -0.06409248	      0.88307330	     -0.00072617	     -0.21805191	     -0.00192404	      0.00068940	     10.99739622
      0.02326391	     -0.05809308	     -0.00082372	     -0.19925944	     -0.06409532	      0.88307422	     -0.00072588	     -0.21804936	     -0.00204101	      0.00059745	     11.03968974
      0.02469802	     -0.05809687	     -0.00082876	     -0.19926198	     -0.06409833	      0.88307501	     -0.00072559	     -0.21804758	     -0.00215630	      0.00049670	     11.07611398
      0.02613213	     -0.05810729	     -0.00083278	     -0.19927118	     -0.06410151	      0.88307564	     -0.00072529	     -0.21804658	     -0.00226923	      0.00038804	     11.10763644
      0.02756624	     -0.05812152	     -0.00083892	     -0.19928418	     -0.06410484	      0.88307612	     -0.00072499	     -0.21804641	     -0.00237999	      0.00027221	     11.13616284
      0.02900035	     -0.05814157	     -0.00084354	     -0.19930304	     -0.06410833	      0.88307642	     -0.00072468	     -0.21804708	     -0.00248789	      0.00015041	     11.17091139
      0.03043446	     -0.05816456	     -0.00085008	     -0.19932483	     -0.06411197	      0.88307655	     -0.00072438	     -0.21804862	     -0.00259314	      0.00002370	     11.22810370
      0.03186857	     -0.05819239	     -0.00085465	     -0.19935154	     -0.06411577	      0.88307649	     -0.00072406	     -0.21805106	     -0.00269499	     -0.00010644	     11.29939850
      0.03330268	     -0.05822216	     -0.00086080	     -0.19938018	     -0.06411970	      0.88307624	     -0.00072375	     -0.21805443	     -0.00279370	     -0.00023876	     11.43279833
      0.03473679	     -0.05825568	     -0.00086468	     -0.19941265	     -0.06412378	      0.88307580	     -0.00072342	     -0.21805873	     -0.00288851	     -0.00037162	     11.57744033
      0.03617090	     -0.05829011	     -0.00086998	     -0.19944604	     -0.06412799	      0.88307518	     -0.00072309	     -0.21806398	     -0.00297971	     -0.00050370	     11.82992433
      0.03760502	     -0.05832722	     -0.00087286	     -0.19948220	     -0.06413232	      0.88307436	     -0.00072276	     -0.21807016	     -0.00306657	     -0.00063334	     12.07674698
      0.03903913	     -0.05836427	     -0.00087711	     -0.19951831	     -0.06413678	      0.88307336	     -0.00072241	     -0.21807729	     -0.00314942	     -0.00075925	     12.47608167
      0.04047324	     -0.05840304	     -0.00087892	     -0.19955622	     -0.06414135	      0.88307219	     -0.00072206	     -0.21808532	     -0.00322760	     -0.00087992	     12.83937408
      0.04190735	     -0.05844061	     -0.00088212	     -0.19959295	     -0.06414604	      0.88307084	     -0.00072170	     -0.21809422	     -0.00330148	     -0.00099419	     13.39440994
      0.04334146	     -0.05847756	     -0.00088293	     -0.19962916	     -0.06415082	      0.88306934	     -0.00072133	     -0.21810393	     -0.00337052	     -0.00110075	     13.86827584
      0.04477557	     -0.05851222	     -0.00088519	     -0.19966309	     -0.06415570	      0.88306769	     -0.00072095	     -0.21811437	     -0.00343521	     -0.00119880	     14.56422670
      0.04620968	     -0.05854693	     -0.00088517	     -0.19969716	     -0.06416067	      0.88306590	     -0.00072057	     -0.21812547	     -0.00349510	     -0.00128739	     15.12528685
      0.04764379	     -0.05857969	     -0.00088669	     -0.19972929	     -0.06416572	      0.88306400	     -0.00072017	     -0.21813721	     -0.00355075	     -0.00136597	     15.92998658
      0.04907790	     -0.05861232	     -0.00088605	     -0.19976139	     -0.06417085	      0.88306199	     -0.00071977	     -0.21814953	     -0.00360176	     -0.00143388	     16.54542218
      0.05051201	     -0.05864219	     -0.00088719	     -0.19979074	     -0.06417605	      0.88305989	     -0.00071935	     -0.21816235	     -0.00364876	     -0.00149080	     17.41598231
      0.05194613	     -0.05867103	     -0.00088640	     -0.19981912	     -0.06418132	      0.88305772	     -0.00071893	     -0.21817558	     -0.00369150	     -0.00153631	     18.04127283
      0.05338024	     -0.05869701	     -0.00088757	     -0.19984467	     -0.06418664	      0.88305549	     -0.00071851	     -0.21818914	     -0.00373075	     -0.00157039	     18.91846405
      0.05481435	     -0.05872195	     -0.00088683	     -0.19986925	     -0.06419202	      0.88305322	     -0.00071807	     -0.21820292	     -0.00376637	     -0.00159290	     19.50000621
      0.05624846	     -0.05874370	     -0.00088805	     -0.19989063	     -0.06419744	      0.88305093	     -0.00071763	     -0.21821687	     -0.00379922	     -0.00160406	     20.31986986
      0.05768257	     -0.05876418	     -0.00088726	     -0.19991083	     -0.06420291	      0.88304863	     -0.00071718	     -0.21823089	     -0.00382923	     -0.00160400	     20.80407567
      0.05911668	     -0.05878113	     -0.00088851	     -0.19992748	     -0.06420842	      0.88304633	     -0.00071673	     -0.21824490	     -0.00385727	     -0.00159320	     21.52103072
      0.06055079	     -0.05879579	     -0.00088748	     -0.19994191	     -0.06421397	      0.88304406	     -0.00071627	     -0.21825881	     -0.00388328	     -0.00157204	     21.87308822
      0.06198490	     -0.05880692	     -0.00088854	     -0.19995280	     -0.06421956	      0.88304183	     -0.00071580	     -0.21827255	     -0.00390816	     -0.00154125	     22.46072955
      0.06341901	     -0.05881657	     -0.00088747	     -0.19996226	     -0.06422518	      0.88303964	     -0.00071533	     -0.21828603	     -0.00393184	     -0.00150145	     22.66794426
      0.06485312	     -0.05882268	     -0.00088878	     -0.19996815	     -0.06423084	      0.88303753	     -0.00071486	     -0.21829919	     -0.00395514	     -0.00145352	     23.12703721
      0.06628724	     -0.05882717	     -0.00088789	     -0.19997248	     -0.06423653	      0.88303548	     -0.00071438	     -0.21831196	     -0.00397797	     -0.00139822	     23.19388342
      0.06772135	     -0.05882776	     -0.00088949	     -0.19997286	     -0.06424225	      0.88303352	     -0.00071389	     -0.21832430	     -0.00400114	     -0.00133642	     23.52110205
      0.06915546	     -0.05882630	     -0.00088847	     -0.19997125	     -0.06424800	      0.88303165	     -0.00071340	     -0.21833612	     -0.00402451	     -0.00126901	     23.46413042
      0.07058957	     -0.05882170	     -0.00089005	     -0.19996644	     -0.06425379	      0.88302988	     -0.00071291	     -0.21834741	     -0.00404881	     -0.00119689	     23.66914920
      0.07202368	     -0.05881655	     -0.00088879	     -0.19996113	     -0.06425962	      0.88302822	     -0.00071241	     -0.21835814	     -0.00407386	     -0.00112108	     23.50451782
      0.07345779	     -0.05880918	     -0.00089046	     -0.19995355	     -0.06426548	      0.88302667	     -0.00071191	     -0.21836836	     -0.00410027	     -0.00104251	     23.62466564
      0.07489190	     -0.05880112	     -0.00088891	     -0.19994533	     -0.06427138	      0.88302523	     -0.00071140	     -0.21837805	     -0.00412779	     -0.00096216	     23.38422226
      0.07632601	     -0.05879071	     -0.00089054	     -0.19993468	     -0.06427732	      0.88302391	     -0.00071089	     -0.21838724	     -0.00415694	     -0.00088089	     23.45199905
      0.07776012	     -0.05877971	     -0.00088867	     -0.19992350	     -0.06428330	      0.88302270	     -0.00071037	     -0.21839591	     -0.00418741	     -0.00079967	     23.16324101
      0.07903574	     -0.05876811	     -0.00088993	     -0.19991167	     -0.06428866	      0.88302173	     -0.00070991	     -0.21840320	     -0.00421603	     -0.00072804	     23.15816641
      0.08031137	     -0.05875609	     -0.00088916	     -0.19989945	     -0.06429406	      0.88302084	     -0.00070945	     -0.21841010	     -0.00424594	     -0.00065761	     23.06553589
      0.08188612	     -0.05874468	     -0.00089064	     -0.19988770	     -0.06430077	      0.88301988	     -0.00070887	     -0.21841816	     -0.00428667	     -0.00057309	     23.24708667
      0.08346087	     -0.05876043	     -0.00089297	     -0.19990300	     -0.06430756	      0.88301904	     -0.00070828	     -0.21842629	     -0.00433682	     -0.00049303	     23.26967437
      0.08477329	     -0.05881113	     -0.00089886	     -0.19995314	     -0.06431329	      0.88301843	     -0.00070779	     -0.21843429	     -0.00438825	     -0.00043203	     23.46314610
      0.08608571	     -0.05889470	     -0.00090261	     -0.20003613	     -0.06431908	      0.88301790	     -0.00070730	     -0.21844443	     -0.00444719	     -0.00037881	     23.63166791
      0.08739814	     -0.05899859	     -0.00090565	     -0.20013940	     -0.06432496	      0.88301743	     -0.00070679	     -0.21845726	     -0.00451107	     -0.00033516	     23.99943638
      0.08918893	     -0.05914501	     -0.00090354	     -0.20028509	     -0.06433312	      0.88301687	     -0.00070610	     -0.21847897	     -0.00460107	     -0.00029266	     24.51321710
      0.09052574	     -0.05924213	     -0.00089993	     -0.20038172	     -0.06433932	      0.88301650	     -0.00070558	     -0.21849758	     -0.00466789	     -0.00027342	     25.08912022
      0.09186255	     -0.05932283	     -0.00089192	     -0.20046204	     -0.06434560	      0.88301614	     -0.00070505	     -0.21851738	     -0.00473302	     -0.00026381	     25.42968402
      0.09319936	     -0.05938847	     -0.00088355	     -0.20052731	     -0.06435197	      0.88301579	     -0.00070452	     -0.21853771	     -0.00479592	     -0.00026239	     25.83832312
      0.09499731	     -0.05946002	     -0.00087003	     -0.20059847	     -0.06436067	      0.88301531	     -0.00070381	     -0.21856511	     -0.00487612	     -0.00027102	     26.07898912
      0.09632716	     -0.05950676	     -0.00086233	     -0.20064489	     -0.06436719	      0.88301494	     -0.00070329	     -0.21858517	     -0.00493178	     -0.00028358	     26.40711039
      0.09765702	     -0.05955202	     -0.00085385	     -0.20068987	     -0.06437378	      0.88301455	     -0.00070277	     -0.21860502	     -0.00498382	     -0.00030048	     26.46339175
      0.09929384	     -0.05960946	     -0.00084702	     -0.20074693	     -0.06438199	      0.88301404	     -0.00070214	     -0.21862925	     -0.00504271	     -0.00032620	     26.73223144
      0.10076563	     -0.05966442	     -0.00084114	     -0.20080158	     -0.06438945	      0.88301354	     -0.00070159	     -0.21865100	     -0.00509055	     -0.00035340	     26.71748929
      0.10223742	     -0.05972464	     -0.00083989	     -0.20086144	     -0.06439697	      0.88301300	     -0.00070105	     -0.21867282	     -0.00513366	     -0.00038395	     26.99095333
      0.10370921	     -0.05979010	     -0.00083789	     -0.20092659	     -0.06440455	      0.88301241	     -0.00070052	     -0.21869485	     -0.00517197	     -0.00041777	     26.94055092
      0.10518100	     -0.05986249	     -0.00084064	     -0.20099861	     -0.06441219	      0.88301177	     -0.00070001	     -0.21871719	     -0.00520574	     -0.00045457	     27.18467169
      0.10665279	     -0.05994084	     -0.00084167	     -0.20107665	     -0.06441988	      0.88301107	     -0.00069951	     -0.21873995	     -0.00523498	     -0.00049442	     27.08836676
      0.10812458	     -0.06002742	     -0.00084745	     -0.20116289	     -0.06442760	      0.88301031	     -0.00069903	     -0.21876321	     -0.00526002	     -0.00053702	     27.26499561
      0.10959637	     -0.06011981	     -0.00085060	     -0.20125501	     -0.06443536	      0.88300949	     -0.00069856	     -0.21878708	     -0.00528088	     -0.00058239	     27.10973981
      0.11106816	     -0.06021982	     -0.00085805	     -0.20135472	     -0.06444314	      0.88300860	     -0.00069810	     -0.21881161	     -0.00529795	     -0.00063008	     27.19135438
      0.11253995	     -0.06032435	     -0.00086202	     -0.20145904	     -0.06445095	      0.88300763	     -0.00069766	     -0.21883688	     -0.00531127	     -0.00067986	     26.97383218
      0.11401174	     -0.06043556	     -0.00086965	     -0.20157002	     -0.06445877	      0.88300659	     -0.00069722	     -0.21886292	     -0.00532129	     -0.00073113	     26.94650254
      0.11548353	     -0.06054935	     -0.00087319	     -0.20168368	     -0.06446661	      0.88300548	     -0.00069680	     -0.21888977	     -0.00532807	     -0.00078360	     26.66447591
      0.11695532	     -0.06066719	     -0.00087966	     -0.20180139	     -0.06447446	      0.88300429	     -0.00069638	     -0.21891739	     -0.00533198	     -0.00083654	     26.53294796
      0.11842710	     -0.06078484	     -0.00088131	     -0.20191901	     -0.06448231	      0.88300302	     -0.00069597	     -0.21894577	     -0.00533318	     -0.00088951	     26.19354200
      0.11989889	     -0.06090494	     -0.00088517	     -0.20203907	     -0.06449015	      0.88300167	     -0.00069556	     -0.21897484	     -0.00533204	     -0.00094167	     25.96111627
      0.12137068	     -0.06102350	     -0.00088495	     -0.20215769	     -0.06449800	      0.88300024	     -0.00069515	     -0.21900456	     -0.00532868	     -0.00099260	     25.58905485
      0.12284247	     -0.06114074	     -0.00088657	     -0.20227499	     -0.06450584	      0.88299875	     -0.00069475	     -0.21903485	     -0.00532340	     -0.00104139	     25.29615745
      0.12431426	     -0.06125515	     -0.00088449	     -0.20238954	     -0.06451367	      0.88299718	     -0.00069436	     -0.21906569	     -0.00531641	     -0.00108766	     24.88890346
      0.12578605	     -0.06136855	     -0.00088414	     -0.20250307	     -0.06452149	      0.88299555	     -0.00069396	     -0.21909695	     -0.00530782	     -0.00113076	     24.54434564
      0.12725784	     -0.06147727	     -0.00088097	     -0.20261200	     -0.06452929	      0.88299385	     -0.00069357	     -0.21912854	     -0.00529786	     -0.00117054	     24.15863617
      0.12872963	     -0.06158212	     -0.00087951	     -0.20271704	     -0.06453708	      0.88299210	     -0.00069318	     -0.21916032	     -0.00528650	     -0.00120628	     23.78557744
      0.13020142	     -0.06168056	     -0.00087604	     -0.20281571	     -0.06454485	      0.88299031	     -0.00069279	     -0.21919221	     -0.00527419	     -0.00123787	     23.41287810
      0.13167321	     -0.06177581	     -0.00087376	     -0.20291118	     -0.06455261	      0.88298846	     -0.00069240	     -0.21922408	     -0.00526077	     -0.00126469	     23.01891900
      0.13349191	     -0.06188487	     -0.00086845	     -0.20302057	     -0.06456216	      0.88298614	     -0.00069193	     -0.21926325	     -0.00524334	     -0.00129156	     22.63726589
      0.13484995	     -0.06196411	     -0.00086731	     -0.20310001	     -0.06456927	      0.88298437	     -0.00069159	     -0.21929221	     -0.00522919	     -0.00130617	     22.23698651
      0.13620798	     -0.06203751	     -0.00086398	     -0.20317367	     -0.06457636	      0.88298259	     -0.00069125	     -0.21932085	     -0.00521474	     -0.00131674	     21.93648246
      0.13796092	     -0.06213039	     -0.00086195	     -0.20326683	     -0.06458548	      0.88298028	     -0.00069081	     -0.21935725	     -0.00519519	     -0.00132376	     21.53100217
      0.13952869	     -0.06220759	     -0.00085828	     -0.20334432	     -0.06459362	      0.88297820	     -0.00069044	     -0.21938923	     -0.00517724	     -0.00132412	     21.21896584
      0.14109647	     -0.06228538	     -0.00085817	     -0.20342234	     -0.06460172	      0.88297613	     -0.00069007	     -0.21942059	     -0.00515836	     -0.00131848	     20.81962954
      0.14266424	     -0.06235468	     -0.00085445	     -0.20349194	     -0.06460979	      0.88297407	     -0.00068971	     -0.21945133	     -0.00513930	     -0.00130770	     20.57275141
      0.14406774	     -0.06241903	     -0.00085522	     -0.20355647	     -0.06461699	      0.88297224	     -0.00068940	     -0.21947823	     -0.00512152	     -0.00129358	     20.28728494
      0.14547125	     -0.06247707	     -0.00085317	     -0.20361476	     -0.06462417	      0.88297044	     -0.00068910	     -0.21950456	     -0.00510341	     -0.00127570	     20.03434130
      0.14687475	     -0.06253546	     -0.00085308	     -0.20367337	     -0.06463132	      0.88296866	     -0.00068880	     -0.21953026	     -0.00508480	     -0.00125405	     19.77202548
      0.14875539	     -0.06260908	     -0.00085134	     -0.20374731	     -0.06464085	      0.88296634	     -0.00068843	     -0.21956377	     -0.00505948	     -0.00122010	     19.51262161
      0.15021311	     -0.06266774	     -0.00085263	     -0.20380618	     -0.06464821	      0.88296458	     -0.00068814	     -0.21958902	     -0.00503894	     -0.00118965	     19.16527978
      0.15167083	     -0.06272092	     -0.00085134	     -0.20385961	     -0.06465555	      0.88296287	     -0.00068787	     -0.21961370	     -0.00501838	     -0.00115683	     18.99151936
      0.15312855	     -0.06277617	     -0.00085209	     -0.20391508	     -0.06466285	      0.88296121	     -0.00068761	     -0.21963777	     -0.00499703	     -0.00112149	     18.71409144
      0.15491954	     -0.06283887	     -0.00085058	     -0.20397810	     -0.06467177	      0.88295924	     -0.00068730	     -0.21966663	     -0.00497052	     -0.00107595	     18.55046908
      0.15637445	     -0.06289317	     -0.00085202	     -0.20403262	     -0.06467899	      0.88295770	     -0.00068706	     -0.21968949	     -0.00494777	     -0.00103680	     18.19110539
      0.15782935	     -0.06294153	     -0.00085052	     -0.20408127	     -0.06468617	      0.88295622	     -0.00068683	     -0.21971190	     -0.00492493	     -0.00099721	     18.05751315
      0.15928426	     -0.06299237	     -0.00085088	     -0.20413236	     -0.06469332	      0.88295480	     -0.00068661	     -0.21973385	     -0.00490107	     -0.00095689	     17.79739845
      0.16106350	     -0.06304823	     -0.00084870	     -0.20418858	     -0.06470201	      0.88295314	     -0.00068635	     -0.21976011	     -0.00487143	     -0.00090789	     17.68431081
      0.16255002	     -0.06309822	     -0.00084930	     -0.20423884	     -0.06470923	      0.88295182	     -0.00068615	     -0.21978153	     -0.00484513	     -0.00086659	     17.32412979
      0.16403654	     -0.06314093	     -0.00084674	     -0.20428188	     -0.06471641	      0.88295057	     -0.00068595	     -0.21980257	     -0.00481874	     -0.00082655	     17.24545445
      0.16552306	     -0.06318639	     -0.00084624	     -0.20432765	     -0.06472356	      0.88294937	     -0.00068577	     -0.21982315	     -0.00479103	     -0.00078729	     16.98470930
      0.16700958	     -0.06322342	     -0.00084348	     -0.20436502	     -0.06473066	      0.88294822	     -0.00068559	     -0.21984327	     -0.00476300	     -0.00074969	     16.91250136
      0.16849610	     -0.06325834	     -0.00084192	     -0.20440028	     -0.06473772	      0.88294714	     -0.00068542	     -0.21986278	     -0.00473388	     -0.00071336	     16.69885203
      0.17031884	     -0.06328838	     -0.00083788	     -0.20443076	     -0.06474631	      0.88294588	     -0.00068523	     -0.21988575	     -0.00469822	     -0.00067161	     16.72405874
      0.17180840	     -0.06331126	     -0.00083708	     -0.20445398	     -0.06475329	      0.88294490	     -0.00068509	     -0.21990354	     -0.00466791	     -0.00063854	     16.42201998
      0.17329797	     -0.06332141	     -0.00083371	     -0.20446448	     -0.06476022	      0.88294397	     -0.00068495	     -0.21992042	     -0.00463848	     -0.00060771	     16.45189797
      0.17478754	     -0.06333194	     -0.00083273	     -0.20447534	     -0.06476711	      0.88294309	     -0.00068483	     -0.21993626	     -0.00460877	     -0.00057817	     16.27146673
      0.17627711	     -0.06333392	     -0.00083026	     -0.20447765	     -0.06477395	      0.88294225	     -0.00068471	     -0.21995112	     -0.00457983	     -0.00055060	     16.26924935
      0.17806465	     -0.06333839	     -0.00082969	     -0.20448247	     -0.06478211	      0.88294129	     -0.00068459	     -0.21996763	     -0.00454467	     -0.00051958	     16.03049471
      0.17955774	     -0.06333112	     -0.00082700	     -0.20447552	     -0.06478887	      0.88294053	     -0.00068450	     -0.21998044	     -0.00451616	     -0.00049608	     16.12033341
      0.18105083	     -0.06333020	     -0.00082724	     -0.20447487	     -0.06479559	      0.88293981	     -0.00068442	     -0.21999229	     -0.00448705	     -0.00047495	     16.03704500
      0.18254392	     -0.06332168	     -0.00082564	     -0.20446665	     -0.06480227	      0.88293912	     -0.00068434	     -0.22000333	     -0.00445777	     -0.00045619	     16.00330908
      0.18403701	     -0.06331579	     -0.00082603	     -0.20446103	     -0.06480890	      0.88293845	     -0.00068428	     -0.22001352	     -0.00442826	     -0.00044029	     16.01181496
      0.18586534	     -0.06330176	     -0.00082472	     -0.20444735	     -0.06481697	      0.88293766	     -0.00068421	     -0.22002497	     -0.00439128	     -0.00042433	     15.93898850
      0.18733579	     -0.06329413	     -0.00082659	     -0.20443996	     -0.06482340	      0.88293704	     -0.00068416	     -0.22003332	     -0.00436152	     -0.00041460	     16.00446473
      0.18880623	     -0.06327993	     -0.00082585	     -0.20442604	     -0.06482979	      0.88293644	     -0.00068412	     -0.22004103	     -0.00433127	     -0.00040765	     16.03890232
      0.19027668	     -0.06326977	     -0.00082721	     -0.20441614	     -0.06483614	      0.88293584	     -0.00068408	     -0.22004805	     -0.00430062	     -0.00040327	     16.03315452
      0.19212197	     -0.06324951	     -0.00082647	     -0.20439623	     -0.06484404	      0.88293510	     -0.00068403	     -0.22005608	     -0.00426210	     -0.00040157	     16.15889617
      0.19354941	     -0.06324015	     -0.00082866	     -0.20438710	     -0.06485010	      0.88293452	     -0.00068400	     -0.22006161	     -0.00423181	     -0.00040250	     16.11243492
      0.19497686	     -0.06322273	     -0.00082799	     -0.20436997	     -0.06485612	      0.88293395	     -0.00068398	     -0.22006670	     -0.00420170	     -0.00040556	     16.18401939
      0.19671999	     -0.06320627	     -0.00082939	     -0.20435382	     -0.06486341	      0.88293324	     -0.00068394	     -0.22007221	     -0.00416483	     -0.00041167	     16.23070508
      0.19828512	     -0.06318247	     -0.00082758	     -0.20433035	     -0.06486991	      0.88293259	     -0.00068391	     -0.22007663	     -0.00413189	     -0.00041889	     16.33054468
      0.19985024	     -0.06316509	     -0.00082905	     -0.20431326	     -0.06487635	      0.88293192	     -0.00068388	     -0.22008041	     -0.00409893	     -0.00042726	     16.33030785
      0.20141537	     -0.06313595	     -0.00082630	     -0.20428447	     -0.06488274	      0.88293125	     -0.00068385	     -0.22008370	     -0.00406646	     -0.00043660	     16.47442965
      0.20298050	     -0.06311413	     -0.00082751	     -0.20426293	     -0.06488908	      0.88293056	     -0.00068382	     -0.22008633	     -0.00403403	     -0.00044638	     16.49443442
      0.20454562	     -0.06307800	     -0.00082366	     -0.20422718	     -0.06489537	      0.88292985	     -0.00068379	     -0.22008845	     -0.00400211	     -0.00045622	     16.64268807
      0.20611075	     -0.06304994	     -0.00082466	     -0.20419940	     -0.06490160	      0.88292913	     -0.00068376	     -0.22008983	     -0.00397036	     -0.00046558	     16.65617275
      0.20749951	     -0.06301186	     -0.00082077	     -0.20416166	     -0.06490710	      0.88292848	     -0.00068372	     -0.22009060	     -0.00394276	     -0.00047335	     16.78776690
      0.20888827	     -0.06297809	     -0.00081989	     -0.20412816	     -0.06491256	      0.88292782	     -0.00068369	     -0.22009076	     -0.00391539	     -0.00048030	     16.85144408
      0.21059948	     -0.06292776	     -0.00081623	     -0.20407822	     -0.06491923	      0.88292699	     -0.00068364	     -0.22009026	     -0.00388224	     -0.00048744	     16.98514227
      0.21231069	     -0.06288090	     -0.00081562	     -0.20403168	     -0.06492584	      0.88292615	     -0.00068359	     -0.22008885	     -0.00384963	     -0.00049278	     17.08656525
      0.21368045	     -0.06283267	     -0.00081138	     -0.20398377	     -0.06493110	      0.88292547	     -0.00068355	     -0.22008720	     -0.00382400	     -0.00049544	     17.19267332
      0.21505021	     -0.06278905	     -0.00081011	     -0.20394041	     -0.06493632	      0.88292479	     -0.00068350	     -0.22008496	     -0.00379875	     -0.00049682	     17.28884156
      0.21680783	     -0.06272672	     -0.00080630	     -0.20387845	     -0.06494297	      0.88292392	     -0.00068344	     -0.22008137	     -0.00376693	     -0.00049652	     17.44061867
      0.21856546	     -0.06266943	     -0.00080607	     -0.20382146	     -0.06494956	      0.88292305	     -0.00068337	     -0.22007692	     -0.00373569	     -0.00049389	     17.58559367
      0.21984689	     -0.06261878	     -0.00080207	     -0.20377109	     -0.06495433	      0.88292242	     -0.00068331	     -0.22007326	     -0.00371328	     -0.00049033	     17.67336462
      0.22112832	     -0.06257338	     -0.00080106	     -0.20372591	     -0.06495908	      0.88292179	     -0.00068326	     -0.22006918	     -0.00369120	     -0.00048572	     17.78964959
      0.22301145	     -0.06250388	     -0.00079819	     -0.20365675	     -0.06496600	      0.88292088	     -0.00068317	     -0.22006259	     -0.00365919	     -0.00047694	     17.95443362
      0.22460686	     -0.06244770	     -0.00079778	     -0.20360081	     -0.06497181	      0.88292013	     -0.00068309	     -0.22005646	     -0.00363254	     -0.00046781	     18.12274510
      0.22620227	     -0.06238661	     -0.00079453	     -0.20354002	     -0.06497759	      0.88291939	     -0.00068301	     -0.22004991	     -0.00360619	     -0.00045721	     18.25437336
      0.22779768	     -0.06233117	     -0.00079538	     -0.20348478	     -0.06498332	      0.88291867	     -0.00068292	     -0.22004289	     -0.00358042	     -0.00044539	     18.46498385
      0.22918273	     -0.06227669	     -0.00079206	     -0.20343055	     -0.06498827	      0.88291806	     -0.00068284	     -0.22003652	     -0.00355827	     -0.00043410	     18.55715334
      0.23056779	     -0.06222674	     -0.00079202	     -0.20338078	     -0.06499318	      0.88291747	     -0.00068275	     -0.22002981	     -0.00353662	     -0.00042213	     18.72446613
      0.23223247	     -0.06216345	     -0.00078947	     -0.20331775	     -0.06499904	      0.88291678	     -0.00068264	     -0.22002142	     -0.00351106	     -0.00040697	     18.88636628
      0.23389715	     -0.06210484	     -0.00079026	     -0.20325931	     -0.06500487	      0.88291612	     -0.00068252	     -0.22001263	     -0.00348621	     -0.00039123	     19.12368884
      0.23522033	     -0.06205312	     -0.00078725	     -0.20320781	     -0.06500947	      0.88291561	     -0.00068242	     -0.22000545	     -0.00346674	     -0.00037828	     19.21118464
      0.23654352	     -0.06200507	     -0.00078700	     -0.20315991	     -0.06501404	      0.88291511	     -0.00068231	     -0.21999803	     -0.00344782	     -0.00036540	     19.40255920
      0.23828606	     -0.06194006	     -0.00078477	     -0.20309512	     -0.06502003	      0.88291449	     -0.00068216	     -0.21998799	     -0.00342331	     -0.00034846	     19.58151799
      0.24002860	     -0.06187828	     -0.00078545	     -0.20303350	     -0.06502597	      0.88291390	     -0.00068200	     -0.21997763	     -0.00339975	     -0.00033197	     19.93321795
      0.24129475	     -0.06182989	     -0.00078247	     -0.20298529	     -0.06503027	      0.88291349	     -0.00068187	     -0.21996996	     -0.00338268	     -0.00032010	     19.97076878
      0.24256090	     -0.06178400	     -0.00078202	     -0.20293953	     -0.06503454	      0.88291309	     -0.00068174	     -0.21996213	     -0.00336620	     -0.00030871	     20.17127092
      0.24439607	     -0.06171617	     -0.00077981	     -0.20287189	     -0.06504070	      0.88291254	     -0.00068154	     -0.21995058	     -0.00334279	     -0.00029297	     20.39834893
      0.24594393	     -0.06166010	     -0.00077949	     -0.20281595	     -0.06504586	      0.88291209	     -0.00068136	     -0.21994061	     -0.00332368	     -0.00028050	     20.67288363
      0.24749178	     -0.06160184	     -0.00077656	     -0.20275787	     -0.06505099	      0.88291167	     -0.00068116	     -0.21993047	     -0.00330492	     -0.00026877	     20.83629581
      0.24903964	     -0.06154563	     -0.00077674	     -0.20270177	     -0.06505609	      0.88291126	     -0.00068096	     -0.21992012	     -0.00328695	     -0.00025789	     21.16993556
      0.25058749	     -0.06148625	     -0.00077293	     -0.20264256	     -0.06506116	      0.88291087	     -0.00068074	     -0.21990961	     -0.00326935	     -0.00024777	     21.29292041
      0.25190749	     -0.06143776	     -0.00077338	     -0.20259415	     -0.06506547	      0.88291055	     -0.00068055	     -0.21990047	     -0.00325528	     -0.00023992	     21.61281683
      0.25322749	     -0.06138784	     -0.00077123	     -0.20254434	     -0.06506976	      0.88291024	     -0.00068035	     -0.21989122	     -0.00324160	     -0.00023271	     21.78499143
      0.25490507	     -0.06132568	     -0.00077032	     -0.20248227	     -0.06507518	      0.88290985	     -0.00068008	     -0.21987930	     -0.00322533	     -0.00022465	     22.13470741
      0.25658265	     -0.06126285	     -0.00076698	     -0.20241958	     -0.06508058	      0.88290948	     -0.00067980	     -0.21986724	     -0.00320998	     -0.00021782	     22.34621378
      0.25788911	     -0.06121621	     -0.00076734	     -0.20237297	     -0.06508476	      0.88290920	     -0.00067957	     -0.21985775	     -0.00319903	     -0.00021341	     22.68901451
      0.25919557	     -0.06116930	     -0.00076543	     -0.20232613	     -0.06508894	      0.88290892	     -0.00067933	     -0.21984824	     -0.00318853	     -0.00020977	     22.89559746
      0.26091113	     -0.06111039	     -0.00076462	     -0.20226726	     -0.06509440	      0.88290857	     -0.00067900	     -0.21983573	     -0.00317580	     -0.00020627	     23.30124123
      0.26262669	     -0.06105262	     -0.00076130	     -0.20220959	     -0.06509983	      0.88290822	     -0.00067865	     -0.21982330	     -0.00316375	     -0.00020409	     23.53218460
      0.26386135	     -0.06101371	     -0.00076194	     -0.20217067	     -0.06510373	      0.88290796	     -0.00067839	     -0.21981441	     -0.00315589	     -0.00020335	     23.90535243
      0.26509600	     -0.06097549	     -0.00076042	     -0.20213248	     -0.06510763	      0.88290771	     -0.00067812	     -0.21980563	     -0.00314818	     -0.00020324	     24.13558800
      0.26692320	     -0.06092232	     -0.00075938	     -0.20207933	     -0.06511337	      0.88290734	     -0.00067771	     -0.21979287	     -0.00313747	     -0.00020421	     24.57987583
      0.26846159	     -0.06087962	     -0.00075709	     -0.20203667	     -0.06511819	      0.88290703	     -0.00067734	     -0.21978240	     -0.00312873	     -0.00020589	     24.83817649
      0.26999998	     -0.06084051	     -0.00075689	     -0.20199756	     -0.06512300	      0.88290671	     -0.00067697	     -0.21977221	     -0.00312050	     -0.00020834	     25.28886884
      0.27153837	     -0.06080295	     -0.00075374	     -0.20196004	     -0.06512779	      0.88290638	     -0.00067657	     -0.21976236	     -0.00311213	     -0.00021130	     25.48408745
      0.27290000	     -0.06077270	     -0.00075387	     -0.20192978	     -0.06513202	      0.88290609	     -0.00067621	     -0.21975393	     -0.00310513	     -0.00021446	     25.91669768
      0.27426163	     -0.06074348	     -0.00075143	     -0.20190059	     -0.06513625	      0.88290580	     -0.00067584	     -0.21974581	     -0.00309789	     -0.00021795	     26.13213952
      0.27562326	     -0.06071656	     -0.00075024	     -0.20187368	     -0.06514046	      0.88290550	     -0.00067546	     -0.21973801	     -0.00309078	     -0.00022181	     26.48545335
      0.27741942	     -0.06068358	     -0.00074679	     -0.20184075	     -0.06514600	      0.88290510	     -0.00067494	     -0.21972827	     -0.00308113	     -0.00022725	     26.78581202
      0.27880219	     -0.06066006	     -0.00074580	     -0.20181723	     -0.06515026	      0.88290478	     -0.00067453	     -0.21972122	     -0.00307390	     -0.00023163	     27.20484820
      0.28018496	     -0.06063925	     -0.00074273	     -0.20179646	     -0.06515450	      0.88290446	     -0.00067410	     -0.21971462	     -0.00306638	     -0.00023602	     27.40334206
      0.28156772	     -0.06062188	     -0.00074115	     -0.20177911	     -0.06515874	      0.88290413	     -0.00067367	     -0.21970850	     -0.00305893	     -0.00024054	     27.75401137
      0.28334891	     -0.06060483	     -0.00073749	     -0.20176212	     -0.06516418	      0.88290369	     -0.00067309	     -0.21970137	     -0.00304896	     -0.00024650	     27.99300195
      0.28470163	     -0.06059720	     -0.00073673	     -0.20175449	     -0.06516830	      0.88290336	     -0.00067264	     -0.21969661	     -0.00304146	     -0.00025138	     28.38751584
      0.28605434	     -0.06059345	     -0.00073389	     -0.20175078	     -0.06517241	      0.88290301	     -0.00067219	     -0.21969248	     -0.00303351	     -0.00025662	     28.53604315
      0.28770266	     -0.06059492	     -0.00073207	     -0.20175227	     -0.06517740	      0.88290258	     -0.00067162	     -0.21968836	     -0.00302361	     -0.00026385	     28.94211872
      0.28918434	     -0.06060089	     -0.00072837	     -0.20175831	     -0.06518187	      0.88290219	     -0.00067109	     -0.21968557	     -0.00301390	     -0.00027127	     29.02326272
      0.29066601	     -0.06061207	     -0.00072727	     -0.20176951	     -0.06518633	      0.88290178	     -0.00067056	     -0.21968366	     -0.00300382	     -0.00027993	     29.45717631
      0.29214769	     -0.06062709	     -0.00072368	     -0.20178459	     -0.06519077	      0.88290136	     -0.00067002	     -0.21968267	     -0.00299259	     -0.00028983	     29.48217465
      0.29362936	     -0.06064836	     -0.00072347	     -0.20180588	     -0.06519520	      0.88290092	     -0.00066947	     -0.21968264	     -0.00298076	     -0.00030128	     29.93390090
      0.29511103	     -0.06067498	     -0.00072061	     -0.20183258	     -0.06519960	      0.88290046	     -0.00066892	     -0.21968363	     -0.00296753	     -0.00031419	     29.88332520
      0.29659271	     -0.06070759	     -0.00072157	     -0.20186519	     -0.06520399	      0.88289999	     -0.00066835	     -0.21968567	     -0.00295353	     -0.00032880	     30.35873671
      0.29807438	     -0.06074509	     -0.00071954	     -0.20190276	     -0.06520835	      0.88289949	     -0.00066778	     -0.21968880	     -0.00293792	     -0.00034487	     30.22049089
      0.29955606	     -0.06078847	     -0.00072162	     -0.20194614	     -0.06521270	      0.88289897	     -0.00066721	     -0.21969302	     -0.00292152	     -0.00036257	     30.69449380
      0.30103773	     -0.06083630	     -0.00072004	     -0.20199406	     -0.06521701	      0.88289841	     -0.00066662	     -0.21969834	     -0.00290337	     -0.00038162	     30.47466250
      0.30236061	     -0.06088328	     -0.00072227	     -0.20204106	     -0.06522084	      0.88289790	     -0.00066610	     -0.21970402	     -0.00288650	     -0.00039989	     30.82817954
      0.30368350	     -0.06093332	     -0.00072230	     -0.20209117	     -0.06522465	      0.88289736	     -0.00066556	     -0.21971056	     -0.00286833	     -0.00041912	     30.77730178
      0.30531251	     -0.06099979	     -0.00072421	     -0.20215770	     -0.06522930	      0.88289665	     -0.00066490	     -0.21971976	     -0.00284477	     -0.00044413	     30.98519323
      0.30694152	     -0.06107134	     -0.00072455	     -0.20222935	     -0.06523392	      0.88289591	     -0.00066423	     -0.21973024	     -0.00281943	     -0.00047030	     30.82962701
      0.30831214	     -0.06113595	     -0.00072739	     -0.20229401	     -0.06523776	      0.88289525	     -0.00066366	     -0.21974002	     -0.00279720	     -0.00049318	     31.09451486
      0.30968277	     -0.06120380	     -0.00072817	     -0.20236196	     -0.06524158	      0.88289456	     -0.00066309	     -0.21975068	     -0.00277356	     -0.00051657	     30.97953638
      0.31105340	     -0.06127545	     -0.00073034	     -0.20243370	     -0.06524537	      0.88289383	     -0.00066251	     -0.21976221	     -0.00274892	     -0.00054043	     31.07525567
      0.31290499	     -0.06137774	     -0.00073197	     -0.20253615	     -0.06525042	      0.88289280	     -0.00066172	     -0.21977918	     -0.00271358	     -0.00057303	     30.93572455
      0.31430676	     -0.06146002	     -0.00073496	     -0.20261852	     -0.06525421	      0.88289198	     -0.00066111	     -0.21979309	     -0.00268560	     -0.00059788	     31.10872502
      0.31570853	     -0.06154556	     -0.00073589	     -0.20270422	     -0.06525795	      0.88289113	     -0.00066050	     -0.21980792	     -0.00265606	     -0.00062259	     30.95389440
      0.31711031	     -0.06163457	     -0.00073807	     -0.20279338	     -0.06526165	      0.88289024	     -0.00065989	     -0.21982363	     -0.00262535	     -0.00064711	     31.00658069
      0.31894895	     -0.06175538	     -0.00073910	     -0.20291443	     -0.06526644	      0.88288902	     -0.00065907	     -0.21984555	     -0.00258275	     -0.00067863	     30.80642580
      0.32033970	     -0.06184998	     -0.00074166	     -0.20300920	     -0.06527001	      0.88288806	     -0.00065845	     -0.21986305	     -0.00254917	     -0.00070188	     30.93966381
      0.32173044	     -0.06194700	     -0.00074218	     -0.20310645	     -0.06527353	      0.88288706	     -0.00065782	     -0.21988133	     -0.00251390	     -0.00072438	     30.76004626
      0.32341721	     -0.06206770	     -0.00074443	     -0.20322741	     -0.06527774	      0.88288582	     -0.00065705	     -0.21990449	     -0.00246941	     -0.00075058	     30.81459385
      0.32510398	     -0.06219039	     -0.00074394	     -0.20335044	     -0.06528186	      0.88288453	     -0.00065628	     -0.21992866	     -0.00242236	     -0.00077518	     30.45916942
      0.32638413	     -0.06228474	     -0.00074634	     -0.20344501	     -0.06528494	      0.88288353	     -0.00065569	     -0.21994762	     -0.00238560	     -0.00079275	     30.60288157
      0.32766428	     -0.06237955	     -0.00074650	     -0.20354009	     -0.06528797	      0.88288250	     -0.00065509	     -0.21996704	     -0.00234727	     -0.00080912	     30.43350801
      0.32948925	     -0.06251557	     -0.00074764	     -0.20367651	     -0.06529220	      0.88288101	     -0.00065424	     -0.21999548	     -0.00229065	     -0.00083022	     30.37030270
      0.33107786	     -0.06263495	     -0.00074773	     -0.20379628	     -0.06529580	      0.88287968	     -0.00065349	     -0.22002092	     -0.00223909	     -0.00084617	     30.08428967
      0.33266646	     -0.06275757	     -0.00075028	     -0.20391924	     -0.06529931	      0.88287832	     -0.00065275	     -0.22004700	     -0.00218589	     -0.00085982	     30.12458505
      0.33425507	     -0.06288232	     -0.00075005	     -0.20404443	     -0.06530274	      0.88287695	     -0.00065200	     -0.22007373	     -0.00213026	     -0.00087082	     29.71366355
      0.33566056	     -0.06299402	     -0.00075285	     -0.20415647	     -0.06530570	      0.88287572	     -0.00065133	     -0.22009787	     -0.00207978	     -0.00087842	     29.78986617
      0.33706605	     -0.06310631	     -0.00075350	     -0.20426916	     -0.06530859	      0.88287448	     -0.00065067	     -0.22012245	     -0.00202734	     -0.00088380	     29.49527101
      0.33847154	     -0.06321976	     -0.00075569	     -0.20438299	     -0.06531140	      0.88287323	     -0.00065000	     -0.22014742	     -0.00197349	     -0.00088705	     29.40283649
      0.34037894	     -0.06337527	     -0.00075738	     -0.20453907	     -0.06531509	      0.88287154	     -0.00064909	     -0.22018191	     -0.00189760	     -0.00088792	     29.02036299
      0.34183903	     -0.06349535	     -0.00076070	     -0.20465958	     -0.06531782	      0.88287024	     -0.00064840	     -0.22020877	     -0.00183780	     -0.00088596	     29.01248453
      0.34329912	     -0.06361502	     -0.00076203	     -0.20477972	     -0.06532046	      0.88286895	     -0.00064771	     -0.22023597	     -0.00177592	     -0.00088165	     28.66763871
      0.34475921	     -0.06373407	     -0.00076479	     -0.20489925	     -0.06532301	      0.88286767	     -0.00064702	     -0.22026345	     -0.00171256	     -0.00087513	     28.55379443
      0.34661261	     -0.06388420	     -0.00076657	     -0.20505003	     -0.06532610	      0.88286606	     -0.00064614	     -0.22029865	     -0.00162939	     -0.00086363	     28.10859736
      0.34805813	     -0.06400127	     -0.00077010	     -0.20516760	     -0.06532841	      0.88286482	     -0.00064546	     -0.22032632	     -0.00156303	     -0.00085237	     28.07899288
      0.34950366	     -0.06411773	     -0.00077164	     -0.20528461	     -0.06533062	      0.88286360	     -0.00064478	     -0.22035416	     -0.00149472	     -0.00083908	     27.70408164
      0.35094918	     -0.06423327	     -0.00077456	     -0.20540068	     -0.06533273	      0.88286239	     -0.00064411	     -0.22038212	     -0.00142505	     -0.00082399	     27.54586865
      0.35288279	     -0.06438472	     -0.00077685	     -0.20555292	     -0.06533539	      0.88286082	     -0.00064321	     -0.22041963	     -0.00132915	     -0.00080104	     27.06343670
      0.35433766	     -0.06449637	     -0.00078058	     -0.20566513	     -0.06533727	      0.88285967	     -0.00064254	     -0.22044783	     -0.00125556	     -0.00078189	     27.01216355
      0.35579253	     -0.06460569	     -0.00078236	     -0.20577507	     -0.06533905	      0.88285855	     -0.00064187	     -0.22047596	     -0.00118018	     -0.00076112	     26.61977013
      0.35754528	     -0.06473572	     -0.00078644	     -0.20590584	     -0.06534103	      0.88285724	     -0.00064108	     -0.22050969	     -0.00108784	     -0.00073422	     26.45923331
      0.35929802	     -0.06486272	     -0.00078793	     -0.20603363	     -0.06534286	      0.88285597	     -0.00064029	     -0.22054320	     -0.00099311	     -0.00070526	     25.84668134
      0.36063028	     -0.06495774	     -0.00079233	     -0.20612921	     -0.06534413	      0.88285505	     -0.00063969	     -0.22056848	     -0.00092042	     -0.00068211	     25.85954621
      0.36196253	     -0.06505050	     -0.00079466	     -0.20622259	     -0.06534531	      0.88285416	     -0.00063910	     -0.22059358	     -0.00084633	     -0.00065791	     25.52444176
      0.36386291	     -0.06517929	     -0.00079942	     -0.20635224	     -0.06534682	      0.88285294	     -0.00063827	     -0.22062897	     -0.00073923	     -0.00062190	     25.25950630
      0.36552260	     -0.06528772	     -0.00080232	     -0.20646147	     -0.06534797	      0.88285194	     -0.00063755	     -0.22065943	     -0.00064394	     -0.00058909	     24.80428710
      0.36718228	     -0.06539283	     -0.00080789	     -0.20656734	     -0.06534895	      0.88285099	     -0.00063685	     -0.22068938	     -0.00054772	     -0.00055528	     24.71479084
      0.36884197	     -0.06549366	     -0.00081104	     -0.20666898	     -0.06534978	      0.88285009	     -0.00063615	     -0.22071879	     -0.00044973	     -0.00052032	     24.15017062
      0.37029068	     -0.06557875	     -0.00081705	     -0.20675474	     -0.06535037	      0.88284936	     -0.00063555	     -0.22074395	     -0.00036383	     -0.00048911	     24.12559524
      0.37173940	     -0.06565965	     -0.00082077	     -0.20683636	     -0.06535084	      0.88284868	     -0.00063495	     -0.22076859	     -0.00027668	     -0.00045712	     23.75060681
      0.37348640	     -0.06575213	     -0.00082726	     -0.20692969	     -0.06535123	      0.88284791	     -0.00063424	     -0.22079751	     -0.00017096	     -0.00041769	     23.58459681
      0.37523340	     -0.06583839	     -0.00083159	     -0.20701684	     -0.06535143	      0.88284722	     -0.00063355	     -0.22082548	     -0.00006392	     -0.00037718	     23.10397481
      0.37669758	     -0.06590659	     -0.00083808	     -0.20708574	     -0.06535146	      0.88284669	     -0.00063297	     -0.22084812	      0.00002585	     -0.00034250	     23.07253564
      0.37816177	     -0.06596925	     -0.00084219	     -0.20714917	     -0.06535136	      0.88284622	     -0.00063241	     -0.22086997	      0.00011644	     -0.00030694	     22.74075741
      0.37992885	     -0.06603764	     -0.00084865	     -0.20721845	     -0.06535105	      0.88284571	     -0.00063173	     -0.22089517	      0.00022576	     -0.00026290	     22.58772034
      0.38169594	     -0.06609727	     -0.00085138	     -0.20727904	     -0.06535056	      0.88284529	     -0.00063107	     -0.22091902	      0.00033561	     -0.00021733	     22.15087787
      0.38312872	     -0.06614237	     -0.00085635	     -0.20732488	     -0.06535001	      0.88284500	     -0.00063054	     -0.22093733	      0.00042407	     -0.00017937	     22.10352560
      0.38456151	     -0.06618310	     -0.00085883	     -0.20736639	     -0.06534934	      0.88284477	     -0.00063002	     -0.22095474	      0.00051278	     -0.00014047	     21.82133977
      0.38638346	     -0.06623044	     -0.00086350	     -0.20741470	     -0.06534831	      0.88284456	     -0.00062936	     -0.22097556	      0.00062496	     -0.00008995	     21.65111673
      0.38820540	     -0.06627179	     -0.00086543	     -0.20745707	     -0.06534707	      0.88284445	     -0.00062872	     -0.22099491	      0.00073710	     -0.00003840	     21.26032064
      0.38960474	     -0.06630104	     -0.00086973	     -0.20748706	     -0.06534597	      0.88284442	     -0.00062824	     -0.22100877	      0.00082234	      0.00000156	     21.22364212
      0.39100408	     -0.06632672	     -0.00087163	     -0.20751351	     -0.06534476	      0.88284445	     -0.00062776	     -0.22102178	      0.00090762	      0.00004184	     20.98930128
      0.39289499	     -0.06635736	     -0.00087573	     -0.20754516	     -0.06534294	      0.88284458	     -0.00062713	     -0.22103803	      0.00102197	      0.00009634	     20.82650152
      0.39478590	     -0.06638183	     -0.00087713	     -0.20757069	     -0.06534090	      0.88284482	     -0.00062651	     -0.22105276	      0.00113596	      0.00015076	     20.45956888
      0.39612991	     -0.06639688	     -0.00088108	     -0.20758644	     -0.06533932	      0.88284504	     -0.00062608	     -0.22106230	      0.00121593	      0.00018907	     20.44803048
      0.39747393	     -0.06640841	     -0.00088271	     -0.20759871	     -0.06533763	      0.88284532	     -0.00062566	     -0.22107109	      0.00129580	      0.00022709	     20.26106285
      0.39947963	     -0.06642021	     -0.00088627	     -0.20761159	     -0.06533491	      0.88284584	     -0.00062504	     -0.22108277	      0.00141387	      0.00028300	     20.10563227
      0.40116206	     -0.06642329	     -0.00088773	     -0.20761559	     -0.06533245	      0.88284635	     -0.00062454	     -0.22109123	      0.00151220	      0.00032906	     19.86952428
      0.40284449	     -0.06642074	     -0.00089140	     -0.20761393	     -0.06532983	      0.88284694	     -0.00062405	     -0.22109841	      0.00160923	      0.00037418	     19.83502698
      0.40452692	     -0.06641003	     -0.00089187	     -0.20760415	     -0.06532704	      0.88284761	     -0.00062358	     -0.22110425	      0.00170570	      0.00041853	     19.55967354
      0.40603154	     -0.06639558	     -0.00089524	     -0.20759047	     -0.06532441	      0.88284827	     -0.00062317	     -0.22110831	      0.00179047	      0.00045741	     19.57019734
      0.40753616	     -0.06637470	     -0.00089584	     -0.20757042	     -0.06532165	      0.88284899	     -0.00062277	     -0.22111126	      0.00187460	      0.00049578	     19.36964716
      0.40904078	     -0.06634907	     -0.00089807	     -0.20754556	     -0.06531877	      0.88284976	     -0.00062238	     -0.22111306	      0.00195731	      0.00053354	     19.31523627
      0.41096740	     -0.06630773	     -0.00089887	     -0.20750525	     -0.06531489	      0.88285083	     -0.00062190	     -0.22111372	      0.00206171	      0.00058118	     19.10580836
      0.41249221	     -0.06627015	     -0.00090172	     -0.20746843	     -0.06531169	      0.88285175	     -0.00062153	     -0.22111290	      0.00214249	      0.00061828	     19.11338551
      0.41401702	     -0.06622669	     -0.00090217	     -0.20742576	     -0.06530836	      0.88285272	     -0.00062118	     -0.22111092	      0.00222221	      0.00065502	     18.94208507
      0.41554183	     -0.06617920	     -0.00090428	     -0.20737902	     -0.06530491	      0.88285375	     -0.00062085	     -0.22110779	      0.00230020	      0.00069130	     18.90477086
      0.41745222	     -0.06611214	     -0.00090475	     -0.20731292	     -0.06530043	      0.88285511	     -0.00062044	     -0.22110227	      0.00239601	      0.00073627	     18.71870553
      0.41894352	     -0.06605593	     -0.00090742	     -0.20725740	     -0.06529680	      0.88285623	     -0.00062015	     -0.22109671	      0.00246867	      0.00077087	     18.74006683
      0.42043482	     -0.06599462	     -0.00090768	     -0.20719681	     -0.06529306	      0.88285741	     -0.00061986	     -0.22109010	      0.00254003	      0.00080514	     18.60220668
      0.42192612	     -0.06593005	     -0.00090939	     -0.20713292	     -0.06528922	      0.88285863	     -0.00061959	     -0.22108243	      0.00260949	      0.00083894	     18.57396773
      0.42392128	     -0.06583686	     -0.00090973	     -0.20704064	     -0.06528393	      0.88286035	     -0.00061926	     -0.22107055	      0.00269997	      0.00088349	     18.42572704
      0.42539026	     -0.06576509	     -0.00091213	     -0.20696950	     -0.06527991	      0.88286167	     -0.00061903	     -0.22106063	      0.00276425	      0.00091562	     18.45689542
      0.42685925	     -0.06568883	     -0.00091220	     -0.20689389	     -0.06527581	      0.88286304	     -0.00061881	     -0.22104974	      0.00282706	      0.00094726	     18.35226869
      0.42867027	     -0.06559141	     -0.00091420	     -0.20679720	     -0.06527062	      0.88286479	     -0.00061857	     -0.22103499	      0.00290170	      0.00098533	     18.36144537
      0.43026536	     -0.06550063	     -0.00091360	     -0.20670709	     -0.06526594	      0.88286639	     -0.00061837	     -0.22102083	      0.00296541	      0.00101807	     18.23277172
      0.43186046	     -0.06540785	     -0.00091578	     -0.20661491	     -0.06526116	      0.88286804	     -0.00061819	     -0.22100558	      0.00302644	      0.00104975	     18.28590332
      0.43345555	     -0.06531027	     -0.00091493	     -0.20651796	     -0.06525629	      0.88286974	     -0.00061803	     -0.22098928	      0.00308560	      0.00108060	     18.16129791
      0.43505065	     -0.06521101	     -0.00091710	     -0.20641927	     -0.06525132	      0.88287149	     -0.00061788	     -0.22097193	      0.00314195	      0.00111024	     18.23697608
      0.43664574	     -0.06510703	     -0.00091579	     -0.20631588	     -0.06524626	      0.88287328	     -0.00061776	     -0.22095358	      0.00319643	      0.00113899	     18.10733527
      0.43824084	     -0.06500209	     -0.00091793	     -0.20621145	     -0.06524112	      0.88287512	     -0.00061765	     -0.22093423	      0.00324794	      0.00116642	     18.21256857
      0.43983593	     -0.06489258	     -0.00091610	     -0.20610250	     -0.06523590	      0.88287700	     -0.00061756	     -0.22091394	      0.00329761	      0.00119294	     18.07073828
      0.44143103	     -0.06478253	     -0.00091846	     -0.20599291	     -0.06523060	      0.88287892	     -0.00061749	     -0.22089270	      0.00334403	      0.00121799	     18.21418516
      0.44283814	     -0.06468174	     -0.00091674	     -0.20589257	     -0.06522587	      0.88288065	     -0.00061744	     -0.22087323	      0.00338352	      0.00123932	     18.09083954
      0.44424524	     -0.06458044	     -0.00091756	     -0.20579166	     -0.06522108	      0.88288241	     -0.00061741	     -0.22085306	      0.00342058	      0.00125945	     18.14942496
      0.44597672	     -0.06445301	     -0.00091659	     -0.20566472	     -0.06521512	      0.88288461	     -0.00061739	     -0.22082734	      0.00346375	      0.00128291	     18.10435317
      0.44770819	     -0.06432494	     -0.00091788	     -0.20553707	     -0.06520909	      0.88288685	     -0.00061739	     -0.22080065	      0.00350338	      0.00130444	     18.24846748
      0.44910660	     -0.06421869	     -0.00091599	     -0.20543119	     -0.06520417	      0.88288869	     -0.00061741	     -0.22077843	      0.00353377	      0.00132091	     18.13989405
      0.45050502	     -0.06411214	     -0.00091632	     -0.20532495	     -0.06519921	      0.88289055	     -0.00061744	     -0.22075562	      0.00356167	      0.00133595	     18.22144805
      0.45226056	     -0.06397651	     -0.00091486	     -0.20518972	     -0.06519293	      0.88289291	     -0.00061750	     -0.22072618	      0.00359427	      0.00135331	     18.19830018
      0.45401610	     -0.06384066	     -0.00091574	     -0.20505419	     -0.06518659	      0.88289530	     -0.00061758	     -0.22069589	      0.00362315	      0.00136839	     18.39425285
      0.45533813	     -0.06373653	     -0.00091331	     -0.20495034	     -0.06518179	      0.88289711	     -0.00061765	     -0.22067256	      0.00364352	      0.00137885	     18.28011526
      0.45666016	     -0.06363266	     -0.00091288	     -0.20484670	     -0.06517696	      0.88289894	     -0.00061774	     -0.22064879	      0.00366163	      0.00138781	     18.35710446
      0.45850795	     -0.06348708	     -0.00091063	     -0.20470144	     -0.06517017	      0.88290152	     -0.00061788	     -0.22061488	      0.00368433	      0.00139835	     18.37375909
      0.46014651	     -0.06335891	     -0.00091002	     -0.20457350	     -0.06516412	      0.88290381	     -0.00061802	     -0.22058421	      0.00370134	      0.00140531	     18.50997449
      0.46178508	     -0.06323113	     -0.00090641	     -0.20444599	     -0.06515804	      0.88290612	     -0.00061818	     -0.22055306	      0.00371646	      0.00141036	     18.43598846
      0.46315665	     -0.06312537	     -0.00090619	     -0.20434037	     -0.06515294	      0.88290806	     -0.00061833	     -0.22052666	      0.00372661	      0.00141248	     18.59915076
      0.46452821	     -0.06302039	     -0.00090364	     -0.20423556	     -0.06514782	      0.88290999	     -0.00061848	     -0.22050002	      0.00373561	      0.00141303	     18.60627116
      0.46623759	     -0.06289130	     -0.00090197	     -0.20410664	     -0.06514143	      0.88291241	     -0.00061869	     -0.22046651	      0.00374433	      0.00141100	     18.74497663
      0.46794697	     -0.06276358	     -0.00089793	     -0.20397910	     -0.06513502	      0.88291482	     -0.00061891	     -0.22043274	      0.00375119	      0.00140636	     18.71594371
      0.46928201	     -0.06266500	     -0.00089728	     -0.20388060	     -0.06513001	      0.88291669	     -0.00061910	     -0.22040622	      0.00375441	      0.00140047	     18.89991651
      0.47061706	     -0.06256733	     -0.00089449	     -0.20378304	     -0.06512500	      0.88291856	     -0.00061929	     -0.22037959	      0.00375672	      0.00139302	     18.92974522
      0.47237058	     -0.06244084	     -0.00089209	     -0.20365664	     -0.06511841	      0.88292099	     -0.00061956	     -0.22034450	      0.00375749	      0.00138040	     19.09775674
      0.47412409	     -0.06231629	     -0.00088731	     -0.20353220	     -0.06511182	      0.88292340	     -0.00061984	     -0.22030933	      0.00375659	      0.00136511	     19.07685326
      0.47540025	     -0.06222647	     -0.00088634	     -0.20344241	     -0.06510703	      0.88292513	     -0.00062005	     -0.22028370	      0.00375399	      0.00135196	     19.28947749
      0.47667641	     -0.06213798	     -0.00088336	     -0.20335396	     -0.06510224	      0.88292685	     -0.00062026	     -0.22025808	      0.00375074	      0.00133752	     19.34788790
      0.47851283	     -0.06201263	     -0.00088010	     -0.20322864	     -0.06509536	      0.88292928	     -0.00062058	     -0.22022124	      0.00374406	      0.00131421	     19.53368722
      0.48007098	     -0.06190800	     -0.00087594	     -0.20312405	     -0.06508953	      0.88293131	     -0.00062086	     -0.22019006	      0.00373703	      0.00129249	     19.58256067
      0.48162914	     -0.06180501	     -0.00087362	     -0.20302104	     -0.06508371	      0.88293331	     -0.00062115	     -0.22015897	      0.00372815	      0.00126880	     19.81933744
      0.48318729	     -0.06170388	     -0.00086871	     -0.20291993	     -0.06507791	      0.88293527	     -0.00062143	     -0.22012800	      0.00371842	      0.00124383	     19.81917250
      0.48474545	     -0.06160409	     -0.00086687	     -0.20282008	     -0.06507212	      0.88293718	     -0.00062173	     -0.22009718	      0.00370665	      0.00121708	     20.13734586
      0.48605730	     -0.06152170	     -0.00086227	     -0.20273769	     -0.06506727	      0.88293876	     -0.00062198	     -0.22007135	      0.00369637	      0.00119389	     20.11489831
      0.48736916	     -0.06144043	     -0.00085964	     -0.20265637	     -0.06506243	      0.88294031	     -0.00062223	     -0.22004565	      0.00368483	      0.00116967	     20.29114481
      0.48906905	     -0.06133727	     -0.00085476	     -0.20255314	     -0.06505618	      0.88294228	     -0.00062256	     -0.22001256	      0.00366890	      0.00113738	     20.40512256
      0.49076894	     -0.06123616	     -0.00085168	     -0.20245194	     -0.06504995	      0.88294418	     -0.00062289	     -0.21997973	      0.00365128	      0.00110389	     20.70819386
      0.49206441	     -0.06116081	     -0.00084693	     -0.20237654	     -0.06504523	      0.88294559	     -0.00062314	     -0.21995490	      0.00363746	      0.00107807	     20.70588990
      0.49335989	     -0.06108657	     -0.00084395	     -0.20230222	     -0.06504053	      0.88294697	     -0.00062339	     -0.21993024	      0.00362259	      0.00105171	     20.88596550
      0.49510290	     -0.06098906	     -0.00083861	     -0.20220460	     -0.06503423	      0.88294878	     -0.00062372	     -0.21989734	      0.00360178	      0.00101592	     21.01655636
      0.49684590	     -0.06089383	     -0.00083531	     -0.20210920	     -0.06502798	      0.88295051	     -0.00062406	     -0.21986478	      0.00357943	      0.00097966	     21.35954960
      0.49806422	     -0.06082903	     -0.00083050	     -0.20204434	     -0.06502362	      0.88295169	     -0.00062429	     -0.21984223	      0.00356364	      0.00095452	     21.33584241
      0.49928254	     -0.06076519	     -0.00082746	     -0.20198038	     -0.06501929	      0.88295284	     -0.00062452	     -0.21981986	      0.00354699	      0.00092925	     21.49792074
      0.50115231	     -0.06066974	     -0.00082183	     -0.20188476	     -0.06501269	      0.88295454	     -0.00062486	     -0.21978588	      0.00352064	      0.00089082	     21.66108055
      0.50268878	     -0.06059332	     -0.00081823	     -0.20180817	     -0.06500729	      0.88295589	     -0.00062514	     -0.21975829	      0.00349793	      0.00085954	     21.89326365
      0.50422525	     -0.06051912	     -0.00081281	     -0.20173382	     -0.06500194	      0.88295718	     -0.00062541	     -0.21973100	      0.00347472	      0.00082893	     21.96551911
      0.50576172	     -0.06044619	     -0.00080973	     -0.20166070	     -0.06499662	      0.88295843	     -0.00062568	     -0.21970400	      0.00345036	      0.00079882	     22.25385536
      0.50714099	     -0.06038258	     -0.00080457	     -0.20159693	     -0.06499187	      0.88295952	     -0.00062591	     -0.21968003	      0.00342821	      0.00077263	     22.27747860
      0.50852027	     -0.06032002	     -0.00080146	     -0.20153419	     -0.06498716	      0.88296057	     -0.00062614	     -0.21965630	      0.00340509	      0.00074698	     22.49939114
      0.50989954	     -0.06025908	     -0.00079686	     -0.20147307	     -0.06498248	      0.88296158	     -0.00062636	     -0.21963281	      0.00338159	      0.00072215	     22.59051705
      0.51162393	     -0.06018435	     -0.00079268	     -0.20139808	     -0.06497667	      0.88296280	     -0.00062662	     -0.21960380	      0.00335112	      0.00069213	     22.85791816
      0.51301251	     -0.06012569	     -0.00078750	     -0.20133924	     -0.06497204	      0.88296374	     -0.00062682	     -0.21958071	      0.00332618	      0.00066899	     22.89837732
      0.51440109	     -0.06006779	     -0.00078420	     -0.20128111	     -0.06496744	      0.88296466	     -0.00062701	     -0.21955787	      0.00330037	      0.00064659	     23.11682856
      0.51578968	     -0.06000989	     -0.00077979	     -0.20122300	     -0.06496287	      0.88296554	     -0.00062719	     -0.21953526	      0.00327416	      0.00062515	     23.20846098
      0.51751245	     -0.05994074	     -0.00077571	     -0.20115355	     -0.06495726	      0.88296659	     -0.00062740	     -0.21950761	      0.00324049	      0.00059981	     23.47207455
      0.51887176	     -0.05988811	     -0.00077057	     -0.20110071	     -0.06495287	      0.88296740	     -0.00062755	     -0.21948612	      0.00321350	      0.00058087	     23.49911373
      0.52023107	     -0.05983654	     -0.00076728	     -0.20104888	     -0.06494853	      0.88296817	     -0.00062769	     -0.21946492	      0.00318567	      0.00056261	     23.70767681
      0.52159038	     -0.05978552	     -0.00076281	     -0.20099762	     -0.06494421	      0.88296893	     -0.00062782	     -0.21944400	      0.00315738	      0.00054516	     23.81056198
      0.52338307	     -0.05972192	     -0.00075840	     -0.20093367	     -0.06493859	      0.88296988	     -0.00062797	     -0.21941690	      0.00311884	      0.00052323	     24.07688649
      0.52473008	     -0.05967681	     -0.00075335	     -0.20088830	     -0.06493441	      0.88297058	     -0.00062806	     -0.21939694	      0.00308931	      0.00050761	     24.12164186
      0.52607708	     -0.05963335	     -0.00075011	     -0.20084455	     -0.06493027	      0.88297125	     -0.00062814	     -0.21937733	      0.00305889	      0.00049248	     24.33359304
      0.52770852	     -0.05958319	     -0.00074458	     -0.20079406	     -0.06492531	      0.88297204	     -0.00062822	     -0.21935405	      0.00302133	      0.00047484	     24.44843896
      0.52916040	     -0.05954078	     -0.00074140	     -0.20075132	     -0.06492094	      0.88297272	     -0.00062827	     -0.21933378	      0.00298684	      0.00045952	     24.72357213
      0.53061228	     -0.05950081	     -0.00073591	     -0.20071104	     -0.06491663	      0.88297338	     -0.00062829	     -0.21931393	      0.00295181	      0.00044463	     24.78519695
      0.53206416	     -0.05946302	     -0.00073276	     -0.20067290	     -0.06491237	      0.88297401	     -0.00062830	     -0.21929452	      0.00291575	      0.00042986	     25.07216954
      0.53351604	     -0.05942786	     -0.00072724	     -0.20063741	     -0.06490817	      0.88297462	     -0.00062829	     -0.21927558	      0.00287925	      0.00041524	     25.12790484
      0.53496792	     -0.05939529	     -0.00072415	     -0.20060446	     -0.06490401	      0.88297522	     -0.00062826	     -0.21925712	      0.00284184	      0.00040047	     25.42901393
      0.53641979	     -0.05936659	     -0.00071828	     -0.20057544	     -0.06489991	      0.88297579	     -0.00062821	     -0.21923921	      0.00280414	      0.00038560	     25.46053550
      0.53787167	     -0.05934290	     -0.00071522	     -0.20055135	     -0.06489587	      0.88297634	     -0.00062813	     -0.21922193	      0.00276566	      0.00037022	     25.76479785
      0.53932355	     -0.05932488	     -0.00070937	     -0.20053298	     -0.06489188	      0.88297686	     -0.00062803	     -0.21920537	      0.00272721	      0.00035426	     25.76880099
      0.54077543	     -0.05931270	     -0.00070628	     -0.20052040	     -0.06488795	      0.88297736	     -0.00062791	     -0.21918966	      0.00268829	      0.00033727	     26.09019076
      0.54222731	     -0.05930754	     -0.00070021	     -0.20051489	     -0.06488408	      0.88297784	     -0.00062776	     -0.21917489	      0.00264979	      0.00031919	     26.05373950
      0.54367919	     -0.05930912	     -0.00069757	     -0.20051606	     -0.06488026	      0.88297829	     -0.00062759	     -0.21916117	      0.00261121	      0.00029949	     26.39539916
      0.54513107	     -0.05931741	     -0.00069146	     -0.20052400	     -0.06487649	      0.88297871	     -0.00062739	     -0.21914856	      0.00257353	      0.00027814	     26.31642515
      0.54658295	     -0.05933171	     -0.00068906	     -0.20053788	     -0.06487279	      0.88297910	     -0.00062717	     -0.21913711	      0.00253617	      0.00025476	     26.67982924
      0.54788833	     -0.05934917	     -0.00068397	     -0.20055504	     -0.06486950	      0.88297941	     -0.00062694	     -0.21912781	      0.00250371	      0.00023208	     26.59138091
      0.54919371	     -0.05937094	     -0.00068136	     -0.20057645	     -0.06486625	      0.88297970	     -0.00062670	     -0.21911947	      0.00247187	      0.00020768	     26.78166000
      0.55077599	     -0.05940276	     -0.00067664	     -0.20060789	     -0.06486237	      0.88298000	     -0.00062637	     -0.21911065	      0.00243474	      0.00017591	     26.78333220
      0.55235828	     -0.05944035	     -0.00067398	     -0.20064508	     -0.06485854	      0.88298026	     -0.00062601	     -0.21910325	      0.00239893	      0.00014170	     27.04329830
      0.55369835	     -0.05947657	     -0.00066960	     -0.20068100	     -0.06485535	      0.88298043	     -0.00062568	     -0.21909809	      0.00237017	      0.00011101	     26.90909062
      0.55503843	     -0.05951612	     -0.00066740	     -0.20072022	     -0.06485219	      0.88298055	     -0.00062532	     -0.21909393	      0.00234241	      0.00007874	     27.05635706
      0.55637851	     -0.05955892	     -0.00066401	     -0.20076273	     -0.06484907	      0.88298064	     -0.00062494	     -0.21909074	      0.00231605	      0.00004512	     27.00793418
      0.55817552	     -0.05962124	     -0.00066136	     -0.20082465	     -0.06484494	      0.88298068	     -0.00062439	     -0.21908795	      0.00228246	     -0.00000192	     27.14115799
      0.55953596	     -0.05967170	     -0.00065764	     -0.20087485	     -0.06484185	      0.88298065	     -0.00062394	     -0.21908692	      0.00225876	     -0.00003870	     26.95842434
      0.56089641	     -0.05972518	     -0.00065592	     -0.20092804	     -0.06483879	      0.88298057	     -0.00062347	     -0.21908681	      0.00223613	     -0.00007634	     27.03042693
      0.56225685	     -0.05978151	     -0.00065306	     -0.20098411	     -0.06483576	      0.88298044	     -0.00062297	     -0.21908758	      0.00221494	     -0.00011457	     26.91238723
      0.56405791	     -0.05986066	     -0.00065094	     -0.20106290	     -0.06483180	      0.88298019	     -0.00062226	     -0.21908993	      0.00218870	     -0.00016589	     26.96028797
      0.56540590	     -0.05992274	     -0.00064761	     -0.20112477	     -0.06482886	      0.88297994	     -0.00062169	     -0.21909266	      0.00217077	     -0.00020448	     26.72119733
      0.56675389	     -0.05998727	     -0.00064620	     -0.20118906	     -0.06482595	      0.88297964	     -0.00062110	     -0.21909618	      0.00215389	     -0.00024310	     26.72296941
      0.56840004	     -0.06006835	     -0.00064281	     -0.20126989	     -0.06482242	      0.88297920	     -0.00062034	     -0.21910151	      0.00213520	     -0.00028989	     26.49056443
      0.56987748	     -0.06014255	     -0.00064169	     -0.20134385	     -0.06481927	      0.88297874	     -0.00061963	     -0.21910717	      0.00211979	     -0.00033132	     26.52086808
      0.57135491	     -0.06021785	     -0.00063819	     -0.20141897	     -0.06481615	      0.88297822	     -0.00061887	     -0.21911358	      0.00210618	     -0.00037177	     26.22174544
      0.57283235	     -0.06029504	     -0.00063744	     -0.20149594	     -0.06481305	      0.88297764	     -0.00061808	     -0.21912070	      0.00209366	     -0.00041111	     26.24286847
      0.57430978	     -0.06037441	     -0.00063419	     -0.20157515	     -0.06480996	      0.88297700	     -0.00061726	     -0.21912851	      0.00208288	     -0.00044893	     25.89831066
      0.57578722	     -0.06045615	     -0.00063410	     -0.20165668	     -0.06480689	      0.88297631	     -0.00061640	     -0.21913700	      0.00207305	     -0.00048521	     25.91529143
      0.57726465	     -0.06053926	     -0.00063117	     -0.20173965	     -0.06480384	      0.88297557	     -0.00061551	     -0.21914615	      0.00206494	     -0.00051957	     25.53748164
      0.57874209	     -0.06062416	     -0.00063169	     -0.20182437	     -0.06480079	      0.88297478	     -0.00061458	     -0.21915592	      0.00205768	     -0.00055204	     25.55532558
      0.58021952	     -0.06071030	     -0.00062909	     -0.20191039	     -0.06479776	      0.88297394	     -0.00061361	     -0.21916629	      0.00205211	     -0.00058229	     25.14385190
      0.58169695	     -0.06079751	     -0.00063012	     -0.20199742	     -0.06479473	      0.88297306	     -0.00061261	     -0.21917722	      0.00204730	     -0.00061042	     25.16475712
      0.58317439	     -0.06088489	     -0.00062785	     -0.20208470	     -0.06479171	      0.88297214	     -0.00061158	     -0.21918868	      0.00204416	     -0.00063612	     24.73258857
      0.58465182	     -0.06097201	     -0.00062934	     -0.20217166	     -0.06478869	      0.88297118	     -0.00061050	     -0.21920061	      0.00204170	     -0.00065949	     24.76177616
      0.58612926	     -0.06105837	     -0.00062748	     -0.20225794	     -0.06478567	      0.88297019	     -0.00060940	     -0.21921293	      0.00204087	     -0.00068022	     24.31722254
      0.58760669	     -0.06114432	     -0.00062952	     -0.20234374	     -0.06478266	      0.88296917	     -0.00060825	     -0.21922561	      0.00204062	     -0.00069844	     24.34649805
      0.58908413	     -0.06122962	     -0.00062825	     -0.20242896	     -0.06477964	      0.88296813	     -0.00060707	     -0.21923860	      0.00204187	     -0.00071385	     23.89217110
      0.59056156	     -0.06131396	     -0.00063091	     -0.20251317	     -0.06477662	      0.88296707	     -0.00060586	     -0.21925190	      0.00204355	     -0.00072666	     23.91164092
      0.59203899	     -0.06139834	     -0.00063048	     -0.20259748	     -0.06477360	      0.88296598	     -0.00060461	     -0.21926551	      0.00204661	     -0.00073664	     23.45621884
      0.59351643	     -0.06148293	     -0.00063376	     -0.20268195	     -0.06477058	      0.88296489	     -0.00060332	     -0.21927944	      0.00205003	     -0.00074408	     23.46463980
      0.59499386	     -0.06156724	     -0.00063398	     -0.20276619	     -0.06476754	      0.88296379	     -0.00060200	     -0.21929367	      0.00205477	     -0.00074886	     23.02682750
      0.59647130	     -0.06165136	     -0.00063724	     -0.20285020	     -0.06476450	      0.88296268	     -0.00060064	     -0.21930820	      0.00205985	     -0.00075124	     23.02131714
      0.59794873	     -0.06173449	     -0.00063748	     -0.20293329	     -0.06476146	      0.88296157	     -0.00059925	     -0.21932298	      0.00206618	     -0.00075108	     22.59952208
      0.59942617	     -0.06181683	     -0.00064074	     -0.20301553	     -0.06475840	      0.88296046	     -0.00059782	     -0.21933799	      0.00207285	     -0.00074873	     22.57512104
      0.60090360	     -0.06189787	     -0.00064146	     -0.20309654	     -0.06475533	      0.88295936	     -0.00059635	     -0.21935319	      0.00208071	     -0.00074411	     22.18504976
      0.60238104	     -0.06197809	     -0.00064488	     -0.20317668	     -0.06475225	      0.88295826	     -0.00059485	     -0.21936856	      0.00208895	     -0.00073749	     22.14129707
      0.60385847	     -0.06205670	     -0.00064649	     -0.20325526	     -0.06474916	      0.88295718	     -0.00059331	     -0.21938410	      0.00209826	     -0.00072885	     21.77522092
      0.60533590	     -0.06213608	     -0.00065060	     -0.20333457	     -0.06474605	      0.88295611	     -0.00059174	     -0.21939986	      0.00210793	     -0.00071848	     21.70128400
      0.60681334	     -0.06221494	     -0.00065288	     -0.20341340	     -0.06474293	      0.88295506	     -0.00059013	     -0.21941586	      0.00211862	     -0.00070648	     21.36699250
      0.60829077	     -0.06229269	     -0.00065687	     -0.20349110	     -0.06473979	      0.88295402	     -0.00058849	     -0.21943205	      0.00212977	     -0.00069312	     21.28426517
      0.60976821	     -0.06236856	     -0.00065904	     -0.20356696	     -0.06473663	      0.88295301	     -0.00058682	     -0.21944839	      0.00214190	     -0.00067840	     20.97722936
      0.61124564	     -0.06244279	     -0.00066279	     -0.20364116	     -0.06473346	      0.88295202	     -0.00058511	     -0.21946481	      0.00215451	     -0.00066257	     20.87405857
      0.61272308	     -0.06251519	     -0.00066554	     -0.20371356	     -0.06473027	      0.88295105	     -0.00058336	     -0.21948128	      0.00216801	     -0.00064564	     20.60013740
      0.61453842	     -0.06260120	     -0.00067091	     -0.20379955	     -0.06472632	      0.88294990	     -0.00058118	     -0.21950150	      0.00218522	     -0.00062354	     20.53253429
      0.61587860	     -0.06266228	     -0.00067284	     -0.20386065	     -0.06472338	      0.88294908	     -0.00057953	     -0.21951636	      0.00219889	     -0.00060629	     20.18749733
      0.61721878	     -0.06272208	     -0.00067691	     -0.20392045	     -0.06472042	      0.88294827	     -0.00057786	     -0.21953113	      0.00221275	     -0.00058845	     20.09339681
      0.61898638	     -0.06279968	     -0.00068142	     -0.20399806	     -0.06471649	      0.88294726	     -0.00057562	     -0.21955047	      0.00223195	     -0.00056396	     19.79499167
      0.62075398	     -0.06287547	     -0.00068864	     -0.20407382	     -0.06471253	      0.88294628	     -0.00057334	     -0.21956964	      0.00225153	     -0.00053861	     19.80332071
      0.62201084	     -0.06292749	     -0.00069123	     -0.20412587	     -0.06470969	      0.88294562	     -0.00057169	     -0.21958315	      0.00226635	     -0.00052003	     19.45509956
      0.62326771	     -0.06297800	     -0.00069599	     -0.20417639	     -0.06470683	      0.88294497	     -0.00057002	     -0.21959653	      0.00228123	     -0.00050119	     19.36433871
      0.62517368	     -0.06305039	     -0.00070236	     -0.20424880	     -0.06470246	      0.88294405	     -0.00056746	     -0.21961649	      0.00230460	     -0.00047200	     19.10985885
      0.62677414	     -0.06310708	     -0.00070908	     -0.20430549	     -0.06469876	      0.88294331	     -0.00056527	     -0.21963285	      0.00232454	     -0.00044699	     19.04016505
      0.62837461	     -0.06315962	     -0.00071398	     -0.20435807	     -0.06469502	      0.88294262	     -0.00056306	     -0.21964876	      0.00234518	     -0.00042144	     18.76186952
      0.62997507	     -0.06320790	     -0.00072191	     -0.20440635	     -0.06469125	      0.88294196	     -0.00056081	     -0.21966414	      0.00236565	     -0.00039544	     18.77936325
      0.63137237	     -0.06324658	     -0.00072606	     -0.20444507	     -0.06468794	      0.88294143	     -0.00055883	     -0.21967707	      0.00238410	     -0.00037217	     18.49814268
      0.63276966	     -0.06328265	     -0.00073249	     -0.20448115	     -0.06468459	      0.88294092	     -0.00055683	     -0.21968952	      0.00240220	     -0.00034856	     18.44617170
      0.63416695	     -0.06331612	     -0.00073766	     -0.20451466	     -0.06468122	      0.88294045	     -0.00055481	     -0.21970146	      0.00242047	     -0.00032452	     18.28008713
      0.63609765	     -0.06335762	     -0.00074566	     -0.20455619	     -0.06467652	      0.88293986	     -0.00055199	     -0.21971713	      0.00244530	     -0.00029085	     18.20009613
      0.63753557	     -0.06338593	     -0.00074959	     -0.20458456	     -0.06467300	      0.88293946	     -0.00054986	     -0.21972820	      0.00246391	     -0.00026529	     17.98061590
      0.63897348	     -0.06341218	     -0.00075538	     -0.20461083	     -0.06466944	      0.88293910	     -0.00054772	     -0.21973876	      0.00248198	     -0.00023957	     17.94029244
      0.64041140	     -0.06343552	     -0.00075981	     -0.20463423	     -0.06466586	      0.88293877	     -0.00054556	     -0.21974877	      0.00250006	     -0.00021356	     17.79449038
      0.64229638	     -0.06346106	     -0.00076695	     -0.20465981	     -0.06466112	      0.88293840	     -0.00054271	     -0.21976103	      0.00252299	     -0.00017938	     17.76889157
      0.64370320	     -0.06347630	     -0.00077023	     -0.20467513	     -0.06465756	      0.88293817	     -0.00054056	     -0.21976949	      0.00254016	     -0.00015358	     17.56411967
      0.64511002	     -0.06348808	     -0.00077514	     -0.20468694	     -0.06465398	      0.88293797	     -0.00053839	     -0.21977732	      0.00255650	     -0.00012789	     17.54913376
      0.64684099	     -0.06349713	     -0.00077928	     -0.20469608	     -0.06464953	      0.88293777	     -0.00053571	     -0.21978603	      0.00257642	     -0.00009601	     17.37387024
      0.64837893	     -0.06349990	     -0.00078456	     -0.20469888	     -0.06464556	      0.88293765	     -0.00053332	     -0.21979286	      0.00259295	     -0.00006782	     17.41960339
      0.64991687	     -0.06349770	     -0.00078729	     -0.20469677	     -0.06464156	      0.88293757	     -0.00053090	     -0.21979878	      0.00260946	     -0.00003919	     17.20809762
      0.65145481	     -0.06349044	     -0.00079223	     -0.20468955	     -0.06463753	      0.88293753	     -0.00052848	     -0.21980378	      0.00262446	     -0.00001077	     17.27472636
      0.65299275	     -0.06347900	     -0.00079448	     -0.20467820	     -0.06463349	      0.88293753	     -0.00052604	     -0.21980782	      0.00263932	      0.00001807	     17.06848799
      0.65453069	     -0.06346281	     -0.00079918	     -0.20466204	     -0.06462942	      0.88293758	     -0.00052359	     -0.21981093	      0.00265250	      0.00004666	     17.14906930
      0.65606863	     -0.06344278	     -0.00080099	     -0.20464209	     -0.06462533	      0.88293768	     -0.00052113	     -0.21981310	      0.00266547	      0.00007562	     16.93932828
      0.65760657	     -0.06341825	     -0.00080552	     -0.20461758	     -0.06462122	      0.88293781	     -0.00051865	     -0.21981434	      0.00267659	      0.00010421	     17.04092013
      0.65914450	     -0.06339040	     -0.00080693	     -0.20458980	     -0.06461709	      0.88293800	     -0.00051617	     -0.21981468	      0.00268744	      0.00013302	     16.83176466
      0.66068244	     -0.06335831	     -0.00081137	     -0.20455771	     -0.06461295	      0.88293822	     -0.00051369	     -0.21981413	      0.00269632	      0.00016131	     16.95082805
      0.66222038	     -0.06332318	     -0.00081239	     -0.20452264	     -0.06460880	      0.88293849	     -0.00051119	     -0.21981271	      0.00270489	      0.00018971	     16.74155441
      0.66375832	     -0.06328387	     -0.00081680	     -0.20448332	     -0.06460463	      0.88293881	     -0.00050869	     -0.21981043	      0.00271141	      0.00021742	     16.88334220
      0.66529626	     -0.06324174	     -0.00081745	     -0.20444123	     -0.06460046	      0.88293916	     -0.00050619	     -0.21980732	      0.00271762	      0.00024511	     16.67386792
      0.66666416	     -0.06320104	     -0.00082114	     -0.20440051	     -0.06459674	      0.88293951	     -0.00050395	     -0.21980386	      0.00272137	      0.00026904	     16.78019939
      0.66803206	     -0.06315849	     -0.00082268	     -0.20435796	     -0.06459302	      0.88293990	     -0.00050172	     -0.21979976	      0.00272463	      0.00029273	     16.69459990
      0.66971144	     -0.06310325	     -0.00082609	     -0.20430269	     -0.06458844	      0.88294041	     -0.00049898	     -0.21979389	      0.00272690	      0.00032095	     16.74748501
      0.67139083	     -0.06304526	     -0.00082757	     -0.20424470	     -0.06458386	      0.88294098	     -0.00049623	     -0.21978713	      0.00272813	      0.00034855	     16.61047388
      0.67277996	     -0.06299445	     -0.00083105	     -0.20419383	     -0.06458007	      0.88294148	     -0.00049396	     -0.21978088	      0.00272737	      0.00037040	     16.73191286
      0.67416908	     -0.06294214	     -0.00083259	     -0.20414148	     -0.06457628	      0.88294200	     -0.00049169	     -0.21977404	      0.00272605	      0.00039180	     16.65985168
      0.67585052	     -0.06287619	     -0.00083606	     -0.20407544	     -0.06457170	      0.88294268	     -0.00048894	     -0.21976499	      0.00272260	      0.00041650	     16.74851770
      0.67753196	     -0.06280816	     -0.00083742	     -0.20400735	     -0.06456712	      0.88294340	     -0.00048620	     -0.21975513	      0.00271815	      0.00044035	     16.61617623
      0.67887752	     -0.06275084	     -0.00084090	     -0.20394992	     -0.06456347	      0.88294401	     -0.00048400	     -0.21974666	      0.00271275	      0.00045832	     16.75815215
      0.68022307	     -0.06269257	     -0.00084246	     -0.20389158	     -0.06455982	      0.88294464	     -0.00048181	     -0.21973767	      0.00270680	      0.00047568	     16.72367533
      0.68195267	     -0.06261515	     -0.00084583	     -0.20381401	     -0.06455515	      0.88294548	     -0.00047901	     -0.21972539	      0.00269729	      0.00049666	     16.81468447
      0.68368226	     -0.06253577	     -0.00084718	     -0.20373451	     -0.06455049	      0.88294636	     -0.00047620	     -0.21971231	      0.00268652	      0.00051654	     16.72972696
      0.68497996	     -0.06247390	     -0.00085059	     -0.20367250	     -0.06454701	      0.88294703	     -0.00047411	     -0.21970197	      0.00267668	      0.00053033	     16.87773789
      0.68627766	     -0.06241125	     -0.00085221	     -0.20360972	     -0.06454355	      0.88294773	     -0.00047202	     -0.21969119	      0.00266625	      0.00054358	     16.87300881
      0.68807581	     -0.06232215	     -0.00085559	     -0.20352042	     -0.06453877	      0.88294872	     -0.00046914	     -0.21967555	      0.00264982	      0.00056056	     16.98664413
      0.68987395	     -0.06223120	     -0.00085696	     -0.20342928	     -0.06453402	      0.88294975	     -0.00046627	     -0.21965910	      0.00263193	      0.00057643	     16.92453403
      0.69111179	     -0.06216586	     -0.00086026	     -0.20336375	     -0.06453077	      0.88295047	     -0.00046430	     -0.21964732	      0.00261780	      0.00058634	     17.09261188
      0.69234964	     -0.06210012	     -0.00086176	     -0.20329786	     -0.06452754	      0.88295120	     -0.00046234	     -0.21963516	      0.00260313	      0.00059579	     17.12340228
      0.69426143	     -0.06199663	     -0.00086485	     -0.20319408	     -0.06452258	      0.88295235	     -0.00045933	     -0.21961566	      0.00257836	      0.00060913	     17.25346311
      0.69583575	     -0.06191090	     -0.00086633	     -0.20310813	     -0.06451854	      0.88295332	     -0.00045687	     -0.21959900	      0.00255643	      0.00061923	     17.27377034
      0.69741008	     -0.06182475	     -0.00086951	     -0.20302170	     -0.06451454	      0.88295430	     -0.00045442	     -0.21958186	      0.00253251	      0.00062815	     17.45556653
      0.69898440	     -0.06173973	     -0.00087029	     -0.20293644	     -0.06451057	      0.88295530	     -0.00045199	     -0.21956431	      0.00250762	      0.00063633	     17.42458905
      0.70035593	     -0.06166539	     -0.00087338	     -0.20286184	     -0.06450715	      0.88295617	     -0.00044989	     -0.21954875	      0.00248414	      0.00064227	     17.61649199
      0.70172745	     -0.06159249	     -0.00087449	     -0.20278869	     -0.06450376	      0.88295706	     -0.00044780	     -0.21953297	      0.00246002	      0.00064749	     17.64354888
      0.70309897	     -0.06152008	     -0.00087669	     -0.20271601	     -0.06450040	      0.88295795	     -0.00044573	     -0.21951704	      0.00243464	      0.00065160	     17.77502771
      0.70496945	     -0.06142332	     -0.00087834	     -0.20261889	     -0.06449588	      0.88295917	     -0.00044293	     -0.21949510	      0.00239880	      0.00065567	     17.84492954
      0.70635945	     -0.06135234	     -0.00088110	     -0.20254760	     -0.06449256	      0.88296008	     -0.00044087	     -0.21947871	      0.00237072	      0.00065719	     18.05001408
      0.70774946	     -0.06128319	     -0.00088224	     -0.20247818	     -0.06448929	      0.88296100	     -0.00043882	     -0.21946228	      0.00234219	      0.00065775	     18.09418559
      0.70941896	     -0.06120165	     -0.00088516	     -0.20239627	     -0.06448541	      0.88296209	     -0.00043639	     -0.21944254	      0.00230650	      0.00065659	     18.32574513
      0.71089778	     -0.06113182	     -0.00088607	     -0.20232613	     -0.06448202	      0.88296306	     -0.00043426	     -0.21942511	      0.00227445	      0.00065430	     18.34244535
      0.71237659	     -0.06106291	     -0.00088902	     -0.20225687	     -0.06447868	      0.88296403	     -0.00043215	     -0.21940775	      0.00224118	      0.00065032	     18.59041846
      0.71385540	     -0.06099659	     -0.00088999	     -0.20219023	     -0.06447539	      0.88296499	     -0.00043006	     -0.21939050	      0.00220769	      0.00064514	     18.62507230
      0.71533421	     -0.06093116	     -0.00089291	     -0.20212445	     -0.06447215	      0.88296594	     -0.00042800	     -0.21937340	      0.00217315	      0.00063832	     18.87921959
      0.71681303	     -0.06086821	     -0.00089384	     -0.20206118	     -0.06446896	      0.88296687	     -0.00042597	     -0.21935645	      0.00213849	      0.00063032	     18.92219402
      0.71829184	     -0.06080601	     -0.00089667	     -0.20199862	     -0.06446583	      0.88296780	     -0.00042396	     -0.21933967	      0.00210290	      0.00062078	     19.18543642
      0.71977065	     -0.06074626	     -0.00089748	     -0.20193854	     -0.06446274	      0.88296871	     -0.00042197	     -0.21932309	      0.00206727	      0.00061019	     19.23258869
      0.72124946	     -0.06068709	     -0.00090019	     -0.20187902	     -0.06445971	      0.88296960	     -0.00042002	     -0.21930671	      0.00203080	      0.00059822	     19.50589801
      0.72272827	     -0.06063039	     -0.00090081	     -0.20182200	     -0.06445674	      0.88297048	     -0.00041809	     -0.21929053	      0.00199437	      0.00058535	     19.55225655
      0.72420709	     -0.06057420	     -0.00090339	     -0.20176545	     -0.06445382	      0.88297133	     -0.00041619	     -0.21927456	      0.00195718	      0.00057126	     19.83441204
      0.72568590	     -0.06052057	     -0.00090377	     -0.20171151	     -0.06445095	      0.88297217	     -0.00041431	     -0.21925881	      0.00192007	      0.00055648	     19.87647996
      0.72716471	     -0.06046729	     -0.00090623	     -0.20165788	     -0.06444814	      0.88297298	     -0.00041247	     -0.21924329	      0.00188224	      0.00054070	     20.16870316
      0.72864352	     -0.06041676	     -0.00090642	     -0.20160704	     -0.06444538	      0.88297377	     -0.00041066	     -0.21922798	      0.00184455	      0.00052444	     20.20243605
      0.73012234	     -0.06036644	     -0.00090888	     -0.20155637	     -0.06444268	      0.88297453	     -0.00040888	     -0.21921291	      0.00180614	      0.00050740	     20.50482834
      0.73160115	     -0.06031910	     -0.00090883	     -0.20150872	     -0.06444004	      0.88297527	     -0.00040713	     -0.21919806	      0.00176793	      0.00049012	     20.52439321
      0.73307996	     -0.06027185	     -0.00091126	     -0.20146112	     -0.06443745	      0.88297598	     -0.00040542	     -0.21918346	      0.00172899	      0.00047225	     20.83781377
      0.73455877	     -0.06022798	     -0.00091101	     -0.20141697	     -0.06443493	      0.88297666	     -0.00040374	     -0.21916908	      0.00169030	      0.00045434	     20.83728415
      0.73603758	     -0.06018383	     -0.00091349	     -0.20137246	     -0.06443245	      0.88297732	     -0.00040209	     -0.21915497	      0.00165084	      0.00043601	     21.16557088
      0.73751640	     -0.06014333	     -0.00091294	     -0.20133168	     -0.06443004	      0.88297795	     -0.00040048	     -0.21914108	      0.00161170	      0.00041781	     21.13747351
      0.73882989	     -0.06010680	     -0.00091489	     -0.20129486	     -0.06442795	      0.88297849	     -0.00039908	     -0.21912897	      0.00157627	      0.00040142	     21.40196507
      0.74014337	     -0.06007290	     -0.00091504	     -0.20126069	     -0.06442590	      0.88297901	     -0.00039770	     -0.21911704	      0.00154096	      0.00038521	     21.46021826
      0.74176025	     -0.06003185	     -0.00091635	     -0.20121930	     -0.06442345	      0.88297962	     -0.00039605	     -0.21910264	      0.00149699	      0.00036531	     21.68352196
      0.74337712	     -0.05999378	     -0.00091607	     -0.20118091	     -0.06442106	      0.88298019	     -0.00039444	     -0.21908853	      0.00145300	      0.00034578	     21.71131077
      0.74470699	     -0.05996128	     -0.00091769	     -0.20114813	     -0.06441915	      0.88298064	     -0.00039316	     -0.21907716	      0.00141623	      0.00032984	     21.95333361
      0.74603687	     -0.05993153	     -0.00091802	     -0.20111811	     -0.06441729	      0.88298107	     -0.00039190	     -0.21906600	      0.00137949	      0.00031437	     21.99003541
      0.74766384	     -0.05989588	     -0.00091957	     -0.20108211	     -0.06441509	      0.88298156	     -0.00039040	     -0.21905269	      0.00133396	      0.00029594	     22.19988978
      0.74929082	     -0.05986347	     -0.00091933	     -0.20104938	     -0.06441295	      0.88298203	     -0.00038896	     -0.21903971	      0.00128839	      0.00027832	     22.17860557
      0.75056362	     -0.05983624	     -0.00092079	     -0.20102188	     -0.06441134	      0.88298238	     -0.00038786	     -0.21902981	      0.00125206	      0.00026495	     22.40586736
      0.75183642	     -0.05981210	     -0.00092090	     -0.20099749	     -0.06440977	      0.88298271	     -0.00038679	     -0.21902012	      0.00121574	      0.00025221	     22.42999711
      0.75353332	     -0.05978022	     -0.00092190	     -0.20096526	     -0.06440774	      0.88298312	     -0.00038542	     -0.21900754	      0.00116673	      0.00023588	     22.60955711
      0.75523021	     -0.05975191	     -0.00092133	     -0.20093663	     -0.06440581	      0.88298351	     -0.00038409	     -0.21899530	      0.00111757	      0.00022058	     22.56106561
      0.75645175	     -0.05972978	     -0.00092241	     -0.20091424	     -0.06440446	      0.88298377	     -0.00038318	     -0.21898671	      0.00108153	      0.00020995	     22.77895758
      0.75767330	     -0.05971043	     -0.00092238	     -0.20089464	     -0.06440316	      0.88298402	     -0.00038229	     -0.21897828	      0.00104551	      0.00019985	     22.79800441
      0.75946304	     -0.05968230	     -0.00092297	     -0.20086615	     -0.06440134	      0.88298437	     -0.00038104	     -0.21896622	      0.00099217	      0.00018570	     22.95065668
      0.76097066	     -0.05966154	     -0.00092287	     -0.20084509	     -0.06439988	      0.88298464	     -0.00038003	     -0.21895631	      0.00094704	      0.00017449	     22.92775293
      0.76247828	     -0.05963953	     -0.00092371	     -0.20082277	     -0.06439849	      0.88298489	     -0.00037907	     -0.21894667	      0.00090129	      0.00016369	     23.13000870
      0.76398590	     -0.05962211	     -0.00092355	     -0.20080505	     -0.06439716	      0.88298513	     -0.00037816	     -0.21893724	      0.00085562	      0.00015356	     23.02781438
      0.76549352	     -0.05960103	     -0.00092472	     -0.20078365	     -0.06439591	      0.88298535	     -0.00037729	     -0.21892807	      0.00080913	      0.00014373	     23.31669373
      0.76677043	     -0.05958849	     -0.00092456	     -0.20077086	     -0.06439490	      0.88298553	     -0.00037659	     -0.21892045	      0.00077001	      0.00013600	     23.17098972
      0.76804733	     -0.05957327	     -0.00092510	     -0.20075538	     -0.06439394	      0.88298570	     -0.00037593	     -0.21891301	      0.00073035	      0.00012843	     23.29295384
      0.76968615	     -0.05955706	     -0.00092530	     -0.20073884	     -0.06439278	      0.88298590	     -0.00037512	     -0.21890366	      0.00067942	      0.00011927	     23.26620421
      0.77132497	     -0.05953797	     -0.00092582	     -0.20071942	     -0.06439171	      0.88298609	     -0.00037437	     -0.21889456	      0.00062784	      0.00011043	     23.49431938
      0.77259531	     -0.05952816	     -0.00092569	     -0.20070936	     -0.06439094	      0.88298623	     -0.00037383	     -0.21888764	      0.00058808	      0.00010407	     23.33901130
      0.77386566	     -0.05951500	     -0.00092578	     -0.20069594	     -0.06439022	      0.88298636	     -0.00037332	     -0.21888086	      0.00054781	      0.00009781	     23.43680005
      0.77553841	     -0.05950128	     -0.00092568	     -0.20068189	     -0.06438935	      0.88298651	     -0.00037270	     -0.21887210	      0.00049480	      0.00009000	     23.38201502
      0.77721117	     -0.05948395	     -0.00092543	     -0.20066423	     -0.06438856	      0.88298666	     -0.00037214	     -0.21886358	      0.00044114	      0.00008234	     23.61810949
      0.77841419	     -0.05947834	     -0.00092523	     -0.20065838	     -0.06438806	      0.88298675	     -0.00037177	     -0.21885756	      0.00040286	      0.00007715	     23.41216544
      0.77961721	     -0.05946940	     -0.00092483	     -0.20064922	     -0.06438760	      0.88298684	     -0.00037143	     -0.21885171	      0.00036416	      0.00007184	     23.46777589
      0.78139500	     -0.05946072	     -0.00092423	     -0.20064019	     -0.06438700	      0.88298696	     -0.00037099	     -0.21884331	      0.00030704	      0.00006398	     23.40044846
      0.78288549	     -0.05945242	     -0.00092340	     -0.20063161	     -0.06438658	      0.88298706	     -0.00037067	     -0.21883658	      0.00025891	      0.00005704	     23.50180163
      0.78437597	     -0.05945110	     -0.00092304	     -0.20063000	     -0.06438623	      0.88298713	     -0.00037039	     -0.21883011	      0.00021115	      0.00004992	     23.33850675
      0.78586646	     -0.05944599	     -0.00092185	     -0.20062463	     -0.06438595	      0.88298720	     -0.00037016	     -0.21882401	      0.00016304	      0.00004208	     23.50724249
      0.78735694	     -0.05945256	     -0.00092197	     -0.20063090	     -0.06438574	      0.88298726	     -0.00036997	     -0.21881825	      0.00011566	      0.00003385	     23.21966518
      0.78862650	     -0.05945314	     -0.00092080	     -0.20063126	     -0.06438562	      0.88298730	     -0.00036985	     -0.21881376	      0.00007490	      0.00002591	     23.37890261
      0.78989606	     -0.05946305	     -0.00092049	     -0.20064094	     -0.06438555	      0.88298733	     -0.00036976	     -0.21880962	      0.00003476	      0.00001732	     23.23551650
      0.79150755	     -0.05947689	     -0.00091939	     -0.20065449	     -0.06438553	      0.88298734	     -0.00036969	     -0.21880506	     -0.00001603	      0.00000485	     23.26427456
      0.79311904	     -0.05950230	     -0.00091956	     -0.20067961	     -0.06438560	      0.88298734	     -0.00036968	     -0.21880132	     -0.00006579	     -0.00000931	     22.98795626
      0.79439268	     -0.05951995	     -0.00091819	     -0.20069705	     -0.06438571	      0.88298732	     -0.00036970	     -0.21879908	     -0.00010500	     -0.00002227	     23.12204076
      0.79566631	     -0.05954709	     -0.00091764	     -0.20072397	     -0.06438587	      0.88298728	     -0.00036976	     -0.21879744	     -0.00014322	     -0.00003654	     22.95307655
      0.79730397	     -0.05958322	     -0.00091598	     -0.20075986	     -0.06438614	      0.88298721	     -0.00036988	     -0.21879638	     -0.00019161	     -0.00005748	     22.97008978
      0.79894164	     -0.05963041	     -0.00091548	     -0.20080679	     -0.06438649	      0.88298709	     -0.00037006	     -0.21879643	     -0.00023817	     -0.00008103	     22.62056508
      0.80017016	     -0.05966094	     -0.00091327	     -0.20083718	     -0.06438681	      0.88298698	     -0.00037022	     -0.21879727	     -0.00027270	     -0.00010085	     22.77441278
      0.80139868	     -0.05969954	     -0.00091221	     -0.20087562	     -0.06438716	      0.88298685	     -0.00037042	     -0.21879869	     -0.00030595	     -0.00012208	     22.60258114
      0.80311000	     -0.05975345	     -0.00090975	     -0.20092934	     -0.06438773	      0.88298661	     -0.00037073	     -0.21880174	     -0.00035103	     -0.00015440	     22.56365607
      0.80482132	     -0.05981725	     -0.00090825	     -0.20099296	     -0.06438836	      0.88298632	     -0.00037111	     -0.21880594	     -0.00039384	     -0.00018936	     22.14914721
      0.80601721	     -0.05985592	     -0.00090521	     -0.20103155	     -0.06438885	      0.88298607	     -0.00037140	     -0.21880961	     -0.00042326	     -0.00021559	     22.29176965
      0.80721310	     -0.05990184	     -0.00090348	     -0.20107737	     -0.06438938	      0.88298580	     -0.00037172	     -0.21881379	     -0.00045135	     -0.00024281	     22.10975920
      0.80900890	     -0.05997086	     -0.00090011	     -0.20114627	     -0.06439022	      0.88298533	     -0.00037225	     -0.21882108	     -0.00049205	     -0.00028575	     22.00456161
      0.81052389	     -0.06003638	     -0.00089810	     -0.20121170	     -0.06439099	      0.88298486	     -0.00037275	     -0.21882811	     -0.00052449	     -0.00032340	     21.68876011
      0.81203888	     -0.06009892	     -0.00089447	     -0.20127418	     -0.06439181	      0.88298434	     -0.00037328	     -0.21883602	     -0.00055593	     -0.00036257	     21.72681856
      0.81355387	     -0.06017242	     -0.00089285	     -0.20134761	     -0.06439268	      0.88298376	     -0.00037386	     -0.21884470	     -0.00058515	     -0.00040232	     21.26816019
      0.81487987	     -0.06022951	     -0.00088920	     -0.20140468	     -0.06439347	      0.88298321	     -0.00037440	     -0.21885298	     -0.00061016	     -0.00043803	     21.35565506
      0.81620587	     -0.06029531	     -0.00088720	     -0.20147046	     -0.06439429	      0.88298260	     -0.00037497	     -0.21886179	     -0.00063349	     -0.00047390	     21.07083457
      0.81753187	     -0.06035911	     -0.00088419	     -0.20153426	     -0.06439515	      0.88298195	     -0.00037557	     -0.21887117	     -0.00065589	     -0.00051010	     20.97825565
      0.81935079	     -0.06045351	     -0.00088114	     -0.20162865	     -0.06439637	      0.88298098	     -0.00037644	     -0.21888485	     -0.00068435	     -0.00055956	     20.62747846
      0.82071084	     -0.06051997	     -0.00087738	     -0.20169516	     -0.06439731	      0.88298019	     -0.00037712	     -0.21889571	     -0.00070458	     -0.00059650	     20.63336555
      0.82207090	     -0.06059251	     -0.00087491	     -0.20176773	     -0.06439828	      0.88297936	     -0.00037784	     -0.21890699	     -0.00072306	     -0.00063269	     20.34424804
      0.82343095	     -0.06066182	     -0.00087139	     -0.20183710	     -0.06439928	      0.88297847	     -0.00037859	     -0.21891871	     -0.00074061	     -0.00066844	     20.25888597
      0.82523371	     -0.06075984	     -0.00086782	     -0.20193520	     -0.06440063	      0.88297722	     -0.00037962	     -0.21893479	     -0.00076147	     -0.00071422	     19.87086616
      0.82659156	     -0.06082971	     -0.00086377	     -0.20200516	     -0.06440168	      0.88297623	     -0.00038044	     -0.21894736	     -0.00077632	     -0.00074776	     19.89984854
      0.82794940	     -0.06090620	     -0.00086099	     -0.20208174	     -0.06440274	      0.88297519	     -0.00038128	     -0.21896027	     -0.00078935	     -0.00077982	     19.61100354
      0.82957945	     -0.06099360	     -0.00085622	     -0.20216929	     -0.06440404	      0.88297389	     -0.00038233	     -0.21897623	     -0.00080380	     -0.00081690	     19.55616096
      0.83120949	     -0.06108939	     -0.00085312	     -0.20226521	     -0.06440536	      0.88297253	     -0.00038342	     -0.21899259	     -0.00081563	     -0.00085148	     19.06968443
      0.83250333	     -0.06115602	     -0.00084843	     -0.20233201	     -0.06440642	      0.88297141	     -0.00038431	     -0.21900593	     -0.00082455	     -0.00087761	     19.16524176
      0.83379716	     -0.06123007	     -0.00084529	     -0.20240620	     -0.06440749	      0.88297026	     -0.00038522	     -0.21901944	     -0.00083177	     -0.00090214	     18.93234719
      0.83549442	     -0.06132269	     -0.00083984	     -0.20249904	     -0.06440891	      0.88296871	     -0.00038645	     -0.21903752	     -0.00083971	     -0.00093204	     18.81315492
      0.83719167	     -0.06142162	     -0.00083598	     -0.20259819	     -0.06441034	      0.88296710	     -0.00038773	     -0.21905589	     -0.00084530	     -0.00095908	     18.44598320
      0.83846412	     -0.06148722	     -0.00083089	     -0.20266400	     -0.06441142	      0.88296587	     -0.00038870	     -0.21906991	     -0.00084861	     -0.00097764	     18.47557113
      0.83973658	     -0.06155856	     -0.00082731	     -0.20273554	     -0.06441250	      0.88296461	     -0.00038970	     -0.21908403	     -0.00085048	     -0.00099444	     18.26548999
      0.84149702	     -0.06165263	     -0.00082121	     -0.20282992	     -0.06441400	      0.88296284	     -0.00039112	     -0.21910380	     -0.00085151	     -0.00101511	     18.15450407
      0.84325746	     -0.06175280	     -0.00081678	     -0.20293038	     -0.06441550	      0.88296104	     -0.00039257	     -0.21912375	     -0.00084996	     -0.00103239	     17.73403803
      0.84448039	     -0.06181332	     -0.00081150	     -0.20299116	     -0.06441654	      0.88295977	     -0.00039360	     -0.21913779	     -0.00084834	     -0.00104280	     17.82498382
      0.84570333	     -0.06187933	     -0.00080774	     -0.20305740	     -0.06441757	      0.88295849	     -0.00039464	     -0.21915187	     -0.00084528	     -0.00105150	     17.64419903
      0.84756961	     -0.06197540	     -0.00080121	     -0.20315387	     -0.06441914	      0.88295652	     -0.00039627	     -0.21917350	     -0.00083905	     -0.00106201	     17.52989674
      0.84914408	     -0.06205782	     -0.00079648	     -0.20323662	     -0.06442046	      0.88295484	     -0.00039767	     -0.21919181	     -0.00083170	     -0.00106784	     17.22563228
      0.85071855	     -0.06213165	     -0.00079001	     -0.20331083	     -0.06442176	      0.88295316	     -0.00039910	     -0.21921016	     -0.00082358	     -0.00107149	     17.28937183
      0.85229301	     -0.06221277	     -0.00078551	     -0.20339230	     -0.06442305	      0.88295147	     -0.00040055	     -0.21922843	     -0.00081308	     -0.00107223	     16.84543194
      0.85366132	     -0.06227124	     -0.00077944	     -0.20345112	     -0.06442416	      0.88295000	     -0.00040183	     -0.21924434	     -0.00080372	     -0.00107126	     16.96067541
      0.85502962	     -0.06233716	     -0.00077512	     -0.20351738	     -0.06442525	      0.88294854	     -0.00040312	     -0.21926020	     -0.00079274	     -0.00106843	     16.71092270
      0.85639793	     -0.06239826	     -0.00076980	     -0.20357884	     -0.06442633	      0.88294708	     -0.00040443	     -0.21927608	     -0.00078099	     -0.00106418	     16.65038388
      0.85829117	     -0.06248541	     -0.00076351	     -0.20366648	     -0.06442779	      0.88294507	     -0.00040627	     -0.21929801	     -0.00076266	     -0.00105583	     16.36002951
      0.85968660	     -0.06254316	     -0.00075747	     -0.20372462	     -0.06442884	      0.88294360	     -0.00040765	     -0.21931415	     -0.00074840	     -0.00104840	     16.41369812
      0.86108203	     -0.06260497	     -0.00075261	     -0.20378682	     -0.06442988	      0.88294215	     -0.00040903	     -0.21933020	     -0.00073256	     -0.00103946	     16.17555294
      0.86276579	     -0.06267339	     -0.00074566	     -0.20385573	     -0.06443109	      0.88294041	     -0.00041073	     -0.21934949	     -0.00071272	     -0.00102762	     16.19495423
      0.86444956	     -0.06274845	     -0.00074047	     -0.20393126	     -0.06443227	      0.88293869	     -0.00041244	     -0.21936861	     -0.00069046	     -0.00101396	     15.75029226
      0.86579207	     -0.06279578	     -0.00073490	     -0.20397900	     -0.06443319	      0.88293733	     -0.00041381	     -0.21938382	     -0.00067273	     -0.00100248	     15.93385986
      0.86713458	     -0.06285084	     -0.00073116	     -0.20403444	     -0.06443408	      0.88293600	     -0.00041520	     -0.21939892	     -0.00065349	     -0.00099024	     15.74828639
      0.86887146	     -0.06291495	     -0.00072522	     -0.20409907	     -0.06443519	      0.88293429	     -0.00041701	     -0.21941838	     -0.00062755	     -0.00097352	     15.71006154
      0.87060835	     -0.06298345	     -0.00072093	     -0.20416807	     -0.06443626	      0.88293261	     -0.00041883	     -0.21943758	     -0.00059998	     -0.00095608	     15.45820788
      0.87193401	     -0.06302488	     -0.00071577	     -0.20420994	     -0.06443704	      0.88293136	     -0.00042023	     -0.21945212	     -0.00057819	     -0.00094211	     15.50233676
      0.87325967	     -0.06307086	     -0.00071199	     -0.20425631	     -0.06443779	      0.88293012	     -0.00042163	     -0.21946641	     -0.00055552	     -0.00092788	     15.37876707
      0.87505645	     -0.06312531	     -0.00070550	     -0.20431135	     -0.06443876	      0.88292847	     -0.00042355	     -0.21948543	     -0.00052369	     -0.00090778	     15.31304990
      0.87685323	     -0.06318256	     -0.00070087	     -0.20436916	     -0.06443967	      0.88292686	     -0.00042547	     -0.21950384	     -0.00049083	     -0.00088731	     15.18422438
      0.87813620	     -0.06321060	     -0.00069546	     -0.20439764	     -0.06444029	      0.88292573	     -0.00042685	     -0.21951666	     -0.00046646	     -0.00087147	     15.14082894
      0.87941918	     -0.06324225	     -0.00069176	     -0.20442971	     -0.06444087	      0.88292462	     -0.00042824	     -0.21952904	     -0.00044166	     -0.00085553	     15.05172963
      0.88125912	     -0.06327888	     -0.00068571	     -0.20446695	     -0.06444165	      0.88292307	     -0.00043023	     -0.21954604	     -0.00040552	     -0.00083197	     15.04565759
      0.88287178	     -0.06330939	     -0.00068138	     -0.20449799	     -0.06444228	      0.88292174	     -0.00043198	     -0.21956007	     -0.00037275	     -0.00080996	     14.82754484
      0.88448445	     -0.06332847	     -0.00067543	     -0.20451761	     -0.06444285	      0.88292045	     -0.00043373	     -0.21957333	     -0.00034045	     -0.00078719	     14.95398114
      0.88609711	     -0.06335427	     -0.00067170	     -0.20454392	     -0.06444337	      0.88291920	     -0.00043548	     -0.21958567	     -0.00030694	     -0.00076297	     14.66642025
      0.88748303	     -0.06336402	     -0.00066625	     -0.20455415	     -0.06444378	      0.88291816	     -0.00043698	     -0.21959570	     -0.00027894	     -0.00074160	     14.79220627
      0.88886895	     -0.06337896	     -0.00066249	     -0.20456953	     -0.06444415	      0.88291715	     -0.00043848	     -0.21960506	     -0.00025028	     -0.00071927	     14.65579599
      0.89055463	     -0.06338937	     -0.00065688	     -0.20458049	     -0.06444454	      0.88291596	     -0.00044031	     -0.21961568	     -0.00021594	     -0.00069151	     14.69701612
      0.89224031	     -0.06340342	     -0.00065277	     -0.20459507	     -0.06444487	      0.88291482	     -0.00044213	     -0.21962537	     -0.00018100	     -0.00066263	     14.47370781
      0.89367471	     -0.06340424	     -0.00064778	     -0.20459635	     -0.06444511	      0.88291389	     -0.00044368	     -0.21963298	     -0.00015229	     -0.00063784	     14.61272767
      0.89510910	     -0.06341080	     -0.00064438	     -0.20460334	     -0.06444531	      0.88291299	     -0.00044522	     -0.21963988	     -0.00012308	     -0.00061253	     14.49624415
      0.89654350	     -0.06341038	     -0.00064010	     -0.20460337	     -0.06444547	      0.88291213	     -0.00044675	     -0.21964618	     -0.00009445	     -0.00058706	     14.52531719
      0.89840103	     -0.06341189	     -0.00063565	     -0.20460543	     -0.06444561	      0.88291107	     -0.00044873	     -0.21965335	     -0.00005735	     -0.00055366	     14.40925489
      0.89984544	     -0.06340475	     -0.00063139	     -0.20459871	     -0.06444567	      0.88291029	     -0.00045026	     -0.21965825	     -0.00002940	     -0.00052781	     14.51779148
      0.90128985	     -0.06340182	     -0.00062838	     -0.20459618	     -0.06444569	      0.88290954	     -0.00045179	     -0.21966249	     -0.00000125	     -0.00050173	     14.41787139
      0.90273426	     -0.06339244	     -0.00062481	     -0.20458720	     -0.06444567	      0.88290884	     -0.00045330	     -0.21966616	      0.00002610	     -0.00047598	     14.47974280
      0.90459413	     -0.06338210	     -0.00062126	     -0.20457736	     -0.06444559	      0.88290798	     -0.00045523	     -0.21966994	      0.00006128	     -0.00044287	     14.36786879
      0.90602440	     -0.06336552	     -0.00061763	     -0.20456115	     -0.06444549	      0.88290737	     -0.00045671	     -0.21967220	      0.00008718	     -0.00041799	     14.52627804
      0.90745466	     -0.06335202	     -0.00061504	     -0.20454801	     -0.06444534	      0.88290679	     -0.00045817	     -0.21967383	      0.00011328	     -0.00039312	     14.45269376
      0.90888493	     -0.06333247	     -0.00061191	     -0.20452882	     -0.06444516	      0.88290624	     -0.00045962	     -0.21967487	      0.00013848	     -0.00036877	     14.53532992
      0.91079180	     -0.06330699	     -0.00060845	     -0.20450379	     -0.06444487	      0.88290557	     -0.00046153	     -0.21967531	      0.00017183	     -0.00033651	     14.44784362
      0.91223983	     -0.06327882	     -0.00060515	     -0.20447596	     -0.06444460	      0.88290510	     -0.00046297	     -0.21967497	      0.00019576	     -0.00031267	     14.64497426
      0.91368786	     -0.06325400	     -0.00060269	     -0.20445146	     -0.06444430	      0.88290467	     -0.00046439	     -0.21967398	      0.00021981	     -0.00028884	     14.58277523
      0.91513589	     -0.06322262	     -0.00059982	     -0.20442040	     -0.06444397	      0.88290426	     -0.00046579	     -0.21967241	      0.00024275	     -0.00026552	     14.70119388
      0.91698583	     -0.06318317	     -0.00059661	     -0.20438133	     -0.06444349	      0.88290380	     -0.00046756	     -0.21966950	      0.00027171	     -0.00023580	     14.64012561
      0.91842677	     -0.06314398	     -0.00059365	     -0.20434242	     -0.06444308	      0.88290348	     -0.00046892	     -0.21966660	      0.00029276	     -0.00021317	     14.85723900
      0.91986771	     -0.06310767	     -0.00059116	     -0.20430639	     -0.06444265	      0.88290319	     -0.00047026	     -0.21966306	      0.00031380	     -0.00019043	     14.82080016
      0.92130866	     -0.06306575	     -0.00058848	     -0.20426473	     -0.06444218	      0.88290293	     -0.00047158	     -0.21965897	      0.00033366	     -0.00016807	     14.95801227
      0.92315777	     -0.06301304	     -0.00058533	     -0.20421234	     -0.06444154	      0.88290264	     -0.00047324	     -0.21965288	      0.00035868	     -0.00013929	     14.92934173
      0.92459505	     -0.06296483	     -0.00058282	     -0.20416436	     -0.06444101	      0.88290246	     -0.00047452	     -0.21964756	      0.00037659	     -0.00011733	     15.16409000
      0.92603234	     -0.06291951	     -0.00058047	     -0.20411926	     -0.06444046	      0.88290231	     -0.00047577	     -0.21964167	      0.00039448	     -0.00009517	     15.14917659
      0.92746963	     -0.06286924	     -0.00057820	     -0.20406919	     -0.06443988	      0.88290219	     -0.00047700	     -0.21963529	      0.00041120	     -0.00007333	     15.30761013
      0.92931418	     -0.06280572	     -0.00057528	     -0.20400593	     -0.06443910	      0.88290208	     -0.00047855	     -0.21962634	      0.00043222	     -0.00004522	     15.30985361
      0.93073917	     -0.06275065	     -0.00057335	     -0.20395102	     -0.06443847	      0.88290203	     -0.00047972	     -0.21961889	      0.00044700	     -0.00002394	     15.55930324
      0.93216415	     -0.06269801	     -0.00057121	     -0.20389856	     -0.06443783	      0.88290201	     -0.00048087	     -0.21961095	      0.00046180	     -0.00000255	     15.57167019
      0.93358913	     -0.06264139	     -0.00056940	     -0.20384208	     -0.06443716	      0.88290202	     -0.00048199	     -0.21960255	      0.00047554	      0.00001844	     15.74744750
      0.93545253	     -0.06256794	     -0.00056677	     -0.20376882	     -0.06443626	      0.88290208	     -0.00048343	     -0.21959086	      0.00049313	      0.00004581	     15.79070521
      0.93685953	     -0.06250738	     -0.00056545	     -0.20370837	     -0.06443555	      0.88290216	     -0.00048449	     -0.21958155	      0.00050505	      0.00006597	     16.05864887
      0.93826652	     -0.06244861	     -0.00056362	     -0.20364972	     -0.06443483	      0.88290226	     -0.00048552	     -0.21957177	      0.00051701	      0.00008622	     16.10197116
      0.93996246	     -0.06237359	     -0.00056223	     -0.20357480	     -0.06443395	      0.88290243	     -0.00048673	     -0.21955944	      0.00053005	      0.00011009	     16.37186021
      0.94148876	     -0.06230728	     -0.00056036	     -0.20350858	     -0.06443313	      0.88290262	     -0.00048779	     -0.21954780	      0.00054166	      0.00013168	     16.38426250
      0.94301506	     -0.06223601	     -0.00055978	     -0.20343737	     -0.06443229	      0.88290283	     -0.00048883	     -0.21953571	      0.00055179	      0.00015273	     16.68608860
      0.94454136	     -0.06216679	     -0.00055809	     -0.20336822	     -0.06443144	      0.88290308	     -0.00048983	     -0.21952312	      0.00056196	      0.00017387	     16.71076639
      0.94606765	     -0.06209261	     -0.00055806	     -0.20329407	     -0.06443058	      0.88290336	     -0.00049080	     -0.21951009	      0.00057067	      0.00019451	     17.03239222
      0.94759395	     -0.06202052	     -0.00055654	     -0.20322201	     -0.06442970	      0.88290368	     -0.00049175	     -0.21949657	      0.00057945	      0.00021532	     17.05544156
      0.94912025	     -0.06194341	     -0.00055719	     -0.20314489	     -0.06442881	      0.88290402	     -0.00049266	     -0.21948261	      0.00058668	      0.00023566	     17.40931851
      0.95064655	     -0.06186863	     -0.00055565	     -0.20307013	     -0.06442791	      0.88290440	     -0.00049354	     -0.21946818	      0.00059405	      0.00025625	     17.41947762
      0.95198612	     -0.06179875	     -0.00055649	     -0.20300020	     -0.06442711	      0.88290475	     -0.00049429	     -0.21945516	      0.00059919	      0.00027393	     17.71601647
      0.95332568	     -0.06173007	     -0.00055593	     -0.20293150	     -0.06442631	      0.88290513	     -0.00049501	     -0.21944180	      0.00060427	      0.00029169	     17.82392851
      0.95499025	     -0.06164301	     -0.00055653	     -0.20284438	     -0.06442529	      0.88290563	     -0.00049588	     -0.21942476	      0.00060947	      0.00031339	     18.10657927
      0.95665482	     -0.06155748	     -0.00055586	     -0.20275879	     -0.06442428	      0.88290617	     -0.00049671	     -0.21940729	      0.00061425	      0.00033498	     18.21256088
      0.95799951	     -0.06148713	     -0.00055733	     -0.20268835	     -0.06442345	      0.88290664	     -0.00049735	     -0.21939292	      0.00061696	      0.00035194	     18.51082323
      0.95934420	     -0.06141869	     -0.00055737	     -0.20261984	     -0.06442262	      0.88290712	     -0.00049796	     -0.21937835	      0.00061956	      0.00036879	     18.63026256
      0.96102441	     -0.06133327	     -0.00055878	     -0.20253429	     -0.06442157	      0.88290776	     -0.00049870	     -0.21935994	      0.00062172	      0.00038920	     18.93088386
      0.96270462	     -0.06125045	     -0.00055838	     -0.20245137	     -0.06442053	      0.88290843	     -0.00049939	     -0.21934133	      0.00062352	      0.00040917	     19.02638116
      0.96398459	     -0.06118694	     -0.00056024	     -0.20238772	     -0.06441973	      0.88290896	     -0.00049990	     -0.21932708	      0.00062381	      0.00042366	     19.32878900
      0.96526457	     -0.06112527	     -0.00056050	     -0.20232595	     -0.06441893	      0.88290951	     -0.00050038	     -0.21931278	      0.00062404	      0.00043780	     19.45740356
      0.96702415	     -0.06104146	     -0.00056200	     -0.20224197	     -0.06441783	      0.88291030	     -0.00050100	     -0.21929308	      0.00062337	      0.00045620	     19.75815485
      0.96878372	     -0.06096023	     -0.00056174	     -0.20216058	     -0.06441674	      0.88291112	     -0.00050158	     -0.21927337	      0.00062231	      0.00047356	     19.86608871
      0.97000053	     -0.06090403	     -0.00056391	     -0.20210422	     -0.06441598	      0.88291170	     -0.00050195	     -0.21925976	      0.00062062	      0.00048456	     20.16718450
      0.97121735	     -0.06084939	     -0.00056450	     -0.20204945	     -0.06441523	      0.88291230	     -0.00050231	     -0.21924618	      0.00061893	      0.00049498	     20.30308376
      0.97309507	     -0.06076660	     -0.00056644	     -0.20196642	     -0.06441407	      0.88291324	     -0.00050282	     -0.21922533	      0.00061547	      0.00050946	     20.61225784
      0.97463782	     -0.06070058	     -0.00056717	     -0.20190022	     -0.06441312	      0.88291403	     -0.00050320	     -0.21920830	      0.00061222	      0.00051998	     20.75411057
      0.97618058	     -0.06063563	     -0.00056977	     -0.20183505	     -0.06441218	      0.88291484	     -0.00050355	     -0.21919140	      0.00060811	      0.00052898	     21.08064690
      0.97772334	     -0.06057282	     -0.00057020	     -0.20177205	     -0.06441124	      0.88291566	     -0.00050386	     -0.21917463	      0.00060392	      0.00053674	     21.15546070
      0.97909014	     -0.06051781	     -0.00057315	     -0.20171681	     -0.06441042	      0.88291640	     -0.00050412	     -0.21915992	      0.00059933	      0.00054225	     21.47548556
      0.98045694	     -0.06046441	     -0.00057415	     -0.20166323	     -0.06440961	      0.88291715	     -0.00050435	     -0.21914533	      0.00059469	      0.00054677	     21.57718322
      0.98182374	     -0.06041187	     -0.00057654	     -0.20161046	     -0.06440880	      0.88291790	     -0.00050456	     -0.21913089	      0.00058942	      0.00055011	     21.81443738
      0.98360347	     -0.06034549	     -0.00057834	     -0.20154381	     -0.06440775	      0.88291888	     -0.00050479	     -0.21911230	      0.00058217	      0.00055294	     21.96843774
      0.98498728	     -0.06029505	     -0.00058160	     -0.20149311	     -0.06440695	      0.88291964	     -0.00050495	     -0.21909802	      0.00057575	      0.00055382	     22.25933645
      0.98637108	     -0.06024641	     -0.00058301	     -0.20144425	     -0.06440616	      0.88292041	     -0.00050508	     -0.21908391	      0.00056916	      0.00055379	     22.35686143
      0.98775489	     -0.06019895	     -0.00058556	     -0.20139654	     -0.06440538	      0.88292118	     -0.00050519	     -0.21906997	      0.00056189	      0.00055281	     22.58175446
      0.98952328	     -0.06014034	     -0.00058729	     -0.20133764	     -0.06440439	      0.88292215	     -0.00050529	     -0.21905241	      0.00055210	      0.00055040	     22.70937293
      0.99087570	     -0.06009672	     -0.00059056	     -0.20129374	     -0.06440365	      0.88292289	     -0.00050534	     -0.21903918	      0.00054382	      0.00054756	     22.98242065
      0.99222811	     -0.06005451	     -0.00059209	     -0.20125129	     -0.06440292	      0.88292363	     -0.00050538	     -0.21902613	      0.00053535	      0.00054409	     23.07154882
      0.99386706	     -0.06000495	     -0.00059571	     -0.20120141	     -0.06440205	      0.88292452	     -0.00050539	     -0.21901056	      0.00052424	      0.00053888	     23.34188417
      0.99533961	     -0.05996196	     -0.00059731	     -0.20115815	     -0.06440129	      0.88292531	     -0.00050537	     -0.21899680	      0.00051395	      0.00053351	     23.39669643
      0.99681217	     -0.05991969	     -0.00060154	     -0.20111556	     -0.06440054	      0.88292609	     -0.00050533	     -0.21898329	      0.00050279	      0.00052748	     23.67366808
      0.99828473	     -0.05987984	     -0.00060334	     -0.20107542	     -0.06439981	      0.88292686	     -0.00050526	     -0.21897008	      0.00049138	      0.00052105	     23.69636553
      0.99975729	     -0.05984139	     -0.00060794	     -0.20103662	     -0.06439909	      0.88292763	     -0.00050517	     -0.21895715	      0.00047911	      0.00051405	     23.98601836
      1.00122985	     -0.05980435	     -0.00060963	     -0.20099929	     -0.06439840	      0.88292838	     -0.00050506	     -0.21894451	      0.00046669	      0.00050670	     23.98568986
      1.00270241	     -0.05976848	     -0.00061459	     -0.20096307	     -0.06439772	      0.88292912	     -0.00050492	     -0.21893215	      0.00045340	      0.00049884	     24.29158536
      1.00417497	     -0.05973315	     -0.00061616	     -0.20092745	     -0.06439706	      0.88292985	     -0.00050476	     -0.21892005	      0.00044001	      0.00049078	     24.25308636
      1.00548294	     -0.05970349	     -0.00062070	     -0.20089745	     -0.06439649	      0.88293048	     -0.00050460	     -0.21890956	      0.00042733	      0.00048332	     24.49395634
      1.00679091	     -0.05967506	     -0.00062309	     -0.20086873	     -0.06439594	      0.88293111	     -0.00050443	     -0.21889930	      0.00041451	      0.00047576	     24.53080091
      1.00839132	     -0.05964166	     -0.00062762	     -0.20083495	     -0.06439529	      0.88293186	     -0.00050419	     -0.21888708	      0.00039814	      0.00046627	     24.72838948
      1.00999172	     -0.05960970	     -0.00063017	     -0.20080264	     -0.06439467	      0.88293260	     -0.00050392	     -0.21887519	      0.00038148	      0.00045666	     24.72893975
      1.01131393	     -0.05958454	     -0.00063472	     -0.20077713	     -0.06439418	      0.88293320	     -0.00050369	     -0.21886562	      0.00036706	      0.00044853	     24.94446279
      1.01263615	     -0.05956068	     -0.00063737	     -0.20075296	     -0.06439370	      0.88293379	     -0.00050343	     -0.21885629	      0.00035254	      0.00044038	     24.95842197
      1.01424808	     -0.05953354	     -0.00064239	     -0.20072541	     -0.06439315	      0.88293449	     -0.00050311	     -0.21884522	      0.00033423	      0.00043029	     25.13484247
      1.01586002	     -0.05950879	     -0.00064535	     -0.20070028	     -0.06439262	      0.88293518	     -0.00050276	     -0.21883453	      0.00031573	      0.00042013	     25.08411714
      1.01713066	     -0.05949109	     -0.00065032	     -0.20068223	     -0.06439223	      0.88293570	     -0.00050246	     -0.21882639	      0.00030056	      0.00041193	     25.27942992
      1.01840130	     -0.05947498	     -0.00065330	     -0.20066581	     -0.06439186	      0.88293622	     -0.00050216	     -0.21881851	      0.00028537	      0.00040368	     25.27631374
      1.02007902	     -0.05945660	     -0.00065878	     -0.20064699	     -0.06439140	      0.88293689	     -0.00050174	     -0.21880856	      0.00026482	      0.00039254	     25.40861745
      1.02175674	     -0.05944115	     -0.00066228	     -0.20063113	     -0.06439097	      0.88293754	     -0.00050130	     -0.21879913	      0.00024417	      0.00038117	     25.32216759
      1.02298222	     -0.05943178	     -0.00066749	     -0.20062141	     -0.06439068	      0.88293800	     -0.00050097	     -0.21879258	      0.00022862	      0.00037257	     25.49594322
      1.02420770	     -0.05942361	     -0.00067076	     -0.20061293	     -0.06439041	      0.88293845	     -0.00050062	     -0.21878633	      0.00021315	      0.00036384	     25.47733771
      1.02596917	     -0.05941506	     -0.00067666	     -0.20060391	     -0.06439005	      0.88293908	     -0.00050011	     -0.21877789	      0.00019056	      0.00035092	     25.55777197
      1.02746860	     -0.05941159	     -0.00068035	     -0.20060007	     -0.06438978	      0.88293960	     -0.00049965	     -0.21877126	      0.00017129	      0.00033951	     25.46985450
      1.02896803	     -0.05941284	     -0.00068609	     -0.20060090	     -0.06438954	      0.88294010	     -0.00049919	     -0.21876520	      0.00015173	      0.00032740	     25.58842741
      1.03046746	     -0.05941937	     -0.00068950	     -0.20060706	     -0.06438933	      0.88294058	     -0.00049871	     -0.21875981	      0.00013250	      0.00031449	     25.42352411
      1.03196690	     -0.05943196	     -0.00069622	     -0.20061922	     -0.06438914	      0.88294104	     -0.00049822	     -0.21875517	      0.00011310	      0.00030038	     25.60569802
      1.03326597	     -0.05944738	     -0.00069917	     -0.20063433	     -0.06438901	      0.88294142	     -0.00049779	     -0.21875185	      0.00009688	      0.00028713	     25.40303986
      1.03456504	     -0.05946732	     -0.00070464	     -0.20065391	     -0.06438889	      0.88294179	     -0.00049734	     -0.21874920	      0.00008075	      0.00027266	     25.45401103
      1.03617492	     -0.05949824	     -0.00070989	     -0.20068442	     -0.06438878	      0.88294221	     -0.00049678	     -0.21874694	      0.00006154	      0.00025301	     25.32470064
      1.03778479	     -0.05953654	     -0.00071732	     -0.20072228	     -0.06438869	      0.88294260	     -0.00049622	     -0.21874588	      0.00004293	      0.00023114	     25.43783765
      1.03909940	     -0.05957207	     -0.00072080	     -0.20075751	     -0.06438865	      0.88294289	     -0.00049574	     -0.21874595	      0.00002872	      0.00021165	     25.20835381
      1.04041400	     -0.05961176	     -0.00072639	     -0.20079687	     -0.06438862	      0.88294316	     -0.00049526	     -0.21874688	      0.00001504	      0.00019050	     25.23219497
      1.04204156	     -0.05966640	     -0.00073172	     -0.20085113	     -0.06438861	      0.88294344	     -0.00049466	     -0.21874923	     -0.00000060	      0.00016212	     25.05135662
      1.04366912	     -0.05972727	     -0.00073929	     -0.20091160	     -0.06438862	      0.88294368	     -0.00049405	     -0.21875292	     -0.00001510	      0.00013114	     25.15343335
      1.04494830	     -0.05977846	     -0.00074254	     -0.20096254	     -0.06438864	      0.88294384	     -0.00049356	     -0.21875678	     -0.00002518	      0.00010510	     24.87161209
      1.04622748	     -0.05983247	     -0.00074774	     -0.20101627	     -0.06438868	      0.88294395	     -0.00049307	     -0.21876144	     -0.00003450	      0.00007750	     24.85565032
      1.04791792	     -0.05990745	     -0.00075315	     -0.20109094	     -0.06438875	      0.88294405	     -0.00049242	     -0.21876879	     -0.00004509	      0.00003889	     24.64619552
      1.04960837	     -0.05998695	     -0.00076063	     -0.20117010	     -0.06438883	      0.88294408	     -0.00049176	     -0.21877745	     -0.00005407	     -0.00000200	     24.70997938
      1.05085584	     -0.06004816	     -0.00076352	     -0.20123112	     -0.06438890	      0.88294406	     -0.00049127	     -0.21878465	     -0.00005922	     -0.00003340	     24.38996711
      1.05210331	     -0.06011196	     -0.00076837	     -0.20129472	     -0.06438898	      0.88294400	     -0.00049078	     -0.21879253	     -0.00006353	     -0.00006583	     24.32914202
      1.05387350	     -0.06020582	     -0.00077397	     -0.20138833	     -0.06438910	      0.88294384	     -0.00049007	     -0.21880482	     -0.00006767	     -0.00011325	     24.08415270
      1.05539957	     -0.06028968	     -0.00078004	     -0.20147196	     -0.06438920	      0.88294364	     -0.00048947	     -0.21881642	     -0.00006961	     -0.00015527	     24.03494359
      1.05692564	     -0.06037585	     -0.00078391	     -0.20155796	     -0.06438931	      0.88294337	     -0.00048886	     -0.21882889	     -0.00006966	     -0.00019797	     23.72254121
      1.05845171	     -0.06046472	     -0.00079034	     -0.20164664	     -0.06438941	      0.88294303	     -0.00048826	     -0.21884218	     -0.00006829	     -0.00024122	     23.72890474
      1.05997779	     -0.06055487	     -0.00079337	     -0.20173668	     -0.06438952	      0.88294263	     -0.00048765	     -0.21885623	     -0.00006484	     -0.00028458	     23.33478842
      1.06129836	     -0.06063438	     -0.00079907	     -0.20181606	     -0.06438960	      0.88294223	     -0.00048713	     -0.21886895	     -0.00006078	     -0.00032215	     23.34928700
      1.06261893	     -0.06071458	     -0.00080250	     -0.20189618	     -0.06438968	      0.88294178	     -0.00048661	     -0.21888216	     -0.00005516	     -0.00035942	     23.10475716
      1.06427022	     -0.06081682	     -0.00080845	     -0.20199832	     -0.06438976	      0.88294115	     -0.00048597	     -0.21889930	     -0.00004647	     -0.00040545	     22.98643088
      1.06592151	     -0.06092032	     -0.00081243	     -0.20210176	     -0.06438983	      0.88294044	     -0.00048533	     -0.21891711	     -0.00003550	     -0.00045040	     22.63948314
      1.06727052	     -0.06100622	     -0.00081824	     -0.20218759	     -0.06438987	      0.88293981	     -0.00048481	     -0.21893210	     -0.00002532	     -0.00048618	     22.61832987
      1.06861954	     -0.06109253	     -0.00082190	     -0.20227388	     -0.06438990	      0.88293913	     -0.00048430	     -0.21894746	     -0.00001358	     -0.00052079	     22.36436017
      1.07028483	     -0.06120068	     -0.00082808	     -0.20238200	     -0.06438991	      0.88293823	     -0.00048367	     -0.21896689	      0.00000255	     -0.00056183	     22.23362086
      1.07195013	     -0.06130954	     -0.00083187	     -0.20249090	     -0.06438989	      0.88293726	     -0.00048306	     -0.21898682	      0.00002093	     -0.00060067	     21.86632759
      1.07326685	     -0.06139731	     -0.00083749	     -0.20257866	     -0.06438985	      0.88293645	     -0.00048258	     -0.21900289	      0.00003657	     -0.00062976	     21.83795322
      1.07458357	     -0.06148467	     -0.00084089	     -0.20266607	     -0.06438979	      0.88293560	     -0.00048210	     -0.21901924	      0.00005369	     -0.00065715	     21.60263351
      1.07631096	     -0.06159942	     -0.00084675	     -0.20278089	     -0.06438968	      0.88293444	     -0.00048149	     -0.21904101	      0.00007790	     -0.00069047	     21.44791694
      1.07803836	     -0.06171310	     -0.00085017	     -0.20289471	     -0.06438952	      0.88293322	     -0.00048089	     -0.21906310	      0.00010447	     -0.00072057	     21.07787391
      1.07933066	     -0.06179907	     -0.00085543	     -0.20298074	     -0.06438937	      0.88293227	     -0.00048045	     -0.21907980	      0.00012541	     -0.00074104	     21.04730212
      1.08062297	     -0.06188455	     -0.00085858	     -0.20306634	     -0.06438919	      0.88293130	     -0.00048002	     -0.21909664	      0.00014776	     -0.00075963	     20.82457831
      1.08242115	     -0.06200394	     -0.00086406	     -0.20318590	     -0.06438890	      0.88292992	     -0.00047944	     -0.21912031	      0.00018063	     -0.00078245	     20.65562719
      1.08421932	     -0.06212172	     -0.00086675	     -0.20330394	     -0.06438854	      0.88292849	     -0.00047887	     -0.21914419	      0.00021599	     -0.00080157	     20.26474649
      1.08546781	     -0.06220368	     -0.00087152	     -0.20338603	     -0.06438826	      0.88292748	     -0.00047849	     -0.21916086	      0.00024151	     -0.00081279	     20.25547609
      1.08671630	     -0.06228370	     -0.00087404	     -0.20346623	     -0.06438794	      0.88292646	     -0.00047812	     -0.21917757	      0.00026834	     -0.00082219	     20.05960174
      1.08863022	     -0.06240465	     -0.00087888	     -0.20358747	     -0.06438739	      0.88292488	     -0.00047756	     -0.21920320	      0.00031133	     -0.00083327	     19.86340068
      1.09022240	     -0.06250372	     -0.00088156	     -0.20368684	     -0.06438686	      0.88292355	     -0.00047712	     -0.21922457	      0.00034899	     -0.00083940	     19.58103890
      1.09181457	     -0.06260343	     -0.00088632	     -0.20378681	     -0.06438627	      0.88292221	     -0.00047670	     -0.21924598	      0.00038797	     -0.00084298	     19.50103610
      1.09340675	     -0.06270010	     -0.00088782	     -0.20388384	     -0.06438562	      0.88292086	     -0.00047629	     -0.21926744	      0.00042888	     -0.00084394	     19.14870326
      1.09482100	     -0.06278620	     -0.00089202	     -0.20397021	     -0.06438499	      0.88291967	     -0.00047594	     -0.21928646	      0.00046608	     -0.00084295	     19.11922131
      1.09623524	     -0.06286925	     -0.00089299	     -0.20405361	     -0.06438430	      0.88291848	     -0.00047561	     -0.21930545	      0.00050477	     -0.00084005	     18.85159500
      1.09764949	     -0.06295169	     -0.00089532	     -0.20413638	     -0.06438356	      0.88291730	     -0.00047529	     -0.21932435	      0.00054436	     -0.00083556	     18.73681856
      1.09951192	     -0.06305570	     -0.00089607	     -0.20424090	     -0.06438250	      0.88291575	     -0.00047489	     -0.21934906	      0.00059844	     -0.00082717	     18.42318285
      1.10096130	     -0.06313548	     -0.00089867	     -0.20432105	     -0.06438160	      0.88291455	     -0.00047460	     -0.21936807	      0.00064149	     -0.00081896	     18.37524996
      1.10241069	     -0.06321109	     -0.00089852	     -0.20439711	     -0.06438064	      0.88291337	     -0.00047432	     -0.21938687	      0.00068589	     -0.00080923	     18.12535976
      1.10386007	     -0.06328528	     -0.00090027	     -0.20447171	     -0.06437961	      0.88291221	     -0.00047406	     -0.21940543	      0.00073109	     -0.00079823	     18.01198907
      1.10570956	     -0.06337591	     -0.00090013	     -0.20456294	     -0.06437821	      0.88291075	     -0.00047376	     -0.21942881	      0.00079031	     -0.00078243	     17.72104630
      1.10711347	     -0.06344415	     -0.00090239	     -0.20463159	     -0.06437706	      0.88290966	     -0.00047354	     -0.21944628	      0.00083605	     -0.00076916	     17.64787774
      1.10851737	     -0.06350760	     -0.00090183	     -0.20469552	     -0.06437586	      0.88290859	     -0.00047335	     -0.21946349	      0.00088272	     -0.00075505	     17.45706715
      1.11026544	     -0.06358569	     -0.00090299	     -0.20477419	     -0.06437426	      0.88290728	     -0.00047313	     -0.21948445	      0.00094177	     -0.00073641	     17.31577570
      1.11201351	     -0.06365621	     -0.00090018	     -0.20484538	     -0.06437256	      0.88290601	     -0.00047294	     -0.21950491	      0.00100206	     -0.00071665	     17.06197512
      1.11328460	     -0.06370909	     -0.00090198	     -0.20489868	     -0.06437126	      0.88290511	     -0.00047282	     -0.21951937	      0.00104637	     -0.00070142	     16.97785718
      1.11455570	     -0.06375692	     -0.00090094	     -0.20494699	     -0.06436990	      0.88290423	     -0.00047271	     -0.21953351	      0.00109124	     -0.00068582	     16.84432799
      1.11647598	     -0.06382654	     -0.00090058	     -0.20501733	     -0.06436774	      0.88290294	     -0.00047258	     -0.21955417	      0.00115980	     -0.00066132	     16.67252441
      1.11811190	     -0.06387843	     -0.00089837	     -0.20506988	     -0.06436580	      0.88290187	     -0.00047250	     -0.21957104	      0.00121890	     -0.00063951	     16.50097935
      1.11974782	     -0.06392871	     -0.00089865	     -0.20512078	     -0.06436375	      0.88290084	     -0.00047245	     -0.21958711	      0.00127831	     -0.00061692	     16.38931235
      1.12138373	     -0.06396782	     -0.00089450	     -0.20516059	     -0.06436161	      0.88289985	     -0.00047242	     -0.21960235	      0.00133823	     -0.00059329	     16.19167583
      1.12274940	     -0.06400189	     -0.00089484	     -0.20519519	     -0.06435975	      0.88289906	     -0.00047241	     -0.21961429	      0.00138811	     -0.00057304	     16.11170490
      1.12411507	     -0.06402823	     -0.00089201	     -0.20522212	     -0.06435782	      0.88289829	     -0.00047243	     -0.21962556	      0.00143819	     -0.00055211	     15.97027921
      1.12586175	     -0.06406030	     -0.00089020	     -0.20525490	     -0.06435525	      0.88289735	     -0.00047248	     -0.21963891	      0.00150200	     -0.00052475	     15.85445300
      1.12760842	     -0.06408411	     -0.00088554	     -0.20527950	     -0.06435258	      0.88289646	     -0.00047257	     -0.21965110	      0.00156596	     -0.00049648	     15.62519631
      1.12902088	     -0.06410504	     -0.00088524	     -0.20530098	     -0.06435033	      0.88289577	     -0.00047266	     -0.21966006	      0.00161703	     -0.00047341	     15.60004526
      1.13043335	     -0.06411858	     -0.00088183	     -0.20531514	     -0.06434801	      0.88289512	     -0.00047278	     -0.21966828	      0.00166821	     -0.00044997	     15.46353900
      1.13216275	     -0.06413554	     -0.00088020	     -0.20533281	     -0.06434507	      0.88289437	     -0.00047295	     -0.21967726	      0.00173035	     -0.00042119	     15.37507096
      1.13389215	     -0.06414084	     -0.00087452	     -0.20533889	     -0.06434202	      0.88289366	     -0.00047316	     -0.21968512	      0.00179221	     -0.00039213	     15.21966898
      1.13519972	     -0.06414754	     -0.00087421	     -0.20534611	     -0.06433965	      0.88289316	     -0.00047334	     -0.21969021	      0.00183850	     -0.00036998	     15.14238384
      1.13650730	     -0.06414649	     -0.00087094	     -0.20534563	     -0.06433721	      0.88289270	     -0.00047354	     -0.21969461	      0.00188442	     -0.00034794	     15.07502354
      1.13837139	     -0.06414206	     -0.00086760	     -0.20534198	     -0.06433364	      0.88289208	     -0.00047387	     -0.21969958	      0.00194934	     -0.00031637	     14.94498764
      1.13995083	     -0.06412947	     -0.00086292	     -0.20533007	     -0.06433052	      0.88289160	     -0.00047417	     -0.21970262	      0.00200339	     -0.00028977	     14.91588885
      1.14153027	     -0.06411724	     -0.00086071	     -0.20531848	     -0.06432731	      0.88289116	     -0.00047450	     -0.21970449	      0.00205718	     -0.00026277	     14.73802495
      1.14310971	     -0.06409310	     -0.00085554	     -0.20529503	     -0.06432402	      0.88289077	     -0.00047487	     -0.21970526	      0.00210956	     -0.00023603	     14.76996910
      1.14468915	     -0.06407249	     -0.00085384	     -0.20527504	     -0.06432065	      0.88289042	     -0.00047526	     -0.21970482	      0.00216170	     -0.00020896	     14.59183005
      1.14626859	     -0.06403759	     -0.00084819	     -0.20524082	     -0.06431719	      0.88289011	     -0.00047568	     -0.21970330	      0.00221222	     -0.00018214	     14.65291032
      1.14768797	     -0.06401193	     -0.00084713	     -0.20521569	     -0.06431402	      0.88288987	     -0.00047608	     -0.21970090	      0.00225736	     -0.00015763	     14.48297371
      1.14910735	     -0.06397547	     -0.00084315	     -0.20517980	     -0.06431079	      0.88288966	     -0.00047651	     -0.21969766	      0.00230108	     -0.00013328	     14.49583733
      1.15052673	     -0.06394013	     -0.00084091	     -0.20514500	     -0.06430749	      0.88288949	     -0.00047695	     -0.21969350	      0.00234414	     -0.00010861	     14.39888126
      1.15238093	     -0.06388456	     -0.00083600	     -0.20509015	     -0.06430309	      0.88288932	     -0.00047757	     -0.21968681	      0.00239837	     -0.00007654	     14.44148753
      1.15385539	     -0.06384217	     -0.00083411	     -0.20504829	     -0.06429953	      0.88288922	     -0.00047808	     -0.21968043	      0.00244079	     -0.00005043	     14.25184760
      1.15532985	     -0.06378989	     -0.00082974	     -0.20499656	     -0.06429590	      0.88288917	     -0.00047862	     -0.21967321	      0.00248128	     -0.00002465	     14.31265562
      1.15680432	     -0.06374024	     -0.00082710	     -0.20494743	     -0.06429221	      0.88288915	     -0.00047918	     -0.21966509	      0.00252097	      0.00000140	     14.20041123
      1.15827878	     -0.06368348	     -0.00082281	     -0.20489120	     -0.06428846	      0.88288917	     -0.00047976	     -0.21965618	      0.00255891	      0.00002723	     14.23217371
      1.16010067	     -0.06361611	     -0.00081925	     -0.20482444	     -0.06428376	      0.88288925	     -0.00048050	     -0.21964403	      0.00260449	      0.00005944	     14.06185287
      1.16153112	     -0.06355274	     -0.00081412	     -0.20476159	     -0.06428001	      0.88288935	     -0.00048111	     -0.21963374	      0.00263803	      0.00008447	     14.18271896
      1.16296157	     -0.06349491	     -0.00081120	     -0.20470421	     -0.06427621	      0.88288949	     -0.00048173	     -0.21962269	      0.00267076	      0.00010951	     14.09280762
      1.16439203	     -0.06343036	     -0.00080678	     -0.20464013	     -0.06427237	      0.88288967	     -0.00048237	     -0.21961101	      0.00270181	      0.00013433	     14.11468152
      1.16625519	     -0.06334845	     -0.00080271	     -0.20455878	     -0.06426730	      0.88288995	     -0.00048323	     -0.21959477	      0.00274045	      0.00016657	     14.02219773
      1.16764997	     -0.06327850	     -0.00079755	     -0.20448927	     -0.06426346	      0.88289020	     -0.00048389	     -0.21958194	      0.00276733	      0.00019027	     14.11414313
      1.16904476	     -0.06321233	     -0.00079417	     -0.20442350	     -0.06425958	      0.88289048	     -0.00048456	     -0.21956845	      0.00279324	      0.00021400	     14.03755153
      1.17075613	     -0.06312367	     -0.00078829	     -0.20433534	     -0.06425478	      0.88289087	     -0.00048540	     -0.21955112	      0.00282256	      0.00024238	     14.13279032
      1.17246750	     -0.06304091	     -0.00078468	     -0.20425302	     -0.06424992	      0.88289131	     -0.00048627	     -0.21953286	      0.00285048	      0.00027059	     13.94793995
      1.17378074	     -0.06296555	     -0.00077912	     -0.20417803	     -0.06424616	      0.88289168	     -0.00048694	     -0.21951835	      0.00286948	      0.00029154	     14.10293206
      1.17509397	     -0.06289671	     -0.00077557	     -0.20410951	     -0.06424238	      0.88289207	     -0.00048763	     -0.21950331	      0.00288764	      0.00031208	     14.08004639
      1.17688479	     -0.06279606	     -0.00076929	     -0.20400930	     -0.06423719	      0.88289266	     -0.00048858	     -0.21948209	      0.00291006	      0.00033929	     14.13107609
      1.17867560	     -0.06270011	     -0.00076515	     -0.20391373	     -0.06423196	      0.88289329	     -0.00048955	     -0.21945997	      0.00293008	      0.00036550	     14.11724304
      1.17993319	     -0.06262240	     -0.00075947	     -0.20383632	     -0.06422827	      0.88289376	     -0.00049024	     -0.21944401	      0.00294240	      0.00038343	     14.17342793
      1.18119079	     -0.06255008	     -0.00075576	     -0.20376425	     -0.06422456	      0.88289425	     -0.00049094	     -0.21942761	      0.00295353	      0.00040080	     14.18848908
      1.18308941	     -0.06243543	     -0.00074900	     -0.20364998	     -0.06421894	      0.88289504	     -0.00049200	     -0.21940215	      0.00296783	      0.00042612	     14.24495778
      1.18464952	     -0.06234340	     -0.00074467	     -0.20355821	     -0.06421430	      0.88289572	     -0.00049289	     -0.21938055	      0.00297730	      0.00044589	     14.29708998
      1.18620963	     -0.06224404	     -0.00073838	     -0.20345913	     -0.06420965	      0.88289643	     -0.00049379	     -0.21935845	      0.00298483	      0.00046507	     14.33598938
      1.18776975	     -0.06215028	     -0.00073453	     -0.20336558	     -0.06420499	      0.88289717	     -0.00049469	     -0.21933576	      0.00299017	      0.00048320	     14.40502317
      1.18932986	     -0.06204675	     -0.00072757	     -0.20326230	     -0.06420032	      0.88289794	     -0.00049560	     -0.21931262	      0.00299353	      0.00050066	     14.48814864
      1.19072007	     -0.06196229	     -0.00072446	     -0.20317798	     -0.06419616	      0.88289864	     -0.00049642	     -0.21929152	      0.00299478	      0.00051539	     14.52995913
      1.19211028	     -0.06187014	     -0.00071883	     -0.20308601	     -0.06419200	      0.88289937	     -0.00049724	     -0.21927009	      0.00299439	      0.00052956	     14.61062726
      1.19350049	     -0.06178212	     -0.00071473	     -0.20299811	     -0.06418784	      0.88290011	     -0.00049807	     -0.21924830	      0.00299240	      0.00054298	     14.68132893
      1.19533358	     -0.06166128	     -0.00070756	     -0.20287745	     -0.06418235	      0.88290112	     -0.00049916	     -0.21921913	      0.00298740	      0.00055973	     14.79190787
      1.19674288	     -0.06157444	     -0.00070410	     -0.20279070	     -0.06417815	      0.88290192	     -0.00050000	     -0.21919635	      0.00298163	      0.00057155	     14.88525866
      1.19815219	     -0.06148223	     -0.00069841	     -0.20269859	     -0.06417395	      0.88290274	     -0.00050084	     -0.21917341	      0.00297442	      0.00058273	     14.96718421
      1.19956150	     -0.06139499	     -0.00069422	     -0.20261140	     -0.06416977	      0.88290356	     -0.00050168	     -0.21915026	      0.00296562	      0.00059284	     15.07383170
      1.20138017	     -0.06127899	     -0.00068686	     -0.20249550	     -0.06416438	      0.88290465	     -0.00050276	     -0.21912026	      0.00295231	      0.00060458	     15.20424174
      1.20275868	     -0.06119759	     -0.00068357	     -0.20241410	     -0.06416032	      0.88290549	     -0.00050358	     -0.21909738	      0.00294052	      0.00061219	     15.32507616
      1.20413718	     -0.06111167	     -0.00067796	     -0.20232821	     -0.06415628	      0.88290634	     -0.00050440	     -0.21907450	      0.00292759	      0.00061890	     15.44334735
      1.20581038	     -0.06101405	     -0.00067318	     -0.20223058	     -0.06415139	      0.88290738	     -0.00050539	     -0.21904666	      0.00291014	      0.00062548	     15.61255947
      1.20730750	     -0.06092206	     -0.00066658	     -0.20213860	     -0.06414705	      0.88290832	     -0.00050627	     -0.21902181	      0.00289317	      0.00063028	     15.75482174
      1.20880463	     -0.06083825	     -0.00066301	     -0.20205474	     -0.06414273	      0.88290927	     -0.00050714	     -0.21899694	      0.00287465	      0.00063364	     15.91589233
      1.21030176	     -0.06074829	     -0.00065624	     -0.20196476	     -0.06413844	      0.88291022	     -0.00050801	     -0.21897220	      0.00285491	      0.00063595	     16.09220432
      1.21179889	     -0.06066779	     -0.00065269	     -0.20188415	     -0.06413418	      0.88291117	     -0.00050887	     -0.21894749	      0.00283375	      0.00063692	     16.25827410
      1.21329601	     -0.06057999	     -0.00064537	     -0.20179632	     -0.06412996	      0.88291213	     -0.00050972	     -0.21892297	      0.00281146	      0.00063692	     16.45661108
      1.21479314	     -0.06050303	     -0.00064229	     -0.20171922	     -0.06412577	      0.88291308	     -0.00051057	     -0.21889852	      0.00278797	      0.00063559	     16.63528749
      1.21629027	     -0.06041633	     -0.00063506	     -0.20163244	     -0.06412161	      0.88291403	     -0.00051141	     -0.21887433	      0.00276356	      0.00063336	     16.86099351
      1.21762367	     -0.06035006	     -0.00063288	     -0.20156601	     -0.06411794	      0.88291487	     -0.00051215	     -0.21885291	      0.00274095	      0.00063040	     17.01496694
      1.21895707	     -0.06027884	     -0.00062788	     -0.20149468	     -0.06411430	      0.88291571	     -0.00051287	     -0.21883175	      0.00271770	      0.00062678	     17.21471165
      1.22057430	     -0.06019887	     -0.00062390	     -0.20141451	     -0.06410993	      0.88291672	     -0.00051375	     -0.21880633	      0.00268861	      0.00062140	     17.45529733
      1.22219154	     -0.06011498	     -0.00061718	     -0.20133047	     -0.06410561	      0.88291772	     -0.00051461	     -0.21878126	      0.00265878	      0.00061525	     17.71066210
      1.22353156	     -0.06005354	     -0.00061496	     -0.20126882	     -0.06410206	      0.88291854	     -0.00051531	     -0.21876067	      0.00263338	      0.00060940	     17.91695044
      1.22487159	     -0.05998701	     -0.00061023	     -0.20120212	     -0.06409855	      0.88291935	     -0.00051600	     -0.21874035	      0.00260765	      0.00060319	     18.13069891
      1.22650192	     -0.05991331	     -0.00060697	     -0.20112816	     -0.06409432	      0.88292033	     -0.00051683	     -0.21871595	      0.00257572	      0.00059499	     18.40891078
      1.22813225	     -0.05983633	     -0.00060082	     -0.20105097	     -0.06409015	      0.88292129	     -0.00051764	     -0.21869200	      0.00254348	      0.00058647	     18.67078967
      1.22941742	     -0.05978364	     -0.00059961	     -0.20099803	     -0.06408690	      0.88292204	     -0.00051827	     -0.21867336	      0.00251757	      0.00057936	     18.89788552
      1.23070258	     -0.05972776	     -0.00059570	     -0.20094195	     -0.06408368	      0.88292278	     -0.00051888	     -0.21865502	      0.00249163	      0.00057225	     19.11266981
      1.23239414	     -0.05965970	     -0.00059258	     -0.20087357	     -0.06407949	      0.88292374	     -0.00051968	     -0.21863124	      0.00245719	      0.00056281	     19.41922683
      1.23408569	     -0.05958904	     -0.00058658	     -0.20080265	     -0.06407537	      0.88292468	     -0.00052045	     -0.21860794	      0.00242274	      0.00055369	     19.68606678
      1.23531891	     -0.05954478	     -0.00058579	     -0.20075813	     -0.06407239	      0.88292536	     -0.00052100	     -0.21859120	      0.00239730	      0.00054710	     19.92229222
      1.23655212	     -0.05949751	     -0.00058247	     -0.20071064	     -0.06406945	      0.88292603	     -0.00052154	     -0.21857473	      0.00237199	      0.00054088	     20.12239218
      1.23832598	     -0.05943412	     -0.00057960	     -0.20064688	     -0.06406528	      0.88292699	     -0.00052229	     -0.21855143	      0.00233542	      0.00053234	     20.44649085
      1.23983284	     -0.05937938	     -0.00057557	     -0.20059186	     -0.06406178	      0.88292778	     -0.00052291	     -0.21853204	      0.00230448	      0.00052577	     20.65677461
      1.24133971	     -0.05932984	     -0.00057418	     -0.20054198	     -0.06405833	      0.88292857	     -0.00052351	     -0.21851297	      0.00227325	      0.00051958	     20.96774606
      1.24284658	     -0.05927746	     -0.00056953	     -0.20048932	     -0.06405493	      0.88292935	     -0.00052409	     -0.21849429	      0.00224240	      0.00051427	     21.12740667
      1.24435344	     -0.05923207	     -0.00056943	     -0.20044357	     -0.06405157	      0.88293012	     -0.00052465	     -0.21847592	      0.00221109	      0.00050928	     21.48187438
      1.24563193	     -0.05918973	     -0.00056537	     -0.20040099	     -0.06404876	      0.88293077	     -0.00052511	     -0.21846063	      0.00218495	      0.00050576	     21.58602635
      1.24691041	     -0.05915176	     -0.00056426	     -0.20036271	     -0.06404599	      0.88293141	     -0.00052556	     -0.21844556	      0.00215856	      0.00050247	     21.81724922
      1.24854515	     -0.05910210	     -0.00056077	     -0.20031270	     -0.06404249	      0.88293223	     -0.00052610	     -0.21842664	      0.00212501	      0.00049897	     22.02026639
      1.25017988	     -0.05905701	     -0.00056004	     -0.20026721	     -0.06403904	      0.88293305	     -0.00052662	     -0.21840808	      0.00209111	      0.00049593	     22.36233158
      1.25144715	     -0.05901964	     -0.00055640	     -0.20022958	     -0.06403641	      0.88293367	     -0.00052701	     -0.21839398	      0.00206515	      0.00049430	     22.41844686
      1.25271441	     -0.05898561	     -0.00055526	     -0.20019524	     -0.06403381	      0.88293430	     -0.00052738	     -0.21838008	      0.00203880	      0.00049285	     22.63321743
      1.25438653	     -0.05894037	     -0.00055230	     -0.20014962	     -0.06403043	      0.88293512	     -0.00052785	     -0.21836206	      0.00200408	      0.00049170	     22.79130556
      1.25605865	     -0.05889890	     -0.00055207	     -0.20010771	     -0.06402710	      0.88293594	     -0.00052828	     -0.21834438	      0.00196872	      0.00049098	     23.15242462
      1.25726030	     -0.05886759	     -0.00054881	     -0.20007613	     -0.06402475	      0.88293653	     -0.00052858	     -0.21833192	      0.00194360	      0.00049123	     23.12285569
      1.25846195	     -0.05883906	     -0.00054791	     -0.20004730	     -0.06402243	      0.88293712	     -0.00052886	     -0.21831963	      0.00191796	      0.00049155	     23.29080491
      1.26023823	     -0.05879821	     -0.00054542	     -0.20000601	     -0.06401906	      0.88293800	     -0.00052925	     -0.21830186	      0.00187992	      0.00049263	     23.42008176
      1.26171876	     -0.05876675	     -0.00054493	     -0.19997414	     -0.06401630	      0.88293873	     -0.00052955	     -0.21828740	      0.00184772	      0.00049377	     23.63796041
      1.26319929	     -0.05873583	     -0.00054244	     -0.19994285	     -0.06401359	      0.88293946	     -0.00052982	     -0.21827329	      0.00181561	      0.00049537	     23.64751077
      1.26467982	     -0.05870774	     -0.00054257	     -0.19991434	     -0.06401093	      0.88294019	     -0.00053007	     -0.21825952	      0.00178283	      0.00049683	     23.91532456
      1.26616035	     -0.05868026	     -0.00053954	     -0.19988649	     -0.06400831	      0.88294093	     -0.00053029	     -0.21824612	      0.00175044	      0.00049860	     23.82627133
      1.26746566	     -0.05865849	     -0.00053995	     -0.19986434	     -0.06400604	      0.88294158	     -0.00053047	     -0.21823461	      0.00172119	      0.00049980	     24.07444863
      1.26877097	     -0.05863756	     -0.00053799	     -0.19984307	     -0.06400382	      0.88294224	     -0.00053063	     -0.21822341	      0.00169222	      0.00050101	     24.05917571
      1.27007628	     -0.05861889	     -0.00053739	     -0.19982403	     -0.06400163	      0.88294289	     -0.00053077	     -0.21821253	      0.00166294	      0.00050183	     24.17899626
      1.27187724	     -0.05859667	     -0.00053529	     -0.19980132	     -0.06399867	      0.88294380	     -0.00053093	     -0.21819809	      0.00162270	      0.00050249	     24.15336327
      1.27320887	     -0.05858449	     -0.00053559	     -0.19978874	     -0.06399653	      0.88294446	     -0.00053102	     -0.21818791	      0.00159249	      0.00050212	     24.34047962
      1.27454050	     -0.05857583	     -0.00053424	     -0.19977972	     -0.06399443	      0.88294513	     -0.00053109	     -0.21817823	      0.00156264	      0.00050125	     24.26932303
      1.27613946	     -0.05857130	     -0.00053439	     -0.19977470	     -0.06399196	      0.88294593	     -0.00053115	     -0.21816734	      0.00152639	      0.00049866	     24.42915381
      1.27756582	     -0.05857209	     -0.00053268	     -0.19977510	     -0.06398980	      0.88294664	     -0.00053118	     -0.21815840	      0.00149462	      0.00049522	     24.25288773
      1.27899218	     -0.05857734	     -0.00053317	     -0.19977991	     -0.06398769	      0.88294734	     -0.00053119	     -0.21815023	      0.00146245	      0.00048986	     24.44164140
      1.28041854	     -0.05858704	     -0.00053149	     -0.19978922	     -0.06398563	      0.88294804	     -0.00053117	     -0.21814287	      0.00143110	      0.00048297	     24.25783732
      1.28184490	     -0.05860117	     -0.00053209	     -0.19980291	     -0.06398361	      0.88294872	     -0.00053112	     -0.21813637	      0.00139959	      0.00047382	     24.42925015
      1.28327126	     -0.05861999	     -0.00053051	     -0.19982135	     -0.06398164	      0.88294939	     -0.00053105	     -0.21813075	      0.00136903	      0.00046283	     24.21386795
      1.28469762	     -0.05864314	     -0.00053125	     -0.19984407	     -0.06397971	      0.88295004	     -0.00053096	     -0.21812605	      0.00133844	      0.00044932	     24.37783981
      1.28612398	     -0.05867092	     -0.00052994	     -0.19987147	     -0.06397782	      0.88295067	     -0.00053085	     -0.21812230	      0.00130897	      0.00043381	     24.13744268
      1.28755034	     -0.05870315	     -0.00053099	     -0.19990327	     -0.06397597	      0.88295128	     -0.00053071	     -0.21811951	      0.00127961	      0.00041570	     24.28532225
      1.28897670	     -0.05874008	     -0.00052995	     -0.19993983	     -0.06397417	      0.88295185	     -0.00053055	     -0.21811773	      0.00125148	      0.00039554	     24.01775322
      1.29040306	     -0.05878046	     -0.00053119	     -0.19997979	     -0.06397240	      0.88295240	     -0.00053036	     -0.21811695	      0.00122361	      0.00037279	     24.15500230
      1.29182942	     -0.05882405	     -0.00053034	     -0.20002302	     -0.06397068	      0.88295292	     -0.00053015	     -0.21811715	      0.00119711	      0.00034811	     23.87470271
      1.29325579	     -0.05887011	     -0.00053168	     -0.20006868	     -0.06396899	      0.88295339	     -0.00052992	     -0.21811829	      0.00117096	      0.00032105	     23.99355786
      1.29468215	     -0.05891904	     -0.00053107	     -0.20011727	     -0.06396733	      0.88295383	     -0.00052967	     -0.21812033	      0.00114623	      0.00029236	     23.69788845
      1.29610851	     -0.05897049	     -0.00053261	     -0.20016832	     -0.06396572	      0.88295423	     -0.00052939	     -0.21812324	      0.00112190	      0.00026164	     23.78701222
      1.29753487	     -0.05902520	     -0.00053240	     -0.20022269	     -0.06396413	      0.88295458	     -0.00052909	     -0.21812701	      0.00109906	      0.00022966	     23.48008236
      1.29896123	     -0.05908228	     -0.00053426	     -0.20027941	     -0.06396258	      0.88295488	     -0.00052877	     -0.21813162	      0.00107675	      0.00019609	     23.54278525
      1.30038759	     -0.05914183	     -0.00053449	     -0.20033863	     -0.06396106	      0.88295514	     -0.00052843	     -0.21813704	      0.00105601	      0.00016171	     23.23716970
      1.30181395	     -0.05920294	     -0.00053662	     -0.20039939	     -0.06395957	      0.88295534	     -0.00052806	     -0.21814322	      0.00103587	      0.00012627	     23.27546478
      1.30324031	     -0.05926630	     -0.00053735	     -0.20046244	     -0.06395810	      0.88295550	     -0.00052768	     -0.21815013	      0.00101728	      0.00009059	     22.97409681
      1.30466667	     -0.05933123	     -0.00053988	     -0.20052703	     -0.06395667	      0.88295560	     -0.00052727	     -0.21815774	      0.00099929	      0.00005440	     22.98654126
      1.30609303	     -0.05939795	     -0.00054114	     -0.20059344	     -0.06395525	      0.88295565	     -0.00052685	     -0.21816600	      0.00098279	      0.00001849	     22.69090958
      1.30751939	     -0.05946580	     -0.00054394	     -0.20066098	     -0.06395386	      0.88295565	     -0.00052640	     -0.21817487	      0.00096686	     -0.00001743	     22.67928465
      1.30894575	     -0.05953611	     -0.00054577	     -0.20073099	     -0.06395249	      0.88295560	     -0.00052594	     -0.21818434	      0.00095238	     -0.00005261	     22.39071838
      1.31037211	     -0.05960842	     -0.00054905	     -0.20080300	     -0.06395115	      0.88295550	     -0.00052546	     -0.21819440	      0.00093847	     -0.00008741	     22.35693483
      1.31179847	     -0.05968294	     -0.00055151	     -0.20087723	     -0.06394982	      0.88295535	     -0.00052495	     -0.21820506	      0.00092601	     -0.00012117	     22.07926049
      1.31351054	     -0.05977412	     -0.00055634	     -0.20096805	     -0.06394824	      0.88295511	     -0.00052433	     -0.21821858	      0.00091186	     -0.00016091	     22.12055444
      1.31483648	     -0.05984606	     -0.00055856	     -0.20103975	     -0.06394704	      0.88295488	     -0.00052383	     -0.21822959	      0.00090275	     -0.00019011	     21.72204828
      1.31616241	     -0.05991834	     -0.00056265	     -0.20111177	     -0.06394585	      0.88295461	     -0.00052331	     -0.21824102	      0.00089403	     -0.00021868	     21.70171385
      1.31780533	     -0.06001015	     -0.00056668	     -0.20120328	     -0.06394439	      0.88295422	     -0.00052266	     -0.21825575	      0.00088506	     -0.00025233	     21.39954971
      1.31944824	     -0.06010298	     -0.00057310	     -0.20129579	     -0.06394294	      0.88295378	     -0.00052198	     -0.21827108	      0.00087699	     -0.00028456	     21.50951365
      1.32069814	     -0.06017451	     -0.00057577	     -0.20136714	     -0.06394185	      0.88295341	     -0.00052145	     -0.21828314	      0.00087268	     -0.00030729	     21.10310500
      1.32194804	     -0.06024598	     -0.00058027	     -0.20143839	     -0.06394076	      0.88295301	     -0.00052090	     -0.21829550	      0.00086875	     -0.00032927	     21.05342562
      1.32369495	     -0.06034611	     -0.00058576	     -0.20153825	     -0.06393924	      0.88295241	     -0.00052013	     -0.21831325	      0.00086516	     -0.00035798	     20.79351236
      1.32544186	     -0.06044544	     -0.00059331	     -0.20163730	     -0.06393774	      0.88295176	     -0.00051933	     -0.21833147	      0.00086291	     -0.00038470	     20.88255716
      1.32665944	     -0.06051461	     -0.00059634	     -0.20170633	     -0.06393668	      0.88295129	     -0.00051877	     -0.21834441	      0.00086313	     -0.00040145	     20.48991340
      1.32787702	     -0.06058317	     -0.00060109	     -0.20177472	     -0.06393563	      0.88295079	     -0.00051819	     -0.21835753	      0.00086374	     -0.00041734	     20.43134525
      1.32972550	     -0.06068687	     -0.00060749	     -0.20187819	     -0.06393403	      0.88294999	     -0.00051730	     -0.21837772	      0.00086662	     -0.00043908	     20.17445036
      1.33123788	     -0.06077131	     -0.00061383	     -0.20196244	     -0.06393272	      0.88294932	     -0.00051655	     -0.21839449	      0.00087020	     -0.00045500	     20.13912324
      1.33275027	     -0.06085572	     -0.00061866	     -0.20204672	     -0.06393140	      0.88294862	     -0.00051580	     -0.21841146	      0.00087564	     -0.00046887	     19.81324158
      1.33426265	     -0.06093926	     -0.00062532	     -0.20213010	     -0.06393007	      0.88294790	     -0.00051503	     -0.21842862	      0.00088181	     -0.00048140	     19.85727968
      1.33577503	     -0.06102334	     -0.00062995	     -0.20221408	     -0.06392873	      0.88294716	     -0.00051425	     -0.21844596	      0.00089016	     -0.00049193	     19.46345094
      1.33728742	     -0.06110531	     -0.00063717	     -0.20229590	     -0.06392738	      0.88294641	     -0.00051345	     -0.21846346	      0.00089908	     -0.00050133	     19.58227769
      1.33879980	     -0.06118792	     -0.00064159	     -0.20237844	     -0.06392601	      0.88294565	     -0.00051265	     -0.21848109	      0.00091030	     -0.00050890	     19.15006146
      1.34014588	     -0.06125980	     -0.00064823	     -0.20245021	     -0.06392478	      0.88294496	     -0.00051193	     -0.21849689	      0.00092068	     -0.00051478	     19.23481757
      1.34149196	     -0.06133120	     -0.00065283	     -0.20252157	     -0.06392353	      0.88294426	     -0.00051120	     -0.21851276	      0.00093268	     -0.00051939	     18.98116699
      1.34283803	     -0.06140125	     -0.00065834	     -0.20259155	     -0.06392227	      0.88294356	     -0.00051046	     -0.21852867	      0.00094545	     -0.00052321	     18.91389285
      1.34471727	     -0.06149822	     -0.00066483	     -0.20268849	     -0.06392047	      0.88294257	     -0.00050942	     -0.21855093	      0.00096545	     -0.00052675	     18.58589822
      1.34611034	     -0.06156820	     -0.00067101	     -0.20275843	     -0.06391912	      0.88294184	     -0.00050865	     -0.21856743	      0.00098099	     -0.00052859	     18.64013532
      1.34750341	     -0.06163686	     -0.00067594	     -0.20282709	     -0.06391774	      0.88294110	     -0.00050787	     -0.21858394	      0.00099823	     -0.00052919	     18.37075262
      1.34889648	     -0.06170423	     -0.00068186	     -0.20289445	     -0.06391634	      0.88294037	     -0.00050709	     -0.21860045	      0.00101606	     -0.00052927	     18.32587388
      1.35074261	     -0.06179256	     -0.00068836	     -0.20298281	     -0.06391444	      0.88293939	     -0.00050604	     -0.21862228	      0.00104185	     -0.00052795	     17.96414648
      1.35216597	     -0.06185739	     -0.00069472	     -0.20304765	     -0.06391294	      0.88293864	     -0.00050524	     -0.21863905	      0.00106219	     -0.00052636	     18.05321638
      1.35358932	     -0.06192186	     -0.00069942	     -0.20311216	     -0.06391141	      0.88293789	     -0.00050443	     -0.21865571	      0.00108418	     -0.00052396	     17.78767558
      1.35501267	     -0.06198330	     -0.00070524	     -0.20317365	     -0.06390985	      0.88293715	     -0.00050362	     -0.21867222	      0.00110676	     -0.00052123	     17.75352787
      1.35676785	     -0.06205651	     -0.00071093	     -0.20324696	     -0.06390789	      0.88293624	     -0.00050263	     -0.21869230	      0.00113643	     -0.00051691	     17.42519645
      1.35819225	     -0.06211247	     -0.00071696	     -0.20330298	     -0.06390625	      0.88293550	     -0.00050182	     -0.21870830	      0.00116080	     -0.00051312	     17.50676130
      1.35961665	     -0.06216738	     -0.00072128	     -0.20335799	     -0.06390458	      0.88293478	     -0.00050102	     -0.21872400	      0.00118667	     -0.00050839	     17.23968983
      1.36104105	     -0.06221794	     -0.00072706	     -0.20340864	     -0.06390287	      0.88293405	     -0.00050022	     -0.21873936	      0.00121280	     -0.00050329	     17.22317256
      1.36279012	     -0.06227778	     -0.00073290	     -0.20346862	     -0.06390072	      0.88293318	     -0.00049925	     -0.21875773	      0.00124642	     -0.00049579	     16.90050026
      1.36424758	     -0.06232219	     -0.00073903	     -0.20351313	     -0.06389888	      0.88293246	     -0.00049844	     -0.21877258	      0.00127431	     -0.00048896	     16.99061924
      1.36570505	     -0.06236516	     -0.00074340	     -0.20355625	     -0.06389700	      0.88293176	     -0.00049764	     -0.21878692	      0.00130339	     -0.00048111	     16.72924619
      1.36716251	     -0.06240418	     -0.00074913	     -0.20359539	     -0.06389508	      0.88293106	     -0.00049685	     -0.21880074	      0.00133234	     -0.00047281	     16.72766113
      1.36861998	     -0.06244133	     -0.00075372	     -0.20363269	     -0.06389312	      0.88293038	     -0.00049606	     -0.21881400	      0.00136206	     -0.00046356	     16.51219925
      1.37007744	     -0.06247544	     -0.00075922	     -0.20366693	     -0.06389111	      0.88292971	     -0.00049529	     -0.21882670	      0.00139157	     -0.00045397	     16.49063955
      1.37188793	     -0.06251625	     -0.00076480	     -0.20370794	     -0.06388856	      0.88292890	     -0.00049434	     -0.21884168	      0.00142915	     -0.00044099	     16.16665470
      1.37332335	     -0.06254318	     -0.00077060	     -0.20373500	     -0.06388649	      0.88292827	     -0.00049360	     -0.21885293	      0.00145820	     -0.00043043	     16.27853270
      1.37475878	     -0.06257051	     -0.00077496	     -0.20376249	     -0.06388437	      0.88292766	     -0.00049288	     -0.21886359	      0.00148792	     -0.00041944	     16.09302990
      1.37619420	     -0.06259438	     -0.00078045	     -0.20378650	     -0.06388222	      0.88292707	     -0.00049216	     -0.21887370	      0.00151736	     -0.00040820	     16.04837674
      1.37800215	     -0.06262192	     -0.00078592	     -0.20381425	     -0.06387944	      0.88292634	     -0.00049128	     -0.21888558	      0.00155453	     -0.00039380	     15.89055877
      1.37942721	     -0.06263878	     -0.00079176	     -0.20383125	     -0.06387720	      0.88292579	     -0.00049061	     -0.21889428	      0.00158352	     -0.00038219	     15.87437881
      1.38085227	     -0.06265352	     -0.00079607	     -0.20384615	     -0.06387493	      0.88292526	     -0.00048995	     -0.21890232	      0.00161246	     -0.00037051	     15.76389925
      1.38227733	     -0.06266393	     -0.00080141	     -0.20385670	     -0.06387261	      0.88292474	     -0.00048930	     -0.21890970	      0.00164107	     -0.00035860	     15.71794539
      1.38413713	     -0.06267339	     -0.00080697	     -0.20386638	     -0.06386952	      0.88292408	     -0.00048849	     -0.21891827	      0.00167792	     -0.00034294	     15.62795450
      1.38557181	     -0.06267456	     -0.00081245	     -0.20386768	     -0.06386709	      0.88292360	     -0.00048788	     -0.21892405	      0.00170589	     -0.00033027	     15.58591591
      1.38700649	     -0.06267388	     -0.00081633	     -0.20386717	     -0.06386463	      0.88292314	     -0.00048730	     -0.21892908	      0.00173334	     -0.00031752	     15.50606010
      1.38844116	     -0.06266935	     -0.00082137	     -0.20386279	     -0.06386212	      0.88292269	     -0.00048673	     -0.21893339	      0.00176019	     -0.00030435	     15.46765049
      1.39028583	     -0.06265925	     -0.00082608	     -0.20385290	     -0.06385884	      0.88292214	     -0.00048604	     -0.21893784	      0.00179366	     -0.00028717	     15.42606583
      1.39170960	     -0.06264687	     -0.00083137	     -0.20384064	     -0.06385627	      0.88292175	     -0.00048553	     -0.21894045	      0.00181887	     -0.00027301	     15.36535768
      1.39313338	     -0.06263168	     -0.00083477	     -0.20382561	     -0.06385366	      0.88292137	     -0.00048504	     -0.21894231	      0.00184313	     -0.00025881	     15.32172955
      1.39455716	     -0.06261334	     -0.00083928	     -0.20380740	     -0.06385102	      0.88292101	     -0.00048457	     -0.21894346	      0.00186663	     -0.00024411	     15.29521343
      1.39642698	     -0.06258547	     -0.00084367	     -0.20377973	     -0.06384750	      0.88292057	     -0.00048400	     -0.21894387	      0.00189598	     -0.00022460	     15.28371032
      1.39784513	     -0.06256081	     -0.00084883	     -0.20375517	     -0.06384480	      0.88292026	     -0.00048360	     -0.21894339	      0.00191740	     -0.00020897	     15.23366205
      1.39926329	     -0.06253362	     -0.00085205	     -0.20372811	     -0.06384207	      0.88291998	     -0.00048323	     -0.21894223	      0.00193763	     -0.00019344	     15.20968407
      1.40068144	     -0.06250423	     -0.00085650	     -0.20369882	     -0.06383930	      0.88291971	     -0.00048288	     -0.21894040	      0.00195692	     -0.00017760	     15.19958058
      1.40256709	     -0.06246125	     -0.00086072	     -0.20365599	     -0.06383559	      0.88291940	     -0.00048246	     -0.21893695	      0.00198080	     -0.00015662	     15.21349103
      1.40397460	     -0.06242652	     -0.00086582	     -0.20362133	     -0.06383279	      0.88291919	     -0.00048219	     -0.21893363	      0.00199766	     -0.00014042	     15.17990014
      1.40538212	     -0.06238932	     -0.00086887	     -0.20358423	     -0.06382997	      0.88291900	     -0.00048194	     -0.21892969	      0.00201325	     -0.00012456	     15.17649560
      1.40708717	     -0.06234294	     -0.00087451	     -0.20353793	     -0.06382652	      0.88291881	     -0.00048168	     -0.21892410	      0.00203075	     -0.00010530	     15.19022201
      1.40859411	     -0.06229872	     -0.00087733	     -0.20349379	     -0.06382345	      0.88291866	     -0.00048149	     -0.21891847	      0.00204471	     -0.00008865	     15.20109117
      1.41010104	     -0.06225382	     -0.00088275	     -0.20344893	     -0.06382036	      0.88291854	     -0.00048134	     -0.21891220	      0.00205755	     -0.00007192	     15.20707341
      1.41160798	     -0.06220537	     -0.00088550	     -0.20340055	     -0.06381725	      0.88291845	     -0.00048122	     -0.21890531	      0.00206888	     -0.00005573	     15.22628059
      1.41311492	     -0.06215731	     -0.00089090	     -0.20335250	     -0.06381412	      0.88291837	     -0.00048115	     -0.21889781	      0.00207901	     -0.00003976	     15.26388012
      1.41462185	     -0.06210567	     -0.00089352	     -0.20330092	     -0.06381098	      0.88291833	     -0.00048112	     -0.21888975	      0.00208767	     -0.00002443	     15.28813987
      1.41612879	     -0.06205419	     -0.00089879	     -0.20324943	     -0.06380783	      0.88291830	     -0.00048112	     -0.21888110	      0.00209508	     -0.00000937	     15.32482022
      1.41763573	     -0.06199859	     -0.00090109	     -0.20319387	     -0.06380467	      0.88291830	     -0.00048117	     -0.21887191	      0.00210091	      0.00000495	     15.36892767
      1.41914266	     -0.06194384	     -0.00090620	     -0.20313910	     -0.06380150	      0.88291831	     -0.00048127	     -0.21886215	      0.00210549	      0.00001892	     15.41568210
      1.42064960	     -0.06188464	     -0.00090813	     -0.20307993	     -0.06379833	      0.88291835	     -0.00048140	     -0.21885185	      0.00210846	      0.00003211	     15.47345914
      1.42215654	     -0.06182701	     -0.00091313	     -0.20302224	     -0.06379515	      0.88291841	     -0.00048158	     -0.21884099	      0.00211018	      0.00004491	     15.52737269
      1.42366347	     -0.06176431	     -0.00091460	     -0.20295956	     -0.06379197	      0.88291849	     -0.00048180	     -0.21882963	      0.00211026	      0.00005689	     15.59962262
      1.42517041	     -0.06170422	     -0.00091953	     -0.20289940	     -0.06378879	      0.88291858	     -0.00048207	     -0.21881773	      0.00210911	      0.00006843	     15.66440481
      1.42667735	     -0.06163833	     -0.00092044	     -0.20283351	     -0.06378561	      0.88291869	     -0.00048238	     -0.21880535	      0.00210629	      0.00007908	     15.75062792
      1.42818428	     -0.06157625	     -0.00092531	     -0.20277135	     -0.06378244	      0.88291882	     -0.00048274	     -0.21879244	      0.00210225	      0.00008926	     15.82542950
      1.42969122	     -0.06150742	     -0.00092545	     -0.20270252	     -0.06377928	      0.88291896	     -0.00048315	     -0.21877909	      0.00209655	      0.00009851	     15.92374546
      1.43119816	     -0.06144470	     -0.00093036	     -0.20263968	     -0.06377612	      0.88291912	     -0.00048360	     -0.21876525	      0.00208970	      0.00010720	     16.00822856
      1.43253546	     -0.06138287	     -0.00093022	     -0.20257785	     -0.06377333	      0.88291927	     -0.00048404	     -0.21875266	      0.00208229	      0.00011404	     16.09301843
      1.43387276	     -0.06132563	     -0.00093305	     -0.20252052	     -0.06377055	      0.88291942	     -0.00048452	     -0.21873974	      0.00207401	      0.00012031	     16.17564559
      1.43550421	     -0.06125278	     -0.00093405	     -0.20244761	     -0.06376718	      0.88291962	     -0.00048515	     -0.21872365	      0.00206245	      0.00012687	     16.30820279
      1.43713567	     -0.06118488	     -0.00093771	     -0.20237958	     -0.06376382	      0.88291984	     -0.00048584	     -0.21870719	      0.00204975	      0.00013250	     16.40086818
      1.43847561	     -0.06112303	     -0.00093741	     -0.20231769	     -0.06376109	      0.88292002	     -0.00048645	     -0.21869349	      0.00203804	      0.00013610	     16.53618839
      1.43981556	     -0.06106739	     -0.00093984	     -0.20226195	     -0.06375836	      0.88292020	     -0.00048709	     -0.21867963	      0.00202575	      0.00013913	     16.62080532
      1.44145659	     -0.06099614	     -0.00094036	     -0.20219061	     -0.06375505	      0.88292043	     -0.00048793	     -0.21866252	      0.00200945	      0.00014164	     16.79496681
      1.44309761	     -0.06093164	     -0.00094377	     -0.20212596	     -0.06375177	      0.88292066	     -0.00048883	     -0.21864525	      0.00199246	      0.00014329	     16.88021047
      1.44437960	     -0.06087465	     -0.00094262	     -0.20206893	     -0.06374922	      0.88292085	     -0.00048956	     -0.21863171	      0.00197809	      0.00014370	     17.05071213
      1.44566158	     -0.06082403	     -0.00094384	     -0.20201821	     -0.06374670	      0.88292103	     -0.00049033	     -0.21861808	      0.00196341	      0.00014369	     17.14835389
      1.44736355	     -0.06075370	     -0.00094345	     -0.20194779	     -0.06374337	      0.88292128	     -0.00049141	     -0.21859994	      0.00194291	      0.00014271	     17.34418356
      1.44906552	     -0.06069084	     -0.00094591	     -0.20188478	     -0.06374008	      0.88292152	     -0.00049254	     -0.21858176	      0.00192181	      0.00014101	     17.44489223
      1.45028676	     -0.06063918	     -0.00094423	     -0.20183307	     -0.06373775	      0.88292169	     -0.00049339	     -0.21856879	      0.00190576	      0.00013907	     17.63592749
      1.45150799	     -0.06059385	     -0.00094489	     -0.20178764	     -0.06373543	      0.88292186	     -0.00049426	     -0.21855581	      0.00188959	      0.00013682	     17.74078464
      1.45330390	     -0.06052498	     -0.00094420	     -0.20171867	     -0.06373206	      0.88292210	     -0.00049560	     -0.21853680	      0.00186499	      0.00013264	     17.96997570
      1.45481759	     -0.06047143	     -0.00094471	     -0.20166500	     -0.06372925	      0.88292230	     -0.00049678	     -0.21852080	      0.00184390	      0.00012864	     18.07630395
      1.45633129	     -0.06041274	     -0.00094269	     -0.20160625	     -0.06372648	      0.88292249	     -0.00049801	     -0.21850488	      0.00182197	      0.00012395	     18.33579328
      1.45784498	     -0.06036270	     -0.00094353	     -0.20155608	     -0.06372373	      0.88292267	     -0.00049927	     -0.21848897	      0.00180006	      0.00011916	     18.39334279
      1.45919175	     -0.06031045	     -0.00094102	     -0.20150378	     -0.06372132	      0.88292283	     -0.00050044	     -0.21847490	      0.00177971	      0.00011440	     18.65321992
      1.46053852	     -0.06026568	     -0.00094088	     -0.20145892	     -0.06371894	      0.88292298	     -0.00050163	     -0.21846083	      0.00175938	      0.00010965	     18.74315651
      1.46188530	     -0.06021721	     -0.00093900	     -0.20141038	     -0.06371659	      0.88292313	     -0.00050286	     -0.21844684	      0.00173846	      0.00010467	     18.94307348
      1.46363030	     -0.06016018	     -0.00093811	     -0.20135324	     -0.06371358	      0.88292330	     -0.00050450	     -0.21842874	      0.00171112	      0.00009830	     19.07797842
      1.46499182	     -0.06011083	     -0.00093527	     -0.20130383	     -0.06371126	      0.88292343	     -0.00050582	     -0.21841472	      0.00168910	      0.00009318	     19.33451537
      1.46635334	     -0.06006807	     -0.00093438	     -0.20126098	     -0.06370898	      0.88292356	     -0.00050716	     -0.21840072	      0.00166709	      0.00008832	     19.42251145
      1.46771486	     -0.06002193	     -0.00093195	     -0.20121477	     -0.06370672	      0.88292367	     -0.00050854	     -0.21838681	      0.00164450	      0.00008344	     19.63351953
      1.46945567	     -0.05996906	     -0.00093039	     -0.20116179	     -0.06370388	      0.88292381	     -0.00051036	     -0.21836909	      0.00161544	      0.00007763	     19.75162769
      1.47078741	     -0.05992349	     -0.00092712	     -0.20111617	     -0.06370175	      0.88292391	     -0.00051177	     -0.21835565	      0.00159247	      0.00007324	     20.01643466
      1.47211915	     -0.05988436	     -0.00092567	     -0.20107695	     -0.06369964	      0.88292401	     -0.00051322	     -0.21834225	      0.00156954	      0.00006931	     20.09933855
      1.47373212	     -0.05983277	     -0.00092210	     -0.20102528	     -0.06369713	      0.88292412	     -0.00051501	     -0.21832615	      0.00154106	      0.00006476	     20.37040763
      1.47534508	     -0.05978998	     -0.00092087	     -0.20098236	     -0.06369467	      0.88292422	     -0.00051684	     -0.21831012	      0.00151262	      0.00006096	     20.39199715
      1.47655898	     -0.05974954	     -0.00091724	     -0.20094187	     -0.06369285	      0.88292429	     -0.00051825	     -0.21829819	      0.00149043	      0.00005827	     20.66184486
      1.47777287	     -0.05971584	     -0.00091549	     -0.20090810	     -0.06369105	      0.88292436	     -0.00051968	     -0.21828629	      0.00146835	      0.00005609	     20.74953057
      1.47950990	     -0.05966488	     -0.00091172	     -0.20085703	     -0.06368853	      0.88292445	     -0.00052176	     -0.21826941	      0.00143615	      0.00005357	     20.98518714
      1.48100925	     -0.05962548	     -0.00090955	     -0.20081752	     -0.06368640	      0.88292453	     -0.00052359	     -0.21825493	      0.00140821	      0.00005214	     21.06083313
      1.48250859	     -0.05958057	     -0.00090524	     -0.20077253	     -0.06368431	      0.88292461	     -0.00052546	     -0.21824060	      0.00137959	      0.00005116	     21.33431594
      1.48400794	     -0.05954500	     -0.00090358	     -0.20073683	     -0.06368226	      0.88292469	     -0.00052735	     -0.21822633	      0.00135109	      0.00005100	     21.33749069
      1.48531546	     -0.05950605	     -0.00089952	     -0.20069781	     -0.06368051	      0.88292475	     -0.00052903	     -0.21821404	      0.00132558	      0.00005110	     21.60238020
      1.48662299	     -0.05947439	     -0.00089762	     -0.20066604	     -0.06367879	      0.88292482	     -0.00053073	     -0.21820179	      0.00130017	      0.00005179	     21.65544414
      1.48793051	     -0.05943958	     -0.00089450	     -0.20063114	     -0.06367711	      0.88292489	     -0.00053245	     -0.21818966	      0.00127436	      0.00005279	     21.82593059
      1.48974765	     -0.05939667	     -0.00089131	     -0.20058808	     -0.06367483	      0.88292499	     -0.00053488	     -0.21817293	      0.00123838	      0.00005494	     21.92236397
      1.49108709	     -0.05936047	     -0.00088729	     -0.20055179	     -0.06367319	      0.88292506	     -0.00053670	     -0.21816073	      0.00121137	      0.00005685	     22.15795186
      1.49242654	     -0.05933036	     -0.00088488	     -0.20052156	     -0.06367158	      0.88292514	     -0.00053854	     -0.21814860	      0.00118448	      0.00005928	     22.20264688
      1.49376598	     -0.05929712	     -0.00088115	     -0.20048823	     -0.06367001	      0.88292522	     -0.00054040	     -0.21813659	      0.00115722	      0.00006196	     22.37050777
      1.49554370	     -0.05925895	     -0.00087766	     -0.20044989	     -0.06366799	      0.88292534	     -0.00054289	     -0.21812081	      0.00112108	      0.00006615	     22.42490110
      1.49685002	     -0.05922571	     -0.00087330	     -0.20041657	     -0.06366654	      0.88292542	     -0.00054475	     -0.21810937	      0.00109407	      0.00006938	     22.65279258
      1.49815633	     -0.05919854	     -0.00087060	     -0.20038928	     -0.06366513	      0.88292552	     -0.00054662	     -0.21809799	      0.00106725	      0.00007300	     22.67971698
      1.49978550	     -0.05916034	     -0.00086566	     -0.20035095	     -0.06366342	      0.88292564	     -0.00054898	     -0.21808397	      0.00103336	      0.00007768	     22.89247897
      1.50122999	     -0.05913268	     -0.00086293	     -0.20032314	     -0.06366195	      0.88292576	     -0.00055110	     -0.21807162	      0.00100351	      0.00008226	     22.86061993
      1.50267448	     -0.05909819	     -0.00085788	     -0.20028855	     -0.06366052	      0.88292588	     -0.00055323	     -0.21805944	      0.00097312	      0.00008682	     23.10064446
      1.50411896	     -0.05907259	     -0.00085514	     -0.20026280	     -0.06365914	      0.88292601	     -0.00055538	     -0.21804732	      0.00094307	      0.00009181	     23.02561698
      1.50556345	     -0.05903949	     -0.00084968	     -0.20022960	     -0.06365780	      0.88292614	     -0.00055754	     -0.21803541	      0.00091242	      0.00009669	     23.28096967
      1.50700794	     -0.05901750	     -0.00084703	     -0.20020744	     -0.06365650	      0.88292629	     -0.00055972	     -0.21802360	      0.00088222	      0.00010198	     23.15583876
      1.50845243	     -0.05898629	     -0.00084119	     -0.20017613	     -0.06365525	      0.88292644	     -0.00056192	     -0.21801204	      0.00085138	      0.00010699	     23.43409358
      1.50974770	     -0.05896906	     -0.00083877	     -0.20015875	     -0.06365416	      0.88292658	     -0.00056390	     -0.21800180	      0.00082422	      0.00011168	     23.30259545
      1.51104298	     -0.05894633	     -0.00083427	     -0.20013591	     -0.06365311	      0.88292673	     -0.00056589	     -0.21799179	      0.00079669	      0.00011604	     23.43813609
      1.51259895	     -0.05892618	     -0.00083040	     -0.20011559	     -0.06365190	      0.88292691	     -0.00056829	     -0.21798001	      0.00076398	      0.00012111	     23.39013334
      1.51415491	     -0.05890318	     -0.00082465	     -0.20009246	     -0.06365074	      0.88292710	     -0.00057071	     -0.21796862	      0.00073098	      0.00012554	     23.59593826
      1.51546422	     -0.05889464	     -0.00082201	     -0.20008376	     -0.06364980	      0.88292727	     -0.00057275	     -0.21795934	      0.00070376	      0.00012909	     23.42309934
      1.51677352	     -0.05888311	     -0.00081750	     -0.20007210	     -0.06364889	      0.88292744	     -0.00057480	     -0.21795048	      0.00067625	      0.00013182	     23.52972866
      1.51808283	     -0.05887903	     -0.00081406	     -0.20006788	     -0.06364803	      0.88292761	     -0.00057685	     -0.21794204	      0.00064913	      0.00013393	     23.46071742
      1.51987751	     -0.05887506	     -0.00080806	     -0.20006374	     -0.06364689	      0.88292786	     -0.00057968	     -0.21793135	      0.00061205	      0.00013508	     23.57770079
      1.52121549	     -0.05888151	     -0.00080504	     -0.20007003	     -0.06364609	      0.88292804	     -0.00058179	     -0.21792405	      0.00058517	      0.00013482	     23.37161069
      1.52255346	     -0.05888570	     -0.00080038	     -0.20007409	     -0.06364533	      0.88292822	     -0.00058391	     -0.21791741	      0.00055823	      0.00013296	     23.46520804
      1.52389143	     -0.05889700	     -0.00079671	     -0.20008525	     -0.06364460	      0.88292839	     -0.00058603	     -0.21791140	      0.00053201	      0.00012981	     23.34774976
      1.52564435	     -0.05891244	     -0.00079056	     -0.20010052	     -0.06364370	      0.88292861	     -0.00058881	     -0.21790461	      0.00049805	      0.00012299	     23.45963649
      1.52697521	     -0.05893313	     -0.00078732	     -0.20012107	     -0.06364305	      0.88292877	     -0.00059093	     -0.21790023	      0.00047342	      0.00011624	     23.18820967
      1.52830607	     -0.05895123	     -0.00078251	     -0.20013907	     -0.06364244	      0.88292892	     -0.00059305	     -0.21789659	      0.00044888	      0.00010746	     23.26393634
      1.52990435	     -0.05898190	     -0.00077798	     -0.20016958	     -0.06364174	      0.88292908	     -0.00059559	     -0.21789314	      0.00042070	      0.00009489	     23.03322862
      1.53133433	     -0.05900652	     -0.00077238	     -0.20019410	     -0.06364116	      0.88292921	     -0.00059786	     -0.21789095	      0.00039586	      0.00008133	     23.16478866
      1.53276432	     -0.05903979	     -0.00076836	     -0.20022725	     -0.06364061	      0.88292932	     -0.00060013	     -0.21788950	      0.00037242	      0.00006633	     22.85368061
      1.53419431	     -0.05906853	     -0.00076252	     -0.20025590	     -0.06364009	      0.88292940	     -0.00060239	     -0.21788884	      0.00034918	      0.00004929	     22.96909801
      1.53562430	     -0.05910630	     -0.00075819	     -0.20029357	     -0.06363961	      0.88292946	     -0.00060466	     -0.21788887	      0.00032732	      0.00003093	     22.65427016
      1.53705428	     -0.05914018	     -0.00075227	     -0.20032739	     -0.06363916	      0.88292949	     -0.00060691	     -0.21788966	      0.00030578	      0.00001074	     22.73936331
      1.53848427	     -0.05918246	     -0.00074784	     -0.20036957	     -0.06363873	      0.88292949	     -0.00060917	     -0.21789112	      0.00028566	     -0.00001051	     22.42216482
      1.53991426	     -0.05922118	     -0.00074206	     -0.20040824	     -0.06363834	      0.88292946	     -0.00061141	     -0.21789330	      0.00026591	     -0.00003332	     22.48820955
      1.54134424	     -0.05926760	     -0.00073759	     -0.20045458	     -0.06363797	      0.88292939	     -0.00061365	     -0.21789612	      0.00024762	     -0.00005688	     22.17288979
      1.54277423	     -0.05931017	     -0.00073197	     -0.20049710	     -0.06363763	      0.88292929	     -0.00061588	     -0.21789962	      0.00022974	     -0.00008163	     22.22017246
      1.54420422	     -0.05935917	     -0.00072749	     -0.20054603	     -0.06363731	      0.88292916	     -0.00061810	     -0.21790368	      0.00021333	     -0.00010676	     21.91455744
      1.54563421	     -0.05940526	     -0.00072210	     -0.20059209	     -0.06363702	      0.88292899	     -0.00062031	     -0.21790833	      0.00019736	     -0.00013267	     21.93657291
      1.54706419	     -0.05945784	     -0.00071776	     -0.20064462	     -0.06363675	      0.88292878	     -0.00062251	     -0.21791352	      0.00018284	     -0.00015859	     21.63959673
      1.54849418	     -0.05950805	     -0.00071281	     -0.20069479	     -0.06363650	      0.88292853	     -0.00062470	     -0.21791928	      0.00016880	     -0.00018494	     21.64755391
      1.54992417	     -0.05956351	     -0.00070872	     -0.20075020	     -0.06363627	      0.88292825	     -0.00062688	     -0.21792555	      0.00015623	     -0.00021091	     21.36501904
      1.55135415	     -0.05961680	     -0.00070416	     -0.20080346	     -0.06363605	      0.88292793	     -0.00062905	     -0.21793233	      0.00014417	     -0.00023689	     21.35614101
      1.55278414	     -0.05967433	     -0.00070012	     -0.20086097	     -0.06363585	      0.88292757	     -0.00063120	     -0.21793956	      0.00013354	     -0.00026211	     21.08446235
      1.55421413	     -0.05973019	     -0.00069575	     -0.20091681	     -0.06363567	      0.88292718	     -0.00063334	     -0.21794725	      0.00012344	     -0.00028698	     21.05930262
      1.55595839	     -0.05980514	     -0.00069118	     -0.20099173	     -0.06363546	      0.88292665	     -0.00063592	     -0.21795719	      0.00011322	     -0.00031591	     20.62312464
      1.55731512	     -0.05985798	     -0.00068721	     -0.20104457	     -0.06363531	      0.88292621	     -0.00063792	     -0.21796539	      0.00010552	     -0.00033773	     20.76593838
      1.55867185	     -0.05991776	     -0.00068393	     -0.20110434	     -0.06363518	      0.88292574	     -0.00063990	     -0.21797390	      0.00009938	     -0.00035859	     20.51109232
      1.56002858	     -0.05997481	     -0.00068060	     -0.20116139	     -0.06363504	      0.88292524	     -0.00064187	     -0.21798278	      0.00009405	     -0.00037855	     20.44677036
      1.56186817	     -0.06005636	     -0.00067675	     -0.20124294	     -0.06363488	      0.88292452	     -0.00064451	     -0.21799529	      0.00008866	     -0.00040388	     20.15129851
      1.56322807	     -0.06011288	     -0.00067408	     -0.20129947	     -0.06363476	      0.88292396	     -0.00064644	     -0.21800490	      0.00008561	     -0.00042125	     20.17473165
      1.56458797	     -0.06017387	     -0.00067173	     -0.20136046	     -0.06363464	      0.88292337	     -0.00064835	     -0.21801475	      0.00008383	     -0.00043733	     19.94339986
      1.56624776	     -0.06024568	     -0.00066928	     -0.20143229	     -0.06363451	      0.88292263	     -0.00065066	     -0.21802716	      0.00008278	     -0.00045518	     19.89683073
      1.56772180	     -0.06031294	     -0.00066705	     -0.20149957	     -0.06363438	      0.88292195	     -0.00065269	     -0.21803848	      0.00008337	     -0.00046926	     19.59702465
      1.56919585	     -0.06037611	     -0.00066545	     -0.20156276	     -0.06363426	      0.88292125	     -0.00065470	     -0.21805009	      0.00008487	     -0.00048172	     19.61971192
      1.57066989	     -0.06044308	     -0.00066339	     -0.20162977	     -0.06363413	      0.88292053	     -0.00065668	     -0.21806192	      0.00008794	     -0.00049244	     19.30175183
      1.57214393	     -0.06050632	     -0.00066239	     -0.20169304	     -0.06363400	      0.88291980	     -0.00065864	     -0.21807400	      0.00009180	     -0.00050171	     19.36062674
      1.57361798	     -0.06057244	     -0.00066046	     -0.20175922	     -0.06363386	      0.88291905	     -0.00066057	     -0.21808627	      0.00009735	     -0.00050931	     19.02934237
      1.57509202	     -0.06063485	     -0.00066015	     -0.20182167	     -0.06363371	      0.88291830	     -0.00066248	     -0.21809873	      0.00010369	     -0.00051547	     19.09220199
      1.57656607	     -0.06069968	     -0.00065845	     -0.20188658	     -0.06363355	      0.88291753	     -0.00066436	     -0.21811134	      0.00011167	     -0.00052003	     18.75994843
      1.57804011	     -0.06076095	     -0.00065873	     -0.20194790	     -0.06363338	      0.88291677	     -0.00066621	     -0.21812408	      0.00012038	     -0.00052328	     18.83518146
      1.57951416	     -0.06082356	     -0.00065702	     -0.20201062	     -0.06363320	      0.88291599	     -0.00066804	     -0.21813692	      0.00013073	     -0.00052506	     18.49734692
      1.58098820	     -0.06088339	     -0.00065777	     -0.20207050	     -0.06363300	      0.88291522	     -0.00066983	     -0.21814984	      0.00014176	     -0.00052564	     18.57340213
      1.58246225	     -0.06094452	     -0.00065620	     -0.20213177	     -0.06363278	      0.88291444	     -0.00067160	     -0.21816282	      0.00015441	     -0.00052492	     18.23655552
      1.58393629	     -0.06100378	     -0.00065757	     -0.20219109	     -0.06363254	      0.88291367	     -0.00067334	     -0.21817587	      0.00016770	     -0.00052324	     18.31859222
      1.58541034	     -0.06106391	     -0.00065634	     -0.20225136	     -0.06363228	      0.88291290	     -0.00067504	     -0.21818898	      0.00018264	     -0.00052046	     17.98413978
      1.58688438	     -0.06112273	     -0.00065830	     -0.20231026	     -0.06363200	      0.88291214	     -0.00067672	     -0.21820214	      0.00019821	     -0.00051693	     18.06364896
      1.58835843	     -0.06118176	     -0.00065717	     -0.20236944	     -0.06363170	      0.88291138	     -0.00067836	     -0.21821536	      0.00021543	     -0.00051258	     17.73721183
      1.58983247	     -0.06123986	     -0.00065950	     -0.20242764	     -0.06363137	      0.88291063	     -0.00067997	     -0.21822862	      0.00023332	     -0.00050777	     17.81858694
      1.59130652	     -0.06129759	     -0.00065859	     -0.20248555	     -0.06363101	      0.88290988	     -0.00068155	     -0.21824191	      0.00025291	     -0.00050243	     17.50486102
      1.59278056	     -0.06135431	     -0.00066138	     -0.20254238	     -0.06363062	      0.88290914	     -0.00068310	     -0.21825520	      0.00027319	     -0.00049686	     17.58695388
      1.59425461	     -0.06140970	     -0.00066080	     -0.20259796	     -0.06363020	      0.88290842	     -0.00068461	     -0.21826849	      0.00029515	     -0.00049094	     17.28769199
      1.59572865	     -0.06146338	     -0.00066380	     -0.20265177	     -0.06362975	      0.88290770	     -0.00068609	     -0.21828170	      0.00031777	     -0.00048496	     17.36335790
      1.59720270	     -0.06151443	     -0.00066318	     -0.20270303	     -0.06362927	      0.88290699	     -0.00068754	     -0.21829479	      0.00034200	     -0.00047873	     17.08203025
      1.59867674	     -0.06156355	     -0.00066620	     -0.20275229	     -0.06362874	      0.88290629	     -0.00068895	     -0.21830770	      0.00036684	     -0.00047249	     17.14909939
      1.60015079	     -0.06160885	     -0.00066604	     -0.20279782	     -0.06362818	      0.88290559	     -0.00069032	     -0.21832039	      0.00039316	     -0.00046602	     16.88682819
      1.60162483	     -0.06165304	     -0.00066957	     -0.20284216	     -0.06362758	      0.88290491	     -0.00069166	     -0.21833284	      0.00041999	     -0.00045953	     16.94019660
      1.60309888	     -0.06169380	     -0.00066987	     -0.20288316	     -0.06362694	      0.88290424	     -0.00069297	     -0.21834504	      0.00044817	     -0.00045284	     16.69991301
      1.60457292	     -0.06173213	     -0.00067363	     -0.20292166	     -0.06362626	      0.88290358	     -0.00069424	     -0.21835689	      0.00047681	     -0.00044613	     16.75135974
      1.60604697	     -0.06176619	     -0.00067444	     -0.20295596	     -0.06362554	      0.88290292	     -0.00069548	     -0.21836835	      0.00050666	     -0.00043917	     16.54040339
      1.60752101	     -0.06179740	     -0.00067837	     -0.20298734	     -0.06362477	      0.88290228	     -0.00069668	     -0.21837932	      0.00053683	     -0.00043200	     16.58211118
      1.60899506	     -0.06182439	     -0.00067950	     -0.20301457	     -0.06362396	      0.88290165	     -0.00069785	     -0.21838978	      0.00056794	     -0.00042435	     16.38917679
      1.61046910	     -0.06184937	     -0.00068373	     -0.20303972	     -0.06362310	      0.88290103	     -0.00069898	     -0.21839968	      0.00059918	     -0.00041634	     16.41438664
      1.61194315	     -0.06187108	     -0.00068555	     -0.20306167	     -0.06362219	      0.88290042	     -0.00070007	     -0.21840903	      0.00063114	     -0.00040777	     16.24652354
      1.61341719	     -0.06189150	     -0.00069026	     -0.20308226	     -0.06362123	      0.88289983	     -0.00070113	     -0.21841782	      0.00066311	     -0.00039877	     16.25838980
      1.61489124	     -0.06190831	     -0.00069287	     -0.20309928	     -0.06362023	      0.88289925	     -0.00070216	     -0.21842607	      0.00069561	     -0.00038919	     16.11469506
      1.61636528	     -0.06192454	     -0.00069846	     -0.20311566	     -0.06361918	      0.88289868	     -0.00070315	     -0.21843380	      0.00072802	     -0.00037912	     16.11309507
      1.61783933	     -0.06193817	     -0.00070191	     -0.20312949	     -0.06361809	      0.88289813	     -0.00070410	     -0.21844105	      0.00076080	     -0.00036848	     15.98776069
      1.61931337	     -0.06195062	     -0.00070750	     -0.20314209	     -0.06361694	      0.88289760	     -0.00070502	     -0.21844780	      0.00079347	     -0.00035745	     15.98701172
      1.62078742	     -0.06195997	     -0.00071103	     -0.20315165	     -0.06361575	      0.88289708	     -0.00070590	     -0.21845405	      0.00082647	     -0.00034596	     15.88553374
      1.62226146	     -0.06196788	     -0.00071652	     -0.20315971	     -0.06361450	      0.88289658	     -0.00070675	     -0.21845977	      0.00085929	     -0.00033407	     15.88095401
      1.62373551	     -0.06197276	     -0.00072010	     -0.20316478	     -0.06361321	      0.88289609	     -0.00070755	     -0.21846497	      0.00089229	     -0.00032171	     15.79323842
      1.62520955	     -0.06197629	     -0.00072537	     -0.20316846	     -0.06361187	      0.88289563	     -0.00070833	     -0.21846962	      0.00092505	     -0.00030902	     15.78859992
      1.62668360	     -0.06197693	     -0.00072916	     -0.20316929	     -0.06361049	      0.88289518	     -0.00070906	     -0.21847375	      0.00095790	     -0.00029595	     15.71646425
      1.62815764	     -0.06197642	     -0.00073442	     -0.20316893	     -0.06360905	      0.88289476	     -0.00070976	     -0.21847735	      0.00099044	     -0.00028260	     15.70999715
      1.62995603	     -0.06197215	     -0.00073839	     -0.20316489	     -0.06360723	      0.88289426	     -0.00071056	     -0.21848106	      0.00103014	     -0.00026601	     15.62655597
      1.63122387	     -0.06196743	     -0.00074369	     -0.20316028	     -0.06360591	      0.88289393	     -0.00071109	     -0.21848320	      0.00105768	     -0.00025394	     15.63887930
      1.63249172	     -0.06196093	     -0.00074691	     -0.20315392	     -0.06360455	      0.88289362	     -0.00071160	     -0.21848498	      0.00108518	     -0.00024189	     15.60164382
      1.63431629	     -0.06194876	     -0.00075264	     -0.20314194	     -0.06360254	      0.88289319	     -0.00071228	     -0.21848687	      0.00112429	     -0.00022434	     15.59262751
      1.63585739	     -0.06193510	     -0.00075591	     -0.20312847	     -0.06360078	      0.88289286	     -0.00071281	     -0.21848785	      0.00115700	     -0.00020940	     15.54257416
      1.63739849	     -0.06191889	     -0.00076111	     -0.20311239	     -0.06359897	      0.88289255	     -0.00071330	     -0.21848826	      0.00118918	     -0.00019424	     15.54985284
      1.63893959	     -0.06189910	     -0.00076352	     -0.20309279	     -0.06359711	      0.88289226	     -0.00071376	     -0.21848807	      0.00122094	     -0.00017915	     15.51770704
      1.64048068	     -0.06187695	     -0.00076901	     -0.20307076	     -0.06359521	      0.88289200	     -0.00071417	     -0.21848728	      0.00125220	     -0.00016375	     15.51699465
      1.64184488	     -0.06185375	     -0.00077067	     -0.20304773	     -0.06359348	      0.88289178	     -0.00071451	     -0.21848607	      0.00127937	     -0.00015021	     15.48527406
      1.64320909	     -0.06182925	     -0.00077463	     -0.20302334	     -0.06359172	      0.88289159	     -0.00071481	     -0.21848437	      0.00130601	     -0.00013662	     15.49933630
      1.64457329	     -0.06180239	     -0.00077720	     -0.20299662	     -0.06358992	      0.88289141	     -0.00071509	     -0.21848220	      0.00133218	     -0.00012308	     15.48410299
      1.64645169	     -0.06176245	     -0.00078217	     -0.20295682	     -0.06358738	      0.88289120	     -0.00071542	     -0.21847844	      0.00136730	     -0.00010438	     15.49268259
      1.64784490	     -0.06172995	     -0.00078392	     -0.20292446	     -0.06358546	      0.88289106	     -0.00071563	     -0.21847509	      0.00139256	     -0.00009074	     15.49297183
      1.64923812	     -0.06169584	     -0.00078759	     -0.20289044	     -0.06358350	      0.88289094	     -0.00071581	     -0.21847125	      0.00141727	     -0.00007692	     15.48168494
      1.65063134	     -0.06165958	     -0.00078993	     -0.20285429	     -0.06358151	      0.88289085	     -0.00071597	     -0.21846694	      0.00144117	     -0.00006339	     15.50030729
      1.65249186	     -0.06160930	     -0.00079466	     -0.20280411	     -0.06357880	      0.88289074	     -0.00071613	     -0.21846045	      0.00147218	     -0.00004532	     15.48430228
      1.65386546	     -0.06156866	     -0.00079618	     -0.20276358	     -0.06357676	      0.88289069	     -0.00071622	     -0.21845513	      0.00149400	     -0.00003228	     15.51927916
      1.65523907	     -0.06152755	     -0.00079976	     -0.20272252	     -0.06357470	      0.88289066	     -0.00071628	     -0.21844935	      0.00151517	     -0.00001933	     15.54102139
      1.65692255	     -0.06147457	     -0.00080236	     -0.20266963	     -0.06357212	      0.88289064	     -0.00071632	     -0.21844167	      0.00154002	     -0.00000391	     15.56282558
      1.65841138	     -0.06142641	     -0.00080675	     -0.20262149	     -0.06356982	      0.88289064	     -0.00071633	     -0.21843432	      0.00156103	      0.00000964	     15.58270818
      1.65990020	     -0.06137601	     -0.00080866	     -0.20257115	     -0.06356748	      0.88289066	     -0.00071630	     -0.21842647	      0.00158097	      0.00002267	     15.60767654
      1.66138902	     -0.06132537	     -0.00081334	     -0.20252050	     -0.06356511	      0.88289071	     -0.00071625	     -0.21841814	      0.00159996	      0.00003552	     15.64380123
      1.66287785	     -0.06127229	     -0.00081525	     -0.20246746	     -0.06356271	      0.88289077	     -0.00071617	     -0.21840933	      0.00161787	      0.00004777	     15.67035966
      1.66436667	     -0.06121901	     -0.00082011	     -0.20241414	     -0.06356029	      0.88289085	     -0.00071607	     -0.21840007	      0.00163475	      0.00005978	     15.71534376
      1.66585549	     -0.06116346	     -0.00082201	     -0.20235861	     -0.06355785	      0.88289095	     -0.00071594	     -0.21839035	      0.00165051	      0.00007112	     15.74544669
      1.66734431	     -0.06110766	     -0.00082719	     -0.20230274	     -0.06355538	      0.88289106	     -0.00071579	     -0.21838018	      0.00166520	      0.00008211	     15.80712459
      1.66883314	     -0.06104948	     -0.00082905	     -0.20224454	     -0.06355289	      0.88289119	     -0.00071561	     -0.21836955	      0.00167878	      0.00009237	     15.83905675
      1.67032196	     -0.06099150	     -0.00083459	     -0.20218646	     -0.06355038	      0.88289134	     -0.00071540	     -0.21835846	      0.00169122	      0.00010220	     15.91720847
      1.67181078	     -0.06093140	     -0.00083634	     -0.20212633	     -0.06354785	      0.88289150	     -0.00071518	     -0.21834693	      0.00170256	      0.00011125	     15.94893123
      1.67329961	     -0.06087172	     -0.00084228	     -0.20206652	     -0.06354531	      0.88289167	     -0.00071493	     -0.21833496	      0.00171268	      0.00011981	     16.04840444
      1.67461253	     -0.06081736	     -0.00084401	     -0.20201210	     -0.06354306	      0.88289183	     -0.00071470	     -0.21832407	      0.00172072	      0.00012670	     16.06654717
      1.67592545	     -0.06076320	     -0.00084819	     -0.20195783	     -0.06354079	      0.88289200	     -0.00071445	     -0.21831286	      0.00172779	      0.00013314	     16.14125777
      1.67755995	     -0.06069488	     -0.00085169	     -0.20188939	     -0.06353796	      0.88289222	     -0.00071411	     -0.21829849	      0.00173537	      0.00014032	     16.21634456
      1.67919445	     -0.06062678	     -0.00085742	     -0.20182111	     -0.06353512	      0.88289246	     -0.00071376	     -0.21828368	      0.00174157	      0.00014683	     16.31366461
      1.68052013	     -0.06057039	     -0.00085967	     -0.20176460	     -0.06353281	      0.88289266	     -0.00071345	     -0.21827140	      0.00174552	      0.00015140	     16.36764804
      1.68184581	     -0.06051562	     -0.00086419	     -0.20170966	     -0.06353049	      0.88289286	     -0.00071313	     -0.21825893	      0.00174859	      0.00015551	     16.44586795
      1.68349342	     -0.06044814	     -0.00086807	     -0.20164201	     -0.06352761	      0.88289312	     -0.00071271	     -0.21824322	      0.00175116	      0.00015965	     16.54466326
      1.68514103	     -0.06038262	     -0.00087439	     -0.20157623	     -0.06352472	      0.88289339	     -0.00071227	     -0.21822732	      0.00175253	      0.00016296	     16.65503708
      1.68640569	     -0.06033169	     -0.00087636	     -0.20152518	     -0.06352251	      0.88289359	     -0.00071192	     -0.21821502	      0.00175267	      0.00016469	     16.71624646
      1.68767035	     -0.06028263	     -0.00088034	     -0.20147593	     -0.06352029	      0.88289380	     -0.00071155	     -0.21820266	      0.00175213	      0.00016582	     16.81813973
      1.68939888	     -0.06021667	     -0.00088415	     -0.20140974	     -0.06351726	      0.88289409	     -0.00071104	     -0.21818570	      0.00175034	      0.00016629	     16.92610319
      1.69112741	     -0.06015246	     -0.00089039	     -0.20134523	     -0.06351424	      0.88289438	     -0.00071051	     -0.21816874	      0.00174732	      0.00016558	     17.11492415
      1.69232396	     -0.06010862	     -0.00089188	     -0.20130125	     -0.06351215	      0.88289457	     -0.00071013	     -0.21815705	      0.00174461	      0.00016430	     17.14926371
      1.69352050	     -0.06006647	     -0.00089542	     -0.20125891	     -0.06351007	      0.88289477	     -0.00070974	     -0.21814542	      0.00174135	      0.00016247	     17.25529258
      1.69537588	     -0.06000258	     -0.00089986	     -0.20119472	     -0.06350684	      0.88289507	     -0.00070913	     -0.21812752	      0.00173536	      0.00015840	     17.41017681
      1.69690268	     -0.05995178	     -0.00090464	     -0.20114366	     -0.06350419	      0.88289531	     -0.00070861	     -0.21811293	      0.00172969	      0.00015417	     17.55103674
      1.69842948	     -0.05990160	     -0.00090714	     -0.20109325	     -0.06350156	      0.88289554	     -0.00070808	     -0.21809848	      0.00172320	      0.00014895	     17.68577432
      1.69995628	     -0.05985379	     -0.00091237	     -0.20104516	     -0.06349893	      0.88289576	     -0.00070753	     -0.21808415	      0.00171618	      0.00014321	     17.84031604
      1.70129348	     -0.05981157	     -0.00091394	     -0.20100275	     -0.06349664	      0.88289595	     -0.00070705	     -0.21807173	      0.00170941	      0.00013746	     17.94008439
      1.70263067	     -0.05977125	     -0.00091779	     -0.20096219	     -0.06349436	      0.88289613	     -0.00070656	     -0.21805941	      0.00170218	      0.00013129	     18.09793099
      1.70396787	     -0.05973135	     -0.00092009	     -0.20092208	     -0.06349209	      0.88289630	     -0.00070607	     -0.21804721	      0.00169449	      0.00012464	     18.21736891
      1.70576741	     -0.05967969	     -0.00092474	     -0.20087010	     -0.06348905	      0.88289651	     -0.00070539	     -0.21803098	      0.00168339	      0.00011519	     18.43438728
      1.70712705	     -0.05964103	     -0.00092618	     -0.20083124	     -0.06348677	      0.88289667	     -0.00070487	     -0.21801886	      0.00167443	      0.00010761	     18.54786413
      1.70848670	     -0.05960402	     -0.00092963	     -0.20079398	     -0.06348450	      0.88289681	     -0.00070435	     -0.21800686	      0.00166504	      0.00009993	     18.70761276
      1.70984634	     -0.05956760	     -0.00093160	     -0.20075735	     -0.06348224	      0.88289694	     -0.00070383	     -0.21799499	      0.00165516	      0.00009197	     18.84977759
      1.71162733	     -0.05952231	     -0.00093585	     -0.20071174	     -0.06347930	      0.88289709	     -0.00070313	     -0.21797962	      0.00164164	      0.00008149	     19.06617856
      1.71295706	     -0.05948871	     -0.00093684	     -0.20067794	     -0.06347713	      0.88289720	     -0.00070261	     -0.21796830	      0.00163100	      0.00007347	     19.20261366
      1.71428680	     -0.05945695	     -0.00093984	     -0.20064595	     -0.06347497	      0.88289729	     -0.00070208	     -0.21795710	      0.00162008	      0.00006563	     19.36424197
      1.71592299	     -0.05941854	     -0.00094160	     -0.20060728	     -0.06347233	      0.88289739	     -0.00070143	     -0.21794350	      0.00160606	      0.00005589	     19.55642599
      1.71738180	     -0.05938648	     -0.00094523	     -0.20057496	     -0.06346999	      0.88289746	     -0.00070085	     -0.21793154	      0.00159324	      0.00004754	     19.74188760
      1.71884060	     -0.05935418	     -0.00094607	     -0.20054245	     -0.06346768	      0.88289753	     -0.00070026	     -0.21791974	      0.00157994	      0.00003921	     19.89995987
      1.72029940	     -0.05932445	     -0.00094981	     -0.20051245	     -0.06346538	      0.88289758	     -0.00069968	     -0.21790810	      0.00156635	      0.00003129	     20.11012582
      1.72175820	     -0.05929436	     -0.00095025	     -0.20048215	     -0.06346311	      0.88289762	     -0.00069909	     -0.21789663	      0.00155242	      0.00002353	     20.24856420
      1.72321700	     -0.05926718	     -0.00095420	     -0.20045470	     -0.06346086	      0.88289765	     -0.00069851	     -0.21788532	      0.00153824	      0.00001624	     20.47985390
      1.72467580	     -0.05923934	     -0.00095413	     -0.20042667	     -0.06345862	      0.88289766	     -0.00069793	     -0.21787420	      0.00152382	      0.00000920	     20.59851789
      1.72598423	     -0.05921683	     -0.00095744	     -0.20040392	     -0.06345664	      0.88289767	     -0.00069741	     -0.21786437	      0.00151067	      0.00000337	     20.80437544
      1.72729266	     -0.05919383	     -0.00095809	     -0.20038073	     -0.06345467	      0.88289767	     -0.00069689	     -0.21785469	      0.00149739	     -0.00000213	     20.92824365
      1.72860109	     -0.05917217	     -0.00096005	     -0.20035886	     -0.06345272	      0.88289767	     -0.00069637	     -0.21784514	      0.00148395	     -0.00000716	     21.10025311
      1.73042713	     -0.05914227	     -0.00096106	     -0.20032871	     -0.06345003	      0.88289765	     -0.00069565	     -0.21783205	      0.00146499	     -0.00001345	     21.28524551
      1.73177689	     -0.05912178	     -0.00096366	     -0.20030801	     -0.06344806	      0.88289763	     -0.00069513	     -0.21782253	      0.00145082	     -0.00001739	     21.47746589
      1.73312664	     -0.05910095	     -0.00096409	     -0.20028699	     -0.06344611	      0.88289760	     -0.00069461	     -0.21781314	      0.00143656	     -0.00002080	     21.59419948
      1.73447640	     -0.05908137	     -0.00096592	     -0.20026721	     -0.06344418	      0.88289757	     -0.00069409	     -0.21780389	      0.00142218	     -0.00002357	     21.75784278
      1.73624666	     -0.05905571	     -0.00096644	     -0.20024132	     -0.06344168	      0.88289753	     -0.00069342	     -0.21779194	      0.00140318	     -0.00002627	     21.91021904
      1.73756069	     -0.05903834	     -0.00096890	     -0.20022375	     -0.06343984	      0.88289749	     -0.00069293	     -0.21778319	      0.00138895	     -0.00002746	     22.07974772
      1.73887472	     -0.05902050	     -0.00096921	     -0.20020574	     -0.06343803	      0.88289746	     -0.00069244	     -0.21777457	      0.00137465	     -0.00002811	     22.17661386
      1.74050464	     -0.05900000	     -0.00097140	     -0.20018500	     -0.06343580	      0.88289741	     -0.00069185	     -0.21776402	      0.00135676	     -0.00002800	     22.36300710
      1.74195404	     -0.05898132	     -0.00097114	     -0.20016616	     -0.06343385	      0.88289737	     -0.00069132	     -0.21775477	      0.00134075	     -0.00002718	     22.44417966
      1.74340343	     -0.05896454	     -0.00097373	     -0.20014915	     -0.06343192	      0.88289733	     -0.00069081	     -0.21774564	      0.00132463	     -0.00002558	     22.62022834
      1.74485282	     -0.05894655	     -0.00097320	     -0.20013101	     -0.06343001	      0.88289730	     -0.00069031	     -0.21773663	      0.00130841	     -0.00002339	     22.67723665
      1.74630221	     -0.05893068	     -0.00097587	     -0.20011491	     -0.06342812	      0.88289726	     -0.00068981	     -0.21772772	      0.00129203	     -0.00002045	     22.85209000
      1.74775160	     -0.05891324	     -0.00097476	     -0.20009734	     -0.06342626	      0.88289724	     -0.00068932	     -0.21771891	      0.00127557	     -0.00001695	     22.87748711
      1.74920099	     -0.05889862	     -0.00097757	     -0.20008250	     -0.06342443	      0.88289722	     -0.00068885	     -0.21771019	      0.00125887	     -0.00001279	     23.05640994
      1.75049588	     -0.05888445	     -0.00097641	     -0.20006821	     -0.06342281	      0.88289720	     -0.00068843	     -0.21770249	      0.00124387	     -0.00000869	     23.04840564
      1.75179078	     -0.05887248	     -0.00097777	     -0.20005606	     -0.06342121	      0.88289719	     -0.00068802	     -0.21769488	      0.00122870	     -0.00000420	     23.15277763
      1.75335543	     -0.05885814	     -0.00097774	     -0.20004155	     -0.06341930	      0.88289719	     -0.00068754	     -0.21768583	      0.00121024	      0.00000160	     23.18928110
      1.75492009	     -0.05884656	     -0.00097997	     -0.20002975	     -0.06341742	      0.88289720	     -0.00068708	     -0.21767695	      0.00119157	      0.00000778	     23.32387376
      1.75623246	     -0.05883649	     -0.00097895	     -0.20001956	     -0.06341586	      0.88289721	     -0.00068669	     -0.21766967	      0.00117589	      0.00001306	     23.29161101
      1.75754483	     -0.05882893	     -0.00098030	     -0.20001182	     -0.06341433	      0.88289723	     -0.00068632	     -0.21766254	      0.00116012	      0.00001839	     23.37054756
      1.75885721	     -0.05882200	     -0.00098016	     -0.20000475	     -0.06341282	      0.88289726	     -0.00068596	     -0.21765559	      0.00114431	      0.00002364	     23.37534281
      1.76065853	     -0.05881654	     -0.00098155	     -0.19999907	     -0.06341078	      0.88289731	     -0.00068549	     -0.21764638	      0.00112249	      0.00003053	     23.45494077
      1.76199112	     -0.05881429	     -0.00098048	     -0.19999669	     -0.06340929	      0.88289735	     -0.00068515	     -0.21763989	      0.00110636	      0.00003517	     23.39170406
      1.76332372	     -0.05881678	     -0.00098153	     -0.19999902	     -0.06340783	      0.88289740	     -0.00068482	     -0.21763372	      0.00109020	      0.00003927	     23.42756030
      1.76492822	     -0.05882413	     -0.00098073	     -0.20000622	     -0.06340610	      0.88289747	     -0.00068444	     -0.21762686	      0.00107093	      0.00004308	     23.36186059
      1.76635175	     -0.05883730	     -0.00098232	     -0.20001920	     -0.06340458	      0.88289753	     -0.00068412	     -0.21762138	      0.00105401	      0.00004521	     23.41358535
      1.76777528	     -0.05885303	     -0.00098122	     -0.20003480	     -0.06340309	      0.88289760	     -0.00068382	     -0.21761657	      0.00103752	      0.00004586	     23.31319363
      1.76919880	     -0.05887441	     -0.00098283	     -0.20005601	     -0.06340163	      0.88289766	     -0.00068353	     -0.21761245	      0.00102142	      0.00004493	     23.35640907
      1.77062233	     -0.05889814	     -0.00098172	     -0.20007963	     -0.06340019	      0.88289772	     -0.00068325	     -0.21760908	      0.00100593	      0.00004223	     23.23923343
      1.77204585	     -0.05892700	     -0.00098318	     -0.20010833	     -0.06339876	      0.88289778	     -0.00068299	     -0.21760647	      0.00099097	      0.00003771	     23.26909178
      1.77346938	     -0.05895717	     -0.00098191	     -0.20013841	     -0.06339736	      0.88289783	     -0.00068274	     -0.21760462	      0.00097675	      0.00003127	     23.13685629
      1.77489291	     -0.05899137	     -0.00098299	     -0.20017247	     -0.06339598	      0.88289787	     -0.00068251	     -0.21760353	      0.00096320	      0.00002298	     23.14518422
      1.77631643	     -0.05902620	     -0.00098136	     -0.20020724	     -0.06339462	      0.88289789	     -0.00068229	     -0.21760317	      0.00095043	      0.00001281	     22.99452071
      1.77773996	     -0.05906492	     -0.00098198	     -0.20024585	     -0.06339328	      0.88289790	     -0.00068209	     -0.21760351	      0.00093836	      0.00000090	     22.97696024
      1.77916349	     -0.05910429	     -0.00098013	     -0.20028517	     -0.06339195	      0.88289790	     -0.00068191	     -0.21760456	      0.00092710	     -0.00001273	     22.81272816
      1.78058701	     -0.05914740	     -0.00098043	     -0.20032820	     -0.06339064	      0.88289787	     -0.00068174	     -0.21760628	      0.00091656	     -0.00002788	     22.76929557
      1.78201054	     -0.05919088	     -0.00097840	     -0.20037166	     -0.06338934	      0.88289782	     -0.00068159	     -0.21760867	      0.00090684	     -0.00004449	     22.59550208
      1.78343407	     -0.05923720	     -0.00097828	     -0.20041792	     -0.06338806	      0.88289774	     -0.00068145	     -0.21761168	      0.00089791	     -0.00006235	     22.53015361
      1.78485759	     -0.05928345	     -0.00097609	     -0.20046417	     -0.06338678	      0.88289764	     -0.00068133	     -0.21761529	      0.00088983	     -0.00008136	     22.35475655
      1.78628112	     -0.05933300	     -0.00097568	     -0.20051369	     -0.06338552	      0.88289751	     -0.00068122	     -0.21761945	      0.00088255	     -0.00010127	     22.26256408
      1.78770464	     -0.05938323	     -0.00097347	     -0.20056394	     -0.06338427	      0.88289735	     -0.00068114	     -0.21762418	      0.00087610	     -0.00012203	     22.08504756
      1.78912817	     -0.05943648	     -0.00097284	     -0.20061717	     -0.06338303	      0.88289716	     -0.00068106	     -0.21762945	      0.00087050	     -0.00014338	     21.97463021
      1.79084671	     -0.05950070	     -0.00096949	     -0.20068145	     -0.06338154	      0.88289689	     -0.00068100	     -0.21763651	      0.00086485	     -0.00016985	     21.75630764
      1.79212093	     -0.05955237	     -0.00096972	     -0.20073311	     -0.06338044	      0.88289666	     -0.00068097	     -0.21764220	      0.00086151	     -0.00018959	     21.66439458
      1.79339514	     -0.05960349	     -0.00096758	     -0.20078428	     -0.06337934	      0.88289641	     -0.00068095	     -0.21764830	      0.00085880	     -0.00020954	     21.50534147
      1.79508865	     -0.05967477	     -0.00096634	     -0.20085560	     -0.06337789	      0.88289603	     -0.00068095	     -0.21765700	      0.00085630	     -0.00023594	     21.34951116
      1.79678216	     -0.05974521	     -0.00096195	     -0.20092617	     -0.06337644	      0.88289561	     -0.00068098	     -0.21766637	      0.00085498	     -0.00026225	     21.13099655
      1.79797779	     -0.05979894	     -0.00096212	     -0.20097993	     -0.06337542	      0.88289528	     -0.00068101	     -0.21767334	      0.00085494	     -0.00028034	     21.02066415
      1.79917342	     -0.05985155	     -0.00095978	     -0.20103262	     -0.06337439	      0.88289494	     -0.00068105	     -0.21768063	      0.00085549	     -0.00029830	     20.87719429
      1.80100139	     -0.05993536	     -0.00095742	     -0.20111654	     -0.06337283	      0.88289437	     -0.00068114	     -0.21769235	      0.00085769	     -0.00032504	     20.69235291
      1.80253074	     -0.06000539	     -0.00095380	     -0.20118672	     -0.06337152	      0.88289386	     -0.00068124	     -0.21770271	      0.00086077	     -0.00034669	     20.50228504
      1.80406008	     -0.06007786	     -0.00095239	     -0.20125931	     -0.06337020	      0.88289331	     -0.00068135	     -0.21771352	      0.00086505	     -0.00036731	     20.36399775
      1.80558942	     -0.06014641	     -0.00094729	     -0.20132805	     -0.06336887	      0.88289273	     -0.00068149	     -0.21772473	      0.00087029	     -0.00038705	     20.17651428
      1.80692856	     -0.06020928	     -0.00094611	     -0.20139104	     -0.06336770	      0.88289220	     -0.00068162	     -0.21773480	      0.00087591	     -0.00040309	     20.04607745
      1.80826770	     -0.06026913	     -0.00094198	     -0.20145108	     -0.06336652	      0.88289165	     -0.00068177	     -0.21774511	      0.00088227	     -0.00041827	     19.88833330
      1.80960684	     -0.06033083	     -0.00093936	     -0.20151294	     -0.06336534	      0.88289108	     -0.00068194	     -0.21775563	      0.00088954	     -0.00043226	     19.74856523
      1.81143836	     -0.06041310	     -0.00093366	     -0.20159549	     -0.06336370	      0.88289028	     -0.00068218	     -0.21777037	      0.00090067	     -0.00044967	     19.55451950
      1.81282131	     -0.06047750	     -0.00093139	     -0.20166008	     -0.06336244	      0.88288965	     -0.00068239	     -0.21778173	      0.00091025	     -0.00046109	     19.39402531
      1.81420425	     -0.06053886	     -0.00092651	     -0.20172168	     -0.06336118	      0.88288900	     -0.00068261	     -0.21779330	      0.00092045	     -0.00047140	     19.25145913
      1.81558720	     -0.06060173	     -0.00092329	     -0.20178476	     -0.06335990	      0.88288834	     -0.00068284	     -0.21780503	      0.00093162	     -0.00048019	     19.10749434
      1.81736626	     -0.06067939	     -0.00091690	     -0.20186276	     -0.06335823	      0.88288748	     -0.00068316	     -0.21782037	      0.00094698	     -0.00048965	     18.94625731
      1.81873589	     -0.06074134	     -0.00091442	     -0.20192494	     -0.06335692	      0.88288681	     -0.00068343	     -0.21783232	      0.00096000	     -0.00049499	     18.77544059
      1.82010552	     -0.06079931	     -0.00090932	     -0.20198318	     -0.06335560	      0.88288612	     -0.00068371	     -0.21784440	      0.00097348	     -0.00049917	     18.64931822
      1.82147515	     -0.06085837	     -0.00090581	     -0.20204250	     -0.06335425	      0.88288544	     -0.00068401	     -0.21785656	      0.00098782	     -0.00050179	     18.50931224
      1.82331058	     -0.06093344	     -0.00089890	     -0.20211797	     -0.06335242	      0.88288452	     -0.00068443	     -0.21787296	      0.00100796	     -0.00050327	     18.35569092
      1.82468129	     -0.06099144	     -0.00089604	     -0.20217622	     -0.06335103	      0.88288383	     -0.00068476	     -0.21788523	      0.00102409	     -0.00050240	     18.17988023
      1.82605200	     -0.06104545	     -0.00089058	     -0.20223055	     -0.06334962	      0.88288314	     -0.00068510	     -0.21789756	      0.00104062	     -0.00050046	     18.06126836
      1.82771262	     -0.06111339	     -0.00088622	     -0.20229884	     -0.06334787	      0.88288231	     -0.00068554	     -0.21791250	      0.00106175	     -0.00049628	     17.88984619
      1.82919107	     -0.06116952	     -0.00087979	     -0.20235534	     -0.06334629	      0.88288158	     -0.00068594	     -0.21792585	      0.00108117	     -0.00049136	     17.77929276
      1.83066953	     -0.06122921	     -0.00087658	     -0.20241535	     -0.06334467	      0.88288086	     -0.00068636	     -0.21793917	      0.00110174	     -0.00048486	     17.60869103
      1.83214799	     -0.06128320	     -0.00087018	     -0.20246973	     -0.06334303	      0.88288015	     -0.00068680	     -0.21795252	      0.00112277	     -0.00047741	     17.51041747
      1.83362644	     -0.06134074	     -0.00086672	     -0.20252761	     -0.06334135	      0.88287945	     -0.00068725	     -0.21796580	      0.00114486	     -0.00046862	     17.36212222
      1.83510490	     -0.06139247	     -0.00086002	     -0.20257975	     -0.06333964	      0.88287876	     -0.00068772	     -0.21797905	      0.00116748	     -0.00045903	     17.25443998
      1.83658336	     -0.06144713	     -0.00085630	     -0.20263477	     -0.06333790	      0.88287809	     -0.00068820	     -0.21799218	      0.00119114	     -0.00044833	     17.10844474
      1.83806181	     -0.06149660	     -0.00084955	     -0.20268468	     -0.06333612	      0.88287744	     -0.00068869	     -0.21800523	      0.00121528	     -0.00043711	     17.01659784
      1.83954027	     -0.06154913	     -0.00084578	     -0.20273758	     -0.06333431	      0.88287680	     -0.00068920	     -0.21801814	      0.00124042	     -0.00042499	     16.87733737
      1.84101873	     -0.06159548	     -0.00083911	     -0.20278438	     -0.06333245	      0.88287618	     -0.00068973	     -0.21803093	      0.00126598	     -0.00041255	     16.79536569
      1.84249718	     -0.06164382	     -0.00083520	     -0.20283312	     -0.06333056	      0.88287558	     -0.00069027	     -0.21804351	      0.00129254	     -0.00039941	     16.66002762
      1.84397564	     -0.06168633	     -0.00082865	     -0.20287608	     -0.06332863	      0.88287500	     -0.00069082	     -0.21805590	      0.00131950	     -0.00038610	     16.58555490
      1.84545409	     -0.06173052	     -0.00082471	     -0.20292069	     -0.06332666	      0.88287444	     -0.00069138	     -0.21806802	      0.00134741	     -0.00037220	     16.45448946
      1.84693255	     -0.06176853	     -0.00081839	     -0.20295916	     -0.06332465	      0.88287390	     -0.00069195	     -0.21807989	      0.00137569	     -0.00035822	     16.38906707
      1.84841101	     -0.06180699	     -0.00081443	     -0.20299805	     -0.06332259	      0.88287338	     -0.00069254	     -0.21809140	      0.00140485	     -0.00034366	     16.26319781
      1.84988946	     -0.06183886	     -0.00080825	     -0.20303040	     -0.06332049	      0.88287288	     -0.00069314	     -0.21810255	      0.00143430	     -0.00032899	     16.20857983
      1.85136792	     -0.06187021	     -0.00080411	     -0.20306219	     -0.06331835	      0.88287241	     -0.00069375	     -0.21811323	      0.00146452	     -0.00031375	     16.08638929
      1.85284638	     -0.06189480	     -0.00079806	     -0.20308727	     -0.06331616	      0.88287196	     -0.00069437	     -0.21812341	      0.00149486	     -0.00029835	     16.04137483
      1.85432483	     -0.06191838	     -0.00079384	     -0.20311131	     -0.06331393	      0.88287153	     -0.00069500	     -0.21813300	      0.00152582	     -0.00028231	     15.92358579
      1.85580329	     -0.06193560	     -0.00078790	     -0.20312902	     -0.06331165	      0.88287112	     -0.00069564	     -0.21814198	      0.00155677	     -0.00026607	     15.88716248
      1.85758894	     -0.06195660	     -0.00078350	     -0.20315056	     -0.06330884	      0.88287066	     -0.00069643	     -0.21815198	      0.00159479	     -0.00024553	     15.71278307
      1.85893486	     -0.06196459	     -0.00077735	     -0.20315901	     -0.06330667	      0.88287034	     -0.00069703	     -0.21815896	      0.00162309	     -0.00022976	     15.71191811
      1.86028077	     -0.06197540	     -0.00077376	     -0.20317024	     -0.06330447	      0.88287005	     -0.00069764	     -0.21816539	      0.00165167	     -0.00021371	     15.65470339
      1.86200275	     -0.06198334	     -0.00076711	     -0.20317875	     -0.06330159	      0.88286970	     -0.00069843	     -0.21817289	      0.00168833	     -0.00019289	     15.56322689
      1.86354636	     -0.06199070	     -0.00076364	     -0.20318657	     -0.06329896	      0.88286941	     -0.00069915	     -0.21817886	      0.00172111	     -0.00017416	     15.54229744
      1.86508996	     -0.06199123	     -0.00075696	     -0.20318763	     -0.06329628	      0.88286916	     -0.00069988	     -0.21818415	      0.00175406	     -0.00015526	     15.43323588
      1.86663356	     -0.06199332	     -0.00075447	     -0.20319015	     -0.06329355	      0.88286893	     -0.00070061	     -0.21818869	      0.00178669	     -0.00013654	     15.46372448
      1.86799561	     -0.06198828	     -0.00074856	     -0.20318558	     -0.06329109	      0.88286876	     -0.00070126	     -0.21819210	      0.00181577	     -0.00011987	     15.34667892
      1.86935767	     -0.06198346	     -0.00074558	     -0.20318115	     -0.06328860	      0.88286861	     -0.00070192	     -0.21819490	      0.00184452	     -0.00010337	     15.34768833
      1.87099607	     -0.06197207	     -0.00073998	     -0.20317029	     -0.06328555	      0.88286845	     -0.00070272	     -0.21819746	      0.00187915	     -0.00008348	     15.26431720
      1.87263446	     -0.06195839	     -0.00073717	     -0.20315707	     -0.06328244	      0.88286833	     -0.00070352	     -0.21819909	      0.00191323	     -0.00006382	     15.31772109
      1.87400045	     -0.06194155	     -0.00073204	     -0.20314067	     -0.06327981	      0.88286826	     -0.00070419	     -0.21819978	      0.00194175	     -0.00004717	     15.19529139
      1.87536643	     -0.06192415	     -0.00072955	     -0.20312365	     -0.06327714	      0.88286820	     -0.00070487	     -0.21819983	      0.00196967	     -0.00003071	     15.21212605
      1.87702148	     -0.06189835	     -0.00072460	     -0.20309835	     -0.06327385	      0.88286817	     -0.00070569	     -0.21819908	      0.00200328	     -0.00001069	     15.14092714
      1.87867652	     -0.06187007	     -0.00072266	     -0.20307049	     -0.06327051	      0.88286817	     -0.00070652	     -0.21819740	      0.00203600	      0.00000918	     15.21554073
      1.87999356	     -0.06184339	     -0.00071814	     -0.20304420	     -0.06326781	      0.88286819	     -0.00070718	     -0.21819541	      0.00206197	      0.00002523	     15.10390721
      1.88131060	     -0.06181522	     -0.00071592	     -0.20301638	     -0.06326508	      0.88286823	     -0.00070784	     -0.21819284	      0.00208722	      0.00004112	     15.12253485
      1.88302642	     -0.06177447	     -0.00071148	     -0.20297609	     -0.06326147	      0.88286832	     -0.00070870	     -0.21818862	      0.00211958	      0.00006180	     15.08363685
      1.88474225	     -0.06173066	     -0.00070959	     -0.20293269	     -0.06325780	      0.88286845	     -0.00070955	     -0.21818343	      0.00215087	      0.00008228	     15.15549960
      1.88602118	     -0.06169435	     -0.00070551	     -0.20289673	     -0.06325504	      0.88286856	     -0.00071019	     -0.21817894	      0.00217387	      0.00009769	     15.06830537
      1.88730012	     -0.06165694	     -0.00070353	     -0.20285962	     -0.06325224	      0.88286870	     -0.00071083	     -0.21817392	      0.00219606	      0.00011285	     15.09690757
      1.88908190	     -0.06160123	     -0.00069930	     -0.20280435	     -0.06324830	      0.88286892	     -0.00071171	     -0.21816607	      0.00222617	      0.00013381	     15.07479635
      1.89066725	     -0.06154878	     -0.00069690	     -0.20275225	     -0.06324475	      0.88286914	     -0.00071250	     -0.21815827	      0.00225177	      0.00015219	     15.13945169
      1.89225260	     -0.06149393	     -0.00069186	     -0.20269779	     -0.06324116	      0.88286940	     -0.00071328	     -0.21814975	      0.00227671	      0.00017040	     15.07208288
      1.89359165	     -0.06144546	     -0.00069045	     -0.20264958	     -0.06323810	      0.88286964	     -0.00071393	     -0.21814200	      0.00229665	      0.00018552	     15.15122703
      1.89493070	     -0.06139518	     -0.00068680	     -0.20259960	     -0.06323501	      0.88286989	     -0.00071458	     -0.21813375	      0.00231608	      0.00020037	     15.13740413
      1.89658119	     -0.06133129	     -0.00068393	     -0.20253604	     -0.06323117	      0.88287024	     -0.00071537	     -0.21812292	      0.00233881	      0.00021824	     15.19861629
      1.89823169	     -0.06126509	     -0.00067900	     -0.20247018	     -0.06322729	      0.88287061	     -0.00071616	     -0.21811136	      0.00236053	      0.00023562	     15.17530795
      1.89954632	     -0.06121002	     -0.00067759	     -0.20241533	     -0.06322418	      0.88287093	     -0.00071678	     -0.21810165	      0.00237670	      0.00024909	     15.25975803
      1.90086095	     -0.06115357	     -0.00067423	     -0.20235912	     -0.06322104	      0.88287127	     -0.00071740	     -0.21809148	      0.00239223	      0.00026220	     15.26356844
      1.90254871	     -0.06107880	     -0.00067135	     -0.20228463	     -0.06321699	      0.88287173	     -0.00071818	     -0.21807777	      0.00241076	      0.00027836	     15.35231617
      1.90423647	     -0.06100226	     -0.00066643	     -0.20220839	     -0.06321291	      0.88287221	     -0.00071895	     -0.21806331	      0.00242810	      0.00029383	     15.33796702
      1.90551248	     -0.06094226	     -0.00066521	     -0.20214854	     -0.06320980	      0.88287259	     -0.00071952	     -0.21805192	      0.00243990	      0.00030498	     15.44357214
      1.90678850	     -0.06088170	     -0.00066212	     -0.20208816	     -0.06320668	      0.88287299	     -0.00072009	     -0.21804013	      0.00245103	      0.00031560	     15.47081669
      1.90853167	     -0.06079752	     -0.00065922	     -0.20200420	     -0.06320240	      0.88287355	     -0.00072085	     -0.21802342	      0.00246472	      0.00032916	     15.57283850
      1.91027484	     -0.06071218	     -0.00065429	     -0.20191909	     -0.06319809	      0.88287413	     -0.00072160	     -0.21800604	      0.00247703	      0.00034164	     15.60155077
      1.91148059	     -0.06065135	     -0.00065346	     -0.20185836	     -0.06319510	      0.88287455	     -0.00072210	     -0.21799365	      0.00248433	      0.00034962	     15.71455744
      1.91268634	     -0.06059006	     -0.00065085	     -0.20179719	     -0.06319210	      0.88287498	     -0.00072261	     -0.21798095	      0.00249103	      0.00035710	     15.76254577
      1.91455152	     -0.06049341	     -0.00064783	     -0.20170069	     -0.06318744	      0.88287565	     -0.00072337	     -0.21796071	      0.00249969	      0.00036763	     15.89806900
      1.91608963	     -0.06041258	     -0.00064438	     -0.20161998	     -0.06318359	      0.88287622	     -0.00072398	     -0.21794350	      0.00250553	      0.00037554	     15.94893031
      1.91762774	     -0.06033049	     -0.00064284	     -0.20153796	     -0.06317974	      0.88287681	     -0.00072457	     -0.21792584	      0.00250975	      0.00038261	     16.11730033
      1.91916585	     -0.06024819	     -0.00063925	     -0.20145575	     -0.06317587	      0.88287740	     -0.00072516	     -0.21790777	      0.00251296	      0.00038911	     16.14728161
      1.92050887	     -0.06017590	     -0.00063872	     -0.20138347	     -0.06317250	      0.88287793	     -0.00072566	     -0.21789172	      0.00251427	      0.00039416	     16.31057259
      1.92185189	     -0.06010474	     -0.00063618	     -0.20131236	     -0.06316912	      0.88287846	     -0.00072614	     -0.21787544	      0.00251474	      0.00039873	     16.37931273
      1.92319491	     -0.06003371	     -0.00063491	     -0.20124133	     -0.06316574	      0.88287900	     -0.00072662	     -0.21785897	      0.00251401	      0.00040273	     16.51273283
      1.92500699	     -0.05993913	     -0.00063193	     -0.20114676	     -0.06316119	      0.88287973	     -0.00072724	     -0.21783648	      0.00251153	      0.00040716	     16.64041275
      1.92636899	     -0.05986853	     -0.00063140	     -0.20107611	     -0.06315777	      0.88288029	     -0.00072769	     -0.21781942	      0.00250826	      0.00040962	     16.81727074
      1.92773099	     -0.05979934	     -0.00062921	     -0.20100690	     -0.06315436	      0.88288085	     -0.00072813	     -0.21780226	      0.00250420	      0.00041135	     16.91399938
      1.92909298	     -0.05973078	     -0.00062819	     -0.20093828	     -0.06315095	      0.88288141	     -0.00072856	     -0.21778503	      0.00249905	      0.00041216	     17.07984534
      1.93089053	     -0.05964161	     -0.00062566	     -0.20084904	     -0.06314647	      0.88288215	     -0.00072910	     -0.21776222	      0.00249107	      0.00041193	     17.23223750
      1.93221943	     -0.05957681	     -0.00062560	     -0.20078415	     -0.06314316	      0.88288270	     -0.00072949	     -0.21774538	      0.00248401	      0.00041068	     17.43689824
      1.93354832	     -0.05951372	     -0.00062387	     -0.20072098	     -0.06313986	      0.88288324	     -0.00072986	     -0.21772857	      0.00247642	      0.00040860	     17.55510431
      1.93519500	     -0.05943687	     -0.00062315	     -0.20064399	     -0.06313579	      0.88288391	     -0.00073031	     -0.21770782	      0.00246587	      0.00040468	     17.80809961
      1.93665738	     -0.05937073	     -0.00062090	     -0.20057776	     -0.06313220	      0.88288450	     -0.00073068	     -0.21768947	      0.00245592	      0.00040009	     17.92567859
      1.93811977	     -0.05930541	     -0.00062090	     -0.20051229	     -0.06312861	      0.88288508	     -0.00073104	     -0.21767122	      0.00244500	      0.00039428	     18.19297542
      1.93958215	     -0.05924242	     -0.00061863	     -0.20044919	     -0.06312505	      0.88288565	     -0.00073138	     -0.21765308	      0.00243376	      0.00038743	     18.31114856
      1.94104454	     -0.05918035	     -0.00061910	     -0.20038694	     -0.06312149	      0.88288621	     -0.00073171	     -0.21763508	      0.00242166	      0.00037939	     18.60613489
      1.94250692	     -0.05912070	     -0.00061681	     -0.20032716	     -0.06311796	      0.88288676	     -0.00073202	     -0.21761722	      0.00240942	      0.00037039	     18.71194141
      1.94396930	     -0.05906203	     -0.00061791	     -0.20026830	     -0.06311445	      0.88288730	     -0.00073231	     -0.21759954	      0.00239643	      0.00036026	     19.04197090
      1.94526489	     -0.05901213	     -0.00061613	     -0.20021827	     -0.06311135	      0.88288776	     -0.00073255	     -0.21758401	      0.00238498	      0.00035059	     19.13019381
      1.94656047	     -0.05896321	     -0.00061654	     -0.20016917	     -0.06310827	      0.88288820	     -0.00073278	     -0.21756865	      0.00237310	      0.00034015	     19.37004479
      1.94814341	     -0.05890553	     -0.00061571	     -0.20011130	     -0.06310452	      0.88288873	     -0.00073304	     -0.21755009	      0.00235853	      0.00032659	     19.56104193
      1.94972635	     -0.05884935	     -0.00061697	     -0.20005489	     -0.06310080	      0.88288924	     -0.00073328	     -0.21753178	      0.00234358	      0.00031211	     19.89680014
      1.95102832	     -0.05880487	     -0.00061585	     -0.20001026	     -0.06309776	      0.88288964	     -0.00073347	     -0.21751690	      0.00233144	      0.00029974	     19.99420316
      1.95233029	     -0.05876132	     -0.00061677	     -0.19996651	     -0.06309473	      0.88289002	     -0.00073364	     -0.21750220	      0.00231904	      0.00028688	     20.24059800
      1.95392871	     -0.05870982	     -0.00061654	     -0.19991480	     -0.06309104	      0.88289046	     -0.00073383	     -0.21748439	      0.00230394	      0.00027066	     20.43348962
      1.95552713	     -0.05865992	     -0.00061865	     -0.19986464	     -0.06308737	      0.88289088	     -0.00073400	     -0.21746684	      0.00228855	      0.00025398	     20.79547597
      1.95677451	     -0.05862275	     -0.00061791	     -0.19982731	     -0.06308452	      0.88289119	     -0.00073412	     -0.21745334	      0.00227676	      0.00024089	     20.86957714
      1.95802189	     -0.05858647	     -0.00061919	     -0.19979082	     -0.06308169	      0.88289148	     -0.00073422	     -0.21744000	      0.00226472	      0.00022770	     21.09651883
      1.95968855	     -0.05853966	     -0.00061963	     -0.19974377	     -0.06307793	      0.88289185	     -0.00073435	     -0.21742243	      0.00224866	      0.00021016	     21.30025798
      1.96135521	     -0.05849472	     -0.00062230	     -0.19969853	     -0.06307419	      0.88289218	     -0.00073445	     -0.21740518	      0.00223225	      0.00019277	     21.67213468
      1.96255006	     -0.05846382	     -0.00062183	     -0.19966747	     -0.06307153	      0.88289241	     -0.00073451	     -0.21739300	      0.00222064	      0.00018058	     21.71469305
      1.96374491	     -0.05843377	     -0.00062328	     -0.19963722	     -0.06306888	      0.88289262	     -0.00073455	     -0.21738099	      0.00220876	      0.00016855	     21.91341930
      1.96550607	     -0.05839132	     -0.00062450	     -0.19959449	     -0.06306501	      0.88289290	     -0.00073460	     -0.21736357	      0.00219120	      0.00015134	     22.11830124
      1.96698476	     -0.05835719	     -0.00062686	     -0.19956010	     -0.06306178	      0.88289311	     -0.00073462	     -0.21734922	      0.00217619	      0.00013737	     22.38140297
      1.96846345	     -0.05832441	     -0.00062736	     -0.19952709	     -0.06305857	      0.88289330	     -0.00073463	     -0.21733511	      0.00216122	      0.00012400	     22.48583914
      1.96994215	     -0.05829286	     -0.00063022	     -0.19949526	     -0.06305539	      0.88289348	     -0.00073462	     -0.21732126	      0.00214585	      0.00011117	     22.78636128
      1.97142084	     -0.05826288	     -0.00063004	     -0.19946506	     -0.06305223	      0.88289363	     -0.00073459	     -0.21730767	      0.00213064	      0.00009910	     22.82021524
      1.97267591	     -0.05823838	     -0.00063280	     -0.19944032	     -0.06304956	      0.88289375	     -0.00073455	     -0.21729634	      0.00211731	      0.00008930	     23.07831816
      1.97393098	     -0.05821464	     -0.00063350	     -0.19941637	     -0.06304691	      0.88289386	     -0.00073450	     -0.21728518	      0.00210407	      0.00008009	     23.16416353
      1.97553580	     -0.05818522	     -0.00063586	     -0.19938666	     -0.06304355	      0.88289398	     -0.00073442	     -0.21727115	      0.00208681	      0.00006908	     23.39377266
      1.97714063	     -0.05815697	     -0.00063640	     -0.19935815	     -0.06304022	      0.88289408	     -0.00073432	     -0.21725737	      0.00206951	      0.00005906	     23.45250723
      1.97839289	     -0.05813584	     -0.00063944	     -0.19933676	     -0.06303763	      0.88289415	     -0.00073423	     -0.21724679	      0.00205560	      0.00005187	     23.68213882
      1.97964515	     -0.05811556	     -0.00064061	     -0.19931626	     -0.06303507	      0.88289421	     -0.00073412	     -0.21723635	      0.00204173	      0.00004535	     23.74756805
      1.98128093	     -0.05809023	     -0.00064361	     -0.19929062	     -0.06303174	      0.88289428	     -0.00073397	     -0.21722295	      0.00202320	      0.00003767	     23.95275907
      1.98291672	     -0.05806612	     -0.00064450	     -0.19926623	     -0.06302845	      0.88289433	     -0.00073379	     -0.21720979	      0.00200459	      0.00003101	     23.97151202
      1.98410885	     -0.05804924	     -0.00064776	     -0.19924909	     -0.06302607	      0.88289437	     -0.00073365	     -0.21720035	      0.00199059	      0.00002666	     24.18157216
      1.98530099	     -0.05803294	     -0.00064917	     -0.19923257	     -0.06302370	      0.88289440	     -0.00073350	     -0.21719103	      0.00197663	      0.00002284	     24.23383475
      1.98703255	     -0.05801029	     -0.00065241	     -0.19920957	     -0.06302030	      0.88289443	     -0.00073327	     -0.21717772	      0.00195594	      0.00001805	     24.40575531
      1.98850107	     -0.05799199	     -0.00065401	     -0.19919099	     -0.06301744	      0.88289446	     -0.00073305	     -0.21716663	      0.00193823	      0.00001473	     24.43161206
      1.98996959	     -0.05797451	     -0.00065761	     -0.19917319	     -0.06301460	      0.88289448	     -0.00073282	     -0.21715572	      0.00192006	      0.00001198	     24.62679220
      1.99143811	     -0.05795772	     -0.00065883	     -0.19915613	     -0.06301180	      0.88289449	     -0.00073257	     -0.21714499	      0.00190185	      0.00000988	     24.58853354
      1.99290662	     -0.05794174	     -0.00066362	     -0.19913980	     -0.06300902	      0.88289450	     -0.00073231	     -0.21713443	      0.00188302	      0.00000825	     24.84321833
      1.99414972	     -0.05792876	     -0.00066469	     -0.19912659	     -0.06300669	      0.88289451	     -0.00073208	     -0.21712562	      0.00186712	      0.00000737	     24.75632326
      1.99539281	     -0.05791634	     -0.00066789	     -0.19911388	     -0.06300438	      0.88289452	     -0.00073184	     -0.21711694	      0.00185079	      0.00000676	     24.87121531
      1.99699364	     -0.05790100	     -0.00067055	     -0.19909821	     -0.06300143	      0.88289453	     -0.00073152	     -0.21710594	      0.00182954	      0.00000648	     24.88355630
      1.99859446	     -0.05788687	     -0.00067525	     -0.19908370	     -0.06299852	      0.88289454	     -0.00073118	     -0.21709515	      0.00180769	      0.00000660	     25.07952311
      1.99983900	     -0.05787674	     -0.00067654	     -0.19907332	     -0.06299628	      0.88289455	     -0.00073090	     -0.21708692	      0.00179066	      0.00000700	     24.98229773
      2.00108354	     -0.05786766	     -0.00067981	     -0.19906394	     -0.06299406	      0.88289456	     -0.00073062	     -0.21707883	      0.00177320	      0.00000749	     25.07057457
      2.00271444	     -0.05785741	     -0.00068277	     -0.19905333	     -0.06299119	      0.88289457	     -0.00073024	     -0.21706848	      0.00175010	      0.00000828	     25.05178335
      2.00434534	     -0.05784929	     -0.00068802	     -0.19904480	     -0.06298835	      0.88289459	     -0.00072984	     -0.21705842	      0.00172643	      0.00000899	     25.25019230
      2.00553175	     -0.05784457	     -0.00068927	     -0.19903983	     -0.06298632	      0.88289460	     -0.00072954	     -0.21705131	      0.00170926	      0.00000949	     25.11365073
      2.00671817	     -0.05784103	     -0.00069249	     -0.19903600	     -0.06298430	      0.88289461	     -0.00072924	     -0.21704439	      0.00169176	      0.00000978	     25.17148120
      2.00844575	     -0.05783805	     -0.00069599	     -0.19903262	     -0.06298140	      0.88289463	     -0.00072878	     -0.21703466	      0.00166614	      0.00000982	     25.13611488
      2.00991242	     -0.05783846	     -0.00070015	     -0.19903267	     -0.06297897	      0.88289464	     -0.00072839	     -0.21702676	      0.00164409	      0.00000921	     25.22080143
      2.01137909	     -0.05784210	     -0.00070246	     -0.19903598	     -0.06297658	      0.88289465	     -0.00072798	     -0.21701926	      0.00162215	      0.00000787	     25.09806234
      2.01284575	     -0.05785000	     -0.00070744	     -0.19904349	     -0.06297421	      0.88289466	     -0.00072756	     -0.21701223	      0.00160001	      0.00000548	     25.23592123
      2.01431242	     -0.05786213	     -0.00070934	     -0.19905530	     -0.06297188	      0.88289467	     -0.00072714	     -0.21700576	      0.00157833	      0.00000197	     25.01683672
      2.01555320	     -0.05787599	     -0.00071411	     -0.19906883	     -0.06296994	      0.88289467	     -0.00072677	     -0.21700077	      0.00155988	     -0.00000216	     25.14427780
      2.01679399	     -0.05789277	     -0.00071686	     -0.19908532	     -0.06296801	      0.88289466	     -0.00072640	     -0.21699627	      0.00154189	     -0.00000734	     25.04086872
      2.01839709	     -0.05791893	     -0.00072195	     -0.19911107	     -0.06296556	      0.88289465	     -0.00072591	     -0.21699122	      0.00151896	     -0.00001585	     25.06768123
      2.02000019	     -0.05795012	     -0.00072521	     -0.19914190	     -0.06296314	      0.88289461	     -0.00072540	     -0.21698710	      0.00149683	     -0.00002647	     24.85775451
      2.02125386	     -0.05797798	     -0.00073018	     -0.19916943	     -0.06296127	      0.88289457	     -0.00072501	     -0.21698454	      0.00147979	     -0.00003643	     24.96027995
      2.02250754	     -0.05800839	     -0.00073324	     -0.19919956	     -0.06295943	      0.88289452	     -0.00072461	     -0.21698259	      0.00146344	     -0.00004777	     24.82871363
      2.02413528	     -0.05805128	     -0.00073866	     -0.19924206	     -0.06295706	      0.88289443	     -0.00072407	     -0.21698095	      0.00144292	     -0.00006467	     24.83332292
      2.02576303	     -0.05809690	     -0.00074191	     -0.19928735	     -0.06295473	      0.88289431	     -0.00072354	     -0.21698029	      0.00142360	     -0.00008382	     24.57033050
      2.02696914	     -0.05813254	     -0.00074684	     -0.19932270	     -0.06295302	      0.88289420	     -0.00072313	     -0.21698042	      0.00140970	     -0.00009947	     24.66445519
      2.02817524	     -0.05816967	     -0.00074983	     -0.19935959	     -0.06295133	      0.88289407	     -0.00072272	     -0.21698104	      0.00139653	     -0.00011613	     24.52294172
      2.02989006	     -0.05822570	     -0.00075519	     -0.19941526	     -0.06294895	      0.88289385	     -0.00072213	     -0.21698278	      0.00137864	     -0.00014153	     24.45927163
      2.03136710	     -0.05827729	     -0.00075850	     -0.19946657	     -0.06294693	      0.88289362	     -0.00072162	     -0.21698508	      0.00136427	     -0.00016480	     24.23476578
      2.03284413	     -0.05833177	     -0.00076377	     -0.19952075	     -0.06294492	      0.88289336	     -0.00072110	     -0.21698814	      0.00135058	     -0.00018928	     24.24929742
      2.03432117	     -0.05838810	     -0.00076634	     -0.19957685	     -0.06294294	      0.88289306	     -0.00072057	     -0.21699194	      0.00133805	     -0.00021467	     23.95356889
      2.03579821	     -0.05844591	     -0.00077196	     -0.19963436	     -0.06294097	      0.88289273	     -0.00072004	     -0.21699642	      0.00132610	     -0.00024092	     24.04147484
      2.03706146	     -0.05849622	     -0.00077362	     -0.19968451	     -0.06293930	      0.88289241	     -0.00071958	     -0.21700076	      0.00131694	     -0.00026374	     23.74433334
      2.03832472	     -0.05854782	     -0.00077738	     -0.19973590	     -0.06293764	      0.88289206	     -0.00071911	     -0.21700554	      0.00130824	     -0.00028688	     23.69965886
      2.03993292	     -0.05861505	     -0.00078064	     -0.19980291	     -0.06293555	      0.88289157	     -0.00071852	     -0.21701223	      0.00129830	     -0.00031644	     23.47686675
      2.04154112	     -0.05868504	     -0.00078586	     -0.19987264	     -0.06293346	      0.88289104	     -0.00071792	     -0.21701958	      0.00128925	     -0.00034595	     23.46762098
      2.04282411	     -0.05874288	     -0.00078761	     -0.19993034	     -0.06293181	      0.88289058	     -0.00071743	     -0.21702593	      0.00128305	     -0.00036920	     23.18160434
      2.04410709	     -0.05880229	     -0.00079129	     -0.19998959	     -0.06293017	      0.88289009	     -0.00071695	     -0.21703271	      0.00127736	     -0.00039220	     23.11587488
      2.04573433	     -0.05887930	     -0.00079437	     -0.20006642	     -0.06292810	      0.88288943	     -0.00071633	     -0.21704190	      0.00127133	     -0.00042070	     22.87637707
      2.04736156	     -0.05895817	     -0.00079954	     -0.20014509	     -0.06292603	      0.88288873	     -0.00071570	     -0.21705172	      0.00126626	     -0.00044838	     22.87229420
      2.04860118	     -0.05901921	     -0.00080088	     -0.20020604	     -0.06292447	      0.88288816	     -0.00071523	     -0.21705961	      0.00126348	     -0.00046867	     22.58253121
      2.04984080	     -0.05908106	     -0.00080415	     -0.20026777	     -0.06292290	      0.88288756	     -0.00071475	     -0.21706783	      0.00126120	     -0.00048831	     22.50473801
      2.05154445	     -0.05916632	     -0.00080725	     -0.20035291	     -0.06292075	      0.88288671	     -0.00071409	     -0.21707964	      0.00125938	     -0.00051394	     22.27114922
      2.05324811	     -0.05925199	     -0.00081235	     -0.20043842	     -0.06291861	      0.88288581	     -0.00071343	     -0.21709196	      0.00125868	     -0.00053794	     22.26943229
      2.05444879	     -0.05931222	     -0.00081331	     -0.20049862	     -0.06291710	      0.88288516	     -0.00071296	     -0.21710092	      0.00125929	     -0.00055366	     21.97347678
      2.05564947	     -0.05937257	     -0.00081613	     -0.20055889	     -0.06291559	      0.88288448	     -0.00071249	     -0.21711010	      0.00126035	     -0.00056844	     21.88903675
      2.05745174	     -0.05946301	     -0.00081925	     -0.20064927	     -0.06291331	      0.88288344	     -0.00071179	     -0.21712425	      0.00126331	     -0.00058863	     21.65375099
      2.05896050	     -0.05953821	     -0.00082297	     -0.20072439	     -0.06291140	      0.88288254	     -0.00071120	     -0.21713640	      0.00126679	     -0.00060363	     21.58376744
      2.06046926	     -0.05961221	     -0.00082467	     -0.20079838	     -0.06290949	      0.88288162	     -0.00071061	     -0.21714878	      0.00127149	     -0.00061670	     21.31241283
      2.06197801	     -0.05968562	     -0.00082885	     -0.20087174	     -0.06290757	      0.88288068	     -0.00071003	     -0.21716136	      0.00127690	     -0.00062784	     21.30759397
      2.06348677	     -0.05975799	     -0.00082962	     -0.20094414	     -0.06290563	      0.88287973	     -0.00070944	     -0.21717412	      0.00128360	     -0.00063683	     20.95085173
      2.06476308	     -0.05981887	     -0.00083330	     -0.20100499	     -0.06290399	      0.88287891	     -0.00070895	     -0.21718503	      0.00128966	     -0.00064289	     20.96206246
      2.06603938	     -0.05987856	     -0.00083474	     -0.20106471	     -0.06290234	      0.88287809	     -0.00070846	     -0.21719603	      0.00129661	     -0.00064742	     20.75541743
      2.06768896	     -0.05995442	     -0.00083792	     -0.20114058	     -0.06290020	      0.88287702	     -0.00070783	     -0.21721036	      0.00130641	     -0.00065114	     20.64806664
      2.06933854	     -0.06002883	     -0.00083900	     -0.20121507	     -0.06289803	      0.88287594	     -0.00070720	     -0.21722478	      0.00131751	     -0.00065241	     20.33597395
      2.07063255	     -0.06008640	     -0.00084224	     -0.20127265	     -0.06289632	      0.88287510	     -0.00070671	     -0.21723613	      0.00132668	     -0.00065187	     20.33955919
      2.07192657	     -0.06014276	     -0.00084344	     -0.20132909	     -0.06289460	      0.88287425	     -0.00070622	     -0.21724752	      0.00133671	     -0.00064990	     20.13826629
      2.07359946	     -0.06021477	     -0.00084643	     -0.20140116	     -0.06289235	      0.88287317	     -0.00070559	     -0.21726226	      0.00135042	     -0.00064546	     20.03962819
      2.07527234	     -0.06028506	     -0.00084719	     -0.20147158	     -0.06289008	      0.88287210	     -0.00070497	     -0.21727701	      0.00136536	     -0.00063890	     19.71984329
      2.07651889	     -0.06033679	     -0.00085034	     -0.20152335	     -0.06288837	      0.88287130	     -0.00070451	     -0.21728800	      0.00137681	     -0.00063284	     19.73759903
      2.07776544	     -0.06038760	     -0.00085145	     -0.20157427	     -0.06288665	      0.88287052	     -0.00070406	     -0.21729899	      0.00138900	     -0.00062572	     19.56031398
      2.07952449	     -0.06045867	     -0.00085412	     -0.20164546	     -0.06288419	      0.88286943	     -0.00070342	     -0.21731447	      0.00140690	     -0.00061416	     19.44640588
      2.08104650	     -0.06051940	     -0.00085495	     -0.20170633	     -0.06288203	      0.88286850	     -0.00070287	     -0.21732785	      0.00142334	     -0.00060275	     19.21016238
      2.08256851	     -0.06057940	     -0.00085772	     -0.20176644	     -0.06287985	      0.88286759	     -0.00070233	     -0.21734122	      0.00144028	     -0.00059025	     19.18830374
      2.08409052	     -0.06063765	     -0.00085758	     -0.20182488	     -0.06287765	      0.88286671	     -0.00070180	     -0.21735457	      0.00145826	     -0.00057667	     18.90312938
      2.08561253	     -0.06069471	     -0.00086062	     -0.20188207	     -0.06287541	      0.88286584	     -0.00070127	     -0.21736785	      0.00147658	     -0.00056236	     18.96240490
      2.08690882	     -0.06074160	     -0.00085987	     -0.20192915	     -0.06287349	      0.88286512	     -0.00070082	     -0.21737910	      0.00149312	     -0.00054953	     18.68911314
      2.08820511	     -0.06078734	     -0.00086118	     -0.20197504	     -0.06287154	      0.88286441	     -0.00070038	     -0.21739026	      0.00150992	     -0.00053635	     18.64296673
      2.08986714	     -0.06084351	     -0.00086107	     -0.20203145	     -0.06286902	      0.88286354	     -0.00069982	     -0.21740441	      0.00153237	     -0.00051891	     18.44747274
      2.09152917	     -0.06089763	     -0.00086274	     -0.20208578	     -0.06286645	      0.88286269	     -0.00069927	     -0.21741835	      0.00155539	     -0.00050113	     18.45416322
      2.09284406	     -0.06093865	     -0.00086142	     -0.20212703	     -0.06286439	      0.88286204	     -0.00069884	     -0.21742922	      0.00157442	     -0.00048681	     18.21524542
      2.09415895	     -0.06097880	     -0.00086208	     -0.20216738	     -0.06286231	      0.88286141	     -0.00069841	     -0.21743993	      0.00159367	     -0.00047245	     18.17514445
      2.09584134	     -0.06102785	     -0.00086122	     -0.20221672	     -0.06285961	      0.88286063	     -0.00069788	     -0.21745340	      0.00161912	     -0.00045395	     17.99722066
      2.09752374	     -0.06107400	     -0.00086228	     -0.20226313	     -0.06285686	      0.88285988	     -0.00069735	     -0.21746655	      0.00164499	     -0.00043540	     18.03528779
      2.09879023	     -0.06110532	     -0.00086021	     -0.20229471	     -0.06285477	      0.88285934	     -0.00069696	     -0.21747619	      0.00166520	     -0.00042121	     17.81874847
      2.10005672	     -0.06113419	     -0.00086001	     -0.20232381	     -0.06285264	      0.88285881	     -0.00069658	     -0.21748555	      0.00168549	     -0.00040691	     17.78467925
      2.10182127	     -0.06116956	     -0.00085811	     -0.20235955	     -0.06284964	      0.88285811	     -0.00069605	     -0.21749804	      0.00171429	     -0.00038660	     17.64117847
      2.10358581	     -0.06120023	     -0.00085797	     -0.20239054	     -0.06284659	      0.88285745	     -0.00069554	     -0.21750980	      0.00174313	     -0.00036584	     17.68139676
      2.10480177	     -0.06121837	     -0.00085494	     -0.20240896	     -0.06284446	      0.88285701	     -0.00069519	     -0.21751746	      0.00176340	     -0.00035109	     17.48355193
      2.10601773	     -0.06123489	     -0.00085378	     -0.20242573	     -0.06284231	      0.88285660	     -0.00069484	     -0.21752472	      0.00178350	     -0.00033609	     17.44626235
      2.10790057	     -0.06125669	     -0.00085084	     -0.20244795	     -0.06283892	      0.88285599	     -0.00069433	     -0.21753520	      0.00181475	     -0.00031227	     17.32619189
      2.10945263	     -0.06127167	     -0.00084946	     -0.20246325	     -0.06283608	      0.88285552	     -0.00069391	     -0.21754312	      0.00184035	     -0.00029220	     17.31195231
      2.11100468	     -0.06128319	     -0.00084597	     -0.20247513	     -0.06283320	      0.88285508	     -0.00069350	     -0.21755038	      0.00186612	     -0.00027172	     17.18029607
      2.11255673	     -0.06129195	     -0.00084510	     -0.20248420	     -0.06283029	      0.88285467	     -0.00069311	     -0.21755696	      0.00189149	     -0.00025102	     17.22353685
      2.11392738	     -0.06129632	     -0.00084144	     -0.20248891	     -0.06282768	      0.88285434	     -0.00069277	     -0.21756219	      0.00191414	     -0.00023242	     17.08677427
      2.11529803	     -0.06129844	     -0.00084006	     -0.20249132	     -0.06282504	      0.88285404	     -0.00069243	     -0.21756685	      0.00193641	     -0.00021369	     17.09596879
      2.11666868	     -0.06129755	     -0.00083723	     -0.20249074	     -0.06282237	      0.88285376	     -0.00069211	     -0.21757095	      0.00195871	     -0.00019471	     17.02712009
      2.11848184	     -0.06129249	     -0.00083504	     -0.20248606	     -0.06281879	      0.88285343	     -0.00069170	     -0.21757545	      0.00198773	     -0.00016935	     17.04266576
      2.11988016	     -0.06128490	     -0.00083137	     -0.20247881	     -0.06281600	      0.88285320	     -0.00069139	     -0.21757822	      0.00201007	     -0.00014951	     16.93951675
      2.12127849	     -0.06127494	     -0.00082964	     -0.20246913	     -0.06281317	      0.88285301	     -0.00069110	     -0.21758036	      0.00203189	     -0.00012955	     16.96009633
      2.12267681	     -0.06126175	     -0.00082637	     -0.20245627	     -0.06281032	      0.88285284	     -0.00069081	     -0.21758186	      0.00205358	     -0.00010935	     16.90216920
      2.12446417	     -0.06124145	     -0.00082395	     -0.20243633	     -0.06280662	      0.88285267	     -0.00069046	     -0.21758286	      0.00208057	     -0.00008330	     16.94186242
      2.12583474	     -0.06122256	     -0.00081998	     -0.20241777	     -0.06280376	      0.88285257	     -0.00069020	     -0.21758293	      0.00210106	     -0.00006304	     16.84438439
      2.12720532	     -0.06120196	     -0.00081807	     -0.20239744	     -0.06280086	      0.88285250	     -0.00068995	     -0.21758241	      0.00212088	     -0.00004269	     16.87050310
      2.12886088	     -0.06117350	     -0.00081387	     -0.20236935	     -0.06279733	      0.88285245	     -0.00068967	     -0.21758101	      0.00214442	     -0.00001785	     16.80624661
      2.13035037	     -0.06114569	     -0.00081219	     -0.20234182	     -0.06279412	      0.88285244	     -0.00068942	     -0.21757903	      0.00216473	      0.00000456	     16.86810403
      2.13183986	     -0.06111431	     -0.00080785	     -0.20231077	     -0.06279088	      0.88285246	     -0.00068919	     -0.21757640	      0.00218473	      0.00002714	     16.78434143
      2.13332936	     -0.06108144	     -0.00080641	     -0.20227816	     -0.06278762	      0.88285252	     -0.00068897	     -0.21757310	      0.00220377	      0.00004965	     16.86317590
      2.13481885	     -0.06104518	     -0.00080204	     -0.20224221	     -0.06278432	      0.88285261	     -0.00068876	     -0.21756917	      0.00222244	      0.00007223	     16.77871787
      2.13630834	     -0.06100788	     -0.00080123	     -0.20220515	     -0.06278100	      0.88285273	     -0.00068856	     -0.21756460	      0.00224004	      0.00009467	     16.87160555
      2.13779783	     -0.06096700	     -0.00079679	     -0.20216457	     -0.06277765	      0.88285289	     -0.00068838	     -0.21755944	      0.00225720	      0.00011707	     16.78374677
      2.13928732	     -0.06092516	     -0.00079620	     -0.20212294	     -0.06277427	      0.88285308	     -0.00068821	     -0.21755365	      0.00227321	      0.00013915	     16.90027038
      2.14062388	     -0.06088440	     -0.00079224	     -0.20208245	     -0.06277122	      0.88285328	     -0.00068806	     -0.21754797	      0.00228724	      0.00015879	     16.82411722
      2.14196045	     -0.06084295	     -0.00079077	     -0.20204119	     -0.06276816	      0.88285351	     -0.00068792	     -0.21754180	      0.00230039	      0.00017805	     16.88241180
      2.14356820	     -0.06079038	     -0.00078713	     -0.20198889	     -0.06276445	      0.88285381	     -0.00068777	     -0.21753377	      0.00231549	      0.00020081	     16.86886592
      2.14517594	     -0.06073653	     -0.00078572	     -0.20193526	     -0.06276071	      0.88285415	     -0.00068763	     -0.21752509	      0.00232935	      0.00022291	     16.97698046
      2.14652067	     -0.06068909	     -0.00078185	     -0.20188805	     -0.06275757	      0.88285446	     -0.00068753	     -0.21751737	      0.00234039	      0.00024099	     16.92298961
      2.14786540	     -0.06064137	     -0.00078029	     -0.20184049	     -0.06275442	      0.88285480	     -0.00068743	     -0.21750922	      0.00235048	      0.00025848	     16.99132995
      2.14948607	     -0.06058182	     -0.00077643	     -0.20178117	     -0.06275060	      0.88285523	     -0.00068732	     -0.21749890	      0.00236182	      0.00027884	     16.99699157
      2.15110674	     -0.06052189	     -0.00077521	     -0.20172141	     -0.06274676	      0.88285570	     -0.00068723	     -0.21748803	      0.00237189	      0.00029818	     17.13219990
      2.15239402	     -0.06047163	     -0.00077130	     -0.20167135	     -0.06274371	      0.88285610	     -0.00068717	     -0.21747902	      0.00237940	      0.00031290	     17.09218626
      2.15368131	     -0.06042132	     -0.00076965	     -0.20162117	     -0.06274064	      0.88285651	     -0.00068711	     -0.21746965	      0.00238603	      0.00032687	     17.16640738
      2.15536974	     -0.06035313	     -0.00076586	     -0.20155317	     -0.06273660	      0.88285707	     -0.00068704	     -0.21745686	      0.00239379	      0.00034417	     17.20529060
      2.15705818	     -0.06028441	     -0.00076448	     -0.20148459	     -0.06273256	      0.88285767	     -0.00068699	     -0.21744348	      0.00240009	      0.00036021	     17.36246019
      2.15829049	     -0.06023180	     -0.00076051	     -0.20143213	     -0.06272960	      0.88285812	     -0.00068695	     -0.21743337	      0.00240413	      0.00037123	     17.33163870
      2.15952281	     -0.06017927	     -0.00075858	     -0.20137970	     -0.06272663	      0.88285858	     -0.00068693	     -0.21742296	      0.00240734	      0.00038152	     17.40885016
      2.16130337	     -0.06010145	     -0.00075442	     -0.20130204	     -0.06272234	      0.88285927	     -0.00068690	     -0.21740741	      0.00241088	      0.00039523	     17.48060126
      2.16280717	     -0.06003501	     -0.00075231	     -0.20123570	     -0.06271871	      0.88285988	     -0.00068688	     -0.21739380	      0.00241266	      0.00040571	     17.59953366
      2.16431098	     -0.05996620	     -0.00074795	     -0.20116702	     -0.06271509	      0.88286049	     -0.00068687	     -0.21737977	      0.00241355	      0.00041526	     17.64708356
      2.16581478	     -0.05989719	     -0.00074624	     -0.20109809	     -0.06271146	      0.88286113	     -0.00068686	     -0.21736531	      0.00241314	      0.00042381	     17.79850745
      2.16731858	     -0.05982554	     -0.00074099	     -0.20102656	     -0.06270783	      0.88286177	     -0.00068686	     -0.21735044	      0.00241185	      0.00043152	     17.83277627
      2.16862156	     -0.05976421	     -0.00073968	     -0.20096526	     -0.06270469	      0.88286234	     -0.00068687	     -0.21733720	      0.00240957	      0.00043739	     17.96849052
      2.16992455	     -0.05970164	     -0.00073593	     -0.20090277	     -0.06270155	      0.88286291	     -0.00068688	     -0.21732369	      0.00240663	      0.00044261	     18.02768116
      2.17153046	     -0.05962526	     -0.00073309	     -0.20082643	     -0.06269769	      0.88286362	     -0.00068689	     -0.21730668	      0.00240167	      0.00044804	     18.17639891
      2.17313636	     -0.05954837	     -0.00072790	     -0.20074961	     -0.06269384	      0.88286435	     -0.00068691	     -0.21728934	      0.00239563	      0.00045245	     18.24812610
      2.17442996	     -0.05948795	     -0.00072645	     -0.20068919	     -0.06269074	      0.88286493	     -0.00068693	     -0.21727515	      0.00238965	      0.00045523	     18.39791851
      2.17572356	     -0.05942715	     -0.00072269	     -0.20062842	     -0.06268765	      0.88286552	     -0.00068696	     -0.21726081	      0.00238309	      0.00045739	     18.47141970
      2.17735746	     -0.05935160	     -0.00071962	     -0.20055287	     -0.06268377	      0.88286627	     -0.00068699	     -0.21724250	      0.00237365	      0.00045911	     18.64444529
      2.17899136	     -0.05927591	     -0.00071406	     -0.20047722	     -0.06267990	      0.88286702	     -0.00068702	     -0.21722402	      0.00236334	      0.00045975	     18.73014189
      2.18022533	     -0.05922031	     -0.00071271	     -0.20042157	     -0.06267699	      0.88286759	     -0.00068704	     -0.21720997	      0.00235467	      0.00045936	     18.89601873
      2.18145929	     -0.05916446	     -0.00070922	     -0.20036572	     -0.06267409	      0.88286816	     -0.00068707	     -0.21719586	      0.00234565	      0.00045832	     18.98535515
      2.18317402	     -0.05908843	     -0.00070574	     -0.20028965	     -0.06267008	      0.88286894	     -0.00068711	     -0.21717617	      0.00233218	      0.00045565	     19.17855430
      2.18488875	     -0.05901312	     -0.00069991	     -0.20021433	     -0.06266609	      0.88286972	     -0.00068714	     -0.21715645	      0.00231802	      0.00045166	     19.28018646
      2.18605906	     -0.05896360	     -0.00069883	     -0.20016474	     -0.06266338	      0.88287025	     -0.00068717	     -0.21714297	      0.00230768	      0.00044806	     19.45387950
      2.18722937	     -0.05891427	     -0.00069573	     -0.20011538	     -0.06266069	      0.88287077	     -0.00068719	     -0.21712952	      0.00229720	      0.00044388	     19.55037914
      2.18907070	     -0.05883861	     -0.00069198	     -0.20003964	     -0.06265647	      0.88287158	     -0.00068723	     -0.21710841	      0.00228006	      0.00043600	     19.76143357
      2.19056801	     -0.05877814	     -0.00068781	     -0.19997912	     -0.06265307	      0.88287223	     -0.00068726	     -0.21709132	      0.00226577	      0.00042855	     19.87304003
      2.19206532	     -0.05871944	     -0.00068565	     -0.19992032	     -0.06264969	      0.88287286	     -0.00068728	     -0.21707431	      0.00225092	      0.00042012	     20.09170321
      2.19356263	     -0.05866129	     -0.00068088	     -0.19986211	     -0.06264633	      0.88287348	     -0.00068730	     -0.21705740	      0.00223596	      0.00041088	     20.16770741
      2.19489081	     -0.05861149	     -0.00067953	     -0.19981220	     -0.06264337	      0.88287402	     -0.00068732	     -0.21704248	      0.00222218	      0.00040193	     20.38048106
      2.19621900	     -0.05856208	     -0.00067588	     -0.19976273	     -0.06264043	      0.88287455	     -0.00068734	     -0.21702767	      0.00220835	      0.00039248	     20.46520968
      2.19754719	     -0.05851396	     -0.00067368	     -0.19971451	     -0.06263750	      0.88287507	     -0.00068735	     -0.21701295	      0.00219416	      0.00038246	     20.63523512
      2.19926480	     -0.05845298	     -0.00066919	     -0.19965343	     -0.06263375	      0.88287571	     -0.00068736	     -0.21699408	      0.00217567	      0.00036887	     20.76298413
      2.20060922	     -0.05840692	     -0.00066767	     -0.19960724	     -0.06263084	      0.88287620	     -0.00068736	     -0.21697945	      0.00216081	      0.00035769	     20.96905421
      2.20195364	     -0.05836168	     -0.00066405	     -0.19956191	     -0.06262794	      0.88287667	     -0.00068736	     -0.21696495	      0.00214596	      0.00034623	     21.05321541
      2.20329806	     -0.05831777	     -0.00066188	     -0.19951788	     -0.06262507	      0.88287713	     -0.00068735	     -0.21695058	      0.00213083	      0.00033446	     21.22296527
      2.20500507	     -0.05826309	     -0.00065743	     -0.19946308	     -0.06262144	      0.88287769	     -0.00068734	     -0.21693254	      0.00211154	      0.00031931	     21.33434887
      2.20632189	     -0.05822234	     -0.00065603	     -0.19942219	     -0.06261867	      0.88287810	     -0.00068732	     -0.21691876	      0.00209630	      0.00030744	     21.53276956
      2.20763871	     -0.05818221	     -0.00065269	     -0.19938196	     -0.06261592	      0.88287850	     -0.00068730	     -0.21690512	      0.00208106	      0.00029557	     21.60697738
      2.20922291	     -0.05813552	     -0.00065052	     -0.19933510	     -0.06261264	      0.88287895	     -0.00068726	     -0.21688888	      0.00206233	      0.00028126	     21.81278346
      2.21080710	     -0.05808976	     -0.00064581	     -0.19928922	     -0.06260939	      0.88287939	     -0.00068722	     -0.21687283	      0.00204356	      0.00026710	     21.85644554
      2.21200269	     -0.05805653	     -0.00064526	     -0.19925584	     -0.06260695	      0.88287970	     -0.00068718	     -0.21686084	      0.00202897	      0.00025641	     22.04839375
      2.21319828	     -0.05802360	     -0.00064265	     -0.19922280	     -0.06260454	      0.88288000	     -0.00068714	     -0.21684897	      0.00201443	      0.00024589	     22.12086820
      2.21491182	     -0.05797822	     -0.00064017	     -0.19917722	     -0.06260110	      0.88288041	     -0.00068706	     -0.21683214	      0.00199324	      0.00023100	     22.30455376
      2.21638697	     -0.05794061	     -0.00063679	     -0.19913946	     -0.06259818	      0.88288074	     -0.00068699	     -0.21681785	      0.00197490	      0.00021843	     22.37428469
      2.21786213	     -0.05790461	     -0.00063559	     -0.19910326	     -0.06259528	      0.88288106	     -0.00068691	     -0.21680373	      0.00195620	      0.00020602	     22.58337188
      2.21933728	     -0.05786955	     -0.00063180	     -0.19906806	     -0.06259241	      0.88288135	     -0.00068681	     -0.21678981	      0.00193757	      0.00019391	     22.60484999
      2.22063678	     -0.05784012	     -0.00063135	     -0.19903843	     -0.06258990	      0.88288160	     -0.00068672	     -0.21677769	      0.00192078	      0.00018337	     22.80430833
      2.22193627	     -0.05781135	     -0.00062876	     -0.19900951	     -0.06258741	      0.88288183	     -0.00068663	     -0.21676573	      0.00190407	      0.00017307	     22.84923639
      2.22323577	     -0.05778368	     -0.00062756	     -0.19898166	     -0.06258495	      0.88288205	     -0.00068652	     -0.21675392	      0.00188713	      0.00016292	     22.98716903
      2.22498509	     -0.05774764	     -0.00062457	     -0.19894540	     -0.06258167	      0.88288232	     -0.00068637	     -0.21673826	      0.00186432	      0.00014959	     23.06675299
      2.22631066	     -0.05772149	     -0.00062419	     -0.19891904	     -0.06257921	      0.88288251	     -0.00068624	     -0.21672658	      0.00184676	      0.00013968	     23.25142632
      2.22763623	     -0.05769600	     -0.00062200	     -0.19889338	     -0.06257677	      0.88288269	     -0.00068610	     -0.21671506	      0.00182929	      0.00013003	     23.29303938
      2.22896181	     -0.05767155	     -0.00062119	     -0.19886872	     -0.06257436	      0.88288286	     -0.00068595	     -0.21670369	      0.00181162	      0.00012056	     23.43257160
      2.23068462	     -0.05764084	     -0.00061873	     -0.19883777	     -0.06257126	      0.88288305	     -0.00068575	     -0.21668915	      0.00178868	      0.00010862	     23.49149980
      2.23198036	     -0.05761880	     -0.00061896	     -0.19881551	     -0.06256895	      0.88288319	     -0.00068559	     -0.21667839	      0.00177117	      0.00009985	     23.67247020
      2.23327611	     -0.05759733	     -0.00061736	     -0.19879384	     -0.06256667	      0.88288331	     -0.00068541	     -0.21666779	      0.00175376	      0.00009136	     23.70538495
      2.23486440	     -0.05757216	     -0.00061713	     -0.19876840	     -0.06256390	      0.88288345	     -0.00068519	     -0.21665499	      0.00173220	      0.00008118	     23.88264140
      2.23628393	     -0.05755044	     -0.00061511	     -0.19874648	     -0.06256145	      0.88288356	     -0.00068497	     -0.21664375	      0.00171307	      0.00007240	     23.88465710
      2.23770347	     -0.05752975	     -0.00061555	     -0.19872553	     -0.06255904	      0.88288365	     -0.00068475	     -0.21663269	      0.00169367	      0.00006380	     24.08104758
      2.23912300	     -0.05750960	     -0.00061347	     -0.19870517	     -0.06255665	      0.88288374	     -0.00068451	     -0.21662181	      0.00167448	      0.00005552	     24.06273078
      2.24054254	     -0.05749033	     -0.00061426	     -0.19868563	     -0.06255428	      0.88288381	     -0.00068426	     -0.21661110	      0.00165498	      0.00004741	     24.27438269
      2.24196207	     -0.05747142	     -0.00061208	     -0.19866651	     -0.06255195	      0.88288387	     -0.00068400	     -0.21660057	      0.00163572	      0.00003962	     24.23088908
      2.24338161	     -0.05745331	     -0.00061325	     -0.19864811	     -0.06254964	      0.88288392	     -0.00068372	     -0.21659019	      0.00161610	      0.00003197	     24.46451725
      2.24480114	     -0.05743551	     -0.00061092	     -0.19863011	     -0.06254736	      0.88288396	     -0.00068343	     -0.21657998	      0.00159675	      0.00002462	     24.39258891
      2.24606575	     -0.05742024	     -0.00061197	     -0.19861458	     -0.06254535	      0.88288399	     -0.00068316	     -0.21657101	      0.00157913	      0.00001815	     24.58455214
      2.24733036	     -0.05740541	     -0.00061086	     -0.19859954	     -0.06254336	      0.88288401	     -0.00068288	     -0.21656217	      0.00156162	      0.00001190	     24.58963620
      2.24887203	     -0.05738844	     -0.00061128	     -0.19858227	     -0.06254097	      0.88288402	     -0.00068253	     -0.21655156	      0.00153995	      0.00000443	     24.73972917
      2.25041370	     -0.05737269	     -0.00060982	     -0.19856626	     -0.06253862	      0.88288402	     -0.00068216	     -0.21654117	      0.00151827	     -0.00000278	     24.71419090
      2.25169513	     -0.05736092	     -0.00061116	     -0.19855421	     -0.06253668	      0.88288402	     -0.00068184	     -0.21653270	      0.00149988	     -0.00000871	     24.89238944
      2.25297655	     -0.05735016	     -0.00061054	     -0.19854321	     -0.06253477	      0.88288400	     -0.00068151	     -0.21652440	      0.00148157	     -0.00001454	     24.89144264
      2.25452788	     -0.05733892	     -0.00061157	     -0.19853165	     -0.06253249	      0.88288397	     -0.00068110	     -0.21651461	      0.00145911	     -0.00002167	     25.04639132
      2.25607921	     -0.05732950	     -0.00061047	     -0.19852195	     -0.06253025	      0.88288393	     -0.00068067	     -0.21650512	      0.00143676	     -0.00002890	     25.00212817
      2.25731442	     -0.05732368	     -0.00061225	     -0.19851584	     -0.06252848	      0.88288390	     -0.00068031	     -0.21649780	      0.00141866	     -0.00003493	     25.18774911
      2.25854962	     -0.05731921	     -0.00061212	     -0.19851113	     -0.06252674	      0.88288385	     -0.00067995	     -0.21649071	      0.00140072	     -0.00004117	     25.19300172
      2.26016090	     -0.05731648	     -0.00061348	     -0.19850804	     -0.06252450	      0.88288377	     -0.00067946	     -0.21648184	      0.00137715	     -0.00004986	     25.33467087
      2.26177218	     -0.05731796	     -0.00061290	     -0.19850921	     -0.06252230	      0.88288369	     -0.00067896	     -0.21647350	      0.00135382	     -0.00005929	     25.27409071
      2.26296934	     -0.05732233	     -0.00061512	     -0.19851328	     -0.06252069	      0.88288361	     -0.00067857	     -0.21646769	      0.00133634	     -0.00006702	     25.45767345
      2.26416651	     -0.05732911	     -0.00061552	     -0.19851981	     -0.06251910	      0.88288353	     -0.00067818	     -0.21646226	      0.00131919	     -0.00007536	     25.46076414
      2.26585101	     -0.05734300	     -0.00061746	     -0.19853331	     -0.06251690	      0.88288339	     -0.00067761	     -0.21645529	      0.00129533	     -0.00008842	     25.59234761
      2.26753550	     -0.05736207	     -0.00061748	     -0.19855205	     -0.06251474	      0.88288323	     -0.00067702	     -0.21644919	      0.00127229	     -0.00010307	     25.50530602
      2.26867723	     -0.05737802	     -0.00062017	     -0.19856770	     -0.06251329	      0.88288310	     -0.00067661	     -0.21644558	      0.00125684	     -0.00011409	     25.69456487
      2.26981896	     -0.05739601	     -0.00062105	     -0.19858546	     -0.06251187	      0.88288297	     -0.00067619	     -0.21644240	      0.00124199	     -0.00012593	     25.69425774
      2.27163151	     -0.05742861	     -0.00062340	     -0.19861766	     -0.06250964	      0.88288272	     -0.00067552	     -0.21643828	      0.00121928	     -0.00014654	     25.79589019
      2.27310817	     -0.05745834	     -0.00062424	     -0.19864710	     -0.06250785	      0.88288249	     -0.00067495	     -0.21643576	      0.00120186	     -0.00016495	     25.74612842
      2.27458482	     -0.05749089	     -0.00062699	     -0.19867933	     -0.06250609	      0.88288223	     -0.00067437	     -0.21643397	      0.00118521	     -0.00018484	     25.90778273
      2.27606148	     -0.05752570	     -0.00062739	     -0.19871387	     -0.06250435	      0.88288194	     -0.00067377	     -0.21643292	      0.00116981	     -0.00020598	     25.76793071
      2.27736147	     -0.05755814	     -0.00063047	     -0.19874603	     -0.06250284	      0.88288166	     -0.00067324	     -0.21643257	      0.00115682	     -0.00022564	     25.94511372
      2.27866146	     -0.05759214	     -0.00063147	     -0.19877981	     -0.06250134	      0.88288136	     -0.00067269	     -0.21643276	      0.00114482	     -0.00024602	     25.85453245
      2.27996146	     -0.05762797	     -0.00063380	     -0.19881539	     -0.06249986	      0.88288102	     -0.00067214	     -0.21643346	      0.00113344	     -0.00026712	     25.91281373
      2.28169653	     -0.05767863	     -0.00063550	     -0.19886575	     -0.06249791	      0.88288053	     -0.00067138	     -0.21643520	      0.00111958	     -0.00029612	     25.80493228
      2.28302904	     -0.05771929	     -0.00063856	     -0.19890616	     -0.06249642	      0.88288013	     -0.00067079	     -0.21643714	      0.00110973	     -0.00031900	     25.92030259
      2.28436155	     -0.05776126	     -0.00063973	     -0.19894792	     -0.06249495	      0.88287968	     -0.00067019	     -0.21643958	      0.00110097	     -0.00034219	     25.80241210
      2.28569407	     -0.05780496	     -0.00064226	     -0.19899140	     -0.06249349	      0.88287921	     -0.00066958	     -0.21644251	      0.00109299	     -0.00036566	     25.83638991
      2.28740149	     -0.05786386	     -0.00064396	     -0.19905006	     -0.06249163	      0.88287856	     -0.00066878	     -0.21644696	      0.00108430	     -0.00039588	     25.68176852
      2.28871505	     -0.05791161	     -0.00064724	     -0.19909760	     -0.06249021	      0.88287803	     -0.00066816	     -0.21645093	      0.00107848	     -0.00041923	     25.76873869
      2.29002861	     -0.05796078	     -0.00064868	     -0.19914661	     -0.06248879	      0.88287746	     -0.00066752	     -0.21645538	      0.00107378	     -0.00044247	     25.63280504
      2.29160870	     -0.05802160	     -0.00065213	     -0.19920720	     -0.06248710	      0.88287674	     -0.00066675	     -0.21646132	      0.00106917	     -0.00047027	     25.66604514
      2.29318879	     -0.05808362	     -0.00065309	     -0.19926907	     -0.06248541	      0.88287598	     -0.00066596	     -0.21646788	      0.00106616	     -0.00049763	     25.41688337
      2.29439605	     -0.05813199	     -0.00065667	     -0.19931726	     -0.06248413	      0.88287536	     -0.00066536	     -0.21647326	      0.00106446	     -0.00051826	     25.51480160
      2.29560331	     -0.05818106	     -0.00065840	     -0.19936622	     -0.06248284	      0.88287472	     -0.00066474	     -0.21647895	      0.00106372	     -0.00053844	     25.39623990
      2.29730415	     -0.05825170	     -0.00066224	     -0.19943667	     -0.06248103	      0.88287379	     -0.00066386	     -0.21648747	      0.00106381	     -0.00056609	     25.36234023
      2.29878820	     -0.05831495	     -0.00066451	     -0.19949979	     -0.06247945	      0.88287293	     -0.00066309	     -0.21649537	      0.00106518	     -0.00058925	     25.17448661
      2.30027224	     -0.05838000	     -0.00066904	     -0.19956467	     -0.06247787	      0.88287204	     -0.00066230	     -0.21650370	      0.00106739	     -0.00061151	     25.21400836
      2.30175629	     -0.05844594	     -0.00067103	     -0.19963052	     -0.06247629	      0.88287111	     -0.00066151	     -0.21651246	      0.00107093	     -0.00063262	     24.94587630
      2.30306741	     -0.05850503	     -0.00067567	     -0.19968946	     -0.06247488	      0.88287027	     -0.00066081	     -0.21652053	      0.00107463	     -0.00065037	     25.00643493
      2.30437854	     -0.05856472	     -0.00067828	     -0.19974907	     -0.06247347	      0.88286941	     -0.00066009	     -0.21652889	      0.00107936	     -0.00066707	     24.81755160
      2.30568967	     -0.05862519	     -0.00068231	     -0.19980942	     -0.06247205	      0.88286852	     -0.00065938	     -0.21653754	      0.00108474	     -0.00068275	     24.77365838
      2.30746419	     -0.05870751	     -0.00068652	     -0.19989164	     -0.06247012	      0.88286729	     -0.00065840	     -0.21654969	      0.00109338	     -0.00070214	     24.54752961
      2.30881465	     -0.05877054	     -0.00069157	     -0.19995456	     -0.06246864	      0.88286634	     -0.00065765	     -0.21655925	      0.00110068	     -0.00071548	     24.56537039
      2.31016511	     -0.05883383	     -0.00069478	     -0.20001779	     -0.06246714	      0.88286536	     -0.00065689	     -0.21656906	      0.00110893	     -0.00072746	     24.35742652
      2.31151557	     -0.05889775	     -0.00069942	     -0.20008163	     -0.06246564	      0.88286437	     -0.00065613	     -0.21657912	      0.00111779	     -0.00073816	     24.30365989
      2.31325240	     -0.05898023	     -0.00070379	     -0.20016405	     -0.06246369	      0.88286308	     -0.00065515	     -0.21659244	      0.00113046	     -0.00074992	     24.04160842
      2.31458036	     -0.05904311	     -0.00070902	     -0.20022685	     -0.06246218	      0.88286208	     -0.00065440	     -0.21660287	      0.00114076	     -0.00075750	     24.05772405
      2.31590831	     -0.05910527	     -0.00071232	     -0.20028899	     -0.06246066	      0.88286107	     -0.00065364	     -0.21661349	      0.00115198	     -0.00076376	     23.84972541
      2.31751557	     -0.05918012	     -0.00071808	     -0.20036380	     -0.06245879	      0.88285984	     -0.00065271	     -0.21662657	      0.00116633	     -0.00076970	     23.80490926
      2.31912284	     -0.05925401	     -0.00072135	     -0.20043770	     -0.06245691	      0.88285860	     -0.00065178	     -0.21663987	      0.00118194	     -0.00077375	     23.46486153
      2.32034255	     -0.05930968	     -0.00072660	     -0.20049333	     -0.06245546	      0.88285765	     -0.00065108	     -0.21665008	      0.00119413	     -0.00077570	     23.51324825
      2.32156225	     -0.05936446	     -0.00072983	     -0.20054813	     -0.06245399	      0.88285670	     -0.00065037	     -0.21666038	      0.00120708	     -0.00077659	     23.33590111
      2.32329521	     -0.05944123	     -0.00073556	     -0.20062489	     -0.06245189	      0.88285536	     -0.00064936	     -0.21667514	      0.00122626	     -0.00077623	     23.22784108
      2.32480146	     -0.05950714	     -0.00073921	     -0.20069084	     -0.06245003	      0.88285419	     -0.00064848	     -0.21668806	      0.00124391	     -0.00077437	     22.97386935
      2.32630771	     -0.05957233	     -0.00074491	     -0.20075604	     -0.06244814	      0.88285303	     -0.00064760	     -0.21670106	      0.00126208	     -0.00077122	     22.96794234
      2.32781396	     -0.05963659	     -0.00074797	     -0.20082038	     -0.06244622	      0.88285187	     -0.00064671	     -0.21671412	      0.00128127	     -0.00076669	     22.63898201
      2.32914146	     -0.05969287	     -0.00075346	     -0.20087668	     -0.06244451	      0.88285085	     -0.00064594	     -0.21672568	      0.00129845	     -0.00076170	     22.66220353
      2.33046897	     -0.05974835	     -0.00075672	     -0.20093222	     -0.06244278	      0.88284985	     -0.00064516	     -0.21673727	      0.00131638	     -0.00075565	     22.42801410
      2.33179647	     -0.05980309	     -0.00076119	     -0.20098701	     -0.06244102	      0.88284885	     -0.00064438	     -0.21674889	      0.00133465	     -0.00074871	     22.34223939
      2.33360287	     -0.05987599	     -0.00076571	     -0.20106002	     -0.06243858	      0.88284750	     -0.00064332	     -0.21676470	      0.00136044	     -0.00073782	     22.06611610
      2.33497022	     -0.05993024	     -0.00077087	     -0.20111433	     -0.06243671	      0.88284650	     -0.00064251	     -0.21677665	      0.00138034	     -0.00072863	     22.04943551
      2.33633757	     -0.05998382	     -0.00077407	     -0.20116802	     -0.06243481	      0.88284551	     -0.00064171	     -0.21678858	      0.00140093	     -0.00071860	     21.81847596
      2.33770491	     -0.06003694	     -0.00077856	     -0.20122122	     -0.06243288	      0.88284454	     -0.00064091	     -0.21680048	      0.00142186	     -0.00070795	     21.73977261
      2.33947151	     -0.06010389	     -0.00078266	     -0.20128832	     -0.06243034	      0.88284330	     -0.00063988	     -0.21681582	      0.00144982	     -0.00069327	     21.47022860
      2.34081609	     -0.06015345	     -0.00078763	     -0.20133797	     -0.06242838	      0.88284237	     -0.00063910	     -0.21682743	      0.00147142	     -0.00068154	     21.46608688
      2.34216066	     -0.06020160	     -0.00079063	     -0.20138626	     -0.06242638	      0.88284147	     -0.00063832	     -0.21683896	      0.00149367	     -0.00066929	     21.25978624
      2.34379295	     -0.06025836	     -0.00079588	     -0.20144315	     -0.06242392	      0.88284039	     -0.00063738	     -0.21685281	      0.00152101	     -0.00065387	     21.19865461
      2.34542523	     -0.06031241	     -0.00079824	     -0.20149741	     -0.06242142	      0.88283933	     -0.00063644	     -0.21686646	      0.00154918	     -0.00063776	     20.88705116
      2.34665593	     -0.06035160	     -0.00080273	     -0.20153671	     -0.06241950	      0.88283855	     -0.00063574	     -0.21687658	      0.00157041	     -0.00062528	     20.91763569
      2.34788663	     -0.06038937	     -0.00080515	     -0.20157463	     -0.06241755	      0.88283779	     -0.00063504	     -0.21688653	      0.00159210	     -0.00061239	     20.75984503
      2.34965182	     -0.06044103	     -0.00080967	     -0.20162650	     -0.06241471	      0.88283673	     -0.00063404	     -0.21690049	      0.00162342	     -0.00059335	     20.65976109
      2.35117911	     -0.06048287	     -0.00081212	     -0.20166855	     -0.06241221	      0.88283584	     -0.00063318	     -0.21691224	      0.00165095	     -0.00057629	     20.45357018
      2.35270640	     -0.06052166	     -0.00081651	     -0.20170751	     -0.06240967	      0.88283497	     -0.00063233	     -0.21692362	      0.00167845	     -0.00055878	     20.45178984
      2.35423369	     -0.06055653	     -0.00081798	     -0.20174263	     -0.06240709	      0.88283413	     -0.00063148	     -0.21693457	      0.00170640	     -0.00054061	     20.20450322
      2.35557108	     -0.06058443	     -0.00082196	     -0.20177068	     -0.06240479	      0.88283342	     -0.00063075	     -0.21694376	      0.00173059	     -0.00052424	     20.22788942
      2.35690848	     -0.06060973	     -0.00082361	     -0.20179619	     -0.06240246	      0.88283273	     -0.00063002	     -0.21695255	      0.00175499	     -0.00050727	     20.06565056
      2.35824587	     -0.06063300	     -0.00082642	     -0.20181964	     -0.06240009	      0.88283206	     -0.00062929	     -0.21696091	      0.00177916	     -0.00048978	     20.01178956
      2.36009207	     -0.06066174	     -0.00082866	     -0.20184867	     -0.06239678	      0.88283118	     -0.00062830	     -0.21697177	      0.00181246	     -0.00046474	     19.83340318
      2.36146788	     -0.06068108	     -0.00083190	     -0.20186820	     -0.06239427	      0.88283055	     -0.00062757	     -0.21697933	      0.00183689	     -0.00044553	     19.83876700
      2.36284368	     -0.06069804	     -0.00083318	     -0.20188538	     -0.06239172	      0.88282995	     -0.00062685	     -0.21698643	      0.00186136	     -0.00042576	     19.70566853
      2.36421948	     -0.06071292	     -0.00083564	     -0.20190045	     -0.06238915	      0.88282938	     -0.00062614	     -0.21699305	      0.00188549	     -0.00040559	     19.67553925
      2.36602218	     -0.06072884	     -0.00083708	     -0.20191668	     -0.06238572	      0.88282867	     -0.00062522	     -0.21700100	      0.00191698	     -0.00037847	     19.53158496
      2.36736932	     -0.06073829	     -0.00084001	     -0.20192630	     -0.06238312	      0.88282818	     -0.00062454	     -0.21700638	      0.00194004	     -0.00035782	     19.55811321
      2.36871647	     -0.06074524	     -0.00084095	     -0.20193348	     -0.06238049	      0.88282771	     -0.00062387	     -0.21701127	      0.00196305	     -0.00033679	     19.45614531
      2.37037448	     -0.06075084	     -0.00084369	     -0.20193931	     -0.06237721	      0.88282717	     -0.00062306	     -0.21701661	      0.00199080	     -0.00031055	     19.45994562
      2.37185574	     -0.06075281	     -0.00084408	     -0.20194155	     -0.06237425	      0.88282673	     -0.00062234	     -0.21702074	      0.00201541	     -0.00028669	     19.33463143
      2.37333700	     -0.06075213	     -0.00084682	     -0.20194106	     -0.06237124	      0.88282632	     -0.00062164	     -0.21702425	      0.00203933	     -0.00026255	     19.38493798
      2.37481825	     -0.06074827	     -0.00084679	     -0.20193747	     -0.06236821	      0.88282595	     -0.00062095	     -0.21702713	      0.00206306	     -0.00023802	     19.25676174
      2.37629951	     -0.06074196	     -0.00084961	     -0.20193135	     -0.06236513	      0.88282562	     -0.00062028	     -0.21702938	      0.00208592	     -0.00021329	     19.33191421
      2.37778077	     -0.06073267	     -0.00084921	     -0.20192232	     -0.06236203	      0.88282532	     -0.00061961	     -0.21703100	      0.00210852	     -0.00018821	     19.19738521
      2.37926202	     -0.06072120	     -0.00085221	     -0.20191103	     -0.06235889	      0.88282506	     -0.00061896	     -0.21703200	      0.00213008	     -0.00016306	     19.30361357
      2.38074328	     -0.06070693	     -0.00085141	     -0.20189702	     -0.06235572	      0.88282484	     -0.00061832	     -0.21703240	      0.00215131	     -0.00013765	     19.16070201
      2.38205649	     -0.06069277	     -0.00085393	     -0.20188301	     -0.06235288	      0.88282467	     -0.00061777	     -0.21703225	      0.00216915	     -0.00011514	     19.24791566
      2.38336970	     -0.06067673	     -0.00085416	     -0.20186716	     -0.06235002	      0.88282454	     -0.00061723	     -0.21703164	      0.00218659	     -0.00009253	     19.19406955
      2.38498593	     -0.06065491	     -0.00085602	     -0.20184555	     -0.06234647	      0.88282441	     -0.00061658	     -0.21703029	      0.00220696	     -0.00006479	     19.24988827
      2.38660215	     -0.06063020	     -0.00085571	     -0.20182108	     -0.06234288	      0.88282433	     -0.00061594	     -0.21702828	      0.00222650	     -0.00003711	     19.18000496
      2.38793398	     -0.06060808	     -0.00085782	     -0.20179910	     -0.06233991	      0.88282429	     -0.00061544	     -0.21702613	      0.00224152	     -0.00001454	     19.28285767
      2.38926581	     -0.06058400	     -0.00085776	     -0.20177520	     -0.06233691	      0.88282429	     -0.00061494	     -0.21702355	      0.00225602	      0.00000791	     19.25468706
      2.39089140	     -0.06055262	     -0.00085930	     -0.20174399	     -0.06233323	      0.88282432	     -0.00061435	     -0.21701981	      0.00227250	      0.00003490	     19.34607387
      2.39251698	     -0.06051865	     -0.00085843	     -0.20171025	     -0.06232953	      0.88282440	     -0.00061378	     -0.21701545	      0.00228810	      0.00006151	     19.29806496
      2.39379583	     -0.06049074	     -0.00086035	     -0.20168245	     -0.06232659	      0.88282449	     -0.00061335	     -0.21701159	      0.00229930	      0.00008199	     19.42428731
      2.39507467	     -0.06046135	     -0.00086018	     -0.20165320	     -0.06232365	      0.88282461	     -0.00061293	     -0.21700736	      0.00231002	      0.00010218	     19.42845692
      2.39676732	     -0.06042070	     -0.00086133	     -0.20161271	     -0.06231972	      0.88282481	     -0.00061239	     -0.21700121	      0.00232300	      0.00012823	     19.53905027
      2.39845997	     -0.06037762	     -0.00086020	     -0.20156983	     -0.06231578	      0.88282505	     -0.00061188	     -0.21699446	      0.00233504	      0.00015360	     19.52470430
      2.39969052	     -0.06034534	     -0.00086195	     -0.20153763	     -0.06231290	      0.88282525	     -0.00061152	     -0.21698917	      0.00234280	      0.00017145	     19.66633848
      2.40092107	     -0.06031177	     -0.00086169	     -0.20150418	     -0.06231002	      0.88282547	     -0.00061117	     -0.21698357	      0.00235017	      0.00018894	     19.69882197
      2.40270111	     -0.06026139	     -0.00086243	     -0.20145394	     -0.06230582	      0.88282583	     -0.00061069	     -0.21697492	      0.00235970	      0.00021343	     19.83195314
      2.40420880	     -0.06021683	     -0.00086167	     -0.20140952	     -0.06230226	      0.88282616	     -0.00061030	     -0.21696710	      0.00236699	      0.00023351	     19.86657173
      2.40571648	     -0.06017108	     -0.00086285	     -0.20136386	     -0.06229869	      0.88282653	     -0.00060993	     -0.21695882	      0.00237327	      0.00025287	     20.03266431
      2.40722416	     -0.06012362	     -0.00086142	     -0.20131654	     -0.06229511	      0.88282692	     -0.00060957	     -0.21695011	      0.00237903	      0.00027164	     20.04616175
      2.40873185	     -0.06007506	     -0.00086316	     -0.20126805	     -0.06229151	      0.88282735	     -0.00060924	     -0.21694096	      0.00238371	      0.00028963	     20.26712571
      2.41002500	     -0.06003187	     -0.00086147	     -0.20122498	     -0.06228843	      0.88282773	     -0.00060897	     -0.21693278	      0.00238743	      0.00030464	     20.25716915
      2.41131816	     -0.05998802	     -0.00086193	     -0.20118120	     -0.06228534	      0.88282814	     -0.00060871	     -0.21692429	      0.00239039	      0.00031911	     20.39167129
      2.41294355	     -0.05993121	     -0.00086084	     -0.20112451	     -0.06228145	      0.88282867	     -0.00060841	     -0.21691318	      0.00239350	      0.00033667	     20.47568900
      2.41456894	     -0.05987297	     -0.00086172	     -0.20106633	     -0.06227756	      0.88282923	     -0.00060813	     -0.21690159	      0.00239558	      0.00035344	     20.69492638
      2.41585722	     -0.05982522	     -0.00085981	     -0.20101869	     -0.06227447	      0.88282969	     -0.00060792	     -0.21689206	      0.00239686	      0.00036635	     20.70798104
      2.41714551	     -0.05977668	     -0.00085993	     -0.20097020	     -0.06227138	      0.88283017	     -0.00060773	     -0.21688221	      0.00239741	      0.00037881	     20.84933359
      2.41879988	     -0.05971272	     -0.00085848	     -0.20090633	     -0.06226742	      0.88283081	     -0.00060750	     -0.21686912	      0.00239743	      0.00039431	     20.95099968
      2.42045425	     -0.05964761	     -0.00085920	     -0.20084126	     -0.06226345	      0.88283148	     -0.00060730	     -0.21685552	      0.00239631	      0.00040916	     21.19637597
      2.42168190	     -0.05959801	     -0.00085692	     -0.20079174	     -0.06226051	      0.88283199	     -0.00060716	     -0.21684512	      0.00239510	      0.00041988	     21.20460745
      2.42290954	     -0.05954834	     -0.00085658	     -0.20074211	     -0.06225757	      0.88283251	     -0.00060703	     -0.21683446	      0.00239320	      0.00043022	     21.33753810
      2.42465246	     -0.05947725	     -0.00085481	     -0.20067109	     -0.06225340	      0.88283327	     -0.00060688	     -0.21681892	      0.00238972	      0.00044435	     21.46326223
      2.42614339	     -0.05941651	     -0.00085461	     -0.20061038	     -0.06224984	      0.88283394	     -0.00060676	     -0.21680527	      0.00238582	      0.00045579	     21.64819018
      2.42763432	     -0.05935542	     -0.00085230	     -0.20054935	     -0.06224629	      0.88283463	     -0.00060666	     -0.21679134	      0.00238137	      0.00046668	     21.72050327
      2.42912525	     -0.05929487	     -0.00085253	     -0.20048880	     -0.06224274	      0.88283533	     -0.00060658	     -0.21677715	      0.00237602	      0.00047681	     21.94179177
      2.43061618	     -0.05923400	     -0.00084940	     -0.20042799	     -0.06223921	      0.88283605	     -0.00060652	     -0.21676272	      0.00237027	      0.00048626	     21.97805443
      2.43189365	     -0.05918278	     -0.00084979	     -0.20037676	     -0.06223618	      0.88283668	     -0.00060647	     -0.21675021	      0.00236456	      0.00049363	     22.17237353
      2.43317112	     -0.05913154	     -0.00084791	     -0.20032554	     -0.06223316	      0.88283731	     -0.00060644	     -0.21673756	      0.00235857	      0.00050044	     22.24820120
      2.43478068	     -0.05906785	     -0.00084706	     -0.20026185	     -0.06222937	      0.88283812	     -0.00060642	     -0.21672148	      0.00235027	      0.00050801	     22.44061398
      2.43639024	     -0.05900459	     -0.00084404	     -0.20019862	     -0.06222560	      0.88283895	     -0.00060642	     -0.21670527	      0.00234148	      0.00051450	     22.51574647
      2.43766249	     -0.05895594	     -0.00084414	     -0.20014993	     -0.06222262	      0.88283960	     -0.00060643	     -0.21669238	      0.00233386	      0.00051872	     22.70910794
      2.43893474	     -0.05890758	     -0.00084212	     -0.20010158	     -0.06221966	      0.88284027	     -0.00060645	     -0.21667945	      0.00232601	      0.00052227	     22.78703567
      2.44057399	     -0.05884651	     -0.00084098	     -0.20004049	     -0.06221586	      0.88284113	     -0.00060649	     -0.21666275	      0.00231523	      0.00052568	     22.98351911
      2.44221324	     -0.05878581	     -0.00083740	     -0.19997981	     -0.06221207	      0.88284199	     -0.00060655	     -0.21664602	      0.00230404	      0.00052788	     23.05094226
      2.44342410	     -0.05874209	     -0.00083747	     -0.19993604	     -0.06220929	      0.88284263	     -0.00060661	     -0.21663366	      0.00229518	      0.00052862	     23.24083240
      2.44463496	     -0.05869834	     -0.00083543	     -0.19989228	     -0.06220651	      0.88284327	     -0.00060668	     -0.21662130	      0.00228615	      0.00052875	     23.32139079
      2.44636506	     -0.05863687	     -0.00083363	     -0.19983077	     -0.06220257	      0.88284418	     -0.00060678	     -0.21660364	      0.00227262	      0.00052774	     23.51353231
      2.44784187	     -0.05858479	     -0.00083056	     -0.19977869	     -0.06219922	      0.88284496	     -0.00060689	     -0.21658858	      0.00226072	      0.00052585	     23.59425128
      2.44931867	     -0.05853416	     -0.00082952	     -0.19972799	     -0.06219589	      0.88284574	     -0.00060701	     -0.21657355	      0.00224823	      0.00052299	     23.79758321
      2.45079547	     -0.05848365	     -0.00082570	     -0.19967748	     -0.06219258	      0.88284651	     -0.00060713	     -0.21655856	      0.00223553	      0.00051932	     23.84221045
      2.45227228	     -0.05843482	     -0.00082520	     -0.19962857	     -0.06218929	      0.88284727	     -0.00060728	     -0.21654362	      0.00222217	      0.00051472	     24.09070477
      2.45353214	     -0.05839293	     -0.00082149	     -0.19958668	     -0.06218650	      0.88284791	     -0.00060740	     -0.21653091	      0.00221073	      0.00051024	     24.09626063
      2.45479200	     -0.05835230	     -0.00082001	     -0.19954600	     -0.06218372	      0.88284855	     -0.00060754	     -0.21651825	      0.00219886	      0.00050514	     24.24339251
      2.45639193	     -0.05830122	     -0.00081649	     -0.19949488	     -0.06218021	      0.88284936	     -0.00060772	     -0.21650223	      0.00218357	      0.00049791	     24.34000479
      2.45799186	     -0.05825190	     -0.00081500	     -0.19944548	     -0.06217673	      0.88285015	     -0.00060791	     -0.21648629	      0.00216775	      0.00048981	     24.56932213
      2.45924862	     -0.05821331	     -0.00081116	     -0.19940687	     -0.06217402	      0.88285076	     -0.00060807	     -0.21647385	      0.00215525	      0.00048299	     24.57608645
      2.46050539	     -0.05817601	     -0.00080942	     -0.19936951	     -0.06217131	      0.88285136	     -0.00060824	     -0.21646146	      0.00214237	      0.00047572	     24.71366421
      2.46213515	     -0.05812824	     -0.00080560	     -0.19932169	     -0.06216784	      0.88285213	     -0.00060846	     -0.21644549	      0.00212543	      0.00046578	     24.80203765
      2.46376490	     -0.05808237	     -0.00080414	     -0.19927571	     -0.06216439	      0.88285288	     -0.00060870	     -0.21642964	      0.00210793	      0.00045525	     25.03998934
      2.46496112	     -0.05804863	     -0.00080026	     -0.19924194	     -0.06216187	      0.88285342	     -0.00060887	     -0.21641809	      0.00209505	      0.00044730	     25.01990290
      2.46615734	     -0.05801615	     -0.00079844	     -0.19920938	     -0.06215938	      0.88285395	     -0.00060905	     -0.21640661	      0.00208181	      0.00043909	     25.13493085
      2.46787996	     -0.05797012	     -0.00079463	     -0.19916327	     -0.06215581	      0.88285470	     -0.00060932	     -0.21639020	      0.00206252	      0.00042701	     25.22660825
      2.46934643	     -0.05793240	     -0.00079277	     -0.19912544	     -0.06215279	      0.88285531	     -0.00060956	     -0.21637636	      0.00204572	      0.00041649	     25.38530631
      2.47081289	     -0.05789492	     -0.00078878	     -0.19908790	     -0.06214981	      0.88285592	     -0.00060980	     -0.21636264	      0.00202881	      0.00040587	     25.41254641
      2.47227936	     -0.05785940	     -0.00078744	     -0.19905226	     -0.06214684	      0.88285650	     -0.00061005	     -0.21634904	      0.00201150	      0.00039511	     25.60517526
      2.47374582	     -0.05782366	     -0.00078257	     -0.19901646	     -0.06214391	      0.88285708	     -0.00061030	     -0.21633557	      0.00199424	      0.00038439	     25.58192260
      2.47499007	     -0.05779505	     -0.00078170	     -0.19898773	     -0.06214143	      0.88285755	     -0.00061051	     -0.21632423	      0.00197920	      0.00037521	     25.74476735
      2.47623432	     -0.05776634	     -0.00077854	     -0.19895895	     -0.06213898	      0.88285801	     -0.00061073	     -0.21631299	      0.00196420	      0.00036610	     25.77278957
      2.47782961	     -0.05773085	     -0.00077602	     -0.19892333	     -0.06213586	      0.88285858	     -0.00061102	     -0.21629871	      0.00194472	      0.00035444	     25.90769199
      2.47942491	     -0.05769558	     -0.00077134	     -0.19888798	     -0.06213278	      0.88285914	     -0.00061130	     -0.21628458	      0.00192527	      0.00034292	     25.91156309
      2.48066793	     -0.05766959	     -0.00077030	     -0.19886186	     -0.06213039	      0.88285956	     -0.00061153	     -0.21627367	      0.00190984	      0.00033396	     26.05884614
      2.48191096	     -0.05764353	     -0.00076715	     -0.19883572	     -0.06212803	      0.88285997	     -0.00061175	     -0.21626286	      0.00189450	      0.00032513	     26.07906246
      2.48353665	     -0.05761077	     -0.00076456	     -0.19880282	     -0.06212496	      0.88286049	     -0.00061204	     -0.21624885	      0.00187426	      0.00031368	     26.20274169
      2.48516234	     -0.05757820	     -0.00075958	     -0.19877017	     -0.06212193	      0.88286099	     -0.00061234	     -0.21623501	      0.00185415	      0.00030242	     26.18154003
      2.48634484	     -0.05755598	     -0.00075877	     -0.19874782	     -0.06211975	      0.88286134	     -0.00061255	     -0.21622504	      0.00183931	      0.00029426	     26.31823882
      2.48752735	     -0.05753353	     -0.00075588	     -0.19872528	     -0.06211758	      0.88286169	     -0.00061277	     -0.21621516	      0.00182462	      0.00028623	     26.33319611
      2.48924967	     -0.05750177	     -0.00075285	     -0.19869338	     -0.06211446	      0.88286217	     -0.00061307	     -0.21620093	      0.00180312	      0.00027467	     26.43401788
      2.49070861	     -0.05747541	     -0.00074899	     -0.19866691	     -0.06211184	      0.88286256	     -0.00061333	     -0.21618904	      0.00178500	      0.00026507	     26.42096126
      2.49216754	     -0.05745032	     -0.00074720	     -0.19864168	     -0.06210925	      0.88286294	     -0.00061359	     -0.21617729	      0.00176670	      0.00025556	     26.54745681
      2.49362648	     -0.05742512	     -0.00074273	     -0.19861638	     -0.06210669	      0.88286331	     -0.00061384	     -0.21616569	      0.00174859	      0.00024624	     26.48769328
      2.49508541	     -0.05740150	     -0.00074176	     -0.19859259	     -0.06210415	      0.88286366	     -0.00061410	     -0.21615422	      0.00173021	      0.00023695	     26.66738025
      2.49631857	     -0.05738110	     -0.00073776	     -0.19857212	     -0.06210203	      0.88286395	     -0.00061430	     -0.21614465	      0.00171492	      0.00022926	     26.57214241
      2.49755172	     -0.05736191	     -0.00073602	     -0.19855281	     -0.06209992	      0.88286423	     -0.00061451	     -0.21613517	      0.00169947	      0.00022158	     26.64041757
      2.49914290	     -0.05733780	     -0.00073224	     -0.19852857	     -0.06209723	      0.88286457	     -0.00061477	     -0.21612310	      0.00167966	      0.00021172	     26.62071091
      2.50073408	     -0.05731558	     -0.00073057	     -0.19850618	     -0.06209457	      0.88286490	     -0.00061503	     -0.21611121	      0.00165973	      0.00020176	     26.75539869
      2.50196773	     -0.05729862	     -0.00072671	     -0.19848913	     -0.06209254	      0.88286514	     -0.00061522	     -0.21610215	      0.00164454	      0.00019401	     26.65364290
      2.50320138	     -0.05728306	     -0.00072493	     -0.19847344	     -0.06209052	      0.88286538	     -0.00061541	     -0.21609321	      0.00162924	      0.00018608	     26.70738208
      2.50482341	     -0.05726364	     -0.00072115	     -0.19845389	     -0.06208789	      0.88286567	     -0.00061564	     -0.21608168	      0.00160936	      0.00017544	     26.66991026
      2.50644544	     -0.05724641	     -0.00071973	     -0.19843647	     -0.06208530	      0.88286595	     -0.00061587	     -0.21607042	      0.00158950	      0.00016437	     26.81468698
      2.50761988	     -0.05723432	     -0.00071599	     -0.19842430	     -0.06208344	      0.88286614	     -0.00061603	     -0.21606244	      0.00157548	      0.00015615	     26.68049769
      2.50879431	     -0.05722365	     -0.00071427	     -0.19841350	     -0.06208160	      0.88286631	     -0.00061619	     -0.21605461	      0.00156145	      0.00014761	     26.71068126
      2.51051475	     -0.05721012	     -0.00071060	     -0.19839982	     -0.06207893	      0.88286656	     -0.00061641	     -0.21604345	      0.00154132	      0.00013454	     26.65657300
      2.51196928	     -0.05720224	     -0.00070887	     -0.19839178	     -0.06207670	      0.88286674	     -0.00061658	     -0.21603435	      0.00152450	      0.00012278	     26.70391242
      2.51342381	     -0.05719775	     -0.00070524	     -0.19838717	     -0.06207449	      0.88286691	     -0.00061674	     -0.21602564	      0.00150819	      0.00011027	     26.58116181
      2.51487835	     -0.05719790	     -0.00070440	     -0.19838714	     -0.06207231	      0.88286707	     -0.00061689	     -0.21601740	      0.00149207	      0.00009673	     26.67459703
      2.51633288	     -0.05720127	     -0.00070028	     -0.19839042	     -0.06207015	      0.88286720	     -0.00061704	     -0.21600970	      0.00147671	      0.00008217	     26.47457750
      2.51756300	     -0.05720781	     -0.00070003	     -0.19839680	     -0.06206834	      0.88286729	     -0.00061715	     -0.21600364	      0.00146389	      0.00006881	     26.56122197
      2.51879312	     -0.05721653	     -0.00069764	     -0.19840542	     -0.06206655	      0.88286736	     -0.00061725	     -0.21599804	      0.00145170	      0.00005455	     26.45853269
      2.52038154	     -0.05723122	     -0.00069605	     -0.19841994	     -0.06206426	      0.88286744	     -0.00061737	     -0.21599150	      0.00143656	      0.00003465	     26.46421739
      2.52196995	     -0.05724827	     -0.00069237	     -0.19843688	     -0.06206198	      0.88286747	     -0.00061748	     -0.21598572	      0.00142242	      0.00001316	     26.27755397
      2.52320797	     -0.05726377	     -0.00069190	     -0.19845225	     -0.06206023	      0.88286748	     -0.00061755	     -0.21598174	      0.00141179	     -0.00000478	     26.34806250
      2.52444599	     -0.05728056	     -0.00068935	     -0.19846895	     -0.06205849	      0.88286746	     -0.00061761	     -0.21597820	      0.00140189	     -0.00002363	     26.22541478
      2.52606152	     -0.05730537	     -0.00068745	     -0.19849364	     -0.06205623	      0.88286740	     -0.00061768	     -0.21597426	      0.00138971	     -0.00004971	     26.21092856
      2.52767704	     -0.05733240	     -0.00068327	     -0.19852059	     -0.06205400	      0.88286730	     -0.00061772	     -0.21597108	      0.00137878	     -0.00007724	     25.98099678
      2.52886293	     -0.05735382	     -0.00068286	     -0.19854190	     -0.06205237	      0.88286720	     -0.00061775	     -0.21596921	      0.00137119	     -0.00009838	     26.05380437
      2.53004882	     -0.05737580	     -0.00068048	     -0.19856382	     -0.06205075	      0.88286707	     -0.00061776	     -0.21596771	      0.00136435	     -0.00012010	     25.93670160
      2.53175484	     -0.05740914	     -0.00067822	     -0.19859706	     -0.06204843	      0.88286683	     -0.00061777	     -0.21596616	      0.00135536	     -0.00015232	     25.88620884
      2.53321325	     -0.05743936	     -0.00067504	     -0.19862723	     -0.06204645	      0.88286659	     -0.00061775	     -0.21596541	      0.00134867	     -0.00018054	     25.70437119
      2.53467165	     -0.05747215	     -0.00067400	     -0.19865993	     -0.06204449	      0.88286631	     -0.00061772	     -0.21596516	      0.00134259	     -0.00020932	     25.72337125
      2.53613006	     -0.05750687	     -0.00067050	     -0.19869461	     -0.06204254	      0.88286598	     -0.00061767	     -0.21596545	      0.00133755	     -0.00023841	     25.47816844
      2.53758847	     -0.05754356	     -0.00067038	     -0.19873120	     -0.06204059	      0.88286561	     -0.00061761	     -0.21596627	      0.00133304	     -0.00026780	     25.57186064
      2.53882948	     -0.05757522	     -0.00066722	     -0.19876285	     -0.06203894	      0.88286526	     -0.00061754	     -0.21596735	      0.00133017	     -0.00029278	     25.32118958
      2.54007049	     -0.05760789	     -0.00066624	     -0.19879547	     -0.06203729	      0.88286488	     -0.00061746	     -0.21596876	      0.00132772	     -0.00031775	     25.29684148
      2.54166001	     -0.05765119	     -0.00066358	     -0.19883874	     -0.06203518	      0.88286435	     -0.00061734	     -0.21597103	      0.00132561	     -0.00034945	     25.11698155
      2.54324953	     -0.05769696	     -0.00066299	     -0.19888444	     -0.06203307	      0.88286377	     -0.00061720	     -0.21597382	      0.00132431	     -0.00038083	     25.14074622
      2.54450293	     -0.05773464	     -0.00066022	     -0.19892212	     -0.06203141	      0.88286328	     -0.00061708	     -0.21597640	      0.00132425	     -0.00040517	     24.89821329
      2.54575634	     -0.05777375	     -0.00065952	     -0.19896119	     -0.06202975	      0.88286276	     -0.00061694	     -0.21597931	      0.00132464	     -0.00042921	     24.86401081
      2.54736910	     -0.05782517	     -0.00065726	     -0.19901261	     -0.06202762	      0.88286204	     -0.00061675	     -0.21598352	      0.00132630	     -0.00045947	     24.67924976
      2.54898186	     -0.05787819	     -0.00065737	     -0.19906557	     -0.06202548	      0.88286128	     -0.00061653	     -0.21598822	      0.00132889	     -0.00048897	     24.72700726
      2.55018799	     -0.05791853	     -0.00065501	     -0.19910594	     -0.06202387	      0.88286067	     -0.00061635	     -0.21599205	      0.00133184	     -0.00051036	     24.47721171
      2.55139412	     -0.05795966	     -0.00065470	     -0.19914705	     -0.06202226	      0.88286005	     -0.00061616	     -0.21599613	      0.00133525	     -0.00053123	     24.43670528
      2.55308859	     -0.05801800	     -0.00065326	     -0.19920540	     -0.06201999	      0.88285912	     -0.00061588	     -0.21600226	      0.00134124	     -0.00055942	     24.26137469
      2.55455424	     -0.05806887	     -0.00065358	     -0.19925626	     -0.06201802	      0.88285828	     -0.00061561	     -0.21600790	      0.00134732	     -0.00058271	     24.24694152
      2.55601989	     -0.05812018	     -0.00065214	     -0.19930760	     -0.06201605	      0.88285741	     -0.00061533	     -0.21601385	      0.00135451	     -0.00060474	     24.02362063
      2.55748555	     -0.05817232	     -0.00065349	     -0.19935971	     -0.06201405	      0.88285651	     -0.00061503	     -0.21602009	      0.00136234	     -0.00062557	     24.06653673
      2.55895120	     -0.05822444	     -0.00065181	     -0.19941187	     -0.06201205	      0.88285558	     -0.00061471	     -0.21602661	      0.00137138	     -0.00064494	     23.77514375
      2.56021325	     -0.05826957	     -0.00065349	     -0.19945698	     -0.06201032	      0.88285476	     -0.00061442	     -0.21603241	      0.00137953	     -0.00066057	     23.82560839
      2.56147531	     -0.05831469	     -0.00065313	     -0.19950214	     -0.06200857	      0.88285391	     -0.00061412	     -0.21603839	      0.00138853	     -0.00067506	     23.65641877
      2.56306180	     -0.05837179	     -0.00065434	     -0.19955925	     -0.06200636	      0.88285283	     -0.00061372	     -0.21604614	      0.00140055	     -0.00069176	     23.61008995
      2.56464829	     -0.05842927	     -0.00065378	     -0.19961680	     -0.06200412	      0.88285172	     -0.00061329	     -0.21605414	      0.00141372	     -0.00070667	     23.35906218
      2.56592371	     -0.05847573	     -0.00065582	     -0.19966325	     -0.06200231	      0.88285081	     -0.00061294	     -0.21606075	      0.00142474	     -0.00071746	     23.40022296
      2.56719914	     -0.05852191	     -0.00065594	     -0.19970949	     -0.06200049	      0.88284989	     -0.00061257	     -0.21606751	      0.00143657	     -0.00072707	     23.23473396
      2.56880569	     -0.05857997	     -0.00065766	     -0.19976758	     -0.06199817	      0.88284871	     -0.00061209	     -0.21607621	      0.00145215	     -0.00073765	     23.19231109
      2.57041224	     -0.05863786	     -0.00065726	     -0.19982556	     -0.06199582	      0.88284752	     -0.00061158	     -0.21608511	      0.00146888	     -0.00074645	     22.92373418
      2.57164398	     -0.05868213	     -0.00065959	     -0.19986984	     -0.06199401	      0.88284660	     -0.00061118	     -0.21609207	      0.00148208	     -0.00075217	     22.97760371
      2.57287573	     -0.05872590	     -0.00066005	     -0.19991368	     -0.06199217	      0.88284567	     -0.00061076	     -0.21609912	      0.00149603	     -0.00075688	     22.83250639
      2.57455452	     -0.05878489	     -0.00066207	     -0.19997274	     -0.06198964	      0.88284439	     -0.00061017	     -0.21610885	      0.00151576	     -0.00076185	     22.77890230
      2.57623330	     -0.05884289	     -0.00066208	     -0.20003086	     -0.06198708	      0.88284311	     -0.00060956	     -0.21611872	      0.00153666	     -0.00076508	     22.50985206
      2.57742247	     -0.05888376	     -0.00066474	     -0.20007175	     -0.06198525	      0.88284220	     -0.00060911	     -0.21612577	      0.00155172	     -0.00076647	     22.57087522
      2.57861165	     -0.05892467	     -0.00066560	     -0.20011274	     -0.06198339	      0.88284129	     -0.00060865	     -0.21613288	      0.00156742	     -0.00076705	     22.43932384
      2.58038858	     -0.05898589	     -0.00066806	     -0.20017405	     -0.06198058	      0.88283993	     -0.00060794	     -0.21614362	      0.00159154	     -0.00076666	     22.36581970
      2.58187780	     -0.05903659	     -0.00066900	     -0.20022486	     -0.06197820	      0.88283879	     -0.00060733	     -0.21615273	      0.00161260	     -0.00076520	     22.17708166
      2.58336702	     -0.05908611	     -0.00067195	     -0.20027446	     -0.06197578	      0.88283765	     -0.00060669	     -0.21616190	      0.00163410	     -0.00076281	     22.20025691
      2.58485624	     -0.05913395	     -0.00067244	     -0.20032243	     -0.06197333	      0.88283651	     -0.00060604	     -0.21617110	      0.00165650	     -0.00075934	     21.95373166
      2.58634546	     -0.05918099	     -0.00067636	     -0.20036954	     -0.06197085	      0.88283539	     -0.00060538	     -0.21618028	      0.00167909	     -0.00075496	     22.06163287
      2.58760326	     -0.05921970	     -0.00067668	     -0.20040837	     -0.06196872	      0.88283444	     -0.00060480	     -0.21618802	      0.00169891	     -0.00075043	     21.80723094
      2.58886107	     -0.05925804	     -0.00067923	     -0.20044680	     -0.06196657	      0.88283350	     -0.00060421	     -0.21619572	      0.00171884	     -0.00074530	     21.78888456
      2.59048925	     -0.05930678	     -0.00068129	     -0.20049567	     -0.06196375	      0.88283229	     -0.00060343	     -0.21620566	      0.00174527	     -0.00073770	     21.62191504
      2.59211744	     -0.05935466	     -0.00068548	     -0.20054364	     -0.06196089	      0.88283110	     -0.00060263	     -0.21621553	      0.00177200	     -0.00072915	     21.66932291
      2.59338915	     -0.05939147	     -0.00068644	     -0.20058057	     -0.06195862	      0.88283017	     -0.00060199	     -0.21622320	      0.00179348	     -0.00072176	     21.43859519
      2.59466087	     -0.05942756	     -0.00068944	     -0.20061675	     -0.06195633	      0.88282926	     -0.00060134	     -0.21623082	      0.00181504	     -0.00071392	     21.42413280
      2.59631301	     -0.05947285	     -0.00069201	     -0.20066219	     -0.06195331	      0.88282809	     -0.00060048	     -0.21624062	      0.00184363	     -0.00070299	     21.26905869
      2.59796516	     -0.05951597	     -0.00069684	     -0.20070541	     -0.06195024	      0.88282694	     -0.00059960	     -0.21625027	      0.00187238	     -0.00069139	     21.35086591
      2.59918327	     -0.05954607	     -0.00069785	     -0.20073565	     -0.06194794	      0.88282610	     -0.00059893	     -0.21625724	      0.00189410	     -0.00068231	     21.13368601
      2.60040137	     -0.05957459	     -0.00070082	     -0.20076426	     -0.06194562	      0.88282528	     -0.00059826	     -0.21626407	      0.00191576	     -0.00067285	     21.12091248
      2.60214588	     -0.05961155	     -0.00070384	     -0.20080139	     -0.06194225	      0.88282412	     -0.00059729	     -0.21627352	      0.00194709	     -0.00065847	     20.99948756
      2.60364107	     -0.05963975	     -0.00070775	     -0.20082970	     -0.06193932	      0.88282314	     -0.00059644	     -0.21628125	      0.00197387	     -0.00064532	     21.02056913
      2.60513626	     -0.05966509	     -0.00070974	     -0.20085520	     -0.06193635	      0.88282219	     -0.00059557	     -0.21628857	      0.00200081	     -0.00063127	     20.86117353
      2.60663145	     -0.05968844	     -0.00071446	     -0.20087865	     -0.06193334	      0.88282125	     -0.00059469	     -0.21629547	      0.00202732	     -0.00061644	     20.93622112
      2.60812664	     -0.05970995	     -0.00071608	     -0.20090032	     -0.06193029	      0.88282034	     -0.00059380	     -0.21630194	      0.00205399	     -0.00060067	     20.72708451
      2.60939414	     -0.05972731	     -0.00072071	     -0.20091775	     -0.06192767	      0.88281959	     -0.00059304	     -0.21630712	      0.00207609	     -0.00058676	     20.79985060
      2.61066163	     -0.05974359	     -0.00072333	     -0.20093414	     -0.06192502	      0.88281886	     -0.00059227	     -0.21631200	      0.00209826	     -0.00057222	     20.70441120
      2.61229448	     -0.05976317	     -0.00072834	     -0.20095382	     -0.06192157	      0.88281794	     -0.00059126	     -0.21631788	      0.00212645	     -0.00055275	     20.71142018
      2.61392734	     -0.05978075	     -0.00073153	     -0.20097154	     -0.06191808	      0.88281705	     -0.00059024	     -0.21632330	      0.00215459	     -0.00053239	     20.57088229
      2.61520235	     -0.05979312	     -0.00073655	     -0.20098397	     -0.06191532	      0.88281638	     -0.00058944	     -0.21632721	      0.00217610	     -0.00051604	     20.64344915
      2.61647736	     -0.05980397	     -0.00073965	     -0.20099491	     -0.06191253	      0.88281574	     -0.00058863	     -0.21633081	      0.00219764	     -0.00049918	     20.56938863
      2.61813695	     -0.05981591	     -0.00074518	     -0.20100695	     -0.06190886	      0.88281493	     -0.00058757	     -0.21633505	      0.00222523	     -0.00047665	     20.59405033
      2.61979654	     -0.05982501	     -0.00074841	     -0.20101619	     -0.06190514	      0.88281415	     -0.00058650	     -0.21633874	      0.00225270	     -0.00045340	     20.46206496
      2.62101393	     -0.05982989	     -0.00075337	     -0.20102111	     -0.06190239	      0.88281361	     -0.00058571	     -0.21634109	      0.00227232	     -0.00043603	     20.54646808
      2.62223131	     -0.05983306	     -0.00075638	     -0.20102437	     -0.06189961	      0.88281309	     -0.00058491	     -0.21634312	      0.00229194	     -0.00041830	     20.49672599
      2.62398510	     -0.05983492	     -0.00076184	     -0.20102634	     -0.06189557	      0.88281238	     -0.00058376	     -0.21634549	      0.00231965	     -0.00039229	     20.52102280
      2.62548030	     -0.05983371	     -0.00076516	     -0.20102524	     -0.06189208	      0.88281181	     -0.00058277	     -0.21634698	      0.00234298	     -0.00036964	     20.44527915
      2.62697550	     -0.05983010	     -0.00077041	     -0.20102170	     -0.06188856	      0.88281128	     -0.00058178	     -0.21634796	      0.00236568	     -0.00034665	     20.52449963
      2.62847071	     -0.05982391	     -0.00077307	     -0.20101564	     -0.06188501	      0.88281078	     -0.00058078	     -0.21634844	      0.00238820	     -0.00032321	     20.41094300
      2.62996591	     -0.05981542	     -0.00077896	     -0.20100720	     -0.06188142	      0.88281031	     -0.00057977	     -0.21634840	      0.00240987	     -0.00029948	     20.55208428
      2.63123486	     -0.05980621	     -0.00078086	     -0.20099810	     -0.06187835	      0.88280994	     -0.00057892	     -0.21634797	      0.00242817	     -0.00027899	     20.42341396
      2.63250381	     -0.05979560	     -0.00078488	     -0.20098755	     -0.06187526	      0.88280960	     -0.00057806	     -0.21634718	      0.00244584	     -0.00025834	     20.46764315
      2.63413205	     -0.05977976	     -0.00078854	     -0.20097182	     -0.06187126	      0.88280920	     -0.00057696	     -0.21634563	      0.00246805	     -0.00023156	     20.42145211
      2.63576030	     -0.05976171	     -0.00079418	     -0.20095383	     -0.06186722	      0.88280885	     -0.00057585	     -0.21634351	      0.00248933	     -0.00020462	     20.53588506
      2.63703106	     -0.05974596	     -0.00079611	     -0.20093818	     -0.06186405	      0.88280860	     -0.00057499	     -0.21634145	      0.00250566	     -0.00018341	     20.42693624
      2.63830182	     -0.05972905	     -0.00079999	     -0.20092132	     -0.06186085	      0.88280838	     -0.00057413	     -0.21633907	      0.00252132	     -0.00016222	     20.47349884
      2.63995966	     -0.05970502	     -0.00080344	     -0.20089738	     -0.06185666	      0.88280814	     -0.00057300	     -0.21633546	      0.00254115	     -0.00013449	     20.43441883
      2.64161749	     -0.05967896	     -0.00080901	     -0.20087137	     -0.06185243	      0.88280794	     -0.00057187	     -0.21633130	      0.00255987	     -0.00010683	     20.57303757
      2.64282680	     -0.05965840	     -0.00081037	     -0.20085090	     -0.06184933	      0.88280782	     -0.00057105	     -0.21632793	      0.00257321	     -0.00008661	     20.45504389
      2.64403611	     -0.05963676	     -0.00081360	     -0.20082931	     -0.06184621	      0.88280773	     -0.00057023	     -0.21632428	      0.00258585	     -0.00006648	     20.49331410
      2.64579242	     -0.05960320	     -0.00081703	     -0.20079583	     -0.06184165	      0.88280764	     -0.00056904	     -0.21631847	      0.00260339	     -0.00003734	     20.47089724
      2.64728259	     -0.05957304	     -0.00082114	     -0.20076571	     -0.06183776	      0.88280760	     -0.00056804	     -0.21631307	      0.00261726	     -0.00001280	     20.54524665
      2.64877276	     -0.05954158	     -0.00082325	     -0.20073433	     -0.06183385	      0.88280760	     -0.00056703	     -0.21630727	      0.00263046	      0.00001161	     20.47912796
      2.65026293	     -0.05950900	     -0.00082789	     -0.20070176	     -0.06182992	      0.88280763	     -0.00056604	     -0.21630108	      0.00264254	      0.00003574	     20.59867364
      2.65175309	     -0.05947477	     -0.00082916	     -0.20066761	     -0.06182597	      0.88280770	     -0.00056504	     -0.21629451	      0.00265402	      0.00005977	     20.48792753
      2.65301231	     -0.05944495	     -0.00083325	     -0.20063779	     -0.06182263	      0.88280779	     -0.00056421	     -0.21628866	      0.00266268	      0.00007983	     20.59548140
      2.65427152	     -0.05941400	     -0.00083516	     -0.20060688	     -0.06181927	      0.88280791	     -0.00056337	     -0.21628255	      0.00267085	      0.00009976	     20.56452988
      2.65589713	     -0.05937249	     -0.00083896	     -0.20056538	     -0.06181492	      0.88280809	     -0.00056231	     -0.21627426	      0.00268022	      0.00012516	     20.63292654
      2.65752274	     -0.05932896	     -0.00084068	     -0.20052191	     -0.06181055	      0.88280831	     -0.00056125	     -0.21626551	      0.00268856	      0.00015025	     20.57333745
      2.65878132	     -0.05929436	     -0.00084439	     -0.20048729	     -0.06180717	      0.88280851	     -0.00056043	     -0.21625843	      0.00269393	      0.00016933	     20.67803119
      2.66003989	     -0.05925882	     -0.00084609	     -0.20045177	     -0.06180377	      0.88280874	     -0.00055962	     -0.21625108	      0.00269872	      0.00018819	     20.65999702
      2.66169681	     -0.05921079	     -0.00084966	     -0.20040372	     -0.06179930	      0.88280907	     -0.00055857	     -0.21624101	      0.00270374	      0.00021252	     20.73975905
      2.66335372	     -0.05916096	     -0.00085091	     -0.20035392	     -0.06179481	      0.88280944	     -0.00055752	     -0.21623050	      0.00270763	      0.00023635	     20.68801828
      2.66454830	     -0.05912429	     -0.00085441	     -0.20031720	     -0.06179158	      0.88280973	     -0.00055677	     -0.21622264	      0.00270936	      0.00025309	     20.80220796
      2.66574288	     -0.05908672	     -0.00085597	     -0.20027963	     -0.06178834	      0.88281005	     -0.00055603	     -0.21621456	      0.00271056	      0.00026955	     20.80558698
      2.66750306	     -0.05903032	     -0.00085935	     -0.20022318	     -0.06178357	      0.88281054	     -0.00055496	     -0.21620223	      0.00271095	      0.00029313	     20.89077149
      2.66898520	     -0.05898196	     -0.00086101	     -0.20017480	     -0.06177955	      0.88281099	     -0.00055406	     -0.21619150	      0.00271020	      0.00031241	     20.88341604
      2.67046733	     -0.05893330	     -0.00086466	     -0.20012606	     -0.06177554	      0.88281147	     -0.00055318	     -0.21618045	      0.00270818	      0.00033107	     21.00707563
      2.67194946	     -0.05888414	     -0.00086575	     -0.20007688	     -0.06177152	      0.88281197	     -0.00055231	     -0.21616912	      0.00270529	      0.00034920	     20.96689986
      2.67328144	     -0.05884011	     -0.00086933	     -0.20003276	     -0.06176792	      0.88281245	     -0.00055154	     -0.21615872	      0.00270153	      0.00036485	     21.09752832
      2.67461341	     -0.05879594	     -0.00087062	     -0.19998854	     -0.06176433	      0.88281294	     -0.00055078	     -0.21614813	      0.00269711	      0.00037997	     21.08554233
      2.67594538	     -0.05875201	     -0.00087335	     -0.19994453	     -0.06176074	      0.88281346	     -0.00055004	     -0.21613738	      0.00269172	      0.00039444	     21.17365503
      2.67762705	     -0.05869672	     -0.00087506	     -0.19988916	     -0.06175622	      0.88281414	     -0.00054911	     -0.21612359	      0.00268390	      0.00041179	     21.18476537
      2.67897477	     -0.05865292	     -0.00087827	     -0.19984525	     -0.06175261	      0.88281470	     -0.00054838	     -0.21611239	      0.00267655	      0.00042483	     21.31339934
      2.68032248	     -0.05860936	     -0.00087943	     -0.19980162	     -0.06174901	      0.88281528	     -0.00054766	     -0.21610109	      0.00266860	      0.00043716	     21.31258397
      2.68167020	     -0.05856650	     -0.00088202	     -0.19975865	     -0.06174541	      0.88281588	     -0.00054696	     -0.21608971	      0.00265976	      0.00044866	     21.40970129
      2.68334250	     -0.05851400	     -0.00088343	     -0.19970606	     -0.06174098	      0.88281664	     -0.00054610	     -0.21607549	      0.00264792	      0.00046182	     21.42362563
      2.68466525	     -0.05847341	     -0.00088648	     -0.19966533	     -0.06173748	      0.88281726	     -0.00054544	     -0.21606421	      0.00263763	      0.00047125	     21.55958817
      2.68598800	     -0.05843329	     -0.00088755	     -0.19962512	     -0.06173400	      0.88281789	     -0.00054479	     -0.21605290	      0.00262686	      0.00047988	     21.56776808
      2.68731074	     -0.05839406	     -0.00088988	     -0.19958576	     -0.06173053	      0.88281853	     -0.00054416	     -0.21604159	      0.00261538	      0.00048762	     21.66466024
      2.68905293	     -0.05834349	     -0.00089128	     -0.19953507	     -0.06172599	      0.88281938	     -0.00054334	     -0.21602672	      0.00259949	      0.00049649	     21.69574778
      2.69036259	     -0.05830666	     -0.00089412	     -0.19949810	     -0.06172259	      0.88282004	     -0.00054274	     -0.21601558	      0.00258677	      0.00050204	     21.83705519
      2.69167226	     -0.05827042	     -0.00089500	     -0.19946175	     -0.06171921	      0.88282070	     -0.00054216	     -0.21600450	      0.00257369	      0.00050669	     21.85604128
      2.69326212	     -0.05822782	     -0.00089769	     -0.19941898	     -0.06171513	      0.88282151	     -0.00054147	     -0.21599112	      0.00255703	      0.00051101	     22.00042999
      2.69468060	     -0.05819056	     -0.00089806	     -0.19938161	     -0.06171152	      0.88282224	     -0.00054087	     -0.21597927	      0.00254174	      0.00051378	     21.99873930
      2.69609909	     -0.05815446	     -0.00090073	     -0.19934535	     -0.06170792	      0.88282297	     -0.00054030	     -0.21596752	      0.00252576	      0.00051543	     22.15837684
      2.69751757	     -0.05811881	     -0.00090078	     -0.19930959	     -0.06170435	      0.88282370	     -0.00053973	     -0.21595586	      0.00250947	      0.00051616	     22.15088374
      2.69893605	     -0.05808425	     -0.00090334	     -0.19927487	     -0.06170081	      0.88282443	     -0.00053919	     -0.21594430	      0.00249251	      0.00051588	     22.31911444
      2.70035453	     -0.05805003	     -0.00090303	     -0.19924055	     -0.06169728	      0.88282516	     -0.00053866	     -0.21593284	      0.00247530	      0.00051480	     22.30409400
      2.70177301	     -0.05801701	     -0.00090551	     -0.19920736	     -0.06169378	      0.88282589	     -0.00053815	     -0.21592148	      0.00245745	      0.00051281	     22.48243433
      2.70319150	     -0.05798443	     -0.00090480	     -0.19917468	     -0.06169031	      0.88282661	     -0.00053766	     -0.21591023	      0.00243942	      0.00051015	     22.45899155
      2.70460998	     -0.05795311	     -0.00090725	     -0.19914318	     -0.06168686	      0.88282734	     -0.00053718	     -0.21589907	      0.00242076	      0.00050669	     22.65058223
      2.70602846	     -0.05792201	     -0.00090618	     -0.19911199	     -0.06168344	      0.88282805	     -0.00053673	     -0.21588803	      0.00240202	      0.00050262	     22.61720158
      2.70744694	     -0.05789239	     -0.00090867	     -0.19908219	     -0.06168005	      0.88282876	     -0.00053629	     -0.21587709	      0.00238268	      0.00049781	     22.82371306
      2.70886542	     -0.05786292	     -0.00090718	     -0.19905263	     -0.06167668	      0.88282946	     -0.00053587	     -0.21586627	      0.00236330	      0.00049250	     22.77619562
      2.71012555	     -0.05783780	     -0.00090911	     -0.19902736	     -0.06167372	      0.88283008	     -0.00053552	     -0.21585675	      0.00234559	      0.00048724	     22.93870744
      2.71138567	     -0.05781297	     -0.00090871	     -0.19900242	     -0.06167077	      0.88283069	     -0.00053518	     -0.21584733	      0.00232781	      0.00048167	     22.95937982
      2.71294025	     -0.05778353	     -0.00090976	     -0.19897282	     -0.06166717	      0.88283144	     -0.00053478	     -0.21583584	      0.00230546	      0.00047429	     23.09625267
      2.71449484	     -0.05775458	     -0.00090866	     -0.19894375	     -0.06166360	      0.88283217	     -0.00053440	     -0.21582451	      0.00228297	      0.00046653	     23.10481235
      2.71577513	     -0.05773190	     -0.00091017	     -0.19892091	     -0.06166069	      0.88283276	     -0.00053411	     -0.21581528	      0.00226409	      0.00045980	     23.25848607
      2.71705543	     -0.05770927	     -0.00090948	     -0.19889818	     -0.06165781	      0.88283334	     -0.00053383	     -0.21580615	      0.00224519	      0.00045292	     23.28016816
      2.71861785	     -0.05768275	     -0.00091025	     -0.19887149	     -0.06165432	      0.88283404	     -0.00053351	     -0.21579513	      0.00222179	      0.00044425	     23.42003465
      2.72018026	     -0.05765639	     -0.00090855	     -0.19884503	     -0.06165086	      0.88283473	     -0.00053322	     -0.21578425	      0.00219834	      0.00043545	     23.41675319
      2.72140922	     -0.05763688	     -0.00090985	     -0.19882537	     -0.06164817	      0.88283526	     -0.00053300	     -0.21577578	      0.00217958	      0.00042838	     23.56571718
      2.72263819	     -0.05761730	     -0.00090900	     -0.19880569	     -0.06164551	      0.88283578	     -0.00053280	     -0.21576739	      0.00216088	      0.00042131	     23.59160938
      2.72426594	     -0.05759247	     -0.00090924	     -0.19878070	     -0.06164201	      0.88283646	     -0.00053256	     -0.21575639	      0.00213588	      0.00041190	     23.71906355
      2.72589370	     -0.05756775	     -0.00090711	     -0.19875587	     -0.06163855	      0.88283713	     -0.00053234	     -0.21574555	      0.00211088	      0.00040256	     23.71560523
      2.72707769	     -0.05755103	     -0.00090821	     -0.19873900	     -0.06163606	      0.88283760	     -0.00053219	     -0.21573774	      0.00209245	      0.00039576	     23.85502970
      2.72826169	     -0.05753406	     -0.00090726	     -0.19872194	     -0.06163360	      0.88283806	     -0.00053206	     -0.21573001	      0.00207409	      0.00038908	     23.88141474
      2.72997335	     -0.05751056	     -0.00090705	     -0.19869828	     -0.06163007	      0.88283872	     -0.00053189	     -0.21571896	      0.00204735	      0.00037958	     23.99633897
      2.73142539	     -0.05749073	     -0.00090543	     -0.19867834	     -0.06162711	      0.88283927	     -0.00053177	     -0.21570971	      0.00202463	      0.00037175	     24.00828172
      2.73287742	     -0.05747212	     -0.00090584	     -0.19865958	     -0.06162419	      0.88283980	     -0.00053167	     -0.21570056	      0.00200169	      0.00036409	     24.14774612
      2.73432946	     -0.05745297	     -0.00090347	     -0.19864034	     -0.06162130	      0.88284032	     -0.00053159	     -0.21569152	      0.00197883	      0.00035670	     24.12438880
      2.73578149	     -0.05743560	     -0.00090450	     -0.19862279	     -0.06161844	      0.88284084	     -0.00053153	     -0.21568258	      0.00195568	      0.00034945	     24.30832873
      2.73702747	     -0.05741980	     -0.00090205	     -0.19860693	     -0.06161602	      0.88284127	     -0.00053149	     -0.21567499	      0.00193596	      0.00034346	     24.25650622
      2.73827345	     -0.05740534	     -0.00090192	     -0.19859235	     -0.06161362	      0.88284169	     -0.00053146	     -0.21566747	      0.00191606	      0.00033756	     24.35003632
      2.73984069	     -0.05738697	     -0.00090000	     -0.19857386	     -0.06161064	      0.88284222	     -0.00053145	     -0.21565812	      0.00189110	      0.00033035	     24.37369981
      2.74140793	     -0.05737012	     -0.00090027	     -0.19855684	     -0.06160769	      0.88284273	     -0.00053146	     -0.21564889	      0.00186597	      0.00032327	     24.52966813
      2.74265557	     -0.05735580	     -0.00089770	     -0.19854245	     -0.06160538	      0.88284313	     -0.00053148	     -0.21564163	      0.00184608	      0.00031783	     24.48196229
      2.74390321	     -0.05734279	     -0.00089731	     -0.19852932	     -0.06160309	      0.88284352	     -0.00053151	     -0.21563443	      0.00182603	      0.00031247	     24.56390440
      2.74549602	     -0.05732576	     -0.00089505	     -0.19851218	     -0.06160020	      0.88284401	     -0.00053158	     -0.21562534	      0.00180048	      0.00030583	     24.57818244
      2.74708883	     -0.05731053	     -0.00089521	     -0.19849677	     -0.06159735	      0.88284450	     -0.00053166	     -0.21561636	      0.00177475	      0.00029932	     24.73517811
      2.74828371	     -0.05729792	     -0.00089232	     -0.19848410	     -0.06159524	      0.88284485	     -0.00053174	     -0.21560970	      0.00175560	      0.00029460	     24.66964292
      2.74947859	     -0.05728676	     -0.00089160	     -0.19847283	     -0.06159316	      0.88284520	     -0.00053183	     -0.21560310	      0.00173631	      0.00028991	     24.73207990
      2.75115192	     -0.05727071	     -0.00088916	     -0.19845665	     -0.06159027	      0.88284568	     -0.00053197	     -0.21559396	      0.00170934	      0.00028348	     24.74685481
      2.75282525	     -0.05725682	     -0.00088929	     -0.19844258	     -0.06158743	      0.88284615	     -0.00053214	     -0.21558496	      0.00168220	      0.00027711	     24.90140247
      2.75396516	     -0.05724627	     -0.00088630	     -0.19843197	     -0.06158553	      0.88284646	     -0.00053226	     -0.21557894	      0.00166386	      0.00027286	     24.81606598
      2.75510508	     -0.05723759	     -0.00088546	     -0.19842319	     -0.06158364	      0.88284677	     -0.00053239	     -0.21557299	      0.00164540	      0.00026856	     24.85899558
      2.75689952	     -0.05722432	     -0.00088292	     -0.19840978	     -0.06158071	      0.88284725	     -0.00053262	     -0.21556382	      0.00161642	      0.00026173	     24.87228431
      2.75836264	     -0.05721544	     -0.00088209	     -0.19840076	     -0.06157837	      0.88284762	     -0.00053283	     -0.21555651	      0.00159283	      0.00025598	     24.94438574
      2.75982576	     -0.05720596	     -0.00087898	     -0.19839119	     -0.06157605	      0.88284799	     -0.00053305	     -0.21554938	      0.00156945	      0.00025004	     24.91437634
      2.76128888	     -0.05719959	     -0.00087875	     -0.19838466	     -0.06157377	      0.88284836	     -0.00053328	     -0.21554241	      0.00154612	      0.00024372	     25.01986921
      2.76258421	     -0.05719295	     -0.00087526	     -0.19837795	     -0.06157179	      0.88284867	     -0.00053350	     -0.21553640	      0.00152576	      0.00023778	     24.95703755
      2.76387954	     -0.05718955	     -0.00087435	     -0.19837443	     -0.06156982	      0.88284897	     -0.00053373	     -0.21553056	      0.00150550	      0.00023133	     25.01639860
      2.76517486	     -0.05718591	     -0.00087168	     -0.19837072	     -0.06156788	      0.88284927	     -0.00053397	     -0.21552490	      0.00148557	      0.00022435	     25.00461011
      2.76686929	     -0.05718498	     -0.00087001	     -0.19836964	     -0.06156539	      0.88284964	     -0.00053429	     -0.21551779	      0.00145986	      0.00021420	     25.06956380
      2.76818883	     -0.05718505	     -0.00086645	     -0.19836966	     -0.06156348	      0.88284992	     -0.00053456	     -0.21551253	      0.00144035	      0.00020541	     25.01657433
      2.76950836	     -0.05718952	     -0.00086534	     -0.19837402	     -0.06156159	      0.88285018	     -0.00053483	     -0.21550755	      0.00142120	      0.00019566	     25.06411165
      2.77082790	     -0.05719468	     -0.00086255	     -0.19837912	     -0.06155973	      0.88285043	     -0.00053512	     -0.21550290	      0.00140263	      0.00018492	     25.04397783
      2.77250422	     -0.05720592	     -0.00086108	     -0.19839023	     -0.06155739	      0.88285073	     -0.00053549	     -0.21549748	      0.00137977	      0.00016973	     25.10572435
      2.77380179	     -0.05721448	     -0.00085748	     -0.19839875	     -0.06155561	      0.88285094	     -0.00053578	     -0.21549369	      0.00136283	      0.00015678	     25.04778341
      2.77509937	     -0.05722670	     -0.00085622	     -0.19841089	     -0.06155386	      0.88285114	     -0.00053609	     -0.21549023	      0.00134642	      0.00014275	     25.08249734
      2.77639694	     -0.05723885	     -0.00085331	     -0.19842299	     -0.06155212	      0.88285131	     -0.00053640	     -0.21548714	      0.00133070	      0.00012766	     25.05955209
      2.77814779	     -0.05725953	     -0.00085118	     -0.19844359	     -0.06154981	      0.88285152	     -0.00053683	     -0.21548350	      0.00131050	      0.00010561	     25.09821434
      2.77943917	     -0.05727393	     -0.00084720	     -0.19845799	     -0.06154812	      0.88285164	     -0.00053715	     -0.21548124	      0.00129650	      0.00008814	     25.03746111
      2.78073055	     -0.05729150	     -0.00084547	     -0.19847550	     -0.06154646	      0.88285174	     -0.00053748	     -0.21547931	      0.00128316	      0.00006967	     25.05676728
      2.78231420	     -0.05731233	     -0.00084109	     -0.19849634	     -0.06154444	      0.88285183	     -0.00053789	     -0.21547738	      0.00126788	      0.00004577	     25.00822025
      2.78372147	     -0.05733484	     -0.00083952	     -0.19851881	     -0.06154266	      0.88285188	     -0.00053826	     -0.21547606	      0.00125515	      0.00002344	     25.03439961
      2.78512874	     -0.05735581	     -0.00083485	     -0.19853981	     -0.06154091	      0.88285190	     -0.00053864	     -0.21547514	      0.00124339	      0.00000021	     24.96240287
      2.78653602	     -0.05738109	     -0.00083327	     -0.19856506	     -0.06153916	      0.88285188	     -0.00053902	     -0.21547457	      0.00123244	     -0.00002389	     24.98587602
      2.78794329	     -0.05740350	     -0.00082821	     -0.19858754	     -0.06153744	      0.88285183	     -0.00053940	     -0.21547438	      0.00122251	     -0.00004865	     24.90749024
      2.78935056	     -0.05743000	     -0.00082648	     -0.19861404	     -0.06153572	      0.88285175	     -0.00053979	     -0.21547449	      0.00121343	     -0.00007401	     24.92738183
      2.79075784	     -0.05745327	     -0.00082099	     -0.19863739	     -0.06153402	      0.88285162	     -0.00054018	     -0.21547491	      0.00120540	     -0.00009978	     24.84063242
      2.79216511	     -0.05748104	     -0.00081912	     -0.19866517	     -0.06153233	      0.88285147	     -0.00054057	     -0.21547559	      0.00119819	     -0.00012589	     24.85654855
      2.79357238	     -0.05750529	     -0.00081322	     -0.19868953	     -0.06153065	      0.88285127	     -0.00054097	     -0.21547655	      0.00119203	     -0.00015218	     24.76160121
      2.79497966	     -0.05753456	     -0.00081122	     -0.19871883	     -0.06152897	      0.88285104	     -0.00054137	     -0.21547774	      0.00118670	     -0.00017862	     24.77407991
      2.79638693	     -0.05756010	     -0.00080507	     -0.19874451	     -0.06152731	      0.88285077	     -0.00054177	     -0.21547920	      0.00118245	     -0.00020502	     24.67435552
      2.79779420	     -0.05759030	     -0.00080306	     -0.19877475	     -0.06152565	      0.88285046	     -0.00054217	     -0.21548087	      0.00117906	     -0.00023133	     24.68920364
      2.79920148	     -0.05761632	     -0.00079673	     -0.19880093	     -0.06152399	      0.88285012	     -0.00054256	     -0.21548277	      0.00117675	     -0.00025735	     24.58248583
      2.80060875	     -0.05764755	     -0.00079477	     -0.19883222	     -0.06152233	      0.88284974	     -0.00054297	     -0.21548484	      0.00117522	     -0.00028302	     24.59440804
      2.80201602	     -0.05767503	     -0.00078845	     -0.19885987	     -0.06152068	      0.88284932	     -0.00054336	     -0.21548714	      0.00117474	     -0.00030816	     24.47915810
      2.80342330	     -0.05770757	     -0.00078653	     -0.19889247	     -0.06151903	      0.88284887	     -0.00054376	     -0.21548962	      0.00117499	     -0.00033276	     24.48856155
      2.80483057	     -0.05773581	     -0.00078008	     -0.19892090	     -0.06151737	      0.88284838	     -0.00054416	     -0.21549231	      0.00117628	     -0.00035665	     24.36601967
      2.80623785	     -0.05776927	     -0.00077817	     -0.19895445	     -0.06151572	      0.88284787	     -0.00054455	     -0.21549516	      0.00117829	     -0.00037987	     24.37785889
      2.80764512	     -0.05779892	     -0.00077190	     -0.19898429	     -0.06151406	      0.88284731	     -0.00054494	     -0.21549824	      0.00118133	     -0.00040222	     24.24664544
      2.80905239	     -0.05783408	     -0.00077030	     -0.19901955	     -0.06151239	      0.88284673	     -0.00054533	     -0.21550153	      0.00118506	     -0.00042374	     24.25625800
      2.81045967	     -0.05786463	     -0.00076413	     -0.19905030	     -0.06151072	      0.88284612	     -0.00054571	     -0.21550506	      0.00118978	     -0.00044428	     24.12123628
      2.81186694	     -0.05789872	     -0.00076234	     -0.19908450	     -0.06150904	      0.88284548	     -0.00054609	     -0.21550875	      0.00119516	     -0.00046384	     24.13806781
      2.81327421	     -0.05792828	     -0.00075606	     -0.19911429	     -0.06150735	      0.88284482	     -0.00054647	     -0.21551262	      0.00120150	     -0.00048228	     23.99232084
      2.81468149	     -0.05796183	     -0.00075413	     -0.19914797	     -0.06150566	      0.88284413	     -0.00054684	     -0.21551660	      0.00120843	     -0.00049967	     24.00728931
      2.81608876	     -0.05799129	     -0.00074785	     -0.19917766	     -0.06150395	      0.88284341	     -0.00054720	     -0.21552072	      0.00121629	     -0.00051588	     23.85169222
      2.81749603	     -0.05802418	     -0.00074583	     -0.19921069	     -0.06150224	      0.88284268	     -0.00054756	     -0.21552495	      0.00122470	     -0.00053101	     23.87178943
      2.81890331	     -0.05805336	     -0.00073971	     -0.19924011	     -0.06150051	      0.88284192	     -0.00054792	     -0.21552930	      0.00123404	     -0.00054491	     23.71079995
      2.82031058	     -0.05808592	     -0.00073771	     -0.19927283	     -0.06149876	      0.88284114	     -0.00054827	     -0.21553373	      0.00124388	     -0.00055767	     23.73325411
      2.82171785	     -0.05811465	     -0.00073174	     -0.19930180	     -0.06149700	      0.88284035	     -0.00054861	     -0.21553828	      0.00125460	     -0.00056913	     23.57025664
      2.82312513	     -0.05814565	     -0.00072971	     -0.19933297	     -0.06149523	      0.88283954	     -0.00054894	     -0.21554288	      0.00126578	     -0.00057938	     23.59499693
      2.82453240	     -0.05817285	     -0.00072389	     -0.19936043	     -0.06149344	      0.88283872	     -0.00054927	     -0.21554753	      0.00127778	     -0.00058831	     23.42948567
      2.82593967	     -0.05820203	     -0.00072181	     -0.19938978	     -0.06149163	      0.88283789	     -0.00054958	     -0.21555219	      0.00129017	     -0.00059603	     23.45346038
      2.82734695	     -0.05822810	     -0.00071619	     -0.19941611	     -0.06148981	      0.88283704	     -0.00054989	     -0.21555687	      0.00130331	     -0.00060244	     23.28451256
      2.82875422	     -0.05825650	     -0.00071405	     -0.19944469	     -0.06148797	      0.88283619	     -0.00055019	     -0.21556154	      0.00131677	     -0.00060771	     23.30182316
      2.83016149	     -0.05828287	     -0.00070863	     -0.19947132	     -0.06148610	      0.88283533	     -0.00055049	     -0.21556624	      0.00133091	     -0.00061183	     23.12997278
      2.83156877	     -0.05831121	     -0.00070651	     -0.19949985	     -0.06148422	      0.88283447	     -0.00055077	     -0.21557097	      0.00134536	     -0.00061501	     23.14856584
      2.83297604	     -0.05833752	     -0.00070135	     -0.19952642	     -0.06148232	      0.88283360	     -0.00055104	     -0.21557574	      0.00136052	     -0.00061724	     22.98379955
      2.83438331	     -0.05836497	     -0.00069921	     -0.19955407	     -0.06148039	      0.88283273	     -0.00055130	     -0.21558053	      0.00137602	     -0.00061871	     23.00555418
      2.83579059	     -0.05839058	     -0.00069425	     -0.19957994	     -0.06147844	      0.88283186	     -0.00055156	     -0.21558533	      0.00139225	     -0.00061938	     22.84519121
      2.83719786	     -0.05841720	     -0.00069210	     -0.19960677	     -0.06147647	      0.88283099	     -0.00055180	     -0.21559013	      0.00140878	     -0.00061946	     22.86767660
      2.83860513	     -0.05844166	     -0.00068740	     -0.19963149	     -0.06147448	      0.88283012	     -0.00055203	     -0.21559491	      0.00142598	     -0.00061889	     22.71868370
      2.84001241	     -0.05846647	     -0.00068535	     -0.19965651	     -0.06147246	      0.88282925	     -0.00055225	     -0.21559964	      0.00144344	     -0.00061782	     22.74406652
      2.84141968	     -0.05848951	     -0.00068101	     -0.19967981	     -0.06147041	      0.88282838	     -0.00055246	     -0.21560431	      0.00146149	     -0.00061619	     22.60179145
      2.84282695	     -0.05851300	     -0.00067905	     -0.19970351	     -0.06146835	      0.88282751	     -0.00055265	     -0.21560891	      0.00147972	     -0.00061415	     22.62325582
      2.84423423	     -0.05853542	     -0.00067505	     -0.19972619	     -0.06146625	      0.88282665	     -0.00055283	     -0.21561345	      0.00149844	     -0.00061167	     22.48958651
      2.84564150	     -0.05855837	     -0.00067324	     -0.19974935	     -0.06146413	      0.88282579	     -0.00055300	     -0.21561792	      0.00151729	     -0.00060890	     22.51064637
      2.84704877	     -0.05857994	     -0.00066949	     -0.19977118	     -0.06146198	      0.88282494	     -0.00055316	     -0.21562234	      0.00153660	     -0.00060578	     22.38816596
      2.84845605	     -0.05860126	     -0.00066766	     -0.19979271	     -0.06145980	      0.88282409	     -0.00055330	     -0.21562667	      0.00155601	     -0.00060245	     22.40938826
      2.84986332	     -0.05862072	     -0.00066407	     -0.19981243	     -0.06145760	      0.88282324	     -0.00055343	     -0.21563090	      0.00157581	     -0.00059883	     22.30204410
      2.85127059	     -0.05863906	     -0.00066224	     -0.19983098	     -0.06145537	      0.88282240	     -0.00055355	     -0.21563499	      0.00159567	     -0.00059499	     22.32731252
      2.85267787	     -0.05865550	     -0.00065892	     -0.19984767	     -0.06145311	      0.88282157	     -0.00055365	     -0.21563891	      0.00161585	     -0.00059078	     22.23394064
      2.85408514	     -0.05867095	     -0.00065729	     -0.19986333	     -0.06145082	      0.88282074	     -0.00055374	     -0.21564264	      0.00163604	     -0.00058620	     22.25780112
      2.85549241	     -0.05868455	     -0.00065431	     -0.19987718	     -0.06144850	      0.88281992	     -0.00055381	     -0.21564616	      0.00165645	     -0.00058113	     22.17583811
      2.85689969	     -0.05869669	     -0.00065275	     -0.19988952	     -0.06144616	      0.88281910	     -0.00055386	     -0.21564944	      0.00167676	     -0.00057556	     22.19912601
      2.85859022	     -0.05870851	     -0.00064885	     -0.19990165	     -0.06144330	      0.88281814	     -0.00055391	     -0.21565304	      0.00170131	     -0.00056805	     22.08592739
      2.85983476	     -0.05871609	     -0.00064834	     -0.19990939	     -0.06144117	      0.88281743	     -0.00055393	     -0.21565542	      0.00171908	     -0.00056203	     22.15735296
      2.86107930	     -0.05872218	     -0.00064600	     -0.19991568	     -0.06143902	      0.88281674	     -0.00055394	     -0.21565756	      0.00173692	     -0.00055547	     22.09849511
      2.86275296	     -0.05872907	     -0.00064441	     -0.19992280	     -0.06143610	      0.88281582	     -0.00055393	     -0.21566006	      0.00176060	     -0.00054594	     22.12891914
      2.86424900	     -0.05873375	     -0.00064155	     -0.19992773	     -0.06143345	      0.88281501	     -0.00055390	     -0.21566194	      0.00178172	     -0.00053667	     22.04070790
      2.86574504	     -0.05873785	     -0.00064157	     -0.19993198	     -0.06143077	      0.88281421	     -0.00055385	     -0.21566348	      0.00180238	     -0.00052683	     22.15091990
      2.86704012	     -0.05874026	     -0.00063901	     -0.19993460	     -0.06142842	      0.88281353	     -0.00055379	     -0.21566456	      0.00182035	     -0.00051775	     22.03980893
      2.86833520	     -0.05874203	     -0.00063881	     -0.19993652	     -0.06142605	      0.88281287	     -0.00055373	     -0.21566539	      0.00183794	     -0.00050831	     22.09551142
      2.86989204	     -0.05874262	     -0.00063705	     -0.19993731	     -0.06142317	      0.88281209	     -0.00055362	     -0.21566607	      0.00185900	     -0.00049638	     22.04922982
      2.87144888	     -0.05874177	     -0.00063764	     -0.19993661	     -0.06142026	      0.88281132	     -0.00055351	     -0.21566639	      0.00187956	     -0.00048395	     22.17012953
      2.87272837	     -0.05873955	     -0.00063572	     -0.19993456	     -0.06141785	      0.88281071	     -0.00055339	     -0.21566638	      0.00189647	     -0.00047328	     22.07588566
      2.87400785	     -0.05873628	     -0.00063595	     -0.19993141	     -0.06141541	      0.88281011	     -0.00055327	     -0.21566610	      0.00191295	     -0.00046233	     22.14087766
      2.87559685	     -0.05873046	     -0.00063477	     -0.19992577	     -0.06141235	      0.88280939	     -0.00055309	     -0.21566539	      0.00193324	     -0.00044825	     22.11438212
      2.87718585	     -0.05872298	     -0.00063593	     -0.19991841	     -0.06140927	      0.88280869	     -0.00055289	     -0.21566428	      0.00195289	     -0.00043379	     22.26147317
      2.87842290	     -0.05871574	     -0.00063438	     -0.19991131	     -0.06140684	      0.88280816	     -0.00055273	     -0.21566313	      0.00196816	     -0.00042216	     22.16769340
      2.87965996	     -0.05870760	     -0.00063485	     -0.19990326	     -0.06140440	      0.88280764	     -0.00055255	     -0.21566173	      0.00198299	     -0.00041031	     22.23062631
      2.88131096	     -0.05869509	     -0.00063421	     -0.19989091	     -0.06140111	      0.88280698	     -0.00055229	     -0.21565949	      0.00200255	     -0.00039409	     22.22114816
      2.88296195	     -0.05868105	     -0.00063580	     -0.19987696	     -0.06139779	      0.88280634	     -0.00055201	     -0.21565683	      0.00202149	     -0.00037755	     22.38819186
      2.88414877	     -0.05866991	     -0.00063444	     -0.19986595	     -0.06139538	      0.88280590	     -0.00055179	     -0.21565467	      0.00203510	     -0.00036539	     22.29019470
      2.88533559	     -0.05865807	     -0.00063506	     -0.19985418	     -0.06139295	      0.88280548	     -0.00055157	     -0.21565230	      0.00204830	     -0.00035314	     22.35097920
      2.88707946	     -0.05863886	     -0.00063496	     -0.19983510	     -0.06138937	      0.88280488	     -0.00055121	     -0.21564845	      0.00206735	     -0.00033486	     22.36231926
      2.88854834	     -0.05862123	     -0.00063620	     -0.19981755	     -0.06138632	      0.88280440	     -0.00055089	     -0.21564486	      0.00208281	     -0.00031928	     22.46637041
      2.89001723	     -0.05860232	     -0.00063561	     -0.19979875	     -0.06138325	      0.88280394	     -0.00055056	     -0.21564097	      0.00209802	     -0.00030349	     22.42508009
      2.89148612	     -0.05858230	     -0.00063761	     -0.19977877	     -0.06138016	      0.88280350	     -0.00055021	     -0.21563679	      0.00211248	     -0.00028763	     22.58020186
      2.89295501	     -0.05856086	     -0.00063645	     -0.19975744	     -0.06137704	      0.88280309	     -0.00054984	     -0.21563231	      0.00212673	     -0.00027154	     22.49090101
      2.89419922	     -0.05854185	     -0.00063856	     -0.19973845	     -0.06137439	      0.88280276	     -0.00054951	     -0.21562829	      0.00213803	     -0.00025791	     22.63445262
      2.89544343	     -0.05852195	     -0.00063862	     -0.19971862	     -0.06137172	      0.88280245	     -0.00054917	     -0.21562406	      0.00214908	     -0.00024416	     22.62586281
      2.89704173	     -0.05849535	     -0.00064022	     -0.19969205	     -0.06136828	      0.88280208	     -0.00054872	     -0.21561834	      0.00216242	     -0.00022649	     22.73522466
      2.89864002	     -0.05846721	     -0.00063988	     -0.19966398	     -0.06136481	      0.88280173	     -0.00054825	     -0.21561231	      0.00217511	     -0.00020875	     22.70393538
      2.89988360	     -0.05844438	     -0.00064206	     -0.19964114	     -0.06136210	      0.88280148	     -0.00054787	     -0.21560738	      0.00218414	     -0.00019502	     22.85141064
      2.90112717	     -0.05842062	     -0.00064233	     -0.19961741	     -0.06135938	      0.88280124	     -0.00054748	     -0.21560226	      0.00219281	     -0.00018127	     22.85997892
      2.90275615	     -0.05838833	     -0.00064414	     -0.19958512	     -0.06135580	      0.88280096	     -0.00054696	     -0.21559525	      0.00220321	     -0.00016332	     22.98849897
      2.90438512	     -0.05835481	     -0.00064385	     -0.19955164	     -0.06135220	      0.88280071	     -0.00054641	     -0.21558791	      0.00221287	     -0.00014537	     22.96462483
      2.90556807	     -0.05832990	     -0.00064629	     -0.19952669	     -0.06134958	      0.88280055	     -0.00054600	     -0.21558238	      0.00221903	     -0.00013247	     23.12168593
      2.90675102	     -0.05830434	     -0.00064687	     -0.19950113	     -0.06134695	      0.88280040	     -0.00054559	     -0.21557669	      0.00222487	     -0.00011957	     23.15126275
      2.90847733	     -0.05826623	     -0.00064895	     -0.19946298	     -0.06134310	      0.88280021	     -0.00054496	     -0.21556809	      0.00223241	     -0.00010092	     23.28660616
      2.90993843	     -0.05823324	     -0.00064956	     -0.19942997	     -0.06133984	      0.88280007	     -0.00054442	     -0.21556055	      0.00223809	     -0.00008523	     23.30914468
      2.91139952	     -0.05819979	     -0.00065217	     -0.19939646	     -0.06133656	      0.88279996	     -0.00054386	     -0.21555279	      0.00224282	     -0.00006973	     23.48264960
      2.91286062	     -0.05816570	     -0.00065238	     -0.19936234	     -0.06133328	      0.88279987	     -0.00054329	     -0.21554481	      0.00224704	     -0.00005430	     23.47274057
      2.91432171	     -0.05813109	     -0.00065596	     -0.19932762	     -0.06133000	      0.88279980	     -0.00054271	     -0.21553662	      0.00225019	     -0.00003910	     23.71565284
      2.91555298	     -0.05810138	     -0.00065601	     -0.19929788	     -0.06132722	      0.88279976	     -0.00054222	     -0.21552956	      0.00225251	     -0.00002633	     23.67404654
      2.91678425	     -0.05807137	     -0.00065822	     -0.19926779	     -0.06132445	      0.88279973	     -0.00054171	     -0.21552236	      0.00225408	     -0.00001372	     23.80436379
      2.91838088	     -0.05803182	     -0.00065975	     -0.19922816	     -0.06132085	      0.88279973	     -0.00054104	     -0.21551283	      0.00225540	      0.00000248	     23.87453454
      2.91997751	     -0.05799168	     -0.00066332	     -0.19918788	     -0.06131725	      0.88279974	     -0.00054037	     -0.21550307	      0.00225558	      0.00001842	     24.10685210
      2.92120768	     -0.05796032	     -0.00066370	     -0.19915646	     -0.06131447	      0.88279977	     -0.00053983	     -0.21549540	      0.00225529	      0.00003060	     24.08598480
      2.92243784	     -0.05792886	     -0.00066603	     -0.19912489	     -0.06131170	      0.88279982	     -0.00053930	     -0.21548760	      0.00225423	      0.00004260	     24.22148962
      2.92406695	     -0.05788707	     -0.00066782	     -0.19908297	     -0.06130803	      0.88279990	     -0.00053858	     -0.21547711	      0.00225204	      0.00005829	     24.30419143
      2.92569606	     -0.05784550	     -0.00067182	     -0.19904122	     -0.06130436	      0.88280001	     -0.00053785	     -0.21546644	      0.00224858	      0.00007366	     24.56768326
      2.92686263	     -0.05781582	     -0.00067207	     -0.19901146	     -0.06130174	      0.88280010	     -0.00053732	     -0.21545871	      0.00224571	      0.00008456	     24.52928505
      2.92802921	     -0.05778649	     -0.00067421	     -0.19898200	     -0.06129912	      0.88280020	     -0.00053678	     -0.21545092	      0.00224214	      0.00009525	     24.64940868
      2.92976371	     -0.05774358	     -0.00067638	     -0.19893893	     -0.06129524	      0.88280038	     -0.00053598	     -0.21543925	      0.00223606	      0.00011082	     24.74948799
      2.93121877	     -0.05770831	     -0.00067944	     -0.19890347	     -0.06129199	      0.88280055	     -0.00053530	     -0.21542941	      0.00223012	      0.00012347	     24.92673756
      2.93267384	     -0.05767367	     -0.00068069	     -0.19886869	     -0.06128875	      0.88280074	     -0.00053461	     -0.21541955	      0.00222371	      0.00013581	     24.95737779
      2.93412891	     -0.05763991	     -0.00068450	     -0.19883472	     -0.06128552	      0.88280095	     -0.00053392	     -0.21540969	      0.00221650	      0.00014769	     25.18413870
      2.93543342	     -0.05761021	     -0.00068535	     -0.19880490	     -0.06128263	      0.88280115	     -0.00053329	     -0.21540087	      0.00220979	      0.00015806	     25.17210408
      2.93673794	     -0.05758128	     -0.00068845	     -0.19877579	     -0.06127976	      0.88280136	     -0.00053266	     -0.21539208	      0.00220244	      0.00016802	     25.33538809
      2.93804245	     -0.05755300	     -0.00069015	     -0.19874735	     -0.06127689	      0.88280159	     -0.00053203	     -0.21538332	      0.00219482	      0.00017765	     25.38400929
      2.93970048	     -0.05751815	     -0.00069399	     -0.19871226	     -0.06127326	      0.88280189	     -0.00053122	     -0.21537225	      0.00218443	      0.00018928	     25.58149569
      2.94102291	     -0.05749110	     -0.00069524	     -0.19868506	     -0.06127037	      0.88280215	     -0.00053057	     -0.21536350	      0.00217587	      0.00019812	     25.58083375
      2.94234534	     -0.05746476	     -0.00069852	     -0.19865852	     -0.06126750	      0.88280241	     -0.00052992	     -0.21535480	      0.00216677	      0.00020645	     25.74185375
      2.94366778	     -0.05743908	     -0.00070044	     -0.19863267	     -0.06126464	      0.88280269	     -0.00052927	     -0.21534619	      0.00215740	      0.00021434	     25.78531486
      2.94531459	     -0.05740838	     -0.00070461	     -0.19860171	     -0.06126110	      0.88280305	     -0.00052846	     -0.21533560	      0.00214508	      0.00022341	     25.98638550
      2.94661363	     -0.05738496	     -0.00070601	     -0.19857813	     -0.06125832	      0.88280335	     -0.00052782	     -0.21532735	      0.00213515	      0.00023003	     25.97364831
      2.94791267	     -0.05736243	     -0.00070937	     -0.19855539	     -0.06125555	      0.88280365	     -0.00052717	     -0.21531919	      0.00212473	      0.00023606	     26.12360686
      2.94921171	     -0.05734061	     -0.00071152	     -0.19853339	     -0.06125280	      0.88280396	     -0.00052653	     -0.21531114	      0.00211413	      0.00024157	     26.16901106
      2.95092753	     -0.05731299	     -0.00071595	     -0.19850548	     -0.06124918	      0.88280438	     -0.00052569	     -0.21530065	      0.00209956	      0.00024796	     26.36478515
      2.95221561	     -0.05729293	     -0.00071749	     -0.19848526	     -0.06124649	      0.88280470	     -0.00052505	     -0.21529290	      0.00208847	      0.00025216	     26.34733564
      2.95350369	     -0.05727360	     -0.00072088	     -0.19846571	     -0.06124380	      0.88280503	     -0.00052442	     -0.21528524	      0.00207696	      0.00025577	     26.48592235
      2.95506786	     -0.05725084	     -0.00072334	     -0.19844273	     -0.06124057	      0.88280543	     -0.00052365	     -0.21527608	      0.00206279	      0.00025952	     26.51287251
      2.95646391	     -0.05723136	     -0.00072740	     -0.19842300	     -0.06123770	      0.88280580	     -0.00052297	     -0.21526801	      0.00204964	      0.00026225	     26.68989463
      2.95785996	     -0.05721243	     -0.00072913	     -0.19840389	     -0.06123484	      0.88280617	     -0.00052229	     -0.21526007	      0.00203641	      0.00026456	     26.66260626
      2.95925602	     -0.05719440	     -0.00073331	     -0.19838561	     -0.06123201	      0.88280654	     -0.00052162	     -0.21525223	      0.00202270	      0.00026637	     26.84018841
      2.96065207	     -0.05717709	     -0.00073497	     -0.19836811	     -0.06122920	      0.88280691	     -0.00052095	     -0.21524452	      0.00200895	      0.00026786	     26.79589996
      2.96204812	     -0.05716076	     -0.00073933	     -0.19835152	     -0.06122640	      0.88280728	     -0.00052028	     -0.21523692	      0.00199471	      0.00026891	     26.97717205
      2.96344417	     -0.05714504	     -0.00074091	     -0.19833562	     -0.06122363	      0.88280766	     -0.00051962	     -0.21522945	      0.00198045	      0.00026973	     26.91540471
      2.96484022	     -0.05713019	     -0.00074543	     -0.19832050	     -0.06122087	      0.88280804	     -0.00051897	     -0.21522210	      0.00196570	      0.00027018	     27.10305643
      2.96623627	     -0.05711584	     -0.00074689	     -0.19830597	     -0.06121814	      0.88280841	     -0.00051831	     -0.21521488	      0.00195096	      0.00027049	     27.02196830
      2.96763233	     -0.05710232	     -0.00075157	     -0.19829218	     -0.06121543	      0.88280879	     -0.00051767	     -0.21520778	      0.00193573	      0.00027049	     27.21818581
      2.96902838	     -0.05708921	     -0.00075285	     -0.19827889	     -0.06121273	      0.88280917	     -0.00051703	     -0.21520080	      0.00192055	      0.00027041	     27.11745182
      2.97042443	     -0.05707685	     -0.00075768	     -0.19826626	     -0.06121006	      0.88280955	     -0.00051640	     -0.21519394	      0.00190487	      0.00027006	     27.32487312
      2.97182048	     -0.05706482	     -0.00075874	     -0.19825405	     -0.06120741	      0.88280992	     -0.00051578	     -0.21518719	      0.00188930	      0.00026968	     27.20308928
      2.97306342	     -0.05705479	     -0.00076284	     -0.19824378	     -0.06120508	      0.88281026	     -0.00051523	     -0.21518127	      0.00187500	      0.00026915	     27.35748063
      2.97430635	     -0.05704505	     -0.00076474	     -0.19823387	     -0.06120275	      0.88281059	     -0.00051469	     -0.21517544	      0.00186075	      0.00026859	     27.32804302
      2.97583800	     -0.05703375	     -0.00076861	     -0.19822231	     -0.06119992	      0.88281100	     -0.00051403	     -0.21516838	      0.00184288	      0.00026774	     27.42906097
      2.97736964	     -0.05702294	     -0.00077034	     -0.19821129	     -0.06119711	      0.88281141	     -0.00051338	     -0.21516145	      0.00182498	      0.00026685	     27.36225185
      2.97863614	     -0.05701459	     -0.00077407	     -0.19820271	     -0.06119481	      0.88281175	     -0.00051285	     -0.21515581	      0.00180983	      0.00026601	     27.49460715
      2.97990263	     -0.05700653	     -0.00077575	     -0.19819448	     -0.06119252	      0.88281209	     -0.00051233	     -0.21515026	      0.00179469	      0.00026519	     27.45457633
      2.98144020	     -0.05699742	     -0.00077939	     -0.19818511	     -0.06118978	      0.88281249	     -0.00051171	     -0.21514364	      0.00177600	      0.00026411	     27.55075483
      2.98297776	     -0.05698873	     -0.00078079	     -0.19817622	     -0.06118706	      0.88281290	     -0.00051110	     -0.21513715	      0.00175728	      0.00026311	     27.45588757
      2.98419631	     -0.05698241	     -0.00078442	     -0.19816969	     -0.06118493	      0.88281322	     -0.00051063	     -0.21513209	      0.00174209	      0.00026226	     27.58157236
      2.98541487	     -0.05697631	     -0.00078605	     -0.19816341	     -0.06118282	      0.88281354	     -0.00051017	     -0.21512712	      0.00172694	      0.00026149	     27.54145621
      2.98701432	     -0.05696894	     -0.00078956	     -0.19815579	     -0.06118007	      0.88281396	     -0.00050957	     -0.21512071	      0.00170672	      0.00026051	     27.61164161
      2.98861377	     -0.05696161	     -0.00079104	     -0.19814825	     -0.06117736	      0.88281437	     -0.00050899	     -0.21511443	      0.00168644	      0.00025966	     27.50515009
      2.98979227	     -0.05695696	     -0.00079473	     -0.19814338	     -0.06117538	      0.88281468	     -0.00050857	     -0.21510991	      0.00167117	      0.00025902	     27.62022766
      2.99097076	     -0.05695257	     -0.00079651	     -0.19813882	     -0.06117342	      0.88281498	     -0.00050816	     -0.21510548	      0.00165595	      0.00025845	     27.58109163
      2.99264644	     -0.05694693	     -0.00080012	     -0.19813292	     -0.06117066	      0.88281541	     -0.00050759	     -0.21509933	      0.00163406	      0.00025761	     27.63094953
      2.99408085	     -0.05694237	     -0.00080185	     -0.19812816	     -0.06116833	      0.88281578	     -0.00050712	     -0.21509420	      0.00161529	      0.00025689	     27.55537882
      2.99551525	     -0.05693830	     -0.00080548	     -0.19812385	     -0.06116603	      0.88281615	     -0.00050667	     -0.21508918	      0.00159626	      0.00025607	     27.65328790
      2.99694965	     -0.05693432	     -0.00080657	     -0.19811969	     -0.06116375	      0.88281652	     -0.00050622	     -0.21508428	      0.00157733	      0.00025524	     27.52707612
      2.99838406	     -0.05693099	     -0.00081077	     -0.19811612	     -0.06116150	      0.88281688	     -0.00050580	     -0.21507948	      0.00155808	      0.00025420	     27.68227721
      2.99962449	     -0.05692817	     -0.00081145	     -0.19811315	     -0.06115958	      0.88281720	     -0.00050544	     -0.21507541	      0.00154162	      0.00025328	     27.53350416
      3.00086492	     -0.05692592	     -0.00081425	     -0.19811071	     -0.06115768	      0.88281751	     -0.00050510	     -0.21507143	      0.00152494	      0.00025219	     27.58346562
      3.00240829	     -0.05692361	     -0.00081610	     -0.19810819	     -0.06115534	      0.88281790	     -0.00050469	     -0.21506658	      0.00150425	      0.00025068	     27.50414808
      3.00395166	     -0.05692241	     -0.00081984	     -0.19810674	     -0.06115304	      0.88281828	     -0.00050429	     -0.21506187	      0.00148334	      0.00024880	     27.60976410
      3.00519885	     -0.05692188	     -0.00082033	     -0.19810607	     -0.06115120	      0.88281859	     -0.00050399	     -0.21505818	      0.00146659	      0.00024705	     27.45613784
      3.00644603	     -0.05692219	     -0.00082275	     -0.19810619	     -0.06114938	      0.88281890	     -0.00050370	     -0.21505459	      0.00144969	      0.00024491	     27.49194951
      3.00801089	     -0.05692329	     -0.00082417	     -0.19810709	     -0.06114713	      0.88281928	     -0.00050335	     -0.21505024	      0.00142864	      0.00024170	     27.39798043
      3.00957575	     -0.05692573	     -0.00082775	     -0.19810928	     -0.06114491	      0.88281966	     -0.00050303	     -0.21504607	      0.00140753	      0.00023769	     27.51988058
      3.01077952	     -0.05692822	     -0.00082794	     -0.19811164	     -0.06114322	      0.88281994	     -0.00050279	     -0.21504300	      0.00139159	      0.00023410	     27.34623954
      3.01198329	     -0.05693235	     -0.00083016	     -0.19811560	     -0.06114156	      0.88282022	     -0.00050257	     -0.21504007	      0.00137560	      0.00022991	     27.36767388
      3.01361634	     -0.05693990	     -0.00083202	     -0.19812294	     -0.06113933	      0.88282059	     -0.00050229	     -0.21503635	      0.00135423	      0.00022328	     27.27792721
      3.01524939	     -0.05695029	     -0.00083624	     -0.19813307	     -0.06113713	      0.88282095	     -0.00050204	     -0.21503298	      0.00133303	      0.00021542	     27.40695963
      3.01641117	     -0.05695918	     -0.00083675	     -0.19814183	     -0.06113559	      0.88282120	     -0.00050187	     -0.21503081	      0.00131839	      0.00020914	     27.21370250
      3.01757295	     -0.05696992	     -0.00083921	     -0.19815240	     -0.06113407	      0.88282143	     -0.00050171	     -0.21502887	      0.00130381	      0.00020215	     27.21981182
      3.01929866	     -0.05698843	     -0.00084185	     -0.19817068	     -0.06113184	      0.88282177	     -0.00050150	     -0.21502642	      0.00128268	      0.00019056	     27.12622825
      3.02074925	     -0.05700647	     -0.00084531	     -0.19818851	     -0.06112999	      0.88282204	     -0.00050135	     -0.21502480	      0.00126530	      0.00017961	     27.16536584
      3.02219983	     -0.05702568	     -0.00084675	     -0.19820756	     -0.06112817	      0.88282229	     -0.00050122	     -0.21502357	      0.00124856	      0.00016762	     27.01713465
      3.02365042	     -0.05704626	     -0.00085067	     -0.19822793	     -0.06112637	      0.88282253	     -0.00050110	     -0.21502272	      0.00123219	      0.00015453	     27.11907291
      3.02510100	     -0.05706728	     -0.00085119	     -0.19824882	     -0.06112459	      0.88282274	     -0.00050101	     -0.21502223	      0.00121666	      0.00014056	     26.90402002
      3.02632743	     -0.05708686	     -0.00085475	     -0.19826822	     -0.06112311	      0.88282291	     -0.00050095	     -0.21502209	      0.00120378	      0.00012798	     26.99542103
      3.02755385	     -0.05710695	     -0.00085601	     -0.19828819	     -0.06112164	      0.88282306	     -0.00050089	     -0.21502221	      0.00119150	      0.00011485	     26.89290150
      3.02913933	     -0.05713433	     -0.00085893	     -0.19831539	     -0.06111976	      0.88282322	     -0.00050085	     -0.21502273	      0.00117622	      0.00009700	     26.90112649
      3.03072482	     -0.05716220	     -0.00085957	     -0.19834315	     -0.06111791	      0.88282336	     -0.00050083	     -0.21502366	      0.00116192	      0.00007831	     26.73720970
      3.03196397	     -0.05718579	     -0.00086245	     -0.19836661	     -0.06111647	      0.88282345	     -0.00050083	     -0.21502466	      0.00115117	      0.00006307	     26.80806708
      3.03320313	     -0.05721000	     -0.00086317	     -0.19839074	     -0.06111505	      0.88282352	     -0.00050084	     -0.21502591	      0.00114112	      0.00004741	     26.71138986
      3.03481331	     -0.05724319	     -0.00086543	     -0.19842379	     -0.06111323	      0.88282358	     -0.00050088	     -0.21502791	      0.00112881	      0.00002641	     26.71812524
      3.03642349	     -0.05727612	     -0.00086504	     -0.19845666	     -0.06111142	      0.88282360	     -0.00050094	     -0.21503033	      0.00111767	      0.00000488	     26.55113603
      3.03761346	     -0.05730155	     -0.00086729	     -0.19848201	     -0.06111009	      0.88282360	     -0.00050100	     -0.21503234	      0.00110991	     -0.00001139	     26.62139720
      3.03880343	     -0.05732645	     -0.00086732	     -0.19850687	     -0.06110878	      0.88282358	     -0.00050107	     -0.21503453	      0.00110285	     -0.00002781	     26.54612899
      3.04050039	     -0.05736261	     -0.00086837	     -0.19854297	     -0.06110691	      0.88282351	     -0.00050119	     -0.21503795	      0.00109366	     -0.00005147	     26.54161661
      3.04195821	     -0.05739338	     -0.00086765	     -0.19857373	     -0.06110532	      0.88282342	     -0.00050132	     -0.21504112	      0.00108672	     -0.00007185	     26.43630527
      3.04341602	     -0.05742590	     -0.00086898	     -0.19860620	     -0.06110374	      0.88282330	     -0.00050146	     -0.21504452	      0.00108041	     -0.00009228	     26.48618479
      3.04487383	     -0.05745741	     -0.00086728	     -0.19863774	     -0.06110217	      0.88282315	     -0.00050163	     -0.21504815	      0.00107501	     -0.00011258	     26.34634661
      3.04633164	     -0.05749013	     -0.00086896	     -0.19867042	     -0.06110061	      0.88282297	     -0.00050181	     -0.21505197	      0.00107014	     -0.00013279	     26.45701941
      3.04757560	     -0.05751590	     -0.00086679	     -0.19869625	     -0.06109928	      0.88282280	     -0.00050198	     -0.21505535	      0.00106680	     -0.00014976	     26.31349549
      3.04881955	     -0.05754267	     -0.00086692	     -0.19872303	     -0.06109796	      0.88282260	     -0.00050216	     -0.21505883	      0.00106385	     -0.00016653	     26.33528133
      3.05040626	     -0.05757638	     -0.00086534	     -0.19875680	     -0.06109627	      0.88282232	     -0.00050242	     -0.21506340	      0.00106100	     -0.00018745	     26.26242921
      3.05199297	     -0.05761270	     -0.00086601	     -0.19879314	     -0.06109459	      0.88282200	     -0.00050269	     -0.21506815	      0.00105893	     -0.00020786	     26.33059841
      3.05324874	     -0.05764011	     -0.00086364	     -0.19882063	     -0.06109326	      0.88282173	     -0.00050293	     -0.21507206	      0.00105813	     -0.00022355	     26.20972384
      3.05450450	     -0.05766898	     -0.00086348	     -0.19884954	     -0.06109193	      0.88282144	     -0.00050317	     -0.21507608	      0.00105783	     -0.00023887	     26.22726382
      3.05611430	     -0.05770463	     -0.00086122	     -0.19888530	     -0.06109023	      0.88282104	     -0.00050351	     -0.21508139	      0.00105847	     -0.00025781	     26.16262148
      3.05772411	     -0.05774194	     -0.00086139	     -0.19892267	     -0.06108852	      0.88282061	     -0.00050386	     -0.21508686	      0.00106002	     -0.00027594	     26.23771013
      3.05893058	     -0.05776737	     -0.00085827	     -0.19894824	     -0.06108724	      0.88282027	     -0.00050414	     -0.21509105	      0.00106201	     -0.00028889	     26.11809722
      3.06013705	     -0.05779456	     -0.00085742	     -0.19897551	     -0.06108596	      0.88281992	     -0.00050443	     -0.21509530	      0.00106447	     -0.00030134	     26.12238079
      3.06182830	     -0.05783098	     -0.00085461	     -0.19901210	     -0.06108416	      0.88281939	     -0.00050486	     -0.21510138	      0.00106898	     -0.00031787	     26.06917048
      3.06351955	     -0.05786878	     -0.00085426	     -0.19905002	     -0.06108234	      0.88281884	     -0.00050531	     -0.21510752	      0.00107457	     -0.00033334	     26.13851385
      3.06467588	     -0.05789076	     -0.00085059	     -0.19907218	     -0.06108110	      0.88281845	     -0.00050563	     -0.21511177	      0.00107919	     -0.00034324	     26.02841122
      3.06583221	     -0.05791432	     -0.00084921	     -0.19909587	     -0.06107985	      0.88281805	     -0.00050597	     -0.21511600	      0.00108427	     -0.00035263	     26.02448839
      3.06764111	     -0.05794913	     -0.00084566	     -0.19913091	     -0.06107788	      0.88281740	     -0.00050650	     -0.21512261	      0.00109335	     -0.00036621	     25.97577037
      3.06912530	     -0.05797919	     -0.00084416	     -0.19916114	     -0.06107625	      0.88281685	     -0.00050696	     -0.21512801	      0.00110172	     -0.00037639	     25.97541739
      3.07060948	     -0.05800638	     -0.00084010	     -0.19918857	     -0.06107461	      0.88281628	     -0.00050744	     -0.21513342	      0.00111101	     -0.00038571	     25.90728582
      3.07209367	     -0.05803696	     -0.00083928	     -0.19921933	     -0.06107295	      0.88281570	     -0.00050793	     -0.21513881	      0.00112108	     -0.00039427	     25.92203889
      3.07339736	     -0.05805902	     -0.00083489	     -0.19924163	     -0.06107148	      0.88281518	     -0.00050837	     -0.21514355	      0.00113072	     -0.00040115	     25.84711386
      3.07470104	     -0.05808403	     -0.00083339	     -0.19926683	     -0.06107000	      0.88281466	     -0.00050883	     -0.21514825	      0.00114097	     -0.00040750	     25.83632150
      3.07600472	     -0.05810635	     -0.00083014	     -0.19928938	     -0.06106851	      0.88281412	     -0.00050929	     -0.21515292	      0.00115189	     -0.00041330	     25.79559308
      3.07775619	     -0.05813774	     -0.00082790	     -0.19932104	     -0.06106648	      0.88281339	     -0.00050994	     -0.21515911	      0.00116752	     -0.00042023	     25.77536737
      3.07909032	     -0.05815821	     -0.00082385	     -0.19934177	     -0.06106491	      0.88281283	     -0.00051044	     -0.21516381	      0.00118016	     -0.00042481	     25.71653141
      3.08042444	     -0.05818178	     -0.00082230	     -0.19936556	     -0.06106333	      0.88281226	     -0.00051096	     -0.21516845	      0.00119336	     -0.00042886	     25.68588622
      3.08175857	     -0.05820196	     -0.00081885	     -0.19938601	     -0.06106173	      0.88281168	     -0.00051148	     -0.21517307	      0.00120716	     -0.00043237	     25.64658794
      3.08348181	     -0.05822984	     -0.00081650	     -0.19941419	     -0.06105963	      0.88281094	     -0.00051218	     -0.21517890	      0.00122580	     -0.00043616	     25.61148069
      3.08479175	     -0.05824642	     -0.00081206	     -0.19943107	     -0.06105802	      0.88281036	     -0.00051271	     -0.21518326	      0.00124059	     -0.00043847	     25.57093818
      3.08610168	     -0.05826657	     -0.00081019	     -0.19945146	     -0.06105638	      0.88280979	     -0.00051326	     -0.21518751	      0.00125586	     -0.00044031	     25.53111047
      3.08769283	     -0.05828691	     -0.00080551	     -0.19947216	     -0.06105437	      0.88280908	     -0.00051394	     -0.21519258	      0.00127502	     -0.00044191	     25.49443419
      3.08912438	     -0.05830829	     -0.00080378	     -0.19949381	     -0.06105253	      0.88280845	     -0.00051456	     -0.21519701	      0.00129280	     -0.00044279	     25.44563444
      3.09055593	     -0.05832286	     -0.00079854	     -0.19950874	     -0.06105066	      0.88280782	     -0.00051518	     -0.21520133	      0.00131105	     -0.00044313	     25.42342608
      3.09198748	     -0.05834195	     -0.00079668	     -0.19952811	     -0.06104877	      0.88280718	     -0.00051582	     -0.21520546	      0.00132977	     -0.00044294	     25.36377881
      3.09341903	     -0.05835391	     -0.00079082	     -0.19954045	     -0.06104686	      0.88280655	     -0.00051647	     -0.21520944	      0.00134885	     -0.00044224	     25.34535050
      3.09485058	     -0.05837237	     -0.00078895	     -0.19955920	     -0.06104491	      0.88280592	     -0.00051712	     -0.21521322	      0.00136832	     -0.00044107	     25.27251965
      3.09628213	     -0.05838291	     -0.00078254	     -0.19957014	     -0.06104294	      0.88280529	     -0.00051778	     -0.21521690	      0.00138811	     -0.00043949	     25.26296919
      3.09771368	     -0.05840031	     -0.00078068	     -0.19958784	     -0.06104094	      0.88280466	     -0.00051845	     -0.21522037	      0.00140829	     -0.00043750	     25.18645264
      3.09914523	     -0.05840731	     -0.00077364	     -0.19959526	     -0.06103891	      0.88280403	     -0.00051912	     -0.21522371	      0.00142875	     -0.00043512	     25.19065658
      3.10042356	     -0.05841961	     -0.00077156	     -0.19960784	     -0.06103707	      0.88280348	     -0.00051973	     -0.21522646	      0.00144730	     -0.00043262	     25.11267500
      3.10170190	     -0.05842497	     -0.00076628	     -0.19961355	     -0.06103521	      0.88280293	     -0.00052034	     -0.21522905	      0.00146602	     -0.00042979	     25.09507001
      3.10326362	     -0.05843343	     -0.00076189	     -0.19962241	     -0.06103290	      0.88280226	     -0.00052110	     -0.21523188	      0.00148913	     -0.00042585	     25.04045872
      3.10482534	     -0.05843490	     -0.00075462	     -0.19962434	     -0.06103056	      0.88280160	     -0.00052185	     -0.21523437	      0.00151240	     -0.00042141	     25.03925050
      3.10613010	     -0.05844016	     -0.00075175	     -0.19962991	     -0.06102857	      0.88280105	     -0.00052249	     -0.21523612	      0.00153199	     -0.00041728	     24.97298765
      3.10743487	     -0.05843886	     -0.00074598	     -0.19962899	     -0.06102656	      0.88280051	     -0.00052313	     -0.21523760	      0.00155161	     -0.00041280	     24.95805975
      3.10900088	     -0.05843936	     -0.00074133	     -0.19962989	     -0.06102411	      0.88279987	     -0.00052390	     -0.21523893	      0.00157520	     -0.00040692	     24.91104694
      3.11056690	     -0.05843240	     -0.00073355	     -0.19962341	     -0.06102162	      0.88279924	     -0.00052468	     -0.21523984	      0.00159877	     -0.00040054	     24.91554933
      3.11182659	     -0.05843175	     -0.00073087	     -0.19962305	     -0.06101960	      0.88279873	     -0.00052531	     -0.21524019	      0.00161775	     -0.00039505	     24.85514128
      3.11308629	     -0.05842527	     -0.00072544	     -0.19961693	     -0.06101755	      0.88279824	     -0.00052594	     -0.21524026	      0.00163664	     -0.00038925	     24.83790741
      3.11470972	     -0.05841862	     -0.00072047	     -0.19961069	     -0.06101487	      0.88279761	     -0.00052675	     -0.21523990	      0.00166089	     -0.00038134	     24.80015759
      3.11633315	     -0.05840492	     -0.00071260	     -0.19959747	     -0.06101216	      0.88279700	     -0.00052757	     -0.21523905	      0.00168490	     -0.00037294	     24.79985870
      3.11755485	     -0.05839908	     -0.00071024	     -0.19959191	     -0.06101009	      0.88279655	     -0.00052818	     -0.21523804	      0.00170284	     -0.00036628	     24.75090993
      3.11877656	     -0.05838754	     -0.00070524	     -0.19958070	     -0.06100800	      0.88279611	     -0.00052880	     -0.21523676	      0.00172061	     -0.00035934	     24.73295893
      3.12046871	     -0.05837239	     -0.00070010	     -0.19956596	     -0.06100506	      0.88279551	     -0.00052965	     -0.21523447	      0.00174491	     -0.00034926	     24.70361275
      3.12216087	     -0.05835022	     -0.00069205	     -0.19954427	     -0.06100209	      0.88279493	     -0.00053051	     -0.21523162	      0.00176878	     -0.00033863	     24.69969065
      3.12332344	     -0.05833952	     -0.00069018	     -0.19953381	     -0.06100002	      0.88279454	     -0.00053109	     -0.21522930	      0.00178491	     -0.00033102	     24.65809474
      3.12448602	     -0.05832375	     -0.00068572	     -0.19951834	     -0.06099794	      0.88279416	     -0.00053168	     -0.21522674	      0.00180081	     -0.00032319	     24.63900626
      3.12629984	     -0.05829948	     -0.00068018	     -0.19949449	     -0.06099465	      0.88279358	     -0.00053259	     -0.21522218	      0.00182508	     -0.00031057	     24.61610731
      3.12778375	     -0.05827603	     -0.00067419	     -0.19947142	     -0.06099193	      0.88279313	     -0.00053334	     -0.21521801	      0.00184446	     -0.00029993	     24.59386918
      3.12926766	     -0.05825514	     -0.00067084	     -0.19945082	     -0.06098918	      0.88279269	     -0.00053408	     -0.21521341	      0.00186334	     -0.00028905	     24.58833473
      3.13075157	     -0.05822819	     -0.00066412	     -0.19942426	     -0.06098640	      0.88279227	     -0.00053482	     -0.21520846	      0.00188177	     -0.00027796	     24.56225586
      3.13206868	     -0.05820812	     -0.00066182	     -0.19940443	     -0.06098391	      0.88279191	     -0.00053548	     -0.21520372	      0.00189763	     -0.00026800	     24.56410564
      3.13338579	     -0.05818298	     -0.00065654	     -0.19937959	     -0.06098140	      0.88279156	     -0.00053613	     -0.21519871	      0.00191311	     -0.00025791	     24.53825910
      3.13470290	     -0.05815926	     -0.00065320	     -0.19935613	     -0.06097887	      0.88279123	     -0.00053678	     -0.21519339	      0.00192813	     -0.00024775	     24.54069786
      3.13640774	     -0.05812454	     -0.00064679	     -0.19932178	     -0.06097557	      0.88279082	     -0.00053761	     -0.21518610	      0.00194697	     -0.00023451	     24.51897107
      3.13774187	     -0.05809924	     -0.00064432	     -0.19929671	     -0.06097296	      0.88279051	     -0.00053826	     -0.21518005	      0.00196111	     -0.00022413	     24.54264068
      3.13907601	     -0.05807006	     -0.00063928	     -0.19926780	     -0.06097034	      0.88279022	     -0.00053890	     -0.21517375	      0.00197481	     -0.00021371	     24.51825693
      3.14041015	     -0.05804209	     -0.00063612	     -0.19924006	     -0.06096769	      0.88278994	     -0.00053954	     -0.21516717	      0.00198796	     -0.00020331	     24.53735899
      3.14210239	     -0.05800315	     -0.00062995	     -0.19920145	     -0.06096431	      0.88278961	     -0.00054034	     -0.21515846	      0.00200396	     -0.00019013	     24.51661287
      3.14340813	     -0.05797477	     -0.00062773	     -0.19917326	     -0.06096169	      0.88278937	     -0.00054095	     -0.21515145	      0.00201564	     -0.00018004	     24.56177960
[truncated: 250,955 more chars]
