# Supplementary material for: A Neural Controller Model Considering the Vestibulospinal Tract in Human Postural Control
Source: Front Comput Neurosci. 2022 Feb 25;16:785099. doi: 10.3389/fncom.2022.785099 (PMC8913724; doi:10.3389/fncom.2022.785099)
Supplement: Supplementary file 8 [file Data_Sheet_3.zip › SimulationResults/VST+/3.947/opt_2/jiang_CoPpositon_pos.sto]

CoP
version=1
nRows=3480
nColumns=11
inDegrees=no

This file contains CoP trajectory (of origin) and orientations.

Units are S.I. units (seconds, meters, Newtons, ...)
Angles are in degrees.

endheader
time	cop-x	cop-z	cop-x-calcn-r	com-x	com-y	com-z	com-x-calcn-r	com-x-vel	com-y-vel	s_torques
      0.00061847	     -0.05969609	     -0.00092192	     -0.20088056	     -0.06407170	      0.88305628	     -0.00072912	     -0.21842175	     -0.00000500	      0.00007560	     21.73146964
      0.00123695	     -0.05887806	     -0.00084879	     -0.20006399	     -0.06407171	      0.88305636	     -0.00072911	     -0.21839507	     -0.00002566	      0.00016161	     18.98261945
      0.00225856	     -0.05812609	     -0.00079271	     -0.19931265	     -0.06407177	      0.88305660	     -0.00072906	     -0.21833639	     -0.00009402	      0.00031340	     15.76423490
      0.00357369	     -0.05781754	     -0.00078158	     -0.19900304	     -0.06407198	      0.88305714	     -0.00072898	     -0.21825983	     -0.00022299	      0.00050373	     15.91305008
      0.00593879	     -0.05798865	     -0.00081357	     -0.19917067	     -0.06407282	      0.88305867	     -0.00072877	     -0.21816212	     -0.00048779	      0.00077644	     14.83362552
      0.00700621	     -0.05810171	     -0.00082717	     -0.19928223	     -0.06407340	      0.88305955	     -0.00072866	     -0.21813605	     -0.00060400	      0.00086253	     13.71030372
      0.00830651	     -0.05820092	     -0.00083662	     -0.19937988	     -0.06407427	      0.88306072	     -0.00072850	     -0.21811465	     -0.00073773	      0.00093844	     12.60731938
      0.01041717	     -0.05825040	     -0.00084034	     -0.19942727	     -0.06407605	      0.88306279	     -0.00072822	     -0.21809405	     -0.00094015	      0.00100426	     11.66093557
      0.01159220	     -0.05823811	     -0.00083756	     -0.19941399	     -0.06407721	      0.88306397	     -0.00072805	     -0.21808629	     -0.00104720	      0.00101608	     11.27798223
      0.01276723	     -0.05821018	     -0.00083513	     -0.19938507	     -0.06407851	      0.88306517	     -0.00072786	     -0.21807967	     -0.00115200	      0.00101351	     11.10350848
      0.01465467	     -0.05815618	     -0.00083090	     -0.19932954	     -0.06408084	      0.88306706	     -0.00072755	     -0.21807021	     -0.00131709	      0.00098446	     10.92187155
      0.01609120	     -0.05811654	     -0.00082971	     -0.19928870	     -0.06408282	      0.88306844	     -0.00072730	     -0.21806361	     -0.00144117	      0.00094496	     10.90062690
      0.01752772	     -0.05808443	     -0.00082893	     -0.19925537	     -0.06408498	      0.88306977	     -0.00072703	     -0.21805752	     -0.00156389	      0.00089251	     10.87404664
      0.01896424	     -0.05805851	     -0.00083096	     -0.19922819	     -0.06408731	      0.88307100	     -0.00072676	     -0.21805203	     -0.00168566	      0.00082823	     10.91561052
      0.02040076	     -0.05804124	     -0.00083308	     -0.19920966	     -0.06408982	      0.88307214	     -0.00072648	     -0.21804720	     -0.00180594	      0.00075315	     10.94553398
      0.02183728	     -0.05802962	     -0.00083785	     -0.19919673	     -0.06409250	      0.88307316	     -0.00072620	     -0.21804311	     -0.00192498	      0.00066799	     10.99742428
      0.02327380	     -0.05802582	     -0.00084206	     -0.19919166	     -0.06409535	      0.88307406	     -0.00072590	     -0.21803979	     -0.00204211	      0.00057359	     11.04097508
      0.02471032	     -0.05802669	     -0.00084854	     -0.19919122	     -0.06409837	      0.88307481	     -0.00072561	     -0.21803728	     -0.00215754	      0.00047047	     11.07586301
      0.02614685	     -0.05803463	     -0.00085395	     -0.19919789	     -0.06410155	      0.88307540	     -0.00072530	     -0.21803560	     -0.00227057	      0.00035959	     11.11521434
      0.02758337	     -0.05804639	     -0.00086127	     -0.19920836	     -0.06410489	      0.88307584	     -0.00072499	     -0.21803479	     -0.00238142	      0.00024170	     11.14118209
      0.02901989	     -0.05806446	     -0.00086691	     -0.19922519	     -0.06410839	      0.88307609	     -0.00072467	     -0.21803486	     -0.00248933	      0.00011800	     11.18800254
      0.03045641	     -0.05808541	     -0.00087419	     -0.19924492	     -0.06411204	      0.88307617	     -0.00072435	     -0.21803586	     -0.00259451	     -0.00001047	     11.24297092
      0.03189293	     -0.05811174	     -0.00087941	     -0.19927008	     -0.06411584	      0.88307606	     -0.00072402	     -0.21803779	     -0.00269620	     -0.00014222	     11.32882914
      0.03332945	     -0.05813990	     -0.00088609	     -0.19929708	     -0.06411978	      0.88307576	     -0.00072368	     -0.21804071	     -0.00279464	     -0.00027601	     11.46343221
      0.03476597	     -0.05817238	     -0.00089049	     -0.19932847	     -0.06412387	      0.88307527	     -0.00072334	     -0.21804461	     -0.00288905	     -0.00041015	     11.62447286
      0.03620250	     -0.05820559	     -0.00089622	     -0.19936062	     -0.06412808	      0.88307459	     -0.00072298	     -0.21804951	     -0.00297971	     -0.00054332	     11.88516000
      0.03763902	     -0.05824206	     -0.00089951	     -0.19939610	     -0.06413242	      0.88307371	     -0.00072261	     -0.21805538	     -0.00306587	     -0.00067384	     12.15008679
      0.03907554	     -0.05827823	     -0.00090413	     -0.19943130	     -0.06413689	      0.88307265	     -0.00072224	     -0.21806225	     -0.00314787	     -0.00080042	     12.56767836
      0.04051206	     -0.05831668	     -0.00090633	     -0.19946887	     -0.06414147	      0.88307141	     -0.00072185	     -0.21807005	     -0.00322500	     -0.00092152	     12.95073396
      0.04194858	     -0.05835384	     -0.00090992	     -0.19950518	     -0.06414615	      0.88307001	     -0.00072146	     -0.21807878	     -0.00329771	     -0.00103602	     13.53515757
      0.04338510	     -0.05839251	     -0.00091138	     -0.19954308	     -0.06415094	      0.88306844	     -0.00072105	     -0.21808838	     -0.00336537	     -0.00114257	     14.03177474
      0.04482162	     -0.05842913	     -0.00091433	     -0.19957896	     -0.06415582	      0.88306673	     -0.00072063	     -0.21809880	     -0.00342853	     -0.00124030	     14.76425570
      0.04625814	     -0.05846640	     -0.00091495	     -0.19961557	     -0.06416079	      0.88306488	     -0.00072020	     -0.21810998	     -0.00348671	     -0.00132817	     15.34670383
      0.04769467	     -0.05850090	     -0.00091702	     -0.19964944	     -0.06416583	      0.88306292	     -0.00071976	     -0.21812187	     -0.00354052	     -0.00140559	     16.19390321
      0.04913119	     -0.05853517	     -0.00091673	     -0.19968317	     -0.06417096	      0.88306085	     -0.00071931	     -0.21813435	     -0.00358959	     -0.00147181	     16.82585257
      0.05056771	     -0.05856585	     -0.00091788	     -0.19971333	     -0.06417615	      0.88305869	     -0.00071885	     -0.21814738	     -0.00363468	     -0.00152658	     17.73099541
      0.05200423	     -0.05859632	     -0.00091690	     -0.19974337	     -0.06418140	      0.88305647	     -0.00071837	     -0.21816084	     -0.00367550	     -0.00156951	     18.35910749
      0.05344075	     -0.05862335	     -0.00091780	     -0.19976998	     -0.06418670	      0.88305419	     -0.00071789	     -0.21817468	     -0.00371287	     -0.00160063	     19.26792886
      0.05487727	     -0.05864983	     -0.00091694	     -0.19979611	     -0.06419206	      0.88305188	     -0.00071740	     -0.21818877	     -0.00374658	     -0.00161982	     19.84494124
      0.05631379	     -0.05867221	     -0.00091812	     -0.19981814	     -0.06419747	      0.88304954	     -0.00071690	     -0.21820303	     -0.00377759	     -0.00162733	     20.69255551
      0.05775032	     -0.05869371	     -0.00091738	     -0.19983936	     -0.06420291	      0.88304721	     -0.00071639	     -0.21821734	     -0.00380581	     -0.00162336	     21.15428236
      0.05918684	     -0.05871077	     -0.00091877	     -0.19985614	     -0.06420840	      0.88304488	     -0.00071588	     -0.21823161	     -0.00383221	     -0.00160846	     21.88904187
      0.06062336	     -0.05872679	     -0.00091817	     -0.19987194	     -0.06421392	      0.88304259	     -0.00071536	     -0.21824572	     -0.00385664	     -0.00158309	     22.21164114
      0.06205988	     -0.05873819	     -0.00091985	     -0.19988310	     -0.06421948	      0.88304034	     -0.00071483	     -0.21825961	     -0.00388008	     -0.00154801	     22.81576729
      0.06349640	     -0.05874881	     -0.00091938	     -0.19989353	     -0.06422507	      0.88303815	     -0.00071429	     -0.21827318	     -0.00390240	     -0.00150385	     22.98578534
      0.06493292	     -0.05875490	     -0.00092133	     -0.19989940	     -0.06423069	      0.88303602	     -0.00071375	     -0.21828638	     -0.00392454	     -0.00145146	     23.44541983
      0.06636944	     -0.05876039	     -0.00092085	     -0.19990473	     -0.06423634	      0.88303398	     -0.00071320	     -0.21829913	     -0.00394638	     -0.00139167	     23.45548500
      0.06780597	     -0.05876186	     -0.00092287	     -0.19990599	     -0.06424203	      0.88303203	     -0.00071265	     -0.21831143	     -0.00396877	     -0.00132547	     23.77467692
      0.06924249	     -0.05876308	     -0.00092210	     -0.19990706	     -0.06424775	      0.88303017	     -0.00071209	     -0.21832321	     -0.00399149	     -0.00125385	     23.64686343
      0.07067901	     -0.05876007	     -0.00092396	     -0.19990384	     -0.06425350	      0.88302843	     -0.00071152	     -0.21833450	     -0.00401532	     -0.00117783	     23.86336084
      0.07211553	     -0.05875699	     -0.00092270	     -0.19990060	     -0.06425928	      0.88302679	     -0.00071095	     -0.21834524	     -0.00403996	     -0.00109849	     23.63346596
      0.07339608	     -0.05875053	     -0.00092403	     -0.19989395	     -0.06426447	      0.88302543	     -0.00071044	     -0.21835438	     -0.00406317	     -0.00102573	     23.72300058
      0.07467663	     -0.05874342	     -0.00092355	     -0.19988668	     -0.06426969	      0.88302417	     -0.00070992	     -0.21836307	     -0.00408732	     -0.00095181	     23.56791651
      0.07625182	     -0.05873176	     -0.00092405	     -0.19987478	     -0.06427615	      0.88302274	     -0.00070927	     -0.21837315	     -0.00411877	     -0.00086022	     23.51466122
      0.07782700	     -0.05871877	     -0.00092277	     -0.19986157	     -0.06428267	      0.88302146	     -0.00070862	     -0.21838254	     -0.00415205	     -0.00076902	     23.25327322
      0.07912879	     -0.05870508	     -0.00092345	     -0.19984765	     -0.06428809	      0.88302050	     -0.00070808	     -0.21838980	     -0.00418118	     -0.00069458	     23.22504880
      0.08043059	     -0.05869132	     -0.00092233	     -0.19983368	     -0.06429355	      0.88301965	     -0.00070753	     -0.21839662	     -0.00421178	     -0.00062172	     23.14154012
      0.08201129	     -0.05867861	     -0.00092328	     -0.19982063	     -0.06430024	      0.88301873	     -0.00070685	     -0.21840443	     -0.00425326	     -0.00053611	     23.34449235
      0.08359199	     -0.05869623	     -0.00092505	     -0.19983777	     -0.06430701	      0.88301795	     -0.00070617	     -0.21841241	     -0.00430507	     -0.00045560	     23.35926685
      0.08485697	     -0.05874707	     -0.00093016	     -0.19988806	     -0.06431248	      0.88301741	     -0.00070562	     -0.21842008	     -0.00435585	     -0.00039699	     23.56396224
      0.08612194	     -0.05882976	     -0.00093336	     -0.19997018	     -0.06431803	      0.88301694	     -0.00070507	     -0.21842985	     -0.00441361	     -0.00034597	     23.73890993
      0.08775042	     -0.05896233	     -0.00093611	     -0.20010197	     -0.06432528	      0.88301642	     -0.00070434	     -0.21844626	     -0.00449427	     -0.00029388	     24.24223481
      0.08937890	     -0.05909810	     -0.00093236	     -0.20023710	     -0.06433267	      0.88301598	     -0.00070360	     -0.21846674	     -0.00457702	     -0.00025839	     24.63317239
      0.09061242	     -0.05918921	     -0.00092878	     -0.20032775	     -0.06433835	      0.88301567	     -0.00070304	     -0.21848429	     -0.00463917	     -0.00024205	     25.20034890
      0.09184593	     -0.05926695	     -0.00092135	     -0.20040513	     -0.06434411	      0.88301537	     -0.00070247	     -0.21850290	     -0.00469971	     -0.00023392	     25.51589945
      0.09354451	     -0.05935335	     -0.00091025	     -0.20049108	     -0.06435216	      0.88301498	     -0.00070168	     -0.21852931	     -0.00477976	     -0.00023399	     26.01128990
      0.09524309	     -0.05942382	     -0.00089665	     -0.20056118	     -0.06436035	      0.88301457	     -0.00070090	     -0.21855583	     -0.00485508	     -0.00024451	     26.11344123
      0.09644941	     -0.05946915	     -0.00088999	     -0.20060622	     -0.06436623	      0.88301427	     -0.00070034	     -0.21857452	     -0.00490545	     -0.00025692	     26.44882187
      0.09765573	     -0.05951403	     -0.00088251	     -0.20065083	     -0.06437218	      0.88301395	     -0.00069978	     -0.21859307	     -0.00495278	     -0.00027276	     26.51676497
      0.09944432	     -0.05958291	     -0.00087471	     -0.20071930	     -0.06438110	      0.88301344	     -0.00069897	     -0.21862045	     -0.00501729	     -0.00030143	     26.74667360
      0.10095883	     -0.05964535	     -0.00086932	     -0.20078140	     -0.06438873	      0.88301296	     -0.00069829	     -0.21864364	     -0.00506640	     -0.00032988	     26.77037375
      0.10247333	     -0.05971289	     -0.00086799	     -0.20084858	     -0.06439644	      0.88301244	     -0.00069762	     -0.21866697	     -0.00511061	     -0.00036160	     27.02502777
      0.10398784	     -0.05978656	     -0.00086611	     -0.20092192	     -0.06440421	      0.88301187	     -0.00069697	     -0.21869056	     -0.00514987	     -0.00039646	     26.96360960
      0.10534948	     -0.05985940	     -0.00086860	     -0.20099443	     -0.06441125	      0.88301130	     -0.00069639	     -0.21871210	     -0.00518122	     -0.00043024	     27.17184504
      0.10671111	     -0.05993850	     -0.00087010	     -0.20107324	     -0.06441832	      0.88301069	     -0.00069582	     -0.21873405	     -0.00520881	     -0.00046642	     27.13202886
      0.10807275	     -0.06002392	     -0.00087408	     -0.20115836	     -0.06442543	      0.88301003	     -0.00069527	     -0.21875649	     -0.00523288	     -0.00050482	     27.20298675
      0.10982294	     -0.06014187	     -0.00087839	     -0.20127600	     -0.06443461	      0.88300910	     -0.00069457	     -0.21878616	     -0.00525878	     -0.00055728	     27.11968597
      0.11122774	     -0.06024341	     -0.00088405	     -0.20137727	     -0.06444201	      0.88300829	     -0.00069402	     -0.21881069	     -0.00527575	     -0.00060160	     27.13419227
      0.11263253	     -0.06034971	     -0.00088762	     -0.20148339	     -0.06444943	      0.88300741	     -0.00069347	     -0.21883592	     -0.00528947	     -0.00064782	     26.98038749
      0.11403732	     -0.06046083	     -0.00089258	     -0.20159432	     -0.06445687	      0.88300647	     -0.00069294	     -0.21886188	     -0.00530014	     -0.00069547	     26.88086209
      0.11575608	     -0.06060058	     -0.00089620	     -0.20173394	     -0.06446599	      0.88300522	     -0.00069230	     -0.21889463	     -0.00530933	     -0.00075535	     26.62677549
      0.11715043	     -0.06071690	     -0.00090064	     -0.20185017	     -0.06447340	      0.88300413	     -0.00069178	     -0.21892197	     -0.00531391	     -0.00080442	     26.45480672
      0.11854478	     -0.06083363	     -0.00090182	     -0.20196689	     -0.06448081	      0.88300298	     -0.00069127	     -0.21894997	     -0.00531625	     -0.00085362	     26.17441564
      0.11993914	     -0.06095133	     -0.00090342	     -0.20208460	     -0.06448822	      0.88300175	     -0.00069076	     -0.21897859	     -0.00531653	     -0.00090215	     25.90826320
      0.12172636	     -0.06109854	     -0.00090260	     -0.20223190	     -0.06449772	      0.88300009	     -0.00069011	     -0.21901610	     -0.00531431	     -0.00096284	     25.50259585
      0.12312973	     -0.06121419	     -0.00090317	     -0.20234763	     -0.06450518	      0.88299870	     -0.00068960	     -0.21904612	     -0.00531057	     -0.00100823	     25.17407918
      0.12453309	     -0.06132682	     -0.00090049	     -0.20246041	     -0.06451262	      0.88299726	     -0.00068910	     -0.21907660	     -0.00530553	     -0.00105141	     24.80344151
      0.12593646	     -0.06143776	     -0.00089874	     -0.20257151	     -0.06452007	      0.88299575	     -0.00068860	     -0.21910744	     -0.00529910	     -0.00109173	     24.46221646
      0.12775262	     -0.06157375	     -0.00089429	     -0.20270776	     -0.06452968	      0.88299373	     -0.00068795	     -0.21914771	     -0.00528912	     -0.00113936	     23.99565097
      0.12915640	     -0.06167585	     -0.00089296	     -0.20281005	     -0.06453710	      0.88299211	     -0.00068745	     -0.21917903	     -0.00528009	     -0.00117166	     23.63245210
      0.13056017	     -0.06177266	     -0.00088915	     -0.20290710	     -0.06454451	      0.88299044	     -0.00068696	     -0.21921043	     -0.00527035	     -0.00120021	     23.27146459
      0.13196395	     -0.06186581	     -0.00088657	     -0.20300047	     -0.06455190	      0.88298874	     -0.00068647	     -0.21924178	     -0.00525973	     -0.00122446	     22.92754723
      0.13382764	     -0.06198093	     -0.00088103	     -0.20311594	     -0.06456168	      0.88298643	     -0.00068582	     -0.21928309	     -0.00524476	     -0.00125020	     22.49117050
      0.13523219	     -0.06206404	     -0.00087909	     -0.20319928	     -0.06456904	      0.88298466	     -0.00068534	     -0.21931385	     -0.00523253	     -0.00126402	     22.12559130
      0.13663674	     -0.06214129	     -0.00087499	     -0.20327681	     -0.06457638	      0.88298288	     -0.00068486	     -0.21934421	     -0.00522001	     -0.00127359	     21.81521322
      0.13833378	     -0.06223197	     -0.00087237	     -0.20336778	     -0.06458523	      0.88298071	     -0.00068429	     -0.21938023	     -0.00520399	     -0.00127901	     21.43482971
      0.13985067	     -0.06230743	     -0.00086800	     -0.20344354	     -0.06459311	      0.88297877	     -0.00068379	     -0.21941180	     -0.00518927	     -0.00127865	     21.13803275
      0.14136755	     -0.06238176	     -0.00086685	     -0.20351812	     -0.06460097	      0.88297684	     -0.00068330	     -0.21944269	     -0.00517369	     -0.00127302	     20.80084583
      0.14288444	     -0.06244964	     -0.00086312	     -0.20358630	     -0.06460881	      0.88297491	     -0.00068282	     -0.21947288	     -0.00515782	     -0.00126285	     20.54143890
      0.14440133	     -0.06251769	     -0.00086263	     -0.20365459	     -0.06461662	      0.88297301	     -0.00068235	     -0.21950231	     -0.00514123	     -0.00124798	     20.25394327
      0.14591821	     -0.06258079	     -0.00085936	     -0.20371798	     -0.06462440	      0.88297113	     -0.00068189	     -0.21953100	     -0.00512428	     -0.00122905	     19.99579783
      0.14743510	     -0.06264469	     -0.00085927	     -0.20378213	     -0.06463216	      0.88296928	     -0.00068143	     -0.21955893	     -0.00510659	     -0.00120595	     19.69888409
      0.14895199	     -0.06270387	     -0.00085642	     -0.20384160	     -0.06463990	      0.88296747	     -0.00068099	     -0.21958615	     -0.00508860	     -0.00117961	     19.47291226
      0.15046887	     -0.06276458	     -0.00085663	     -0.20390255	     -0.06464760	      0.88296571	     -0.00068056	     -0.21961265	     -0.00506979	     -0.00115005	     19.19882788
      0.15198576	     -0.06282107	     -0.00085415	     -0.20395934	     -0.06465528	      0.88296399	     -0.00068014	     -0.21963849	     -0.00505058	     -0.00111817	     18.99079274
      0.15350265	     -0.06287908	     -0.00085452	     -0.20401760	     -0.06466292	      0.88296232	     -0.00067972	     -0.21966368	     -0.00503044	     -0.00108392	     18.71793803
      0.15501954	     -0.06293201	     -0.00085215	     -0.20407084	     -0.06467054	      0.88296070	     -0.00067932	     -0.21968826	     -0.00500987	     -0.00104825	     18.53642745
      0.15653642	     -0.06298619	     -0.00085229	     -0.20412529	     -0.06467812	      0.88295914	     -0.00067893	     -0.21971222	     -0.00498831	     -0.00101110	     18.28097776
      0.15805331	     -0.06303635	     -0.00084987	     -0.20417577	     -0.06468567	      0.88295763	     -0.00067854	     -0.21973561	     -0.00496626	     -0.00097340	     18.11009739
      0.15957020	     -0.06308865	     -0.00084974	     -0.20422835	     -0.06469319	      0.88295618	     -0.00067817	     -0.21975846	     -0.00494311	     -0.00093502	     17.84848100
      0.16108708	     -0.06313723	     -0.00084720	     -0.20427727	     -0.06470067	      0.88295479	     -0.00067780	     -0.21978086	     -0.00491944	     -0.00089692	     17.69793264
      0.16260397	     -0.06318709	     -0.00084655	     -0.20432743	     -0.06470811	      0.88295346	     -0.00067744	     -0.21980281	     -0.00489454	     -0.00085899	     17.45986917
      0.16412086	     -0.06323190	     -0.00084354	     -0.20437261	     -0.06471552	      0.88295219	     -0.00067708	     -0.21982433	     -0.00486904	     -0.00082208	     17.32971258
      0.16563774	     -0.06327570	     -0.00084196	     -0.20441675	     -0.06472288	      0.88295097	     -0.00067674	     -0.21984536	     -0.00484230	     -0.00078592	     17.10182135
      0.16715463	     -0.06331196	     -0.00083822	     -0.20445339	     -0.06473021	      0.88294980	     -0.00067640	     -0.21986584	     -0.00481515	     -0.00075132	     17.00965843
      0.16897656	     -0.06335242	     -0.00083585	     -0.20449429	     -0.06473895	      0.88294847	     -0.00067601	     -0.21988951	     -0.00478114	     -0.00071136	     16.74642114
      0.17038788	     -0.06337134	     -0.00083096	     -0.20451361	     -0.06474568	      0.88294749	     -0.00067571	     -0.21990709	     -0.00475487	     -0.00068194	     16.72676188
      0.17179920	     -0.06338963	     -0.00082892	     -0.20453224	     -0.06475237	      0.88294654	     -0.00067542	     -0.21992382	     -0.00472821	     -0.00065381	     16.65049885
      0.17354023	     -0.06340092	     -0.00082420	     -0.20454397	     -0.06476057	      0.88294544	     -0.00067507	     -0.21994329	     -0.00469541	     -0.00062060	     16.50975393
      0.17528127	     -0.06341003	     -0.00082335	     -0.20455345	     -0.06476872	      0.88294438	     -0.00067473	     -0.21996130	     -0.00466350	     -0.00058937	     16.54798699
      0.17657732	     -0.06340771	     -0.00081886	     -0.20455146	     -0.06477475	      0.88294363	     -0.00067449	     -0.21997384	     -0.00463962	     -0.00056701	     16.35760287
      0.17787338	     -0.06340730	     -0.00081743	     -0.20455133	     -0.06478075	      0.88294291	     -0.00067425	     -0.21998561	     -0.00461616	     -0.00054599	     16.31685123
      0.17976195	     -0.06340170	     -0.00081404	     -0.20454615	     -0.06478943	      0.88294191	     -0.00067391	     -0.22000151	     -0.00458196	     -0.00051778	     16.25452078
      0.18138597	     -0.06339695	     -0.00081331	     -0.20454171	     -0.06479685	      0.88294109	     -0.00067363	     -0.22001404	     -0.00455227	     -0.00049594	     16.20087743
      0.18300999	     -0.06338552	     -0.00080979	     -0.20453065	     -0.06480422	      0.88294030	     -0.00067335	     -0.22002562	     -0.00452229	     -0.00047674	     16.17534748
      0.18463401	     -0.06337795	     -0.00081075	     -0.20452335	     -0.06481154	      0.88293954	     -0.00067308	     -0.22003620	     -0.00449197	     -0.00046057	     16.23578112
      0.18600703	     -0.06336438	     -0.00080755	     -0.20451010	     -0.06481769	      0.88293891	     -0.00067286	     -0.22004447	     -0.00446561	     -0.00044906	     16.16355222
      0.18738005	     -0.06335358	     -0.00080753	     -0.20449955	     -0.06482380	      0.88293830	     -0.00067265	     -0.22005208	     -0.00443909	     -0.00043997	     16.20512313
      0.18912588	     -0.06333582	     -0.00080546	     -0.20448215	     -0.06483152	      0.88293754	     -0.00067237	     -0.22006090	     -0.00440459	     -0.00043170	     16.20999253
      0.19087171	     -0.06332064	     -0.00080645	     -0.20446728	     -0.06483918	      0.88293679	     -0.00067211	     -0.22006877	     -0.00436980	     -0.00042734	     16.32863886
      0.19222694	     -0.06330259	     -0.00080359	     -0.20444954	     -0.06484508	      0.88293621	     -0.00067190	     -0.22007432	     -0.00434210	     -0.00042614	     16.29852608
      0.19358216	     -0.06328757	     -0.00080352	     -0.20443477	     -0.06485095	      0.88293564	     -0.00067170	     -0.22007934	     -0.00431437	     -0.00042713	     16.34999067
      0.19538302	     -0.06326365	     -0.00080122	     -0.20441124	     -0.06485869	      0.88293486	     -0.00067142	     -0.22008529	     -0.00427720	     -0.00043139	     16.43967292
      0.19718388	     -0.06324140	     -0.00080183	     -0.20438933	     -0.06486635	      0.88293408	     -0.00067115	     -0.22009039	     -0.00423969	     -0.00043829	     16.47710584
      0.19844491	     -0.06321854	     -0.00079834	     -0.20436678	     -0.06487168	      0.88293352	     -0.00067096	     -0.22009351	     -0.00421345	     -0.00044437	     16.53604511
      0.19970593	     -0.06319721	     -0.00079720	     -0.20434571	     -0.06487698	      0.88293296	     -0.00067077	     -0.22009619	     -0.00418725	     -0.00045144	     16.61300311
      0.20166473	     -0.06315883	     -0.00079376	     -0.20430778	     -0.06488514	      0.88293206	     -0.00067047	     -0.22009951	     -0.00414642	     -0.00046349	     16.67903541
      0.20320526	     -0.06312639	     -0.00079201	     -0.20427566	     -0.06489151	      0.88293134	     -0.00067023	     -0.22010137	     -0.00411479	     -0.00047380	     16.84160834
      0.20474579	     -0.06308933	     -0.00078840	     -0.20423896	     -0.06489782	      0.88293060	     -0.00066998	     -0.22010258	     -0.00408281	     -0.00048378	     16.82731682
      0.20628633	     -0.06304958	     -0.00078633	     -0.20419954	     -0.06490409	      0.88292985	     -0.00066973	     -0.22010310	     -0.00405166	     -0.00049378	     17.02235652
      0.20782686	     -0.06300566	     -0.00078240	     -0.20415598	     -0.06491030	      0.88292908	     -0.00066948	     -0.22010292	     -0.00402027	     -0.00050283	     17.03946494
      0.20936739	     -0.06295920	     -0.00078011	     -0.20410984	     -0.06491647	      0.88292830	     -0.00066922	     -0.22010202	     -0.00398974	     -0.00051113	     17.23566926
      0.21090792	     -0.06290897	     -0.00077599	     -0.20405996	     -0.06492260	      0.88292751	     -0.00066896	     -0.22010042	     -0.00395903	     -0.00051778	     17.23565357
      0.21244845	     -0.06285622	     -0.00077368	     -0.20400752	     -0.06492867	      0.88292671	     -0.00066869	     -0.22009810	     -0.00392933	     -0.00052321	     17.45992918
      0.21398898	     -0.06280067	     -0.00076951	     -0.20395231	     -0.06493470	      0.88292590	     -0.00066842	     -0.22009508	     -0.00389945	     -0.00052666	     17.46849303
      0.21552951	     -0.06274341	     -0.00076744	     -0.20389534	     -0.06494069	      0.88292508	     -0.00066815	     -0.22009138	     -0.00387060	     -0.00052860	     17.70961125
      0.21707005	     -0.06268431	     -0.00076339	     -0.20383656	     -0.06494663	      0.88292427	     -0.00066786	     -0.22008702	     -0.00384157	     -0.00052828	     17.70519825
      0.21861058	     -0.06262416	     -0.00076175	     -0.20377668	     -0.06495252	      0.88292346	     -0.00066758	     -0.22008205	     -0.00381366	     -0.00052637	     17.96927955
      0.22015111	     -0.06256342	     -0.00075791	     -0.20371624	     -0.06495838	      0.88292265	     -0.00066728	     -0.22007652	     -0.00378550	     -0.00052224	     17.95870703
      0.22169164	     -0.06250235	     -0.00075689	     -0.20365541	     -0.06496419	      0.88292185	     -0.00066698	     -0.22007045	     -0.00375847	     -0.00051665	     18.24725358
      0.22323217	     -0.06244114	     -0.00075326	     -0.20359449	     -0.06496996	      0.88292106	     -0.00066667	     -0.22006390	     -0.00373104	     -0.00050901	     18.21865260
      0.22477270	     -0.06237954	     -0.00075295	     -0.20353310	     -0.06497568	      0.88292028	     -0.00066636	     -0.22005691	     -0.00370478	     -0.00050018	     18.54570064
      0.22631323	     -0.06231818	     -0.00074937	     -0.20347200	     -0.06498137	      0.88291952	     -0.00066604	     -0.22004950	     -0.00367797	     -0.00048955	     18.49852350
      0.22768393	     -0.06226320	     -0.00074937	     -0.20341719	     -0.06498640	      0.88291885	     -0.00066574	     -0.22004257	     -0.00365517	     -0.00047935	     18.78433174
      0.22905463	     -0.06220850	     -0.00074727	     -0.20336269	     -0.06499139	      0.88291821	     -0.00066545	     -0.22003535	     -0.00363214	     -0.00046804	     18.84210525
      0.23070295	     -0.06214280	     -0.00074646	     -0.20329720	     -0.06499736	      0.88291745	     -0.00066508	     -0.22002631	     -0.00360530	     -0.00045364	     19.10228067
      0.23235127	     -0.06207757	     -0.00074377	     -0.20323220	     -0.06500328	      0.88291671	     -0.00066470	     -0.22001691	     -0.00357842	     -0.00043802	     19.10550552
      0.23374712	     -0.06202177	     -0.00074384	     -0.20317655	     -0.06500826	      0.88291611	     -0.00066437	     -0.22000869	     -0.00355682	     -0.00042450	     19.42543494
      0.23514296	     -0.06196674	     -0.00074185	     -0.20312170	     -0.06501321	      0.88291553	     -0.00066403	     -0.22000024	     -0.00353511	     -0.00041038	     19.48483883
      0.23653880	     -0.06191180	     -0.00074110	     -0.20306690	     -0.06501813	      0.88291496	     -0.00066368	     -0.21999160	     -0.00351416	     -0.00039617	     19.70121684
      0.23837254	     -0.06184034	     -0.00073864	     -0.20299566	     -0.06502455	      0.88291425	     -0.00066321	     -0.21997998	     -0.00348694	     -0.00037714	     19.79257898
      0.23976790	     -0.06178572	     -0.00073837	     -0.20294116	     -0.06502940	      0.88291374	     -0.00066284	     -0.21997095	     -0.00346731	     -0.00036296	     20.11216618
      0.24116326	     -0.06173150	     -0.00073641	     -0.20288709	     -0.06503422	      0.88291324	     -0.00066246	     -0.21996176	     -0.00344759	     -0.00034862	     20.17138079
      0.24255862	     -0.06167709	     -0.00073548	     -0.20283280	     -0.06503902	      0.88291276	     -0.00066207	     -0.21995243	     -0.00342870	     -0.00033483	     20.41694196
      0.24442095	     -0.06160532	     -0.00073288	     -0.20276121	     -0.06504538	      0.88291216	     -0.00066153	     -0.21993977	     -0.00340368	     -0.00031684	     20.50355182
      0.24581216	     -0.06155098	     -0.00073244	     -0.20270696	     -0.06505010	      0.88291173	     -0.00066112	     -0.21993016	     -0.00338612	     -0.00030430	     20.87901020
      0.24720338	     -0.06149743	     -0.00073036	     -0.20265354	     -0.06505480	      0.88291131	     -0.00066069	     -0.21992042	     -0.00336841	     -0.00029212	     20.96452448
      0.24859460	     -0.06144344	     -0.00072933	     -0.20259964	     -0.06505948	      0.88291091	     -0.00066026	     -0.21991056	     -0.00335152	     -0.00028081	     21.23815943
      0.25045130	     -0.06137178	     -0.00072666	     -0.20252812	     -0.06506568	      0.88291040	     -0.00065966	     -0.21989722	     -0.00332933	     -0.00026660	     21.37197168
      0.25182389	     -0.06131782	     -0.00072629	     -0.20247423	     -0.06507024	      0.88291004	     -0.00065920	     -0.21988721	     -0.00331425	     -0.00025723	     21.77557016
      0.25319649	     -0.06126460	     -0.00072437	     -0.20242110	     -0.06507478	      0.88290970	     -0.00065873	     -0.21987710	     -0.00329934	     -0.00024836	     21.89446621
      0.25487473	     -0.06119936	     -0.00072344	     -0.20235592	     -0.06508030	      0.88290929	     -0.00065815	     -0.21986459	     -0.00328267	     -0.00023889	     22.31095946
      0.25637659	     -0.06114214	     -0.00072101	     -0.20229878	     -0.06508522	      0.88290894	     -0.00065761	     -0.21985329	     -0.00326823	     -0.00023115	     22.38666708
      0.25787846	     -0.06108479	     -0.00072068	     -0.20224145	     -0.06509012	      0.88290859	     -0.00065705	     -0.21984192	     -0.00325545	     -0.00022477	     22.85433385
      0.25938032	     -0.06102975	     -0.00071813	     -0.20218647	     -0.06509500	      0.88290826	     -0.00065648	     -0.21983052	     -0.00324293	     -0.00021913	     22.94203323
      0.26088219	     -0.06097543	     -0.00071813	     -0.20213214	     -0.06509986	      0.88290794	     -0.00065590	     -0.21981913	     -0.00323196	     -0.00021486	     23.44153660
      0.26238406	     -0.06092399	     -0.00071545	     -0.20208074	     -0.06510471	      0.88290762	     -0.00065529	     -0.21980779	     -0.00322104	     -0.00021134	     23.51717681
      0.26388592	     -0.06087357	     -0.00071589	     -0.20203029	     -0.06510954	      0.88290730	     -0.00065468	     -0.21979658	     -0.00321157	     -0.00020921	     24.07050319
      0.26522831	     -0.06083137	     -0.00071355	     -0.20198811	     -0.06511384	      0.88290702	     -0.00065412	     -0.21978668	     -0.00320293	     -0.00020791	     24.14832314
      0.26657069	     -0.06079078	     -0.00071325	     -0.20194749	     -0.06511814	      0.88290674	     -0.00065354	     -0.21977695	     -0.00319513	     -0.00020760	     24.53409343
      0.26818498	     -0.06074512	     -0.00071140	     -0.20190183	     -0.06512329	      0.88290641	     -0.00065283	     -0.21976550	     -0.00318578	     -0.00020804	     24.78032038
      0.26979926	     -0.06070221	     -0.00071155	     -0.20185886	     -0.06512842	      0.88290607	     -0.00065210	     -0.21975439	     -0.00317715	     -0.00020972	     25.32116489
      0.27114635	     -0.06066929	     -0.00070950	     -0.20182595	     -0.06513270	      0.88290579	     -0.00065148	     -0.21974542	     -0.00316955	     -0.00021159	     25.41971956
      0.27249345	     -0.06063810	     -0.00070940	     -0.20179472	     -0.06513696	      0.88290550	     -0.00065085	     -0.21973675	     -0.00316242	     -0.00021428	     25.81648523
      0.27412358	     -0.06060341	     -0.00070772	     -0.20176001	     -0.06514211	      0.88290515	     -0.00065006	     -0.21972668	     -0.00315340	     -0.00021814	     26.05963564
      0.27575371	     -0.06057106	     -0.00070790	     -0.20172761	     -0.06514724	      0.88290479	     -0.00064926	     -0.21971713	     -0.00314474	     -0.00022294	     26.63930495
      0.27704987	     -0.06054743	     -0.00070579	     -0.20170397	     -0.06515131	      0.88290450	     -0.00064861	     -0.21970992	     -0.00313721	     -0.00022694	     26.69768994
      0.27834602	     -0.06052535	     -0.00070523	     -0.20168186	     -0.06515538	      0.88290420	     -0.00064795	     -0.21970309	     -0.00313000	     -0.00023136	     27.06123557
      0.28004328	     -0.06050131	     -0.00070308	     -0.20165782	     -0.06516068	      0.88290380	     -0.00064707	     -0.21969481	     -0.00312014	     -0.00023725	     27.30820114
      0.28174053	     -0.06048278	     -0.00070309	     -0.20163924	     -0.06516597	      0.88290339	     -0.00064617	     -0.21968735	     -0.00311050	     -0.00024364	     27.89654761
      0.28297868	     -0.06047353	     -0.00070062	     -0.20162999	     -0.06516981	      0.88290309	     -0.00064551	     -0.21968248	     -0.00310280	     -0.00024835	     27.88751185
      0.28421683	     -0.06046745	     -0.00069994	     -0.20162389	     -0.06517365	      0.88290278	     -0.00064483	     -0.21967813	     -0.00309528	     -0.00025355	     28.18521881
      0.28601303	     -0.06046519	     -0.00069786	     -0.20162162	     -0.06517920	      0.88290231	     -0.00064384	     -0.21967283	     -0.00308371	     -0.00026179	     28.43054188
      0.28753869	     -0.06046932	     -0.00069732	     -0.20162572	     -0.06518390	      0.88290191	     -0.00064298	     -0.21966933	     -0.00307359	     -0.00026977	     28.83272187
      0.28906435	     -0.06047974	     -0.00069503	     -0.20163616	     -0.06518858	      0.88290149	     -0.00064211	     -0.21966683	     -0.00306252	     -0.00027864	     28.89720772
      0.29059001	     -0.06049544	     -0.00069528	     -0.20165182	     -0.06519324	      0.88290106	     -0.00064123	     -0.21966540	     -0.00305120	     -0.00028883	     29.38194630
      0.29211567	     -0.06051792	     -0.00069269	     -0.20167433	     -0.06519789	      0.88290061	     -0.00064034	     -0.21966508	     -0.00303849	     -0.00030012	     29.28695880
      0.29341899	     -0.06054146	     -0.00069354	     -0.20169784	     -0.06520184	      0.88290021	     -0.00063957	     -0.21966574	     -0.00302738	     -0.00031108	     29.72369533
      0.29472232	     -0.06056971	     -0.00069254	     -0.20172611	     -0.06520578	      0.88289980	     -0.00063879	     -0.21966725	     -0.00301513	     -0.00032305	     29.77149946
      0.29637871	     -0.06061178	     -0.00069302	     -0.20176818	     -0.06521076	      0.88289925	     -0.00063779	     -0.21967046	     -0.00299856	     -0.00034002	     30.09258514
      0.29803509	     -0.06066105	     -0.00069223	     -0.20181747	     -0.06521571	      0.88289867	     -0.00063679	     -0.21967512	     -0.00298018	     -0.00035876	     30.02883359
      0.29935762	     -0.06070481	     -0.00069426	     -0.20186122	     -0.06521964	      0.88289819	     -0.00063598	     -0.21967989	     -0.00296478	     -0.00037513	     30.40467400
      0.30068014	     -0.06075235	     -0.00069465	     -0.20190879	     -0.06522355	      0.88289768	     -0.00063516	     -0.21968558	     -0.00294809	     -0.00039246	     30.39424220
      0.30235623	     -0.06081758	     -0.00069686	     -0.20197402	     -0.06522847	      0.88289700	     -0.00063412	     -0.21969409	     -0.00292578	     -0.00041592	     30.65448331
      0.30403232	     -0.06088910	     -0.00069721	     -0.20204561	     -0.06523336	      0.88289628	     -0.00063307	     -0.21970404	     -0.00290160	     -0.00044069	     30.48007071
      0.30531184	     -0.06094779	     -0.00070031	     -0.20210431	     -0.06523706	      0.88289571	     -0.00063226	     -0.21971259	     -0.00288252	     -0.00046054	     30.80266446
      0.30659136	     -0.06101027	     -0.00070167	     -0.20216683	     -0.06524073	      0.88289510	     -0.00063145	     -0.21972198	     -0.00286227	     -0.00048091	     30.75124557
      0.30834504	     -0.06110172	     -0.00070490	     -0.20225834	     -0.06524573	      0.88289424	     -0.00063033	     -0.21973621	     -0.00283327	     -0.00050970	     30.90922744
      0.31009872	     -0.06119963	     -0.00070616	     -0.20235636	     -0.06525067	      0.88289332	     -0.00062920	     -0.21975198	     -0.00280222	     -0.00053909	     30.68045040
      0.31134058	     -0.06127205	     -0.00070957	     -0.20242882	     -0.06525414	      0.88289263	     -0.00062839	     -0.21976408	     -0.00277955	     -0.00056024	     30.94697781
      0.31258244	     -0.06134758	     -0.00071112	     -0.20250444	     -0.06525757	      0.88289192	     -0.00062759	     -0.21977692	     -0.00275572	     -0.00058137	     30.87379496
      0.31443616	     -0.06146619	     -0.00071445	     -0.20262318	     -0.06526265	      0.88289082	     -0.00062637	     -0.21979750	     -0.00271859	     -0.00061288	     30.94856902
      0.31599891	     -0.06157093	     -0.00071593	     -0.20272807	     -0.06526687	      0.88288984	     -0.00062534	     -0.21981613	     -0.00268544	     -0.00063913	     30.78955692
      0.31756166	     -0.06167946	     -0.00071925	     -0.20283674	     -0.06527104	      0.88288882	     -0.00062431	     -0.21983589	     -0.00265099	     -0.00066499	     30.95445317
      0.31912442	     -0.06179103	     -0.00071979	     -0.20294852	     -0.06527515	      0.88288776	     -0.00062327	     -0.21985671	     -0.00261450	     -0.00069008	     30.67288160
      0.32052325	     -0.06189310	     -0.00072286	     -0.20305074	     -0.06527879	      0.88288678	     -0.00062233	     -0.21987620	     -0.00258081	     -0.00071188	     30.85356639
      0.32192209	     -0.06199671	     -0.00072354	     -0.20315457	     -0.06528237	      0.88288577	     -0.00062139	     -0.21989642	     -0.00254538	     -0.00073275	     30.65568108
      0.32332093	     -0.06210177	     -0.00072556	     -0.20325984	     -0.06528591	      0.88288473	     -0.00062045	     -0.21991733	     -0.00250872	     -0.00075268	     30.68786220
      0.32513471	     -0.06224031	     -0.00072658	     -0.20339871	     -0.06529041	      0.88288334	     -0.00061923	     -0.21994537	     -0.00245877	     -0.00077675	     30.46420870
      0.32657572	     -0.06235262	     -0.00072936	     -0.20351126	     -0.06529393	      0.88288221	     -0.00061826	     -0.21996837	     -0.00241758	     -0.00079441	     30.57336191
      0.32801672	     -0.06246608	     -0.00073008	     -0.20362501	     -0.06529738	      0.88288106	     -0.00061728	     -0.21999197	     -0.00237448	     -0.00081047	     30.34550921
      0.32945773	     -0.06258137	     -0.00073248	     -0.20374058	     -0.06530077	      0.88287988	     -0.00061631	     -0.22001620	     -0.00233003	     -0.00082486	     30.33938840
      0.33123953	     -0.06272614	     -0.00073380	     -0.20388575	     -0.06530487	      0.88287839	     -0.00061510	     -0.22004701	     -0.00227256	     -0.00084010	     30.04769202
      0.33267124	     -0.06284395	     -0.00073675	     -0.20400387	     -0.06530809	      0.88287718	     -0.00061413	     -0.22007239	     -0.00222485	     -0.00085025	     30.12586999
      0.33410295	     -0.06296217	     -0.00073759	     -0.20412246	     -0.06531124	      0.88287596	     -0.00061317	     -0.22009825	     -0.00217514	     -0.00085819	     29.85865516
      0.33553466	     -0.06308139	     -0.00073995	     -0.20424203	     -0.06531432	      0.88287473	     -0.00061220	     -0.22012455	     -0.00212396	     -0.00086401	     29.80761086
      0.33738075	     -0.06323636	     -0.00074145	     -0.20439751	     -0.06531818	      0.88287313	     -0.00061096	     -0.22015908	     -0.00205520	     -0.00086828	     29.45983336
      0.33881868	     -0.06335799	     -0.00074467	     -0.20451953	     -0.06532109	      0.88287188	     -0.00061000	     -0.22018642	     -0.00199998	     -0.00086924	     29.49531240
      0.34025661	     -0.06347982	     -0.00074593	     -0.20464180	     -0.06532393	      0.88287063	     -0.00060904	     -0.22021411	     -0.00194271	     -0.00086806	     29.18962601
      0.34169455	     -0.06360234	     -0.00074867	     -0.20476474	     -0.06532668	      0.88286938	     -0.00060809	     -0.22024214	     -0.00188391	     -0.00086486	     29.09795590
      0.34358060	     -0.06376367	     -0.00075078	     -0.20492670	     -0.06533016	      0.88286776	     -0.00060685	     -0.22027936	     -0.00180392	     -0.00085760	     28.68841458
      0.34502014	     -0.06388698	     -0.00075446	     -0.20505046	     -0.06533271	      0.88286653	     -0.00060591	     -0.22030811	     -0.00174121	     -0.00084987	     28.68893970
      0.34645967	     -0.06400944	     -0.00075619	     -0.20517344	     -0.06533517	      0.88286531	     -0.00060497	     -0.22033709	     -0.00167646	     -0.00084018	     28.34140950
      0.34789921	     -0.06413064	     -0.00075921	     -0.20529515	     -0.06533754	      0.88286411	     -0.00060404	     -0.22036625	     -0.00161024	     -0.00082867	     28.20565827
      0.34984076	     -0.06429169	     -0.00076168	     -0.20545695	     -0.06534057	      0.88286252	     -0.00060280	     -0.22040575	     -0.00151807	     -0.00081024	     27.73542609
      0.35128167	     -0.06440989	     -0.00076548	     -0.20557568	     -0.06534271	      0.88286136	     -0.00060188	     -0.22043512	     -0.00144814	     -0.00079461	     27.70112438
      0.35272258	     -0.06452694	     -0.00076739	     -0.20569332	     -0.06534475	      0.88286023	     -0.00060098	     -0.22046453	     -0.00137634	     -0.00077732	     27.32345085
      0.35448011	     -0.06466849	     -0.00077157	     -0.20583558	     -0.06534709	      0.88285888	     -0.00059988	     -0.22050039	     -0.00128706	     -0.00075429	     27.16984238
      0.35605919	     -0.06479403	     -0.00077327	     -0.20596182	     -0.06534905	      0.88285771	     -0.00059891	     -0.22053256	     -0.00120467	     -0.00073174	     26.67651424
      0.35763827	     -0.06491783	     -0.00077770	     -0.20608628	     -0.06535089	      0.88285657	     -0.00059795	     -0.22056465	     -0.00112104	     -0.00070769	     26.62096768
      0.35921736	     -0.06503824	     -0.00077934	     -0.20620744	     -0.06535259	      0.88285548	     -0.00059701	     -0.22059659	     -0.00103534	     -0.00068207	     26.09641507
      0.36079644	     -0.06515547	     -0.00078391	     -0.20632537	     -0.06535416	      0.88285442	     -0.00059607	     -0.22062828	     -0.00094862	     -0.00065514	     26.05728184
      0.36237552	     -0.06526839	     -0.00078547	     -0.20643906	     -0.06535559	      0.88285341	     -0.00059515	     -0.22065963	     -0.00085995	     -0.00062677	     25.51606724
      0.36395460	     -0.06537832	     -0.00079018	     -0.20654972	     -0.06535688	      0.88285244	     -0.00059423	     -0.22069057	     -0.00077051	     -0.00059724	     25.47666005
      0.36553368	     -0.06548437	     -0.00079179	     -0.20665658	     -0.06535802	      0.88285152	     -0.00059334	     -0.22072106	     -0.00067929	     -0.00056644	     24.93306658
      0.36711276	     -0.06558697	     -0.00079660	     -0.20675994	     -0.06535902	      0.88285065	     -0.00059245	     -0.22075104	     -0.00058750	     -0.00053468	     24.89500648
      0.36869185	     -0.06568475	     -0.00079823	     -0.20685855	     -0.06535987	      0.88284983	     -0.00059158	     -0.22078045	     -0.00049408	     -0.00050182	     24.37253034
      0.37027093	     -0.06577815	     -0.00080313	     -0.20695274	     -0.06536058	      0.88284907	     -0.00059072	     -0.22080919	     -0.00040024	     -0.00046808	     24.33038052
      0.37185001	     -0.06586593	     -0.00080551	     -0.20704136	     -0.06536114	      0.88284836	     -0.00058988	     -0.22083720	     -0.00030501	     -0.00043320	     23.84226128
      0.37342909	     -0.06594908	     -0.00081075	     -0.20712531	     -0.06536154	      0.88284770	     -0.00058905	     -0.22086438	     -0.00020958	     -0.00039731	     23.77477267
      0.37500817	     -0.06602592	     -0.00081313	     -0.20720302	     -0.06536180	      0.88284710	     -0.00058824	     -0.22089067	     -0.00011305	     -0.00036026	     23.33128119
      0.37658725	     -0.06609657	     -0.00081782	     -0.20727450	     -0.06536190	      0.88284656	     -0.00058744	     -0.22091597	     -0.00001649	     -0.00032218	     23.25286160
      0.37816634	     -0.06616001	     -0.00081937	     -0.20733882	     -0.06536185	      0.88284608	     -0.00058665	     -0.22094020	      0.00008085	     -0.00028275	     22.86080632
      0.37974542	     -0.06621864	     -0.00082323	     -0.20739831	     -0.06536165	      0.88284567	     -0.00058588	     -0.22096333	      0.00017794	     -0.00024206	     22.75753361
      0.38132450	     -0.06627126	     -0.00082484	     -0.20745183	     -0.06536129	      0.88284532	     -0.00058513	     -0.22098532	      0.00027543	     -0.00020000	     22.40507707
      0.38290358	     -0.06631948	     -0.00082838	     -0.20750092	     -0.06536078	      0.88284504	     -0.00058439	     -0.22100611	      0.00037244	     -0.00015681	     22.28301458
      0.38448266	     -0.06636292	     -0.00082997	     -0.20754527	     -0.06536011	      0.88284483	     -0.00058367	     -0.22102572	      0.00046956	     -0.00011255	     21.96638652
      0.38606174	     -0.06640289	     -0.00083318	     -0.20758611	     -0.06535929	      0.88284468	     -0.00058296	     -0.22104414	      0.00056610	     -0.00006753	     21.83335261
      0.38764083	     -0.06643866	     -0.00083477	     -0.20762278	     -0.06535832	      0.88284461	     -0.00058227	     -0.22106142	      0.00066256	     -0.00002187	     21.55057235
      0.38954852	     -0.06647759	     -0.00083886	     -0.20766277	     -0.06535695	      0.88284462	     -0.00058146	     -0.22108077	      0.00077817	      0.00003369	     21.44777482
      0.39097911	     -0.06650284	     -0.00083930	     -0.20768886	     -0.06535577	      0.88284470	     -0.00058086	     -0.22109422	      0.00086488	      0.00007554	     21.12191168
      0.39240969	     -0.06652559	     -0.00084184	     -0.20771240	     -0.06535448	      0.88284484	     -0.00058029	     -0.22110675	      0.00095082	      0.00011728	     21.01402395
      0.39427620	     -0.06654979	     -0.00084337	     -0.20773767	     -0.06535260	      0.88284511	     -0.00057955	     -0.22112175	      0.00106259	      0.00017143	     20.73122590
      0.39614272	     -0.06656875	     -0.00084751	     -0.20775765	     -0.06535051	      0.88284548	     -0.00057885	     -0.22113520	      0.00117309	      0.00022483	     20.71926470
      0.39747829	     -0.06657720	     -0.00084723	     -0.20776688	     -0.06534889	      0.88284581	     -0.00057836	     -0.22114388	      0.00125213	      0.00026259	     20.40153479
      0.39881387	     -0.06658252	     -0.00084907	     -0.20777295	     -0.06534717	      0.88284618	     -0.00057788	     -0.22115174	      0.00133030	      0.00029973	     20.31027323
      0.40082729	     -0.06658190	     -0.00085029	     -0.20777348	     -0.06534437	      0.88284684	     -0.00057719	     -0.22116198	      0.00144731	      0.00035465	     20.07824230
      0.40251645	     -0.06657384	     -0.00085241	     -0.20776636	     -0.06534184	      0.88284748	     -0.00057663	     -0.22116904	      0.00154419	      0.00039965	     20.01758357
      0.40420560	     -0.06655810	     -0.00085219	     -0.20775159	     -0.06533915	      0.88284819	     -0.00057609	     -0.22117465	      0.00164035	      0.00044381	     19.76332934
      0.40589475	     -0.06653625	     -0.00085500	     -0.20773064	     -0.06533630	      0.88284898	     -0.00057558	     -0.22117878	      0.00173481	      0.00048702	     19.78882643
      0.40737554	     -0.06651012	     -0.00085421	     -0.20770537	     -0.06533367	      0.88284973	     -0.00057515	     -0.22118118	      0.00181705	      0.00052432	     19.53077605
      0.40885632	     -0.06647966	     -0.00085593	     -0.20767570	     -0.06533092	      0.88285053	     -0.00057474	     -0.22118241	      0.00189778	      0.00056096	     19.49957500
      0.41033711	     -0.06644353	     -0.00085611	     -0.20764038	     -0.06532805	      0.88285139	     -0.00057435	     -0.22118248	      0.00197759	      0.00059707	     19.35176114
      0.41234420	     -0.06638743	     -0.00085806	     -0.20758534	     -0.06532398	      0.88285263	     -0.00057385	     -0.22118072	      0.00208358	      0.00064507	     19.30566095
      0.41385518	     -0.06633878	     -0.00085743	     -0.20753751	     -0.06532077	      0.88285363	     -0.00057349	     -0.22117803	      0.00216214	      0.00068060	     19.10679176
      0.41536616	     -0.06628648	     -0.00085906	     -0.20748597	     -0.06531744	      0.88285469	     -0.00057316	     -0.22117416	      0.00223900	      0.00071553	     19.08578155
      0.41687713	     -0.06622911	     -0.00085919	     -0.20742938	     -0.06531400	      0.88285580	     -0.00057284	     -0.22116914	      0.00231460	      0.00074999	     18.95823511
      0.41885035	     -0.06614867	     -0.00086133	     -0.20734990	     -0.06530934	      0.88285732	     -0.00057247	     -0.22116088	      0.00241077	      0.00079418	     18.94294417
      0.42032357	     -0.06608286	     -0.00086061	     -0.20728484	     -0.06530574	      0.88285851	     -0.00057221	     -0.22115349	      0.00248108	      0.00082667	     18.77237244
      0.42179678	     -0.06601427	     -0.00086205	     -0.20721693	     -0.06530203	      0.88285976	     -0.00057197	     -0.22114505	      0.00254950	      0.00085862	     18.75670555
      0.42361252	     -0.06592368	     -0.00086175	     -0.20712720	     -0.06529733	      0.88286135	     -0.00057170	     -0.22113323	      0.00263183	      0.00089730	     18.62522598
      0.42522466	     -0.06583993	     -0.00086367	     -0.20704417	     -0.06529303	      0.88286282	     -0.00057150	     -0.22112143	      0.00270251	      0.00093088	     18.64453371
      0.42683681	     -0.06575092	     -0.00086266	     -0.20695590	     -0.06528861	      0.88286435	     -0.00057131	     -0.22110846	      0.00277141	      0.00096378	     18.50733893
      0.42844896	     -0.06566001	     -0.00086475	     -0.20686565	     -0.06528409	      0.88286593	     -0.00057116	     -0.22109433	      0.00283785	      0.00099584	     18.54015829
      0.43006110	     -0.06556376	     -0.00086341	     -0.20677010	     -0.06527946	      0.88286756	     -0.00057102	     -0.22107909	      0.00290245	      0.00102709	     18.41316036
      0.43167325	     -0.06546615	     -0.00086573	     -0.20667311	     -0.06527473	      0.88286924	     -0.00057091	     -0.22106273	      0.00296446	      0.00105734	     18.46079558
      0.43328540	     -0.06536278	     -0.00086383	     -0.20657041	     -0.06526991	      0.88287097	     -0.00057083	     -0.22104532	      0.00302457	      0.00108664	     18.34299476
      0.43473436	     -0.06526928	     -0.00086572	     -0.20647742	     -0.06526549	      0.88287256	     -0.00057078	     -0.22102874	      0.00307629	      0.00111204	     18.37573880
      0.43618333	     -0.06517133	     -0.00086468	     -0.20638003	     -0.06526099	      0.88287419	     -0.00057075	     -0.22101134	      0.00312632	      0.00113660	     18.32020993
      0.43763229	     -0.06507177	     -0.00086513	     -0.20628098	     -0.06525643	      0.88287586	     -0.00057073	     -0.22099310	      0.00317432	      0.00116029	     18.31983498
      0.43961632	     -0.06493032	     -0.00086385	     -0.20614022	     -0.06525007	      0.88287819	     -0.00057075	     -0.22096679	      0.00323692	      0.00119129	     18.28492868
      0.44109712	     -0.06482340	     -0.00086499	     -0.20603377	     -0.06524524	      0.88287997	     -0.00057079	     -0.22094617	      0.00328107	      0.00121336	     18.30150103
      0.44257792	     -0.06471267	     -0.00086376	     -0.20592351	     -0.06524035	      0.88288178	     -0.00057085	     -0.22092475	      0.00332317	      0.00123447	     18.27855058
      0.44405872	     -0.06460119	     -0.00086405	     -0.20581247	     -0.06523540	      0.88288363	     -0.00057093	     -0.22090254	      0.00336303	      0.00125460	     18.28956148
      0.44598714	     -0.06445212	     -0.00086235	     -0.20566396	     -0.06522887	      0.88288607	     -0.00057106	     -0.22087248	      0.00341171	      0.00127923	     18.28585330
      0.44742315	     -0.06434100	     -0.00086337	     -0.20555321	     -0.06522394	      0.88288792	     -0.00057119	     -0.22084929	      0.00344542	      0.00129641	     18.31204709
      0.44885916	     -0.06422690	     -0.00086204	     -0.20543948	     -0.06521897	      0.88288979	     -0.00057133	     -0.22082546	      0.00347714	      0.00131252	     18.30800358
      0.45063302	     -0.06408584	     -0.00086224	     -0.20529882	     -0.06521277	      0.88289214	     -0.00057154	     -0.22079514	      0.00351328	      0.00133078	     18.36117489
      0.45220567	     -0.06395815	     -0.00085998	     -0.20517150	     -0.06520722	      0.88289424	     -0.00057174	     -0.22076749	      0.00354283	      0.00134551	     18.34938063
      0.45377832	     -0.06383164	     -0.00086048	     -0.20504530	     -0.06520163	      0.88289637	     -0.00057197	     -0.22073913	      0.00356968	      0.00135873	     18.40842363
      0.45535097	     -0.06370216	     -0.00085770	     -0.20491615	     -0.06519600	      0.88289851	     -0.00057222	     -0.22071013	      0.00359420	      0.00137044	     18.41862182
      0.45692362	     -0.06357580	     -0.00085827	     -0.20479005	     -0.06519033	      0.88290068	     -0.00057249	     -0.22068049	      0.00361606	      0.00138046	     18.48780805
      0.45849627	     -0.06344682	     -0.00085486	     -0.20466136	     -0.06518462	      0.88290286	     -0.00057278	     -0.22065034	      0.00363568	      0.00138880	     18.49710174
      0.46006892	     -0.06332279	     -0.00085565	     -0.20453754	     -0.06517889	      0.88290504	     -0.00057309	     -0.22061969	      0.00365269	      0.00139521	     18.57545191
      0.46145881	     -0.06321055	     -0.00085226	     -0.20442552	     -0.06517381	      0.88290699	     -0.00057338	     -0.22059229	      0.00366598	      0.00139925	     18.58885749
      0.46284869	     -0.06310208	     -0.00085157	     -0.20431722	     -0.06516870	      0.88290893	     -0.00057369	     -0.22056460	      0.00367740	      0.00140155	     18.64992491
      0.46453566	     -0.06296998	     -0.00084844	     -0.20418533	     -0.06516249	      0.88291130	     -0.00057408	     -0.22053070	      0.00368914	      0.00140197	     18.70759409
      0.46622263	     -0.06284217	     -0.00084780	     -0.20405767	     -0.06515626	      0.88291366	     -0.00057449	     -0.22049651	      0.00369839	      0.00139962	     18.80812230
      0.46761110	     -0.06273499	     -0.00084401	     -0.20395064	     -0.06515112	      0.88291560	     -0.00057483	     -0.22046823	      0.00370440	      0.00139572	     18.84688298
      0.46899957	     -0.06263167	     -0.00084275	     -0.20384743	     -0.06514597	      0.88291754	     -0.00057519	     -0.22043980	      0.00370878	      0.00138983	     18.92915451
      0.47069993	     -0.06250472	     -0.00083895	     -0.20372062	     -0.06513966	      0.88291989	     -0.00057565	     -0.22040488	      0.00371221	      0.00138002	     19.01796367
      0.47240029	     -0.06238273	     -0.00083795	     -0.20359870	     -0.06513335	      0.88292223	     -0.00057612	     -0.22036987	      0.00371340	      0.00136732	     19.14036216
      0.47372748	     -0.06228481	     -0.00083367	     -0.20350088	     -0.06512842	      0.88292404	     -0.00057650	     -0.22034253	      0.00371298	      0.00135561	     19.19801527
      0.47505468	     -0.06219112	     -0.00083195	     -0.20340723	     -0.06512349	      0.88292583	     -0.00057689	     -0.22031516	      0.00371124	      0.00134217	     19.29492183
      0.47681780	     -0.06206645	     -0.00082774	     -0.20328263	     -0.06511695	      0.88292818	     -0.00057741	     -0.22027886	      0.00370716	      0.00132191	     19.41224774
      0.47858093	     -0.06194715	     -0.00082629	     -0.20316333	     -0.06511042	      0.88293049	     -0.00057795	     -0.22024261	      0.00370098	      0.00129900	     19.57045678
      0.47984027	     -0.06185903	     -0.00082171	     -0.20307525	     -0.06510577	      0.88293211	     -0.00057834	     -0.22021682	      0.00369549	      0.00128125	     19.63660639
      0.48109962	     -0.06177498	     -0.00081961	     -0.20299120	     -0.06510112	      0.88293371	     -0.00057873	     -0.22019107	      0.00368897	      0.00126229	     19.73945095
      0.48296672	     -0.06165073	     -0.00081492	     -0.20286695	     -0.06509424	      0.88293604	     -0.00057933	     -0.22015306	      0.00367765	      0.00123222	     19.89430429
      0.48452448	     -0.06155094	     -0.00081254	     -0.20276711	     -0.06508852	      0.88293794	     -0.00057983	     -0.22012150	      0.00366673	      0.00120553	     20.02557495
      0.48608224	     -0.06144986	     -0.00080755	     -0.20266601	     -0.06508281	      0.88293980	     -0.00058033	     -0.22009013	      0.00365452	      0.00117754	     20.16489275
      0.48764001	     -0.06135471	     -0.00080574	     -0.20257077	     -0.06507713	      0.88294161	     -0.00058084	     -0.22005892	      0.00364103	      0.00114845	     20.30551257
      0.48919777	     -0.06125610	     -0.00079966	     -0.20247213	     -0.06507147	      0.88294337	     -0.00058135	     -0.22002796	      0.00362642	      0.00111842	     20.45207489
      0.49052494	     -0.06117875	     -0.00079844	     -0.20239469	     -0.06506667	      0.88294484	     -0.00058179	     -0.22000172	      0.00361302	      0.00109221	     20.57215224
      0.49185210	     -0.06109922	     -0.00079431	     -0.20231509	     -0.06506188	      0.88294627	     -0.00058223	     -0.21997569	      0.00359890	      0.00106554	     20.69682761
      0.49352718	     -0.06100360	     -0.00079109	     -0.20221934	     -0.06505587	      0.88294803	     -0.00058278	     -0.21994308	      0.00358000	      0.00103137	     20.86182875
      0.49520227	     -0.06090675	     -0.00078504	     -0.20212239	     -0.06504989	      0.88294973	     -0.00058333	     -0.21991081	      0.00356001	      0.00099686	     21.02953005
      0.49651481	     -0.06083668	     -0.00078356	     -0.20205219	     -0.06504523	      0.88295102	     -0.00058375	     -0.21988573	      0.00354354	      0.00096969	     21.15368514
      0.49782736	     -0.06076466	     -0.00077942	     -0.20198007	     -0.06504059	      0.88295227	     -0.00058418	     -0.21986088	      0.00352646	      0.00094251	     21.28160737
      0.49953816	     -0.06067535	     -0.00077589	     -0.20189058	     -0.06503457	      0.88295386	     -0.00058473	     -0.21982881	      0.00350326	      0.00090719	     21.45839088
      0.50124896	     -0.06058451	     -0.00076935	     -0.20179959	     -0.06502860	      0.88295538	     -0.00058527	     -0.21979713	      0.00347911	      0.00087219	     21.63374361
      0.50249443	     -0.06052421	     -0.00076808	     -0.20173913	     -0.06502428	      0.88295645	     -0.00058566	     -0.21977427	      0.00346082	      0.00084701	     21.75568313
      0.50373991	     -0.06046217	     -0.00076417	     -0.20167695	     -0.06501998	      0.88295749	     -0.00058605	     -0.21975164	      0.00344206	      0.00082216	     21.88013862
      0.50554900	     -0.06037619	     -0.00076000	     -0.20159074	     -0.06501378	      0.88295894	     -0.00058660	     -0.21971911	      0.00341388	      0.00078678	     22.07354154
      0.50707814	     -0.06030342	     -0.00075473	     -0.20151778	     -0.06500858	      0.88296012	     -0.00058705	     -0.21969197	      0.00338929	      0.00075768	     22.22442512
      0.50860727	     -0.06023568	     -0.00075212	     -0.20144980	     -0.06500341	      0.88296126	     -0.00058750	     -0.21966513	      0.00336390	      0.00072931	     22.39852224
      0.51013641	     -0.06016542	     -0.00074618	     -0.20137935	     -0.06499829	      0.88296235	     -0.00058793	     -0.21963863	      0.00333786	      0.00070179	     22.54254096
      0.51166554	     -0.06010194	     -0.00074459	     -0.20131560	     -0.06499321	      0.88296341	     -0.00058835	     -0.21961241	      0.00331094	      0.00067509	     22.73376863
      0.51296142	     -0.06004438	     -0.00073923	     -0.20125786	     -0.06498893	      0.88296427	     -0.00058870	     -0.21959047	      0.00328766	      0.00065320	     22.83659005
      0.51425730	     -0.05999124	     -0.00073676	     -0.20120449	     -0.06498469	      0.88296510	     -0.00058903	     -0.21956872	      0.00326379	      0.00063194	     22.98059980
      0.51591737	     -0.05992119	     -0.00073194	     -0.20113416	     -0.06497929	      0.88296613	     -0.00058945	     -0.21954124	      0.00323248	      0.00060578	     23.14220493
      0.51757745	     -0.05985744	     -0.00072960	     -0.20107008	     -0.06497395	      0.88296711	     -0.00058984	     -0.21951418	      0.00320015	      0.00058089	     23.33649258
      0.51886329	     -0.05980580	     -0.00072453	     -0.20101823	     -0.06496986	      0.88296785	     -0.00059014	     -0.21949357	      0.00317458	      0.00056245	     23.43056268
      0.52014913	     -0.05975813	     -0.00072211	     -0.20097029	     -0.06496579	      0.88296856	     -0.00059042	     -0.21947321	      0.00314839	      0.00054466	     23.57786172
      0.52184524	     -0.05969508	     -0.00071722	     -0.20090691	     -0.06496048	      0.88296946	     -0.00059077	     -0.21944684	      0.00311298	      0.00052228	     23.74312331
      0.52354135	     -0.05963941	     -0.00071520	     -0.20085085	     -0.06495523	      0.88297033	     -0.00059109	     -0.21942102	      0.00307634	      0.00050113	     23.96810574
      0.52475677	     -0.05959785	     -0.00071039	     -0.20080905	     -0.06495151	      0.88297093	     -0.00059131	     -0.21940293	      0.00304952	      0.00048669	     24.03808176
      0.52597219	     -0.05956025	     -0.00070808	     -0.20077116	     -0.06494782	      0.88297152	     -0.00059151	     -0.21938513	      0.00302205	      0.00047271	     24.18375749
      0.52777791	     -0.05950579	     -0.00070325	     -0.20071629	     -0.06494240	      0.88297235	     -0.00059179	     -0.21935928	      0.00298028	      0.00045268	     24.36622566
      0.52929013	     -0.05946439	     -0.00070061	     -0.20067451	     -0.06493792	      0.88297302	     -0.00059199	     -0.21933816	      0.00294431	      0.00043643	     24.57370376
      0.53080235	     -0.05942336	     -0.00069559	     -0.20063313	     -0.06493349	      0.88297367	     -0.00059217	     -0.21931756	      0.00290762	      0.00042060	     24.69587860
      0.53231457	     -0.05938770	     -0.00069376	     -0.20059705	     -0.06492913	      0.88297429	     -0.00059233	     -0.21929747	      0.00286999	      0.00040496	     24.94477044
      0.53367236	     -0.05935608	     -0.00068894	     -0.20056511	     -0.06492525	      0.88297484	     -0.00059244	     -0.21927992	      0.00283579	      0.00039103	     25.02201762
      0.53503015	     -0.05933007	     -0.00068689	     -0.20053871	     -0.06492143	      0.88297536	     -0.00059254	     -0.21926285	      0.00280093	      0.00037700	     25.22292567
      0.53638793	     -0.05930703	     -0.00068292	     -0.20051531	     -0.06491765	      0.88297586	     -0.00059261	     -0.21924636	      0.00276574	      0.00036283	     25.33215799
      0.53810214	     -0.05928661	     -0.00068002	     -0.20049441	     -0.06491294	      0.88297647	     -0.00059267	     -0.21922647	      0.00272067	      0.00034437	     25.57520373
      0.53947535	     -0.05927504	     -0.00067539	     -0.20048247	     -0.06490923	      0.88297693	     -0.00059268	     -0.21921142	      0.00268448	      0.00032893	     25.63227112
      0.54084855	     -0.05927089	     -0.00067291	     -0.20047792	     -0.06490557	      0.88297737	     -0.00059268	     -0.21919723	      0.00264807	      0.00031261	     25.82656225
      0.54222175	     -0.05927205	     -0.00066877	     -0.20047872	     -0.06490196	      0.88297779	     -0.00059265	     -0.21918400	      0.00261187	      0.00029529	     25.90869620
      0.54393006	     -0.05928324	     -0.00066547	     -0.20048941	     -0.06489754	      0.88297827	     -0.00059257	     -0.21916897	      0.00256707	      0.00027189	     26.14956857
      0.54528103	     -0.05929731	     -0.00066051	     -0.20050313	     -0.06489409	      0.88297862	     -0.00059248	     -0.21915827	      0.00253233	      0.00025182	     26.15485642
      0.54663201	     -0.05931779	     -0.00065796	     -0.20052323	     -0.06489069	      0.88297895	     -0.00059236	     -0.21914863	      0.00249805	      0.00023011	     26.33450061
      0.54798298	     -0.05934239	     -0.00065410	     -0.20054747	     -0.06488734	      0.88297925	     -0.00059221	     -0.21914007	      0.00246467	      0.00020678	     26.38450445
      0.54976313	     -0.05938243	     -0.00065084	     -0.20058703	     -0.06488299	      0.88297958	     -0.00059198	     -0.21913045	      0.00242194	      0.00017342	     26.60385309
      0.55110762	     -0.05941640	     -0.00064625	     -0.20062067	     -0.06487976	      0.88297980	     -0.00059177	     -0.21912443	      0.00239102	      0.00014630	     26.54408161
      0.55245211	     -0.05945500	     -0.00064370	     -0.20065893	     -0.06487656	      0.88297998	     -0.00059153	     -0.21911947	      0.00236102	      0.00011749	     26.68122619
      0.55407616	     -0.05950581	     -0.00063879	     -0.20070937	     -0.06487276	      0.88298014	     -0.00059121	     -0.21911485	      0.00232651	      0.00008060	     26.63142546
      0.55553407	     -0.05955622	     -0.00063658	     -0.20075942	     -0.06486939	      0.88298023	     -0.00059089	     -0.21911196	      0.00229686	      0.00004553	     26.80485441
      0.55699199	     -0.05960930	     -0.00063211	     -0.20081219	     -0.06486606	      0.88298027	     -0.00059053	     -0.21911023	      0.00226897	      0.00000896	     26.66069546
      0.55844990	     -0.05966627	     -0.00063054	     -0.20086880	     -0.06486277	      0.88298026	     -0.00059013	     -0.21910959	      0.00224235	     -0.00002904	     26.82069423
      0.55990782	     -0.05972545	     -0.00062651	     -0.20092770	     -0.06485952	      0.88298018	     -0.00058970	     -0.21911001	      0.00221757	     -0.00006806	     26.62454166
      0.56136573	     -0.05978790	     -0.00062547	     -0.20098982	     -0.06485630	      0.88298006	     -0.00058924	     -0.21911143	      0.00219401	     -0.00010798	     26.76257779
      0.56282365	     -0.05985238	     -0.00062171	     -0.20105404	     -0.06485312	      0.88297987	     -0.00058874	     -0.21911380	      0.00217229	     -0.00014838	     26.51614327
      0.56428156	     -0.05992022	     -0.00062099	     -0.20112157	     -0.06484997	      0.88297962	     -0.00058821	     -0.21911708	      0.00215173	     -0.00018916	     26.62259553
      0.56573947	     -0.05999040	     -0.00061749	     -0.20119151	     -0.06484685	      0.88297932	     -0.00058764	     -0.21912126	      0.00213299	     -0.00022992	     26.33797254
      0.56719739	     -0.06006360	     -0.00061709	     -0.20126443	     -0.06484375	      0.88297895	     -0.00058704	     -0.21912629	      0.00211540	     -0.00027057	     26.41628045
      0.56865530	     -0.06013840	     -0.00061385	     -0.20133901	     -0.06484068	      0.88297853	     -0.00058640	     -0.21913214	      0.00209963	     -0.00031071	     26.10716970
      0.57011322	     -0.06021543	     -0.00061375	     -0.20141578	     -0.06483763	      0.88297805	     -0.00058572	     -0.21913876	      0.00208498	     -0.00035024	     26.15904023
      0.57157113	     -0.06029391	     -0.00061096	     -0.20149406	     -0.06483460	      0.88297751	     -0.00058501	     -0.21914610	      0.00207212	     -0.00038871	     25.83354336
      0.57302904	     -0.06037463	     -0.00061127	     -0.20157454	     -0.06483158	      0.88297691	     -0.00058426	     -0.21915413	      0.00206031	     -0.00042607	     25.85473422
      0.57448696	     -0.06045681	     -0.00060905	     -0.20165654	     -0.06482859	      0.88297627	     -0.00058348	     -0.21916282	      0.00205020	     -0.00046191	     25.51852971
      0.57594487	     -0.06054077	     -0.00060972	     -0.20174028	     -0.06482561	      0.88297557	     -0.00058265	     -0.21917214	      0.00204106	     -0.00049621	     25.50844328
      0.57740279	     -0.06062602	     -0.00060802	     -0.20182537	     -0.06482264	      0.88297482	     -0.00058179	     -0.21918206	      0.00203353	     -0.00052864	     25.16686597
      0.57886070	     -0.06071290	     -0.00060901	     -0.20191204	     -0.06481968	      0.88297403	     -0.00058089	     -0.21919256	      0.00202691	     -0.00055919	     25.12679193
      0.58031861	     -0.06080043	     -0.00060780	     -0.20199943	     -0.06481672	      0.88297319	     -0.00057996	     -0.21920361	      0.00202179	     -0.00058760	     24.78799335
      0.58177653	     -0.06088859	     -0.00060899	     -0.20208740	     -0.06481378	      0.88297232	     -0.00057899	     -0.21921516	      0.00201753	     -0.00061385	     24.72408515
      0.58323444	     -0.06097674	     -0.00060826	     -0.20217542	     -0.06481084	      0.88297140	     -0.00057797	     -0.21922719	      0.00201468	     -0.00063770	     24.39291401
      0.58469236	     -0.06106500	     -0.00060964	     -0.20226353	     -0.06480791	      0.88297046	     -0.00057692	     -0.21923964	      0.00201262	     -0.00065919	     24.30445845
      0.58615027	     -0.06115304	     -0.00060936	     -0.20235146	     -0.06480497	      0.88296948	     -0.00057584	     -0.21925248	      0.00201184	     -0.00067812	     23.98234741
      0.58760819	     -0.06124064	     -0.00061098	     -0.20243892	     -0.06480204	      0.88296848	     -0.00057471	     -0.21926570	      0.00201179	     -0.00069458	     23.86966634
      0.58906610	     -0.06132845	     -0.00061141	     -0.20252662	     -0.06479910	      0.88296746	     -0.00057355	     -0.21927930	      0.00201287	     -0.00070843	     23.55561278
      0.59052401	     -0.06141660	     -0.00061342	     -0.20261464	     -0.06479617	      0.88296642	     -0.00057234	     -0.21929331	      0.00201465	     -0.00071982	     23.42504486
      0.59227955	     -0.06152122	     -0.00061401	     -0.20271915	     -0.06479263	      0.88296514	     -0.00057085	     -0.21931064	      0.00201828	     -0.00073017	     23.02118710
      0.59360926	     -0.06159927	     -0.00061678	     -0.20279709	     -0.06478994	      0.88296417	     -0.00056967	     -0.21932405	      0.00202156	     -0.00073571	     22.99647322
      0.59493896	     -0.06167630	     -0.00061764	     -0.20287406	     -0.06478725	      0.88296319	     -0.00056847	     -0.21933766	      0.00202580	     -0.00073912	     22.71761808
      0.59665520	     -0.06177478	     -0.00062026	     -0.20297243	     -0.06478377	      0.88296192	     -0.00056687	     -0.21935549	      0.00203198	     -0.00074055	     22.56303992
      0.59837143	     -0.06187200	     -0.00062056	     -0.20306960	     -0.06478028	      0.88296065	     -0.00056522	     -0.21937361	      0.00203951	     -0.00073861	     22.09184092
      0.59962484	     -0.06194217	     -0.00062372	     -0.20313969	     -0.06477772	      0.88295972	     -0.00056398	     -0.21938699	      0.00204520	     -0.00073528	     22.10361334
      0.60087826	     -0.06201041	     -0.00062525	     -0.20320788	     -0.06477515	      0.88295881	     -0.00056272	     -0.21940050	      0.00205170	     -0.00073025	     21.86046633
      0.60271491	     -0.06211047	     -0.00062912	     -0.20330785	     -0.06477137	      0.88295747	     -0.00056081	     -0.21942055	      0.00206192	     -0.00072011	     21.65658754
      0.60428350	     -0.06219587	     -0.00063144	     -0.20339321	     -0.06476813	      0.88295635	     -0.00055914	     -0.21943793	      0.00207164	     -0.00070905	     21.31954094
      0.60585208	     -0.06228098	     -0.00063601	     -0.20347824	     -0.06476487	      0.88295525	     -0.00055743	     -0.21945555	      0.00208182	     -0.00069615	     21.25892113
      0.60742066	     -0.06236469	     -0.00063803	     -0.20356193	     -0.06476160	      0.88295417	     -0.00055567	     -0.21947338	      0.00209322	     -0.00068151	     20.84720197
      0.60881037	     -0.06243757	     -0.00064255	     -0.20363475	     -0.06475868	      0.88295323	     -0.00055409	     -0.21948930	      0.00210357	     -0.00066737	     20.84635432
      0.61020008	     -0.06250870	     -0.00064458	     -0.20370587	     -0.06475575	      0.88295231	     -0.00055247	     -0.21950529	      0.00211487	     -0.00065204	     20.54467007
      0.61158978	     -0.06257810	     -0.00064790	     -0.20377525	     -0.06475280	      0.88295142	     -0.00055082	     -0.21952132	      0.00212654	     -0.00063574	     20.42972592
      0.61344321	     -0.06266764	     -0.00065111	     -0.20386480	     -0.06474885	      0.88295026	     -0.00054857	     -0.21954265	      0.00214325	     -0.00061255	     20.08783800
      0.61487610	     -0.06273519	     -0.00065582	     -0.20393232	     -0.06474577	      0.88294940	     -0.00054680	     -0.21955907	      0.00215656	     -0.00059371	     20.05653547
      0.61630899	     -0.06280136	     -0.00065875	     -0.20399850	     -0.06474267	      0.88294856	     -0.00054500	     -0.21957543	      0.00217078	     -0.00057403	     19.77764513
      0.61774188	     -0.06286610	     -0.00066331	     -0.20406323	     -0.06473955	      0.88294775	     -0.00054317	     -0.21959168	      0.00218534	     -0.00055368	     19.67866033
      0.61955411	     -0.06294581	     -0.00066781	     -0.20414296	     -0.06473557	      0.88294677	     -0.00054081	     -0.21961208	      0.00220478	     -0.00052703	     19.35206593
      0.62096872	     -0.06300566	     -0.00067360	     -0.20420279	     -0.06473244	      0.88294604	     -0.00053895	     -0.21962784	      0.00222021	     -0.00050573	     19.33594685
      0.62238334	     -0.06306282	     -0.00067747	     -0.20425998	     -0.06472929	      0.88294534	     -0.00053705	     -0.21964341	      0.00223644	     -0.00048395	     19.08824904
      0.62379795	     -0.06311705	     -0.00068269	     -0.20431421	     -0.06472611	      0.88294467	     -0.00053513	     -0.21965873	      0.00225290	     -0.00046184	     18.99366185
      0.62568888	     -0.06318405	     -0.00068822	     -0.20438125	     -0.06472183	      0.88294383	     -0.00053253	     -0.21967870	      0.00227577	     -0.00043172	     18.70797730
      0.62710379	     -0.06323015	     -0.00069440	     -0.20442736	     -0.06471860	      0.88294324	     -0.00053056	     -0.21969318	      0.00229294	     -0.00040885	     18.69475614
      0.62851869	     -0.06327258	     -0.00069876	     -0.20446983	     -0.06471534	      0.88294267	     -0.00052856	     -0.21970720	      0.00231066	     -0.00038559	     18.48189699
      0.63023296	     -0.06331975	     -0.00070608	     -0.20451701	     -0.06471136	      0.88294204	     -0.00052612	     -0.21972351	      0.00233203	     -0.00035702	     18.41485990
      0.63176909	     -0.06335821	     -0.00071092	     -0.20455551	     -0.06470776	      0.88294151	     -0.00052390	     -0.21973747	      0.00235156	     -0.00033093	     18.15968297
      0.63330522	     -0.06339303	     -0.00071785	     -0.20459034	     -0.06470414	      0.88294102	     -0.00052167	     -0.21975079	      0.00237065	     -0.00030455	     18.14619351
      0.63484135	     -0.06342515	     -0.00072193	     -0.20462252	     -0.06470048	      0.88294057	     -0.00051941	     -0.21976350	      0.00239003	     -0.00027764	     17.89194002
      0.63637748	     -0.06345533	     -0.00072871	     -0.20465272	     -0.06469679	      0.88294017	     -0.00051713	     -0.21977562	      0.00240876	     -0.00025053	     17.89454360
      0.63791361	     -0.06348218	     -0.00073270	     -0.20467963	     -0.06469308	      0.88293980	     -0.00051483	     -0.21978711	      0.00242778	     -0.00022304	     17.65269307
      0.63944974	     -0.06350599	     -0.00073951	     -0.20470345	     -0.06468934	      0.88293948	     -0.00051251	     -0.21979795	      0.00244599	     -0.00019557	     17.67663508
      0.64098587	     -0.06352581	     -0.00074321	     -0.20472334	     -0.06468557	      0.88293920	     -0.00051017	     -0.21980811	      0.00246446	     -0.00016787	     17.44228420
      0.64252200	     -0.06354172	     -0.00074994	     -0.20473926	     -0.06468177	      0.88293897	     -0.00050782	     -0.21981752	      0.00248197	     -0.00014032	     17.47961217
      0.64405813	     -0.06355229	     -0.00075303	     -0.20474991	     -0.06467794	      0.88293877	     -0.00050545	     -0.21982614	      0.00249965	     -0.00011258	     17.26646384
      0.64559426	     -0.06355856	     -0.00075932	     -0.20475620	     -0.06467409	      0.88293862	     -0.00050306	     -0.21983389	      0.00251626	     -0.00008495	     17.30226304
      0.64713039	     -0.06355926	     -0.00076186	     -0.20475699	     -0.06467021	      0.88293851	     -0.00050066	     -0.21984073	      0.00253284	     -0.00005715	     17.10637542
      0.64866652	     -0.06355605	     -0.00076783	     -0.20475381	     -0.06466631	      0.88293844	     -0.00049825	     -0.21984663	      0.00254822	     -0.00002945	     17.14382348
      0.65020265	     -0.06354747	     -0.00076990	     -0.20474531	     -0.06466238	      0.88293842	     -0.00049582	     -0.21985159	      0.00256342	     -0.00000161	     16.96008938
      0.65173878	     -0.06353537	     -0.00077566	     -0.20473323	     -0.06465843	      0.88293844	     -0.00049338	     -0.21985559	      0.00257727	      0.00002611	     17.00675611
      0.65327491	     -0.06351798	     -0.00077727	     -0.20471592	     -0.06465446	      0.88293850	     -0.00049093	     -0.21985865	      0.00259082	      0.00005395	     16.82782637
      0.65481104	     -0.06349748	     -0.00078281	     -0.20469542	     -0.06465047	      0.88293860	     -0.00048847	     -0.21986076	      0.00260286	      0.00008161	     16.88629073
      0.65634717	     -0.06347189	     -0.00078396	     -0.20466991	     -0.06464647	      0.88293875	     -0.00048600	     -0.21986196	      0.00261450	      0.00010933	     16.71118378
      0.65772957	     -0.06344645	     -0.00078846	     -0.20464448	     -0.06464284	      0.88293892	     -0.00048377	     -0.21986225	      0.00262360	      0.00013406	     16.74651363
      0.65911197	     -0.06341730	     -0.00079035	     -0.20461537	     -0.06463921	      0.88293912	     -0.00048153	     -0.21986182	      0.00263217	      0.00015871	     16.65519541
      0.66079052	     -0.06337860	     -0.00079434	     -0.20457668	     -0.06463479	      0.88293941	     -0.00047881	     -0.21986033	      0.00264111	      0.00018829	     16.65980130
      0.66246907	     -0.06333507	     -0.00079588	     -0.20453319	     -0.06463035	      0.88293975	     -0.00047608	     -0.21985783	      0.00264899	      0.00021758	     16.54339572
      0.66386960	     -0.06329653	     -0.00079982	     -0.20449463	     -0.06462663	      0.88294008	     -0.00047380	     -0.21985497	      0.00265412	      0.00024165	     16.58335649
      0.66527013	     -0.06325476	     -0.00080136	     -0.20445288	     -0.06462291	      0.88294043	     -0.00047152	     -0.21985143	      0.00265855	      0.00026537	     16.51375251
      0.66695769	     -0.06320212	     -0.00080514	     -0.20440021	     -0.06461842	      0.88294090	     -0.00046877	     -0.21984629	      0.00266232	      0.00029334	     16.54115620
      0.66864525	     -0.06314527	     -0.00080629	     -0.20434336	     -0.06461393	      0.88294142	     -0.00046601	     -0.21984022	      0.00266495	      0.00032072	     16.44513543
      0.66998621	     -0.06309869	     -0.00081016	     -0.20429672	     -0.06461035	      0.88294187	     -0.00046382	     -0.21983474	      0.00266561	      0.00034194	     16.49756838
      0.67132718	     -0.06304953	     -0.00081172	     -0.20424753	     -0.06460678	      0.88294234	     -0.00046163	     -0.21982871	      0.00266556	      0.00036265	     16.45965781
      0.67308682	     -0.06298273	     -0.00081530	     -0.20418065	     -0.06460209	      0.88294300	     -0.00045876	     -0.21981995	      0.00266388	      0.00038891	     16.49458785
      0.67484647	     -0.06291158	     -0.00081633	     -0.20410947	     -0.06459740	      0.88294371	     -0.00045589	     -0.21981027	      0.00266079	      0.00041415	     16.43555805
      0.67613500	     -0.06285851	     -0.00082003	     -0.20405629	     -0.06459398	      0.88294425	     -0.00045379	     -0.21980258	      0.00265715	      0.00043191	     16.49999903
      0.67742353	     -0.06280293	     -0.00082150	     -0.20400065	     -0.06459056	      0.88294482	     -0.00045169	     -0.21979440	      0.00265283	      0.00044906	     16.48672764
      0.67927186	     -0.06272121	     -0.00082498	     -0.20391880	     -0.06458566	      0.88294567	     -0.00044870	     -0.21978183	      0.00264488	      0.00047244	     16.54709580
      0.68084859	     -0.06264831	     -0.00082641	     -0.20384579	     -0.06458150	      0.88294643	     -0.00044615	     -0.21977035	      0.00263678	      0.00049138	     16.51979073
      0.68242533	     -0.06257444	     -0.00083021	     -0.20377177	     -0.06457735	      0.88294722	     -0.00044360	     -0.21975817	      0.00262696	      0.00050919	     16.62690450
      0.68400206	     -0.06249714	     -0.00083092	     -0.20369435	     -0.06457321	      0.88294804	     -0.00044107	     -0.21974533	      0.00261608	      0.00052608	     16.58700652
      0.68540716	     -0.06242778	     -0.00083468	     -0.20362481	     -0.06456954	      0.88294878	     -0.00043882	     -0.21973332	      0.00260482	      0.00054018	     16.69026448
      0.68681226	     -0.06235572	     -0.00083580	     -0.20355262	     -0.06456589	      0.88294955	     -0.00043658	     -0.21972080	      0.00259265	      0.00055347	     16.69534614
      0.68821736	     -0.06228290	     -0.00083853	     -0.20347963	     -0.06456226	      0.88295034	     -0.00043435	     -0.21970777	      0.00257917	      0.00056588	     16.77096823
      0.69005227	     -0.06218448	     -0.00084019	     -0.20338100	     -0.06455754	      0.88295139	     -0.00043145	     -0.21969000	      0.00255994	      0.00058092	     16.81184408
      0.69147015	     -0.06210807	     -0.00084357	     -0.20330437	     -0.06455393	      0.88295222	     -0.00042923	     -0.21967569	      0.00254346	      0.00059160	     16.92711887
      0.69288803	     -0.06202930	     -0.00084462	     -0.20322542	     -0.06455033	      0.88295307	     -0.00042701	     -0.21966091	      0.00252596	      0.00060162	     16.95097604
      0.69430591	     -0.06195098	     -0.00084727	     -0.20314686	     -0.06454676	      0.88295393	     -0.00042481	     -0.21964567	      0.00250704	      0.00061083	     17.05168213
      0.69613856	     -0.06184865	     -0.00084875	     -0.20304427	     -0.06454219	      0.88295506	     -0.00042198	     -0.21962540	      0.00248097	      0.00062166	     17.10716590
      0.69751616	     -0.06177344	     -0.00085219	     -0.20296879	     -0.06453879	      0.88295592	     -0.00041987	     -0.21960978	      0.00245979	      0.00062886	     17.23843060
      0.69889377	     -0.06169765	     -0.00085338	     -0.20289277	     -0.06453542	      0.88295679	     -0.00041777	     -0.21959390	      0.00243771	      0.00063530	     17.28279474
      0.70059202	     -0.06160670	     -0.00085682	     -0.20280148	     -0.06453130	      0.88295788	     -0.00041521	     -0.21957402	      0.00240882	      0.00064193	     17.43891534
      0.70210547	     -0.06152529	     -0.00085755	     -0.20271981	     -0.06452768	      0.88295885	     -0.00041294	     -0.21955612	      0.00238198	      0.00064673	     17.47890707
      0.70361892	     -0.06144702	     -0.00086121	     -0.20264121	     -0.06452409	      0.88295983	     -0.00041069	     -0.21953805	      0.00235372	      0.00065023	     17.64891034
      0.70513237	     -0.06136818	     -0.00086157	     -0.20256210	     -0.06452055	      0.88296082	     -0.00040846	     -0.21951990	      0.00232462	      0.00065252	     17.69775088
      0.70664582	     -0.06129331	     -0.00086550	     -0.20248688	     -0.06451706	      0.88296181	     -0.00040625	     -0.21950170	      0.00229423	      0.00065339	     17.89167339
      0.70815927	     -0.06121753	     -0.00086539	     -0.20241082	     -0.06451361	      0.88296280	     -0.00040406	     -0.21948353	      0.00226319	      0.00065297	     17.93634407
      0.70967272	     -0.06114669	     -0.00086978	     -0.20233961	     -0.06451021	      0.88296378	     -0.00040190	     -0.21946538	      0.00223097	      0.00065100	     18.16380064
      0.71099634	     -0.06108354	     -0.00086967	     -0.20227620	     -0.06450727	      0.88296464	     -0.00040002	     -0.21944960	      0.00220240	      0.00064815	     18.19700004
      0.71231995	     -0.06102366	     -0.00087225	     -0.20221601	     -0.06450438	      0.88296550	     -0.00039817	     -0.21943390	      0.00217310	      0.00064409	     18.35277020
      0.71397920	     -0.06094907	     -0.00087352	     -0.20214106	     -0.06450080	      0.88296656	     -0.00039587	     -0.21941439	      0.00213578	      0.00063742	     18.48109562
      0.71563846	     -0.06087839	     -0.00087725	     -0.20206998	     -0.06449729	      0.88296761	     -0.00039360	     -0.21939506	      0.00209757	      0.00062895	     18.72888565
      0.71696739	     -0.06082064	     -0.00087711	     -0.20201195	     -0.06449452	      0.88296844	     -0.00039181	     -0.21937975	      0.00206669	      0.00062104	     18.78329785
      0.71829632	     -0.06076608	     -0.00087946	     -0.20195708	     -0.06449180	      0.88296926	     -0.00039003	     -0.21936457	      0.00203525	      0.00061204	     18.95550601
      0.71997543	     -0.06069731	     -0.00088041	     -0.20188794	     -0.06448841	      0.88297028	     -0.00038782	     -0.21934562	      0.00199513	      0.00059930	     19.10086327
      0.72165454	     -0.06063306	     -0.00088421	     -0.20182328	     -0.06448510	      0.88297127	     -0.00038565	     -0.21932690	      0.00195431	      0.00058505	     19.37990134
      0.72291549	     -0.06058310	     -0.00088364	     -0.20177307	     -0.06448265	      0.88297200	     -0.00038404	     -0.21931304	      0.00192352	      0.00057356	     19.42389182
      0.72417643	     -0.06053658	     -0.00088555	     -0.20172625	     -0.06448025	      0.88297272	     -0.00038245	     -0.21929932	      0.00189232	      0.00056133	     19.58605227
      0.72594678	     -0.06047179	     -0.00088656	     -0.20166108	     -0.06447693	      0.88297370	     -0.00038026	     -0.21928035	      0.00184818	      0.00054313	     19.75795425
      0.72753982	     -0.06041738	     -0.00088950	     -0.20160629	     -0.06447402	      0.88297455	     -0.00037833	     -0.21926354	      0.00180796	      0.00052583	     19.98820125
      0.72913286	     -0.06036121	     -0.00088869	     -0.20154981	     -0.06447117	      0.88297537	     -0.00037643	     -0.21924704	      0.00176756	      0.00050791	     20.09194391
      0.73039831	     -0.06032182	     -0.00089190	     -0.20151010	     -0.06446896	      0.88297601	     -0.00037495	     -0.21923410	      0.00173506	      0.00049324	     20.28308241
      0.73166375	     -0.06028089	     -0.00089237	     -0.20146890	     -0.06446678	      0.88297662	     -0.00037349	     -0.21922136	      0.00170247	      0.00047831	     20.39412560
      0.73338911	     -0.06022893	     -0.00089469	     -0.20141656	     -0.06446388	      0.88297743	     -0.00037154	     -0.21920427	      0.00165767	      0.00045758	     20.60457793
      0.73511446	     -0.06017612	     -0.00089416	     -0.20136341	     -0.06446106	      0.88297820	     -0.00036964	     -0.21918755	      0.00161262	      0.00043660	     20.73725625
      0.73634705	     -0.06014372	     -0.00089721	     -0.20133070	     -0.06445910	      0.88297873	     -0.00036831	     -0.21917579	      0.00158012	      0.00042148	     20.90727169
      0.73757963	     -0.06010943	     -0.00089766	     -0.20129616	     -0.06445717	      0.88297924	     -0.00036701	     -0.21916424	      0.00154754	      0.00040635	     21.01302913
      0.73938334	     -0.06006326	     -0.00089982	     -0.20124959	     -0.06445442	      0.88297995	     -0.00036515	     -0.21914765	      0.00149953	      0.00038420	     21.21055992
      0.74089427	     -0.06002419	     -0.00089977	     -0.20121023	     -0.06445218	      0.88298052	     -0.00036363	     -0.21913407	      0.00145909	      0.00036578	     21.32577491
      0.74240521	     -0.05999024	     -0.00090237	     -0.20117593	     -0.06445001	      0.88298106	     -0.00036215	     -0.21912074	      0.00141833	      0.00034753	     21.50300398
      0.74391614	     -0.05995210	     -0.00090172	     -0.20113751	     -0.06444790	      0.88298157	     -0.00036071	     -0.21910772	      0.00137736	      0.00032959	     21.60185719
      0.74542708	     -0.05992222	     -0.00090558	     -0.20110726	     -0.06444585	      0.88298205	     -0.00035932	     -0.21909497	      0.00133601	      0.00031205	     21.77341610
      0.74673924	     -0.05989151	     -0.00090475	     -0.20107631	     -0.06444412	      0.88298245	     -0.00035814	     -0.21908420	      0.00129988	      0.00029727	     21.83538992
      0.74805141	     -0.05986640	     -0.00090695	     -0.20105090	     -0.06444244	      0.88298283	     -0.00035699	     -0.21907365	      0.00126349	      0.00028288	     21.95039696
      0.74966148	     -0.05983232	     -0.00090720	     -0.20101650	     -0.06444044	      0.88298328	     -0.00035562	     -0.21906104	      0.00121847	      0.00026591	     22.06588988
      0.75127155	     -0.05980533	     -0.00091023	     -0.20098914	     -0.06443851	      0.88298369	     -0.00035431	     -0.21904877	      0.00117305	      0.00024972	     22.19056773
      0.75257216	     -0.05977865	     -0.00090911	     -0.20096223	     -0.06443701	      0.88298401	     -0.00035328	     -0.21903917	      0.00113603	      0.00023720	     22.25938290
      0.75387277	     -0.05975785	     -0.00091082	     -0.20094114	     -0.06443556	      0.88298431	     -0.00035228	     -0.21902975	      0.00109876	      0.00022516	     22.34302325
      0.75551188	     -0.05972902	     -0.00091057	     -0.20091200	     -0.06443380	      0.88298467	     -0.00035107	     -0.21901821	      0.00105138	      0.00021067	     22.44634554
      0.75715100	     -0.05970758	     -0.00091339	     -0.20089018	     -0.06443211	      0.88298500	     -0.00034992	     -0.21900696	      0.00100363	      0.00019695	     22.53880995
      0.75839272	     -0.05968538	     -0.00091191	     -0.20086776	     -0.06443089	      0.88298524	     -0.00034908	     -0.21899869	      0.00096709	      0.00018703	     22.60283267
      0.75963443	     -0.05966934	     -0.00091316	     -0.20085146	     -0.06442971	      0.88298546	     -0.00034827	     -0.21899057	      0.00093039	      0.00017751	     22.65671908
      0.76135234	     -0.05964500	     -0.00091319	     -0.20082677	     -0.06442816	      0.88298576	     -0.00034720	     -0.21897966	      0.00087919	      0.00016496	     22.75036911
      0.76307025	     -0.05962839	     -0.00091625	     -0.20080976	     -0.06442669	      0.88298603	     -0.00034619	     -0.21896903	      0.00082767	      0.00015315	     22.80498822
      0.76424811	     -0.05961006	     -0.00091485	     -0.20079123	     -0.06442574	      0.88298621	     -0.00034554	     -0.21896198	      0.00079197	      0.00014545	     22.86795646
      0.76542597	     -0.05959778	     -0.00091595	     -0.20077870	     -0.06442483	      0.88298637	     -0.00034491	     -0.21895503	      0.00075617	      0.00013812	     22.89796555
      0.76726825	     -0.05957661	     -0.00091633	     -0.20075716	     -0.06442348	      0.88298662	     -0.00034399	     -0.21894446	      0.00069973	      0.00012729	     22.97389511
      0.76877112	     -0.05956358	     -0.00091800	     -0.20074380	     -0.06442247	      0.88298680	     -0.00034329	     -0.21893604	      0.00065342	      0.00011905	     22.98553875
      0.77027400	     -0.05954556	     -0.00091726	     -0.20072550	     -0.06442152	      0.88298698	     -0.00034263	     -0.21892786	      0.00060670	      0.00011127	     23.06989525
      0.77177687	     -0.05953593	     -0.00091958	     -0.20071553	     -0.06442064	      0.88298714	     -0.00034203	     -0.21891981	      0.00055988	      0.00010399	     23.03859101
      0.77311313	     -0.05951976	     -0.00091831	     -0.20069911	     -0.06441992	      0.88298727	     -0.00034153	     -0.21891286	      0.00051784	      0.00009781	     23.11997143
      0.77444938	     -0.05951128	     -0.00091971	     -0.20069035	     -0.06441926	      0.88298740	     -0.00034107	     -0.21890600	      0.00047576	      0.00009196	     23.08960831
      0.77578564	     -0.05949939	     -0.00091934	     -0.20067819	     -0.06441865	      0.88298752	     -0.00034065	     -0.21889933	      0.00043339	      0.00008630	     23.12875027
      0.77750583	     -0.05949102	     -0.00092068	     -0.20066946	     -0.06441795	      0.88298766	     -0.00034016	     -0.21889096	      0.00037872	      0.00007926	     23.08890328
      0.77885971	     -0.05948013	     -0.00091945	     -0.20065832	     -0.06441747	      0.88298776	     -0.00033982	     -0.21888464	      0.00033539	      0.00007371	     23.15180741
      0.78021358	     -0.05947715	     -0.00092046	     -0.20065505	     -0.06441705	      0.88298786	     -0.00033952	     -0.21887849	      0.00029213	      0.00006812	     23.09324751
      0.78156746	     -0.05947145	     -0.00091982	     -0.20064910	     -0.06441668	      0.88298795	     -0.00033926	     -0.21887262	      0.00024871	      0.00006228	     23.11859583
      0.78327856	     -0.05947264	     -0.00092097	     -0.20064992	     -0.06441630	      0.88298805	     -0.00033898	     -0.21886557	      0.00019397	      0.00005452	     23.03913652
      0.78460768	     -0.05946993	     -0.00091973	     -0.20064698	     -0.06441607	      0.88298812	     -0.00033881	     -0.21886048	      0.00015133	      0.00004797	     23.09419166
      0.78593680	     -0.05947665	     -0.00092085	     -0.20065342	     -0.06441590	      0.88298818	     -0.00033868	     -0.21885570	      0.00010894	      0.00004095	     23.00665341
      0.78726593	     -0.05948321	     -0.00092054	     -0.20065972	     -0.06441578	      0.88298823	     -0.00033858	     -0.21885137	      0.00006657	      0.00003322	     23.00068604
      0.78905503	     -0.05950365	     -0.00092172	     -0.20067980	     -0.06441571	      0.88298827	     -0.00033851	     -0.21884632	      0.00000999	      0.00002144	     22.87061481
      0.79037355	     -0.05951804	     -0.00092075	     -0.20069395	     -0.06441573	      0.88298830	     -0.00033850	     -0.21884331	     -0.00003152	      0.00001145	     22.90833966
      0.79169207	     -0.05954314	     -0.00092172	     -0.20071880	     -0.06441580	      0.88298830	     -0.00033853	     -0.21884093	     -0.00007247	      0.00000026	     22.78123880
      0.79331607	     -0.05957409	     -0.00092064	     -0.20074947	     -0.06441595	      0.88298829	     -0.00033861	     -0.21883901	     -0.00012239	     -0.00001558	     22.78401556
      0.79476072	     -0.05961223	     -0.00092109	     -0.20078736	     -0.06441616	      0.88298826	     -0.00033873	     -0.21883822	     -0.00016581	     -0.00003168	     22.59145853
      0.79620538	     -0.05964617	     -0.00091850	     -0.20082111	     -0.06441643	      0.88298820	     -0.00033888	     -0.21883838	     -0.00020857	     -0.00004991	     22.63707280
      0.79765003	     -0.05969214	     -0.00091843	     -0.20086685	     -0.06441676	      0.88298811	     -0.00033909	     -0.21883940	     -0.00025010	     -0.00007024	     22.41244217
      0.79909468	     -0.05973183	     -0.00091512	     -0.20090639	     -0.06441716	      0.88298800	     -0.00033933	     -0.21884136	     -0.00029080	     -0.00009282	     22.47365259
      0.80053933	     -0.05978380	     -0.00091468	     -0.20095817	     -0.06441760	      0.88298784	     -0.00033961	     -0.21884412	     -0.00033007	     -0.00011748	     22.20935602
      0.80198398	     -0.05982838	     -0.00091069	     -0.20100264	     -0.06441811	      0.88298766	     -0.00033994	     -0.21884779	     -0.00036844	     -0.00014434	     22.27463014
      0.80342863	     -0.05988623	     -0.00090997	     -0.20106032	     -0.06441867	      0.88298743	     -0.00034030	     -0.21885220	     -0.00040527	     -0.00017316	     21.97425846
      0.80487328	     -0.05993517	     -0.00090524	     -0.20110919	     -0.06441928	      0.88298715	     -0.00034071	     -0.21885750	     -0.00044116	     -0.00020396	     22.04078168
      0.80631793	     -0.05999827	     -0.00090439	     -0.20117214	     -0.06441994	      0.88298684	     -0.00034116	     -0.21886350	     -0.00047541	     -0.00023641	     21.71229149
      0.80776258	     -0.06005185	     -0.00089971	     -0.20122568	     -0.06442065	      0.88298647	     -0.00034165	     -0.21887034	     -0.00050869	     -0.00027052	     21.77106578
      0.80920723	     -0.06012002	     -0.00089893	     -0.20129373	     -0.06442141	      0.88298605	     -0.00034218	     -0.21887784	     -0.00054027	     -0.00030596	     21.42343440
      0.81065189	     -0.06017819	     -0.00089414	     -0.20135188	     -0.06442221	      0.88298559	     -0.00034276	     -0.21888614	     -0.00057086	     -0.00034274	     21.47268633
      0.81209654	     -0.06025083	     -0.00089339	     -0.20142444	     -0.06442306	      0.88298506	     -0.00034337	     -0.21889505	     -0.00059966	     -0.00038048	     21.12142426
      0.81354119	     -0.06031289	     -0.00088876	     -0.20148650	     -0.06442395	      0.88298449	     -0.00034403	     -0.21890470	     -0.00062743	     -0.00041908	     21.15903921
      0.81498584	     -0.06038913	     -0.00088819	     -0.20156268	     -0.06442487	      0.88298385	     -0.00034472	     -0.21891489	     -0.00065339	     -0.00045810	     20.80922037
      0.81643049	     -0.06045499	     -0.00088372	     -0.20162857	     -0.06442583	      0.88298316	     -0.00034546	     -0.21892576	     -0.00067833	     -0.00049746	     20.82569976
      0.81787514	     -0.06053473	     -0.00088301	     -0.20170828	     -0.06442683	      0.88298241	     -0.00034623	     -0.21893710	     -0.00070150	     -0.00053675	     20.48177765
      0.81931979	     -0.06060473	     -0.00087856	     -0.20177832	     -0.06442786	      0.88298161	     -0.00034704	     -0.21894908	     -0.00072361	     -0.00057595	     20.47738981
      0.82076444	     -0.06068779	     -0.00087764	     -0.20186139	     -0.06442892	      0.88298075	     -0.00034790	     -0.21896151	     -0.00074393	     -0.00061464	     20.14784259
      0.82220909	     -0.06076148	     -0.00087320	     -0.20193516	     -0.06443001	      0.88297984	     -0.00034878	     -0.21897453	     -0.00076315	     -0.00065278	     20.12305325
      0.82365375	     -0.06084697	     -0.00087187	     -0.20202069	     -0.06443112	      0.88297887	     -0.00034971	     -0.21898796	     -0.00078057	     -0.00069002	     19.80838963
      0.82509840	     -0.06092425	     -0.00086736	     -0.20209808	     -0.06443226	      0.88297784	     -0.00035067	     -0.21900194	     -0.00079682	     -0.00072633	     19.76267199
      0.82654305	     -0.06101126	     -0.00086554	     -0.20218517	     -0.06443342	      0.88297677	     -0.00035167	     -0.21901629	     -0.00081127	     -0.00076143	     19.47213586
      0.82798770	     -0.06109013	     -0.00086091	     -0.20226418	     -0.06443461	      0.88297564	     -0.00035270	     -0.21903111	     -0.00082445	     -0.00079523	     19.41168700
      0.82943235	     -0.06117690	     -0.00085850	     -0.20235108	     -0.06443581	      0.88297447	     -0.00035377	     -0.21904624	     -0.00083585	     -0.00082746	     19.14088275
      0.83087700	     -0.06125631	     -0.00085364	     -0.20243067	     -0.06443702	      0.88297325	     -0.00035487	     -0.21906174	     -0.00084595	     -0.00085807	     19.06402450
      0.83232165	     -0.06134185	     -0.00085062	     -0.20251636	     -0.06443825	      0.88297199	     -0.00035600	     -0.21907747	     -0.00085432	     -0.00088682	     18.81663892
      0.83376630	     -0.06142112	     -0.00084558	     -0.20259585	     -0.06443949	      0.88297069	     -0.00035717	     -0.21909349	     -0.00086139	     -0.00091367	     18.72284168
      0.83521095	     -0.06150528	     -0.00084198	     -0.20268021	     -0.06444074	      0.88296935	     -0.00035837	     -0.21910969	     -0.00086682	     -0.00093846	     18.49325241
      0.83695395	     -0.06159885	     -0.00083505	     -0.20277409	     -0.06444225	      0.88296769	     -0.00035985	     -0.21912956	     -0.00087169	     -0.00096568	     18.41572350
      0.83826198	     -0.06167557	     -0.00083214	     -0.20285101	     -0.06444339	      0.88296642	     -0.00036099	     -0.21914456	     -0.00087371	     -0.00098383	     18.13571533
      0.83957002	     -0.06174543	     -0.00082700	     -0.20292113	     -0.06444454	      0.88296512	     -0.00036216	     -0.21915973	     -0.00087483	     -0.00100036	     18.05733449
      0.84130125	     -0.06184146	     -0.00082158	     -0.20301748	     -0.06444605	      0.88296337	     -0.00036374	     -0.21917992	     -0.00087433	     -0.00101935	     17.80419425
      0.84303248	     -0.06192831	     -0.00081340	     -0.20310473	     -0.06444756	      0.88296159	     -0.00036536	     -0.21920032	     -0.00087224	     -0.00103527	     17.82382161
      0.84427116	     -0.06199896	     -0.00081048	     -0.20317561	     -0.06444864	      0.88296030	     -0.00036654	     -0.21921491	     -0.00086915	     -0.00104447	     17.49817710
      0.84550984	     -0.06206172	     -0.00080525	     -0.20323866	     -0.06444972	      0.88295901	     -0.00036774	     -0.21922959	     -0.00086538	     -0.00105220	     17.41445184
      0.84737169	     -0.06215842	     -0.00079850	     -0.20333579	     -0.06445132	      0.88295704	     -0.00036958	     -0.21925167	     -0.00085780	     -0.00106090	     17.19220937
      0.84894035	     -0.06223359	     -0.00079131	     -0.20341137	     -0.06445266	      0.88295537	     -0.00037117	     -0.21927032	     -0.00084980	     -0.00106549	     17.09648014
      0.85050901	     -0.06231322	     -0.00078671	     -0.20349137	     -0.06445399	      0.88295370	     -0.00037278	     -0.21928890	     -0.00084023	     -0.00106762	     16.85518156
      0.85207767	     -0.06238297	     -0.00077904	     -0.20356155	     -0.06445530	      0.88295202	     -0.00037442	     -0.21930756	     -0.00082947	     -0.00106743	     16.84825182
      0.85344588	     -0.06245189	     -0.00077558	     -0.20363080	     -0.06445642	      0.88295056	     -0.00037587	     -0.21932377	     -0.00081861	     -0.00106529	     16.57685311
      0.85481409	     -0.06251171	     -0.00076946	     -0.20369101	     -0.06445754	      0.88294911	     -0.00037734	     -0.21934000	     -0.00080698	     -0.00106164	     16.52920819
      0.85646547	     -0.06258832	     -0.00076401	     -0.20376807	     -0.06445886	      0.88294736	     -0.00037915	     -0.21935945	     -0.00079132	     -0.00105521	     16.30564888
      0.85811686	     -0.06265548	     -0.00075595	     -0.20383573	     -0.06446015	      0.88294562	     -0.00038097	     -0.21937886	     -0.00077443	     -0.00104687	     16.29782473
      0.85947014	     -0.06271794	     -0.00075224	     -0.20389856	     -0.06446119	      0.88294421	     -0.00038249	     -0.21939459	     -0.00075915	     -0.00103846	     16.03882211
      0.86082343	     -0.06277244	     -0.00074605	     -0.20395348	     -0.06446220	      0.88294281	     -0.00038403	     -0.21941029	     -0.00074319	     -0.00102911	     15.99184993
      0.86252722	     -0.06284369	     -0.00074047	     -0.20402524	     -0.06446345	      0.88294107	     -0.00038598	     -0.21942986	     -0.00072147	     -0.00101587	     15.78898577
      0.86423102	     -0.06290564	     -0.00073273	     -0.20408774	     -0.06446466	      0.88293935	     -0.00038796	     -0.21944936	     -0.00069855	     -0.00100127	     15.80581927
      0.86555407	     -0.06296134	     -0.00072993	     -0.20414382	     -0.06446557	      0.88293804	     -0.00038951	     -0.21946432	     -0.00067937	     -0.00098871	     15.54844730
      0.86687712	     -0.06300847	     -0.00072474	     -0.20419137	     -0.06446646	      0.88293674	     -0.00039108	     -0.21947922	     -0.00065962	     -0.00097554	     15.50435782
      0.86865410	     -0.06307467	     -0.00071958	     -0.20425812	     -0.06446761	      0.88293502	     -0.00039320	     -0.21949894	     -0.00063167	     -0.00095676	     15.33147177
      0.87043108	     -0.06312891	     -0.00071155	     -0.20431297	     -0.06446870	      0.88293334	     -0.00039534	     -0.21951839	     -0.00060254	     -0.00093689	     15.33890404
      0.87168089	     -0.06317224	     -0.00070910	     -0.20435668	     -0.06446944	      0.88293218	     -0.00039686	     -0.21953170	     -0.00058105	     -0.00092200	     15.13215912
      0.87293070	     -0.06320757	     -0.00070416	     -0.20439244	     -0.06447016	      0.88293103	     -0.00039839	     -0.21954476	     -0.00055927	     -0.00090686	     15.09508757
      0.87485439	     -0.06326075	     -0.00069743	     -0.20444627	     -0.06447120	      0.88292931	     -0.00040076	     -0.21956424	     -0.00052464	     -0.00088251	     14.94002247
      0.87643487	     -0.06329652	     -0.00069063	     -0.20448260	     -0.06447201	      0.88292793	     -0.00040272	     -0.21957963	     -0.00049571	     -0.00086189	     14.93225315
      0.87801535	     -0.06333246	     -0.00068574	     -0.20451906	     -0.06447277	      0.88292659	     -0.00040469	     -0.21959434	     -0.00046577	     -0.00084034	     14.74297543
      0.87959582	     -0.06335602	     -0.00067848	     -0.20454319	     -0.06447348	      0.88292528	     -0.00040667	     -0.21960836	     -0.00043598	     -0.00081836	     14.81925023
      0.88117630	     -0.06338463	     -0.00067461	     -0.20457232	     -0.06447414	      0.88292400	     -0.00040866	     -0.21962151	     -0.00040512	     -0.00079519	     14.57930300
      0.88275678	     -0.06339778	     -0.00066717	     -0.20458603	     -0.06447476	      0.88292276	     -0.00041065	     -0.21963391	     -0.00037498	     -0.00077157	     14.72036454
      0.88412100	     -0.06341702	     -0.00066440	     -0.20460569	     -0.06447525	      0.88292172	     -0.00041238	     -0.21964388	     -0.00034819	     -0.00075019	     14.51774105
      0.88548522	     -0.06342686	     -0.00065944	     -0.20461598	     -0.06447571	      0.88292072	     -0.00041411	     -0.21965329	     -0.00032194	     -0.00072847	     14.53667385
      0.88719462	     -0.06344125	     -0.00065512	     -0.20463091	     -0.06447623	      0.88291949	     -0.00041629	     -0.21966419	     -0.00028882	     -0.00070032	     14.41660366
      0.88890403	     -0.06344626	     -0.00064888	     -0.20463648	     -0.06447670	      0.88291832	     -0.00041847	     -0.21967418	     -0.00025656	     -0.00067192	     14.53956682
      0.89029992	     -0.06345557	     -0.00064649	     -0.20464619	     -0.06447704	      0.88291740	     -0.00042025	     -0.21968158	     -0.00022962	     -0.00064773	     14.33532611
      0.89169581	     -0.06345626	     -0.00064197	     -0.20464732	     -0.06447734	      0.88291651	     -0.00042203	     -0.21968841	     -0.00020357	     -0.00062375	     14.38530325
      0.89340693	     -0.06346017	     -0.00063819	     -0.20465173	     -0.06447766	      0.88291547	     -0.00042422	     -0.21969589	     -0.00017149	     -0.00059398	     14.28372794
      0.89511805	     -0.06345408	     -0.00063209	     -0.20464616	     -0.06447793	      0.88291448	     -0.00042640	     -0.21970253	     -0.00014049	     -0.00056458	     14.44529768
      0.89647142	     -0.06345560	     -0.00063008	     -0.20464805	     -0.06447810	      0.88291373	     -0.00042812	     -0.21970709	     -0.00011542	     -0.00054077	     14.26012668
      0.89782479	     -0.06344888	     -0.00062600	     -0.20464171	     -0.06447824	      0.88291302	     -0.00042984	     -0.21971117	     -0.00009125	     -0.00051750	     14.31546996
      0.89959880	     -0.06344233	     -0.00062215	     -0.20463564	     -0.06447837	      0.88291213	     -0.00043209	     -0.21971567	     -0.00005958	     -0.00048719	     14.25703881
      0.90137282	     -0.06342567	     -0.00061652	     -0.20461948	     -0.06447845	      0.88291129	     -0.00043432	     -0.21971932	     -0.00002905	     -0.00045778	     14.45122133
      0.90269009	     -0.06341910	     -0.00061488	     -0.20461322	     -0.06447847	      0.88291070	     -0.00043598	     -0.21972140	     -0.00000591	     -0.00043567	     14.27874452
      0.90400735	     -0.06340427	     -0.00061148	     -0.20459873	     -0.06447847	      0.88291014	     -0.00043762	     -0.21972303	      0.00001630	     -0.00041428	     14.34422190
      0.90586046	     -0.06338388	     -0.00060786	     -0.20457880	     -0.06447841	      0.88290940	     -0.00043993	     -0.21972446	      0.00004731	     -0.00038457	     14.32557539
      0.90750122	     -0.06335670	     -0.00060312	     -0.20455204	     -0.06447831	      0.88290879	     -0.00044195	     -0.21972493	      0.00007380	     -0.00035892	     14.46392574
      0.90914198	     -0.06333417	     -0.00060080	     -0.20452987	     -0.06447817	      0.88290822	     -0.00044396	     -0.21972453	      0.00010043	     -0.00033328	     14.33886681
      0.91053885	     -0.06330232	     -0.00059624	     -0.20449836	     -0.06447801	      0.88290777	     -0.00044566	     -0.21972361	      0.00012183	     -0.00031201	     14.51743505
      0.91193572	     -0.06327536	     -0.00059375	     -0.20447171	     -0.06447783	      0.88290735	     -0.00044735	     -0.21972204	      0.00014331	     -0.00029079	     14.49336140
      0.91363586	     -0.06323370	     -0.00058924	     -0.20443043	     -0.06447756	      0.88290688	     -0.00044938	     -0.21971937	      0.00016841	     -0.00026541	     14.62552618
      0.91533600	     -0.06319517	     -0.00058684	     -0.20439222	     -0.06447725	      0.88290645	     -0.00045140	     -0.21971579	      0.00019328	     -0.00023999	     14.55395378
      0.91672604	     -0.06315237	     -0.00058259	     -0.20434972	     -0.06447697	      0.88290613	     -0.00045303	     -0.21971228	      0.00021234	     -0.00021961	     14.74795067
      0.91811609	     -0.06311464	     -0.00058028	     -0.20431225	     -0.06447666	      0.88290584	     -0.00045464	     -0.21970816	      0.00023139	     -0.00019911	     14.73756388
      0.91983217	     -0.06306039	     -0.00057616	     -0.20425832	     -0.06447625	      0.88290552	     -0.00045662	     -0.21970237	      0.00025368	     -0.00017419	     14.90774923
      0.92154825	     -0.06301091	     -0.00057410	     -0.20420912	     -0.06447579	      0.88290524	     -0.00045856	     -0.21969575	      0.00027579	     -0.00014905	     14.83362754
      0.92291413	     -0.06296057	     -0.00057038	     -0.20415902	     -0.06447540	      0.88290505	     -0.00046009	     -0.21969001	      0.00029197	     -0.00012937	     15.05694496
      0.92428001	     -0.06291570	     -0.00056847	     -0.20411435	     -0.06447499	      0.88290489	     -0.00046160	     -0.21968376	      0.00030813	     -0.00010962	     15.08475062
      0.92603387	     -0.06285095	     -0.00056490	     -0.20404986	     -0.06447444	      0.88290472	     -0.00046352	     -0.21967510	      0.00032776	     -0.00008448	     15.25896873
      0.92778772	     -0.06279033	     -0.00056322	     -0.20398944	     -0.06447384	      0.88290459	     -0.00046540	     -0.21966567	      0.00034691	     -0.00005921	     15.25578664
      0.92910845	     -0.06273419	     -0.00055993	     -0.20393349	     -0.06447338	      0.88290452	     -0.00046680	     -0.21965814	      0.00036008	     -0.00004040	     15.47511970
      0.93042918	     -0.06268283	     -0.00055828	     -0.20388227	     -0.06447289	      0.88290448	     -0.00046818	     -0.21965015	      0.00037312	     -0.00002143	     15.53230630
      0.93224723	     -0.06260576	     -0.00055518	     -0.20380540	     -0.06447220	      0.88290447	     -0.00047005	     -0.21963851	      0.00038979	      0.00000457	     15.74028691
      0.93406528	     -0.06253306	     -0.00055380	     -0.20373284	     -0.06447148	      0.88290450	     -0.00047188	     -0.21962606	      0.00040589	      0.00003082	     15.74560147
      0.93533386	     -0.06247201	     -0.00055106	     -0.20367192	     -0.06447096	      0.88290455	     -0.00047314	     -0.21961700	      0.00041571	      0.00004890	     16.00499532
      0.93660245	     -0.06241622	     -0.00054979	     -0.20361621	     -0.06447042	      0.88290462	     -0.00047437	     -0.21960752	      0.00042548	      0.00006712	     16.08937771
      0.93851524	     -0.06232651	     -0.00054732	     -0.20352662	     -0.06446959	      0.88290478	     -0.00047620	     -0.21959259	      0.00043892	      0.00009442	     16.33096083
      0.94010538	     -0.06225376	     -0.00054621	     -0.20345393	     -0.06446889	      0.88290495	     -0.00047768	     -0.21957955	      0.00044949	      0.00011719	     16.41017057
      0.94169553	     -0.06217362	     -0.00054411	     -0.20337386	     -0.06446817	      0.88290515	     -0.00047914	     -0.21956602	      0.00045870	      0.00013959	     16.71377367
      0.94328567	     -0.06210017	     -0.00054373	     -0.20330044	     -0.06446743	      0.88290539	     -0.00048055	     -0.21955192	      0.00046785	      0.00016221	     16.73168045
      0.94469979	     -0.06202548	     -0.00054207	     -0.20322578	     -0.06446676	      0.88290563	     -0.00048179	     -0.21953902	      0.00047456	      0.00018188	     17.04586738
      0.94611392	     -0.06195661	     -0.00054178	     -0.20315691	     -0.06446609	      0.88290591	     -0.00048300	     -0.21952569	      0.00048127	      0.00020164	     17.13237855
      0.94752805	     -0.06188263	     -0.00054094	     -0.20308293	     -0.06446540	      0.88290620	     -0.00048417	     -0.21951202	      0.00048703	      0.00022111	     17.36849976
      0.94934844	     -0.06179061	     -0.00054074	     -0.20299087	     -0.06446451	      0.88290663	     -0.00048565	     -0.21949385	      0.00049402	      0.00024621	     17.51160781
      0.95077166	     -0.06171264	     -0.00054005	     -0.20291287	     -0.06446380	      0.88290699	     -0.00048678	     -0.21947927	      0.00049833	      0.00026547	     17.83022646
      0.95219488	     -0.06163950	     -0.00054024	     -0.20283967	     -0.06446309	      0.88290739	     -0.00048787	     -0.21946432	      0.00050262	      0.00028489	     17.93164220
      0.95361810	     -0.06156295	     -0.00054023	     -0.20276306	     -0.06446237	      0.88290780	     -0.00048894	     -0.21944908	      0.00050596	      0.00030394	     18.19591713
      0.95544239	     -0.06146983	     -0.00054092	     -0.20266983	     -0.06446145	      0.88290838	     -0.00049026	     -0.21942916	      0.00050992	      0.00032824	     18.33783345
      0.95683079	     -0.06139485	     -0.00054132	     -0.20259475	     -0.06446074	      0.88290885	     -0.00049123	     -0.21941379	      0.00051177	      0.00034615	     18.68143196
      0.95821920	     -0.06132534	     -0.00054222	     -0.20252514	     -0.06446003	      0.88290934	     -0.00049218	     -0.21939824	      0.00051367	      0.00036396	     18.79410793
      0.95990498	     -0.06123852	     -0.00054330	     -0.20243817	     -0.06445916	      0.88290997	     -0.00049329	     -0.21937923	      0.00051486	      0.00038476	     19.14931118
      0.96141809	     -0.06116609	     -0.00054440	     -0.20236560	     -0.06445838	      0.88291057	     -0.00049425	     -0.21936204	      0.00051590	      0.00040311	     19.22623519
      0.96293119	     -0.06108937	     -0.00054558	     -0.20228873	     -0.06445760	      0.88291119	     -0.00049517	     -0.21934482	      0.00051578	      0.00042048	     19.60903003
      0.96444430	     -0.06101939	     -0.00054658	     -0.20221859	     -0.06445682	      0.88291184	     -0.00049606	     -0.21932754	      0.00051585	      0.00043734	     19.67138082
      0.96595741	     -0.06094477	     -0.00054792	     -0.20214379	     -0.06445604	      0.88291252	     -0.00049692	     -0.21931028	      0.00051474	      0.00045297	     20.08126519
      0.96747051	     -0.06087754	     -0.00054870	     -0.20207640	     -0.06445526	      0.88291321	     -0.00049774	     -0.21929301	      0.00051393	      0.00046787	     20.11581742
      0.96898362	     -0.06080507	     -0.00055033	     -0.20200374	     -0.06445448	      0.88291393	     -0.00049852	     -0.21927583	      0.00051187	      0.00048136	     20.56633646
      0.97031611	     -0.06074774	     -0.00055094	     -0.20194626	     -0.06445380	      0.88291458	     -0.00049918	     -0.21926071	      0.00051037	      0.00049255	     20.58911283
      0.97164860	     -0.06068771	     -0.00055229	     -0.20188605	     -0.06445312	      0.88291524	     -0.00049982	     -0.21924568	      0.00050807	      0.00050262	     20.87072331
      0.97329041	     -0.06061754	     -0.00055341	     -0.20181566	     -0.06445229	      0.88291608	     -0.00050056	     -0.21922725	      0.00050509	      0.00051382	     21.03766656
      0.97493223	     -0.06054610	     -0.00055559	     -0.20174399	     -0.06445147	      0.88291693	     -0.00050126	     -0.21920898	      0.00050119	      0.00052335	     21.44387185
      0.97626246	     -0.06049270	     -0.00055627	     -0.20169040	     -0.06445080	      0.88291763	     -0.00050180	     -0.21919426	      0.00049810	      0.00053013	     21.47648853
      0.97759269	     -0.06043797	     -0.00055811	     -0.20163547	     -0.06445014	      0.88291834	     -0.00050232	     -0.21917967	      0.00049427	      0.00053576	     21.74482384
      0.97925590	     -0.06037309	     -0.00055969	     -0.20157034	     -0.06444932	      0.88291924	     -0.00050292	     -0.21916160	      0.00048924	      0.00054147	     21.90367720
      0.98091911	     -0.06030812	     -0.00056286	     -0.20150507	     -0.06444851	      0.88292014	     -0.00050349	     -0.21914376	      0.00048321	      0.00054553	     22.32292143
      0.98218457	     -0.06026261	     -0.00056373	     -0.20145936	     -0.06444791	      0.88292083	     -0.00050389	     -0.21913034	      0.00047865	      0.00054786	     22.32237604
      0.98345002	     -0.06021649	     -0.00056604	     -0.20141302	     -0.06444730	      0.88292153	     -0.00050427	     -0.21911708	      0.00047339	      0.00054928	     22.55040183
      0.98519546	     -0.06015581	     -0.00056854	     -0.20135202	     -0.06444648	      0.88292249	     -0.00050476	     -0.21909904	      0.00046571	      0.00055006	     22.72368703
      0.98694090	     -0.06009567	     -0.00057277	     -0.20129153	     -0.06444568	      0.88292345	     -0.00050521	     -0.21908132	      0.00045695	      0.00054929	     23.14514511
      0.98814247	     -0.06005717	     -0.00057359	     -0.20125282	     -0.06444513	      0.88292410	     -0.00050549	     -0.21906931	      0.00045085	      0.00054814	     23.11275181
      0.98934404	     -0.06001840	     -0.00057592	     -0.20121382	     -0.06444459	      0.88292476	     -0.00050576	     -0.21905745	      0.00044410	      0.00054629	     23.30117886
      0.99121297	     -0.05996057	     -0.00057893	     -0.20115562	     -0.06444377	      0.88292578	     -0.00050613	     -0.21903932	      0.00043299	      0.00054231	     23.48579759
      0.99274040	     -0.05991449	     -0.00058250	     -0.20110921	     -0.06444312	      0.88292660	     -0.00050640	     -0.21902480	      0.00042308	      0.00053805	     23.75173254
      0.99426783	     -0.05986972	     -0.00058496	     -0.20106412	     -0.06444248	      0.88292742	     -0.00050664	     -0.21901054	      0.00041281	      0.00053314	     23.81706855
      0.99579526	     -0.05982635	     -0.00058981	     -0.20102039	     -0.06444186	      0.88292823	     -0.00050685	     -0.21899659	      0.00040157	      0.00052748	     24.13349147
      0.99715827	     -0.05979002	     -0.00059180	     -0.20098377	     -0.06444132	      0.88292895	     -0.00050702	     -0.21898442	      0.00039135	      0.00052205	     24.13374815
      0.99852128	     -0.05975416	     -0.00059581	     -0.20094758	     -0.06444079	      0.88292966	     -0.00050716	     -0.21897250	      0.00038034	      0.00051614	     24.36063094
      0.99988429	     -0.05972006	     -0.00059849	     -0.20091317	     -0.06444028	      0.88293036	     -0.00050727	     -0.21896083	      0.00036903	      0.00050994	     24.43767702
      1.00162049	     -0.05967716	     -0.00060352	     -0.20086984	     -0.06443966	      0.88293123	     -0.00050739	     -0.21894631	      0.00035374	      0.00050160	     24.70260152
      1.00299816	     -0.05964500	     -0.00060601	     -0.20083737	     -0.06443918	      0.88293192	     -0.00050745	     -0.21893508	      0.00034128	      0.00049483	     24.70547903
      1.00437583	     -0.05961405	     -0.00061043	     -0.20080606	     -0.06443872	      0.88293260	     -0.00050750	     -0.21892413	      0.00032811	      0.00048780	     24.90751625
      1.00575350	     -0.05958481	     -0.00061359	     -0.20077648	     -0.06443827	      0.88293326	     -0.00050752	     -0.21891346	      0.00031465	      0.00048067	     24.96065277
      1.00748281	     -0.05954984	     -0.00061924	     -0.20074105	     -0.06443774	      0.88293409	     -0.00050751	     -0.21890047	      0.00029693	      0.00047146	     25.20103692
      1.00883448	     -0.05952435	     -0.00062186	     -0.20071524	     -0.06443735	      0.88293472	     -0.00050749	     -0.21889062	      0.00028284	      0.00046415	     25.17301494
      1.01018616	     -0.05950008	     -0.00062636	     -0.20069060	     -0.06443698	      0.88293534	     -0.00050744	     -0.21888105	      0.00026814	      0.00045665	     25.34023788
      1.01153783	     -0.05947763	     -0.00062974	     -0.20066780	     -0.06443663	      0.88293595	     -0.00050738	     -0.21887176	      0.00025319	      0.00044902	     25.37471947
      1.01334085	     -0.05945031	     -0.00063580	     -0.20063998	     -0.06443619	      0.88293675	     -0.00050726	     -0.21885983	      0.00023253	      0.00043852	     25.57855200
      1.01467956	     -0.05943229	     -0.00063850	     -0.20062163	     -0.06443589	      0.88293734	     -0.00050715	     -0.21885134	      0.00021700	      0.00043056	     25.52285596
      1.01601827	     -0.05941634	     -0.00064313	     -0.20060530	     -0.06443561	      0.88293791	     -0.00050703	     -0.21884318	      0.00020095	      0.00042236	     25.65509049
      1.01765668	     -0.05939980	     -0.00064729	     -0.20058833	     -0.06443530	      0.88293859	     -0.00050685	     -0.21883368	      0.00018111	      0.00041207	     25.63862916
      1.01911220	     -0.05938755	     -0.00065293	     -0.20057566	     -0.06443505	      0.88293918	     -0.00050667	     -0.21882569	      0.00016295	      0.00040255	     25.81473885
      1.02056771	     -0.05937736	     -0.00065613	     -0.20056509	     -0.06443482	      0.88293976	     -0.00050647	     -0.21881816	      0.00014478	      0.00039276	     25.73382286
      1.02202323	     -0.05936983	     -0.00066180	     -0.20055714	     -0.06443462	      0.88294033	     -0.00050626	     -0.21881109	      0.00012610	      0.00038257	     25.90551098
      1.02347874	     -0.05936535	     -0.00066505	     -0.20055228	     -0.06443445	      0.88294088	     -0.00050602	     -0.21880452	      0.00010748	      0.00037205	     25.79079005
      1.02493426	     -0.05936488	     -0.00067113	     -0.20055137	     -0.06443431	      0.88294141	     -0.00050577	     -0.21879849	      0.00008838	      0.00036098	     25.95498928
      1.02638977	     -0.05936963	     -0.00067471	     -0.20055574	     -0.06443420	      0.88294193	     -0.00050550	     -0.21879308	      0.00006946	      0.00034937	     25.79483766
      1.02784529	     -0.05938009	     -0.00068128	     -0.20056575	     -0.06443411	      0.88294243	     -0.00050521	     -0.21878837	      0.00005017	      0.00033689	     25.95604929
      1.02930080	     -0.05939616	     -0.00068484	     -0.20058144	     -0.06443405	      0.88294291	     -0.00050491	     -0.21878447	      0.00003130	      0.00032351	     25.75980376
      1.03075632	     -0.05941774	     -0.00069159	     -0.20060259	     -0.06443402	      0.88294337	     -0.00050460	     -0.21878143	      0.00001229	      0.00030884	     25.92680474
      1.03221183	     -0.05944463	     -0.00069491	     -0.20062911	     -0.06443401	      0.88294380	     -0.00050426	     -0.21877931	     -0.00000601	      0.00029287	     25.68960036
      1.03366735	     -0.05947691	     -0.00070171	     -0.20066097	     -0.06443404	      0.88294422	     -0.00050392	     -0.21877815	     -0.00002422	      0.00027519	     25.86846448
      1.03512287	     -0.05951466	     -0.00070508	     -0.20069836	     -0.06443408	      0.88294461	     -0.00050356	     -0.21877800	     -0.00004141	      0.00025587	     25.59033561
      1.03657838	     -0.05955780	     -0.00071213	     -0.20074109	     -0.06443416	      0.88294496	     -0.00050318	     -0.21877890	     -0.00005831	      0.00023458	     25.77224728
      1.03788732	     -0.05960053	     -0.00071514	     -0.20078353	     -0.06443424	      0.88294526	     -0.00050284	     -0.21878062	     -0.00007245	      0.00021382	     25.51384904
      1.03919627	     -0.05964664	     -0.00072031	     -0.20082930	     -0.06443435	      0.88294552	     -0.00050248	     -0.21878319	     -0.00008605	      0.00019133	     25.54664849
      1.04078977	     -0.05970727	     -0.00072517	     -0.20088957	     -0.06443450	      0.88294580	     -0.00050204	     -0.21878747	     -0.00010127	      0.00016174	     25.36914954
      1.04238327	     -0.05977347	     -0.00073209	     -0.20095539	     -0.06443467	      0.88294604	     -0.00050158	     -0.21879301	     -0.00011534	      0.00012965	     25.44507961
      1.04373448	     -0.05983368	     -0.00073561	     -0.20101533	     -0.06443483	      0.88294619	     -0.00050119	     -0.21879869	     -0.00012587	      0.00010064	     25.16884277
      1.04508569	     -0.05989749	     -0.00074123	     -0.20107884	     -0.06443501	      0.88294631	     -0.00050078	     -0.21880528	     -0.00013553	      0.00006990	     25.17380076
      1.04643690	     -0.05996472	     -0.00074554	     -0.20114582	     -0.06443520	      0.88294638	     -0.00050037	     -0.21881277	     -0.00014390	      0.00003761	     24.99429654
      1.04823664	     -0.06005959	     -0.00075281	     -0.20124033	     -0.06443546	      0.88294641	     -0.00049982	     -0.21882412	     -0.00015334	     -0.00000775	     24.95987718
      1.04961422	     -0.06013558	     -0.00075656	     -0.20131612	     -0.06443568	      0.88294637	     -0.00049939	     -0.21883385	     -0.00015887	     -0.00004400	     24.67114037
      1.05099181	     -0.06021370	     -0.00076209	     -0.20139400	     -0.06443590	      0.88294628	     -0.00049896	     -0.21884443	     -0.00016328	     -0.00008150	     24.63839513
      1.05236939	     -0.06029324	     -0.00076615	     -0.20147335	     -0.06443613	      0.88294615	     -0.00049852	     -0.21885580	     -0.00016618	     -0.00011996	     24.42304370
      1.05416176	     -0.06039907	     -0.00077297	     -0.20157893	     -0.06443643	      0.88294589	     -0.00049795	     -0.21887168	     -0.00016807	     -0.00017116	     24.36045807
      1.05552736	     -0.06048169	     -0.00077629	     -0.20166141	     -0.06443666	      0.88294562	     -0.00049751	     -0.21888454	     -0.00016773	     -0.00021066	     24.04264492
      1.05689296	     -0.06056628	     -0.00078143	     -0.20174584	     -0.06443689	      0.88294531	     -0.00049707	     -0.21889802	     -0.00016626	     -0.00025046	     23.97325330
      1.05854242	     -0.06067003	     -0.00078586	     -0.20184946	     -0.06443716	      0.88294486	     -0.00049653	     -0.21891509	     -0.00016246	     -0.00029850	     23.66775510
      1.06019188	     -0.06077560	     -0.00079289	     -0.20195487	     -0.06443742	      0.88294433	     -0.00049600	     -0.21893294	     -0.00015693	     -0.00034629	     23.69550215
      1.06144720	     -0.06085663	     -0.00079541	     -0.20203585	     -0.06443761	      0.88294387	     -0.00049560	     -0.21894700	     -0.00015104	     -0.00038215	     23.33336451
      1.06270253	     -0.06093858	     -0.00079999	     -0.20211772	     -0.06443780	      0.88294337	     -0.00049520	     -0.21896144	     -0.00014420	     -0.00041752	     23.23560401
      1.06448388	     -0.06105589	     -0.00080531	     -0.20223496	     -0.06443805	      0.88294258	     -0.00049463	     -0.21898252	     -0.00013232	     -0.00046647	     22.95002132
      1.06604019	     -0.06116001	     -0.00081144	     -0.20233901	     -0.06443824	      0.88294182	     -0.00049414	     -0.21900147	     -0.00012015	     -0.00050786	     22.85979102
      1.06759651	     -0.06126545	     -0.00081558	     -0.20244445	     -0.06443842	      0.88294100	     -0.00049365	     -0.21902090	     -0.00010593	     -0.00054763	     22.51710504
      1.06915283	     -0.06137234	     -0.00082262	     -0.20255130	     -0.06443857	      0.88294012	     -0.00049318	     -0.21904077	     -0.00009021	     -0.00058574	     22.51040618
      1.07051624	     -0.06146610	     -0.00082595	     -0.20264509	     -0.06443869	      0.88293930	     -0.00049276	     -0.21905853	     -0.00007461	     -0.00061745	     22.16079983
      1.07187964	     -0.06156054	     -0.00083142	     -0.20273954	     -0.06443878	      0.88293843	     -0.00049236	     -0.21907656	     -0.00005787	     -0.00064757	     22.07564468
      1.07324305	     -0.06165472	     -0.00083562	     -0.20283378	     -0.06443884	      0.88293753	     -0.00049196	     -0.21909484	     -0.00003961	     -0.00067580	     21.84873231
      1.07514310	     -0.06178609	     -0.00084287	     -0.20296522	     -0.06443889	      0.88293621	     -0.00049141	     -0.21912066	     -0.00001205	     -0.00071195	     21.69940761
      1.07655877	     -0.06188365	     -0.00084646	     -0.20306289	     -0.06443889	      0.88293519	     -0.00049102	     -0.21914013	      0.00001038	     -0.00073627	     21.38452671
      1.07797444	     -0.06198121	     -0.00085193	     -0.20316054	     -0.06443886	      0.88293413	     -0.00049063	     -0.21915976	      0.00003401	     -0.00075837	     21.28550975
      1.07939011	     -0.06207834	     -0.00085589	     -0.20325780	     -0.06443880	      0.88293304	     -0.00049026	     -0.21917954	      0.00005922	     -0.00077813	     21.03951475
      1.08123563	     -0.06220450	     -0.00086223	     -0.20338414	     -0.06443865	      0.88293158	     -0.00048978	     -0.21920550	      0.00009393	     -0.00080032	     20.91368642
      1.08263145	     -0.06229805	     -0.00086479	     -0.20347789	     -0.06443850	      0.88293046	     -0.00048944	     -0.21922523	      0.00012197	     -0.00081429	     20.58610908
      1.08402726	     -0.06239101	     -0.00086932	     -0.20357103	     -0.06443831	      0.88292931	     -0.00048910	     -0.21924503	      0.00015103	     -0.00082596	     20.47987362
      1.08572771	     -0.06250317	     -0.00087293	     -0.20368346	     -0.06443803	      0.88292790	     -0.00048871	     -0.21926924	      0.00018838	     -0.00083700	     20.16907315
      1.08742815	     -0.06261408	     -0.00087891	     -0.20379462	     -0.06443767	      0.88292647	     -0.00048833	     -0.21929349	      0.00022729	     -0.00084482	     20.15537991
      1.08871305	     -0.06269580	     -0.00088017	     -0.20387661	     -0.06443736	      0.88292538	     -0.00048806	     -0.21931181	      0.00025831	     -0.00084854	     19.80829504
      1.08999795	     -0.06277657	     -0.00088335	     -0.20395762	     -0.06443701	      0.88292429	     -0.00048780	     -0.21933009	      0.00029011	     -0.00085063	     19.70186604
      1.09183487	     -0.06288904	     -0.00088628	     -0.20407049	     -0.06443643	      0.88292272	     -0.00048745	     -0.21935610	      0.00033754	     -0.00085075	     19.42122899
      1.09343098	     -0.06298514	     -0.00088990	     -0.20416694	     -0.06443586	      0.88292137	     -0.00048716	     -0.21937854	      0.00038020	     -0.00084836	     19.32893937
      1.09502710	     -0.06307809	     -0.00089065	     -0.20426032	     -0.06443522	      0.88292002	     -0.00048689	     -0.21940081	      0.00042465	     -0.00084360	     18.99614152
      1.09662321	     -0.06316930	     -0.00089405	     -0.20435191	     -0.06443450	      0.88291868	     -0.00048664	     -0.21942284	      0.00047002	     -0.00083690	     19.00212719
      1.09802108	     -0.06324507	     -0.00089392	     -0.20442809	     -0.06443382	      0.88291751	     -0.00048644	     -0.21944193	      0.00051139	     -0.00082921	     18.65264278
      1.09941895	     -0.06332016	     -0.00089626	     -0.20450356	     -0.06443307	      0.88291636	     -0.00048625	     -0.21946081	      0.00055331	     -0.00082025	     18.58325954
      1.10081682	     -0.06339317	     -0.00089712	     -0.20457699	     -0.06443227	      0.88291522	     -0.00048608	     -0.21947951	      0.00059641	     -0.00080988	     18.36382545
      1.10275803	     -0.06349179	     -0.00089957	     -0.20467618	     -0.06443105	      0.88291366	     -0.00048587	     -0.21950508	      0.00065747	     -0.00079369	     18.26091582
      1.10420561	     -0.06356115	     -0.00089917	     -0.20474602	     -0.06443007	      0.88291252	     -0.00048574	     -0.21952383	      0.00070452	     -0.00078009	     17.93571554
      1.10565320	     -0.06362877	     -0.00090065	     -0.20481410	     -0.06442901	      0.88291140	     -0.00048562	     -0.21954223	      0.00075202	     -0.00076570	     17.87942797
      1.10710078	     -0.06369374	     -0.00090041	     -0.20487958	     -0.06442789	      0.88291031	     -0.00048553	     -0.21956026	      0.00080062	     -0.00075031	     17.65533568
      1.10899372	     -0.06377623	     -0.00090174	     -0.20496271	     -0.06442631	      0.88290891	     -0.00048543	     -0.21958325	      0.00086501	     -0.00072912	     17.58341429
      1.11042452	     -0.06383338	     -0.00090019	     -0.20502041	     -0.06442504	      0.88290787	     -0.00048539	     -0.21960017	      0.00091491	     -0.00071209	     17.27431838
      1.11185532	     -0.06388880	     -0.00090077	     -0.20507634	     -0.06442370	      0.88290687	     -0.00048536	     -0.21961660	      0.00096513	     -0.00069457	     17.20340176
      1.11359483	     -0.06395060	     -0.00089917	     -0.20513882	     -0.06442196	      0.88290568	     -0.00048535	     -0.21963590	      0.00102721	     -0.00067257	     16.96405643
      1.11514746	     -0.06400290	     -0.00090004	     -0.20519169	     -0.06442032	      0.88290465	     -0.00048538	     -0.21965242	      0.00108312	     -0.00065228	     16.90667347
      1.11670009	     -0.06404735	     -0.00089758	     -0.20523679	     -0.06441860	      0.88290365	     -0.00048543	     -0.21966821	      0.00113983	     -0.00063129	     16.65879591
      1.11825272	     -0.06408894	     -0.00089818	     -0.20527896	     -0.06441679	      0.88290269	     -0.00048551	     -0.21968315	      0.00119662	     -0.00060981	     16.63091345
      1.11980535	     -0.06412321	     -0.00089532	     -0.20531390	     -0.06441488	      0.88290176	     -0.00048561	     -0.21969720	      0.00125401	     -0.00058766	     16.39864541
      1.12135798	     -0.06415663	     -0.00089599	     -0.20534791	     -0.06441289	      0.88290087	     -0.00048575	     -0.21971031	      0.00131129	     -0.00056493	     16.34752059
      1.12291061	     -0.06418271	     -0.00089299	     -0.20537466	     -0.06441081	      0.88290001	     -0.00048591	     -0.21972252	      0.00136886	     -0.00054153	     16.12800728
      1.12446324	     -0.06420908	     -0.00089374	     -0.20540163	     -0.06440864	      0.88289918	     -0.00048611	     -0.21973376	      0.00142609	     -0.00051768	     16.08274364
      1.12601587	     -0.06422800	     -0.00089055	     -0.20542123	     -0.06440638	      0.88289840	     -0.00048633	     -0.21974411	      0.00148342	     -0.00049334	     15.88432728
      1.12756850	     -0.06424823	     -0.00089134	     -0.20544205	     -0.06440403	      0.88289765	     -0.00048659	     -0.21975349	      0.00154033	     -0.00046869	     15.82857188
      1.12912113	     -0.06425966	     -0.00088773	     -0.20545416	     -0.06440160	      0.88289694	     -0.00048688	     -0.21976198	      0.00159717	     -0.00044370	     15.65061313
      1.13067376	     -0.06427259	     -0.00088815	     -0.20546769	     -0.06439908	      0.88289628	     -0.00048719	     -0.21976949	      0.00165350	     -0.00041853	     15.59954488
      1.13222639	     -0.06427531	     -0.00088403	     -0.20547111	     -0.06439646	      0.88289564	     -0.00048754	     -0.21977608	      0.00170963	     -0.00039316	     15.44840193
      1.13377902	     -0.06427900	     -0.00088404	     -0.20547540	     -0.06439377	      0.88289505	     -0.00048793	     -0.21978159	      0.00176522	     -0.00036767	     15.39357487
      1.13533165	     -0.06427091	     -0.00087923	     -0.20546800	     -0.06439098	      0.88289450	     -0.00048834	     -0.21978609	      0.00182045	     -0.00034200	     15.26316501
      1.13688428	     -0.06426479	     -0.00087899	     -0.20546249	     -0.06438811	      0.88289399	     -0.00048878	     -0.21978942	      0.00187503	     -0.00031624	     15.20807782
      1.13843691	     -0.06424585	     -0.00087368	     -0.20544425	     -0.06438516	      0.88289352	     -0.00048926	     -0.21979167	      0.00192906	     -0.00029037	     15.10324311
      1.13998954	     -0.06423007	     -0.00087322	     -0.20542908	     -0.06438212	      0.88289309	     -0.00048977	     -0.21979270	      0.00198236	     -0.00026441	     15.03860435
      1.14154217	     -0.06420061	     -0.00086741	     -0.20540031	     -0.06437901	      0.88289270	     -0.00049030	     -0.21979264	      0.00203488	     -0.00023835	     14.95645111
      1.14309480	     -0.06417623	     -0.00086693	     -0.20537652	     -0.06437581	      0.88289235	     -0.00049087	     -0.21979134	      0.00208658	     -0.00021221	     14.88623736
      1.14464743	     -0.06413719	     -0.00086083	     -0.20533817	     -0.06437253	      0.88289204	     -0.00049147	     -0.21978899	      0.00213730	     -0.00018597	     14.83220358
      1.14620006	     -0.06410487	     -0.00086055	     -0.20530641	     -0.06436917	      0.88289177	     -0.00049210	     -0.21978544	      0.00218714	     -0.00015962	     14.75165483
      1.14758498	     -0.06406280	     -0.00085553	     -0.20526493	     -0.06436611	      0.88289157	     -0.00049269	     -0.21978141	      0.00223058	     -0.00013600	     14.71060303
      1.14896991	     -0.06402443	     -0.00085396	     -0.20522708	     -0.06436299	      0.88289140	     -0.00049330	     -0.21977647	      0.00227319	     -0.00011229	     14.64827220
      1.15067520	     -0.06396795	     -0.00084948	     -0.20517126	     -0.06435907	      0.88289123	     -0.00049408	     -0.21976929	      0.00232425	     -0.00008295	     14.61202251
      1.15238050	     -0.06391453	     -0.00084807	     -0.20511844	     -0.06435507	      0.88289111	     -0.00049490	     -0.21976082	      0.00237387	     -0.00005346	     14.53895459
      1.15374601	     -0.06385978	     -0.00084321	     -0.20506423	     -0.06435180	      0.88289106	     -0.00049558	     -0.21975325	      0.00241230	     -0.00002957	     14.51884914
      1.15511151	     -0.06380948	     -0.00084116	     -0.20501439	     -0.06434848	      0.88289103	     -0.00049628	     -0.21974487	      0.00244972	     -0.00000573	     14.47182288
      1.15686696	     -0.06373637	     -0.00083618	     -0.20494192	     -0.06434414	      0.88289105	     -0.00049721	     -0.21973308	      0.00249609	      0.00002502	     14.45648455
      1.15862241	     -0.06366771	     -0.00083423	     -0.20487382	     -0.06433972	      0.88289112	     -0.00049817	     -0.21972008	      0.00254059	      0.00005575	     14.39894811
      1.15992031	     -0.06360521	     -0.00082896	     -0.20481180	     -0.06433640	      0.88289121	     -0.00049890	     -0.21970984	      0.00257206	      0.00007860	     14.39752072
      1.16121820	     -0.06354781	     -0.00082630	     -0.20475482	     -0.06433304	      0.88289132	     -0.00049965	     -0.21969896	      0.00260250	      0.00010133	     14.35605273
      1.16306792	     -0.06345876	     -0.00082081	     -0.20466636	     -0.06432819	      0.88289154	     -0.00050074	     -0.21968248	      0.00264372	      0.00013350	     14.37483254
      1.16465403	     -0.06338436	     -0.00081776	     -0.20459243	     -0.06432397	      0.88289178	     -0.00050170	     -0.21966740	      0.00267735	      0.00016097	     14.29700187
      1.16624014	     -0.06329982	     -0.00081182	     -0.20450839	     -0.06431969	      0.88289205	     -0.00050269	     -0.21965156	      0.00270883	      0.00018808	     14.36559489
      1.16782625	     -0.06322300	     -0.00080948	     -0.20443199	     -0.06431537	      0.88289237	     -0.00050369	     -0.21963485	      0.00273874	      0.00021488	     14.28631195
      1.16922438	     -0.06314347	     -0.00080377	     -0.20435289	     -0.06431153	      0.88289269	     -0.00050459	     -0.21961955	      0.00276323	      0.00023816	     14.34843083
      1.17062251	     -0.06307021	     -0.00080092	     -0.20427998	     -0.06430765	      0.88289304	     -0.00050551	     -0.21960361	      0.00278640	      0.00026108	     14.31215311
      1.17202064	     -0.06299072	     -0.00079632	     -0.20420086	     -0.06430374	      0.88289342	     -0.00050644	     -0.21958713	      0.00280792	      0.00028358	     14.34574406
      1.17391412	     -0.06288656	     -0.00079205	     -0.20409714	     -0.06429839	      0.88289398	     -0.00050772	     -0.21956389	      0.00283471	      0.00031333	     14.33042031
      1.17531980	     -0.06280069	     -0.00078649	     -0.20401162	     -0.06429440	      0.88289444	     -0.00050869	     -0.21954606	      0.00285254	      0.00033484	     14.40049460
      1.17672548	     -0.06272041	     -0.00078334	     -0.20393163	     -0.06429038	      0.88289493	     -0.00050967	     -0.21952766	      0.00286895	      0.00035584	     14.38139864
      1.17842676	     -0.06261524	     -0.00077724	     -0.20382684	     -0.06428548	      0.88289555	     -0.00051087	     -0.21950476	      0.00288642	      0.00038034	     14.47808563
      1.17993472	     -0.06252769	     -0.00077433	     -0.20373955	     -0.06428112	      0.88289614	     -0.00051195	     -0.21948382	      0.00290017	      0.00040137	     14.44574969
      1.18144268	     -0.06242982	     -0.00076830	     -0.20364198	     -0.06427673	      0.88289676	     -0.00051305	     -0.21946239	      0.00291175	      0.00042156	     14.54888302
      1.18295064	     -0.06233943	     -0.00076535	     -0.20355182	     -0.06427234	      0.88289741	     -0.00051415	     -0.21944037	      0.00292166	      0.00044093	     14.54188308
      1.18445860	     -0.06223927	     -0.00075923	     -0.20345192	     -0.06426792	      0.88289809	     -0.00051526	     -0.21941791	      0.00292943	      0.00045937	     14.66317338
      1.18596657	     -0.06214726	     -0.00075635	     -0.20336009	     -0.06426350	      0.88289880	     -0.00051638	     -0.21939490	      0.00293555	      0.00047701	     14.65932609
      1.18747453	     -0.06204489	     -0.00075012	     -0.20325795	     -0.06425907	      0.88289953	     -0.00051750	     -0.21937151	      0.00293949	      0.00049371	     14.79879467
      1.18898249	     -0.06195152	     -0.00074738	     -0.20316472	     -0.06425464	      0.88290029	     -0.00051864	     -0.21934760	      0.00294181	      0.00050962	     14.80286986
      1.19049045	     -0.06184757	     -0.00074102	     -0.20306096	     -0.06425020	      0.88290107	     -0.00051978	     -0.21932337	      0.00294194	      0.00052459	     14.96032568
      1.19199841	     -0.06175446	     -0.00073856	     -0.20296795	     -0.06424577	      0.88290187	     -0.00052092	     -0.21929870	      0.00294049	      0.00053876	     14.96712550
      1.19350638	     -0.06165046	     -0.00073206	     -0.20286410	     -0.06424133	      0.88290269	     -0.00052207	     -0.21927380	      0.00293683	      0.00055195	     15.14778302
      1.19501434	     -0.06155925	     -0.00073000	     -0.20277294	     -0.06423691	      0.88290353	     -0.00052322	     -0.21924857	      0.00293168	      0.00056430	     15.15428912
      1.19637024	     -0.06146730	     -0.00072434	     -0.20268109	     -0.06423294	      0.88290430	     -0.00052425	     -0.21922578	      0.00292521	      0.00057453	     15.31399184
      1.19772615	     -0.06138392	     -0.00072142	     -0.20259774	     -0.06422898	      0.88290509	     -0.00052528	     -0.21920281	      0.00291754	      0.00058399	     15.36953315
      1.19908205	     -0.06129735	     -0.00071699	     -0.20251122	     -0.06422503	      0.88290589	     -0.00052632	     -0.21917979	      0.00290839	      0.00059257	     15.49840027
      1.20098208	     -0.06118253	     -0.00071242	     -0.20239641	     -0.06421951	      0.88290702	     -0.00052776	     -0.21914740	      0.00289345	      0.00060312	     15.62025119
      1.20236927	     -0.06109383	     -0.00070677	     -0.20230774	     -0.06421551	      0.88290786	     -0.00052881	     -0.21912377	      0.00288077	      0.00060967	     15.80837477
      1.20375645	     -0.06101234	     -0.00070331	     -0.20222624	     -0.06421152	      0.88290871	     -0.00052986	     -0.21910010	      0.00286692	      0.00061533	     15.89345030
      1.20543021	     -0.06090905	     -0.00069683	     -0.20212294	     -0.06420674	      0.88290975	     -0.00053112	     -0.21907160	      0.00284829	      0.00062079	     16.13177647
      1.20689569	     -0.06082654	     -0.00069356	     -0.20204037	     -0.06420258	      0.88291066	     -0.00053221	     -0.21904665	      0.00283065	      0.00062452	     16.21071314
      1.20836118	     -0.06073698	     -0.00068733	     -0.20195079	     -0.06419844	      0.88291158	     -0.00053330	     -0.21902183	      0.00281144	      0.00062714	     16.44494005
      1.20982666	     -0.06065628	     -0.00068387	     -0.20186999	     -0.06419434	      0.88291250	     -0.00053438	     -0.21899704	      0.00279112	      0.00062875	     16.55692835
      1.21129215	     -0.06056916	     -0.00067792	     -0.20178281	     -0.06419026	      0.88291342	     -0.00053545	     -0.21897243	      0.00276947	      0.00062928	     16.80167665
      1.21275763	     -0.06049049	     -0.00067467	     -0.20170400	     -0.06418622	      0.88291434	     -0.00053651	     -0.21894794	      0.00274685	      0.00062889	     16.92979059
      1.21422312	     -0.06040729	     -0.00066879	     -0.20162071	     -0.06418221	      0.88291526	     -0.00053756	     -0.21892373	      0.00272301	      0.00062754	     17.18362655
      1.21568860	     -0.06033216	     -0.00066533	     -0.20154542	     -0.06417824	      0.88291618	     -0.00053861	     -0.21889971	      0.00269838	      0.00062531	     17.33110662
      1.21715409	     -0.06025229	     -0.00065958	     -0.20146543	     -0.06417431	      0.88291710	     -0.00053964	     -0.21887599	      0.00267278	      0.00062217	     17.60017800
      1.21861957	     -0.06018005	     -0.00065623	     -0.20139301	     -0.06417041	      0.88291801	     -0.00054066	     -0.21885249	      0.00264662	      0.00061825	     17.76475423
      1.22008506	     -0.06010307	     -0.00065075	     -0.20131588	     -0.06416655	      0.88291891	     -0.00054166	     -0.21882929	      0.00261973	      0.00061355	     18.04271796
      1.22155054	     -0.06003332	     -0.00064779	     -0.20124592	     -0.06416273	      0.88291980	     -0.00054265	     -0.21880635	      0.00259244	      0.00060830	     18.21874417
      1.22301603	     -0.05995996	     -0.00064256	     -0.20117238	     -0.06415895	      0.88292069	     -0.00054363	     -0.21878376	      0.00256454	      0.00060253	     18.50327505
      1.22448151	     -0.05989425	     -0.00063968	     -0.20110644	     -0.06415521	      0.88292157	     -0.00054460	     -0.21876147	      0.00253635	      0.00059639	     18.68979640
      1.22594700	     -0.05982445	     -0.00063464	     -0.20103644	     -0.06415152	      0.88292244	     -0.00054555	     -0.21873955	      0.00250770	      0.00058989	     18.98551126
      1.22741248	     -0.05976252	     -0.00063199	     -0.20097425	     -0.06414786	      0.88292330	     -0.00054648	     -0.21871791	      0.00247889	      0.00058326	     19.18340998
      1.22887797	     -0.05969634	     -0.00062712	     -0.20090786	     -0.06414425	      0.88292415	     -0.00054740	     -0.21869664	      0.00244973	      0.00057656	     19.48476303
      1.23034345	     -0.05963804	     -0.00062468	     -0.20084929	     -0.06414068	      0.88292499	     -0.00054830	     -0.21867563	      0.00242049	      0.00056996	     19.68810724
      1.23180894	     -0.05957542	     -0.00061988	     -0.20078643	     -0.06413716	      0.88292582	     -0.00054918	     -0.21865500	      0.00239098	      0.00056346	     19.99086146
      1.23327442	     -0.05952040	     -0.00061764	     -0.20073112	     -0.06413367	      0.88292664	     -0.00055005	     -0.21863464	      0.00236143	      0.00055719	     20.19624629
      1.23473991	     -0.05946099	     -0.00061285	     -0.20067146	     -0.06413024	      0.88292745	     -0.00055090	     -0.21861465	      0.00233168	      0.00055115	     20.49493225
      1.23620539	     -0.05940966	     -0.00061099	     -0.20061983	     -0.06412684	      0.88292826	     -0.00055172	     -0.21859496	      0.00230198	      0.00054543	     20.69853653
      1.23767088	     -0.05935339	     -0.00060636	     -0.20056330	     -0.06412349	      0.88292905	     -0.00055253	     -0.21857564	      0.00227216	      0.00054000	     20.99279146
      1.23913636	     -0.05930541	     -0.00060492	     -0.20051498	     -0.06412018	      0.88292984	     -0.00055332	     -0.21855660	      0.00224242	      0.00053496	     21.19245814
      1.24060185	     -0.05925160	     -0.00060019	     -0.20046090	     -0.06411692	      0.88293062	     -0.00055408	     -0.21853794	      0.00221255	      0.00053030	     21.47745052
      1.24206733	     -0.05920678	     -0.00059909	     -0.20041574	     -0.06411370	      0.88293139	     -0.00055483	     -0.21851956	      0.00218271	      0.00052616	     21.66751955
      1.24353282	     -0.05915586	     -0.00059448	     -0.20036453	     -0.06411052	      0.88293216	     -0.00055555	     -0.21850158	      0.00215272	      0.00052248	     21.93707013
      1.24499830	     -0.05911410	     -0.00059389	     -0.20032241	     -0.06410739	      0.88293292	     -0.00055625	     -0.21848386	      0.00212274	      0.00051933	     22.12304516
      1.24646378	     -0.05906542	     -0.00058916	     -0.20027344	     -0.06410430	      0.88293368	     -0.00055693	     -0.21846653	      0.00209262	      0.00051668	     22.37317904
      1.24792927	     -0.05902671	     -0.00058900	     -0.20023434	     -0.06410125	      0.88293444	     -0.00055758	     -0.21844944	      0.00206244	      0.00051462	     22.55136006
      1.24939475	     -0.05898029	     -0.00058408	     -0.20018763	     -0.06409825	      0.88293519	     -0.00055821	     -0.21843273	      0.00203208	      0.00051308	     22.77423848
      1.25086024	     -0.05894496	     -0.00058456	     -0.20015189	     -0.06409530	      0.88293594	     -0.00055882	     -0.21841627	      0.00200156	      0.00051207	     22.94573337
      1.25215866	     -0.05890706	     -0.00058042	     -0.20011372	     -0.06409272	      0.88293661	     -0.00055933	     -0.21840201	      0.00197437	      0.00051158	     23.10079704
      1.25345707	     -0.05887610	     -0.00057959	     -0.20008241	     -0.06409017	      0.88293727	     -0.00055983	     -0.21838799	      0.00194702	      0.00051144	     23.24993674
      1.25505800	     -0.05883611	     -0.00057638	     -0.20004205	     -0.06408708	      0.88293809	     -0.00056042	     -0.21837112	      0.00191309	      0.00051167	     23.42579122
      1.25665893	     -0.05880307	     -0.00057632	     -0.20000855	     -0.06408404	      0.88293891	     -0.00056097	     -0.21835467	      0.00187886	      0.00051227	     23.61364040
      1.25796128	     -0.05877212	     -0.00057289	     -0.19997730	     -0.06408162	      0.88293958	     -0.00056140	     -0.21834166	      0.00185087	      0.00051308	     23.70566099
      1.25926363	     -0.05874708	     -0.00057234	     -0.19995189	     -0.06407922	      0.88294025	     -0.00056181	     -0.21832893	      0.00182260	      0.00051402	     23.83412672
      1.26088305	     -0.05871491	     -0.00056921	     -0.19991932	     -0.06407630	      0.88294108	     -0.00056228	     -0.21831357	      0.00178724	      0.00051534	     23.95441377
      1.26250246	     -0.05868974	     -0.00056940	     -0.19989367	     -0.06407344	      0.88294192	     -0.00056272	     -0.21829869	      0.00175153	      0.00051664	     24.13237170
      1.26373173	     -0.05866687	     -0.00056585	     -0.19987051	     -0.06407130	      0.88294255	     -0.00056303	     -0.21828778	      0.00172441	      0.00051766	     24.15090401
      1.26496100	     -0.05864915	     -0.00056503	     -0.19985244	     -0.06406920	      0.88294319	     -0.00056332	     -0.21827715	      0.00169704	      0.00051844	     24.25243497
      1.26667637	     -0.05862680	     -0.00056237	     -0.19982963	     -0.06406632	      0.88294408	     -0.00056370	     -0.21826289	      0.00165876	      0.00051911	     24.32190391
      1.26839173	     -0.05861402	     -0.00056290	     -0.19981633	     -0.06406351	      0.88294497	     -0.00056403	     -0.21824937	      0.00162010	      0.00051895	     24.50849003
      1.26955944	     -0.05860519	     -0.00055991	     -0.19980720	     -0.06406163	      0.88294558	     -0.00056423	     -0.21824072	      0.00159391	      0.00051839	     24.44023379
      1.27072715	     -0.05860213	     -0.00055949	     -0.19980380	     -0.06405978	      0.88294618	     -0.00056442	     -0.21823251	      0.00156753	      0.00051716	     24.50298146
      1.27257345	     -0.05860280	     -0.00055776	     -0.19980394	     -0.06405693	      0.88294713	     -0.00056467	     -0.21822057	      0.00152589	      0.00051382	     24.52846367
      1.27406978	     -0.05861069	     -0.00055770	     -0.19981138	     -0.06405467	      0.88294790	     -0.00056484	     -0.21821188	      0.00149214	      0.00050961	     24.59860892
      1.27556610	     -0.05862185	     -0.00055524	     -0.19982213	     -0.06405246	      0.88294866	     -0.00056498	     -0.21820418	      0.00145864	      0.00050382	     24.54103847
      1.27706243	     -0.05864047	     -0.00055569	     -0.19984030	     -0.06405030	      0.88294940	     -0.00056508	     -0.21819745	      0.00142521	      0.00049619	     24.65368616
      1.27839551	     -0.05865866	     -0.00055279	     -0.19985815	     -0.06404842	      0.88295006	     -0.00056515	     -0.21819235	      0.00139593	      0.00048780	     24.52709965
      1.27972858	     -0.05868253	     -0.00055246	     -0.19988163	     -0.06404658	      0.88295070	     -0.00056519	     -0.21818806	      0.00136676	      0.00047762	     24.59746274
      1.28106166	     -0.05870900	     -0.00055038	     -0.19990776	     -0.06404478	      0.88295133	     -0.00056521	     -0.21818462	      0.00133816	      0.00046568	     24.51860330
      1.28277679	     -0.05874892	     -0.00054944	     -0.19994720	     -0.06404252	      0.88295212	     -0.00056519	     -0.21818144	      0.00130187	      0.00044749	     24.58675367
      1.28413276	     -0.05878264	     -0.00054648	     -0.19998061	     -0.06404077	      0.88295271	     -0.00056514	     -0.21817991	      0.00127401	      0.00043098	     24.40779255
      1.28548872	     -0.05882066	     -0.00054584	     -0.20001826	     -0.06403906	      0.88295328	     -0.00056508	     -0.21817922	      0.00124652	      0.00041244	     24.45648076
      1.28684469	     -0.05886100	     -0.00054363	     -0.20005828	     -0.06403739	      0.88295383	     -0.00056498	     -0.21817937	      0.00121981	      0.00039198	     24.32986977
      1.28854486	     -0.05891682	     -0.00054300	     -0.20011366	     -0.06403534	      0.88295447	     -0.00056483	     -0.21818074	      0.00118711	      0.00036358	     24.37764152
      1.28987990	     -0.05896168	     -0.00054039	     -0.20015823	     -0.06403377	      0.88295494	     -0.00056468	     -0.21818272	      0.00116248	      0.00033940	     24.14809114
      1.29121495	     -0.05900956	     -0.00054013	     -0.20020577	     -0.06403224	      0.88295538	     -0.00056451	     -0.21818542	      0.00113838	      0.00031355	     24.16750251
      1.29254999	     -0.05905914	     -0.00053868	     -0.20025505	     -0.06403073	      0.88295578	     -0.00056431	     -0.21818885	      0.00111523	      0.00028624	     24.01841009
      1.29433070	     -0.05913004	     -0.00053889	     -0.20032552	     -0.06402878	      0.88295625	     -0.00056402	     -0.21819450	      0.00108551	      0.00024771	     24.01622682
      1.29566157	     -0.05918485	     -0.00053731	     -0.20038006	     -0.06402734	      0.88295656	     -0.00056377	     -0.21819954	      0.00106454	      0.00021770	     23.74918887
      1.29699244	     -0.05924279	     -0.00053803	     -0.20043768	     -0.06402594	      0.88295683	     -0.00056351	     -0.21820526	      0.00104427	      0.00018669	     23.73216019
      1.29861279	     -0.05931549	     -0.00053736	     -0.20051004	     -0.06402427	      0.88295711	     -0.00056315	     -0.21821311	      0.00102102	      0.00014793	     23.48692741
      1.30005769	     -0.05938377	     -0.00053921	     -0.20057798	     -0.06402281	      0.88295729	     -0.00056281	     -0.21822090	      0.00100129	      0.00011265	     23.49949092
      1.30150259	     -0.05945295	     -0.00053875	     -0.20064688	     -0.06402137	      0.88295743	     -0.00056245	     -0.21822943	      0.00098298	      0.00007706	     23.19685338
      1.30294750	     -0.05952551	     -0.00054131	     -0.20071911	     -0.06401997	      0.88295752	     -0.00056206	     -0.21823864	      0.00096550	      0.00004122	     23.22015467
      1.30439240	     -0.05959966	     -0.00054146	     -0.20079299	     -0.06401858	      0.88295755	     -0.00056165	     -0.21824856	      0.00094950	      0.00000549	     22.89897046
      1.30583730	     -0.05967652	     -0.00054465	     -0.20086954	     -0.06401722	      0.88295753	     -0.00056121	     -0.21825913	      0.00093437	     -0.00003005	     22.91173641
      1.30728221	     -0.05975388	     -0.00054529	     -0.20094665	     -0.06401588	      0.88295746	     -0.00056076	     -0.21827034	      0.00092077	     -0.00006505	     22.58562822
      1.30872711	     -0.05983341	     -0.00054898	     -0.20102588	     -0.06401456	      0.88295734	     -0.00056028	     -0.21828213	      0.00090805	     -0.00009946	     22.59265760
      1.31017201	     -0.05991303	     -0.00055008	     -0.20110526	     -0.06401326	      0.88295718	     -0.00055978	     -0.21829449	      0.00089685	     -0.00013292	     22.26696308
      1.31161691	     -0.05999397	     -0.00055406	     -0.20118593	     -0.06401197	      0.88295696	     -0.00055926	     -0.21830734	      0.00088651	     -0.00016545	     22.26219704
      1.31306182	     -0.06007459	     -0.00055549	     -0.20126633	     -0.06401069	      0.88295670	     -0.00055871	     -0.21832066	      0.00087770	     -0.00019673	     21.94291926
      1.31450672	     -0.06015646	     -0.00055980	     -0.20134795	     -0.06400943	      0.88295639	     -0.00055815	     -0.21833439	      0.00086978	     -0.00022681	     21.93020322
      1.31595162	     -0.06023794	     -0.00056184	     -0.20142922	     -0.06400818	      0.88295604	     -0.00055757	     -0.21834852	      0.00086337	     -0.00025541	     21.62334908
      1.31739653	     -0.06032081	     -0.00056657	     -0.20151186	     -0.06400694	      0.88295566	     -0.00055696	     -0.21836302	      0.00085785	     -0.00028257	     21.59562244
      1.31884143	     -0.06040336	     -0.00056915	     -0.20159423	     -0.06400570	      0.88295523	     -0.00055634	     -0.21837788	      0.00085382	     -0.00030809	     21.30239266
      1.32028633	     -0.06048713	     -0.00057415	     -0.20167778	     -0.06400447	      0.88295477	     -0.00055570	     -0.21839307	      0.00085072	     -0.00033207	     21.25882570
      1.32173124	     -0.06057061	     -0.00057715	     -0.20176109	     -0.06400324	      0.88295427	     -0.00055504	     -0.21840861	      0.00084907	     -0.00035435	     20.97766084
      1.32317614	     -0.06065489	     -0.00058225	     -0.20184518	     -0.06400202	      0.88295374	     -0.00055437	     -0.21842444	      0.00084839	     -0.00037508	     20.92064479
      1.32462104	     -0.06073836	     -0.00058548	     -0.20192851	     -0.06400079	      0.88295319	     -0.00055367	     -0.21844056	      0.00084918	     -0.00039411	     20.65964866
      1.32606595	     -0.06082197	     -0.00059056	     -0.20201195	     -0.06399956	      0.88295260	     -0.00055296	     -0.21845692	      0.00085102	     -0.00041154	     20.59247518
      1.32751085	     -0.06090470	     -0.00059422	     -0.20209456	     -0.06399833	      0.88295200	     -0.00055224	     -0.21847351	      0.00085431	     -0.00042730	     20.34918897
      1.32895575	     -0.06098809	     -0.00059953	     -0.20217780	     -0.06399709	      0.88295137	     -0.00055150	     -0.21849030	      0.00085868	     -0.00044152	     20.26804089
      1.33072375	     -0.06108858	     -0.00060397	     -0.20227819	     -0.06399557	      0.88295058	     -0.00055057	     -0.21851112	      0.00086604	     -0.00045686	     19.93950545
      1.33200168	     -0.06116035	     -0.00060968	     -0.20234984	     -0.06399446	      0.88294999	     -0.00054989	     -0.21852631	      0.00087228	     -0.00046641	     19.94291304
      1.33327961	     -0.06123127	     -0.00061344	     -0.20242068	     -0.06399334	      0.88294938	     -0.00054919	     -0.21854160	      0.00087968	     -0.00047495	     19.76135906
      1.33504767	     -0.06132794	     -0.00061990	     -0.20251725	     -0.06399177	      0.88294854	     -0.00054822	     -0.21856288	      0.00089146	     -0.00048499	     19.62818397
      1.33681572	     -0.06142262	     -0.00062390	     -0.20261190	     -0.06399018	      0.88294767	     -0.00054723	     -0.21858426	      0.00090520	     -0.00049322	     19.31192499
      1.33802273	     -0.06148658	     -0.00062960	     -0.20267579	     -0.06398909	      0.88294707	     -0.00054654	     -0.21859890	      0.00091554	     -0.00049763	     19.29170292
      1.33922974	     -0.06154847	     -0.00063337	     -0.20273765	     -0.06398797	      0.88294647	     -0.00054585	     -0.21861357	      0.00092679	     -0.00050137	     19.13892391
      1.34114592	     -0.06164546	     -0.00064036	     -0.20283461	     -0.06398618	      0.88294550	     -0.00054473	     -0.21863687	      0.00094636	     -0.00050557	     18.97003115
      1.34269941	     -0.06172267	     -0.00064507	     -0.20291182	     -0.06398470	      0.88294472	     -0.00054382	     -0.21865575	      0.00096369	     -0.00050770	     18.76911016
      1.34425290	     -0.06179846	     -0.00065161	     -0.20298760	     -0.06398318	      0.88294393	     -0.00054290	     -0.21867460	      0.00098247	     -0.00050840	     18.63196430
      1.34580639	     -0.06187107	     -0.00065588	     -0.20306024	     -0.06398164	      0.88294314	     -0.00054197	     -0.21869336	      0.00100233	     -0.00050827	     18.43406705
      1.34735988	     -0.06194340	     -0.00066306	     -0.20313257	     -0.06398007	      0.88294235	     -0.00054103	     -0.21871199	      0.00102354	     -0.00050704	     18.35916150
      1.34874668	     -0.06200469	     -0.00066640	     -0.20319393	     -0.06397864	      0.88294165	     -0.00054019	     -0.21872849	      0.00104348	     -0.00050536	     18.13083886
      1.35013348	     -0.06206479	     -0.00067198	     -0.20325406	     -0.06397717	      0.88294095	     -0.00053935	     -0.21874482	      0.00106431	     -0.00050295	     18.04491031
      1.35152028	     -0.06212238	     -0.00067611	     -0.20331173	     -0.06397568	      0.88294025	     -0.00053851	     -0.21876095	      0.00108606	     -0.00050009	     17.87735674
      1.35335234	     -0.06219419	     -0.00068353	     -0.20338361	     -0.06397367	      0.88293934	     -0.00053739	     -0.21878188	      0.00111619	     -0.00049539	     17.73053797
      1.35481033	     -0.06224817	     -0.00068751	     -0.20343769	     -0.06397202	      0.88293862	     -0.00053650	     -0.21879821	      0.00114104	     -0.00049122	     17.55228699
      1.35626832	     -0.06230068	     -0.00069380	     -0.20349027	     -0.06397034	      0.88293791	     -0.00053561	     -0.21881420	      0.00116689	     -0.00048619	     17.44936101
      1.35772631	     -0.06234846	     -0.00069814	     -0.20353817	     -0.06396862	      0.88293720	     -0.00053473	     -0.21882977	      0.00119341	     -0.00048076	     17.29543835
      1.35918430	     -0.06239322	     -0.00070407	     -0.20358302	     -0.06396686	      0.88293651	     -0.00053384	     -0.21884486	      0.00122077	     -0.00047459	     17.18053791
      1.36095834	     -0.06244271	     -0.00070941	     -0.20363267	     -0.06396466	      0.88293567	     -0.00053278	     -0.21886248	      0.00125469	     -0.00046667	     17.04409165
      1.36237862	     -0.06248017	     -0.00071598	     -0.20367022	     -0.06396286	      0.88293501	     -0.00053193	     -0.21887598	      0.00128271	     -0.00045915	     16.90790376
      1.36379890	     -0.06251409	     -0.00072037	     -0.20370427	     -0.06396102	      0.88293437	     -0.00053109	     -0.21888893	      0.00131087	     -0.00045147	     16.77543040
      1.36521918	     -0.06254682	     -0.00072659	     -0.20373710	     -0.06395914	      0.88293373	     -0.00053026	     -0.21890131	      0.00133947	     -0.00044315	     16.67365009
      1.36704803	     -0.06258488	     -0.00073300	     -0.20377532	     -0.06395665	      0.88293293	     -0.00052919	     -0.21891642	      0.00137647	     -0.00043208	     16.55150215
      1.36848996	     -0.06261316	     -0.00074040	     -0.20380369	     -0.06395465	      0.88293232	     -0.00052837	     -0.21892766	      0.00140613	     -0.00042237	     16.41588174
      1.36993188	     -0.06263777	     -0.00074544	     -0.20382844	     -0.06395260	      0.88293171	     -0.00052755	     -0.21893831	      0.00143559	     -0.00041269	     16.31048072
      1.37137381	     -0.06266142	     -0.00075222	     -0.20385218	     -0.06395051	      0.88293113	     -0.00052675	     -0.21894836	      0.00146522	     -0.00040256	     16.21012578
      1.37316051	     -0.06268586	     -0.00075863	     -0.20387679	     -0.06394786	      0.88293042	     -0.00052577	     -0.21895997	      0.00150164	     -0.00039002	     16.12354074
      1.37461131	     -0.06270365	     -0.00076593	     -0.20389468	     -0.06394566	      0.88292986	     -0.00052499	     -0.21896867	      0.00153143	     -0.00037908	     15.98979113
      1.37606212	     -0.06271628	     -0.00077051	     -0.20390746	     -0.06394341	      0.88292932	     -0.00052423	     -0.21897672	      0.00156078	     -0.00036836	     15.91532574
      1.37751293	     -0.06272718	     -0.00077687	     -0.20391847	     -0.06394113	      0.88292879	     -0.00052348	     -0.21898407	      0.00159010	     -0.00035735	     15.83279211
      1.37927305	     -0.06273385	     -0.00078238	     -0.20392532	     -0.06393830	      0.88292817	     -0.00052259	     -0.21899204	      0.00162508	     -0.00034413	     15.78444911
      1.38073099	     -0.06273702	     -0.00078928	     -0.20392858	     -0.06393591	      0.88292768	     -0.00052187	     -0.21899780	      0.00165405	     -0.00033252	     15.67186763
      1.38218893	     -0.06273374	     -0.00079313	     -0.20392546	     -0.06393348	      0.88292720	     -0.00052117	     -0.21900281	      0.00168228	     -0.00032107	     15.62813270
      1.38364687	     -0.06272928	     -0.00079898	     -0.20392113	     -0.06393100	      0.88292675	     -0.00052049	     -0.21900705	      0.00171022	     -0.00030919	     15.56212365
      1.38510481	     -0.06271961	     -0.00080310	     -0.20391160	     -0.06392849	      0.88292630	     -0.00051983	     -0.21901054	      0.00173744	     -0.00029721	     15.52486004
      1.38694905	     -0.06270531	     -0.00081029	     -0.20389744	     -0.06392525	      0.88292577	     -0.00051903	     -0.21901386	      0.00177129	     -0.00028130	     15.40913899
      1.38836235	     -0.06268637	     -0.00081311	     -0.20387865	     -0.06392273	      0.88292538	     -0.00051843	     -0.21901559	      0.00179607	     -0.00026876	     15.40651321
      1.38977565	     -0.06266816	     -0.00081845	     -0.20386054	     -0.06392018	      0.88292501	     -0.00051786	     -0.21901657	      0.00182029	     -0.00025590	     15.39558770
      1.39147746	     -0.06263914	     -0.00082238	     -0.20383168	     -0.06391706	      0.88292459	     -0.00051721	     -0.21901681	      0.00184852	     -0.00023986	     15.31247473
      1.39300102	     -0.06261290	     -0.00082857	     -0.20380552	     -0.06391422	      0.88292423	     -0.00051665	     -0.21901613	      0.00187250	     -0.00022522	     15.36797499
      1.39452457	     -0.06257975	     -0.00083148	     -0.20377251	     -0.06391135	      0.88292390	     -0.00051612	     -0.21901467	      0.00189578	     -0.00020999	     15.24735298
      1.39604813	     -0.06254734	     -0.00083781	     -0.20374017	     -0.06390844	      0.88292359	     -0.00051562	     -0.21901239	      0.00191755	     -0.00019463	     15.32545721
      1.39757168	     -0.06250885	     -0.00084064	     -0.20370180	     -0.06390551	      0.88292331	     -0.00051516	     -0.21900936	      0.00193853	     -0.00017883	     15.21596688
      1.39909524	     -0.06247206	     -0.00084724	     -0.20366504	     -0.06390254	      0.88292305	     -0.00051472	     -0.21900556	      0.00195792	     -0.00016308	     15.31276802
      1.40061880	     -0.06242879	     -0.00084999	     -0.20362187	     -0.06389954	      0.88292281	     -0.00051433	     -0.21900108	      0.00197650	     -0.00014697	     15.19218065
      1.40214235	     -0.06238738	     -0.00085681	     -0.20358048	     -0.06389652	      0.88292260	     -0.00051396	     -0.21899587	      0.00199331	     -0.00013114	     15.31866760
      1.40366591	     -0.06233942	     -0.00085934	     -0.20353261	     -0.06389347	      0.88292241	     -0.00051364	     -0.21899001	      0.00200934	     -0.00011509	     15.19546490
      1.40518946	     -0.06229393	     -0.00086642	     -0.20348709	     -0.06389040	      0.88292225	     -0.00051335	     -0.21898344	      0.00202348	     -0.00009948	     15.34973563
      1.40671302	     -0.06224136	     -0.00086866	     -0.20343460	     -0.06388730	      0.88292211	     -0.00051310	     -0.21897627	      0.00203685	     -0.00008373	     15.22297569
      1.40807874	     -0.06219675	     -0.00087484	     -0.20338996	     -0.06388451	      0.88292201	     -0.00051291	     -0.21896925	      0.00204720	     -0.00007005	     15.34499981
      1.40944445	     -0.06214767	     -0.00087805	     -0.20334090	     -0.06388171	      0.88292192	     -0.00051275	     -0.21896176	      0.00205674	     -0.00005638	     15.31131348
      1.41109048	     -0.06208937	     -0.00088412	     -0.20328257	     -0.06387832	      0.88292184	     -0.00051260	     -0.21895206	      0.00206646	     -0.00004039	     15.40760674
      1.41273650	     -0.06202637	     -0.00088754	     -0.20321957	     -0.06387491	      0.88292179	     -0.00051250	     -0.21894170	      0.00207488	     -0.00002450	     15.33490307
      1.41413052	     -0.06197448	     -0.00089359	     -0.20316762	     -0.06387201	      0.88292176	     -0.00051246	     -0.21893239	      0.00208024	     -0.00001160	     15.48155219
      1.41552455	     -0.06191832	     -0.00089675	     -0.20311143	     -0.06386911	      0.88292175	     -0.00051245	     -0.21892262	      0.00208474	      0.00000112	     15.46902061
      1.41691857	     -0.06186295	     -0.00090161	     -0.20305601	     -0.06386620	      0.88292176	     -0.00051248	     -0.21891237	      0.00208781	      0.00001331	     15.55591323
      1.41875644	     -0.06178579	     -0.00090587	     -0.20297879	     -0.06386236	      0.88292180	     -0.00051257	     -0.21889819	      0.00209025	      0.00002890	     15.55820280
      1.42015202	     -0.06172873	     -0.00091143	     -0.20292163	     -0.06385944	      0.88292185	     -0.00051269	     -0.21888689	      0.00209035	      0.00003995	     15.71958831
      1.42154760	     -0.06166767	     -0.00091448	     -0.20286051	     -0.06385653	      0.88292191	     -0.00051285	     -0.21887520	      0.00208963	      0.00005078	     15.71793191
      1.42294318	     -0.06160772	     -0.00091901	     -0.20280047	     -0.06385361	      0.88292199	     -0.00051305	     -0.21886307	      0.00208742	      0.00006086	     15.83717712
      1.42480462	     -0.06152459	     -0.00092294	     -0.20271723	     -0.06384973	      0.88292212	     -0.00051338	     -0.21884632	      0.00208297	      0.00007366	     15.85423673
      1.42619027	     -0.06146478	     -0.00092820	     -0.20265729	     -0.06384685	      0.88292223	     -0.00051367	     -0.21883340	      0.00207785	      0.00008231	     16.03990196
      1.42757591	     -0.06140212	     -0.00093092	     -0.20259454	     -0.06384397	      0.88292235	     -0.00051400	     -0.21882017	      0.00207193	      0.00009056	     16.07342815
      1.42924804	     -0.06132999	     -0.00093639	     -0.20252224	     -0.06384052	      0.88292250	     -0.00051445	     -0.21880379	      0.00206300	      0.00009947	     16.25295112
      1.43073637	     -0.06126253	     -0.00093852	     -0.20245469	     -0.06383745	      0.88292266	     -0.00051490	     -0.21878893	      0.00205403	      0.00010691	     16.26634797
      1.43222471	     -0.06120008	     -0.00094369	     -0.20239206	     -0.06383440	      0.88292282	     -0.00051540	     -0.21877378	      0.00204346	      0.00011331	     16.45279806
      1.43371304	     -0.06113256	     -0.00094560	     -0.20232444	     -0.06383137	      0.88292300	     -0.00051594	     -0.21875845	      0.00203204	      0.00011916	     16.50121787
      1.43520137	     -0.06107165	     -0.00095084	     -0.20226334	     -0.06382835	      0.88292318	     -0.00051654	     -0.21874293	      0.00201922	      0.00012402	     16.67951961
      1.43668971	     -0.06100599	     -0.00095223	     -0.20219757	     -0.06382536	      0.88292336	     -0.00051717	     -0.21872735	      0.00200560	      0.00012831	     16.74212312
      1.43817804	     -0.06094760	     -0.00095710	     -0.20213898	     -0.06382238	      0.88292356	     -0.00051786	     -0.21871163	      0.00199077	      0.00013155	     16.92905682
      1.43966637	     -0.06088309	     -0.00095758	     -0.20207437	     -0.06381943	      0.88292376	     -0.00051858	     -0.21869590	      0.00197532	      0.00013419	     17.01288908
      1.44115471	     -0.06082722	     -0.00096221	     -0.20201830	     -0.06381651	      0.88292396	     -0.00051936	     -0.21868006	      0.00195880	      0.00013577	     17.19944146
      1.44264304	     -0.06076328	     -0.00096187	     -0.20195427	     -0.06381360	      0.88292416	     -0.00052017	     -0.21866424	      0.00194169	      0.00013671	     17.30519904
      1.44397685	     -0.06071456	     -0.00096574	     -0.20190537	     -0.06381102	      0.88292434	     -0.00052095	     -0.21865002	      0.00192556	      0.00013669	     17.45173088
      1.44531065	     -0.06066120	     -0.00096643	     -0.20185191	     -0.06380847	      0.88292452	     -0.00052175	     -0.21863587	      0.00190896	      0.00013614	     17.57643256
      1.44664446	     -0.06061197	     -0.00096858	     -0.20180254	     -0.06380593	      0.88292470	     -0.00052260	     -0.21862174	      0.00189181	      0.00013492	     17.72035514
      1.44850199	     -0.06054060	     -0.00096900	     -0.20173102	     -0.06380244	      0.88292495	     -0.00052383	     -0.21860216	      0.00186717	      0.00013241	     17.91998622
      1.44986780	     -0.06049373	     -0.00097126	     -0.20168400	     -0.06379990	      0.88292513	     -0.00052478	     -0.21858777	      0.00184843	      0.00012984	     18.07473658
      1.45123361	     -0.06044232	     -0.00097096	     -0.20163248	     -0.06379739	      0.88292531	     -0.00052577	     -0.21857347	      0.00182931	      0.00012697	     18.21531883
      1.45259941	     -0.06039508	     -0.00097210	     -0.20158512	     -0.06379491	      0.88292548	     -0.00052679	     -0.21855919	      0.00180970	      0.00012357	     18.37722311
      1.45441614	     -0.06032887	     -0.00097137	     -0.20151878	     -0.06379164	      0.88292570	     -0.00052821	     -0.21854030	      0.00178310	      0.00011862	     18.57841179
      1.45574267	     -0.06028644	     -0.00097302	     -0.20147620	     -0.06378929	      0.88292585	     -0.00052928	     -0.21852653	      0.00176313	      0.00011453	     18.74202118
      1.45706919	     -0.06023937	     -0.00097206	     -0.20142904	     -0.06378696	      0.88292600	     -0.00053039	     -0.21851285	      0.00174292	      0.00011039	     18.88875071
      1.45873332	     -0.06018585	     -0.00097259	     -0.20137537	     -0.06378409	      0.88292618	     -0.00053183	     -0.21849573	      0.00171695	      0.00010481	     19.09337733
      1.46020279	     -0.06013410	     -0.00097072	     -0.20132354	     -0.06378158	      0.88292633	     -0.00053314	     -0.21848072	      0.00169367	      0.00009993	     19.26062456
      1.46167225	     -0.06009014	     -0.00097167	     -0.20127943	     -0.06377911	      0.88292648	     -0.00053449	     -0.21846575	      0.00166985	      0.00009485	     19.43178444
      1.46314172	     -0.06003930	     -0.00096924	     -0.20122851	     -0.06377667	      0.88292661	     -0.00053588	     -0.21845091	      0.00164568	      0.00008999	     19.62299107
      1.46461119	     -0.05999802	     -0.00097030	     -0.20118708	     -0.06377427	      0.88292674	     -0.00053732	     -0.21843610	      0.00162104	      0.00008513	     19.77122938
      1.46608065	     -0.05994773	     -0.00096723	     -0.20113671	     -0.06377191	      0.88292686	     -0.00053878	     -0.21842146	      0.00159595	      0.00008064	     19.98542032
      1.46740106	     -0.05991217	     -0.00096799	     -0.20110101	     -0.06376982	      0.88292697	     -0.00054014	     -0.21840833	      0.00157306	      0.00007677	     20.09219255
      1.46872147	     -0.05987048	     -0.00096595	     -0.20105923	     -0.06376775	      0.88292706	     -0.00054152	     -0.21839533	      0.00154978	      0.00007325	     20.26743492
      1.47004187	     -0.05983329	     -0.00096532	     -0.20102192	     -0.06376572	      0.88292716	     -0.00054293	     -0.21838240	      0.00152618	      0.00007000	     20.40318540
      1.47184887	     -0.05977901	     -0.00096261	     -0.20096752	     -0.06376300	      0.88292728	     -0.00054491	     -0.21836487	      0.00149329	      0.00006615	     20.64122588
      1.47320471	     -0.05974440	     -0.00096245	     -0.20093278	     -0.06376099	      0.88292737	     -0.00054643	     -0.21835180	      0.00146824	      0.00006366	     20.75247731
      1.47456055	     -0.05970450	     -0.00095982	     -0.20089278	     -0.06375901	      0.88292745	     -0.00054799	     -0.21833888	      0.00144282	      0.00006167	     20.92565773
      1.47591639	     -0.05966944	     -0.00095860	     -0.20085760	     -0.06375708	      0.88292754	     -0.00054957	     -0.21832603	      0.00141708	      0.00006008	     21.05420538
      1.47767433	     -0.05961999	     -0.00095500	     -0.20080803	     -0.06375461	      0.88292764	     -0.00055166	     -0.21830959	      0.00138319	      0.00005873	     21.28328766
      1.47899618	     -0.05958936	     -0.00095449	     -0.20077726	     -0.06375280	      0.88292772	     -0.00055327	     -0.21829730	      0.00135740	      0.00005809	     21.37695035
      1.48031803	     -0.05955354	     -0.00095176	     -0.20074134	     -0.06375103	      0.88292780	     -0.00055490	     -0.21828516	      0.00133133	      0.00005791	     21.53600556
      1.48194129	     -0.05951556	     -0.00095019	     -0.20070320	     -0.06374889	      0.88292789	     -0.00055695	     -0.21827036	      0.00129902	      0.00005810	     21.67557341
      1.48339059	     -0.05947683	     -0.00094649	     -0.20066437	     -0.06374703	      0.88292797	     -0.00055880	     -0.21825731	      0.00126987	      0.00005879	     21.86140523
      1.48483990	     -0.05944629	     -0.00094537	     -0.20063368	     -0.06374521	      0.88292806	     -0.00056069	     -0.21824433	      0.00124047	      0.00005986	     21.95285690
      1.48628920	     -0.05940829	     -0.00094099	     -0.20059559	     -0.06374343	      0.88292815	     -0.00056260	     -0.21823154	      0.00121077	      0.00006148	     22.14462004
      1.48773851	     -0.05938009	     -0.00093980	     -0.20056723	     -0.06374170	      0.88292824	     -0.00056454	     -0.21821883	      0.00118090	      0.00006352	     22.20938339
      1.48918782	     -0.05934331	     -0.00093534	     -0.20053035	     -0.06374001	      0.88292833	     -0.00056651	     -0.21820632	      0.00115073	      0.00006617	     22.40974681
      1.49063712	     -0.05931750	     -0.00093456	     -0.20050437	     -0.06373836	      0.88292843	     -0.00056851	     -0.21819390	      0.00112050	      0.00006925	     22.44805512
      1.49208643	     -0.05928105	     -0.00092962	     -0.20046783	     -0.06373676	      0.88292853	     -0.00057053	     -0.21818169	      0.00109002	      0.00007288	     22.66309235
      1.49336898	     -0.05925899	     -0.00092872	     -0.20044561	     -0.06373538	      0.88292863	     -0.00057234	     -0.21817093	      0.00106304	      0.00007639	     22.67509006
      1.49465153	     -0.05923054	     -0.00092531	     -0.20041705	     -0.06373404	      0.88292873	     -0.00057417	     -0.21816032	      0.00103585	      0.00008023	     22.80734732
      1.49623372	     -0.05920089	     -0.00092268	     -0.20038723	     -0.06373242	      0.88292886	     -0.00057646	     -0.21814734	      0.00100220	      0.00008529	     22.88479001
      1.49781591	     -0.05916642	     -0.00091781	     -0.20035264	     -0.06373087	      0.88292900	     -0.00057877	     -0.21813457	      0.00096834	      0.00009074	     23.06322758
      1.49911775	     -0.05914634	     -0.00091642	     -0.20033239	     -0.06372962	      0.88292912	     -0.00058069	     -0.21812416	      0.00094045	      0.00009534	     23.06855944
      1.50041960	     -0.05912088	     -0.00091275	     -0.20030682	     -0.06372842	      0.88292925	     -0.00058262	     -0.21811394	      0.00091241	      0.00010012	     23.17982894
      1.50201076	     -0.05909637	     -0.00091002	     -0.20028214	     -0.06372699	      0.88292941	     -0.00058501	     -0.21810161	      0.00087803	      0.00010598	     23.23254801
      1.50360193	     -0.05906706	     -0.00090475	     -0.20025269	     -0.06372562	      0.88292959	     -0.00058742	     -0.21808959	      0.00084350	      0.00011204	     23.38725722
      1.50485659	     -0.05905309	     -0.00090339	     -0.20023855	     -0.06372458	      0.88292973	     -0.00058934	     -0.21808026	      0.00081620	      0.00011674	     23.36330339
      1.50611125	     -0.05903446	     -0.00089978	     -0.20021980	     -0.06372357	      0.88292988	     -0.00059127	     -0.21807117	      0.00078883	      0.00012146	     23.43940841
      1.50776399	     -0.05901689	     -0.00089650	     -0.20020204	     -0.06372230	      0.88293008	     -0.00059383	     -0.21805952	      0.00075275	      0.00012739	     23.46851656
      1.50941672	     -0.05899761	     -0.00089085	     -0.20018262	     -0.06372109	      0.88293030	     -0.00059641	     -0.21804839	      0.00071674	      0.00013299	     23.58026550
      1.51063295	     -0.05899478	     -0.00088959	     -0.20017961	     -0.06372023	      0.88293046	     -0.00059833	     -0.21804053	      0.00069022	      0.00013658	     23.52101947
      1.51184919	     -0.05898991	     -0.00088620	     -0.20017462	     -0.06371941	      0.88293063	     -0.00060025	     -0.21803311	      0.00066382	      0.00013976	     23.55866005
      1.51357797	     -0.05899326	     -0.00088272	     -0.20017776	     -0.06371829	      0.88293088	     -0.00060299	     -0.21802336	      0.00062651	      0.00014311	     23.54541716
      1.51506365	     -0.05899750	     -0.00087806	     -0.20018185	     -0.06371738	      0.88293109	     -0.00060536	     -0.21801585	      0.00059483	      0.00014488	     23.58257116
      1.51654933	     -0.05901213	     -0.00087542	     -0.20019630	     -0.06371652	      0.88293131	     -0.00060774	     -0.21800914	      0.00056340	      0.00014514	     23.52964971
      1.51803502	     -0.05902318	     -0.00086949	     -0.20020724	     -0.06371571	      0.88293152	     -0.00061013	     -0.21800335	      0.00053256	      0.00014419	     23.56553869
      1.51952070	     -0.05904750	     -0.00086694	     -0.20023138	     -0.06371494	      0.88293173	     -0.00061253	     -0.21799836	      0.00050203	      0.00014141	     23.44778452
      1.52079736	     -0.05906215	     -0.00086087	     -0.20024597	     -0.06371432	      0.88293191	     -0.00061459	     -0.21799485	      0.00047634	      0.00013778	     23.50083605
      1.52207403	     -0.05908534	     -0.00085696	     -0.20026906	     -0.06371373	      0.88293208	     -0.00061666	     -0.21799193	      0.00045108	      0.00013267	     23.41188143
      1.52368140	     -0.05911320	     -0.00084982	     -0.20029684	     -0.06371303	      0.88293229	     -0.00061926	     -0.21798919	      0.00042002	      0.00012432	     23.38835014
      1.52528878	     -0.05915116	     -0.00084475	     -0.20033467	     -0.06371237	      0.88293248	     -0.00062187	     -0.21798741	      0.00038966	      0.00011341	     23.25940501
      1.52658744	     -0.05917687	     -0.00083758	     -0.20036036	     -0.06371188	      0.88293262	     -0.00062398	     -0.21798677	      0.00036598	      0.00010323	     23.23469652
      1.52788610	     -0.05921046	     -0.00083268	     -0.20039388	     -0.06371142	      0.88293275	     -0.00062610	     -0.21798671	      0.00034277	      0.00009128	     23.13153905
      1.52950923	     -0.05925062	     -0.00082450	     -0.20043401	     -0.06371089	      0.88293288	     -0.00062874	     -0.21798755	      0.00031480	      0.00007438	     23.05926520
      1.53113236	     -0.05930054	     -0.00081909	     -0.20048384	     -0.06371040	      0.88293299	     -0.00063138	     -0.21798928	      0.00028771	      0.00005494	     22.92643093
      1.53239236	     -0.05933370	     -0.00081174	     -0.20051701	     -0.06371005	      0.88293305	     -0.00063343	     -0.21799131	      0.00026774	      0.00003885	     22.84074258
      1.53365235	     -0.05937431	     -0.00080699	     -0.20055757	     -0.06370973	      0.88293309	     -0.00063548	     -0.21799385	      0.00024829	      0.00002128	     22.73328577
      1.53534113	     -0.05942737	     -0.00079900	     -0.20061062	     -0.06370933	      0.88293310	     -0.00063823	     -0.21799809	      0.00022346	     -0.00000389	     22.61050950
      1.53702991	     -0.05948904	     -0.00079394	     -0.20067222	     -0.06370897	      0.88293307	     -0.00064098	     -0.21800318	      0.00019974	     -0.00003106	     22.48121954
      1.53825243	     -0.05952744	     -0.00078696	     -0.20071065	     -0.06370874	      0.88293302	     -0.00064296	     -0.21800745	      0.00018370	     -0.00005119	     22.34109623
      1.53947495	     -0.05957228	     -0.00078262	     -0.20075546	     -0.06370852	      0.88293295	     -0.00064494	     -0.21801208	      0.00016816	     -0.00007223	     22.23363148
      1.54125026	     -0.05963693	     -0.00077493	     -0.20082012	     -0.06370824	      0.88293279	     -0.00064782	     -0.21801954	      0.00014695	     -0.00010360	     22.06029092
      1.54274206	     -0.05969615	     -0.00077031	     -0.20087932	     -0.06370804	      0.88293262	     -0.00065023	     -0.21802641	      0.00013019	     -0.00013068	     21.93765039
      1.54423387	     -0.05975241	     -0.00076331	     -0.20093562	     -0.06370785	      0.88293240	     -0.00065263	     -0.21803384	      0.00011479	     -0.00015783	     21.73816924
      1.54572567	     -0.05981483	     -0.00075946	     -0.20099801	     -0.06370769	      0.88293215	     -0.00065503	     -0.21804175	      0.00010015	     -0.00018537	     21.66737153
      1.54721748	     -0.05987329	     -0.00075218	     -0.20105653	     -0.06370755	      0.88293185	     -0.00065742	     -0.21805018	      0.00008707	     -0.00021246	     21.42105801
      1.54870928	     -0.05993855	     -0.00074938	     -0.20112176	     -0.06370743	      0.88293151	     -0.00065980	     -0.21805902	      0.00007463	     -0.00023950	     21.39246976
      1.55002588	     -0.05999138	     -0.00074298	     -0.20117466	     -0.06370734	      0.88293118	     -0.00066189	     -0.21806721	      0.00006499	     -0.00026266	     21.16842039
      1.55134248	     -0.06004885	     -0.00073955	     -0.20123214	     -0.06370726	      0.88293082	     -0.00066397	     -0.21807568	      0.00005594	     -0.00028544	     21.08424450
      1.55293234	     -0.06011646	     -0.00073325	     -0.20129982	     -0.06370718	      0.88293035	     -0.00066648	     -0.21808631	      0.00004643	     -0.00031185	     20.85722272
      1.55452219	     -0.06018771	     -0.00072952	     -0.20137109	     -0.06370711	      0.88292983	     -0.00066897	     -0.21809733	      0.00003779	     -0.00033746	     20.84171686
      1.55585307	     -0.06024421	     -0.00072337	     -0.20142769	     -0.06370707	      0.88292937	     -0.00067104	     -0.21810687	      0.00003214	     -0.00035739	     20.54637954
      1.55718395	     -0.06030334	     -0.00071985	     -0.20148686	     -0.06370703	      0.88292888	     -0.00067309	     -0.21811663	      0.00002697	     -0.00037667	     20.49969402
      1.55878672	     -0.06037327	     -0.00071376	     -0.20155691	     -0.06370699	      0.88292826	     -0.00067556	     -0.21812870	      0.00002241	     -0.00039824	     20.25193099
      1.56038949	     -0.06044560	     -0.00071052	     -0.20162928	     -0.06370696	      0.88292760	     -0.00067800	     -0.21814107	      0.00001872	     -0.00041851	     20.29206733
      1.56168147	     -0.06050208	     -0.00070524	     -0.20168588	     -0.06370693	      0.88292705	     -0.00067996	     -0.21815130	      0.00001743	     -0.00043304	     19.96683249
      1.56297345	     -0.06055989	     -0.00070240	     -0.20174376	     -0.06370691	      0.88292648	     -0.00068190	     -0.21816170	      0.00001658	     -0.00044674	     19.92750641
      1.56463031	     -0.06063300	     -0.00069737	     -0.20181699	     -0.06370688	      0.88292573	     -0.00068436	     -0.21817530	      0.00001719	     -0.00046231	     19.68751077
      1.56628717	     -0.06070624	     -0.00069479	     -0.20189032	     -0.06370685	      0.88292495	     -0.00068681	     -0.21818915	      0.00001879	     -0.00047608	     19.75857122
      1.56755081	     -0.06076031	     -0.00069028	     -0.20194454	     -0.06370683	      0.88292435	     -0.00068865	     -0.21819986	      0.00002171	     -0.00048449	     19.41250723
      1.56881444	     -0.06081480	     -0.00068785	     -0.20199912	     -0.06370680	      0.88292373	     -0.00069048	     -0.21821067	      0.00002496	     -0.00049203	     19.37136129
      1.57053407	     -0.06088863	     -0.00068338	     -0.20207312	     -0.06370675	      0.88292288	     -0.00069294	     -0.21822556	      0.00003106	     -0.00050018	     19.13596362
      1.57207082	     -0.06095480	     -0.00068102	     -0.20213941	     -0.06370670	      0.88292210	     -0.00069511	     -0.21823903	      0.00003750	     -0.00050594	     19.14030557
      1.57360757	     -0.06102060	     -0.00067646	     -0.20220541	     -0.06370663	      0.88292132	     -0.00069726	     -0.21825266	      0.00004592	     -0.00050975	     18.77307650
      1.57498161	     -0.06107830	     -0.00067504	     -0.20226322	     -0.06370657	      0.88292062	     -0.00069916	     -0.21826496	      0.00005383	     -0.00051227	     18.86413707
      1.57635565	     -0.06113583	     -0.00067152	     -0.20232093	     -0.06370649	      0.88291991	     -0.00070103	     -0.21827735	      0.00006334	     -0.00051358	     18.62528307
      1.57772969	     -0.06119274	     -0.00066959	     -0.20237799	     -0.06370639	      0.88291921	     -0.00070288	     -0.21828981	      0.00007360	     -0.00051410	     18.58693554
      1.57944608	     -0.06126283	     -0.00066582	     -0.20244831	     -0.06370625	      0.88291833	     -0.00070516	     -0.21830546	      0.00008830	     -0.00051332	     18.31398803
      1.58082820	     -0.06131784	     -0.00066459	     -0.20250348	     -0.06370612	      0.88291762	     -0.00070697	     -0.21831810	      0.00010082	     -0.00051207	     18.36450677
      1.58221031	     -0.06137183	     -0.00066169	     -0.20255767	     -0.06370597	      0.88291691	     -0.00070875	     -0.21833074	      0.00011493	     -0.00050974	     18.11874719
      1.58359243	     -0.06142501	     -0.00066010	     -0.20261104	     -0.06370580	      0.88291621	     -0.00071051	     -0.21834336	      0.00012964	     -0.00050707	     18.09636260
      1.58533976	     -0.06149160	     -0.00065696	     -0.20267791	     -0.06370556	      0.88291533	     -0.00071270	     -0.21835930	      0.00015030	     -0.00050261	     17.78593359
      1.58675825	     -0.06154305	     -0.00065622	     -0.20272956	     -0.06370533	      0.88291462	     -0.00071444	     -0.21837217	      0.00016763	     -0.00049867	     17.88324040
      1.58817674	     -0.06159366	     -0.00065377	     -0.20278041	     -0.06370508	      0.88291391	     -0.00071616	     -0.21838495	      0.00018671	     -0.00049406	     17.62935041
      1.58959524	     -0.06164226	     -0.00065297	     -0.20282923	     -0.06370480	      0.88291321	     -0.00071785	     -0.21839760	      0.00020642	     -0.00048937	     17.63440221
      1.59101373	     -0.06168944	     -0.00065132	     -0.20287665	     -0.06370450	      0.88291252	     -0.00071951	     -0.21841010	      0.00022762	     -0.00048418	     17.42863767
      1.59273822	     -0.06174441	     -0.00065138	     -0.20293188	     -0.06370408	      0.88291169	     -0.00072149	     -0.21842511	      0.00025415	     -0.00047803	     17.48381551
      1.59413818	     -0.06178783	     -0.00065005	     -0.20297556	     -0.06370371	      0.88291103	     -0.00072306	     -0.21843714	      0.00027757	     -0.00047230	     17.15483541
      1.59553815	     -0.06182855	     -0.00065071	     -0.20301649	     -0.06370330	      0.88291037	     -0.00072461	     -0.21844898	      0.00030122	     -0.00046695	     17.20050611
      1.59693812	     -0.06186710	     -0.00065032	     -0.20305529	     -0.06370287	      0.88290972	     -0.00072613	     -0.21846059	      0.00032628	     -0.00046131	     17.01319618
      1.59866426	     -0.06190977	     -0.00065153	     -0.20309824	     -0.06370228	      0.88290893	     -0.00072797	     -0.21847446	      0.00035788	     -0.00045459	     17.06011681
      1.60008309	     -0.06194090	     -0.00065113	     -0.20312963	     -0.06370175	      0.88290829	     -0.00072944	     -0.21848541	      0.00038551	     -0.00044839	     16.76629731
      1.60150192	     -0.06196801	     -0.00065282	     -0.20315697	     -0.06370118	      0.88290766	     -0.00073089	     -0.21849587	      0.00041320	     -0.00044241	     16.82338251
      1.60292075	     -0.06199280	     -0.00065353	     -0.20318201	     -0.06370057	      0.88290704	     -0.00073230	     -0.21850582	      0.00044207	     -0.00043593	     16.63724683
      1.60433958	     -0.06201481	     -0.00065569	     -0.20320425	     -0.06369993	      0.88290642	     -0.00073369	     -0.21851524	      0.00047120	     -0.00042937	     16.63198120
      1.60613306	     -0.06203942	     -0.00065760	     -0.20322917	     -0.06369905	      0.88290566	     -0.00073540	     -0.21852639	      0.00050936	     -0.00042027	     16.35962638
      1.60754799	     -0.06205539	     -0.00066136	     -0.20324533	     -0.06369831	      0.88290507	     -0.00073672	     -0.21853461	      0.00053925	     -0.00041285	     16.47491855
      1.60896292	     -0.06207076	     -0.00066367	     -0.20326093	     -0.06369752	      0.88290449	     -0.00073801	     -0.21854234	      0.00057016	     -0.00040492	     16.29967521
      1.61037785	     -0.06208376	     -0.00066764	     -0.20327412	     -0.06369669	      0.88290392	     -0.00073926	     -0.21854958	      0.00060110	     -0.00039677	     16.30156948
      1.61213006	     -0.06209731	     -0.00067124	     -0.20328793	     -0.06369561	      0.88290324	     -0.00074078	     -0.21855783	      0.00064027	     -0.00038595	     16.11060389
      1.61351047	     -0.06210530	     -0.00067609	     -0.20329609	     -0.06369470	      0.88290271	     -0.00074193	     -0.21856376	      0.00067087	     -0.00037725	     16.18803015
      1.61489087	     -0.06211177	     -0.00067941	     -0.20330276	     -0.06369375	      0.88290220	     -0.00074306	     -0.21856919	      0.00070218	     -0.00036788	     16.03797553
      1.61627128	     -0.06211631	     -0.00068405	     -0.20330746	     -0.06369276	      0.88290170	     -0.00074416	     -0.21857411	      0.00073322	     -0.00035837	     16.04397429
      1.61810227	     -0.06211993	     -0.00068875	     -0.20331134	     -0.06369138	      0.88290105	     -0.00074557	     -0.21857988	      0.00077507	     -0.00034491	     15.84596261
      1.61954046	     -0.06211913	     -0.00069368	     -0.20331071	     -0.06369024	      0.88290056	     -0.00074663	     -0.21858379	      0.00080728	     -0.00033417	     15.95845524
      1.62097865	     -0.06211698	     -0.00069692	     -0.20330877	     -0.06368906	      0.88290009	     -0.00074767	     -0.21858715	      0.00084016	     -0.00032283	     15.80690076
      1.62241684	     -0.06211227	     -0.00070160	     -0.20330423	     -0.06368783	      0.88289964	     -0.00074866	     -0.21858996	      0.00087252	     -0.00031145	     15.84692486
      1.62385504	     -0.06210561	     -0.00070511	     -0.20329777	     -0.06368655	      0.88289920	     -0.00074963	     -0.21859224	      0.00090523	     -0.00029955	     15.73445603
      1.62560841	     -0.06209431	     -0.00071092	     -0.20328667	     -0.06368493	      0.88289868	     -0.00075075	     -0.21859428	      0.00094432	     -0.00028518	     15.84347193
      1.62701662	     -0.06208271	     -0.00071379	     -0.20327527	     -0.06368358	      0.88289829	     -0.00075161	     -0.21859535	      0.00097633	     -0.00027278	     15.63548833
      1.62842483	     -0.06206814	     -0.00071832	     -0.20326085	     -0.06368218	      0.88289792	     -0.00075244	     -0.21859590	      0.00100740	     -0.00026062	     15.70726682
      1.62983304	     -0.06205149	     -0.00072148	     -0.20324438	     -0.06368074	      0.88289756	     -0.00075324	     -0.21859592	      0.00103867	     -0.00024804	     15.61839332
      1.63159312	     -0.06202670	     -0.00072665	     -0.20321979	     -0.06367888	      0.88289713	     -0.00075418	     -0.21859519	      0.00107682	     -0.00023237	     15.70972742
      1.63301221	     -0.06200396	     -0.00072897	     -0.20319724	     -0.06367733	      0.88289681	     -0.00075490	     -0.21859399	      0.00110787	     -0.00021901	     15.53445831
      1.63443131	     -0.06197820	     -0.00073292	     -0.20317163	     -0.06367573	      0.88289651	     -0.00075559	     -0.21859224	      0.00113784	     -0.00020586	     15.61568547
      1.63585041	     -0.06195056	     -0.00073545	     -0.20314417	     -0.06367410	      0.88289623	     -0.00075623	     -0.21858994	      0.00116783	     -0.00019231	     15.53183730
      1.63758411	     -0.06191331	     -0.00073991	     -0.20310708	     -0.06367204	      0.88289591	     -0.00075698	     -0.21858640	      0.00120329	     -0.00017589	     15.63788128
      1.63899944	     -0.06188043	     -0.00074172	     -0.20307438	     -0.06367032	      0.88289567	     -0.00075754	     -0.21858292	      0.00123235	     -0.00016186	     15.47701983
      1.64041478	     -0.06184468	     -0.00074524	     -0.20303876	     -0.06366855	      0.88289545	     -0.00075808	     -0.21857890	      0.00126020	     -0.00014812	     15.56733930
      1.64183011	     -0.06180725	     -0.00074736	     -0.20300147	     -0.06366675	      0.88289525	     -0.00075857	     -0.21857437	      0.00128790	     -0.00013407	     15.49607884
      1.64356394	     -0.06175822	     -0.00075132	     -0.20295258	     -0.06366449	      0.88289504	     -0.00075913	     -0.21856810	      0.00132045	     -0.00011716	     15.61072522
      1.64497612	     -0.06171614	     -0.00075272	     -0.20291065	     -0.06366260	      0.88289488	     -0.00075955	     -0.21856243	      0.00134687	     -0.00010292	     15.46292595
      1.64638829	     -0.06167158	     -0.00075584	     -0.20286619	     -0.06366068	      0.88289474	     -0.00075993	     -0.21855626	      0.00137195	     -0.00008909	     15.55956654
      1.64780047	     -0.06162570	     -0.00075762	     -0.20282042	     -0.06365873	      0.88289463	     -0.00076028	     -0.21854958	      0.00139672	     -0.00007511	     15.50011112
      1.64953581	     -0.06156673	     -0.00076133	     -0.20276155	     -0.06365628	      0.88289451	     -0.00076066	     -0.21854071	      0.00142563	     -0.00005841	     15.62497834
      1.65094254	     -0.06151723	     -0.00076265	     -0.20271215	     -0.06365426	      0.88289444	     -0.00076093	     -0.21853298	      0.00144883	     -0.00004458	     15.49145640
      1.65234926	     -0.06146560	     -0.00076577	     -0.20266058	     -0.06365220	      0.88289439	     -0.00076117	     -0.21852478	      0.00147058	     -0.00003131	     15.59754468
      1.65375598	     -0.06141295	     -0.00076765	     -0.20260800	     -0.06365012	      0.88289435	     -0.00076137	     -0.21851612	      0.00149190	     -0.00001806	     15.55281027
      1.65549807	     -0.06134572	     -0.00077152	     -0.20254080	     -0.06364750	      0.88289433	     -0.00076158	     -0.21850476	      0.00151660	     -0.00000234	     15.69251952
      1.65689779	     -0.06129038	     -0.00077303	     -0.20248550	     -0.06364536	      0.88289434	     -0.00076171	     -0.21849514	      0.00153605	      0.00001043	     15.57389119
      1.65829751	     -0.06123305	     -0.00077638	     -0.20242817	     -0.06364320	      0.88289436	     -0.00076181	     -0.21848508	      0.00155397	      0.00002257	     15.69052760
      1.65969723	     -0.06117474	     -0.00077856	     -0.20236987	     -0.06364101	      0.88289440	     -0.00076188	     -0.21847458	      0.00157133	      0.00003461	     15.66237622
      1.66144932	     -0.06109995	     -0.00078285	     -0.20229503	     -0.06363824	      0.88289448	     -0.00076192	     -0.21846083	      0.00159121	      0.00004892	     15.81597054
      1.66284152	     -0.06103958	     -0.00078472	     -0.20223466	     -0.06363602	      0.88289455	     -0.00076192	     -0.21844945	      0.00160647	      0.00006031	     15.71460548
      1.66423372	     -0.06097766	     -0.00078845	     -0.20217267	     -0.06363377	      0.88289464	     -0.00076190	     -0.21843766	      0.00162014	      0.00007096	     15.84151119
      1.66562592	     -0.06091519	     -0.00079109	     -0.20211014	     -0.06363151	      0.88289475	     -0.00076184	     -0.21842546	      0.00163317	      0.00008137	     15.83202122
      1.66738947	     -0.06083459	     -0.00079604	     -0.20202942	     -0.06362861	      0.88289491	     -0.00076173	     -0.21840944	      0.00164773	      0.00009362	     16.00349033
      1.66877245	     -0.06077103	     -0.00079842	     -0.20196578	     -0.06362633	      0.88289504	     -0.00076161	     -0.21839646	      0.00165855	      0.00010312	     15.92157633
      1.67015543	     -0.06070689	     -0.00080269	     -0.20190151	     -0.06362403	      0.88289519	     -0.00076146	     -0.21838312	      0.00166775	      0.00011180	     16.05841064
      1.67153841	     -0.06064336	     -0.00080599	     -0.20183786	     -0.06362171	      0.88289535	     -0.00076128	     -0.21836947	      0.00167627	      0.00012014	     16.06692100
      1.67331790	     -0.06056194	     -0.00081190	     -0.20175622	     -0.06361872	      0.88289557	     -0.00076102	     -0.21835149	      0.00168528	      0.00012977	     16.25562489
      1.67469115	     -0.06049998	     -0.00081502	     -0.20169412	     -0.06361640	      0.88289576	     -0.00076079	     -0.21833735	      0.00169162	      0.00013693	     16.19265411
      1.67606439	     -0.06043750	     -0.00082017	     -0.20163143	     -0.06361408	      0.88289595	     -0.00076053	     -0.21832302	      0.00169644	      0.00014315	     16.34285848
      1.67743764	     -0.06037669	     -0.00082447	     -0.20157043	     -0.06361174	      0.88289615	     -0.00076025	     -0.21830856	      0.00170059	      0.00014894	     16.36944024
      1.67923467	     -0.06029850	     -0.00083149	     -0.20149194	     -0.06360868	      0.88289642	     -0.00075984	     -0.21828950	      0.00170415	      0.00015525	     16.57752916
      1.68059706	     -0.06024058	     -0.00083518	     -0.20143381	     -0.06360636	      0.88289664	     -0.00075950	     -0.21827498	      0.00170630	      0.00015963	     16.53352200
      1.68195946	     -0.06018326	     -0.00084049	     -0.20137624	     -0.06360404	      0.88289686	     -0.00075914	     -0.21826043	      0.00170704	      0.00016301	     16.69397788
      1.68359530	     -0.06011674	     -0.00084533	     -0.20130944	     -0.06360124	      0.88289713	     -0.00075868	     -0.21824294	      0.00170723	      0.00016632	     16.72498970
      1.68504438	     -0.06005897	     -0.00085125	     -0.20125139	     -0.06359877	      0.88289737	     -0.00075824	     -0.21822747	      0.00170594	      0.00016807	     16.94003397
      1.68649346	     -0.06000269	     -0.00085522	     -0.20119486	     -0.06359630	      0.88289761	     -0.00075778	     -0.21821207	      0.00170434	      0.00016923	     16.93321136
      1.68794254	     -0.05994749	     -0.00086120	     -0.20113935	     -0.06359383	      0.88289786	     -0.00075729	     -0.21819678	      0.00170132	      0.00016917	     17.15262727
      1.68939162	     -0.05989462	     -0.00086524	     -0.20108621	     -0.06359137	      0.88289810	     -0.00075678	     -0.21818163	      0.00169803	      0.00016843	     17.16698427
      1.69084069	     -0.05984240	     -0.00087088	     -0.20103367	     -0.06358891	      0.88289835	     -0.00075625	     -0.21816664	      0.00169352	      0.00016645	     17.39180861
      1.69228977	     -0.05979202	     -0.00087443	     -0.20098303	     -0.06358646	      0.88289859	     -0.00075569	     -0.21815181	      0.00168878	      0.00016383	     17.41749911
      1.69373885	     -0.05974240	     -0.00087954	     -0.20093309	     -0.06358402	      0.88289882	     -0.00075512	     -0.21813714	      0.00168292	      0.00016005	     17.64979767
      1.69518793	     -0.05969458	     -0.00088285	     -0.20088500	     -0.06358158	      0.88289905	     -0.00075452	     -0.21812263	      0.00167691	      0.00015568	     17.68252782
      1.69663701	     -0.05964748	     -0.00088786	     -0.20083758	     -0.06357916	      0.88289927	     -0.00075390	     -0.21810830	      0.00166985	      0.00015022	     17.93095897
      1.69808609	     -0.05960217	     -0.00089112	     -0.20079200	     -0.06357674	      0.88289948	     -0.00075326	     -0.21809412	      0.00166267	      0.00014427	     17.97072200
      1.69953517	     -0.05955762	     -0.00089613	     -0.20074712	     -0.06357434	      0.88289969	     -0.00075260	     -0.21808012	      0.00165447	      0.00013733	     18.23161660
      1.70098425	     -0.05951495	     -0.00089924	     -0.20070417	     -0.06357195	      0.88289988	     -0.00075192	     -0.21806630	      0.00164617	      0.00013003	     18.27587236
      1.70243333	     -0.05947304	     -0.00090402	     -0.20066193	     -0.06356957	      0.88290007	     -0.00075123	     -0.21805266	      0.00163685	      0.00012193	     18.54396504
      1.70388241	     -0.05943304	     -0.00090698	     -0.20062164	     -0.06356720	      0.88290024	     -0.00075052	     -0.21803920	      0.00162746	      0.00011364	     18.58947766
      1.70533149	     -0.05939378	     -0.00091183	     -0.20058205	     -0.06356485	      0.88290039	     -0.00074979	     -0.21802593	      0.00161709	      0.00010470	     18.87423174
      1.70678057	     -0.05935669	     -0.00091463	     -0.20054468	     -0.06356252	      0.88290054	     -0.00074905	     -0.21801285	      0.00160671	      0.00009578	     18.91948887
      1.70822965	     -0.05932042	     -0.00091941	     -0.20050806	     -0.06356020	      0.88290067	     -0.00074829	     -0.21799998	      0.00159540	      0.00008642	     19.21590931
      1.70967873	     -0.05928614	     -0.00092208	     -0.20047350	     -0.06355789	      0.88290079	     -0.00074752	     -0.21798731	      0.00158413	      0.00007728	     19.25897482
      1.71112781	     -0.05925250	     -0.00092684	     -0.20043952	     -0.06355561	      0.88290090	     -0.00074674	     -0.21797485	      0.00157194	      0.00006790	     19.56698128
      1.71257689	     -0.05922083	     -0.00092929	     -0.20040757	     -0.06355334	      0.88290099	     -0.00074594	     -0.21796261	      0.00155983	      0.00005891	     19.60273407
      1.71402596	     -0.05918968	     -0.00093400	     -0.20037608	     -0.06355109	      0.88290107	     -0.00074514	     -0.21795058	      0.00154681	      0.00004985	     19.92259557
      1.71547504	     -0.05916047	     -0.00093616	     -0.20034659	     -0.06354886	      0.88290113	     -0.00074432	     -0.21793876	      0.00153394	      0.00004141	     19.94697487
      1.71692412	     -0.05913156	     -0.00094083	     -0.20031734	     -0.06354664	      0.88290119	     -0.00074349	     -0.21792716	      0.00152016	      0.00003307	     20.28030905
      1.71837320	     -0.05910458	     -0.00094261	     -0.20029009	     -0.06354445	      0.88290123	     -0.00074265	     -0.21791578	      0.00150659	      0.00002549	     20.28969670
      1.71982228	     -0.05907806	     -0.00094726	     -0.20026322	     -0.06354228	      0.88290126	     -0.00074180	     -0.21790462	      0.00149212	      0.00001813	     20.63832395
      1.72127136	     -0.05905355	     -0.00094873	     -0.20023845	     -0.06354012	      0.88290128	     -0.00074094	     -0.21789369	      0.00147794	      0.00001162	     20.62982970
      1.72272044	     -0.05902914	     -0.00095344	     -0.20021370	     -0.06353799	      0.88290129	     -0.00074008	     -0.21788297	      0.00146287	      0.00000539	     20.99850457
      1.72401005	     -0.05900898	     -0.00095470	     -0.20019330	     -0.06353612	      0.88290130	     -0.00073930	     -0.21787361	      0.00144975	      0.00000061	     20.99187765
      1.72529966	     -0.05898905	     -0.00095786	     -0.20017310	     -0.06353425	      0.88290130	     -0.00073852	     -0.21786442	      0.00143609	     -0.00000385	     21.21362639
      1.72688289	     -0.05896585	     -0.00096018	     -0.20014959	     -0.06353199	      0.88290129	     -0.00073756	     -0.21785335	      0.00141935	     -0.00000851	     21.32619214
      1.72846612	     -0.05894326	     -0.00096419	     -0.20012666	     -0.06352976	      0.88290127	     -0.00073659	     -0.21784251	      0.00140206	     -0.00001256	     21.64622905
      1.72977198	     -0.05892602	     -0.00096525	     -0.20010920	     -0.06352794	      0.88290125	     -0.00073578	     -0.21783373	      0.00138803	     -0.00001509	     21.64351951
      1.73107784	     -0.05890919	     -0.00096808	     -0.20009210	     -0.06352614	      0.88290123	     -0.00073497	     -0.21782511	      0.00137354	     -0.00001722	     21.85706573
      1.73267130	     -0.05888997	     -0.00096997	     -0.20007259	     -0.06352396	      0.88290120	     -0.00073398	     -0.21781479	      0.00135598	     -0.00001894	     21.94429517
      1.73426476	     -0.05887123	     -0.00097377	     -0.20005352	     -0.06352181	      0.88290117	     -0.00073299	     -0.21780469	      0.00133789	     -0.00002003	     22.27460484
      1.73551887	     -0.05885755	     -0.00097437	     -0.20003964	     -0.06352015	      0.88290114	     -0.00073221	     -0.21779689	      0.00132398	     -0.00002012	     22.23416197
      1.73677298	     -0.05884386	     -0.00097667	     -0.20002570	     -0.06351849	      0.88290112	     -0.00073142	     -0.21778921	      0.00130967	     -0.00001989	     22.41432185
      1.73843226	     -0.05882669	     -0.00097838	     -0.20000825	     -0.06351634	      0.88290109	     -0.00073038	     -0.21777922	      0.00129084	     -0.00001877	     22.50055507
      1.74009155	     -0.05880997	     -0.00098193	     -0.19999120	     -0.06351421	      0.88290106	     -0.00072935	     -0.21776943	      0.00127153	     -0.00001704	     22.82251118
      1.74129976	     -0.05879896	     -0.00098218	     -0.19998001	     -0.06351268	      0.88290104	     -0.00072859	     -0.21776242	      0.00125779	     -0.00001511	     22.74709068
      1.74250797	     -0.05878823	     -0.00098410	     -0.19996905	     -0.06351117	      0.88290102	     -0.00072784	     -0.21775553	      0.00124367	     -0.00001297	     22.88879839
      1.74425216	     -0.05877430	     -0.00098592	     -0.19995483	     -0.06350902	      0.88290100	     -0.00072676	     -0.21774577	      0.00122335	     -0.00000922	     22.96199502
      1.74573289	     -0.05876351	     -0.00098858	     -0.19994377	     -0.06350722	      0.88290099	     -0.00072584	     -0.21773769	      0.00120577	     -0.00000562	     23.15491689
      1.74721362	     -0.05875462	     -0.00098959	     -0.19993465	     -0.06350545	      0.88290098	     -0.00072493	     -0.21772981	      0.00118835	     -0.00000148	     23.12319174
      1.74869436	     -0.05874695	     -0.00099286	     -0.19992669	     -0.06350370	      0.88290099	     -0.00072402	     -0.21772216	      0.00117041	      0.00000284	     23.35746091
      1.75017509	     -0.05874184	     -0.00099321	     -0.19992136	     -0.06350198	      0.88290099	     -0.00072311	     -0.21771478	      0.00115281	      0.00000763	     23.23262718
      1.75144711	     -0.05873828	     -0.00099611	     -0.19991756	     -0.06350053	      0.88290101	     -0.00072234	     -0.21770866	      0.00113716	      0.00001167	     23.43904100
      1.75271914	     -0.05873698	     -0.00099703	     -0.19991607	     -0.06349909	      0.88290102	     -0.00072157	     -0.21770278	      0.00112174	      0.00001589	     23.40526361
      1.75431525	     -0.05873862	     -0.00099955	     -0.19991743	     -0.06349731	      0.88290105	     -0.00072061	     -0.21769578	      0.00110204	      0.00002105	     23.52303331
      1.75591137	     -0.05874554	     -0.00100028	     -0.19992411	     -0.06349557	      0.88290109	     -0.00071966	     -0.21768932	      0.00108250	      0.00002619	     23.40413906
      1.75718583	     -0.05875482	     -0.00100337	     -0.19993315	     -0.06349420	      0.88290113	     -0.00071891	     -0.21768462	      0.00106649	      0.00002990	     23.56122254
      1.75846030	     -0.05876860	     -0.00100463	     -0.19994673	     -0.06349285	      0.88290117	     -0.00071816	     -0.21768041	      0.00105075	      0.00003339	     23.49014074
      1.76008174	     -0.05879149	     -0.00100748	     -0.19996935	     -0.06349117	      0.88290122	     -0.00071722	     -0.21767586	      0.00103063	      0.00003699	     23.57059932
      1.76170318	     -0.05882051	     -0.00100800	     -0.19999816	     -0.06348951	      0.88290129	     -0.00071629	     -0.21767228	      0.00101104	      0.00003963	     23.38808876
      1.76292790	     -0.05884539	     -0.00101039	     -0.20002284	     -0.06348828	      0.88290134	     -0.00071559	     -0.21767025	      0.00099609	      0.00004056	     23.52786164
      1.76415262	     -0.05887329	     -0.00101070	     -0.20005059	     -0.06348707	      0.88290139	     -0.00071489	     -0.21766882	      0.00098163	      0.00004068	     23.44183290
      1.76585098	     -0.05891575	     -0.00101169	     -0.20009284	     -0.06348542	      0.88290145	     -0.00071394	     -0.21766782	      0.00096187	      0.00003905	     23.46759820
      1.76754933	     -0.05896298	     -0.00101012	     -0.20013993	     -0.06348380	      0.88290152	     -0.00071300	     -0.21766796	      0.00094305	      0.00003536	     23.22673350
      1.76872435	     -0.05899711	     -0.00101109	     -0.20017393	     -0.06348270	      0.88290156	     -0.00071236	     -0.21766872	      0.00093014	      0.00003128	     23.35771728
      1.76989937	     -0.05903292	     -0.00101018	     -0.20020966	     -0.06348162	      0.88290159	     -0.00071172	     -0.21766999	      0.00091788	      0.00002617	     23.25707429
      1.77171100	     -0.05909024	     -0.00100929	     -0.20026686	     -0.06347997	      0.88290163	     -0.00071075	     -0.21767291	      0.00089971	      0.00001598	     23.22668828
      1.77320566	     -0.05914026	     -0.00100730	     -0.20031681	     -0.06347864	      0.88290164	     -0.00070997	     -0.21767616	      0.00088574	      0.00000560	     23.03637461
      1.77470031	     -0.05919247	     -0.00100691	     -0.20036894	     -0.06347732	      0.88290164	     -0.00070920	     -0.21768015	      0.00087233	     -0.00000669	     23.09079562
      1.77619497	     -0.05924772	     -0.00100412	     -0.20042416	     -0.06347603	      0.88290162	     -0.00070844	     -0.21768487	      0.00086009	     -0.00002060	     22.78595244
      1.77753036	     -0.05929867	     -0.00100398	     -0.20047504	     -0.06347489	      0.88290159	     -0.00070778	     -0.21768970	      0.00084953	     -0.00003464	     22.86905670
      1.77886575	     -0.05935178	     -0.00100179	     -0.20052815	     -0.06347376	      0.88290153	     -0.00070712	     -0.21769509	      0.00084001	     -0.00004986	     22.63514697
      1.78020114	     -0.05940617	     -0.00100091	     -0.20058251	     -0.06347264	      0.88290145	     -0.00070649	     -0.21770103	      0.00083103	     -0.00006641	     22.60148417
      1.78191869	     -0.05947836	     -0.00099842	     -0.20065470	     -0.06347122	      0.88290132	     -0.00070568	     -0.21770941	      0.00082088	     -0.00008923	     22.32732674
      1.78328276	     -0.05953675	     -0.00099822	     -0.20071306	     -0.06347011	      0.88290119	     -0.00070507	     -0.21771664	      0.00081347	     -0.00010863	     22.36749465
      1.78464683	     -0.05959657	     -0.00099631	     -0.20077290	     -0.06346900	      0.88290102	     -0.00070446	     -0.21772434	      0.00080720	     -0.00012869	     22.11469130
      1.78601090	     -0.05965719	     -0.00099579	     -0.20083352	     -0.06346791	      0.88290083	     -0.00070388	     -0.21773248	      0.00080152	     -0.00014949	     22.06689819
      1.78770897	     -0.05973448	     -0.00099362	     -0.20091087	     -0.06346655	      0.88290056	     -0.00070317	     -0.21774319	      0.00079587	     -0.00017584	     21.75306733
      1.78905457	     -0.05979673	     -0.00099366	     -0.20097312	     -0.06346548	      0.88290031	     -0.00070262	     -0.21775212	      0.00079193	     -0.00019713	     21.77842432
      1.79040016	     -0.05986033	     -0.00099187	     -0.20103679	     -0.06346442	      0.88290003	     -0.00070210	     -0.21776142	      0.00078911	     -0.00021829	     21.51448559
      1.79174575	     -0.05992438	     -0.00099109	     -0.20110088	     -0.06346336	      0.88289972	     -0.00070159	     -0.21777108	      0.00078683	     -0.00023950	     21.44091360
      1.79351563	     -0.06001006	     -0.00098855	     -0.20118667	     -0.06346197	      0.88289927	     -0.00070094	     -0.21778430	      0.00078539	     -0.00026686	     21.11103042
      1.79485459	     -0.06007531	     -0.00098805	     -0.20125199	     -0.06346092	      0.88289890	     -0.00070047	     -0.21779468	      0.00078485	     -0.00028733	     21.13220950
      1.79619354	     -0.06014153	     -0.00098580	     -0.20131831	     -0.06345987	      0.88289850	     -0.00070002	     -0.21780537	      0.00078552	     -0.00030703	     20.87053835
      1.79781069	     -0.06022142	     -0.00098420	     -0.20139833	     -0.06345859	      0.88289799	     -0.00069949	     -0.21781867	      0.00078699	     -0.00033023	     20.82228276
      1.79942783	     -0.06030230	     -0.00098020	     -0.20147939	     -0.06345732	      0.88289743	     -0.00069899	     -0.21783236	      0.00079029	     -0.00035200	     20.37519649
      1.80067927	     -0.06036302	     -0.00097917	     -0.20154023	     -0.06345633	      0.88289698	     -0.00069862	     -0.21784319	      0.00079297	     -0.00036824	     20.46772952
      1.80193071	     -0.06042462	     -0.00097619	     -0.20160198	     -0.06345533	      0.88289651	     -0.00069826	     -0.21785421	      0.00079682	     -0.00038352	     20.25580064
      1.80363898	     -0.06050799	     -0.00097287	     -0.20168557	     -0.06345397	      0.88289584	     -0.00069780	     -0.21786954	      0.00080298	     -0.00040306	     20.14559127
      1.80534726	     -0.06059148	     -0.00096722	     -0.20176934	     -0.06345259	      0.88289514	     -0.00069736	     -0.21788517	      0.00081085	     -0.00042063	     19.75510543
      1.80656875	     -0.06064987	     -0.00096509	     -0.20182790	     -0.06345160	      0.88289462	     -0.00069707	     -0.21789651	      0.00081677	     -0.00043227	     19.81702647
      1.80779024	     -0.06070865	     -0.00096119	     -0.20188689	     -0.06345059	      0.88289408	     -0.00069679	     -0.21790798	      0.00082374	     -0.00044273	     19.62428487
      1.80957664	     -0.06079373	     -0.00095608	     -0.20197228	     -0.06344911	      0.88289328	     -0.00069640	     -0.21792497	      0.00083489	     -0.00045638	     19.50764738
      1.81110346	     -0.06086617	     -0.00095038	     -0.20204504	     -0.06344783	      0.88289257	     -0.00069610	     -0.21793969	      0.00084588	     -0.00046612	     19.20793483
      1.81263027	     -0.06093715	     -0.00094612	     -0.20211630	     -0.06344653	      0.88289186	     -0.00069581	     -0.21795456	      0.00085730	     -0.00047457	     19.24468150
      1.81415709	     -0.06100860	     -0.00093942	     -0.20218810	     -0.06344521	      0.88289113	     -0.00069555	     -0.21796958	      0.00087050	     -0.00048096	     18.82933938
      1.81551238	     -0.06106952	     -0.00093556	     -0.20224929	     -0.06344402	      0.88289047	     -0.00069534	     -0.21798302	      0.00088231	     -0.00048560	     18.91597225
      1.81686768	     -0.06113067	     -0.00092965	     -0.20231078	     -0.06344282	      0.88288981	     -0.00069514	     -0.21799652	      0.00089543	     -0.00048877	     18.65862080
      1.81822297	     -0.06119070	     -0.00092474	     -0.20237112	     -0.06344160	      0.88288915	     -0.00069497	     -0.21801009	      0.00090904	     -0.00049082	     18.59398169
      1.82000604	     -0.06126931	     -0.00091685	     -0.20245019	     -0.06343996	      0.88288827	     -0.00069476	     -0.21802803	      0.00092842	     -0.00049147	     18.28965460
      1.82138541	     -0.06132827	     -0.00091217	     -0.20250947	     -0.06343867	      0.88288759	     -0.00069463	     -0.21804195	      0.00094380	     -0.00049078	     18.32633406
      1.82276478	     -0.06138683	     -0.00090582	     -0.20256841	     -0.06343735	      0.88288692	     -0.00069451	     -0.21805589	      0.00096044	     -0.00048854	     18.06816306
      1.82414414	     -0.06144400	     -0.00090037	     -0.20262594	     -0.06343602	      0.88288625	     -0.00069441	     -0.21806982	      0.00097742	     -0.00048532	     18.02545911
      1.82592895	     -0.06151788	     -0.00089203	     -0.20270034	     -0.06343425	      0.88288538	     -0.00069431	     -0.21808783	      0.00100097	     -0.00047914	     17.69423880
      1.82731893	     -0.06157277	     -0.00088691	     -0.20275560	     -0.06343285	      0.88288472	     -0.00069425	     -0.21810181	      0.00101952	     -0.00047328	     17.77577635
      1.82870891	     -0.06162741	     -0.00088019	     -0.20281065	     -0.06343142	      0.88288407	     -0.00069422	     -0.21811573	      0.00103939	     -0.00046607	     17.51843737
      1.83009890	     -0.06167952	     -0.00087433	     -0.20286317	     -0.06342996	      0.88288343	     -0.00069420	     -0.21812955	      0.00105956	     -0.00045811	     17.48805619
      1.83186267	     -0.06174352	     -0.00086544	     -0.20292773	     -0.06342807	      0.88288263	     -0.00069421	     -0.21814687	      0.00108668	     -0.00044649	     17.17154592
      1.83326455	     -0.06179048	     -0.00085980	     -0.20297510	     -0.06342653	      0.88288201	     -0.00069424	     -0.21816043	      0.00110838	     -0.00043660	     17.26279926
      1.83466644	     -0.06183709	     -0.00085270	     -0.20302218	     -0.06342496	      0.88288141	     -0.00069429	     -0.21817375	      0.00113140	     -0.00042563	     17.01111639
      1.83606833	     -0.06188145	     -0.00084671	     -0.20306698	     -0.06342336	      0.88288082	     -0.00069436	     -0.21818685	      0.00115466	     -0.00041426	     16.99669456
      1.83780983	     -0.06193560	     -0.00083806	     -0.20312171	     -0.06342132	      0.88288011	     -0.00069448	     -0.21820280	      0.00118503	     -0.00039910	     16.69195348
      1.83922623	     -0.06197554	     -0.00083243	     -0.20316210	     -0.06341962	      0.88287955	     -0.00069459	     -0.21821548	      0.00120984	     -0.00038661	     16.79245466
      1.84064262	     -0.06201434	     -0.00082530	     -0.20320140	     -0.06341789	      0.88287901	     -0.00069473	     -0.21822783	      0.00123598	     -0.00037350	     16.54989197
      1.84205902	     -0.06204918	     -0.00081938	     -0.20323671	     -0.06341612	      0.88287849	     -0.00069489	     -0.21823984	      0.00126233	     -0.00036036	     16.56022953
      1.84376981	     -0.06208825	     -0.00081091	     -0.20327639	     -0.06341393	      0.88287789	     -0.00069511	     -0.21825377	      0.00129556	     -0.00034379	     16.28054894
      1.84519952	     -0.06211513	     -0.00080534	     -0.20330375	     -0.06341206	      0.88287741	     -0.00069531	     -0.21826488	      0.00132328	     -0.00032988	     16.38869617
      1.84662924	     -0.06214001	     -0.00079835	     -0.20332914	     -0.06341015	      0.88287695	     -0.00069554	     -0.21827542	      0.00135219	     -0.00031537	     16.15433502
      1.84805895	     -0.06215952	     -0.00079300	     -0.20334913	     -0.06340820	      0.88287651	     -0.00069579	     -0.21828539	      0.00138107	     -0.00030083	     16.17899649
      1.84948866	     -0.06217752	     -0.00078719	     -0.20336763	     -0.06340620	      0.88287609	     -0.00069606	     -0.21829476	      0.00141078	     -0.00028576	     16.00233914
      1.85125930	     -0.06219522	     -0.00078176	     -0.20338589	     -0.06340367	      0.88287560	     -0.00069642	     -0.21830555	      0.00144747	     -0.00026713	     16.08042248
      1.85266341	     -0.06220743	     -0.00077644	     -0.20339859	     -0.06340162	      0.88287523	     -0.00069673	     -0.21831343	      0.00147766	     -0.00025150	     15.79474548
      1.85406752	     -0.06221568	     -0.00077287	     -0.20340729	     -0.06339952	      0.88287489	     -0.00069707	     -0.21832071	      0.00150737	     -0.00023609	     15.84899534
      1.85547162	     -0.06222250	     -0.00076863	     -0.20341456	     -0.06339738	      0.88287457	     -0.00069742	     -0.21832736	      0.00153770	     -0.00022024	     15.70615089
      1.85726059	     -0.06222614	     -0.00076443	     -0.20341876	     -0.06339460	      0.88287420	     -0.00069789	     -0.21833490	      0.00157600	     -0.00020000	     15.76625417
      1.85867545	     -0.06222673	     -0.00075974	     -0.20341983	     -0.06339234	      0.88287393	     -0.00069828	     -0.21834010	      0.00160700	     -0.00018319	     15.52010916
      1.86009031	     -0.06222254	     -0.00075644	     -0.20341608	     -0.06339005	      0.88287368	     -0.00069870	     -0.21834461	      0.00163728	     -0.00016650	     15.57570960
      1.86150517	     -0.06221623	     -0.00075212	     -0.20341023	     -0.06338771	      0.88287345	     -0.00069913	     -0.21834839	      0.00166793	     -0.00014938	     15.44584684
      1.86327577	     -0.06220269	     -0.00074782	     -0.20339725	     -0.06338472	      0.88287321	     -0.00069969	     -0.21835209	      0.00170560	     -0.00012804	     15.51509516
      1.86469227	     -0.06218912	     -0.00074325	     -0.20338414	     -0.06338229	      0.88287304	     -0.00070016	     -0.21835421	      0.00173625	     -0.00011032	     15.29595503
      1.86610877	     -0.06217173	     -0.00074012	     -0.20336718	     -0.06337981	      0.88287290	     -0.00070064	     -0.21835563	      0.00176604	     -0.00009288	     15.35511891
      1.86752527	     -0.06215284	     -0.00073600	     -0.20334875	     -0.06337728	      0.88287278	     -0.00070114	     -0.21835632	      0.00179607	     -0.00007519	     15.24274772
      1.86929112	     -0.06212399	     -0.00073198	     -0.20332043	     -0.06337408	      0.88287266	     -0.00070178	     -0.21835620	      0.00183268	     -0.00005349	     15.32464374
      1.87070901	     -0.06209869	     -0.00072742	     -0.20329559	     -0.06337146	      0.88287260	     -0.00070230	     -0.21835529	      0.00186245	     -0.00003563	     15.13028996
      1.87212690	     -0.06206885	     -0.00072426	     -0.20326616	     -0.06336880	      0.88287256	     -0.00070284	     -0.21835365	      0.00189122	     -0.00001820	     15.20290605
      1.87354479	     -0.06203763	     -0.00072018	     -0.20323538	     -0.06336610	      0.88287255	     -0.00070340	     -0.21835128	      0.00192007	     -0.00000064	     15.10757004
      1.87530690	     -0.06199405	     -0.00071634	     -0.20319229	     -0.06336268	      0.88287257	     -0.00070410	     -0.21834736	      0.00195480	      0.00002074	     15.20369377
      1.87672317	     -0.06195743	     -0.00071202	     -0.20315609	     -0.06335989	      0.88287261	     -0.00070468	     -0.21834342	      0.00198285	      0.00003828	     15.02809156
      1.87813944	     -0.06191636	     -0.00070889	     -0.20311542	     -0.06335707	      0.88287268	     -0.00070526	     -0.21833880	      0.00200969	      0.00005534	     15.11209004
      1.87955570	     -0.06187466	     -0.00070476	     -0.20307412	     -0.06335420	      0.88287277	     -0.00070586	     -0.21833352	      0.00203638	      0.00007253	     15.02937613
      1.88131820	     -0.06181870	     -0.00070120	     -0.20301861	     -0.06335058	      0.88287291	     -0.00070661	     -0.21832608	      0.00206817	      0.00009344	     15.14028270
      1.88272783	     -0.06177269	     -0.00069703	     -0.20297299	     -0.06334765	      0.88287306	     -0.00070722	     -0.21831944	      0.00209353	      0.00011045	     14.98153616
      1.88413745	     -0.06172273	     -0.00069408	     -0.20292338	     -0.06334468	      0.88287322	     -0.00070784	     -0.21831222	      0.00211755	      0.00012693	     15.07481207
      1.88554707	     -0.06167221	     -0.00069038	     -0.20287322	     -0.06334168	      0.88287341	     -0.00070846	     -0.21830441	      0.00214129	      0.00014341	     15.01428264
      1.88732402	     -0.06160439	     -0.00068707	     -0.20280580	     -0.06333785	      0.88287369	     -0.00070925	     -0.21829376	      0.00216963	      0.00016352	     15.14101625
      1.88872801	     -0.06155001	     -0.00068332	     -0.20275175	     -0.06333479	      0.88287393	     -0.00070989	     -0.21828470	      0.00219179	      0.00017953	     15.00247556
      1.89013200	     -0.06149203	     -0.00068091	     -0.20269407	     -0.06333170	      0.88287419	     -0.00071052	     -0.21827509	      0.00221252	      0.00019487	     15.10798143
      1.89153600	     -0.06143370	     -0.00067769	     -0.20263604	     -0.06332858	      0.88287447	     -0.00071116	     -0.21826493	      0.00223282	      0.00021003	     15.06725016
      1.89332244	     -0.06135594	     -0.00067477	     -0.20255863	     -0.06332456	      0.88287487	     -0.00071198	     -0.21825124	      0.00225693	      0.00022845	     15.21182678
      1.89471845	     -0.06129460	     -0.00067132	     -0.20249757	     -0.06332140	      0.88287520	     -0.00071262	     -0.21823994	      0.00227538	      0.00024277	     15.09678603
      1.89611446	     -0.06122971	     -0.00066915	     -0.20243292	     -0.06331821	      0.88287554	     -0.00071326	     -0.21822813	      0.00229231	      0.00025629	     15.21382848
      1.89751047	     -0.06116450	     -0.00066616	     -0.20236796	     -0.06331500	      0.88287591	     -0.00071390	     -0.21821581	      0.00230868	      0.00026950	     15.19373865
      1.89930982	     -0.06107711	     -0.00066339	     -0.20228085	     -0.06331083	      0.88287641	     -0.00071472	     -0.21819919	      0.00232790	      0.00028542	     15.35438452
      1.90069618	     -0.06100957	     -0.00066009	     -0.20221354	     -0.06330759	      0.88287681	     -0.00071536	     -0.21818584	      0.00234221	      0.00029742	     15.26241034
      1.90208255	     -0.06093899	     -0.00065806	     -0.20214315	     -0.06330434	      0.88287723	     -0.00071599	     -0.21817202	      0.00235496	      0.00030848	     15.39274536
      1.90346891	     -0.06086822	     -0.00065526	     -0.20207257	     -0.06330106	      0.88287767	     -0.00071663	     -0.21815773	      0.00236708	      0.00031908	     15.40023511
      1.90528546	     -0.06077209	     -0.00065267	     -0.20197665	     -0.06329675	      0.88287826	     -0.00071745	     -0.21813832	      0.00238095	      0.00033172	     15.58835224
      1.90666140	     -0.06069906	     -0.00064957	     -0.20190378	     -0.06329347	      0.88287872	     -0.00071807	     -0.21812311	      0.00239079	      0.00034094	     15.52544995
      1.90803733	     -0.06062309	     -0.00064776	     -0.20182794	     -0.06329017	      0.88287920	     -0.00071869	     -0.21810745	      0.00239900	      0.00034923	     15.67285013
      1.90968944	     -0.06053225	     -0.00064449	     -0.20173725	     -0.06328620	      0.88287978	     -0.00071942	     -0.21808809	      0.00240786	      0.00035858	     15.68734374
      1.91115140	     -0.06044956	     -0.00064289	     -0.20165466	     -0.06328268	      0.88288031	     -0.00072006	     -0.21807048	      0.00241387	      0.00036581	     15.88654427
      1.91261336	     -0.06036824	     -0.00064006	     -0.20157344	     -0.06327914	      0.88288085	     -0.00072070	     -0.21805245	      0.00241924	      0.00037264	     15.87097639
      1.91407532	     -0.06028513	     -0.00063898	     -0.20149038	     -0.06327560	      0.88288140	     -0.00072133	     -0.21803407	      0.00242278	      0.00037839	     16.07538289
      1.91553728	     -0.06020462	     -0.00063674	     -0.20140993	     -0.06327206	      0.88288196	     -0.00072195	     -0.21801540	      0.00242565	      0.00038358	     16.08697525
      1.91699924	     -0.06012310	     -0.00063605	     -0.20132842	     -0.06326851	      0.88288252	     -0.00072256	     -0.21799650	      0.00242682	      0.00038764	     16.29695278
      1.91846119	     -0.06004408	     -0.00063420	     -0.20124942	     -0.06326496	      0.88288309	     -0.00072316	     -0.21797738	      0.00242734	      0.00039108	     16.32606838
      1.91992315	     -0.05996430	     -0.00063384	     -0.20116962	     -0.06326142	      0.88288367	     -0.00072375	     -0.21795811	      0.00242626	      0.00039336	     16.54746241
      1.92138511	     -0.05988723	     -0.00063230	     -0.20109254	     -0.06325787	      0.88288424	     -0.00072433	     -0.21793871	      0.00242459	      0.00039502	     16.58944777
      1.92284707	     -0.05980997	     -0.00063220	     -0.20101522	     -0.06325433	      0.88288482	     -0.00072489	     -0.21791922	      0.00242140	      0.00039555	     16.82336296
      1.92430903	     -0.05973530	     -0.00063082	     -0.20094052	     -0.06325079	      0.88288540	     -0.00072544	     -0.21789966	      0.00241770	      0.00039554	     16.87416599
      1.92577099	     -0.05966026	     -0.00063103	     -0.20086539	     -0.06324726	      0.88288598	     -0.00072598	     -0.21788011	      0.00241254	      0.00039447	     17.12101385
      1.92723294	     -0.05958872	     -0.00062973	     -0.20079378	     -0.06324374	      0.88288655	     -0.00072651	     -0.21786060	      0.00240697	      0.00039288	     17.17853912
      1.92869490	     -0.05951699	     -0.00062991	     -0.20072195	     -0.06324022	      0.88288712	     -0.00072701	     -0.21784117	      0.00240004	      0.00039021	     17.44185694
      1.93015686	     -0.05944830	     -0.00062851	     -0.20065318	     -0.06323672	      0.88288769	     -0.00072750	     -0.21782182	      0.00239284	      0.00038697	     17.50599724
      1.93161882	     -0.05937933	     -0.00062876	     -0.20058409	     -0.06323323	      0.88288826	     -0.00072798	     -0.21780258	      0.00238441	      0.00038261	     17.79213664
      1.93308078	     -0.05931351	     -0.00062718	     -0.20051818	     -0.06322975	      0.88288881	     -0.00072844	     -0.21778344	      0.00237582	      0.00037771	     17.85996425
      1.93454274	     -0.05924709	     -0.00062752	     -0.20045162	     -0.06322628	      0.88288936	     -0.00072888	     -0.21776443	      0.00236603	      0.00037173	     18.16909707
      1.93600469	     -0.05918386	     -0.00062582	     -0.20038828	     -0.06322283	      0.88288990	     -0.00072930	     -0.21774553	      0.00235619	      0.00036522	     18.23331433
      1.93746665	     -0.05912013	     -0.00062640	     -0.20032439	     -0.06321939	      0.88289043	     -0.00072970	     -0.21772678	      0.00234522	      0.00035759	     18.56793733
      1.93892861	     -0.05905993	     -0.00062462	     -0.20026407	     -0.06321597	      0.88289094	     -0.00073009	     -0.21770818	      0.00233434	      0.00034944	     18.62390664
      1.94039057	     -0.05899914	     -0.00062558	     -0.20020310	     -0.06321257	      0.88289145	     -0.00073046	     -0.21768975	      0.00232235	      0.00034020	     18.99108638
      1.94170060	     -0.05894770	     -0.00062415	     -0.20015154	     -0.06320953	      0.88289189	     -0.00073077	     -0.21767337	      0.00231177	      0.00033154	     19.04725247
      1.94301064	     -0.05889622	     -0.00062454	     -0.20009990	     -0.06320651	      0.88289232	     -0.00073107	     -0.21765715	      0.00230046	      0.00032214	     19.30519233
      1.94458670	     -0.05883668	     -0.00062380	     -0.20004018	     -0.06320290	      0.88289281	     -0.00073141	     -0.21763783	      0.00228668	      0.00031028	     19.47673324
      1.94616276	     -0.05877791	     -0.00062488	     -0.19998118	     -0.06319930	      0.88289329	     -0.00073173	     -0.21761875	      0.00227210	      0.00029760	     19.83770812
      1.94747823	     -0.05873138	     -0.00062394	     -0.19993451	     -0.06319632	      0.88289368	     -0.00073197	     -0.21760300	      0.00226002	      0.00028679	     19.90879723
      1.94879371	     -0.05868531	     -0.00062481	     -0.19988824	     -0.06319336	      0.88289405	     -0.00073220	     -0.21758742	      0.00224735	      0.00027547	     20.17307055
      1.95038331	     -0.05863224	     -0.00062461	     -0.19983496	     -0.06318980	      0.88289447	     -0.00073246	     -0.21756885	      0.00223208	      0.00026153	     20.34567433
      1.95197292	     -0.05858062	     -0.00062635	     -0.19978308	     -0.06318626	      0.88289488	     -0.00073269	     -0.21755055	      0.00221625	      0.00024706	     20.73201194
      1.95323536	     -0.05854198	     -0.00062565	     -0.19974428	     -0.06318347	      0.88289518	     -0.00073286	     -0.21753622	      0.00220400	      0.00023560	     20.78495185
      1.95449779	     -0.05850373	     -0.00062659	     -0.19970582	     -0.06318070	      0.88289547	     -0.00073302	     -0.21752208	      0.00219141	      0.00022388	     21.02977467
      1.95614949	     -0.05845622	     -0.00062677	     -0.19965806	     -0.06317709	      0.88289583	     -0.00073319	     -0.21750386	      0.00217512	      0.00020857	     21.22341168
      1.95780119	     -0.05841013	     -0.00062900	     -0.19961169	     -0.06317351	      0.88289616	     -0.00073335	     -0.21748597	      0.00215851	      0.00019314	     21.62252980
      1.95901421	     -0.05837831	     -0.00062850	     -0.19957971	     -0.06317090	      0.88289639	     -0.00073344	     -0.21747304	      0.00214667	      0.00018207	     21.65232170
      1.96022724	     -0.05834687	     -0.00062975	     -0.19954805	     -0.06316830	      0.88289660	     -0.00073352	     -0.21746029	      0.00213456	      0.00017099	     21.86878578
      1.96196159	     -0.05830379	     -0.00063058	     -0.19950470	     -0.06316462	      0.88289689	     -0.00073361	     -0.21744236	      0.00211739	      0.00015549	     22.06886037
      1.96343795	     -0.05826811	     -0.00063230	     -0.19946875	     -0.06316150	      0.88289711	     -0.00073366	     -0.21742738	      0.00210255	      0.00014257	     22.35207007
      1.96491431	     -0.05823474	     -0.00063236	     -0.19943516	     -0.06315841	      0.88289731	     -0.00073369	     -0.21741267	      0.00208789	      0.00013015	     22.44649437
      1.96639067	     -0.05820239	     -0.00063469	     -0.19940254	     -0.06315534	      0.88289749	     -0.00073370	     -0.21739824	      0.00207282	      0.00011807	     22.76809288
      1.96786704	     -0.05817203	     -0.00063429	     -0.19937195	     -0.06315229	      0.88289766	     -0.00073369	     -0.21738407	      0.00205805	      0.00010668	     22.79203530
      1.96914168	     -0.05814612	     -0.00063671	     -0.19934578	     -0.06314967	      0.88289779	     -0.00073366	     -0.21737205	      0.00204482	      0.00009716	     23.07140907
      1.97041633	     -0.05812150	     -0.00063724	     -0.19932095	     -0.06314707	      0.88289791	     -0.00073362	     -0.21736022	      0.00203175	      0.00008818	     23.15113213
      1.97200135	     -0.05809186	     -0.00063944	     -0.19929101	     -0.06314387	      0.88289804	     -0.00073354	     -0.21734576	      0.00201513	      0.00007760	     23.39414489
      1.97358638	     -0.05806390	     -0.00063988	     -0.19926278	     -0.06314069	      0.88289815	     -0.00073344	     -0.21733159	      0.00199854	      0.00006784	     23.44204811
      1.97485779	     -0.05804203	     -0.00064259	     -0.19924065	     -0.06313815	      0.88289823	     -0.00073334	     -0.21732042	      0.00198477	      0.00006046	     23.69048452
      1.97612920	     -0.05802125	     -0.00064351	     -0.19921963	     -0.06313564	      0.88289831	     -0.00073322	     -0.21730942	      0.00197108	      0.00005366	     23.75098885
      1.97774078	     -0.05799580	     -0.00064619	     -0.19919385	     -0.06313248	      0.88289839	     -0.00073305	     -0.21729573	      0.00195329	      0.00004569	     23.96789351
      1.97935236	     -0.05797177	     -0.00064695	     -0.19916953	     -0.06312934	      0.88289845	     -0.00073286	     -0.21728232	      0.00193548	      0.00003861	     23.97549169
      1.98056847	     -0.05795405	     -0.00065019	     -0.19915154	     -0.06312700	      0.88289850	     -0.00073270	     -0.21727237	      0.00192154	      0.00003372	     24.19986227
      1.98178457	     -0.05793711	     -0.00065162	     -0.19913435	     -0.06312467	      0.88289854	     -0.00073252	     -0.21726256	      0.00190762	      0.00002937	     24.24554558
      1.98347574	     -0.05791436	     -0.00065490	     -0.19911123	     -0.06312146	      0.88289858	     -0.00073225	     -0.21724916	      0.00188780	      0.00002404	     24.42404784
      1.98516691	     -0.05789274	     -0.00065622	     -0.19908927	     -0.06311828	      0.88289862	     -0.00073195	     -0.21723603	      0.00186780	      0.00001968	     24.40447224
      1.98632593	     -0.05787827	     -0.00065965	     -0.19907452	     -0.06311613	      0.88289864	     -0.00073174	     -0.21722718	      0.00185356	      0.00001711	     24.60372511
      1.98748495	     -0.05786443	     -0.00066130	     -0.19906044	     -0.06311399	      0.88289866	     -0.00073150	     -0.21721845	      0.00183932	      0.00001501	     24.63682374
      1.98929547	     -0.05784400	     -0.00066482	     -0.19903959	     -0.06311068	      0.88289868	     -0.00073112	     -0.21720505	      0.00181654	      0.00001244	     24.77518547
      1.99077531	     -0.05782887	     -0.00066658	     -0.19902415	     -0.06310800	      0.88289870	     -0.00073078	     -0.21719434	      0.00179764	      0.00001102	     24.77432241
      1.99225516	     -0.05781553	     -0.00067022	     -0.19901044	     -0.06310536	      0.88289872	     -0.00073042	     -0.21718388	      0.00177817	      0.00001005	     24.94004235
      1.99373500	     -0.05780407	     -0.00067160	     -0.19899866	     -0.06310274	      0.88289873	     -0.00073003	     -0.21717369	      0.00175859	      0.00000958	     24.86816221
      1.99505032	     -0.05779551	     -0.00067562	     -0.19898975	     -0.06310044	      0.88289874	     -0.00072968	     -0.21716488	      0.00174063	      0.00000938	     25.03553874
      1.99636563	     -0.05778843	     -0.00067751	     -0.19898237	     -0.06309816	      0.88289875	     -0.00072930	     -0.21715633	      0.00172263	      0.00000945	     24.99554132
      1.99768095	     -0.05778280	     -0.00068078	     -0.19897641	     -0.06309591	      0.88289877	     -0.00072891	     -0.21714803	      0.00170425	      0.00000959	     25.08510408
      1.99937988	     -0.05777813	     -0.00068349	     -0.19897134	     -0.06309303	      0.88289878	     -0.00072839	     -0.21713773	      0.00168034	      0.00000985	     25.04850620
      2.00071538	     -0.05777726	     -0.00068750	     -0.19897011	     -0.06309080	      0.88289880	     -0.00072795	     -0.21712998	      0.00166109	      0.00000991	     25.17891728
      2.00205088	     -0.05777993	     -0.00068969	     -0.19897246	     -0.06308860	      0.88289881	     -0.00072750	     -0.21712262	      0.00164184	      0.00000984	     25.11482883
      2.00338637	     -0.05778677	     -0.00069338	     -0.19897894	     -0.06308642	      0.88289882	     -0.00072704	     -0.21711571	      0.00162227	      0.00000938	     25.17786129
      2.00507148	     -0.05780112	     -0.00069643	     -0.19899288	     -0.06308370	      0.88289884	     -0.00072643	     -0.21710776	      0.00159760	      0.00000810	     25.09631349
      2.00638267	     -0.05781672	     -0.00070082	     -0.19900811	     -0.06308162	      0.88289885	     -0.00072594	     -0.21710223	      0.00157817	      0.00000631	     25.20558652
      2.00769386	     -0.05783607	     -0.00070326	     -0.19902713	     -0.06307957	      0.88289885	     -0.00072543	     -0.21709731	      0.00155894	      0.00000381	     25.12260926
      2.00900504	     -0.05785906	     -0.00070681	     -0.19904979	     -0.06307753	      0.88289886	     -0.00072491	     -0.21709305	      0.00153966	      0.00000040	     25.15533899
      2.01076526	     -0.05789553	     -0.00070978	     -0.19908584	     -0.06307485	      0.88289885	     -0.00072419	     -0.21708842	      0.00151409	     -0.00000569	     25.03717279
      2.01206867	     -0.05792637	     -0.00071350	     -0.19911634	     -0.06307289	      0.88289884	     -0.00072363	     -0.21708581	      0.00149516	     -0.00001157	     25.12417832
      2.01337208	     -0.05796005	     -0.00071514	     -0.19914974	     -0.06307095	      0.88289882	     -0.00072306	     -0.21708391	      0.00147666	     -0.00001859	     25.01474336
      2.01496579	     -0.05800484	     -0.00071840	     -0.19919417	     -0.06306861	      0.88289878	     -0.00072235	     -0.21708254	      0.00145424	     -0.00002898	     25.05612884
      2.01638297	     -0.05804691	     -0.00071907	     -0.19923596	     -0.06306657	      0.88289874	     -0.00072169	     -0.21708219	      0.00143493	     -0.00003984	     24.87945608
      2.01780015	     -0.05809042	     -0.00072171	     -0.19927916	     -0.06306455	      0.88289867	     -0.00072103	     -0.21708260	      0.00141587	     -0.00005232	     24.95934554
      2.01921732	     -0.05813512	     -0.00072172	     -0.19932363	     -0.06306255	      0.88289859	     -0.00072034	     -0.21708370	      0.00139759	     -0.00006626	     24.75036537
      2.02063450	     -0.05818157	     -0.00072415	     -0.19936980	     -0.06306058	      0.88289848	     -0.00071964	     -0.21708547	      0.00137964	     -0.00008174	     24.83221822
      2.02205167	     -0.05823002	     -0.00072403	     -0.19941803	     -0.06305864	      0.88289835	     -0.00071893	     -0.21708788	      0.00136260	     -0.00009859	     24.59329114
      2.02346885	     -0.05828077	     -0.00072669	     -0.19946850	     -0.06305672	      0.88289820	     -0.00071820	     -0.21709092	      0.00134596	     -0.00011688	     24.67555290
      2.02488602	     -0.05833364	     -0.00072674	     -0.19952117	     -0.06305483	      0.88289802	     -0.00071747	     -0.21709458	      0.00133031	     -0.00013639	     24.40931747
      2.02630320	     -0.05838899	     -0.00072982	     -0.19957626	     -0.06305295	      0.88289781	     -0.00071672	     -0.21709887	      0.00131512	     -0.00015720	     24.49029741
      2.02772037	     -0.05844678	     -0.00073029	     -0.19963384	     -0.06305110	      0.88289758	     -0.00071596	     -0.21710377	      0.00130102	     -0.00017903	     24.20182009
      2.02913755	     -0.05850684	     -0.00073389	     -0.19969364	     -0.06304926	      0.88289731	     -0.00071519	     -0.21710929	      0.00128744	     -0.00020194	     24.27798096
      2.03055472	     -0.05856842	     -0.00073467	     -0.19975503	     -0.06304745	      0.88289700	     -0.00071441	     -0.21711539	      0.00127500	     -0.00022561	     23.97276352
      2.03197190	     -0.05863174	     -0.00073854	     -0.19981811	     -0.06304565	      0.88289667	     -0.00071362	     -0.21712205	      0.00126313	     -0.00025008	     24.03915583
      2.03338907	     -0.05869651	     -0.00073963	     -0.19988271	     -0.06304387	      0.88289629	     -0.00071283	     -0.21712924	      0.00125246	     -0.00027503	     23.72757472
      2.03480625	     -0.05876291	     -0.00074384	     -0.19994887	     -0.06304210	      0.88289589	     -0.00071203	     -0.21713693	      0.00124239	     -0.00030044	     23.78151909
      2.03622342	     -0.05883089	     -0.00074539	     -0.20001669	     -0.06304035	      0.88289544	     -0.00071122	     -0.21714511	      0.00123355	     -0.00032595	     23.47018396
      2.03764060	     -0.05890081	     -0.00074996	     -0.20008639	     -0.06303860	      0.88289496	     -0.00071040	     -0.21715378	      0.00122532	     -0.00035154	     23.50290223
      2.03905778	     -0.05897226	     -0.00075181	     -0.20015769	     -0.06303687	      0.88289445	     -0.00070957	     -0.21716292	      0.00121827	     -0.00037689	     23.19281455
      2.04047495	     -0.05904534	     -0.00075636	     -0.20023058	     -0.06303515	      0.88289390	     -0.00070875	     -0.21717253	      0.00121186	     -0.00040203	     23.20322960
      2.04189213	     -0.05911964	     -0.00075825	     -0.20030476	     -0.06303344	      0.88289331	     -0.00070791	     -0.21718259	      0.00120665	     -0.00042670	     22.90363033
      2.04330930	     -0.05919506	     -0.00076262	     -0.20038001	     -0.06303173	      0.88289269	     -0.00070707	     -0.21719308	      0.00120214	     -0.00045090	     22.89810317
      2.04472648	     -0.05927101	     -0.00076451	     -0.20045586	     -0.06303003	      0.88289203	     -0.00070622	     -0.21720399	      0.00119886	     -0.00047435	     22.61455441
      2.04614365	     -0.05934730	     -0.00076859	     -0.20053202	     -0.06302833	      0.88289134	     -0.00070537	     -0.21721527	      0.00119631	     -0.00049701	     22.59123979
      2.04756083	     -0.05942363	     -0.00077037	     -0.20060827	     -0.06302664	      0.88289062	     -0.00070451	     -0.21722690	      0.00119496	     -0.00051862	     22.32148042
      2.04897800	     -0.05950014	     -0.00077407	     -0.20068468	     -0.06302494	      0.88288987	     -0.00070364	     -0.21723883	      0.00119434	     -0.00053915	     22.27792929
      2.05039518	     -0.05957646	     -0.00077569	     -0.20076096	     -0.06302325	      0.88288909	     -0.00070277	     -0.21725107	      0.00119488	     -0.00055839	     22.02141184
      2.05181235	     -0.05965244	     -0.00077890	     -0.20083687	     -0.06302156	      0.88288829	     -0.00070190	     -0.21726356	      0.00119617	     -0.00057633	     21.96072177
      2.05322953	     -0.05972779	     -0.00078031	     -0.20091220	     -0.06301986	      0.88288746	     -0.00070103	     -0.21727629	      0.00119858	     -0.00059279	     21.72090837
      2.05464670	     -0.05980272	     -0.00078308	     -0.20098710	     -0.06301816	      0.88288661	     -0.00070014	     -0.21728923	      0.00120177	     -0.00060778	     21.64373035
      2.05606388	     -0.05987716	     -0.00078434	     -0.20106154	     -0.06301645	      0.88288574	     -0.00069926	     -0.21730236	      0.00120604	     -0.00062116	     21.41524558
      2.05776596	     -0.05996606	     -0.00078769	     -0.20115044	     -0.06301440	      0.88288467	     -0.00069820	     -0.21731837	      0.00121217	     -0.00063517	     21.36881316
      2.05905800	     -0.06003306	     -0.00078803	     -0.20121748	     -0.06301283	      0.88288384	     -0.00069738	     -0.21733069	      0.00121797	     -0.00064416	     21.07886128
      2.06035005	     -0.06009985	     -0.00079023	     -0.20128429	     -0.06301125	      0.88288301	     -0.00069657	     -0.21734315	      0.00122433	     -0.00065184	     21.00494754
      2.06201515	     -0.06018488	     -0.00079147	     -0.20136939	     -0.06300920	      0.88288191	     -0.00069552	     -0.21735940	      0.00123381	     -0.00065966	     20.75182131
      2.06368024	     -0.06026842	     -0.00079486	     -0.20145297	     -0.06300714	      0.88288081	     -0.00069447	     -0.21737583	      0.00124427	     -0.00066525	     20.77166920
      2.06489763	     -0.06032804	     -0.00079455	     -0.20151269	     -0.06300562	      0.88288000	     -0.00069370	     -0.21738792	      0.00125301	     -0.00066779	     20.45671659
      2.06611501	     -0.06038652	     -0.00079605	     -0.20157123	     -0.06300409	      0.88287919	     -0.00069294	     -0.21740005	      0.00126215	     -0.00066916	     20.37498049
      2.06789656	     -0.06046927	     -0.00079692	     -0.20165412	     -0.06300183	      0.88287799	     -0.00069181	     -0.21741783	      0.00127677	     -0.00066892	     20.13564384
      2.06941658	     -0.06053782	     -0.00079874	     -0.20172278	     -0.06299988	      0.88287698	     -0.00069085	     -0.21743296	      0.00129012	     -0.00066672	     20.06879448
      2.07093660	     -0.06060545	     -0.00079848	     -0.20179058	     -0.06299790	      0.88287597	     -0.00068990	     -0.21744806	      0.00130458	     -0.00066265	     19.77804604
      2.07245662	     -0.06067224	     -0.00080079	     -0.20185748	     -0.06299591	      0.88287496	     -0.00068894	     -0.21746312	      0.00131960	     -0.00065693	     19.79076294
      2.07380940	     -0.06073056	     -0.00080011	     -0.20191597	     -0.06299412	      0.88287408	     -0.00068809	     -0.21747649	      0.00133400	     -0.00065037	     19.48674259
      2.07516218	     -0.06078753	     -0.00080151	     -0.20197308	     -0.06299230	      0.88287320	     -0.00068725	     -0.21748983	      0.00134880	     -0.00064264	     19.43820884
      2.07651496	     -0.06084267	     -0.00080144	     -0.20202840	     -0.06299047	      0.88287234	     -0.00068641	     -0.21750308	      0.00136443	     -0.00063373	     19.24259994
      2.07829629	     -0.06091279	     -0.00080274	     -0.20209872	     -0.06298802	      0.88287122	     -0.00068530	     -0.21752038	      0.00138580	     -0.00062040	     19.16445947
      2.07968659	     -0.06096582	     -0.00080190	     -0.20215197	     -0.06298608	      0.88287037	     -0.00068445	     -0.21753373	      0.00140345	     -0.00060877	     18.90023983
      2.08107688	     -0.06101758	     -0.00080301	     -0.20220391	     -0.06298411	      0.88286953	     -0.00068360	     -0.21754694	      0.00142148	     -0.00059629	     18.85536893
      2.08246718	     -0.06106757	     -0.00080263	     -0.20225411	     -0.06298212	      0.88286871	     -0.00068275	     -0.21756000	      0.00144029	     -0.00058292	     18.65956164
      2.08421573	     -0.06112770	     -0.00080370	     -0.20231449	     -0.06297958	      0.88286771	     -0.00068169	     -0.21757617	      0.00146454	     -0.00056510	     18.60717180
      2.08558680	     -0.06117218	     -0.00080243	     -0.20235922	     -0.06297756	      0.88286694	     -0.00068087	     -0.21758860	      0.00148438	     -0.00055033	     18.35508398
      2.08695787	     -0.06121475	     -0.00080289	     -0.20240201	     -0.06297551	      0.88286620	     -0.00068005	     -0.21760078	      0.00150447	     -0.00053502	     18.31246696
      2.08832895	     -0.06125494	     -0.00080201	     -0.20244244	     -0.06297344	      0.88286548	     -0.00067924	     -0.21761268	      0.00152520	     -0.00051911	     18.14271966
      2.09015364	     -0.06130423	     -0.00080224	     -0.20249204	     -0.06297063	      0.88286455	     -0.00067817	     -0.21762803	      0.00155333	     -0.00049725	     18.09016028
      2.09152352	     -0.06133711	     -0.00080048	     -0.20252520	     -0.06296849	      0.88286388	     -0.00067738	     -0.21763913	      0.00157519	     -0.00048029	     17.86224081
      2.09289339	     -0.06136679	     -0.00080057	     -0.20255512	     -0.06296631	      0.88286323	     -0.00067659	     -0.21764979	      0.00159721	     -0.00046303	     17.83122685
      2.09455070	     -0.06139860	     -0.00079900	     -0.20258727	     -0.06296364	      0.88286248	     -0.00067565	     -0.21766204	      0.00162449	     -0.00044155	     17.62895202
      2.09603766	     -0.06142383	     -0.00079974	     -0.20261276	     -0.06296121	      0.88286184	     -0.00067482	     -0.21767241	      0.00164904	     -0.00042189	     17.64318856
      2.09752463	     -0.06144591	     -0.00079825	     -0.20263514	     -0.06295874	      0.88286123	     -0.00067400	     -0.21768217	      0.00167416	     -0.00040173	     17.42163137
      2.09901160	     -0.06146536	     -0.00079954	     -0.20265483	     -0.06295623	      0.88286065	     -0.00067320	     -0.21769130	      0.00169913	     -0.00038131	     17.45110836
      2.10049856	     -0.06148157	     -0.00079839	     -0.20267133	     -0.06295369	      0.88286010	     -0.00067240	     -0.21769981	      0.00172460	     -0.00036043	     17.23318632
      2.10198553	     -0.06149495	     -0.00080019	     -0.20268495	     -0.06295110	      0.88285958	     -0.00067162	     -0.21770767	      0.00174980	     -0.00033934	     17.27816311
      2.10347250	     -0.06150470	     -0.00079923	     -0.20269500	     -0.06294848	      0.88285909	     -0.00067086	     -0.21771487	      0.00177544	     -0.00031780	     17.06492755
      2.10495946	     -0.06151155	     -0.00080127	     -0.20270207	     -0.06294582	      0.88285863	     -0.00067010	     -0.21772137	      0.00180067	     -0.00029607	     17.12468425
      2.10644643	     -0.06151475	     -0.00080029	     -0.20270557	     -0.06294313	      0.88285821	     -0.00066936	     -0.21772716	      0.00182629	     -0.00027386	     16.91584634
      2.10793340	     -0.06151544	     -0.00080250	     -0.20270648	     -0.06294039	      0.88285782	     -0.00066864	     -0.21773224	      0.00185133	     -0.00025146	     16.98512435
      2.10942036	     -0.06151261	     -0.00080133	     -0.20270394	     -0.06293762	      0.88285746	     -0.00066793	     -0.21773660	      0.00187668	     -0.00022854	     16.78457214
      2.11090733	     -0.06150716	     -0.00080344	     -0.20269871	     -0.06293481	      0.88285714	     -0.00066723	     -0.21774023	      0.00190137	     -0.00020555	     16.86115843
      2.11239430	     -0.06149817	     -0.00080196	     -0.20269002	     -0.06293197	      0.88285685	     -0.00066655	     -0.21774315	      0.00192633	     -0.00018223	     16.67499048
      2.11388126	     -0.06148687	     -0.00080390	     -0.20267893	     -0.06292908	      0.88285659	     -0.00066589	     -0.21774534	      0.00195056	     -0.00015902	     16.75618521
      2.11536823	     -0.06147199	     -0.00080207	     -0.20266436	     -0.06292616	      0.88285638	     -0.00066523	     -0.21774682	      0.00197500	     -0.00013568	     16.58862564
      2.11685519	     -0.06145494	     -0.00080384	     -0.20264752	     -0.06292321	      0.88285619	     -0.00066460	     -0.21774759	      0.00199866	     -0.00011256	     16.67178372
      2.11834216	     -0.06143437	     -0.00080172	     -0.20262725	     -0.06292022	      0.88285604	     -0.00066398	     -0.21774767	      0.00202245	     -0.00008944	     16.52229648
      2.11982913	     -0.06141212	     -0.00080341	     -0.20260521	     -0.06291720	      0.88285592	     -0.00066337	     -0.21774705	      0.00204542	     -0.00006659	     16.60590216
      2.12131609	     -0.06138622	     -0.00080103	     -0.20257961	     -0.06291414	      0.88285584	     -0.00066278	     -0.21774577	      0.00206845	     -0.00004381	     16.47032334
      2.12280306	     -0.06135875	     -0.00080258	     -0.20255234	     -0.06291104	      0.88285579	     -0.00066220	     -0.21774382	      0.00209061	     -0.00002132	     16.55580148
      2.12429003	     -0.06132752	     -0.00079988	     -0.20252140	     -0.06290792	      0.88285578	     -0.00066164	     -0.21774122	      0.00211272	      0.00000111	     16.42950918
      2.12577699	     -0.06129499	     -0.00080132	     -0.20248907	     -0.06290476	      0.88285580	     -0.00066110	     -0.21773796	      0.00213387	      0.00002325	     16.52136618
      2.12726396	     -0.06125877	     -0.00079836	     -0.20245314	     -0.06290157	      0.88285585	     -0.00066056	     -0.21773408	      0.00215491	      0.00004530	     16.40177082
      2.12859938	     -0.06122537	     -0.00079926	     -0.20241991	     -0.06289868	      0.88285592	     -0.00066010	     -0.21773005	      0.00217293	      0.00006484	     16.46311638
      2.12993480	     -0.06118918	     -0.00079757	     -0.20238395	     -0.06289577	      0.88285602	     -0.00065965	     -0.21772554	      0.00219069	      0.00008425	     16.41595158
      2.13156767	     -0.06114323	     -0.00079725	     -0.20233823	     -0.06289218	      0.88285618	     -0.00065911	     -0.21771935	      0.00221146	      0.00010764	     16.45335964
      2.13320054	     -0.06109373	     -0.00079461	     -0.20228900	     -0.06288855	      0.88285637	     -0.00065859	     -0.21771246	      0.00223157	      0.00013071	     16.39606187
      2.13456057	     -0.06105161	     -0.00079515	     -0.20224704	     -0.06288550	      0.88285656	     -0.00065818	     -0.21770617	      0.00224736	      0.00014956	     16.46212449
      2.13592060	     -0.06100674	     -0.00079346	     -0.20220237	     -0.06288244	      0.88285678	     -0.00065777	     -0.21769942	      0.00226271	      0.00016811	     16.43071209
      2.13755730	     -0.06095182	     -0.00079360	     -0.20214763	     -0.06287872	      0.88285707	     -0.00065731	     -0.21769065	      0.00228010	      0.00018984	     16.49302993
      2.13919400	     -0.06089306	     -0.00079080	     -0.20208911	     -0.06287497	      0.88285740	     -0.00065686	     -0.21768124	      0.00229676	      0.00021102	     16.44667055
      2.14049270	     -0.06084659	     -0.00079159	     -0.20204276	     -0.06287198	      0.88285769	     -0.00065651	     -0.21767331	      0.00230899	      0.00022736	     16.52122866
      2.14179140	     -0.06079800	     -0.00079011	     -0.20199432	     -0.06286898	      0.88285799	     -0.00065618	     -0.21766502	      0.00232077	      0.00024327	     16.51651380
      2.14350047	     -0.06073316	     -0.00078986	     -0.20192964	     -0.06286500	      0.88285842	     -0.00065576	     -0.21765353	      0.00233512	      0.00026347	     16.58587974
      2.14520954	     -0.06066467	     -0.00078710	     -0.20186135	     -0.06286099	      0.88285889	     -0.00065537	     -0.21764141	      0.00234851	      0.00028288	     16.57298677
      2.14645842	     -0.06061492	     -0.00078831	     -0.20181167	     -0.06285806	      0.88285925	     -0.00065509	     -0.21763212	      0.00235729	      0.00029654	     16.65309023
      2.14770731	     -0.06056270	     -0.00078721	     -0.20175956	     -0.06285511	      0.88285963	     -0.00065482	     -0.21762251	      0.00236555	      0.00030979	     16.66736177
      2.14950352	     -0.06048668	     -0.00078700	     -0.20168366	     -0.06285085	      0.88286020	     -0.00065446	     -0.21760806	      0.00237612	      0.00032803	     16.75048074
      2.15103129	     -0.06041917	     -0.00078518	     -0.20161627	     -0.06284721	      0.88286072	     -0.00065417	     -0.21759524	      0.00238408	      0.00034289	     16.76299832
      2.15255907	     -0.06035209	     -0.00078582	     -0.20154925	     -0.06284356	      0.88286125	     -0.00065389	     -0.21758191	      0.00239076	      0.00035704	     16.87424276
      2.15408685	     -0.06028143	     -0.00078331	     -0.20147871	     -0.06283991	      0.88286181	     -0.00065363	     -0.21756811	      0.00239660	      0.00037060	     16.87782747
      2.15561463	     -0.06021253	     -0.00078498	     -0.20140982	     -0.06283624	      0.88286238	     -0.00065338	     -0.21755383	      0.00240104	      0.00038340	     17.02708734
      2.15689815	     -0.06015087	     -0.00078256	     -0.20134824	     -0.06283316	      0.88286288	     -0.00065318	     -0.21754150	      0.00240417	      0.00039371	     17.01511609
      2.15818168	     -0.06009057	     -0.00078284	     -0.20128796	     -0.06283007	      0.88286339	     -0.00065300	     -0.21752884	      0.00240634	      0.00040345	     17.10025358
      2.15985834	     -0.06000969	     -0.00078146	     -0.20120713	     -0.06282603	      0.88286408	     -0.00065277	     -0.21751186	      0.00240810	      0.00041540	     17.16944157
      2.16153499	     -0.05993050	     -0.00078268	     -0.20112791	     -0.06282200	      0.88286479	     -0.00065255	     -0.21749438	      0.00240839	      0.00042636	     17.32410471
      2.16280881	     -0.05986747	     -0.00078050	     -0.20106493	     -0.06281893	      0.88286533	     -0.00065240	     -0.21748083	      0.00240792	      0.00043409	     17.33887038
      2.16408263	     -0.05980669	     -0.00078082	     -0.20100412	     -0.06281586	      0.88286589	     -0.00065226	     -0.21746702	      0.00240655	      0.00044117	     17.43252148
      2.16580032	     -0.05972370	     -0.00077956	     -0.20092113	     -0.06281173	      0.88286666	     -0.00065208	     -0.21744810	      0.00240361	      0.00044975	     17.53023843
      2.16751800	     -0.05964422	     -0.00078124	     -0.20084157	     -0.06280761	      0.88286744	     -0.00065191	     -0.21742884	      0.00239921	      0.00045709	     17.71018477
      2.16871103	     -0.05958615	     -0.00077888	     -0.20078351	     -0.06280474	      0.88286798	     -0.00065180	     -0.21741534	      0.00239555	      0.00046155	     17.73046745
      2.16990407	     -0.05953095	     -0.00077896	     -0.20072826	     -0.06280189	      0.88286854	     -0.00065170	     -0.21740171	      0.00239115	      0.00046534	     17.82507944
      2.17175904	     -0.05944497	     -0.00077763	     -0.20064223	     -0.06279746	      0.88286941	     -0.00065156	     -0.21738036	      0.00238315	      0.00046998	     17.95980948
      2.17327542	     -0.05937712	     -0.00077792	     -0.20057428	     -0.06279385	      0.88287012	     -0.00065144	     -0.21736280	      0.00237552	      0.00047255	     18.09646188
      2.17479180	     -0.05930813	     -0.00077554	     -0.20050527	     -0.06279026	      0.88287084	     -0.00065134	     -0.21734517	      0.00236706	      0.00047403	     18.20362606
      2.17630818	     -0.05924374	     -0.00077636	     -0.20044076	     -0.06278667	      0.88287156	     -0.00065125	     -0.21732749	      0.00235758	      0.00047443	     18.36173407
      2.17766152	     -0.05918364	     -0.00077351	     -0.20038063	     -0.06278349	      0.88287220	     -0.00065117	     -0.21731172	      0.00234854	      0.00047391	     18.44531726
      2.17901486	     -0.05912751	     -0.00077355	     -0.20032440	     -0.06278032	      0.88287284	     -0.00065109	     -0.21729594	      0.00233877	      0.00047246	     18.57965488
      2.18036820	     -0.05907028	     -0.00077155	     -0.20026710	     -0.06277716	      0.88287348	     -0.00065102	     -0.21728020	      0.00232849	      0.00047014	     18.68887253
      2.18208652	     -0.05900112	     -0.00077111	     -0.20019781	     -0.06277317	      0.88287428	     -0.00065094	     -0.21726025	      0.00231457	      0.00046592	     18.87326898
      2.18345196	     -0.05894438	     -0.00076814	     -0.20014102	     -0.06277002	      0.88287492	     -0.00065087	     -0.21724447	      0.00230304	      0.00046159	     18.97315723
      2.18481741	     -0.05889129	     -0.00076778	     -0.20008781	     -0.06276688	      0.88287554	     -0.00065082	     -0.21722872	      0.00229094	      0.00045638	     19.11930064
      2.18618285	     -0.05883710	     -0.00076546	     -0.20003354	     -0.06276376	      0.88287616	     -0.00065076	     -0.21721306	      0.00227846	      0.00045031	     19.23801383
      2.18789508	     -0.05877282	     -0.00076475	     -0.19996912	     -0.06275987	      0.88287692	     -0.00065069	     -0.21719349	      0.00226214	      0.00044151	     19.43614363
      2.18923266	     -0.05872102	     -0.00076156	     -0.19991724	     -0.06275686	      0.88287751	     -0.00065064	     -0.21717833	      0.00224904	      0.00043381	     19.53513364
      2.19057023	     -0.05867302	     -0.00076102	     -0.19986911	     -0.06275386	      0.88287809	     -0.00065060	     -0.21716323	      0.00223550	      0.00042537	     19.68479172
      2.19190781	     -0.05862431	     -0.00075886	     -0.19982030	     -0.06275088	      0.88287865	     -0.00065055	     -0.21714824	      0.00222170	      0.00041626	     19.80715694
      2.19369361	     -0.05856303	     -0.00075812	     -0.19975884	     -0.06274693	      0.88287938	     -0.00065049	     -0.21712838	      0.00220274	      0.00040311	     20.01915387
      2.19501518	     -0.05851635	     -0.00075519	     -0.19971207	     -0.06274403	      0.88287991	     -0.00065045	     -0.21711383	      0.00218847	      0.00039273	     20.11734994
      2.19633676	     -0.05847333	     -0.00075477	     -0.19966890	     -0.06274114	      0.88288042	     -0.00065041	     -0.21709937	      0.00217387	      0.00038182	     20.26782631
      2.19795895	     -0.05841985	     -0.00075211	     -0.19961528	     -0.06273763	      0.88288103	     -0.00065035	     -0.21708181	      0.00215570	      0.00036782	     20.41155288
      2.19939510	     -0.05837668	     -0.00075224	     -0.19957193	     -0.06273455	      0.88288154	     -0.00065031	     -0.21706641	      0.00213926	      0.00035496	     20.58873494
      2.20083126	     -0.05833163	     -0.00074927	     -0.19952677	     -0.06273149	      0.88288205	     -0.00065026	     -0.21705120	      0.00212268	      0.00034184	     20.69469510
      2.20226741	     -0.05829099	     -0.00074955	     -0.19948593	     -0.06272845	      0.88288253	     -0.00065021	     -0.21703614	      0.00210575	      0.00032848	     20.87516546
      2.20370356	     -0.05824816	     -0.00074641	     -0.19944298	     -0.06272544	      0.88288299	     -0.00065016	     -0.21702126	      0.00208872	      0.00031502	     20.97248915
      2.20513972	     -0.05821008	     -0.00074672	     -0.19940470	     -0.06272245	      0.88288343	     -0.00065011	     -0.21700655	      0.00207137	      0.00030148	     21.15626309
      2.20657587	     -0.05816980	     -0.00074330	     -0.19936429	     -0.06271949	      0.88288385	     -0.00065006	     -0.21699205	      0.00205400	      0.00028797	     21.24203890
      2.20801202	     -0.05813433	     -0.00074381	     -0.19932862	     -0.06271655	      0.88288426	     -0.00065000	     -0.21697773	      0.00203633	      0.00027443	     21.43358561
      2.20944818	     -0.05809599	     -0.00074010	     -0.19929015	     -0.06271364	      0.88288464	     -0.00064994	     -0.21696362	      0.00201870	      0.00026101	     21.50767653
      2.21088433	     -0.05806263	     -0.00074081	     -0.19925657	     -0.06271075	      0.88288501	     -0.00064988	     -0.21694967	      0.00200074	      0.00024763	     21.70883518
      2.21232049	     -0.05802619	     -0.00073670	     -0.19922001	     -0.06270789	      0.88288535	     -0.00064981	     -0.21693593	      0.00198286	      0.00023443	     21.76685216
      2.21359381	     -0.05799838	     -0.00073710	     -0.19919201	     -0.06270538	      0.88288565	     -0.00064974	     -0.21692387	      0.00196672	      0.00022283	     21.92885005
      2.21486713	     -0.05796901	     -0.00073470	     -0.19916251	     -0.06270288	      0.88288592	     -0.00064968	     -0.21691196	      0.00195059	      0.00021144	     22.00924604
      2.21643770	     -0.05793557	     -0.00073379	     -0.19912884	     -0.06269984	      0.88288624	     -0.00064958	     -0.21689746	      0.00193044	      0.00019763	     22.17815690
      2.21800826	     -0.05790129	     -0.00073048	     -0.19909440	     -0.06269682	      0.88288654	     -0.00064949	     -0.21688319	      0.00191024	      0.00018418	     22.26309017
      2.21929750	     -0.05787636	     -0.00073075	     -0.19906926	     -0.06269437	      0.88288677	     -0.00064940	     -0.21687162	      0.00189335	      0.00017335	     22.42550662
      2.22058674	     -0.05785026	     -0.00072850	     -0.19904302	     -0.06269194	      0.88288699	     -0.00064931	     -0.21686021	      0.00187645	      0.00016279	     22.49760502
      2.22216701	     -0.05782089	     -0.00072778	     -0.19901341	     -0.06268899	      0.88288724	     -0.00064919	     -0.21684642	      0.00185542	      0.00015014	     22.66718796
      2.22374729	     -0.05779078	     -0.00072434	     -0.19898312	     -0.06268607	      0.88288746	     -0.00064906	     -0.21683287	      0.00183431	      0.00013793	     22.72738833
      2.22498165	     -0.05777027	     -0.00072484	     -0.19896240	     -0.06268382	      0.88288763	     -0.00064896	     -0.21682244	      0.00181751	      0.00012861	     22.88696189
      2.22621600	     -0.05774886	     -0.00072297	     -0.19894082	     -0.06268159	      0.88288778	     -0.00064885	     -0.21681215	      0.00180071	      0.00011958	     22.95077096
      2.22786514	     -0.05772239	     -0.00072216	     -0.19891410	     -0.06267864	      0.88288797	     -0.00064869	     -0.21679862	      0.00177802	      0.00010787	     23.11329077
      2.22951427	     -0.05769539	     -0.00071885	     -0.19888689	     -0.06267572	      0.88288814	     -0.00064852	     -0.21678536	      0.00175531	      0.00009663	     23.16223122
      2.23069974	     -0.05767838	     -0.00071954	     -0.19886966	     -0.06267365	      0.88288825	     -0.00064840	     -0.21677596	      0.00173871	      0.00008875	     23.32258309
      2.23188520	     -0.05766052	     -0.00071802	     -0.19885163	     -0.06267160	      0.88288835	     -0.00064827	     -0.21676669	      0.00172218	      0.00008113	     23.38186876
      2.23362528	     -0.05763596	     -0.00071729	     -0.19882679	     -0.06266862	      0.88288848	     -0.00064806	     -0.21675330	      0.00169772	      0.00007030	     23.53967803
      2.23509011	     -0.05761531	     -0.00071529	     -0.19880592	     -0.06266615	      0.88288858	     -0.00064788	     -0.21674223	      0.00167712	      0.00006160	     23.58973166
      2.23655495	     -0.05759681	     -0.00071553	     -0.19878715	     -0.06266371	      0.88288866	     -0.00064769	     -0.21673134	      0.00165629	      0.00005318	     23.76447571
      2.23801979	     -0.05757803	     -0.00071299	     -0.19876817	     -0.06266130	      0.88288873	     -0.00064748	     -0.21672065	      0.00163559	      0.00004509	     23.77364917
      2.23948462	     -0.05756236	     -0.00071418	     -0.19875220	     -0.06265892	      0.88288879	     -0.00064727	     -0.21671016	      0.00161461	      0.00003716	     24.00130423
      2.24073120	     -0.05754866	     -0.00071184	     -0.19873833	     -0.06265692	      0.88288884	     -0.00064708	     -0.21670142	      0.00159698	      0.00003063	     23.96815244
      2.24197777	     -0.05753719	     -0.00071196	     -0.19872662	     -0.06265494	      0.88288887	     -0.00064689	     -0.21669285	      0.00157919	      0.00002413	     24.09120460
      2.24356618	     -0.05752376	     -0.00071056	     -0.19871293	     -0.06265245	      0.88288890	     -0.00064663	     -0.21668222	      0.00155670	      0.00001596	     24.14349456
      2.24515458	     -0.05751343	     -0.00071149	     -0.19870228	     -0.06264999	      0.88288892	     -0.00064635	     -0.21667192	      0.00153413	      0.00000777	     24.34764413
      2.24640139	     -0.05750592	     -0.00070960	     -0.19869458	     -0.06264809	      0.88288893	     -0.00064613	     -0.21666411	      0.00151669	      0.00000138	     24.30636123
      2.24764820	     -0.05750082	     -0.00070995	     -0.19868925	     -0.06264621	      0.88288892	     -0.00064590	     -0.21665653	      0.00149916	     -0.00000511	     24.41769872
      2.24926553	     -0.05749648	     -0.00070898	     -0.19868463	     -0.06264381	      0.88288891	     -0.00064558	     -0.21664711	      0.00147663	     -0.00001361	     24.45124778
      2.25088287	     -0.05749734	     -0.00071056	     -0.19868515	     -0.06264144	      0.88288888	     -0.00064525	     -0.21663822	      0.00145402	     -0.00002239	     24.66004731
      2.25207346	     -0.05750034	     -0.00070907	     -0.19868796	     -0.06263971	      0.88288885	     -0.00064500	     -0.21663207	      0.00143766	     -0.00002902	     24.57907348
      2.25326405	     -0.05750657	     -0.00070970	     -0.19869396	     -0.06263801	      0.88288881	     -0.00064474	     -0.21662631	      0.00142120	     -0.00003594	     24.66253298
      2.25497091	     -0.05751952	     -0.00070935	     -0.19870660	     -0.06263561	      0.88288874	     -0.00064436	     -0.21661877	      0.00139787	     -0.00004638	     24.68778946
      2.25642800	     -0.05753457	     -0.00071031	     -0.19872137	     -0.06263358	      0.88288867	     -0.00064401	     -0.21661305	      0.00137802	     -0.00005593	     24.81550725
      2.25788509	     -0.05755225	     -0.00070898	     -0.19873882	     -0.06263159	      0.88288858	     -0.00064365	     -0.21660801	      0.00135856	     -0.00006607	     24.77343030
      2.25934219	     -0.05757417	     -0.00071019	     -0.19876046	     -0.06262962	      0.88288847	     -0.00064328	     -0.21660367	      0.00133909	     -0.00007699	     24.94808536
      2.26079928	     -0.05759896	     -0.00070790	     -0.19878504	     -0.06262769	      0.88288835	     -0.00064290	     -0.21660006	      0.00132017	     -0.00008862	     24.83542347
      2.26204387	     -0.05762319	     -0.00070889	     -0.19880904	     -0.06262605	      0.88288824	     -0.00064256	     -0.21659756	      0.00130396	     -0.00009934	     24.99452706
      2.26328845	     -0.05764879	     -0.00070745	     -0.19883447	     -0.06262444	      0.88288810	     -0.00064221	     -0.21659561	      0.00128818	     -0.00011069	     24.96591676
      2.26486848	     -0.05768368	     -0.00070679	     -0.19886911	     -0.06262242	      0.88288792	     -0.00064175	     -0.21659388	      0.00126838	     -0.00012616	     25.06919055
      2.26644851	     -0.05772078	     -0.00070373	     -0.19890603	     -0.06262043	      0.88288771	     -0.00064127	     -0.21659297	      0.00124923	     -0.00014277	     24.97865946
      2.26769883	     -0.05775229	     -0.00070357	     -0.19893736	     -0.06261888	      0.88288752	     -0.00064088	     -0.21659280	      0.00123423	     -0.00015684	     25.12605219
      2.26894914	     -0.05778511	     -0.00070128	     -0.19897004	     -0.06261735	      0.88288731	     -0.00064048	     -0.21659313	      0.00121978	     -0.00017162	     25.08082869
      2.27055478	     -0.05782955	     -0.00069970	     -0.19901428	     -0.06261540	      0.88288702	     -0.00063995	     -0.21659423	      0.00120171	     -0.00019179	     25.17398124
      2.27216042	     -0.05787618	     -0.00069585	     -0.19906078	     -0.06261349	      0.88288670	     -0.00063941	     -0.21659610	      0.00118464	     -0.00021315	     25.03772777
      2.27336226	     -0.05791317	     -0.00069563	     -0.19909761	     -0.06261207	      0.88288643	     -0.00063900	     -0.21659799	      0.00117220	     -0.00023002	     25.19087861
      2.27456411	     -0.05795161	     -0.00069360	     -0.19913594	     -0.06261067	      0.88288614	     -0.00063857	     -0.21660030	      0.00116048	     -0.00024748	     25.14219162
      2.27625049	     -0.05800811	     -0.00069220	     -0.19919227	     -0.06260872	      0.88288570	     -0.00063797	     -0.21660424	      0.00114490	     -0.00027301	     25.20827034
      2.27770966	     -0.05805893	     -0.00068981	     -0.19924298	     -0.06260706	      0.88288529	     -0.00063743	     -0.21660829	      0.00113252	     -0.00029587	     25.10160145
      2.27916884	     -0.05811184	     -0.00068962	     -0.19929573	     -0.06260542	      0.88288484	     -0.00063688	     -0.21661290	      0.00112089	     -0.00031943	     25.22371463
      2.28062801	     -0.05816639	     -0.00068709	     -0.19935019	     -0.06260379	      0.88288436	     -0.00063632	     -0.21661807	      0.00111050	     -0.00034345	     25.04276621
      2.28208718	     -0.05822305	     -0.00068803	     -0.19940669	     -0.06260218	      0.88288384	     -0.00063576	     -0.21662376	      0.00110082	     -0.00036798	     25.23754933
      2.28334321	     -0.05827299	     -0.00068603	     -0.19945656	     -0.06260080	      0.88288336	     -0.00063526	     -0.21662908	      0.00109363	     -0.00038925	     25.02698243
      2.28459924	     -0.05832419	     -0.00068633	     -0.19950766	     -0.06259943	      0.88288286	     -0.00063476	     -0.21663475	      0.00108703	     -0.00041070	     25.07618216
      2.28617913	     -0.05838987	     -0.00068546	     -0.19957325	     -0.06259772	      0.88288219	     -0.00063412	     -0.21664239	      0.00108002	     -0.00043768	     24.95588629
      2.28775902	     -0.05845683	     -0.00068675	     -0.19964008	     -0.06259602	      0.88288148	     -0.00063347	     -0.21665055	      0.00107414	     -0.00046458	     25.07005712
      2.28902919	     -0.05851138	     -0.00068546	     -0.19969458	     -0.06259466	      0.88288087	     -0.00063294	     -0.21665745	      0.00107061	     -0.00048592	     24.85174232
      2.29029937	     -0.05856691	     -0.00068623	     -0.19975004	     -0.06259330	      0.88288024	     -0.00063240	     -0.21666465	      0.00106777	     -0.00050707	     24.87397450
      2.29189963	     -0.05863803	     -0.00068585	     -0.19982111	     -0.06259159	      0.88287941	     -0.00063172	     -0.21667413	      0.00106560	     -0.00053320	     24.72156068
      2.29349988	     -0.05871078	     -0.00068785	     -0.19989376	     -0.06258989	      0.88287854	     -0.00063103	     -0.21668406	      0.00106463	     -0.00055874	     24.83008037
      2.29472803	     -0.05876732	     -0.00068695	     -0.19995030	     -0.06258858	      0.88287784	     -0.00063049	     -0.21669199	      0.00106511	     -0.00057772	     24.58462188
      2.29595618	     -0.05882441	     -0.00068806	     -0.20000735	     -0.06258727	      0.88287712	     -0.00062995	     -0.21670016	      0.00106621	     -0.00059622	     24.57778577
      2.29762827	     -0.05890240	     -0.00068831	     -0.20008534	     -0.06258549	      0.88287610	     -0.00062920	     -0.21671167	      0.00106912	     -0.00062037	     24.41274340
      2.29930036	     -0.05898033	     -0.00069062	     -0.20016322	     -0.06258369	      0.88287504	     -0.00062844	     -0.21672357	      0.00107327	     -0.00064331	     24.50622068
      2.30049012	     -0.05903554	     -0.00068972	     -0.20021847	     -0.06258241	      0.88287427	     -0.00062790	     -0.21673225	      0.00107734	     -0.00065869	     24.23598785
      2.30167989	     -0.05909089	     -0.00069072	     -0.20027383	     -0.06258113	      0.88287348	     -0.00062735	     -0.21674109	      0.00108191	     -0.00067335	     24.20082137
      2.30344402	     -0.05917314	     -0.00069118	     -0.20035612	     -0.06257921	      0.88287227	     -0.00062653	     -0.21675449	      0.00109003	     -0.00069352	     24.01699369
      2.30493059	     -0.05924276	     -0.00069286	     -0.20042576	     -0.06257759	      0.88287123	     -0.00062583	     -0.21676605	      0.00109785	     -0.00070905	     24.00196494
      2.30641715	     -0.05931211	     -0.00069265	     -0.20049519	     -0.06257595	      0.88287016	     -0.00062512	     -0.21677785	      0.00110688	     -0.00072309	     23.75342569
      2.30790372	     -0.05938146	     -0.00069497	     -0.20056457	     -0.06257430	      0.88286908	     -0.00062441	     -0.21678986	      0.00111660	     -0.00073572	     23.80388073
      2.30924144	     -0.05944375	     -0.00069447	     -0.20062696	     -0.06257280	      0.88286809	     -0.00062376	     -0.21680086	      0.00112644	     -0.00074572	     23.52110719
      2.31057915	     -0.05950561	     -0.00069618	     -0.20068886	     -0.06257128	      0.88286708	     -0.00062311	     -0.21681203	      0.00113679	     -0.00075457	     23.51047755
      2.31191686	     -0.05956648	     -0.00069644	     -0.20074983	     -0.06256976	      0.88286607	     -0.00062246	     -0.21682333	      0.00114804	     -0.00076213	     23.32186570
      2.31361685	     -0.05964297	     -0.00069838	     -0.20082642	     -0.06256779	      0.88286477	     -0.00062162	     -0.21683785	      0.00116320	     -0.00076994	     23.27953795
      2.31498382	     -0.05970387	     -0.00069811	     -0.20088745	     -0.06256619	      0.88286371	     -0.00062094	     -0.21684966	      0.00117638	     -0.00077468	     23.00764529
      2.31635079	     -0.05976383	     -0.00069981	     -0.20094750	     -0.06256457	      0.88286265	     -0.00062026	     -0.21686156	      0.00119005	     -0.00077814	     22.98172704
      2.31771776	     -0.05982244	     -0.00070000	     -0.20100624	     -0.06256294	      0.88286158	     -0.00061957	     -0.21687352	      0.00120457	     -0.00078023	     22.77299830
      2.31939822	     -0.05989295	     -0.00070195	     -0.20107689	     -0.06256090	      0.88286027	     -0.00061872	     -0.21688828	      0.00122313	     -0.00078104	     22.73445625
      2.32074999	     -0.05994829	     -0.00070155	     -0.20113239	     -0.06255923	      0.88285922	     -0.00061804	     -0.21690016	      0.00123897	     -0.00078023	     22.45238998
      2.32210177	     -0.06000274	     -0.00070319	     -0.20118696	     -0.06255755	      0.88285816	     -0.00061735	     -0.21691204	      0.00125519	     -0.00077823	     22.41516477
      2.32345355	     -0.06005670	     -0.00070359	     -0.20124108	     -0.06255584	      0.88285711	     -0.00061666	     -0.21692391	      0.00127214	     -0.00077500	     22.21274685
      2.32519789	     -0.06012577	     -0.00070582	     -0.20131033	     -0.06255360	      0.88285577	     -0.00061577	     -0.21693923	      0.00129466	     -0.00076923	     22.15121860
      2.32654683	     -0.06017816	     -0.00070568	     -0.20136291	     -0.06255184	      0.88285473	     -0.00061508	     -0.21695107	      0.00131293	     -0.00076351	     21.87294529
      2.32789578	     -0.06022922	     -0.00070741	     -0.20141412	     -0.06255006	      0.88285371	     -0.00061439	     -0.21696288	      0.00133153	     -0.00075688	     21.82661276
      2.32924473	     -0.06027868	     -0.00070786	     -0.20146376	     -0.06254825	      0.88285269	     -0.00061369	     -0.21697462	      0.00135082	     -0.00074930	     21.63464487
      2.33103435	     -0.06034253	     -0.00071001	     -0.20152783	     -0.06254581	      0.88285136	     -0.00061277	     -0.21699005	      0.00137702	     -0.00073797	     21.56850460
      2.33237650	     -0.06038955	     -0.00070978	     -0.20157507	     -0.06254395	      0.88285038	     -0.00061208	     -0.21700151	      0.00139745	     -0.00072848	     21.29525897
      2.33371864	     -0.06043525	     -0.00071141	     -0.20162095	     -0.06254206	      0.88284941	     -0.00061139	     -0.21701285	      0.00141813	     -0.00071832	     21.24219059
      2.33534891	     -0.06048827	     -0.00071165	     -0.20167423	     -0.06253973	      0.88284824	     -0.00061055	     -0.21702643	      0.00144408	     -0.00070504	     20.99291414
      2.33681106	     -0.06053330	     -0.00071377	     -0.20171945	     -0.06253760	      0.88284722	     -0.00060979	     -0.21703837	      0.00146769	     -0.00069244	     20.98727941
      2.33827321	     -0.06057540	     -0.00071351	     -0.20176182	     -0.06253543	      0.88284622	     -0.00060904	     -0.21705005	      0.00149208	     -0.00067911	     20.71499234
      2.33973536	     -0.06061479	     -0.00071584	     -0.20180141	     -0.06253323	      0.88284524	     -0.00060829	     -0.21706139	      0.00151665	     -0.00066520	     20.72545563
      2.34119751	     -0.06065100	     -0.00071564	     -0.20183789	     -0.06253100	      0.88284428	     -0.00060754	     -0.21707237	      0.00154193	     -0.00065055	     20.44540385
      2.34265966	     -0.06068419	     -0.00071832	     -0.20187128	     -0.06252872	      0.88284334	     -0.00060680	     -0.21708292	      0.00156724	     -0.00063531	     20.46829718
      2.34412181	     -0.06071419	     -0.00071827	     -0.20190155	     -0.06252641	      0.88284242	     -0.00060605	     -0.21709301	      0.00159317	     -0.00061933	     20.18321175
      2.34558396	     -0.06074169	     -0.00072141	     -0.20192925	     -0.06252407	      0.88284152	     -0.00060532	     -0.21710261	      0.00161899	     -0.00060280	     20.21900085
      2.34704611	     -0.06076654	     -0.00072175	     -0.20195436	     -0.06252168	      0.88284066	     -0.00060458	     -0.21711171	      0.00164535	     -0.00058558	     19.93398125
      2.34850826	     -0.06078946	     -0.00072541	     -0.20197747	     -0.06251925	      0.88283981	     -0.00060386	     -0.21712029	      0.00167149	     -0.00056786	     19.97913060
      2.34997041	     -0.06080997	     -0.00072619	     -0.20199823	     -0.06251679	      0.88283900	     -0.00060314	     -0.21712836	      0.00169810	     -0.00054947	     19.70004501
      2.35143256	     -0.06082851	     -0.00073060	     -0.20201695	     -0.06251429	      0.88283821	     -0.00060242	     -0.21713590	      0.00172441	     -0.00053064	     19.75593830
      2.35289470	     -0.06084456	     -0.00073202	     -0.20203323	     -0.06251175	      0.88283744	     -0.00060171	     -0.21714291	      0.00175115	     -0.00051125	     19.48944532
      2.35435685	     -0.06085827	     -0.00073702	     -0.20204709	     -0.06250917	      0.88283671	     -0.00060101	     -0.21714938	      0.00177751	     -0.00049151	     19.55168751
      2.35581900	     -0.06086897	     -0.00073888	     -0.20205802	     -0.06250655	      0.88283601	     -0.00060032	     -0.21715529	      0.00180421	     -0.00047124	     19.30203299
      2.35728115	     -0.06087704	     -0.00074427	     -0.20206623	     -0.06250389	      0.88283533	     -0.00059963	     -0.21716062	      0.00183046	     -0.00045064	     19.36776825
      2.35874330	     -0.06088202	     -0.00074646	     -0.20207143	     -0.06250120	      0.88283469	     -0.00059895	     -0.21716535	      0.00185695	     -0.00042949	     19.13813087
      2.36020545	     -0.06088455	     -0.00075202	     -0.20207410	     -0.06249846	      0.88283408	     -0.00059828	     -0.21716946	      0.00188287	     -0.00040796	     19.20127747
      2.36166760	     -0.06088417	     -0.00075430	     -0.20207393	     -0.06249569	      0.88283350	     -0.00059762	     -0.21717296	      0.00190890	     -0.00038582	     18.99011189
      2.36312975	     -0.06088129	     -0.00075979	     -0.20207118	     -0.06249288	      0.88283295	     -0.00059696	     -0.21717584	      0.00193426	     -0.00036328	     19.04889586
      2.36459190	     -0.06087539	     -0.00076199	     -0.20206549	     -0.06249003	      0.88283243	     -0.00059632	     -0.21717810	      0.00195964	     -0.00034019	     18.85995680
      2.36605405	     -0.06086705	     -0.00076723	     -0.20205729	     -0.06248715	      0.88283195	     -0.00059568	     -0.21717974	      0.00198427	     -0.00031677	     18.91821786
      2.36751620	     -0.06085596	     -0.00076922	     -0.20204639	     -0.06248423	      0.88283151	     -0.00059504	     -0.21718076	      0.00200885	     -0.00029287	     18.75202616
      2.36897835	     -0.06084273	     -0.00077419	     -0.20203330	     -0.06248128	      0.88283110	     -0.00059442	     -0.21718118	      0.00203263	     -0.00026868	     18.81041692
      2.37044050	     -0.06082697	     -0.00077607	     -0.20201773	     -0.06247829	      0.88283072	     -0.00059381	     -0.21718101	      0.00205625	     -0.00024410	     18.66515793
      2.37190264	     -0.06080917	     -0.00078078	     -0.20200005	     -0.06247526	      0.88283038	     -0.00059320	     -0.21718026	      0.00207901	     -0.00021931	     18.72695262
      2.37336479	     -0.06078866	     -0.00078249	     -0.20197973	     -0.06247221	      0.88283008	     -0.00059260	     -0.21717895	      0.00210149	     -0.00019421	     18.60251375
      2.37482694	     -0.06076605	     -0.00078689	     -0.20195724	     -0.06246912	      0.88282982	     -0.00059201	     -0.21717707	      0.00212302	     -0.00016901	     18.66953762
      2.37628909	     -0.06074107	     -0.00078843	     -0.20193244	     -0.06246600	      0.88282959	     -0.00059143	     -0.21717464	      0.00214414	     -0.00014362	     18.56291431
      2.37775124	     -0.06071444	     -0.00079257	     -0.20190592	     -0.06246285	      0.88282940	     -0.00059086	     -0.21717168	      0.00216423	     -0.00011824	     18.63534641
      2.37921339	     -0.06068561	     -0.00079401	     -0.20187725	     -0.06245967	      0.88282924	     -0.00059029	     -0.21716820	      0.00218382	     -0.00009278	     18.54741067
      2.38067554	     -0.06065503	     -0.00079795	     -0.20184677	     -0.06245646	      0.88282912	     -0.00058974	     -0.21716422	      0.00220233	     -0.00006745	     18.62874020
      2.38213769	     -0.06062230	     -0.00079929	     -0.20181419	     -0.06245323	      0.88282904	     -0.00058919	     -0.21715973	      0.00222029	     -0.00004216	     18.55806237
      2.38359984	     -0.06058811	     -0.00080303	     -0.20178009	     -0.06244997	      0.88282900	     -0.00058866	     -0.21715475	      0.00223712	     -0.00001713	     18.64753291
      2.38506199	     -0.06055204	     -0.00080430	     -0.20174415	     -0.06244669	      0.88282899	     -0.00058814	     -0.21714930	      0.00225336	      0.00000773	     18.59342310
      2.38652414	     -0.06051468	     -0.00080791	     -0.20170686	     -0.06244338	      0.88282902	     -0.00058762	     -0.21714339	      0.00226845	      0.00003221	     18.69272596
      2.38798629	     -0.06047551	     -0.00080914	     -0.20166781	     -0.06244006	      0.88282909	     -0.00058712	     -0.21713703	      0.00228291	      0.00005639	     18.65548489
      2.38944844	     -0.06043491	     -0.00081262	     -0.20162726	     -0.06243671	      0.88282919	     -0.00058663	     -0.21713022	      0.00229621	      0.00008010	     18.76610129
      2.39091058	     -0.06039222	     -0.00081379	     -0.20158467	     -0.06243334	      0.88282932	     -0.00058614	     -0.21712296	      0.00230885	      0.00010345	     18.74556306
      2.39237273	     -0.06034816	     -0.00081719	     -0.20154065	     -0.06242996	      0.88282949	     -0.00058568	     -0.21711524	      0.00232033	      0.00012626	     18.86669605
      2.39383488	     -0.06030232	     -0.00081837	     -0.20149489	     -0.06242656	      0.88282969	     -0.00058522	     -0.21710708	      0.00233114	      0.00014867	     18.86012845
      2.39529703	     -0.06025543	     -0.00082174	     -0.20144802	     -0.06242314	      0.88282993	     -0.00058477	     -0.21709848	      0.00234078	      0.00017051	     18.99074732
      2.39675918	     -0.06020692	     -0.00082292	     -0.20139957	     -0.06241971	      0.88283019	     -0.00058434	     -0.21708945	      0.00234975	      0.00019188	     18.99745424
      2.39822133	     -0.06015757	     -0.00082639	     -0.20135022	     -0.06241627	      0.88283049	     -0.00058391	     -0.21708001	      0.00235759	      0.00021262	     19.13823322
      2.39968348	     -0.06010686	     -0.00082769	     -0.20129955	     -0.06241282	      0.88283081	     -0.00058350	     -0.21707017	      0.00236477	      0.00023286	     19.15653304
      2.40114563	     -0.06005527	     -0.00083113	     -0.20124794	     -0.06240936	      0.88283117	     -0.00058311	     -0.21705994	      0.00237087	      0.00025239	     19.30920424
      2.40260778	     -0.06000211	     -0.00083230	     -0.20119481	     -0.06240588	      0.88283155	     -0.00058272	     -0.21704933	      0.00237635	      0.00027133	     19.34019059
      2.40406993	     -0.05994809	     -0.00083568	     -0.20114076	     -0.06240241	      0.88283196	     -0.00058235	     -0.21703833	      0.00238078	      0.00028953	     19.50545703
      2.40553208	     -0.05989239	     -0.00083676	     -0.20108507	     -0.06239892	      0.88283240	     -0.00058200	     -0.21702696	      0.00238462	      0.00030713	     19.54673526
      2.40699423	     -0.05983591	     -0.00084011	     -0.20102854	     -0.06239543	      0.88283286	     -0.00058165	     -0.21701521	      0.00238743	      0.00032399	     19.72207710
      2.40845638	     -0.05977791	     -0.00084120	     -0.20097054	     -0.06239194	      0.88283334	     -0.00058132	     -0.21700308	      0.00238965	      0.00034029	     19.76987376
      2.40991852	     -0.05971955	     -0.00084468	     -0.20091211	     -0.06238845	      0.88283385	     -0.00058100	     -0.21699059	      0.00239082	      0.00035589	     19.95258893
      2.41138067	     -0.05966002	     -0.00084568	     -0.20085257	     -0.06238495	      0.88283438	     -0.00058070	     -0.21697776	      0.00239143	      0.00037098	     20.00499494
      2.41284282	     -0.05960078	     -0.00084926	     -0.20079324	     -0.06238145	      0.88283494	     -0.00058040	     -0.21696460	      0.00239102	      0.00038540	     20.19753751
      2.41430497	     -0.05954084	     -0.00085023	     -0.20073327	     -0.06237796	      0.88283551	     -0.00058012	     -0.21695115	      0.00239013	      0.00039930	     20.25217975
      2.41576712	     -0.05948175	     -0.00085404	     -0.20067408	     -0.06237446	      0.88283610	     -0.00057986	     -0.21693743	      0.00238829	      0.00041250	     20.45474697
      2.41722927	     -0.05942223	     -0.00085496	     -0.20061451	     -0.06237097	      0.88283672	     -0.00057960	     -0.21692350	      0.00238602	      0.00042519	     20.50891367
      2.41869142	     -0.05936411	     -0.00085899	     -0.20055627	     -0.06236749	      0.88283735	     -0.00057936	     -0.21690936	      0.00238280	      0.00043715	     20.72213809
      2.42015357	     -0.05930558	     -0.00085977	     -0.20049769	     -0.06236401	      0.88283799	     -0.00057913	     -0.21689508	      0.00237921	      0.00044857	     20.77446287
      2.42161572	     -0.05924881	     -0.00086406	     -0.20044078	     -0.06236053	      0.88283866	     -0.00057891	     -0.21688065	      0.00237471	      0.00045923	     21.00103723
      2.42307787	     -0.05919151	     -0.00086459	     -0.20038342	     -0.06235706	      0.88283934	     -0.00057870	     -0.21686613	      0.00236994	      0.00046933	     21.04857180
      2.42454002	     -0.05913646	     -0.00086913	     -0.20032821	     -0.06235360	      0.88284003	     -0.00057851	     -0.21685153	      0.00236428	      0.00047863	     21.28923404
      2.42584020	     -0.05908706	     -0.00086958	     -0.20027875	     -0.06235053	      0.88284066	     -0.00057835	     -0.21683851	      0.00235906	      0.00048640	     21.33024914
      2.42714039	     -0.05903940	     -0.00087241	     -0.20023097	     -0.06234747	      0.88284129	     -0.00057819	     -0.21682546	      0.00235322	      0.00049353	     21.49100120
      2.42873341	     -0.05898108	     -0.00087392	     -0.20017254	     -0.06234372	      0.88284209	     -0.00057801	     -0.21680946	      0.00234561	      0.00050150	     21.61335854
      2.43032644	     -0.05892464	     -0.00087753	     -0.20011595	     -0.06233999	      0.88284289	     -0.00057784	     -0.21679345	      0.00233721	      0.00050847	     21.84053116
      2.43163685	     -0.05887751	     -0.00087758	     -0.20006875	     -0.06233694	      0.88284356	     -0.00057772	     -0.21678029	      0.00233004	      0.00051353	     21.89821103
      2.43294726	     -0.05883207	     -0.00087983	     -0.20002319	     -0.06233389	      0.88284424	     -0.00057760	     -0.21676715	      0.00232228	      0.00051784	     22.05910569
      2.43455239	     -0.05877616	     -0.00088053	     -0.19996717	     -0.06233017	      0.88284507	     -0.00057746	     -0.21675107	      0.00231233	      0.00052223	     22.18507324
      2.43615752	     -0.05872256	     -0.00088371	     -0.19991341	     -0.06232646	      0.88284591	     -0.00057733	     -0.21673501	      0.00230162	      0.00052546	     22.42318714
      2.43740933	     -0.05867962	     -0.00088303	     -0.19987040	     -0.06232359	      0.88284657	     -0.00057724	     -0.21672252	      0.00229309	      0.00052727	     22.47013128
      2.43866115	     -0.05863865	     -0.00088459	     -0.19982932	     -0.06232072	      0.88284723	     -0.00057716	     -0.21671005	      0.00228409	      0.00052833	     22.61581046
      2.44033673	     -0.05858381	     -0.00088496	     -0.19977436	     -0.06231691	      0.88284812	     -0.00057706	     -0.21669343	      0.00227162	      0.00052870	     22.75306073
      2.44201231	     -0.05853190	     -0.00088780	     -0.19972227	     -0.06231311	      0.88284900	     -0.00057697	     -0.21667687	      0.00225845	      0.00052783	     22.99605699
      2.44320965	     -0.05849338	     -0.00088662	     -0.19968369	     -0.06231041	      0.88284964	     -0.00057691	     -0.21666511	      0.00224886	      0.00052654	     23.02852686
      2.44440699	     -0.05845706	     -0.00088770	     -0.19964726	     -0.06230773	      0.88285026	     -0.00057686	     -0.21665339	      0.00223886	      0.00052462	     23.15679347
      2.44617926	     -0.05840337	     -0.00088784	     -0.19959342	     -0.06230377	      0.88285119	     -0.00057679	     -0.21663614	      0.00222364	      0.00052077	     23.30149638
      2.44766353	     -0.05836076	     -0.00088931	     -0.19955066	     -0.06230048	      0.88285196	     -0.00057675	     -0.21662179	      0.00221034	      0.00051662	     23.47159496
      2.44914781	     -0.05831725	     -0.00088834	     -0.19950704	     -0.06229721	      0.88285272	     -0.00057671	     -0.21660754	      0.00219673	      0.00051178	     23.56299318
      2.45063209	     -0.05827732	     -0.00089042	     -0.19946694	     -0.06229396	      0.88285348	     -0.00057668	     -0.21659338	      0.00218259	      0.00050617	     23.75282879
      2.45211637	     -0.05823496	     -0.00088836	     -0.19942449	     -0.06229073	      0.88285423	     -0.00057666	     -0.21657936	      0.00216826	      0.00049995	     23.81721995
      2.45337145	     -0.05820326	     -0.00089042	     -0.19939262	     -0.06228802	      0.88285485	     -0.00057665	     -0.21656758	      0.00215569	      0.00049415	     23.96849983
      2.45462653	     -0.05816990	     -0.00088975	     -0.19935916	     -0.06228532	      0.88285547	     -0.00057664	     -0.21655590	      0.00214299	      0.00048799	     24.04849535
      2.45624048	     -0.05812969	     -0.00089068	     -0.19931877	     -0.06228188	      0.88285625	     -0.00057664	     -0.21654100	      0.00212619	      0.00047951	     24.20612514
      2.45785443	     -0.05808806	     -0.00088895	     -0.19927702	     -0.06227846	      0.88285701	     -0.00057665	     -0.21652628	      0.00210903	      0.00047051	     24.30013877
      2.45910420	     -0.05805964	     -0.00089076	     -0.19924842	     -0.06227583	      0.88285760	     -0.00057666	     -0.21651496	      0.00209535	      0.00046317	     24.43578825
      2.46035396	     -0.05802943	     -0.00088999	     -0.19921810	     -0.06227322	      0.88285817	     -0.00057668	     -0.21650376	      0.00208152	      0.00045559	     24.51329257
      2.46200182	     -0.05799255	     -0.00089066	     -0.19918103	     -0.06226981	      0.88285891	     -0.00057671	     -0.21648913	      0.00206289	      0.00044523	     24.66150030
      2.46364968	     -0.05795393	     -0.00088823	     -0.19914227	     -0.06226642	      0.88285964	     -0.00057675	     -0.21647469	      0.00204395	      0.00043457	     24.75506908
      2.46483534	     -0.05793041	     -0.00088984	     -0.19911858	     -0.06226401	      0.88286015	     -0.00057678	     -0.21646439	      0.00203000	      0.00042670	     24.86817112
      2.46602100	     -0.05790480	     -0.00088886	     -0.19909286	     -0.06226161	      0.88286065	     -0.00057681	     -0.21645420	      0.00201595	      0.00041872	     24.94102386
      2.46777235	     -0.05786964	     -0.00088869	     -0.19905749	     -0.06225810	      0.88286137	     -0.00057687	     -0.21643930	      0.00199488	      0.00040674	     25.07668890
      2.46924538	     -0.05783927	     -0.00088690	     -0.19902699	     -0.06225517	      0.88286197	     -0.00057692	     -0.21642694	      0.00197695	      0.00039656	     25.15889611
      2.47071841	     -0.05781271	     -0.00088758	     -0.19900024	     -0.06225227	      0.88286254	     -0.00057697	     -0.21641472	      0.00195878	      0.00038631	     25.28006451
      2.47219144	     -0.05778303	     -0.00088472	     -0.19897043	     -0.06224940	      0.88286310	     -0.00057703	     -0.21640267	      0.00194049	      0.00037609	     25.34651079
      2.47351460	     -0.05776122	     -0.00088556	     -0.19894845	     -0.06224684	      0.88286360	     -0.00057709	     -0.21639196	      0.00192381	      0.00036690	     25.44887955
      2.47483777	     -0.05773671	     -0.00088333	     -0.19892381	     -0.06224431	      0.88286408	     -0.00057715	     -0.21638139	      0.00190705	      0.00035778	     25.50738881
      2.47616093	     -0.05771523	     -0.00088301	     -0.19890217	     -0.06224180	      0.88286454	     -0.00057721	     -0.21637095	      0.00189011	      0.00034869	     25.59289654
      2.47783370	     -0.05768635	     -0.00088027	     -0.19887314	     -0.06223865	      0.88286512	     -0.00057729	     -0.21635796	      0.00186859	      0.00033730	     25.67287823
      2.47917366	     -0.05766696	     -0.00088053	     -0.19885357	     -0.06223616	      0.88286556	     -0.00057735	     -0.21634768	      0.00185118	      0.00032823	     25.76063352
      2.48051363	     -0.05764468	     -0.00087799	     -0.19883117	     -0.06223369	      0.88286600	     -0.00057742	     -0.21633756	      0.00183374	      0.00031924	     25.81094788
      2.48185360	     -0.05762539	     -0.00087737	     -0.19881171	     -0.06223125	      0.88286642	     -0.00057749	     -0.21632755	      0.00181622	      0.00031031	     25.88426948
      2.48351634	     -0.05759952	     -0.00087418	     -0.19878569	     -0.06222824	      0.88286692	     -0.00057757	     -0.21631535	      0.00179446	      0.00029933	     25.94904164
      2.48483242	     -0.05758314	     -0.00087427	     -0.19876914	     -0.06222589	      0.88286731	     -0.00057764	     -0.21630581	      0.00177717	      0.00029068	     26.02132627
      2.48614849	     -0.05756431	     -0.00087164	     -0.19875018	     -0.06222357	      0.88286769	     -0.00057771	     -0.21629643	      0.00175992	      0.00028207	     26.05922163
      2.48746457	     -0.05754848	     -0.00087071	     -0.19873420	     -0.06222126	      0.88286806	     -0.00057778	     -0.21628718	      0.00174266	      0.00027347	     26.11558421
      2.48919613	     -0.05752640	     -0.00086731	     -0.19871196	     -0.06221826	      0.88286852	     -0.00057787	     -0.21627526	      0.00172002	      0.00026218	     26.16528494
      2.49050081	     -0.05751408	     -0.00086724	     -0.19869945	     -0.06221603	      0.88286886	     -0.00057794	     -0.21626644	      0.00170297	      0.00025363	     26.21992125
      2.49180549	     -0.05749975	     -0.00086463	     -0.19868500	     -0.06221382	      0.88286918	     -0.00057801	     -0.21625780	      0.00168603	      0.00024506	     26.24150385
      2.49338594	     -0.05748691	     -0.00086379	     -0.19867197	     -0.06221117	      0.88286956	     -0.00057809	     -0.21624757	      0.00166557	      0.00023455	     26.29752754
      2.49479862	     -0.05747387	     -0.00086044	     -0.19865881	     -0.06220883	      0.88286988	     -0.00057816	     -0.21623869	      0.00164745	      0.00022503	     26.30653182
      2.49621130	     -0.05746707	     -0.00086036	     -0.19865181	     -0.06220652	      0.88287020	     -0.00057823	     -0.21623004	      0.00162938	      0.00021531	     26.35102838
      2.49762398	     -0.05745885	     -0.00085700	     -0.19864348	     -0.06220423	      0.88287049	     -0.00057829	     -0.21622174	      0.00161151	      0.00020535	     26.34451003
      2.49903666	     -0.05745786	     -0.00085718	     -0.19864229	     -0.06220196	      0.88287078	     -0.00057836	     -0.21621377	      0.00159372	      0.00019505	     26.38112705
      2.50044934	     -0.05745521	     -0.00085370	     -0.19863953	     -0.06219973	      0.88287104	     -0.00057842	     -0.21620623	      0.00157618	      0.00018436	     26.36270971
      2.50186202	     -0.05745972	     -0.00085394	     -0.19864384	     -0.06219751	      0.88287130	     -0.00057848	     -0.21619911	      0.00155881	      0.00017318	     26.39478936
      2.50327470	     -0.05746265	     -0.00085017	     -0.19864667	     -0.06219532	      0.88287153	     -0.00057853	     -0.21619248	      0.00154179	      0.00016148	     26.36074085
      2.50468738	     -0.05747398	     -0.00085059	     -0.19865781	     -0.06219315	      0.88287175	     -0.00057858	     -0.21618634	      0.00152493	      0.00014914	     26.38651344
      2.50610006	     -0.05748349	     -0.00084652	     -0.19866723	     -0.06219101	      0.88287195	     -0.00057862	     -0.21618079	      0.00150850	      0.00013612	     26.33784502
      2.50751274	     -0.05750123	     -0.00084687	     -0.19868479	     -0.06218889	      0.88287214	     -0.00057866	     -0.21617579	      0.00149234	      0.00012230	     26.36353831
      2.50892542	     -0.05751696	     -0.00084227	     -0.19870045	     -0.06218680	      0.88287230	     -0.00057869	     -0.21617144	      0.00147672	      0.00010770	     26.29483011
      2.51033810	     -0.05754130	     -0.00084251	     -0.19872463	     -0.06218472	      0.88287244	     -0.00057872	     -0.21616769	      0.00146141	      0.00009217	     26.32202508
      2.51159685	     -0.05756055	     -0.00083826	     -0.19874383	     -0.06218289	      0.88287255	     -0.00057874	     -0.21616491	      0.00144831	      0.00007760	     26.24085937
      2.51285559	     -0.05758426	     -0.00083669	     -0.19876745	     -0.06218107	      0.88287264	     -0.00057875	     -0.21616262	      0.00143555	      0.00006229	     26.23263424
      2.51440460	     -0.05761323	     -0.00083237	     -0.19879637	     -0.06217886	      0.88287272	     -0.00057875	     -0.21616046	      0.00142053	      0.00004249	     26.16703412
      2.51595360	     -0.05764658	     -0.00083024	     -0.19882963	     -0.06217667	      0.88287277	     -0.00057875	     -0.21615898	      0.00140612	      0.00002160	     26.17804928
      2.51723628	     -0.05767316	     -0.00082518	     -0.19885620	     -0.06217488	      0.88287278	     -0.00057874	     -0.21615828	      0.00139486	      0.00000357	     26.06538765
      2.51851895	     -0.05770368	     -0.00082248	     -0.19888668	     -0.06217309	      0.88287278	     -0.00057873	     -0.21615802	      0.00138400	     -0.00001520	     26.04365551
      2.52007352	     -0.05774051	     -0.00081677	     -0.19892353	     -0.06217095	      0.88287273	     -0.00057870	     -0.21615831	      0.00137164	     -0.00003885	     25.93431431
      2.52162809	     -0.05778099	     -0.00081347	     -0.19896397	     -0.06216883	      0.88287265	     -0.00057866	     -0.21615919	      0.00135995	     -0.00006355	     25.95206141
      2.52286265	     -0.05781178	     -0.00080753	     -0.19899482	     -0.06216716	      0.88287256	     -0.00057862	     -0.21616033	      0.00135141	     -0.00008381	     25.79311586
      2.52409722	     -0.05784511	     -0.00080395	     -0.19902816	     -0.06216549	      0.88287245	     -0.00057858	     -0.21616180	      0.00134328	     -0.00010467	     25.76501869
      2.52571400	     -0.05788875	     -0.00079755	     -0.19907187	     -0.06216333	      0.88287225	     -0.00057851	     -0.21616421	      0.00133357	     -0.00013272	     25.62989284
      2.52733077	     -0.05793549	     -0.00079374	     -0.19911862	     -0.06216118	      0.88287202	     -0.00057844	     -0.21616714	      0.00132469	     -0.00016156	     25.66282717
      2.52852727	     -0.05796949	     -0.00078805	     -0.19915271	     -0.06215960	      0.88287181	     -0.00057838	     -0.21616964	      0.00131893	     -0.00018325	     25.45671024
      2.52972377	     -0.05800559	     -0.00078468	     -0.19918884	     -0.06215802	      0.88287158	     -0.00057831	     -0.21617241	      0.00131357	     -0.00020529	     25.41881253
      2.53141540	     -0.05805743	     -0.00077882	     -0.19924077	     -0.06215581	      0.88287120	     -0.00057821	     -0.21617676	      0.00130705	     -0.00023683	     25.26346759
      2.53286906	     -0.05810389	     -0.00077551	     -0.19928726	     -0.06215391	      0.88287084	     -0.00057811	     -0.21618089	      0.00130226	     -0.00026424	     25.24993230
      2.53432271	     -0.05815036	     -0.00077018	     -0.19933383	     -0.06215202	      0.88287044	     -0.00057801	     -0.21618538	      0.00129850	     -0.00029178	     25.04411696
      2.53577637	     -0.05819851	     -0.00076780	     -0.19938202	     -0.06215014	      0.88286999	     -0.00057790	     -0.21619018	      0.00129539	     -0.00031943	     25.08414120
      2.53723003	     -0.05824633	     -0.00076228	     -0.19942996	     -0.06214825	      0.88286951	     -0.00057778	     -0.21619531	      0.00129343	     -0.00034695	     24.81095223
      2.53849123	     -0.05828964	     -0.00076086	     -0.19947330	     -0.06214662	      0.88286905	     -0.00057768	     -0.21619999	      0.00129218	     -0.00037076	     24.85617586
      2.53975243	     -0.05833322	     -0.00075721	     -0.19951697	     -0.06214499	      0.88286857	     -0.00057756	     -0.21620491	      0.00129178	     -0.00039432	     24.68644471
      2.54131446	     -0.05838880	     -0.00075451	     -0.19957263	     -0.06214298	      0.88286793	     -0.00057742	     -0.21621132	      0.00129207	     -0.00042315	     24.64289174
      2.54287650	     -0.05844442	     -0.00074982	     -0.19962838	     -0.06214096	      0.88286725	     -0.00057726	     -0.21621806	      0.00129358	     -0.00045138	     24.39781352
      2.54415020	     -0.05849030	     -0.00074855	     -0.19967432	     -0.06213931	      0.88286666	     -0.00057713	     -0.21622378	      0.00129537	     -0.00047395	     24.43520220
      2.54542391	     -0.05853569	     -0.00074520	     -0.19971984	     -0.06213766	      0.88286604	     -0.00057700	     -0.21622968	      0.00129802	     -0.00049590	     24.26666142
      2.54700407	     -0.05859222	     -0.00074267	     -0.19977648	     -0.06213560	      0.88286524	     -0.00057682	     -0.21623722	      0.00130210	     -0.00052229	     24.22588167
      2.54858423	     -0.05864841	     -0.00073785	     -0.19983284	     -0.06213354	      0.88286439	     -0.00057663	     -0.21624498	      0.00130739	     -0.00054752	     23.96376040
      2.54981777	     -0.05869246	     -0.00073659	     -0.19987699	     -0.06213193	      0.88286371	     -0.00057647	     -0.21625118	      0.00131197	     -0.00056645	     24.00279782
      2.55105131	     -0.05873635	     -0.00073328	     -0.19992102	     -0.06213030	      0.88286300	     -0.00057631	     -0.21625749	      0.00131734	     -0.00058457	     23.84586121
      2.55269501	     -0.05879562	     -0.00073019	     -0.19998047	     -0.06212813	      0.88286202	     -0.00057608	     -0.21626611	      0.00132530	     -0.00060753	     23.78066859
      2.55433872	     -0.05885538	     -0.00072491	     -0.20004045	     -0.06212595	      0.88286100	     -0.00057584	     -0.21627497	      0.00133455	     -0.00062903	     23.50940217
      2.55553467	     -0.05889907	     -0.00072356	     -0.20008426	     -0.06212435	      0.88286024	     -0.00057566	     -0.21628157	      0.00134172	     -0.00064386	     23.55299464
      2.55673062	     -0.05894226	     -0.00072019	     -0.20012762	     -0.06212274	      0.88285946	     -0.00057547	     -0.21628828	      0.00134968	     -0.00065790	     23.41483251
      2.55845708	     -0.05900407	     -0.00071637	     -0.20018966	     -0.06212040	      0.88285831	     -0.00057519	     -0.21629816	      0.00136212	     -0.00067686	     23.33853357
      2.55992640	     -0.05905633	     -0.00071183	     -0.20024215	     -0.06211839	      0.88285730	     -0.00057494	     -0.21630671	      0.00137380	     -0.00069167	     23.14113683
      2.56139573	     -0.05910830	     -0.00070923	     -0.20029432	     -0.06211636	      0.88285628	     -0.00057468	     -0.21631540	      0.00138616	     -0.00070534	     23.14991329
      2.56286505	     -0.05915918	     -0.00070410	     -0.20034547	     -0.06211431	      0.88285523	     -0.00057440	     -0.21632419	      0.00139965	     -0.00071770	     22.89875658
      2.56433437	     -0.05920934	     -0.00070211	     -0.20039583	     -0.06211225	      0.88285417	     -0.00057412	     -0.21633306	      0.00141366	     -0.00072889	     22.98206751
      2.56560896	     -0.05925218	     -0.00069745	     -0.20043892	     -0.06211044	      0.88285323	     -0.00057386	     -0.21634080	      0.00142679	     -0.00073748	     22.72451548
      2.56688354	     -0.05929513	     -0.00069505	     -0.20048207	     -0.06210861	      0.88285229	     -0.00057360	     -0.21634860	      0.00144030	     -0.00074520	     22.70374632
      2.56846289	     -0.05934781	     -0.00069060	     -0.20053504	     -0.06210632	      0.88285110	     -0.00057326	     -0.21635833	      0.00145803	     -0.00075345	     22.51768941
      2.57004224	     -0.05939962	     -0.00068821	     -0.20058710	     -0.06210400	      0.88284991	     -0.00057291	     -0.21636812	      0.00147646	     -0.00076038	     22.55647298
      2.57133100	     -0.05944099	     -0.00068389	     -0.20062874	     -0.06210209	      0.88284893	     -0.00057262	     -0.21637614	      0.00149241	     -0.00076498	     22.31015893
      2.57261976	     -0.05948170	     -0.00068163	     -0.20066967	     -0.06210016	      0.88284794	     -0.00057232	     -0.21638417	      0.00150872	     -0.00076878	     22.29224467
      2.57421707	     -0.05953085	     -0.00067736	     -0.20071914	     -0.06209773	      0.88284671	     -0.00057194	     -0.21639411	      0.00152989	     -0.00077229	     22.10305563
      2.57581439	     -0.05957851	     -0.00067542	     -0.20076706	     -0.06209527	      0.88284547	     -0.00057155	     -0.21640401	      0.00155166	     -0.00077461	     22.16601417
      2.57706406	     -0.05961438	     -0.00067147	     -0.20080321	     -0.06209332	      0.88284450	     -0.00057123	     -0.21641170	      0.00156953	     -0.00077549	     21.91471223
      2.57831374	     -0.05964947	     -0.00066965	     -0.20083852	     -0.06209134	      0.88284353	     -0.00057091	     -0.21641933	      0.00158765	     -0.00077566	     21.89184692
      2.57997523	     -0.05969459	     -0.00066611	     -0.20088398	     -0.06208869	      0.88284224	     -0.00057047	     -0.21642935	      0.00161256	     -0.00077466	     21.71660216
      2.58163671	     -0.05973727	     -0.00066478	     -0.20092694	     -0.06208599	      0.88284096	     -0.00057002	     -0.21643921	      0.00163794	     -0.00077235	     21.78329335
      2.58284854	     -0.05976698	     -0.00066134	     -0.20095692	     -0.06208399	      0.88284002	     -0.00056968	     -0.21644625	      0.00165711	     -0.00076972	     21.52532915
      2.58406037	     -0.05979583	     -0.00065993	     -0.20098599	     -0.06208197	      0.88283909	     -0.00056934	     -0.21645317	      0.00167639	     -0.00076642	     21.48986738
      2.58580509	     -0.05983509	     -0.00065697	     -0.20102560	     -0.06207902	      0.88283776	     -0.00056884	     -0.21646289	      0.00170478	     -0.00076039	     21.32304143
      2.58729644	     -0.05986583	     -0.00065586	     -0.20105661	     -0.06207646	      0.88283663	     -0.00056841	     -0.21647092	      0.00172936	     -0.00075409	     21.32231972
      2.58878779	     -0.05989341	     -0.00065286	     -0.20108450	     -0.06207386	      0.88283551	     -0.00056796	     -0.21647863	      0.00175453	     -0.00074664	     21.11161799
      2.59027914	     -0.05991835	     -0.00065254	     -0.20110970	     -0.06207123	      0.88283441	     -0.00056751	     -0.21648596	      0.00177972	     -0.00073819	     21.17090823
      2.59177048	     -0.05994082	     -0.00064917	     -0.20113250	     -0.06206855	      0.88283331	     -0.00056705	     -0.21649289	      0.00180554	     -0.00072863	     20.89232371
      2.59303764	     -0.05995844	     -0.00064958	     -0.20115032	     -0.06206625	      0.88283239	     -0.00056666	     -0.21649845	      0.00182734	     -0.00071984	     20.95725476
      2.59430480	     -0.05997473	     -0.00064808	     -0.20116685	     -0.06206392	      0.88283149	     -0.00056626	     -0.21650370	      0.00184952	     -0.00071033	     20.81303053
      2.59593303	     -0.05999393	     -0.00064798	     -0.20118633	     -0.06206089	      0.88283034	     -0.00056574	     -0.21651000	      0.00187809	     -0.00069725	     20.78445609
      2.59756125	     -0.06001102	     -0.00064646	     -0.20120373	     -0.06205781	      0.88282922	     -0.00056521	     -0.21651578	      0.00190709	     -0.00068318	     20.57011092
      2.59884081	     -0.06002318	     -0.00064805	     -0.20121606	     -0.06205535	      0.88282835	     -0.00056480	     -0.21651996	      0.00192977	     -0.00067161	     20.63015464
      2.60012036	     -0.06003388	     -0.00064801	     -0.20122697	     -0.06205287	      0.88282750	     -0.00056437	     -0.21652383	      0.00195276	     -0.00065950	     20.50284830
      2.60177427	     -0.06004543	     -0.00064983	     -0.20123875	     -0.06204961	      0.88282642	     -0.00056382	     -0.21652833	      0.00198245	     -0.00064319	     20.49079168
      2.60342817	     -0.06005392	     -0.00064994	     -0.20124751	     -0.06204631	      0.88282537	     -0.00056327	     -0.21653225	      0.00201246	     -0.00062605	     20.27737381
      2.60465786	     -0.06005832	     -0.00065287	     -0.20125205	     -0.06204382	      0.88282461	     -0.00056285	     -0.21653477	      0.00203451	     -0.00061290	     20.35096726
      2.60588755	     -0.06006085	     -0.00065409	     -0.20125475	     -0.06204131	      0.88282387	     -0.00056243	     -0.21653693	      0.00205677	     -0.00059930	     20.25141949
      2.60762820	     -0.06006146	     -0.00065741	     -0.20125556	     -0.06203770	      0.88282284	     -0.00056184	     -0.21653938	      0.00208808	     -0.00057941	     20.23505968
      2.60912834	     -0.06005904	     -0.00065932	     -0.20125334	     -0.06203455	      0.88282198	     -0.00056132	     -0.21654088	      0.00211511	     -0.00056154	     20.09836635
      2.61062848	     -0.06005417	     -0.00066349	     -0.20124861	     -0.06203135	      0.88282115	     -0.00056079	     -0.21654183	      0.00214176	     -0.00054303	     20.15121132
      2.61212863	     -0.06004656	     -0.00066530	     -0.20124118	     -0.06202812	      0.88282035	     -0.00056026	     -0.21654220	      0.00216849	     -0.00052372	     19.97746177
      2.61362877	     -0.06003683	     -0.00067059	     -0.20123157	     -0.06202485	      0.88281958	     -0.00055973	     -0.21654200	      0.00219460	     -0.00050378	     20.09719084
      2.61490852	     -0.06002669	     -0.00067218	     -0.20122158	     -0.06202202	      0.88281895	     -0.00055928	     -0.21654140	      0.00221697	     -0.00048611	     19.92297771
      2.61618827	     -0.06001507	     -0.00067601	     -0.20121006	     -0.06201917	      0.88281834	     -0.00055882	     -0.21654039	      0.00223886	     -0.00046798	     19.94212548
      2.61782059	     -0.05999774	     -0.00067948	     -0.20119289	     -0.06201550	      0.88281760	     -0.00055822	     -0.21653855	      0.00226655	     -0.00044407	     19.85483907
      2.61945291	     -0.05997774	     -0.00068498	     -0.20117300	     -0.06201177	      0.88281689	     -0.00055763	     -0.21653606	      0.00229353	     -0.00041945	     19.93746997
      2.62074093	     -0.05995993	     -0.00068688	     -0.20115533	     -0.06200881	      0.88281636	     -0.00055715	     -0.21653366	      0.00231471	     -0.00039945	     19.80025212
      2.62202895	     -0.05994078	     -0.00069076	     -0.20113627	     -0.06200581	      0.88281586	     -0.00055667	     -0.21653087	      0.00233532	     -0.00037909	     19.82487628
      2.62368619	     -0.05991409	     -0.00069427	     -0.20110971	     -0.06200192	      0.88281526	     -0.00055605	     -0.21652673	      0.00236145	     -0.00035234	     19.75527802
      2.62534342	     -0.05988522	     -0.00069999	     -0.20108092	     -0.06199798	      0.88281469	     -0.00055543	     -0.21652199	      0.00238669	     -0.00032512	     19.86345657
      2.62657583	     -0.05986205	     -0.00070159	     -0.20105787	     -0.06199503	      0.88281431	     -0.00055496	     -0.21651808	      0.00240530	     -0.00030452	     19.73400326
      2.62780823	     -0.05983780	     -0.00070511	     -0.20103369	     -0.06199206	      0.88281394	     -0.00055449	     -0.21651386	      0.00242329	     -0.00028375	     19.75756586
      2.62955339	     -0.05980160	     -0.00070886	     -0.20099760	     -0.06198781	      0.88281347	     -0.00055381	     -0.21650735	      0.00244818	     -0.00025396	     19.71181275
      2.63105318	     -0.05976905	     -0.00071339	     -0.20096511	     -0.06198412	      0.88281311	     -0.00055323	     -0.21650127	      0.00246870	     -0.00022815	     19.76675359
      2.63255298	     -0.05973489	     -0.00071586	     -0.20093105	     -0.06198040	      0.88281279	     -0.00055264	     -0.21649478	      0.00248875	     -0.00020211	     19.68527224
      2.63405278	     -0.05969951	     -0.00072088	     -0.20089571	     -0.06197665	      0.88281251	     -0.00055205	     -0.21648787	      0.00250782	     -0.00017605	     19.78294656
      2.63555258	     -0.05966239	     -0.00072258	     -0.20085869	     -0.06197288	      0.88281226	     -0.00055145	     -0.21648056	      0.00252650	     -0.00014983	     19.66261978
      2.63683515	     -0.05962966	     -0.00072710	     -0.20082598	     -0.06196963	      0.88281208	     -0.00055094	     -0.21647398	      0.00254157	     -0.00012749	     19.75304458
      2.63811773	     -0.05959562	     -0.00072938	     -0.20079199	     -0.06196636	      0.88281193	     -0.00055043	     -0.21646712	      0.00255630	     -0.00010512	     19.70754447
      2.63974295	     -0.05955107	     -0.00073375	     -0.20074748	     -0.06196219	      0.88281179	     -0.00054977	     -0.21645800	      0.00257397	     -0.00007691	     19.75817452
      2.64136817	     -0.05950473	     -0.00073606	     -0.20070121	     -0.06195799	      0.88281168	     -0.00054911	     -0.21644842	      0.00259088	     -0.00004882	     19.68302943
      2.64265325	     -0.05946721	     -0.00074036	     -0.20066367	     -0.06195466	      0.88281164	     -0.00054859	     -0.21644052	      0.00260328	     -0.00002686	     19.77201866
      2.64393832	     -0.05942844	     -0.00074263	     -0.20062493	     -0.06195130	      0.88281162	     -0.00054807	     -0.21643234	      0.00261524	     -0.00000503	     19.73782371
      2.64559003	     -0.05937719	     -0.00074708	     -0.20057367	     -0.06194697	      0.88281163	     -0.00054739	     -0.21642141	      0.00262949	      0.00002268	     19.79960011
      2.64724174	     -0.05932433	     -0.00074934	     -0.20052085	     -0.06194262	      0.88281169	     -0.00054672	     -0.21641003	      0.00264281	      0.00005008	     19.72659143
      2.64846853	     -0.05928448	     -0.00075372	     -0.20048095	     -0.06193937	      0.88281176	     -0.00054622	     -0.21640128	      0.00265167	      0.00007010	     19.82274489
      2.64969532	     -0.05924359	     -0.00075616	     -0.20044004	     -0.06193611	      0.88281186	     -0.00054571	     -0.21639229	      0.00266006	      0.00008994	     19.80569680
      2.65143535	     -0.05918431	     -0.00076089	     -0.20038071	     -0.06193147	      0.88281204	     -0.00054500	     -0.21637912	      0.00267066	      0.00011763	     19.86680948
      2.65292756	     -0.05913211	     -0.00076365	     -0.20032848	     -0.06192748	      0.88281224	     -0.00054439	     -0.21636745	      0.00267875	      0.00014102	     19.83534886
      2.65441977	     -0.05907913	     -0.00076849	     -0.20027541	     -0.06192348	      0.88281246	     -0.00054378	     -0.21635543	      0.00268558	      0.00016395	     19.93681594
      2.65591198	     -0.05902498	     -0.00077079	     -0.20022123	     -0.06191947	      0.88281273	     -0.00054317	     -0.21634308	      0.00269158	      0.00018651	     19.87918470
      2.65740419	     -0.05897073	     -0.00077651	     -0.20016684	     -0.06191545	      0.88281302	     -0.00054257	     -0.21633040	      0.00269619	      0.00020853	     20.03310996
      2.65867985	     -0.05892373	     -0.00077839	     -0.20011979	     -0.06191200	      0.88281330	     -0.00054205	     -0.21631933	      0.00269955	      0.00022706	     19.95952732
      2.65995551	     -0.05887705	     -0.00078256	     -0.20007300	     -0.06190856	      0.88281360	     -0.00054154	     -0.21630806	      0.00270192	      0.00024516	     20.03201042
      2.66157126	     -0.05881792	     -0.00078640	     -0.20001375	     -0.06190419	      0.88281401	     -0.00054088	     -0.21629354	      0.00270393	      0.00026754	     20.03800454
      2.66318701	     -0.05875965	     -0.00079250	     -0.19995530	     -0.06189982	      0.88281446	     -0.00054024	     -0.21627879	      0.00270449	      0.00028916	     20.17859763
      2.66446061	     -0.05871375	     -0.00079487	     -0.19990930	     -0.06189638	      0.88281484	     -0.00053973	     -0.21626702	      0.00270428	      0.00030572	     20.12684338
      2.66573421	     -0.05866861	     -0.00079931	     -0.19986402	     -0.06189293	      0.88281524	     -0.00053922	     -0.21625516	      0.00270311	      0.00032174	     20.20442955
      2.66737887	     -0.05861083	     -0.00080356	     -0.19980606	     -0.06188849	      0.88281579	     -0.00053857	     -0.21623973	      0.00270063	      0.00034165	     20.22489462
      2.66902353	     -0.05855459	     -0.00081015	     -0.19974958	     -0.06188405	      0.88281637	     -0.00053792	     -0.21622421	      0.00269671	      0.00036054	     20.39169941
      2.67023578	     -0.05851333	     -0.00081229	     -0.19970821	     -0.06188078	      0.88281681	     -0.00053745	     -0.21621274	      0.00269329	      0.00037386	     20.33940657
      2.67144802	     -0.05847313	     -0.00081644	     -0.19966783	     -0.06187752	      0.88281727	     -0.00053697	     -0.21620125	      0.00268905	      0.00038654	     20.41495890
      2.67318467	     -0.05841643	     -0.00082113	     -0.19961091	     -0.06187286	      0.88281796	     -0.00053630	     -0.21618481	      0.00268201	      0.00040369	     20.46350808
      2.67466533	     -0.05836957	     -0.00082647	     -0.19956382	     -0.06186889	      0.88281857	     -0.00053573	     -0.21617082	      0.00267489	      0.00041727	     20.58101851
      2.67614599	     -0.05832338	     -0.00082968	     -0.19951745	     -0.06186494	      0.88281919	     -0.00053516	     -0.21615689	      0.00266706	      0.00042995	     20.59019274
      2.67762664	     -0.05827895	     -0.00083549	     -0.19947277	     -0.06186100	      0.88281984	     -0.00053460	     -0.21614303	      0.00265814	      0.00044159	     20.74357990
      2.67910730	     -0.05823475	     -0.00083776	     -0.19942839	     -0.06185707	      0.88282050	     -0.00053403	     -0.21612927	      0.00264864	      0.00045233	     20.72101177
      2.68036847	     -0.05819876	     -0.00084283	     -0.19939217	     -0.06185373	      0.88282108	     -0.00053356	     -0.21611762	      0.00263964	      0.00046063	     20.85532278
      2.68162964	     -0.05816300	     -0.00084550	     -0.19935624	     -0.06185041	      0.88282166	     -0.00053309	     -0.21610606	      0.00263024	      0.00046829	     20.88143352
      2.68323490	     -0.05811897	     -0.00085036	     -0.19931195	     -0.06184620	      0.88282242	     -0.00053250	     -0.21609146	      0.00261734	      0.00047698	     21.00354700
      2.68484016	     -0.05807543	     -0.00085294	     -0.19926819	     -0.06184201	      0.88282319	     -0.00053191	     -0.21607701	      0.00260375	      0.00048456	     21.02298698
      2.68609740	     -0.05804296	     -0.00085756	     -0.19923549	     -0.06183874	      0.88282380	     -0.00053145	     -0.21606580	      0.00259234	      0.00048964	     21.15876881
      2.68735464	     -0.05801060	     -0.00086001	     -0.19920294	     -0.06183549	      0.88282442	     -0.00053099	     -0.21605469	      0.00258061	      0.00049409	     21.19389998
      2.68899059	     -0.05797016	     -0.00086468	     -0.19916222	     -0.06183128	      0.88282524	     -0.00053041	     -0.21604039	      0.00256455	      0.00049879	     21.32564274
      2.69062654	     -0.05793023	     -0.00086687	     -0.19912206	     -0.06182710	      0.88282605	     -0.00052983	     -0.21602627	      0.00254792	      0.00050239	     21.34496975
      2.69182201	     -0.05790288	     -0.00087130	     -0.19909448	     -0.06182406	      0.88282666	     -0.00052941	     -0.21601607	      0.00253513	      0.00050423	     21.48293928
      2.69301747	     -0.05787543	     -0.00087360	     -0.19906684	     -0.06182104	      0.88282726	     -0.00052900	     -0.21600597	      0.00252214	      0.00050552	     21.52584024
      2.69474869	     -0.05783732	     -0.00087815	     -0.19902842	     -0.06181669	      0.88282814	     -0.00052841	     -0.21599152	      0.00250265	      0.00050634	     21.65871815
      2.69621768	     -0.05780553	     -0.00088058	     -0.19899642	     -0.06181302	      0.88282888	     -0.00052792	     -0.21597944	      0.00248569	      0.00050613	     21.69877854
      2.69768667	     -0.05777568	     -0.00088519	     -0.19896629	     -0.06180938	      0.88282962	     -0.00052743	     -0.21596751	      0.00246813	      0.00050505	     21.85303424
      2.69915566	     -0.05774566	     -0.00088695	     -0.19893604	     -0.06180577	      0.88283036	     -0.00052696	     -0.21595575	      0.00245033	      0.00050325	     21.86302422
      2.70062465	     -0.05771819	     -0.00089231	     -0.19890828	     -0.06180218	      0.88283110	     -0.00052649	     -0.21594414	      0.00243189	      0.00050064	     22.06259899
      2.70187146	     -0.05769393	     -0.00089343	     -0.19888384	     -0.06179916	      0.88283172	     -0.00052609	     -0.21593443	      0.00241614	      0.00049796	     22.04042575
      2.70311826	     -0.05767159	     -0.00089695	     -0.19886127	     -0.06179616	      0.88283234	     -0.00052571	     -0.21592484	      0.00239996	      0.00049480	     22.14795607
      2.70471503	     -0.05764336	     -0.00089981	     -0.19883276	     -0.06179234	      0.88283313	     -0.00052522	     -0.21591276	      0.00237895	      0.00049019	     22.20785458
      2.70631180	     -0.05761742	     -0.00090488	     -0.19880651	     -0.06178856	      0.88283391	     -0.00052474	     -0.21590088	      0.00235739	      0.00048494	     22.38807592
      2.70755694	     -0.05759654	     -0.00090598	     -0.19878545	     -0.06178564	      0.88283451	     -0.00052438	     -0.21589178	      0.00234048	      0.00048055	     22.37394343
      2.70880209	     -0.05757746	     -0.00090926	     -0.19876613	     -0.06178273	      0.88283510	     -0.00052402	     -0.21588281	      0.00232320	      0.00047582	     22.47612263
      2.71042927	     -0.05755257	     -0.00091180	     -0.19874098	     -0.06177897	      0.88283587	     -0.00052356	     -0.21587128	      0.00230039	      0.00046933	     22.53529324
      2.71205645	     -0.05753011	     -0.00091677	     -0.19871820	     -0.06177525	      0.88283663	     -0.00052311	     -0.21585995	      0.00227708	      0.00046245	     22.72504570
      2.71324090	     -0.05751266	     -0.00091725	     -0.19870058	     -0.06177256	      0.88283718	     -0.00052280	     -0.21585186	      0.00226006	      0.00045732	     22.69538271
      2.71442535	     -0.05749702	     -0.00091990	     -0.19868473	     -0.06176989	      0.88283771	     -0.00052248	     -0.21584387	      0.00224275	      0.00045202	     22.78148537
      2.71614902	     -0.05747444	     -0.00092229	     -0.19866187	     -0.06176605	      0.88283849	     -0.00052204	     -0.21583246	      0.00221734	      0.00044417	     22.84947260
      2.71760967	     -0.05745707	     -0.00092567	     -0.19864423	     -0.06176283	      0.88283913	     -0.00052167	     -0.21582297	      0.00219547	      0.00043737	     22.97069155
      2.71907033	     -0.05743896	     -0.00092662	     -0.19862590	     -0.06175964	      0.88283976	     -0.00052132	     -0.21581367	      0.00217348	      0.00043054	     22.99092336
      2.72053099	     -0.05742351	     -0.00093046	     -0.19861017	     -0.06175648	      0.88284039	     -0.00052097	     -0.21580453	      0.00215113	      0.00042364	     23.13944035
      2.72199165	     -0.05740614	     -0.00093026	     -0.19859262	     -0.06175335	      0.88284100	     -0.00052063	     -0.21579558	      0.00212876	      0.00041680	     23.12491426
      2.72322612	     -0.05739448	     -0.00093363	     -0.19858072	     -0.06175074	      0.88284151	     -0.00052035	     -0.21578813	      0.00210952	      0.00041097	     23.24483602
      2.72446059	     -0.05738157	     -0.00093437	     -0.19856762	     -0.06174814	      0.88284202	     -0.00052008	     -0.21578082	      0.00209026	      0.00040520	     23.26954845
      2.72605398	     -0.05736691	     -0.00093695	     -0.19855268	     -0.06174483	      0.88284266	     -0.00051974	     -0.21577155	      0.00206514	      0.00039774	     23.37477882
      2.72764736	     -0.05735127	     -0.00093700	     -0.19853684	     -0.06174156	      0.88284328	     -0.00051941	     -0.21576249	      0.00203992	      0.00039037	     23.39095840
      2.72888218	     -0.05734190	     -0.00093993	     -0.19852723	     -0.06173906	      0.88284376	     -0.00051917	     -0.21575559	      0.00202012	      0.00038466	     23.49950077
      2.73011699	     -0.05733117	     -0.00094039	     -0.19851632	     -0.06173657	      0.88284423	     -0.00051893	     -0.21574882	      0.00200031	      0.00037902	     23.52313652
      2.73174121	     -0.05731909	     -0.00094262	     -0.19850397	     -0.06173335	      0.88284484	     -0.00051863	     -0.21574009	      0.00197406	      0.00037166	     23.62092287
      2.73336544	     -0.05730564	     -0.00094200	     -0.19849031	     -0.06173016	      0.88284544	     -0.00051834	     -0.21573157	      0.00194777	      0.00036443	     23.62887208
      2.73454000	     -0.05729926	     -0.00094475	     -0.19848371	     -0.06172789	      0.88284587	     -0.00051814	     -0.21572552	      0.00192853	      0.00035923	     23.72238393
      2.73571456	     -0.05729155	     -0.00094507	     -0.19847583	     -0.06172563	      0.88284629	     -0.00051795	     -0.21571959	      0.00190929	      0.00035412	     23.74466922
      2.73743809	     -0.05728268	     -0.00094687	     -0.19846669	     -0.06172237	      0.88284689	     -0.00051767	     -0.21571110	      0.00188089	      0.00034669	     23.82652315
      2.73889391	     -0.05727508	     -0.00094676	     -0.19845888	     -0.06171964	      0.88284739	     -0.00051746	     -0.21570415	      0.00185685	      0.00034048	     23.84199520
      2.74034973	     -0.05727100	     -0.00094906	     -0.19845455	     -0.06171696	      0.88284788	     -0.00051725	     -0.21569739	      0.00183265	      0.00033426	     23.93591645
      2.74180555	     -0.05726540	     -0.00094810	     -0.19844878	     -0.06171431	      0.88284836	     -0.00051705	     -0.21569088	      0.00180850	      0.00032806	     23.92829977
      2.74311545	     -0.05726466	     -0.00095058	     -0.19844779	     -0.06171195	      0.88284879	     -0.00051688	     -0.21568521	      0.00178662	      0.00032240	     24.01519606
      2.74442534	     -0.05726236	     -0.00095014	     -0.19844533	     -0.06170963	      0.88284921	     -0.00051672	     -0.21567975	      0.00176480	      0.00031672	     24.01616750
      2.74573524	     -0.05726291	     -0.00095168	     -0.19844566	     -0.06170733	      0.88284962	     -0.00051657	     -0.21567451	      0.00174290	      0.00031095	     24.07144962
      2.74738841	     -0.05726397	     -0.00095144	     -0.19844649	     -0.06170447	      0.88285013	     -0.00051640	     -0.21566827	      0.00171530	      0.00030353	     24.08554981
      2.74871760	     -0.05726931	     -0.00095362	     -0.19845161	     -0.06170221	      0.88285053	     -0.00051626	     -0.21566354	      0.00169308	      0.00029736	     24.15259032
      2.75004679	     -0.05727407	     -0.00095313	     -0.19845620	     -0.06169997	      0.88285092	     -0.00051614	     -0.21565914	      0.00167098	      0.00029100	     24.15176511
      2.75137598	     -0.05728327	     -0.00095450	     -0.19846519	     -0.06169777	      0.88285130	     -0.00051602	     -0.21565505	      0.00164891	      0.00028433	     24.19533042
      2.75301645	     -0.05729546	     -0.00095377	     -0.19847717	     -0.06169508	      0.88285176	     -0.00051589	     -0.21565053	      0.00162191	      0.00027562	     24.20329282
      2.75432422	     -0.05731011	     -0.00095562	     -0.19849161	     -0.06169298	      0.88285211	     -0.00051580	     -0.21564734	      0.00160051	      0.00026820	     24.25612094
      2.75563199	     -0.05732375	     -0.00095468	     -0.19850512	     -0.06169090	      0.88285246	     -0.00051571	     -0.21564455	      0.00157936	      0.00026035	     24.25554413
      2.75693976	     -0.05734077	     -0.00095524	     -0.19852196	     -0.06168884	      0.88285280	     -0.00051563	     -0.21564213	      0.00155842	      0.00025201	     24.28957516
      2.75864523	     -0.05736273	     -0.00095352	     -0.19854376	     -0.06168621	      0.88285322	     -0.00051554	     -0.21563957	      0.00153160	      0.00024036	     24.29889636
      2.75994354	     -0.05738350	     -0.00095435	     -0.19856437	     -0.06168423	      0.88285352	     -0.00051547	     -0.21563803	      0.00151149	      0.00023087	     24.34073822
      2.76124185	     -0.05740279	     -0.00095245	     -0.19858355	     -0.06168228	      0.88285381	     -0.00051542	     -0.21563686	      0.00149177	      0.00022086	     24.33697532
      2.76280347	     -0.05743037	     -0.00095212	     -0.19861098	     -0.06167997	      0.88285415	     -0.00051536	     -0.21563592	      0.00146848	      0.00020805	     24.37626957
      2.76420672	     -0.05745406	     -0.00094900	     -0.19863461	     -0.06167793	      0.88285443	     -0.00051532	     -0.21563553	      0.00144808	      0.00019583	     24.36148375
      2.76560997	     -0.05748261	     -0.00094874	     -0.19866303	     -0.06167591	      0.88285470	     -0.00051528	     -0.21563555	      0.00142811	      0.00018285	     24.40357751
      2.76701322	     -0.05750904	     -0.00094495	     -0.19868943	     -0.06167392	      0.88285495	     -0.00051525	     -0.21563599	      0.00140872	      0.00016917	     24.38127588
      2.76841647	     -0.05754048	     -0.00094430	     -0.19872077	     -0.06167196	      0.88285517	     -0.00051524	     -0.21563682	      0.00138978	      0.00015471	     24.42582386
      2.76981972	     -0.05756916	     -0.00093986	     -0.19874944	     -0.06167002	      0.88285538	     -0.00051523	     -0.21563806	      0.00137149	      0.00013953	     24.39583574
      2.77122297	     -0.05760268	     -0.00093883	     -0.19878289	     -0.06166811	      0.88285556	     -0.00051523	     -0.21563965	      0.00135373	      0.00012361	     24.44388674
      2.77262622	     -0.05763279	     -0.00093369	     -0.19881303	     -0.06166622	      0.88285573	     -0.00051523	     -0.21564161	      0.00133669	      0.00010704	     24.40137677
      2.77402947	     -0.05766724	     -0.00093219	     -0.19884744	     -0.06166435	      0.88285586	     -0.00051525	     -0.21564387	      0.00132019	      0.00008977	     24.45516418
      2.77543272	     -0.05769763	     -0.00092629	     -0.19887789	     -0.06166251	      0.88285598	     -0.00051527	     -0.21564643	      0.00130451	      0.00007193	     24.39658697
      2.77683597	     -0.05773231	     -0.00092435	     -0.19891256	     -0.06166069	      0.88285607	     -0.00051530	     -0.21564921	      0.00128941	      0.00005343	     24.45951569
      2.77823921	     -0.05776331	     -0.00091785	     -0.19894365	     -0.06165889	      0.88285613	     -0.00051534	     -0.21565224	      0.00127516	      0.00003440	     24.37932485
      2.77964246	     -0.05779938	     -0.00091573	     -0.19897972	     -0.06165711	      0.88285616	     -0.00051539	     -0.21565548	      0.00126151	      0.00001471	     24.45521750
      2.78104571	     -0.05783161	     -0.00090888	     -0.19901207	     -0.06165535	      0.88285617	     -0.00051545	     -0.21565896	      0.00124880	     -0.00000548	     24.35707800
      2.78244896	     -0.05786853	     -0.00090676	     -0.19904902	     -0.06165361	      0.88285615	     -0.00051552	     -0.21566263	      0.00123675	     -0.00002627	     24.45153884
      2.78371148	     -0.05789863	     -0.00090083	     -0.19907924	     -0.06165205	      0.88285610	     -0.00051559	     -0.21566612	      0.00122677	     -0.00004532	     24.35244468
      2.78497399	     -0.05793130	     -0.00089768	     -0.19911197	     -0.06165051	      0.88285603	     -0.00051566	     -0.21566975	      0.00121738	     -0.00006474	     24.38521418
      2.78650751	     -0.05796913	     -0.00089189	     -0.19914993	     -0.06164865	      0.88285591	     -0.00051577	     -0.21567436	      0.00120693	     -0.00008865	     24.32937753
      2.78804104	     -0.05800926	     -0.00088848	     -0.19919015	     -0.06164681	      0.88285576	     -0.00051588	     -0.21567916	      0.00119737	     -0.00011288	     24.39823284
      2.78933334	     -0.05804135	     -0.00088268	     -0.19922237	     -0.06164527	      0.88285560	     -0.00051599	     -0.21568338	      0.00119021	     -0.00013342	     24.28637752
      2.79062565	     -0.05807530	     -0.00087932	     -0.19925642	     -0.06164373	      0.88285542	     -0.00051610	     -0.21568773	      0.00118366	     -0.00015412	     24.31956002
      2.79191796	     -0.05810816	     -0.00087443	     -0.19928943	     -0.06164221	      0.88285520	     -0.00051622	     -0.21569222	      0.00117792	     -0.00017485	     24.26660150
      2.79366542	     -0.05815430	     -0.00086949	     -0.19933573	     -0.06164015	      0.88285487	     -0.00051639	     -0.21569846	      0.00117122	     -0.00020288	     24.30225734
      2.79497758	     -0.05818838	     -0.00086366	     -0.19936999	     -0.06163862	      0.88285459	     -0.00051653	     -0.21570332	      0.00116716	     -0.00022381	     24.18507532
      2.79628973	     -0.05822417	     -0.00085993	     -0.19940592	     -0.06163709	      0.88285429	     -0.00051668	     -0.21570833	      0.00116375	     -0.00024466	     24.20950260
      2.79760189	     -0.05825900	     -0.00085469	     -0.19944093	     -0.06163557	      0.88285395	     -0.00051683	     -0.21571348	      0.00116122	     -0.00026532	     24.14144533
      2.79934334	     -0.05830589	     -0.00084937	     -0.19948804	     -0.06163355	      0.88285346	     -0.00051704	     -0.21572050	      0.00115899	     -0.00029240	     24.17946102
      2.80063547	     -0.05833941	     -0.00084325	     -0.19952178	     -0.06163205	      0.88285307	     -0.00051721	     -0.21572585	      0.00115837	     -0.00031207	     24.04775174
      2.80192761	     -0.05837334	     -0.00083902	     -0.19955588	     -0.06163055	      0.88285266	     -0.00051738	     -0.21573129	      0.00115839	     -0.00033137	     24.06458800
      2.80351921	     -0.05841373	     -0.00083176	     -0.19959656	     -0.06162871	      0.88285211	     -0.00051760	     -0.21573811	      0.00115953	     -0.00035444	     23.95101252
      2.80493867	     -0.05845071	     -0.00082722	     -0.19963375	     -0.06162706	      0.88285160	     -0.00051780	     -0.21574428	      0.00116133	     -0.00037438	     23.99849216
      2.80635812	     -0.05848608	     -0.00081985	     -0.19966941	     -0.06162541	      0.88285105	     -0.00051801	     -0.21575055	      0.00116417	     -0.00039358	     23.84757248
      2.80777758	     -0.05852142	     -0.00081498	     -0.19970500	     -0.06162375	      0.88285048	     -0.00051823	     -0.21575688	      0.00116767	     -0.00041207	     23.90992614
      2.80919703	     -0.05855463	     -0.00080690	     -0.19973852	     -0.06162209	      0.88284988	     -0.00051845	     -0.21576325	      0.00117219	     -0.00042967	     23.73581233
      2.81061649	     -0.05858857	     -0.00080178	     -0.19977273	     -0.06162043	      0.88284926	     -0.00051867	     -0.21576965	      0.00117724	     -0.00044649	     23.80634597
      2.81203595	     -0.05862094	     -0.00079311	     -0.19980545	     -0.06161875	      0.88284861	     -0.00051890	     -0.21577609	      0.00118331	     -0.00046239	     23.61132116
      2.81345540	     -0.05865361	     -0.00078789	     -0.19983839	     -0.06161707	      0.88284795	     -0.00051914	     -0.21578253	      0.00118988	     -0.00047753	     23.70527859
      2.81487486	     -0.05868443	     -0.00077879	     -0.19986958	     -0.06161537	      0.88284726	     -0.00051938	     -0.21578898	      0.00119753	     -0.00049173	     23.48920544
      2.81629431	     -0.05871574	     -0.00077365	     -0.19990119	     -0.06161367	      0.88284655	     -0.00051962	     -0.21579540	      0.00120566	     -0.00050516	     23.60338108
      2.81755696	     -0.05874238	     -0.00076572	     -0.19992817	     -0.06161214	      0.88284591	     -0.00051984	     -0.21580110	      0.00121380	     -0.00051628	     23.40832084
      2.81881961	     -0.05876892	     -0.00076005	     -0.19995499	     -0.06161060	      0.88284525	     -0.00052007	     -0.21580676	      0.00122235	     -0.00052676	     23.41536071
      2.82037915	     -0.05880038	     -0.00075138	     -0.19998686	     -0.06160869	      0.88284442	     -0.00052035	     -0.21581371	      0.00123383	     -0.00053871	     23.28698233
      2.82193870	     -0.05883053	     -0.00074470	     -0.20001737	     -0.06160675	      0.88284357	     -0.00052063	     -0.21582056	      0.00124599	     -0.00054963	     23.34437985
      2.82323278	     -0.05885417	     -0.00073676	     -0.20004138	     -0.06160513	      0.88284285	     -0.00052088	     -0.21582616	      0.00125694	     -0.00055782	     23.15860968
      2.82452686	     -0.05887725	     -0.00073095	     -0.20006478	     -0.06160350	      0.88284212	     -0.00052112	     -0.21583165	      0.00126825	     -0.00056532	     23.16654268
      2.82608988	     -0.05890369	     -0.00072226	     -0.20009164	     -0.06160151	      0.88284123	     -0.00052142	     -0.21583814	      0.00128273	     -0.00057338	     23.02294684
      2.82765290	     -0.05892978	     -0.00071600	     -0.20011811	     -0.06159949	      0.88284033	     -0.00052172	     -0.21584447	      0.00129775	     -0.00058052	     23.09695802
      2.82890529	     -0.05894995	     -0.00070848	     -0.20013864	     -0.06159786	      0.88283960	     -0.00052197	     -0.21584943	      0.00131054	     -0.00058553	     22.89546234
      2.83015768	     -0.05896982	     -0.00070308	     -0.20015883	     -0.06159621	      0.88283887	     -0.00052221	     -0.21585429	      0.00132359	     -0.00059005	     22.89433049
      2.83177896	     -0.05899407	     -0.00069475	     -0.20018352	     -0.06159405	      0.88283790	     -0.00052254	     -0.21586043	      0.00134131	     -0.00059511	     22.76233758
      2.83340024	     -0.05901694	     -0.00068870	     -0.20020678	     -0.06159186	      0.88283694	     -0.00052287	     -0.21586636	      0.00135958	     -0.00059940	     22.84469626
      2.83462006	     -0.05903255	     -0.00068167	     -0.20022276	     -0.06159019	      0.88283620	     -0.00052312	     -0.21587067	      0.00137402	     -0.00060202	     22.64013389
      2.83583988	     -0.05904713	     -0.00067664	     -0.20023764	     -0.06158851	      0.88283547	     -0.00052337	     -0.21587483	      0.00138864	     -0.00060423	     22.63245802
      2.83752844	     -0.05906457	     -0.00066851	     -0.20025555	     -0.06158614	      0.88283445	     -0.00052372	     -0.21588029	      0.00140955	     -0.00060650	     22.50996598
      2.83921700	     -0.05907895	     -0.00066262	     -0.20027035	     -0.06158375	      0.88283342	     -0.00052407	     -0.21588533	      0.00143088	     -0.00060792	     22.60725295
      2.84038348	     -0.05908681	     -0.00065603	     -0.20027855	     -0.06158207	      0.88283271	     -0.00052431	     -0.21588855	      0.00144618	     -0.00060827	     22.39490343
      2.84154997	     -0.05909356	     -0.00065143	     -0.20028560	     -0.06158037	      0.88283200	     -0.00052456	     -0.21589152	      0.00146152	     -0.00060822	     22.37877823
      2.84335734	     -0.05910178	     -0.00064363	     -0.20029430	     -0.06157771	      0.88283090	     -0.00052494	     -0.21589565	      0.00148579	     -0.00060726	     22.26366030
      2.84484567	     -0.05910658	     -0.00063859	     -0.20029946	     -0.06157548	      0.88283000	     -0.00052526	     -0.21589861	      0.00150603	     -0.00060572	     22.27767380
      2.84633401	     -0.05910928	     -0.00063194	     -0.20030257	     -0.06157322	      0.88282910	     -0.00052558	     -0.21590115	      0.00152671	     -0.00060345	     22.11709691
      2.84782235	     -0.05911025	     -0.00062807	     -0.20030387	     -0.06157094	      0.88282820	     -0.00052590	     -0.21590326	      0.00154738	     -0.00060059	     22.19912513
      2.84914889	     -0.05910921	     -0.00062222	     -0.20030319	     -0.06156887	      0.88282741	     -0.00052618	     -0.21590477	      0.00156624	     -0.00059744	     22.01616822
      2.85047542	     -0.05910661	     -0.00061876	     -0.20030088	     -0.06156678	      0.88282662	     -0.00052647	     -0.21590593	      0.00158502	     -0.00059386	     22.04603927
      2.85180195	     -0.05910215	     -0.00061408	     -0.20029674	     -0.06156467	      0.88282583	     -0.00052675	     -0.21590671	      0.00160408	     -0.00058976	     21.94656896
      2.85351431	     -0.05909403	     -0.00060989	     -0.20028900	     -0.06156190	      0.88282483	     -0.00052712	     -0.21590715	      0.00162865	     -0.00058383	     21.97208654
      2.85486638	     -0.05908559	     -0.00060498	     -0.20028088	     -0.06155968	      0.88282404	     -0.00052741	     -0.21590705	      0.00164831	     -0.00057859	     21.82019868
      2.85621844	     -0.05907568	     -0.00060231	     -0.20027125	     -0.06155744	      0.88282326	     -0.00052770	     -0.21590654	      0.00166782	     -0.00057295	     21.85140795
      2.85757050	     -0.05906418	     -0.00059850	     -0.20026004	     -0.06155517	      0.88282249	     -0.00052799	     -0.21590562	      0.00168749	     -0.00056684	     21.75720530
      2.85926612	     -0.05904775	     -0.00059581	     -0.20024392	     -0.06155229	      0.88282154	     -0.00052835	     -0.21590391	      0.00171197	     -0.00055858	     21.80253920
      2.86059745	     -0.05903313	     -0.00059205	     -0.20022958	     -0.06155000	      0.88282080	     -0.00052863	     -0.21590212	      0.00173135	     -0.00055153	     21.66016442
      2.86192879	     -0.05901736	     -0.00059050	     -0.20021404	     -0.06154768	      0.88282007	     -0.00052891	     -0.21589996	      0.00175047	     -0.00054408	     21.69158895
      2.86326012	     -0.05900028	     -0.00058791	     -0.20019720	     -0.06154534	      0.88281935	     -0.00052918	     -0.21589742	      0.00176961	     -0.00053614	     21.61862842
      2.86502676	     -0.05897583	     -0.00058634	     -0.20017303	     -0.06154219	      0.88281842	     -0.00052955	     -0.21589349	      0.00179463	     -0.00052491	     21.66377390
      2.86635015	     -0.05895600	     -0.00058357	     -0.20015344	     -0.06153980	      0.88281773	     -0.00052981	     -0.21589014	      0.00181335	     -0.00051588	     21.54267403
      2.86767354	     -0.05893529	     -0.00058282	     -0.20013292	     -0.06153739	      0.88281705	     -0.00053007	     -0.21588645	      0.00183166	     -0.00050640	     21.57642459
      2.86928093	     -0.05890871	     -0.00058038	     -0.20010659	     -0.06153443	      0.88281625	     -0.00053038	     -0.21588152	      0.00185374	     -0.00049418	     21.49212277
      2.87071607	     -0.05888394	     -0.00058023	     -0.20008199	     -0.06153175	      0.88281554	     -0.00053066	     -0.21587673	      0.00187292	     -0.00048271	     21.56268098
      2.87215122	     -0.05885795	     -0.00057779	     -0.20005622	     -0.06152905	      0.88281486	     -0.00053092	     -0.21587159	      0.00189203	     -0.00047064	     21.45770068
      2.87358636	     -0.05883104	     -0.00057791	     -0.20002946	     -0.06152632	      0.88281419	     -0.00053118	     -0.21586611	      0.00191055	     -0.00045813	     21.54066860
      2.87502151	     -0.05880265	     -0.00057545	     -0.20000128	     -0.06152357	      0.88281355	     -0.00053142	     -0.21586029	      0.00192900	     -0.00044509	     21.44091503
      2.87645666	     -0.05877320	     -0.00057575	     -0.19997196	     -0.06152079	      0.88281292	     -0.00053166	     -0.21585413	      0.00194683	     -0.00043169	     21.53849377
      2.87789180	     -0.05874230	     -0.00057328	     -0.19994126	     -0.06151798	      0.88281231	     -0.00053189	     -0.21584765	      0.00196457	     -0.00041779	     21.43989107
      2.87932695	     -0.05871057	     -0.00057386	     -0.19990964	     -0.06151515	      0.88281172	     -0.00053212	     -0.21584083	      0.00198162	     -0.00040359	     21.54954629
      2.88076209	     -0.05867765	     -0.00057145	     -0.19987690	     -0.06151229	      0.88281115	     -0.00053233	     -0.21583371	      0.00199858	     -0.00038894	     21.44707733
      2.88219724	     -0.05864391	     -0.00057236	     -0.19984325	     -0.06150941	      0.88281060	     -0.00053253	     -0.21582627	      0.00201480	     -0.00037407	     21.57114644
      2.88363239	     -0.05860876	     -0.00056996	     -0.19980827	     -0.06150651	      0.88281008	     -0.00053272	     -0.21581854	      0.00203095	     -0.00035881	     21.46384105
      2.88506753	     -0.05857295	     -0.00057124	     -0.19977253	     -0.06150358	      0.88280957	     -0.00053290	     -0.21581050	      0.00204632	     -0.00034339	     21.60358868
      2.88650268	     -0.05853602	     -0.00056888	     -0.19973573	     -0.06150064	      0.88280909	     -0.00053306	     -0.21580219	      0.00206162	     -0.00032763	     21.48716547
      2.88778754	     -0.05850251	     -0.00057008	     -0.19970228	     -0.06149798	      0.88280868	     -0.00053320	     -0.21579450	      0.00207460	     -0.00031345	     21.59430433
      2.88907239	     -0.05846819	     -0.00056913	     -0.19966805	     -0.06149531	      0.88280828	     -0.00053333	     -0.21578660	      0.00208743	     -0.00029909	     21.55643089
      2.89063820	     -0.05842559	     -0.00056975	     -0.19962550	     -0.06149202	      0.88280783	     -0.00053348	     -0.21577669	      0.00210236	     -0.00028150	     21.63107310
      2.89220400	     -0.05838175	     -0.00056850	     -0.19958175	     -0.06148872	      0.88280740	     -0.00053362	     -0.21576648	      0.00211687	     -0.00026374	     21.57470608
      2.89350982	     -0.05834448	     -0.00057000	     -0.19954449	     -0.06148595	      0.88280707	     -0.00053372	     -0.21575772	      0.00212821	     -0.00024893	     21.68768578
      2.89481563	     -0.05830623	     -0.00056952	     -0.19950629	     -0.06148316	      0.88280675	     -0.00053381	     -0.21574874	      0.00213922	     -0.00023402	     21.66246481
      2.89638747	     -0.05825937	     -0.00057080	     -0.19945944	     -0.06147979	      0.88280640	     -0.00053390	     -0.21573765	      0.00215156	     -0.00021610	     21.75797249
      2.89795931	     -0.05821150	     -0.00056995	     -0.19941161	     -0.06147640	      0.88280607	     -0.00053398	     -0.21572626	      0.00216326	     -0.00019810	     21.70318341
      2.89921496	     -0.05817299	     -0.00057198	     -0.19937306	     -0.06147368	      0.88280583	     -0.00053404	     -0.21571696	      0.00217174	     -0.00018380	     21.82343161
      2.90047062	     -0.05813395	     -0.00057208	     -0.19933401	     -0.06147095	      0.88280561	     -0.00053408	     -0.21570747	      0.00217987	     -0.00016948	     21.81444299
      2.90210297	     -0.05808305	     -0.00057383	     -0.19928306	     -0.06146738	      0.88280535	     -0.00053413	     -0.21569489	      0.00218950	     -0.00015099	     21.90893231
      2.90373532	     -0.05803168	     -0.00057364	     -0.19923167	     -0.06146380	      0.88280512	     -0.00053415	     -0.21568206	      0.00219846	     -0.00013257	     21.86831688
      2.90494721	     -0.05799357	     -0.00057620	     -0.19919348	     -0.06146113	      0.88280497	     -0.00053416	     -0.21567237	      0.00220430	     -0.00011908	     21.99366379
      2.90615910	     -0.05795519	     -0.00057695	     -0.19915505	     -0.06145846	      0.88280483	     -0.00053416	     -0.21566256	      0.00220988	     -0.00010562	     22.00055697
      2.90786714	     -0.05790132	     -0.00057943	     -0.19910107	     -0.06145468	      0.88280467	     -0.00053415	     -0.21564854	      0.00221682	     -0.00008688	     22.09921421
      2.90940088	     -0.05785304	     -0.00058031	     -0.19905270	     -0.06145127	      0.88280455	     -0.00053412	     -0.21563578	      0.00222241	     -0.00007023	     22.08718394
      2.91093463	     -0.05780548	     -0.00058418	     -0.19900499	     -0.06144786	      0.88280445	     -0.00053407	     -0.21562289	      0.00222696	     -0.00005392	     22.27368477
      2.91215698	     -0.05776771	     -0.00058447	     -0.19896715	     -0.06144513	      0.88280439	     -0.00053402	     -0.21561255	      0.00223032	     -0.00004105	     22.20425056
      2.91337934	     -0.05773057	     -0.00058693	     -0.19892988	     -0.06144241	      0.88280435	     -0.00053397	     -0.21560215	      0.00223301	     -0.00002845	     22.28771756
      2.91503761	     -0.05768080	     -0.00058914	     -0.19887996	     -0.06143870	      0.88280432	     -0.00053388	     -0.21558799	      0.00223602	     -0.00001167	     22.31874058
      2.91669589	     -0.05763202	     -0.00059363	     -0.19883095	     -0.06143499	      0.88280431	     -0.00053377	     -0.21557378	      0.00223794	      0.00000464	     22.50478622
      2.91789164	     -0.05759713	     -0.00059445	     -0.19879595	     -0.06143231	      0.88280432	     -0.00053367	     -0.21556352	      0.00223898	      0.00001621	     22.44584204
      2.91908738	     -0.05756299	     -0.00059731	     -0.19876165	     -0.06142964	      0.88280435	     -0.00053357	     -0.21555327	      0.00223934	      0.00002750	     22.53105559
      2.92081527	     -0.05751442	     -0.00060049	     -0.19871286	     -0.06142577	      0.88280441	     -0.00053341	     -0.21553848	      0.00223903	      0.00004344	     22.58516456
      2.92227437	     -0.05747444	     -0.00060466	     -0.19867265	     -0.06142250	      0.88280448	     -0.00053326	     -0.21552603	      0.00223771	      0.00005648	     22.72130575
      2.92373347	     -0.05743522	     -0.00060701	     -0.19863324	     -0.06141924	      0.88280458	     -0.00053309	     -0.21551362	      0.00223566	      0.00006921	     22.72838195
      2.92519258	     -0.05739739	     -0.00061198	     -0.19859514	     -0.06141598	      0.88280469	     -0.00053291	     -0.21550129	      0.00223246	      0.00008150	     22.90485106
      2.92665168	     -0.05736034	     -0.00061398	     -0.19855788	     -0.06141272	      0.88280481	     -0.00053272	     -0.21548905	      0.00222860	      0.00009345	     22.87886679
      2.92792164	     -0.05732934	     -0.00061881	     -0.19852662	     -0.06140990	      0.88280494	     -0.00053254	     -0.21547848	      0.00222422	      0.00010344	     23.04540869
      2.92919159	     -0.05729881	     -0.00062151	     -0.19849588	     -0.06140707	      0.88280508	     -0.00053235	     -0.21546801	      0.00221935	      0.00011320	     23.07536574
      2.93074783	     -0.05726246	     -0.00062660	     -0.19845921	     -0.06140363	      0.88280526	     -0.00053210	     -0.21545531	      0.00221229	      0.00012475	     23.23162811
      2.93230406	     -0.05722726	     -0.00062969	     -0.19842374	     -0.06140019	      0.88280546	     -0.00053184	     -0.21544278	      0.00220439	      0.00013595	     23.25543781
      2.93356909	     -0.05719991	     -0.00063476	     -0.19839609	     -0.06139740	      0.88280564	     -0.00053162	     -0.21543272	      0.00219701	      0.00014467	     23.42855224
      2.93483412	     -0.05717318	     -0.00063779	     -0.19836912	     -0.06139463	      0.88280583	     -0.00053138	     -0.21542280	      0.00218920	      0.00015317	     23.47332791
      2.93641519	     -0.05714116	     -0.00064318	     -0.19833675	     -0.06139118	      0.88280608	     -0.00053108	     -0.21541057	      0.00217850	      0.00016329	     23.64526992
      2.93799626	     -0.05711017	     -0.00064635	     -0.19830545	     -0.06138774	      0.88280635	     -0.00053076	     -0.21539855	      0.00216717	      0.00017293	     23.68046866
      2.93920932	     -0.05708761	     -0.00065144	     -0.19828259	     -0.06138512	      0.88280656	     -0.00053050	     -0.21538948	      0.00215771	      0.00017986	     23.86575415
      2.94042238	     -0.05706566	     -0.00065458	     -0.19826037	     -0.06138251	      0.88280678	     -0.00053024	     -0.21538053	      0.00214799	      0.00018650	     23.92786629
      2.94207449	     -0.05703728	     -0.00066026	     -0.19823159	     -0.06137897	      0.88280710	     -0.00052986	     -0.21536856	      0.00213398	      0.00019495	     24.10869010
      2.94372661	     -0.05701019	     -0.00066384	     -0.19820416	     -0.06137546	      0.88280743	     -0.00052948	     -0.21535684	      0.00211947	      0.00020281	     24.15394950
      2.94488524	     -0.05699240	     -0.00066905	     -0.19818606	     -0.06137301	      0.88280766	     -0.00052920	     -0.21534878	      0.00210870	      0.00020787	     24.34369388
      2.94604387	     -0.05697509	     -0.00067236	     -0.19816849	     -0.06137057	      0.88280791	     -0.00052891	     -0.21534085	      0.00209781	      0.00021267	     24.41560617
      2.94780117	     -0.05695032	     -0.00067847	     -0.19814328	     -0.06136690	      0.88280829	     -0.00052847	     -0.21532907	      0.00208067	      0.00021933	     24.60669371
      2.94925821	     -0.05693081	     -0.00068241	     -0.19812343	     -0.06136388	      0.88280861	     -0.00052809	     -0.21531953	      0.00206609	      0.00022434	     24.68068581
      2.95071526	     -0.05691247	     -0.00068830	     -0.19810471	     -0.06136088	      0.88280894	     -0.00052770	     -0.21531020	      0.00205095	      0.00022880	     24.89655258
      2.95217230	     -0.05689475	     -0.00069168	     -0.19808667	     -0.06135790	      0.88280928	     -0.00052730	     -0.21530107	      0.00203564	      0.00023284	     24.92353236
      2.95347784	     -0.05688006	     -0.00069742	     -0.19807162	     -0.06135525	      0.88280958	     -0.00052694	     -0.21529306	      0.00202142	      0.00023599	     25.13609128
      2.95478338	     -0.05686601	     -0.00070096	     -0.19805727	     -0.06135262	      0.88280989	     -0.00052657	     -0.21528522	      0.00200720	      0.00023884	     25.17907356
      2.95608892	     -0.05685304	     -0.00070600	     -0.19804396	     -0.06135001	      0.88281021	     -0.00052619	     -0.21527755	      0.00199270	      0.00024127	     25.33516686
      2.95774395	     -0.05683763	     -0.00071076	     -0.19802816	     -0.06134673	      0.88281061	     -0.00052571	     -0.21526807	      0.00197432	      0.00024389	     25.40977678
      2.95906635	     -0.05682647	     -0.00071651	     -0.19801664	     -0.06134413	      0.88281093	     -0.00052531	     -0.21526069	      0.00195940	      0.00024552	     25.60872299
      2.96038875	     -0.05681589	     -0.00072027	     -0.19800575	     -0.06134155	      0.88281126	     -0.00052492	     -0.21525349	      0.00194460	      0.00024686	     25.64835552
      2.96171115	     -0.05680621	     -0.00072550	     -0.19799573	     -0.06133899	      0.88281158	     -0.00052451	     -0.21524647	      0.00192961	      0.00024785	     25.80144487
      2.96335641	     -0.05679482	     -0.00073027	     -0.19798396	     -0.06133583	      0.88281199	     -0.00052400	     -0.21523797	      0.00191103	      0.00024875	     25.85620621
      2.96465540	     -0.05678666	     -0.00073601	     -0.19797545	     -0.06133335	      0.88281232	     -0.00052360	     -0.21523143	      0.00189609	      0.00024915	     26.04571023
      2.96595440	     -0.05677881	     -0.00073977	     -0.19796730	     -0.06133090	      0.88281264	     -0.00052319	     -0.21522506	      0.00188122	      0.00024943	     26.07453227
      2.96725339	     -0.05677166	     -0.00074481	     -0.19795982	     -0.06132847	      0.88281296	     -0.00052277	     -0.21521882	      0.00186613	      0.00024952	     26.20382386
      2.96896705	     -0.05676295	     -0.00074987	     -0.19795071	     -0.06132528	      0.88281339	     -0.00052222	     -0.21521083	      0.00184618	      0.00024952	     26.24874254
      2.97025464	     -0.05675725	     -0.00075552	     -0.19794467	     -0.06132292	      0.88281371	     -0.00052181	     -0.21520498	      0.00183092	      0.00024935	     26.42142215
      2.97154222	     -0.05675190	     -0.00075928	     -0.19793903	     -0.06132057	      0.88281403	     -0.00052139	     -0.21519928	      0.00181571	      0.00024916	     26.44084603
      2.97310512	     -0.05674642	     -0.00076556	     -0.19793315	     -0.06131775	      0.88281442	     -0.00052088	     -0.21519254	      0.00179699	      0.00024881	     26.60693666
      2.97450035	     -0.05674216	     -0.00076926	     -0.19792857	     -0.06131525	      0.88281477	     -0.00052042	     -0.21518669	      0.00178030	      0.00024848	     26.59229677
      2.97589558	     -0.05673890	     -0.00077533	     -0.19792495	     -0.06131278	      0.88281512	     -0.00051996	     -0.21518101	      0.00176331	      0.00024804	     26.77012614
      2.97729081	     -0.05673616	     -0.00077891	     -0.19792191	     -0.06131033	      0.88281546	     -0.00051950	     -0.21517551	      0.00174641	      0.00024764	     26.73833706
      2.97868605	     -0.05673457	     -0.00078506	     -0.19791995	     -0.06130791	      0.88281581	     -0.00051903	     -0.21517017	      0.00172921	      0.00024715	     26.91830712
      2.98008128	     -0.05673354	     -0.00078848	     -0.19791862	     -0.06130551	      0.88281615	     -0.00051857	     -0.21516502	      0.00171218	      0.00024672	     26.86919647
      2.98147651	     -0.05673351	     -0.00079489	     -0.19791821	     -0.06130313	      0.88281650	     -0.00051811	     -0.21516007	      0.00169484	      0.00024622	     27.05303498
      2.98287174	     -0.05673467	     -0.00079834	     -0.19791908	     -0.06130078	      0.88281684	     -0.00051764	     -0.21515534	      0.00167765	      0.00024579	     26.98328870
      2.98426697	     -0.05673734	     -0.00080488	     -0.19792137	     -0.06129845	      0.88281718	     -0.00051718	     -0.21515084	      0.00166012	      0.00024525	     27.17461041
      2.98566220	     -0.05674070	     -0.00080809	     -0.19792444	     -0.06129614	      0.88281752	     -0.00051672	     -0.21514659	      0.00164277	      0.00024477	     27.08562281
      2.98705744	     -0.05674549	     -0.00081469	     -0.19792885	     -0.06129386	      0.88281787	     -0.00051626	     -0.21514258	      0.00162510	      0.00024415	     27.28545239
      2.98845267	     -0.05675101	     -0.00081759	     -0.19793410	     -0.06129161	      0.88281821	     -0.00051580	     -0.21513882	      0.00160769	      0.00024357	     27.17163359
      2.98984790	     -0.05675828	     -0.00082426	     -0.19794099	     -0.06128938	      0.88281854	     -0.00051535	     -0.21513531	      0.00158995	      0.00024282	     27.38128807
      2.99109007	     -0.05676585	     -0.00082693	     -0.19794831	     -0.06128741	      0.88281885	     -0.00051494	     -0.21513242	      0.00157436	      0.00024215	     27.27240456
      2.99233224	     -0.05677525	     -0.00083181	     -0.19795741	     -0.06128547	      0.88281915	     -0.00051454	     -0.21512976	      0.00155857	      0.00024131	     27.36022670
      2.99386316	     -0.05678877	     -0.00083603	     -0.19797060	     -0.06128309	      0.88281951	     -0.00051405	     -0.21512685	      0.00153924	      0.00024012	     27.33303253
      2.99539409	     -0.05680522	     -0.00084215	     -0.19798669	     -0.06128075	      0.88281988	     -0.00051356	     -0.21512436	      0.00151976	      0.00023859	     27.47608742
      2.99666019	     -0.05682057	     -0.00084476	     -0.19800179	     -0.06127884	      0.88282018	     -0.00051316	     -0.21512265	      0.00150386	      0.00023711	     27.37235678
      2.99792630	     -0.05683801	     -0.00084935	     -0.19801895	     -0.06127695	      0.88282048	     -0.00051277	     -0.21512126	      0.00148783	      0.00023528	     27.44959973
      2.99946306	     -0.05686142	     -0.00085313	     -0.19804206	     -0.06127467	      0.88282084	     -0.00051229	     -0.21512006	      0.00146861	      0.00023266	     27.39978525
      3.00099982	     -0.05688734	     -0.00085897	     -0.19806764	     -0.06127243	      0.88282120	     -0.00051182	     -0.21511937	      0.00144934	      0.00022941	     27.55314366
      3.00221838	     -0.05690904	     -0.00086084	     -0.19808914	     -0.06127067	      0.88282147	     -0.00051145	     -0.21511919	      0.00143440	      0.00022647	     27.42603848
      3.00343694	     -0.05693193	     -0.00086451	     -0.19811178	     -0.06126894	      0.88282175	     -0.00051108	     -0.21511934	      0.00141941	      0.00022310	     27.48187249
      3.00503523	     -0.05696308	     -0.00086765	     -0.19814267	     -0.06126668	      0.88282210	     -0.00051061	     -0.21512000	      0.00140005	      0.00021816	     27.43227083
      3.00663351	     -0.05699629	     -0.00087261	     -0.19817558	     -0.06126446	      0.88282244	     -0.00051014	     -0.21512117	      0.00138073	      0.00021254	     27.57459440
      3.00781248	     -0.05702199	     -0.00087357	     -0.19820113	     -0.06126284	      0.88282269	     -0.00050981	     -0.21512237	      0.00136682	      0.00020806	     27.42650827
      3.00899145	     -0.05704883	     -0.00087627	     -0.19822777	     -0.06126124	      0.88282294	     -0.00050947	     -0.21512384	      0.00135289	      0.00020320	     27.45897618
      3.01066539	     -0.05708842	     -0.00087865	     -0.19826713	     -0.06125899	      0.88282327	     -0.00050900	     -0.21512641	      0.00133346	      0.00019573	     27.40076226
      3.01209956	     -0.05712391	     -0.00088175	     -0.19830241	     -0.06125709	      0.88282355	     -0.00050861	     -0.21512905	      0.00131698	      0.00018874	     27.46475943
      3.01353373	     -0.05716052	     -0.00088265	     -0.19833887	     -0.06125521	      0.88282381	     -0.00050823	     -0.21513208	      0.00130091	      0.00018129	     27.34907622
      3.01496790	     -0.05719903	     -0.00088586	     -0.19837718	     -0.06125336	      0.88282406	     -0.00050785	     -0.21513549	      0.00128492	      0.00017325	     27.45472382
      3.01640207	     -0.05723872	     -0.00088572	     -0.19841676	     -0.06125153	      0.88282431	     -0.00050749	     -0.21513930	      0.00126949	      0.00016475	     27.27630417
      3.01764205	     -0.05727408	     -0.00088837	     -0.19845196	     -0.06124996	      0.88282451	     -0.00050718	     -0.21514290	      0.00125618	      0.00015688	     27.37527336
      3.01888204	     -0.05730978	     -0.00088869	     -0.19848757	     -0.06124841	      0.88282470	     -0.00050688	     -0.21514678	      0.00124332	      0.00014869	     27.28331386
      3.02042567	     -0.05735498	     -0.00089032	     -0.19853262	     -0.06124650	      0.88282492	     -0.00050652	     -0.21515195	      0.00122756	      0.00013793	     27.31148689
      3.02196930	     -0.05740022	     -0.00088964	     -0.19857779	     -0.06124462	      0.88282512	     -0.00050617	     -0.21515747	      0.00121244	      0.00012664	     27.15717995
      3.02321564	     -0.05743712	     -0.00089132	     -0.19861459	     -0.06124312	      0.88282527	     -0.00050590	     -0.21516217	      0.00120041	      0.00011706	     27.24235117
      3.02446199	     -0.05747422	     -0.00089087	     -0.19865164	     -0.06124163	      0.88282541	     -0.00050564	     -0.21516706	      0.00118891	      0.00010718	     27.13914279
      3.02602792	     -0.05752122	     -0.00089158	     -0.19869855	     -0.06123978	      0.88282557	     -0.00050532	     -0.21517346	      0.00117488	      0.00009425	     27.15758411
      3.02759385	     -0.05756884	     -0.00088989	     -0.19874616	     -0.06123795	      0.88282571	     -0.00050503	     -0.21518014	      0.00116169	      0.00008082	     26.96003196
      3.02879639	     -0.05760626	     -0.00089102	     -0.19878352	     -0.06123656	      0.88282580	     -0.00050481	     -0.21518546	      0.00115181	      0.00007003	     27.04135255
      3.02999892	     -0.05764383	     -0.00089010	     -0.19882108	     -0.06123518	      0.88282588	     -0.00050461	     -0.21519094	      0.00114256	      0.00005890	     26.93644501
      3.03163427	     -0.05769511	     -0.00088997	     -0.19887233	     -0.06123332	      0.88282596	     -0.00050435	     -0.21519866	      0.00113067	      0.00004305	     26.93136408
      3.03326961	     -0.05774612	     -0.00088765	     -0.19892338	     -0.06123148	      0.88282602	     -0.00050411	     -0.21520662	      0.00111998	      0.00002650	     26.71600103
      3.03442926	     -0.05778262	     -0.00088855	     -0.19895986	     -0.06123018	      0.88282604	     -0.00050396	     -0.21521241	      0.00111282	      0.00001426	     26.80574812
      3.03558890	     -0.05781880	     -0.00088757	     -0.19899606	     -0.06122890	      0.88282605	     -0.00050382	     -0.21521831	      0.00110632	      0.00000175	     26.70852619
      3.03732015	     -0.05787237	     -0.00088709	     -0.19904966	     -0.06122699	      0.88282604	     -0.00050363	     -0.21522729	      0.00109754	     -0.00001748	     26.67852071
      3.03877339	     -0.05791674	     -0.00088539	     -0.19909410	     -0.06122540	      0.88282600	     -0.00050349	     -0.21523496	      0.00109120	     -0.00003400	     26.51671247
      3.04022664	     -0.05796121	     -0.00088551	     -0.19913859	     -0.06122382	      0.88282594	     -0.00050337	     -0.21524274	      0.00108555	     -0.00005088	     26.56209775
      3.04167988	     -0.05800564	     -0.00088310	     -0.19918313	     -0.06122224	      0.88282585	     -0.00050328	     -0.21525063	      0.00108096	     -0.00006796	     26.33172333
      3.04298419	     -0.05804566	     -0.00088346	     -0.19922319	     -0.06122084	      0.88282575	     -0.00050321	     -0.21525781	      0.00107734	     -0.00008352	     26.40135764
      3.04428850	     -0.05808493	     -0.00088144	     -0.19926256	     -0.06121943	      0.88282563	     -0.00050315	     -0.21526508	      0.00107459	     -0.00009914	     26.23275230
      3.04559281	     -0.05812354	     -0.00088064	     -0.19930126	     -0.06121803	      0.88282549	     -0.00050311	     -0.21527241	      0.00107239	     -0.00011485	     26.21895383
      3.04725727	     -0.05817238	     -0.00087780	     -0.19935026	     -0.06121625	      0.88282529	     -0.00050309	     -0.21528183	      0.00107068	     -0.00013486	     26.03413084
      3.04858870	     -0.05821140	     -0.00087722	     -0.19938938	     -0.06121482	      0.88282510	     -0.00050309	     -0.21528943	      0.00106993	     -0.00015084	     26.07439960
      3.04992013	     -0.05824950	     -0.00087456	     -0.19942763	     -0.06121340	      0.88282488	     -0.00050311	     -0.21529709	      0.00107003	     -0.00016665	     25.90833750
      3.05125156	     -0.05828719	     -0.00087319	     -0.19946546	     -0.06121197	      0.88282465	     -0.00050315	     -0.21530479	      0.00107068	     -0.00018230	     25.89214356
      3.05289671	     -0.05833257	     -0.00086945	     -0.19951107	     -0.06121021	      0.88282434	     -0.00050321	     -0.21531437	      0.00107255	     -0.00020125	     25.70713377
      3.05421067	     -0.05836796	     -0.00086810	     -0.19954660	     -0.06120880	      0.88282406	     -0.00050329	     -0.21532203	      0.00107459	     -0.00021609	     25.74680098
      3.05552462	     -0.05840190	     -0.00086449	     -0.19958075	     -0.06120739	      0.88282377	     -0.00050338	     -0.21532968	      0.00107741	     -0.00023051	     25.59578926
      3.05683858	     -0.05843463	     -0.00086185	     -0.19961369	     -0.06120597	      0.88282346	     -0.00050348	     -0.21533729	      0.00108073	     -0.00024458	     25.57236699
      3.05854858	     -0.05847563	     -0.00085645	     -0.19965499	     -0.06120412	      0.88282302	     -0.00050365	     -0.21534710	      0.00108608	     -0.00026218	     25.39839552
      3.05985916	     -0.05850659	     -0.00085398	     -0.19968615	     -0.06120269	      0.88282267	     -0.00050380	     -0.21535454	      0.00109069	     -0.00027520	     25.43661244
      3.06116975	     -0.05853679	     -0.00084951	     -0.19971662	     -0.06120126	      0.88282230	     -0.00050396	     -0.21536193	      0.00109600	     -0.00028769	     25.30126083
      3.06248033	     -0.05856651	     -0.00084610	     -0.19974657	     -0.06119982	      0.88282192	     -0.00050414	     -0.21536925	      0.00110174	     -0.00029971	     25.28310420
      3.06423307	     -0.05860551	     -0.00083987	     -0.19978593	     -0.06119788	      0.88282138	     -0.00050441	     -0.21537894	      0.00111031	     -0.00031498	     25.12680422
      3.06553378	     -0.05863403	     -0.00083693	     -0.19981470	     -0.06119643	      0.88282096	     -0.00050463	     -0.21538608	      0.00111708	     -0.00032577	     25.17440550
      3.06683449	     -0.05866164	     -0.00083202	     -0.19984259	     -0.06119497	      0.88282053	     -0.00050487	     -0.21539315	      0.00112450	     -0.00033603	     25.05709369
      3.06842761	     -0.05869409	     -0.00082741	     -0.19987537	     -0.06119317	      0.88281999	     -0.00050519	     -0.21540170	      0.00113411	     -0.00034798	     25.07741545
      3.06984917	     -0.05872161	     -0.00082126	     -0.19990324	     -0.06119156	      0.88281948	     -0.00050549	     -0.21540923	      0.00114348	     -0.00035798	     24.91980112
      3.07127073	     -0.05874862	     -0.00081737	     -0.19993055	     -0.06118992	      0.88281897	     -0.00050582	     -0.21541664	      0.00115322	     -0.00036749	     24.98561017
      3.07269229	     -0.05877440	     -0.00081082	     -0.19995669	     -0.06118828	      0.88281844	     -0.00050617	     -0.21542393	      0.00116380	     -0.00037641	     24.81842236
      3.07411385	     -0.05879917	     -0.00080666	     -0.19998178	     -0.06118661	      0.88281790	     -0.00050654	     -0.21543110	      0.00117479	     -0.00038487	     24.90272220
      3.07553541	     -0.05882206	     -0.00079961	     -0.20000506	     -0.06118494	      0.88281735	     -0.00050693	     -0.21543810	      0.00118670	     -0.00039275	     24.72824764
      3.07695697	     -0.05884326	     -0.00079540	     -0.20002659	     -0.06118324	      0.88281678	     -0.00050734	     -0.21544491	      0.00119906	     -0.00040018	     24.83579437
      3.07837853	     -0.05886192	     -0.00078816	     -0.20004566	     -0.06118153	      0.88281621	     -0.00050778	     -0.21545149	      0.00121238	     -0.00040693	     24.65656640
      3.07980010	     -0.05887804	     -0.00078398	     -0.20006212	     -0.06117979	      0.88281563	     -0.00050823	     -0.21545778	      0.00122613	     -0.00041309	     24.77899619
      3.08122166	     -0.05889081	     -0.00077644	     -0.20007531	     -0.06117804	      0.88281503	     -0.00050871	     -0.21546373	      0.00124083	     -0.00041845	     24.59139511
      3.08264322	     -0.05890106	     -0.00077221	     -0.20008593	     -0.06117627	      0.88281444	     -0.00050922	     -0.21546929	      0.00125584	     -0.00042311	     24.72188993
      3.08406478	     -0.05890855	     -0.00076448	     -0.20009385	     -0.06117447	      0.88281383	     -0.00050974	     -0.21547442	      0.00127172	     -0.00042686	     24.52338657
      3.08548634	     -0.05891420	     -0.00076034	     -0.20009986	     -0.06117265	      0.88281322	     -0.00051029	     -0.21547911	      0.00128781	     -0.00042992	     24.66005281
      3.08690790	     -0.05891744	     -0.00075262	     -0.20010355	     -0.06117081	      0.88281261	     -0.00051086	     -0.21548335	      0.00130473	     -0.00043208	     24.45602636
      3.08832946	     -0.05891910	     -0.00074871	     -0.20010557	     -0.06116894	      0.88281199	     -0.00051145	     -0.21548714	      0.00132181	     -0.00043359	     24.60006746
      3.08975102	     -0.05891850	     -0.00074114	     -0.20010543	     -0.06116705	      0.88281138	     -0.00051206	     -0.21549046	      0.00133969	     -0.00043426	     24.39683087
      3.09117258	     -0.05891655	     -0.00073752	     -0.20010383	     -0.06116513	      0.88281076	     -0.00051270	     -0.21549332	      0.00135766	     -0.00043430	     24.54303318
      3.09259414	     -0.05891225	     -0.00073011	     -0.20009999	     -0.06116319	      0.88281014	     -0.00051335	     -0.21549570	      0.00137639	     -0.00043356	     24.33884897
      3.09401570	     -0.05890658	     -0.00072681	     -0.20009467	     -0.06116122	      0.88280953	     -0.00051403	     -0.21549760	      0.00139519	     -0.00043230	     24.48977835
      3.09543726	     -0.05889870	     -0.00071973	     -0.20008724	     -0.06115922	      0.88280891	     -0.00051473	     -0.21549902	      0.00141470	     -0.00043034	     24.28808689
      3.09685882	     -0.05888969	     -0.00071681	     -0.20007857	     -0.06115720	      0.88280830	     -0.00051546	     -0.21549996	      0.00143420	     -0.00042792	     24.43676833
      3.09828038	     -0.05887849	     -0.00071000	     -0.20006782	     -0.06115514	      0.88280770	     -0.00051620	     -0.21550042	      0.00145437	     -0.00042490	     24.23514628
      3.09970194	     -0.05886610	     -0.00070728	     -0.20005577	     -0.06115306	      0.88280710	     -0.00051696	     -0.21550040	      0.00147448	     -0.00042154	     24.37985766
      3.10112351	     -0.05885137	     -0.00070061	     -0.20004148	     -0.06115095	      0.88280650	     -0.00051775	     -0.21549989	      0.00149526	     -0.00041769	     24.18169832
      3.10254507	     -0.05883556	     -0.00069804	     -0.20002602	     -0.06114881	      0.88280591	     -0.00051855	     -0.21549890	      0.00151596	     -0.00041362	     24.32270355
      3.10396663	     -0.05881750	     -0.00069160	     -0.20000839	     -0.06114664	      0.88280532	     -0.00051937	     -0.21549742	      0.00153727	     -0.00040916	     24.13202130
      3.10538819	     -0.05879853	     -0.00068923	     -0.19998976	     -0.06114444	      0.88280475	     -0.00052021	     -0.21549546	      0.00155843	     -0.00040454	     24.26745562
      3.10680975	     -0.05877738	     -0.00068308	     -0.19996903	     -0.06114221	      0.88280417	     -0.00052107	     -0.21549304	      0.00158011	     -0.00039961	     24.08494592
      3.10823131	     -0.05875541	     -0.00068097	     -0.19994739	     -0.06113995	      0.88280361	     -0.00052194	     -0.21549014	      0.00160163	     -0.00039460	     24.21623691
      3.10965287	     -0.05873134	     -0.00067527	     -0.19992372	     -0.06113765	      0.88280305	     -0.00052283	     -0.21548678	      0.00162361	     -0.00038929	     24.04419837
      3.11107443	     -0.05870668	     -0.00067350	     -0.19989938	     -0.06113533	      0.88280250	     -0.00052374	     -0.21548297	      0.00164533	     -0.00038388	     24.16569912
      3.11249599	     -0.05867998	     -0.00066817	     -0.19987308	     -0.06113298	      0.88280196	     -0.00052466	     -0.21547872	      0.00166737	     -0.00037813	     24.00569094
      3.11391755	     -0.05865283	     -0.00066662	     -0.19984623	     -0.06113059	      0.88280143	     -0.00052560	     -0.21547403	      0.00168908	     -0.00037225	     24.11554328
      3.11533911	     -0.05862354	     -0.00066152	     -0.19981733	     -0.06112817	      0.88280090	     -0.00052655	     -0.21546893	      0.00171099	     -0.00036602	     23.96816309
      3.11676067	     -0.05859378	     -0.00065998	     -0.19978786	     -0.06112573	      0.88280039	     -0.00052751	     -0.21546341	      0.00173246	     -0.00035963	     24.06678259
      3.11818223	     -0.05856174	     -0.00065492	     -0.19975619	     -0.06112325	      0.88279988	     -0.00052848	     -0.21545749	      0.00175404	     -0.00035292	     23.93411004
      3.11960379	     -0.05852921	     -0.00065324	     -0.19972395	     -0.06112074	      0.88279938	     -0.00052947	     -0.21545114	      0.00177512	     -0.00034605	     24.02386598
      3.12102535	     -0.05849437	     -0.00064812	     -0.19968947	     -0.06111820	      0.88279890	     -0.00053046	     -0.21544439	      0.00179624	     -0.00033888	     23.90583660
      3.12244692	     -0.05845931	     -0.00064628	     -0.19965470	     -0.06111563	      0.88279842	     -0.00053146	     -0.21543723	      0.00181680	     -0.00033160	     23.98915504
      3.12386848	     -0.05842203	     -0.00064112	     -0.19961777	     -0.06111304	      0.88279795	     -0.00053247	     -0.21542968	      0.00183733	     -0.00032406	     23.88567877
      3.12529004	     -0.05838477	     -0.00063920	     -0.19958077	     -0.06111041	      0.88279750	     -0.00053349	     -0.21542173	      0.00185727	     -0.00031642	     23.96415756
      3.12671160	     -0.05834545	     -0.00063408	     -0.19954180	     -0.06110776	      0.88279705	     -0.00053452	     -0.21541341	      0.00187710	     -0.00030854	     23.87266977
      3.12813316	     -0.05830643	     -0.00063216	     -0.19950303	     -0.06110507	      0.88279662	     -0.00053555	     -0.21540473	      0.00189630	     -0.00030056	     23.94773490
      3.12955472	     -0.05826519	     -0.00062708	     -0.19946211	     -0.06110236	      0.88279620	     -0.00053658	     -0.21539570	      0.00191532	     -0.00029232	     23.86685363
      3.13097628	     -0.05822411	     -0.00062511	     -0.19942127	     -0.06109963	      0.88279579	     -0.00053763	     -0.21538631	      0.00193369	     -0.00028394	     23.93937198
      3.13239784	     -0.05818055	     -0.00061996	     -0.19937802	     -0.06109687	      0.88279539	     -0.00053867	     -0.21537659	      0.00195181	     -0.00027529	     23.86754791
      3.13381940	     -0.05813733	     -0.00061788	     -0.19933502	     -0.06109408	      0.88279501	     -0.00053972	     -0.21536651	      0.00196920	     -0.00026648	     23.93984535
      3.13524096	     -0.05809147	     -0.00061267	     -0.19928946	     -0.06109127	      0.88279464	     -0.00054077	     -0.21535609	      0.00198627	     -0.00025737	     23.87623052
      3.13666252	     -0.05804612	     -0.00061057	     -0.19924432	     -0.06108843	      0.88279428	     -0.00054182	     -0.21534532	      0.00200259	     -0.00024812	     23.94969015
      3.13808408	     -0.05799817	     -0.00060537	     -0.19919664	     -0.06108557	      0.88279393	     -0.00054288	     -0.21533423	      0.00201857	     -0.00023863	     23.89402412
      3.13950564	     -0.05795118	     -0.00060338	     -0.19914984	     -0.06108269	      0.88279360	     -0.00054393	     -0.21532281	      0.00203378	     -0.00022904	     23.97116058
      3.14092720	     -0.05790165	     -0.00059826	     -0.19910055	     -0.06107979	      0.88279328	     -0.00054499	     -0.21531107	      0.00204861	     -0.00021927	     23.92283129
      3.14234876	     -0.05785332	     -0.00059643	     -0.19905239	     -0.06107687	      0.88279297	     -0.00054604	     -0.21529903	      0.00206266	     -0.00020946	     24.00505175
[truncated: 251,142 more chars]
