# Supplementary material for: A Neural Controller Model Considering the Vestibulospinal Tract in Human Postural Control
Source: Front Comput Neurosci. 2022 Feb 25;16:785099. doi: 10.3389/fncom.2022.785099 (PMC8913724; doi:10.3389/fncom.2022.785099)
Supplement: Supplementary file 8 [file Data_Sheet_3.zip › SimulationResults/VST+/3.947/opt_3/jiang_CoPpositon_pos.sto]

CoP
version=1
nRows=3473
nColumns=11
inDegrees=no

This file contains CoP trajectory (of origin) and orientations.

Units are S.I. units (seconds, meters, Newtons, ...)
Angles are in degrees.

endheader
time	cop-x	cop-z	cop-x-calcn-r	com-x	com-y	com-z	com-x-calcn-r	com-x-vel	com-y-vel	s_torques
      0.00061845	     -0.05969613	     -0.00092193	     -0.20088060	     -0.06407170	      0.88305628	     -0.00072912	     -0.21842175	     -0.00000500	      0.00007559	     21.73170180
      0.00123689	     -0.05887809	     -0.00084886	     -0.20006401	     -0.06407171	      0.88305636	     -0.00072911	     -0.21839507	     -0.00002565	      0.00016161	     18.98320267
      0.00225852	     -0.05812597	     -0.00079303	     -0.19931253	     -0.06407177	      0.88305660	     -0.00072906	     -0.21833640	     -0.00009400	      0.00031346	     15.77717529
      0.00357369	     -0.05781721	     -0.00078255	     -0.19900270	     -0.06407198	      0.88305714	     -0.00072898	     -0.21825985	     -0.00022299	      0.00050395	     15.96703553
      0.00593833	     -0.05798783	     -0.00081624	     -0.19916980	     -0.06407282	      0.88305867	     -0.00072877	     -0.21816224	     -0.00048809	      0.00077718	     14.95165213
      0.00700448	     -0.05810052	     -0.00083066	     -0.19928098	     -0.06407340	      0.88305955	     -0.00072866	     -0.21813627	     -0.00060453	      0.00086353	     13.85269749
      0.00830365	     -0.05819930	     -0.00084106	     -0.19937818	     -0.06407427	      0.88306073	     -0.00072850	     -0.21811499	     -0.00073881	      0.00093983	     12.75391867
      0.01041610	     -0.05824793	     -0.00084610	     -0.19942470	     -0.06407605	      0.88306279	     -0.00072822	     -0.21809464	     -0.00094293	      0.00100637	     11.80204204
      0.01158801	     -0.05823498	     -0.00084380	     -0.19941075	     -0.06407722	      0.88306398	     -0.00072804	     -0.21808708	     -0.00105077	      0.00101845	     11.40288580
      0.01275991	     -0.05820636	     -0.00084183	     -0.19938115	     -0.06407851	      0.88306517	     -0.00072786	     -0.21808069	     -0.00115650	      0.00101614	     11.21881104
      0.01464789	     -0.05815094	     -0.00083807	     -0.19932419	     -0.06408086	      0.88306707	     -0.00072754	     -0.21807159	     -0.00132385	      0.00098736	     11.01934255
      0.01607970	     -0.05811037	     -0.00083714	     -0.19928242	     -0.06408284	      0.88306846	     -0.00072729	     -0.21806531	     -0.00144938	      0.00094812	     10.98716057
      0.01751151	     -0.05807724	     -0.00083646	     -0.19924808	     -0.06408501	      0.88306978	     -0.00072702	     -0.21805955	     -0.00157371	      0.00089592	     10.95294754
      0.01894332	     -0.05805050	     -0.00083851	     -0.19922008	     -0.06408735	      0.88307102	     -0.00072675	     -0.21805440	     -0.00169718	      0.00083187	     10.98491278
      0.02037513	     -0.05803239	     -0.00084057	     -0.19920072	     -0.06408986	      0.88307216	     -0.00072647	     -0.21804991	     -0.00181927	      0.00075702	     11.01490481
      0.02180694	     -0.05802028	     -0.00084521	     -0.19918731	     -0.06409256	      0.88307318	     -0.00072618	     -0.21804617	     -0.00194015	      0.00067210	     11.05886188
      0.02323875	     -0.05801599	     -0.00084923	     -0.19918174	     -0.06409542	      0.88307408	     -0.00072589	     -0.21804319	     -0.00205918	      0.00057790	     11.10761951
      0.02467056	     -0.05801683	     -0.00085545	     -0.19918129	     -0.06409845	      0.88307483	     -0.00072559	     -0.21804102	     -0.00217651	      0.00047495	     11.13458179
      0.02610237	     -0.05802470	     -0.00086050	     -0.19918790	     -0.06410165	      0.88307543	     -0.00072528	     -0.21803967	     -0.00229141	      0.00036414	     11.18105086
      0.02753418	     -0.05803693	     -0.00086743	     -0.19919886	     -0.06410501	      0.88307587	     -0.00072497	     -0.21803918	     -0.00240404	      0.00024621	     11.19885479
      0.02896599	     -0.05805537	     -0.00087272	     -0.19921607	     -0.06410853	      0.88307613	     -0.00072465	     -0.21803958	     -0.00251366	      0.00012232	     11.25395824
      0.03039780	     -0.05807728	     -0.00087962	     -0.19923677	     -0.06411221	      0.88307622	     -0.00072433	     -0.21804090	     -0.00262039	     -0.00000649	     11.30262597
      0.03182961	     -0.05810438	     -0.00088452	     -0.19926271	     -0.06411604	      0.88307611	     -0.00072400	     -0.21804315	     -0.00272348	     -0.00013876	     11.40060547
      0.03326142	     -0.05813391	     -0.00089093	     -0.19929109	     -0.06412001	      0.88307582	     -0.00072366	     -0.21804638	     -0.00282310	     -0.00027322	     11.53568033
      0.03469323	     -0.05816747	     -0.00089513	     -0.19932357	     -0.06412412	      0.88307533	     -0.00072332	     -0.21805058	     -0.00291849	     -0.00040822	     11.71805996
      0.03612504	     -0.05820234	     -0.00090061	     -0.19935738	     -0.06412836	      0.88307465	     -0.00072296	     -0.21805577	     -0.00300985	     -0.00054240	     11.99097773
      0.03755684	     -0.05824006	     -0.00090376	     -0.19939413	     -0.06413273	      0.88307378	     -0.00072260	     -0.21806195	     -0.00309647	     -0.00067410	     12.29190719
      0.03898865	     -0.05827805	     -0.00090819	     -0.19943116	     -0.06413723	      0.88307272	     -0.00072223	     -0.21806911	     -0.00317862	     -0.00080199	     12.73632359
      0.04042046	     -0.05831778	     -0.00091034	     -0.19947002	     -0.06414183	      0.88307149	     -0.00072185	     -0.21807720	     -0.00325566	     -0.00092451	     13.17223002
      0.04185227	     -0.05835688	     -0.00091379	     -0.19950828	     -0.06414655	      0.88307008	     -0.00072146	     -0.21808623	     -0.00332794	     -0.00104049	     13.79466499
      0.04328408	     -0.05839702	     -0.00091497	     -0.19954766	     -0.06415136	      0.88306851	     -0.00072107	     -0.21809611	     -0.00339496	     -0.00114859	     14.35829311
      0.04471589	     -0.05843593	     -0.00091743	     -0.19958583	     -0.06415627	      0.88306679	     -0.00072066	     -0.21810683	     -0.00345716	     -0.00124792	     15.13644114
      0.04614770	     -0.05847480	     -0.00091773	     -0.19962407	     -0.06416126	      0.88306494	     -0.00072024	     -0.21811831	     -0.00351414	     -0.00133742	     15.80147399
      0.04757951	     -0.05851148	     -0.00091949	     -0.19966013	     -0.06416633	      0.88306297	     -0.00071981	     -0.21813048	     -0.00356648	     -0.00141644	     16.69063252
      0.04901132	     -0.05854731	     -0.00091930	     -0.19969543	     -0.06417147	      0.88306089	     -0.00071938	     -0.21814324	     -0.00361393	     -0.00148420	     17.40292068
      0.05044313	     -0.05858055	     -0.00092074	     -0.19972816	     -0.06417668	      0.88305872	     -0.00071893	     -0.21815651	     -0.00365720	     -0.00154037	     18.33146430
      0.05187494	     -0.05861268	     -0.00092050	     -0.19975985	     -0.06418194	      0.88305648	     -0.00071848	     -0.21817020	     -0.00369619	     -0.00158452	     19.02385256
      0.05330675	     -0.05864148	     -0.00092198	     -0.19978823	     -0.06418726	      0.88305419	     -0.00071802	     -0.21818420	     -0.00373168	     -0.00161661	     19.92352118
      0.05473856	     -0.05866821	     -0.00092172	     -0.19981461	     -0.06419263	      0.88305186	     -0.00071755	     -0.21819841	     -0.00376366	     -0.00163655	     20.53926692
      0.05617037	     -0.05869076	     -0.00092314	     -0.19983682	     -0.06419804	      0.88304951	     -0.00071708	     -0.21821272	     -0.00379297	     -0.00164461	     21.34940016
      0.05760218	     -0.05871103	     -0.00092278	     -0.19985681	     -0.06420349	      0.88304716	     -0.00071660	     -0.21822700	     -0.00381964	     -0.00164099	     21.83476953
      0.05903399	     -0.05872835	     -0.00092428	     -0.19987385	     -0.06420897	      0.88304482	     -0.00071611	     -0.21824119	     -0.00384457	     -0.00162629	     22.50456736
      0.06046580	     -0.05874432	     -0.00092402	     -0.19988959	     -0.06421449	      0.88304250	     -0.00071561	     -0.21825523	     -0.00386780	     -0.00160101	     22.83618639
      0.06189761	     -0.05875728	     -0.00092558	     -0.19990232	     -0.06422005	      0.88304024	     -0.00071511	     -0.21826906	     -0.00389015	     -0.00156592	     23.35720450
      0.06332942	     -0.05876812	     -0.00092516	     -0.19991297	     -0.06422563	      0.88303803	     -0.00071460	     -0.21828261	     -0.00391162	     -0.00152170	     23.53459016
      0.06476123	     -0.05877522	     -0.00092663	     -0.19991987	     -0.06423125	      0.88303588	     -0.00071408	     -0.21829581	     -0.00393300	     -0.00146927	     23.90582387
      0.06619303	     -0.05878025	     -0.00092599	     -0.19992474	     -0.06423690	      0.88303382	     -0.00071356	     -0.21830859	     -0.00395426	     -0.00140946	     23.93237902
      0.06762484	     -0.05878177	     -0.00092731	     -0.19992607	     -0.06424257	      0.88303185	     -0.00071303	     -0.21832090	     -0.00397612	     -0.00134329	     24.16817606
      0.06905665	     -0.05878132	     -0.00092627	     -0.19992548	     -0.06424828	      0.88302998	     -0.00071250	     -0.21833270	     -0.00399852	     -0.00127171	     24.07213897
      0.07048846	     -0.05877812	     -0.00092741	     -0.19992209	     -0.06425402	      0.88302821	     -0.00071196	     -0.21834397	     -0.00402208	     -0.00119570	     24.19742518
      0.07192027	     -0.05877358	     -0.00092599	     -0.19991740	     -0.06425980	      0.88302655	     -0.00071141	     -0.21835470	     -0.00404666	     -0.00111626	     24.00232619
      0.07335208	     -0.05876594	     -0.00092698	     -0.19990956	     -0.06426561	      0.88302501	     -0.00071086	     -0.21836489	     -0.00407280	     -0.00103433	     24.04799537
      0.07478389	     -0.05875686	     -0.00092516	     -0.19990032	     -0.06427146	      0.88302359	     -0.00071030	     -0.21837450	     -0.00410031	     -0.00095091	     23.78273821
      0.07621570	     -0.05874560	     -0.00092598	     -0.19988884	     -0.06427736	      0.88302229	     -0.00070973	     -0.21838356	     -0.00412966	     -0.00086687	     23.77639658
      0.07764751	     -0.05873346	     -0.00092369	     -0.19987652	     -0.06428329	      0.88302111	     -0.00070916	     -0.21839206	     -0.00416057	     -0.00078319	     23.47012558
      0.07907932	     -0.05871934	     -0.00092440	     -0.19986215	     -0.06428927	      0.88302005	     -0.00070858	     -0.21840004	     -0.00419344	     -0.00070060	     23.43939308
      0.08051113	     -0.05870492	     -0.00092181	     -0.19984751	     -0.06429530	      0.88301910	     -0.00070800	     -0.21840750	     -0.00422811	     -0.00061997	     23.25325978
      0.08194294	     -0.05869435	     -0.00092353	     -0.19983662	     -0.06430138	      0.88301827	     -0.00070741	     -0.21841454	     -0.00426669	     -0.00054201	     23.49465779
      0.08322674	     -0.05870392	     -0.00092388	     -0.19984584	     -0.06430688	      0.88301762	     -0.00070687	     -0.21842091	     -0.00430778	     -0.00047560	     23.44263025
      0.08451054	     -0.05874565	     -0.00092795	     -0.19988706	     -0.06431244	      0.88301705	     -0.00070633	     -0.21842820	     -0.00435721	     -0.00041428	     23.57812171
      0.08607183	     -0.05884064	     -0.00093156	     -0.19998136	     -0.06431930	      0.88301645	     -0.00070567	     -0.21843970	     -0.00442737	     -0.00034973	     23.76059197
      0.08763313	     -0.05896582	     -0.00093467	     -0.20010580	     -0.06432627	      0.88301595	     -0.00070499	     -0.21845503	     -0.00450466	     -0.00029910	     24.26729828
      0.08894707	     -0.05907556	     -0.00093184	     -0.20021502	     -0.06433224	      0.88301558	     -0.00070441	     -0.21847087	     -0.00457158	     -0.00026843	     24.55019815
      0.09026101	     -0.05917563	     -0.00092794	     -0.20031459	     -0.06433829	      0.88301524	     -0.00070383	     -0.21848883	     -0.00463834	     -0.00024838	     25.06833495
      0.09157495	     -0.05926002	     -0.00092022	     -0.20039858	     -0.06434442	      0.88301492	     -0.00070324	     -0.21850815	     -0.00470363	     -0.00023802	     25.42392778
      0.09337039	     -0.05935068	     -0.00090847	     -0.20048875	     -0.06435295	      0.88301450	     -0.00070243	     -0.21853553	     -0.00478946	     -0.00023702	     25.97579303
      0.09472424	     -0.05940557	     -0.00089724	     -0.20054334	     -0.06435947	      0.88301417	     -0.00070182	     -0.21855628	     -0.00485090	     -0.00024440	     26.06904785
      0.09607809	     -0.05945463	     -0.00088835	     -0.20059208	     -0.06436608	      0.88301383	     -0.00070121	     -0.21857687	     -0.00490919	     -0.00025723	     26.33375558
      0.09743195	     -0.05950137	     -0.00087922	     -0.20063853	     -0.06437276	      0.88301347	     -0.00070060	     -0.21859725	     -0.00496386	     -0.00027454	     26.39767256
      0.09920030	     -0.05956371	     -0.00087120	     -0.20070045	     -0.06438160	      0.88301296	     -0.00069982	     -0.21862362	     -0.00502955	     -0.00030248	     26.66084452
      0.10054682	     -0.05961347	     -0.00086514	     -0.20074992	     -0.06438840	      0.88301254	     -0.00069923	     -0.21864364	     -0.00507503	     -0.00032720	     26.61687395
      0.10189333	     -0.05966728	     -0.00086279	     -0.20080339	     -0.06439527	      0.88301208	     -0.00069865	     -0.21866368	     -0.00511663	     -0.00035439	     26.78788897
      0.10351792	     -0.05973803	     -0.00086037	     -0.20087378	     -0.06440362	      0.88301148	     -0.00069796	     -0.21868804	     -0.00516171	     -0.00039038	     26.80426145
      0.10514250	     -0.05981766	     -0.00086271	     -0.20095299	     -0.06441204	      0.88301081	     -0.00069729	     -0.21871274	     -0.00520135	     -0.00042953	     27.03271665
      0.10638011	     -0.05988324	     -0.00086277	     -0.20101831	     -0.06441849	      0.88301026	     -0.00069679	     -0.21873189	     -0.00522802	     -0.00046159	     26.92643491
      0.10761772	     -0.05995511	     -0.00086580	     -0.20108989	     -0.06442497	      0.88300967	     -0.00069629	     -0.21875140	     -0.00525176	     -0.00049546	     26.98336283
      0.10937882	     -0.06006636	     -0.00087015	     -0.20120078	     -0.06443425	      0.88300875	     -0.00069561	     -0.21877994	     -0.00528059	     -0.00054678	     26.92616193
      0.11092217	     -0.06017255	     -0.00087600	     -0.20130666	     -0.06444242	      0.88300787	     -0.00069502	     -0.21880577	     -0.00530131	     -0.00059441	     26.91892155
      0.11246552	     -0.06028486	     -0.00087973	     -0.20141874	     -0.06445061	      0.88300691	     -0.00069444	     -0.21883247	     -0.00531807	     -0.00064439	     26.74172843
      0.11400887	     -0.06040457	     -0.00088640	     -0.20153821	     -0.06445883	      0.88300588	     -0.00069388	     -0.21886007	     -0.00533110	     -0.00069610	     26.65825430
      0.11534414	     -0.06051000	     -0.00088865	     -0.20164352	     -0.06446595	      0.88300492	     -0.00069339	     -0.21888471	     -0.00533959	     -0.00074213	     26.42034161
      0.11667942	     -0.06061902	     -0.00089276	     -0.20175243	     -0.06447309	      0.88300390	     -0.00069291	     -0.21891001	     -0.00534564	     -0.00078879	     26.25379483
      0.11831734	     -0.06075394	     -0.00089485	     -0.20188728	     -0.06448185	      0.88300256	     -0.00069233	     -0.21894195	     -0.00535000	     -0.00084647	     25.93901478
      0.11995526	     -0.06089109	     -0.00089779	     -0.20202440	     -0.06449061	      0.88300113	     -0.00069176	     -0.21897479	     -0.00535125	     -0.00090357	     25.64857080
      0.12131224	     -0.06100259	     -0.00089669	     -0.20213596	     -0.06449787	      0.88299987	     -0.00069128	     -0.21900264	     -0.00535026	     -0.00095007	     25.30920593
      0.12266923	     -0.06111373	     -0.00089735	     -0.20224715	     -0.06450513	      0.88299855	     -0.00069081	     -0.21903100	     -0.00534753	     -0.00099503	     25.01561516
      0.12432602	     -0.06124774	     -0.00089505	     -0.20238130	     -0.06451399	      0.88299686	     -0.00069023	     -0.21906631	     -0.00534229	     -0.00104739	     24.59106854
      0.12598282	     -0.06137982	     -0.00089437	     -0.20251352	     -0.06452283	      0.88299508	     -0.00068966	     -0.21910223	     -0.00533486	     -0.00109599	     24.17624041
      0.12731558	     -0.06147992	     -0.00089037	     -0.20261381	     -0.06452994	      0.88299359	     -0.00068920	     -0.21913144	     -0.00532775	     -0.00113218	     23.82928143
      0.12864834	     -0.06157688	     -0.00088873	     -0.20271094	     -0.06453703	      0.88299206	     -0.00068874	     -0.21916080	     -0.00531952	     -0.00116525	     23.51863405
      0.13036138	     -0.06169594	     -0.00088463	     -0.20283025	     -0.06454614	      0.88299003	     -0.00068815	     -0.21919871	     -0.00530767	     -0.00120278	     23.04936680
      0.13207442	     -0.06181043	     -0.00088268	     -0.20294497	     -0.06455522	      0.88298795	     -0.00068757	     -0.21923661	     -0.00529456	     -0.00123409	     22.66122971
      0.13340163	     -0.06189212	     -0.00087802	     -0.20302691	     -0.06456224	      0.88298629	     -0.00068712	     -0.21926585	     -0.00528371	     -0.00125405	     22.29777398
      0.13472883	     -0.06197216	     -0.00087595	     -0.20310716	     -0.06456924	      0.88298462	     -0.00068667	     -0.21929485	     -0.00527222	     -0.00126988	     21.99427712
      0.13648381	     -0.06207170	     -0.00087164	     -0.20320700	     -0.06457848	      0.88298238	     -0.00068609	     -0.21933276	     -0.00525629	     -0.00128466	     21.59799700
      0.13823879	     -0.06216910	     -0.00087025	     -0.20330467	     -0.06458769	      0.88298011	     -0.00068551	     -0.21937002	     -0.00523923	     -0.00129201	     21.14440059
      0.13951025	     -0.06223248	     -0.00086619	     -0.20336829	     -0.06459434	      0.88297847	     -0.00068509	     -0.21939660	     -0.00522671	     -0.00129298	     20.91705813
      0.14078171	     -0.06229622	     -0.00086463	     -0.20343223	     -0.06460098	      0.88297683	     -0.00068469	     -0.21942272	     -0.00521366	     -0.00129035	     20.68244396
      0.14264391	     -0.06238516	     -0.00086145	     -0.20352150	     -0.06461067	      0.88297443	     -0.00068410	     -0.21946018	     -0.00519370	     -0.00128011	     20.29516216
      0.14419697	     -0.06245737	     -0.00086058	     -0.20359395	     -0.06461873	      0.88297246	     -0.00068362	     -0.21949067	     -0.00517660	     -0.00126617	     20.06865838
      0.14575002	     -0.06252632	     -0.00085798	     -0.20366317	     -0.06462675	      0.88297050	     -0.00068314	     -0.21952046	     -0.00515865	     -0.00124739	     19.71897997
      0.14730308	     -0.06259367	     -0.00085765	     -0.20373076	     -0.06463475	      0.88296858	     -0.00068268	     -0.21954953	     -0.00514045	     -0.00122428	     19.51337684
      0.14885613	     -0.06265767	     -0.00085501	     -0.20379505	     -0.06464272	      0.88296670	     -0.00068223	     -0.21957788	     -0.00512150	     -0.00119719	     19.21520546
      0.15040919	     -0.06272164	     -0.00085520	     -0.20385925	     -0.06465066	      0.88296487	     -0.00068178	     -0.21960551	     -0.00510219	     -0.00116663	     19.01906799
      0.15196224	     -0.06278240	     -0.00085241	     -0.20392031	     -0.06465856	      0.88296308	     -0.00068135	     -0.21963246	     -0.00508201	     -0.00113288	     18.69916062
      0.15351529	     -0.06284353	     -0.00085299	     -0.20398168	     -0.06466644	      0.88296135	     -0.00068092	     -0.21965876	     -0.00506153	     -0.00109660	     18.53606470
      0.15506835	     -0.06290120	     -0.00084980	     -0.20403967	     -0.06467429	      0.88295968	     -0.00068050	     -0.21968445	     -0.00504011	     -0.00105821	     18.23723716
      0.15662140	     -0.06295903	     -0.00085046	     -0.20409775	     -0.06468210	      0.88295806	     -0.00068009	     -0.21970954	     -0.00501827	     -0.00101836	     18.10939542
      0.15800362	     -0.06300613	     -0.00084730	     -0.20414515	     -0.06468902	      0.88295668	     -0.00067974	     -0.21973136	     -0.00499780	     -0.00098181	     17.83021974
      0.15938583	     -0.06305227	     -0.00084649	     -0.20419155	     -0.06469591	      0.88295535	     -0.00067939	     -0.21975268	     -0.00497693	     -0.00094480	     17.69282904
      0.16106631	     -0.06310644	     -0.00084372	     -0.20424607	     -0.06470425	      0.88295380	     -0.00067897	     -0.21977796	     -0.00495045	     -0.00089953	     17.43552924
      0.16274679	     -0.06315961	     -0.00084300	     -0.20429958	     -0.06471255	      0.88295233	     -0.00067857	     -0.21980260	     -0.00492318	     -0.00085455	     17.30146994
      0.16420396	     -0.06320223	     -0.00083960	     -0.20434255	     -0.06471971	      0.88295111	     -0.00067823	     -0.21982348	     -0.00489839	     -0.00081579	     17.03415859
      0.16566113	     -0.06324326	     -0.00083829	     -0.20438388	     -0.06472683	      0.88294995	     -0.00067789	     -0.21984386	     -0.00487328	     -0.00077826	     16.97539553
      0.16711831	     -0.06327920	     -0.00083491	     -0.20442018	     -0.06473391	      0.88294884	     -0.00067756	     -0.21986371	     -0.00484705	     -0.00074158	     16.74771651
      0.16857548	     -0.06331023	     -0.00083250	     -0.20445155	     -0.06474095	      0.88294779	     -0.00067724	     -0.21988292	     -0.00482065	     -0.00070640	     16.69980940
      0.17041438	     -0.06334180	     -0.00082788	     -0.20448360	     -0.06474979	      0.88294653	     -0.00067685	     -0.21990611	     -0.00478604	     -0.00066356	     16.37745861
      0.17195059	     -0.06335886	     -0.00082601	     -0.20450100	     -0.06475712	      0.88294553	     -0.00067653	     -0.21992445	     -0.00475783	     -0.00062955	     16.50330710
      0.17348679	     -0.06337097	     -0.00082186	     -0.20451350	     -0.06476440	      0.88294459	     -0.00067622	     -0.21994172	     -0.00472908	     -0.00059713	     16.32543205
      0.17502300	     -0.06337761	     -0.00082031	     -0.20452047	     -0.06477165	      0.88294370	     -0.00067592	     -0.21995792	     -0.00470081	     -0.00056611	     16.27821524
      0.17655920	     -0.06337967	     -0.00081668	     -0.20452289	     -0.06477885	      0.88294285	     -0.00067563	     -0.21997302	     -0.00467288	     -0.00053698	     16.18601867
      0.17809541	     -0.06337934	     -0.00081556	     -0.20452286	     -0.06478600	      0.88294205	     -0.00067535	     -0.21998708	     -0.00464503	     -0.00050958	     16.12812045
      0.17963162	     -0.06337556	     -0.00081249	     -0.20451942	     -0.06479312	      0.88294128	     -0.00067507	     -0.22000014	     -0.00461729	     -0.00048455	     16.08127399
      0.18116782	     -0.06337072	     -0.00081182	     -0.20451487	     -0.06480019	      0.88294056	     -0.00067480	     -0.22001226	     -0.00458922	     -0.00046171	     16.02651005
      0.18270403	     -0.06336268	     -0.00080931	     -0.20450716	     -0.06480722	      0.88293986	     -0.00067454	     -0.22002348	     -0.00456100	     -0.00044176	     16.02622921
      0.18424023	     -0.06335396	     -0.00080904	     -0.20449872	     -0.06481420	      0.88293920	     -0.00067429	     -0.22003383	     -0.00453216	     -0.00042451	     15.99412089
      0.18577644	     -0.06334236	     -0.00080709	     -0.20448743	     -0.06482114	      0.88293856	     -0.00067404	     -0.22004336	     -0.00450300	     -0.00041053	     16.03421365
      0.18731265	     -0.06333090	     -0.00080724	     -0.20447625	     -0.06482804	      0.88293794	     -0.00067380	     -0.22005210	     -0.00447310	     -0.00039941	     16.00789208
      0.18884885	     -0.06331676	     -0.00080577	     -0.20446241	     -0.06483489	      0.88293733	     -0.00067356	     -0.22006009	     -0.00444295	     -0.00039162	     16.07902071
      0.19038506	     -0.06330273	     -0.00080605	     -0.20444866	     -0.06484169	      0.88293673	     -0.00067333	     -0.22006737	     -0.00441213	     -0.00038666	     16.07006283
      0.19192126	     -0.06328594	     -0.00080464	     -0.20443219	     -0.06484844	      0.88293614	     -0.00067310	     -0.22007398	     -0.00438118	     -0.00038487	     16.16434880
      0.19345747	     -0.06326966	     -0.00080470	     -0.20441619	     -0.06485515	      0.88293555	     -0.00067287	     -0.22007993	     -0.00434966	     -0.00038557	     16.15591873
      0.19499367	     -0.06325063	     -0.00080311	     -0.20439749	     -0.06486181	      0.88293495	     -0.00067264	     -0.22008527	     -0.00431822	     -0.00038904	     16.27057969
      0.19685315	     -0.06322945	     -0.00080335	     -0.20437666	     -0.06486980	      0.88293422	     -0.00067236	     -0.22009097	     -0.00427950	     -0.00039595	     16.24253938
      0.19823298	     -0.06320756	     -0.00080056	     -0.20435509	     -0.06487568	      0.88293367	     -0.00067215	     -0.22009470	     -0.00425113	     -0.00040287	     16.38334869
      0.19961281	     -0.06318794	     -0.00080003	     -0.20433574	     -0.06488153	      0.88293311	     -0.00067194	     -0.22009795	     -0.00422259	     -0.00041106	     16.45886151
      0.20140390	     -0.06315747	     -0.00079707	     -0.20430567	     -0.06488906	      0.88293236	     -0.00067166	     -0.22010152	     -0.00418540	     -0.00042291	     16.52083174
      0.20297774	     -0.06312964	     -0.00079637	     -0.20427816	     -0.06489562	      0.88293169	     -0.00067142	     -0.22010400	     -0.00415318	     -0.00043432	     16.68584604
      0.20455158	     -0.06309569	     -0.00079236	     -0.20424459	     -0.06490213	      0.88293100	     -0.00067116	     -0.22010588	     -0.00412052	     -0.00044564	     16.67965595
      0.20612542	     -0.06306030	     -0.00079161	     -0.20420951	     -0.06490859	      0.88293029	     -0.00067091	     -0.22010707	     -0.00408875	     -0.00045718	     16.90565043
      0.20769926	     -0.06301910	     -0.00078660	     -0.20416870	     -0.06491500	      0.88292956	     -0.00067065	     -0.22010758	     -0.00405644	     -0.00046782	     16.88361380
      0.20908863	     -0.06298173	     -0.00078580	     -0.20413160	     -0.06492062	      0.88292890	     -0.00067042	     -0.22010741	     -0.00402886	     -0.00047673	     17.08345859
      0.21047801	     -0.06294012	     -0.00078218	     -0.20409032	     -0.06492620	      0.88292823	     -0.00067018	     -0.22010669	     -0.00400106	     -0.00048449	     17.13458367
      0.21215383	     -0.06288767	     -0.00077974	     -0.20403822	     -0.06493287	      0.88292742	     -0.00066989	     -0.22010505	     -0.00396830	     -0.00049250	     17.33214515
      0.21382966	     -0.06283063	     -0.00077483	     -0.20398157	     -0.06493950	      0.88292659	     -0.00066959	     -0.22010258	     -0.00393546	     -0.00049818	     17.33865961
      0.21521436	     -0.06278178	     -0.00077357	     -0.20393298	     -0.06494493	      0.88292589	     -0.00066934	     -0.22009989	     -0.00390937	     -0.00050143	     17.57656579
      0.21659905	     -0.06273100	     -0.00077004	     -0.20388250	     -0.06495032	      0.88292520	     -0.00066908	     -0.22009666	     -0.00388317	     -0.00050287	     17.63338188
      0.21829017	     -0.06266776	     -0.00076753	     -0.20381959	     -0.06495686	      0.88292435	     -0.00066876	     -0.22009201	     -0.00385206	     -0.00050259	     17.85273236
      0.21998128	     -0.06260309	     -0.00076284	     -0.20375527	     -0.06496335	      0.88292350	     -0.00066843	     -0.22008664	     -0.00382095	     -0.00049958	     17.85507180
      0.22135180	     -0.06255040	     -0.00076192	     -0.20370280	     -0.06496857	      0.88292282	     -0.00066816	     -0.22008180	     -0.00379683	     -0.00049565	     18.12099937
      0.22272231	     -0.06249711	     -0.00075883	     -0.20364978	     -0.06497376	      0.88292214	     -0.00066789	     -0.22007657	     -0.00377255	     -0.00049009	     18.18809359
      0.22442678	     -0.06243121	     -0.00075688	     -0.20358416	     -0.06498016	      0.88292131	     -0.00066754	     -0.22006955	     -0.00374314	     -0.00048138	     18.42343711
      0.22613124	     -0.06236464	     -0.00075256	     -0.20351791	     -0.06498652	      0.88292050	     -0.00066718	     -0.22006202	     -0.00371372	     -0.00047050	     18.45406990
      0.22743444	     -0.06231341	     -0.00075215	     -0.20346686	     -0.06499135	      0.88291989	     -0.00066689	     -0.22005593	     -0.00369210	     -0.00046107	     18.70369127
      0.22873763	     -0.06226206	     -0.00074965	     -0.20341572	     -0.06499614	      0.88291930	     -0.00066661	     -0.22004957	     -0.00367045	     -0.00045064	     18.80554540
      0.23053254	     -0.06219138	     -0.00074768	     -0.20334531	     -0.06500270	      0.88291851	     -0.00066620	     -0.22004038	     -0.00364130	     -0.00043491	     19.02688676
      0.23232746	     -0.06211996	     -0.00074335	     -0.20327418	     -0.06500921	      0.88291774	     -0.00066578	     -0.22003073	     -0.00361270	     -0.00041795	     19.16892068
      0.23355887	     -0.06207191	     -0.00074336	     -0.20322627	     -0.06501365	      0.88291723	     -0.00066548	     -0.22002385	     -0.00359363	     -0.00040562	     19.34851178
      0.23479028	     -0.06202341	     -0.00074131	     -0.20317794	     -0.06501807	      0.88291674	     -0.00066518	     -0.22001680	     -0.00357481	     -0.00039307	     19.46913519
      0.23671553	     -0.06194812	     -0.00073920	     -0.20310289	     -0.06502492	      0.88291600	     -0.00066469	     -0.22000541	     -0.00354617	     -0.00037313	     19.72258471
      0.23829366	     -0.06188631	     -0.00073627	     -0.20304129	     -0.06503050	      0.88291543	     -0.00066428	     -0.21999579	     -0.00352326	     -0.00035675	     19.86523242
      0.23987180	     -0.06182526	     -0.00073544	     -0.20298040	     -0.06503604	      0.88291488	     -0.00066385	     -0.21998591	     -0.00350107	     -0.00034055	     20.12820118
      0.24144993	     -0.06176351	     -0.00073172	     -0.20291886	     -0.06504155	      0.88291435	     -0.00066342	     -0.21997582	     -0.00347931	     -0.00032483	     20.25197630
      0.24281874	     -0.06171081	     -0.00073151	     -0.20286627	     -0.06504630	      0.88291392	     -0.00066302	     -0.21996688	     -0.00346104	     -0.00031156	     20.49514806
      0.24418756	     -0.06165739	     -0.00072890	     -0.20281301	     -0.06505102	      0.88291350	     -0.00066262	     -0.21995780	     -0.00344311	     -0.00029892	     20.63791116
      0.24555637	     -0.06160459	     -0.00072756	     -0.20276033	     -0.06505572	      0.88291310	     -0.00066221	     -0.21994856	     -0.00342564	     -0.00028684	     20.84758666
      0.24744861	     -0.06153128	     -0.00072412	     -0.20268720	     -0.06506218	      0.88291257	     -0.00066163	     -0.21993556	     -0.00340222	     -0.00027134	     21.09419557
      0.24884177	     -0.06147779	     -0.00072354	     -0.20263382	     -0.06506691	      0.88291220	     -0.00066118	     -0.21992583	     -0.00338550	     -0.00026060	     21.32997608
      0.25023493	     -0.06142343	     -0.00072095	     -0.20257958	     -0.06507162	      0.88291184	     -0.00066072	     -0.21991596	     -0.00336939	     -0.00025077	     21.51971032
      0.25191072	     -0.06135845	     -0.00071979	     -0.20251470	     -0.06507725	      0.88291143	     -0.00066016	     -0.21990391	     -0.00335081	     -0.00023984	     21.81928972
      0.25338900	     -0.06130031	     -0.00071668	     -0.20245667	     -0.06508219	      0.88291109	     -0.00065964	     -0.21989312	     -0.00333537	     -0.00023129	     22.02449533
      0.25486729	     -0.06124333	     -0.00071619	     -0.20239975	     -0.06508711	      0.88291075	     -0.00065912	     -0.21988219	     -0.00332077	     -0.00022345	     22.30417574
      0.25634557	     -0.06118608	     -0.00071331	     -0.20234260	     -0.06509201	      0.88291042	     -0.00065857	     -0.21987115	     -0.00330722	     -0.00021674	     22.52816115
      0.25782385	     -0.06113081	     -0.00071291	     -0.20228736	     -0.06509689	      0.88291011	     -0.00065802	     -0.21986003	     -0.00329459	     -0.00021090	     22.83717947
      0.25930214	     -0.06107598	     -0.00071019	     -0.20223259	     -0.06510175	      0.88290980	     -0.00065745	     -0.21984888	     -0.00328292	     -0.00020626	     23.07295584
      0.26078042	     -0.06102366	     -0.00070987	     -0.20218028	     -0.06510660	      0.88290950	     -0.00065686	     -0.21983774	     -0.00327211	     -0.00020259	     23.40318307
      0.26225871	     -0.06097246	     -0.00070730	     -0.20212912	     -0.06511143	      0.88290920	     -0.00065626	     -0.21982667	     -0.00326209	     -0.00020017	     23.65739700
      0.26373699	     -0.06092410	     -0.00070709	     -0.20208075	     -0.06511624	      0.88290891	     -0.00065564	     -0.21981571	     -0.00325275	     -0.00019873	     24.00669433
      0.26521527	     -0.06087712	     -0.00070456	     -0.20203379	     -0.06512104	      0.88290861	     -0.00065501	     -0.21980491	     -0.00324401	     -0.00019851	     24.27097924
      0.26669356	     -0.06083350	     -0.00070438	     -0.20199015	     -0.06512583	      0.88290832	     -0.00065436	     -0.21979432	     -0.00323575	     -0.00019916	     24.63686510
      0.26817184	     -0.06079141	     -0.00070183	     -0.20194807	     -0.06513061	      0.88290802	     -0.00065370	     -0.21978397	     -0.00322785	     -0.00020085	     24.90265943
      0.26965013	     -0.06075256	     -0.00070174	     -0.20190918	     -0.06513538	      0.88290772	     -0.00065302	     -0.21977390	     -0.00322023	     -0.00020332	     25.28395916
      0.27112841	     -0.06071550	     -0.00069924	     -0.20187213	     -0.06514013	      0.88290742	     -0.00065232	     -0.21976415	     -0.00321276	     -0.00020671	     25.54130251
      0.27260669	     -0.06068181	     -0.00069934	     -0.20183839	     -0.06514487	      0.88290711	     -0.00065161	     -0.21975476	     -0.00320541	     -0.00021075	     25.93716550
      0.27408498	     -0.06064976	     -0.00069680	     -0.20180635	     -0.06514961	      0.88290680	     -0.00065089	     -0.21974576	     -0.00319801	     -0.00021558	     26.17858667
      0.27556326	     -0.06062082	     -0.00069632	     -0.20177737	     -0.06515433	      0.88290647	     -0.00065015	     -0.21973718	     -0.00319064	     -0.00022090	     26.59046049
      0.27704155	     -0.06059380	     -0.00069295	     -0.20175037	     -0.06515904	      0.88290614	     -0.00064939	     -0.21972905	     -0.00318309	     -0.00022677	     26.80060709
      0.27851983	     -0.06056898	     -0.00069233	     -0.20172552	     -0.06516374	      0.88290580	     -0.00064862	     -0.21972141	     -0.00317554	     -0.00023294	     27.23423305
      0.27999811	     -0.06054733	     -0.00068884	     -0.20170389	     -0.06516843	      0.88290546	     -0.00064783	     -0.21971431	     -0.00316769	     -0.00023942	     27.40219703
      0.28147640	     -0.06053082	     -0.00068856	     -0.20168734	     -0.06517311	      0.88290510	     -0.00064704	     -0.21970783	     -0.00315986	     -0.00024616	     27.83924271
      0.28295468	     -0.06051800	     -0.00068483	     -0.20167455	     -0.06517777	      0.88290473	     -0.00064622	     -0.21970202	     -0.00315162	     -0.00025335	     27.95728570
      0.28443297	     -0.06051082	     -0.00068465	     -0.20166733	     -0.06518242	      0.88290435	     -0.00064540	     -0.21969694	     -0.00314327	     -0.00026109	     28.41337172
      0.28591125	     -0.06050756	     -0.00068051	     -0.20166411	     -0.06518706	      0.88290395	     -0.00064456	     -0.21969266	     -0.00313425	     -0.00026957	     28.46560901
      0.28738953	     -0.06051006	     -0.00068047	     -0.20166657	     -0.06519169	      0.88290355	     -0.00064371	     -0.21968920	     -0.00312498	     -0.00027891	     28.95543934
      0.28870391	     -0.06051625	     -0.00067718	     -0.20167280	     -0.06519579	      0.88290318	     -0.00064295	     -0.21968687	     -0.00311592	     -0.00028809	     28.97097233
      0.29001828	     -0.06052750	     -0.00067646	     -0.20168404	     -0.06519988	      0.88290279	     -0.00064218	     -0.21968530	     -0.00310644	     -0.00029822	     29.27230619
      0.29164196	     -0.06054682	     -0.00067424	     -0.20170337	     -0.06520491	      0.88290230	     -0.00064121	     -0.21968443	     -0.00309361	     -0.00031217	     29.42309707
      0.29326563	     -0.06057252	     -0.00067460	     -0.20172905	     -0.06520993	      0.88290178	     -0.00064023	     -0.21968479	     -0.00307977	     -0.00032776	     29.84837933
      0.29461182	     -0.06059871	     -0.00067280	     -0.20175527	     -0.06521406	      0.88290133	     -0.00063941	     -0.21968606	     -0.00306710	     -0.00034194	     29.81154986
      0.29595801	     -0.06062971	     -0.00067368	     -0.20178625	     -0.06521818	      0.88290086	     -0.00063859	     -0.21968823	     -0.00305370	     -0.00035729	     30.08144282
      0.29758563	     -0.06067268	     -0.00067334	     -0.20182925	     -0.06522314	      0.88290026	     -0.00063758	     -0.21969208	     -0.00303601	     -0.00037733	     30.12431365
      0.29921325	     -0.06072225	     -0.00067592	     -0.20187879	     -0.06522807	      0.88289963	     -0.00063656	     -0.21969726	     -0.00301702	     -0.00039897	     30.52448382
      0.30052264	     -0.06076646	     -0.00067559	     -0.20192304	     -0.06523201	      0.88289909	     -0.00063573	     -0.21970242	     -0.00300032	     -0.00041742	     30.38011419
      0.30183204	     -0.06081539	     -0.00067760	     -0.20197197	     -0.06523592	      0.88289853	     -0.00063490	     -0.21970846	     -0.00298283	     -0.00043682	     30.57289710
      0.30351897	     -0.06088452	     -0.00067922	     -0.20204113	     -0.06524094	      0.88289777	     -0.00063382	     -0.21971759	     -0.00295864	     -0.00046303	     30.56043742
      0.30520591	     -0.06096054	     -0.00068325	     -0.20211715	     -0.06524590	      0.88289697	     -0.00063274	     -0.21972822	     -0.00293299	     -0.00049052	     30.88824170
      0.30649420	     -0.06102217	     -0.00068375	     -0.20217885	     -0.06524967	      0.88289632	     -0.00063190	     -0.21973735	     -0.00291196	     -0.00051218	     30.67702984
      0.30778249	     -0.06108750	     -0.00068629	     -0.20224422	     -0.06525341	      0.88289565	     -0.00063106	     -0.21974734	     -0.00289014	     -0.00053443	     30.79842459
      0.30952874	     -0.06118141	     -0.00068851	     -0.20233821	     -0.06525843	      0.88289469	     -0.00062991	     -0.21976222	     -0.00285875	     -0.00056527	     30.72912841
      0.31127499	     -0.06128125	     -0.00069314	     -0.20243812	     -0.06526339	      0.88289368	     -0.00062875	     -0.21977864	     -0.00282569	     -0.00059671	     31.02071216
      0.31252396	     -0.06135567	     -0.00069367	     -0.20251265	     -0.06526690	      0.88289292	     -0.00062791	     -0.21979131	     -0.00280050	     -0.00061925	     30.74975499
      0.31377293	     -0.06143293	     -0.00069608	     -0.20259000	     -0.06527039	      0.88289213	     -0.00062707	     -0.21980473	     -0.00277456	     -0.00064180	     30.80497131
      0.31561957	     -0.06155152	     -0.00069835	     -0.20270876	     -0.06527547	      0.88289091	     -0.00062582	     -0.21982590	     -0.00273417	     -0.00067482	     30.69730147
      0.31718349	     -0.06165644	     -0.00070148	     -0.20281381	     -0.06527972	      0.88288984	     -0.00062476	     -0.21984501	     -0.00269830	     -0.00070231	     30.79552314
      0.31874740	     -0.06176486	     -0.00070257	     -0.20292243	     -0.06528391	      0.88288872	     -0.00062369	     -0.21986519	     -0.00266046	     -0.00072905	     30.56603756
      0.32031131	     -0.06187655	     -0.00070631	     -0.20303429	     -0.06528804	      0.88288756	     -0.00062261	     -0.21988639	     -0.00262122	     -0.00075491	     30.75112436
      0.32187523	     -0.06199064	     -0.00070657	     -0.20314863	     -0.06529211	      0.88288636	     -0.00062153	     -0.21990854	     -0.00257972	     -0.00077943	     30.37904291
      0.32319996	     -0.06208967	     -0.00070998	     -0.20324783	     -0.06529550	      0.88288531	     -0.00062061	     -0.21992801	     -0.00254363	     -0.00079914	     30.54222610
      0.32452469	     -0.06219005	     -0.00071116	     -0.20334843	     -0.06529885	      0.88288424	     -0.00061968	     -0.21994810	     -0.00250592	     -0.00081758	     30.35992826
      0.32624039	     -0.06232179	     -0.00071403	     -0.20348046	     -0.06530310	      0.88288282	     -0.00061848	     -0.21997496	     -0.00245535	     -0.00083948	     30.34654984
      0.32795609	     -0.06245414	     -0.00071463	     -0.20361317	     -0.06530727	      0.88288136	     -0.00061728	     -0.22000269	     -0.00240233	     -0.00085872	     30.01191835
      0.32931473	     -0.06256048	     -0.00071786	     -0.20371975	     -0.06531051	      0.88288018	     -0.00061632	     -0.22002524	     -0.00235917	     -0.00087200	     30.10193225
      0.33067337	     -0.06266827	     -0.00071916	     -0.20382784	     -0.06531368	      0.88287899	     -0.00061536	     -0.22004831	     -0.00231431	     -0.00088334	     29.87566865
      0.33240594	     -0.06280786	     -0.00072244	     -0.20396780	     -0.06531764	      0.88287745	     -0.00061414	     -0.22007843	     -0.00225526	     -0.00089506	     29.83022716
      0.33413850	     -0.06294902	     -0.00072336	     -0.20410940	     -0.06532149	      0.88287589	     -0.00061291	     -0.22010928	     -0.00219348	     -0.00090335	     29.42749927
      0.33546105	     -0.06305778	     -0.00072687	     -0.20421846	     -0.06532436	      0.88287469	     -0.00061198	     -0.22013327	     -0.00214513	     -0.00090747	     29.51540352
      0.33678359	     -0.06316693	     -0.00072838	     -0.20432796	     -0.06532717	      0.88287349	     -0.00061105	     -0.22015762	     -0.00209506	     -0.00090954	     29.28272012
      0.33859350	     -0.06331745	     -0.00073191	     -0.20447896	     -0.06533090	      0.88287185	     -0.00060978	     -0.22019145	     -0.00202447	     -0.00090927	     29.16891271
      0.34040341	     -0.06346811	     -0.00073332	     -0.20463016	     -0.06533449	      0.88287020	     -0.00060850	     -0.22022584	     -0.00195088	     -0.00090535	     28.69928152
      0.34169800	     -0.06357662	     -0.00073721	     -0.20473903	     -0.06533698	      0.88286903	     -0.00060760	     -0.22025073	     -0.00189703	     -0.00090051	     28.76504935
      0.34299260	     -0.06368524	     -0.00073923	     -0.20484806	     -0.06533940	      0.88286787	     -0.00060670	     -0.22027585	     -0.00184148	     -0.00089390	     28.51360799
      0.34489594	     -0.06384486	     -0.00074357	     -0.20500827	     -0.06534283	      0.88286618	     -0.00060538	     -0.22031317	     -0.00175754	     -0.00088122	     28.33028592
      0.34651489	     -0.06397931	     -0.00074601	     -0.20514328	     -0.06534562	      0.88286477	     -0.00060426	     -0.22034520	     -0.00168362	     -0.00086769	     27.94511187
      0.34813384	     -0.06411316	     -0.00075067	     -0.20527767	     -0.06534828	      0.88286338	     -0.00060315	     -0.22037741	     -0.00160799	     -0.00085188	     27.89510602
      0.34975279	     -0.06424542	     -0.00075264	     -0.20541054	     -0.06535082	      0.88286201	     -0.00060204	     -0.22040977	     -0.00152985	     -0.00083375	     27.37956011
      0.35120796	     -0.06436377	     -0.00075744	     -0.20552941	     -0.06535300	      0.88286081	     -0.00060106	     -0.22043892	     -0.00145840	     -0.00081577	     27.37771392
      0.35266313	     -0.06448063	     -0.00075991	     -0.20564684	     -0.06535506	      0.88285964	     -0.00060008	     -0.22046812	     -0.00138496	     -0.00079616	     26.97314371
      0.35411831	     -0.06459611	     -0.00076404	     -0.20576288	     -0.06535703	      0.88285849	     -0.00059911	     -0.22049732	     -0.00131024	     -0.00077516	     26.82489287
      0.35599352	     -0.06474201	     -0.00076754	     -0.20590957	     -0.06535939	      0.88285707	     -0.00059786	     -0.22053486	     -0.00121145	     -0.00074601	     26.34604350
      0.35749507	     -0.06485667	     -0.00077245	     -0.20602483	     -0.06536115	      0.88285597	     -0.00059688	     -0.22056477	     -0.00113100	     -0.00072117	     26.28662048
      0.35899662	     -0.06496874	     -0.00077523	     -0.20613756	     -0.06536279	      0.88285490	     -0.00059591	     -0.22059450	     -0.00104875	     -0.00069499	     25.85896491
      0.36049817	     -0.06507885	     -0.00077980	     -0.20624832	     -0.06536430	      0.88285388	     -0.00059494	     -0.22062401	     -0.00096542	     -0.00066769	     25.70069798
      0.36233845	     -0.06521036	     -0.00078358	     -0.20638068	     -0.06536598	      0.88285268	     -0.00059377	     -0.22065984	     -0.00086121	     -0.00063270	     25.19238023
      0.36383104	     -0.06531455	     -0.00078901	     -0.20648552	     -0.06536720	      0.88285176	     -0.00059283	     -0.22068856	     -0.00077574	     -0.00060332	     25.13221790
      0.36532363	     -0.06541565	     -0.00079229	     -0.20658734	     -0.06536829	      0.88285088	     -0.00059190	     -0.22071694	     -0.00068872	     -0.00057301	     24.71598059
      0.36681622	     -0.06551437	     -0.00079725	     -0.20668675	     -0.06536926	      0.88285005	     -0.00059099	     -0.22074494	     -0.00060091	     -0.00054196	     24.54528519
      0.36871933	     -0.06563420	     -0.00080209	     -0.20680751	     -0.06537029	      0.88284906	     -0.00058983	     -0.22078000	     -0.00048718	     -0.00050123	     24.06769250
      0.37021984	     -0.06572373	     -0.00080824	     -0.20689775	     -0.06537096	      0.88284833	     -0.00058893	     -0.22080701	     -0.00039687	     -0.00046826	     23.99797968
      0.37172035	     -0.06580777	     -0.00081209	     -0.20698254	     -0.06537148	      0.88284765	     -0.00058805	     -0.22083337	     -0.00030538	     -0.00043440	     23.62005474
      0.37322086	     -0.06588749	     -0.00081749	     -0.20706301	     -0.06537187	      0.88284703	     -0.00058718	     -0.22085899	     -0.00021348	     -0.00039974	     23.46043762
      0.37515554	     -0.06598280	     -0.00082271	     -0.20715931	     -0.06537217	      0.88284630	     -0.00058607	     -0.22089085	     -0.00009382	     -0.00035366	     23.02677809
      0.37665037	     -0.06605132	     -0.00082891	     -0.20722858	     -0.06537224	      0.88284579	     -0.00058523	     -0.22091448	     -0.00000128	     -0.00031703	     22.96159857
      0.37814520	     -0.06611311	     -0.00083213	     -0.20729117	     -0.06537217	      0.88284535	     -0.00058440	     -0.22093721	      0.00009189	     -0.00027930	     22.63296112
      0.37964002	     -0.06617048	     -0.00083639	     -0.20734933	     -0.06537197	      0.88284496	     -0.00058358	     -0.22095898	      0.00018490	     -0.00024047	     22.46979915
      0.38163221	     -0.06623909	     -0.00083982	     -0.20741903	     -0.06537147	      0.88284453	     -0.00058251	     -0.22098648	      0.00030909	     -0.00018701	     22.07541239
      0.38312066	     -0.06628594	     -0.00084428	     -0.20746667	     -0.06537095	      0.88284429	     -0.00058172	     -0.22100583	      0.00040135	     -0.00014603	     22.00255249
      0.38460911	     -0.06632805	     -0.00084637	     -0.20750962	     -0.06537028	      0.88284410	     -0.00058095	     -0.22102417	      0.00049374	     -0.00010419	     21.71498033
      0.38642030	     -0.06637488	     -0.00085072	     -0.20755743	     -0.06536928	      0.88284396	     -0.00058003	     -0.22104509	      0.00060544	     -0.00005244	     21.56968480
      0.38804071	     -0.06641160	     -0.00085223	     -0.20759507	     -0.06536822	      0.88284391	     -0.00057922	     -0.22106254	      0.00070531	     -0.00000546	     21.23109480
      0.38966112	     -0.06644522	     -0.00085647	     -0.20762956	     -0.06536700	      0.88284394	     -0.00057843	     -0.22107879	      0.00080422	      0.00004183	     21.15908977
      0.39128153	     -0.06647370	     -0.00085764	     -0.20765896	     -0.06536562	      0.88284405	     -0.00057765	     -0.22109388	      0.00090307	      0.00008933	     20.82619676
      0.39290194	     -0.06649959	     -0.00086185	     -0.20768573	     -0.06536407	      0.88284423	     -0.00057689	     -0.22110780	      0.00100083	      0.00013668	     20.77816946
      0.39452235	     -0.06652011	     -0.00086282	     -0.20770717	     -0.06536237	      0.88284449	     -0.00057615	     -0.22112058	      0.00109847	      0.00018386	     20.45295559
      0.39614277	     -0.06653770	     -0.00086723	     -0.20772562	     -0.06536051	      0.88284483	     -0.00057543	     -0.22113221	      0.00119485	      0.00023051	     20.42926383
      0.39776318	     -0.06654918	     -0.00086799	     -0.20773802	     -0.06535850	      0.88284524	     -0.00057472	     -0.22114271	      0.00129101	      0.00027666	     20.11042443
      0.39938359	     -0.06655674	     -0.00087244	     -0.20774644	     -0.06535633	      0.88284572	     -0.00057403	     -0.22115204	      0.00138577	      0.00032199	     20.12003547
      0.40100400	     -0.06655642	     -0.00087289	     -0.20774704	     -0.06535401	      0.88284628	     -0.00057337	     -0.22116018	      0.00148023	      0.00036668	     19.81192128
      0.40262441	     -0.06655099	     -0.00087725	     -0.20774245	     -0.06535153	      0.88284691	     -0.00057272	     -0.22116703	      0.00157308	      0.00041053	     19.85005717
      0.40424482	     -0.06653702	     -0.00087717	     -0.20772940	     -0.06534891	      0.88284761	     -0.00057209	     -0.22117259	      0.00166543	      0.00045385	     19.54370381
      0.40586523	     -0.06651838	     -0.00088145	     -0.20771159	     -0.06534614	      0.88284838	     -0.00057149	     -0.22117680	      0.00175587	      0.00049648	     19.60282582
      0.40748564	     -0.06649106	     -0.00088097	     -0.20768518	     -0.06534322	      0.88284922	     -0.00057090	     -0.22117967	      0.00184563	      0.00053873	     19.29781420
      0.40893097	     -0.06646313	     -0.00088440	     -0.20765799	     -0.06534050	      0.88285002	     -0.00057040	     -0.22118106	      0.00192391	      0.00057593	     19.32589615
      0.41037630	     -0.06642904	     -0.00088502	     -0.20762467	     -0.06533766	      0.88285088	     -0.00056991	     -0.22118136	      0.00200135	      0.00061287	     19.15788387
      0.41215211	     -0.06638159	     -0.00088759	     -0.20757813	     -0.06533402	      0.88285201	     -0.00056934	     -0.22118022	      0.00209445	      0.00065778	     19.10597248
      0.41392791	     -0.06632593	     -0.00088753	     -0.20752340	     -0.06533022	      0.88285322	     -0.00056879	     -0.22117746	      0.00218583	      0.00070224	     18.89421014
      0.41539294	     -0.06627649	     -0.00089031	     -0.20747467	     -0.06532697	      0.88285427	     -0.00056836	     -0.22117394	      0.00225927	      0.00073842	     18.91484607
      0.41685797	     -0.06622162	     -0.00089049	     -0.20742054	     -0.06532360	      0.88285538	     -0.00056795	     -0.22116933	      0.00233155	      0.00077421	     18.77728201
      0.41864163	     -0.06615052	     -0.00089265	     -0.20735029	     -0.06531937	      0.88285680	     -0.00056747	     -0.22116226	      0.00241726	      0.00081703	     18.75268060
      0.42042528	     -0.06607227	     -0.00089190	     -0.20727292	     -0.06531498	      0.88285830	     -0.00056703	     -0.22115364	      0.00250098	      0.00085904	     18.57441478
      0.42182284	     -0.06600895	     -0.00089445	     -0.20721022	     -0.06531144	      0.88285952	     -0.00056670	     -0.22114581	      0.00256456	      0.00089123	     18.60655680
      0.42322041	     -0.06594103	     -0.00089449	     -0.20714296	     -0.06530781	      0.88286079	     -0.00056639	     -0.22113706	      0.00262691	      0.00092284	     18.51545764
      0.42508104	     -0.06584679	     -0.00089612	     -0.20704954	     -0.06530285	      0.88286254	     -0.00056600	     -0.22112400	      0.00270733	      0.00096389	     18.49122177
      0.42694168	     -0.06574583	     -0.00089495	     -0.20694942	     -0.06529774	      0.88286437	     -0.00056565	     -0.22110938	      0.00278516	      0.00100372	     18.35992423
      0.42827576	     -0.06567239	     -0.00089726	     -0.20687650	     -0.06529399	      0.88286573	     -0.00056542	     -0.22109794	      0.00283887	      0.00103144	     18.38824708
      0.42960983	     -0.06559499	     -0.00089711	     -0.20679966	     -0.06529017	      0.88286713	     -0.00056520	     -0.22108574	      0.00289125	      0.00105845	     18.33276539
      0.43157528	     -0.06547742	     -0.00089816	     -0.20668288	     -0.06528441	      0.88286924	     -0.00056492	     -0.22106639	      0.00296545	      0.00109685	     18.31432606
      0.43321786	     -0.06537432	     -0.00089740	     -0.20658043	     -0.06527949	      0.88287107	     -0.00056471	     -0.22104899	      0.00302493	      0.00112760	     18.25545617
      0.43486044	     -0.06526959	     -0.00089888	     -0.20647629	     -0.06527447	      0.88287295	     -0.00056453	     -0.22103049	      0.00308182	      0.00115710	     18.26953673
      0.43650303	     -0.06515956	     -0.00089719	     -0.20636688	     -0.06526937	      0.88287487	     -0.00056437	     -0.22101094	      0.00313632	      0.00118530	     18.21807200
      0.43814561	     -0.06504954	     -0.00089937	     -0.20625740	     -0.06526417	      0.88287684	     -0.00056424	     -0.22099033	      0.00318809	      0.00121223	     18.25081179
      0.43955352	     -0.06495004	     -0.00089742	     -0.20615839	     -0.06525965	      0.88287856	     -0.00056415	     -0.22097189	      0.00323051	      0.00123422	     18.20218290
      0.44096144	     -0.06485094	     -0.00089817	     -0.20605973	     -0.06525508	      0.88288032	     -0.00056408	     -0.22095272	      0.00327089	      0.00125518	     18.21500039
      0.44271913	     -0.06472310	     -0.00089703	     -0.20593244	     -0.06524928	      0.88288254	     -0.00056401	     -0.22092783	      0.00331865	      0.00127984	     18.20714472
      0.44447681	     -0.06459489	     -0.00089848	     -0.20580471	     -0.06524341	      0.88288481	     -0.00056398	     -0.22090188	      0.00336330	      0.00130285	     18.24211001
      0.44586329	     -0.06448909	     -0.00089634	     -0.20569932	     -0.06523873	      0.88288663	     -0.00056398	     -0.22088071	      0.00339640	      0.00131978	     18.22814572
      0.44724976	     -0.06438409	     -0.00089666	     -0.20559468	     -0.06523399	      0.88288847	     -0.00056400	     -0.22085892	      0.00342752	      0.00133568	     18.24795685
      0.44904220	     -0.06424475	     -0.00089501	     -0.20545580	     -0.06522782	      0.88289088	     -0.00056405	     -0.22082987	      0.00346485	      0.00135461	     18.27243117
      0.45083464	     -0.06410651	     -0.00089605	     -0.20531795	     -0.06522158	      0.88289333	     -0.00056413	     -0.22079986	      0.00349887	      0.00137177	     18.30854544
      0.45215160	     -0.06400039	     -0.00089320	     -0.20521216	     -0.06521695	      0.88289514	     -0.00056421	     -0.22077725	      0.00352175	      0.00138320	     18.32159061
      0.45346855	     -0.06389646	     -0.00089278	     -0.20510849	     -0.06521230	      0.88289697	     -0.00056430	     -0.22075415	      0.00354284	      0.00139359	     18.35570235
      0.45534744	     -0.06374589	     -0.00089034	     -0.20495830	     -0.06520562	      0.88289960	     -0.00056447	     -0.22072043	      0.00356994	      0.00140656	     18.39618685
      0.45693905	     -0.06361995	     -0.00088973	     -0.20483263	     -0.06519992	      0.88290185	     -0.00056464	     -0.22069120	      0.00359007	      0.00141573	     18.44494060
      0.45853067	     -0.06349200	     -0.00088632	     -0.20470498	     -0.06519419	      0.88290411	     -0.00056483	     -0.22066146	      0.00360774	      0.00142308	     18.48399753
      0.46012228	     -0.06336827	     -0.00088592	     -0.20458147	     -0.06518844	      0.88290638	     -0.00056504	     -0.22063122	      0.00362293	      0.00142847	     18.53922178
      0.46171389	     -0.06324151	     -0.00088133	     -0.20445497	     -0.06518266	      0.88290865	     -0.00056527	     -0.22060062	      0.00363588	      0.00143173	     18.58644053
      0.46309353	     -0.06313666	     -0.00088108	     -0.20435027	     -0.06517764	      0.88291063	     -0.00056549	     -0.22057378	      0.00364520	      0.00143272	     18.64663622
      0.46447316	     -0.06302987	     -0.00087790	     -0.20424366	     -0.06517260	      0.88291261	     -0.00056573	     -0.22054675	      0.00365297	      0.00143194	     18.69550290
      0.46616581	     -0.06290243	     -0.00087597	     -0.20411639	     -0.06516641	      0.88291503	     -0.00056604	     -0.22051330	      0.00366027	      0.00142845	     18.78666113
      0.46785847	     -0.06277394	     -0.00087121	     -0.20398809	     -0.06516021	      0.88291744	     -0.00056637	     -0.22047964	      0.00366537	      0.00142213	     18.85961615
      0.46923039	     -0.06267405	     -0.00087049	     -0.20388829	     -0.06515518	      0.88291939	     -0.00056666	     -0.22045219	      0.00366781	      0.00141497	     18.94187919
      0.47060231	     -0.06257277	     -0.00086706	     -0.20378712	     -0.06515015	      0.88292132	     -0.00056696	     -0.22042466	      0.00366892	      0.00140590	     19.01509851
      0.47231267	     -0.06245068	     -0.00086480	     -0.20366512	     -0.06514387	      0.88292371	     -0.00056735	     -0.22039024	      0.00366836	      0.00139198	     19.13301173
      0.47402303	     -0.06232750	     -0.00085952	     -0.20354205	     -0.06513760	      0.88292608	     -0.00056776	     -0.22035579	      0.00366585	      0.00137531	     19.23368750
      0.47533292	     -0.06223781	     -0.00085885	     -0.20345238	     -0.06513280	      0.88292787	     -0.00056809	     -0.22032938	      0.00366250	      0.00136081	     19.33045495
      0.47664281	     -0.06214648	     -0.00085552	     -0.20336111	     -0.06512801	      0.88292965	     -0.00056843	     -0.22030300	      0.00365807	      0.00134480	     19.42085551
      0.47842271	     -0.06202621	     -0.00085263	     -0.20324086	     -0.06512150	      0.88293202	     -0.00056890	     -0.22026719	      0.00365026	      0.00132079	     19.56617440
      0.48020261	     -0.06190489	     -0.00084672	     -0.20311959	     -0.06511501	      0.88293435	     -0.00056939	     -0.22023149	      0.00364062	      0.00129437	     19.70012217
      0.48144482	     -0.06182521	     -0.00084601	     -0.20303988	     -0.06511050	      0.88293594	     -0.00056974	     -0.22020664	      0.00363272	      0.00127464	     19.80679839
      0.48268703	     -0.06174383	     -0.00084271	     -0.20295850	     -0.06510599	      0.88293751	     -0.00057010	     -0.22018187	      0.00362400	      0.00125389	     19.90920529
      0.48457995	     -0.06162360	     -0.00083890	     -0.20283822	     -0.06509914	      0.88293986	     -0.00057066	     -0.22014430	      0.00360909	      0.00122051	     20.08573486
      0.48614037	     -0.06152467	     -0.00083410	     -0.20273927	     -0.06509352	      0.88294174	     -0.00057113	     -0.22011353	      0.00359547	      0.00119165	     20.21512507
      0.48770080	     -0.06143037	     -0.00083165	     -0.20264490	     -0.06508792	      0.88294357	     -0.00057161	     -0.22008294	      0.00358058	      0.00116169	     20.37973273
      0.48926122	     -0.06133418	     -0.00082581	     -0.20254868	     -0.06508235	      0.88294536	     -0.00057209	     -0.22005257	      0.00356466	      0.00113091	     20.50899915
      0.49066095	     -0.06125343	     -0.00082391	     -0.20246782	     -0.06507737	      0.88294693	     -0.00057254	     -0.22002550	      0.00354932	      0.00110267	     20.65739451
      0.49206069	     -0.06117085	     -0.00081897	     -0.20238519	     -0.06507241	      0.88294845	     -0.00057298	     -0.21999866	      0.00353321	      0.00107402	     20.78429049
      0.49346042	     -0.06109223	     -0.00081594	     -0.20230647	     -0.06506748	      0.88294993	     -0.00057343	     -0.21997200	      0.00351625	      0.00104504	     20.92883314
      0.49521210	     -0.06099348	     -0.00080983	     -0.20220762	     -0.06506134	      0.88295173	     -0.00057399	     -0.21993898	      0.00349396	      0.00100854	     21.09795270
      0.49661961	     -0.06091875	     -0.00080736	     -0.20213276	     -0.06505643	      0.88295313	     -0.00057444	     -0.21991268	      0.00347513	      0.00097914	     21.25155799
      0.49802712	     -0.06084253	     -0.00080222	     -0.20205644	     -0.06505156	      0.88295449	     -0.00057490	     -0.21988665	      0.00345566	      0.00094981	     21.38345660
      0.49943463	     -0.06077007	     -0.00079900	     -0.20198385	     -0.06504671	      0.88295580	     -0.00057535	     -0.21986084	      0.00343546	      0.00092061	     21.53733096
      0.50118500	     -0.06067964	     -0.00079270	     -0.20189328	     -0.06504072	      0.88295738	     -0.00057592	     -0.21982911	      0.00340948	      0.00088464	     21.70883449
      0.50256328	     -0.06061302	     -0.00079030	     -0.20182648	     -0.06503603	      0.88295858	     -0.00057636	     -0.21980438	      0.00338824	      0.00085663	     21.86858879
      0.50394156	     -0.06054501	     -0.00078532	     -0.20175834	     -0.06503138	      0.88295974	     -0.00057680	     -0.21977991	      0.00336647	      0.00082904	     21.99751694
      0.50531984	     -0.06048049	     -0.00078186	     -0.20169365	     -0.06502675	      0.88296087	     -0.00057724	     -0.21975568	      0.00334407	      0.00080188	     22.15083824
      0.50714236	     -0.06039497	     -0.00077525	     -0.20160794	     -0.06502068	      0.88296230	     -0.00057782	     -0.21972402	      0.00331363	      0.00076685	     22.32616177
      0.50850087	     -0.06033522	     -0.00077268	     -0.20154799	     -0.06501620	      0.88296332	     -0.00057824	     -0.21970068	      0.00329024	      0.00074140	     22.49057949
      0.50985939	     -0.06027408	     -0.00076765	     -0.20148669	     -0.06501174	      0.88296431	     -0.00057866	     -0.21967758	      0.00326642	      0.00071665	     22.61395410
      0.51152053	     -0.06020310	     -0.00076369	     -0.20141546	     -0.06500634	      0.88296548	     -0.00057916	     -0.21964962	      0.00323646	      0.00068733	     22.81159758
      0.51299456	     -0.06013898	     -0.00075776	     -0.20135115	     -0.06500159	      0.88296647	     -0.00057960	     -0.21962510	      0.00320923	      0.00066230	     22.93181362
      0.51446859	     -0.06007896	     -0.00075464	     -0.20129088	     -0.06499688	      0.88296743	     -0.00058003	     -0.21960083	      0.00318114	      0.00063818	     23.11965188
      0.51594262	     -0.06001675	     -0.00074857	     -0.20122847	     -0.06499221	      0.88296836	     -0.00058045	     -0.21957687	      0.00315242	      0.00061516	     23.22196496
      0.51741665	     -0.05996039	     -0.00074594	     -0.20117184	     -0.06498759	      0.88296925	     -0.00058086	     -0.21955323	      0.00312283	      0.00059308	     23.41077295
      0.51889068	     -0.05990242	     -0.00073978	     -0.20111364	     -0.06498301	      0.88297010	     -0.00058125	     -0.21952998	      0.00309270	      0.00057196	     23.51559737
      0.52036471	     -0.05984923	     -0.00073721	     -0.20106016	     -0.06497847	      0.88297093	     -0.00058164	     -0.21950705	      0.00306168	      0.00055167	     23.72532392
      0.52183874	     -0.05979364	     -0.00073078	     -0.20100434	     -0.06497398	      0.88297173	     -0.00058200	     -0.21948452	      0.00303005	      0.00053229	     23.81488855
      0.52331277	     -0.05974456	     -0.00072878	     -0.20095492	     -0.06496954	      0.88297250	     -0.00058236	     -0.21946238	      0.00299741	      0.00051356	     24.04341686
      0.52463937	     -0.05969876	     -0.00072315	     -0.20090889	     -0.06496558	      0.88297317	     -0.00058266	     -0.21944283	      0.00296753	      0.00049727	     24.11816290
      0.52596597	     -0.05965733	     -0.00072025	     -0.20086717	     -0.06496167	      0.88297382	     -0.00058295	     -0.21942361	      0.00293689	      0.00048138	     24.29707559
      0.52729257	     -0.05961638	     -0.00071583	     -0.20082595	     -0.06495779	      0.88297445	     -0.00058323	     -0.21940475	      0.00290571	      0.00046591	     24.42321165
      0.52912835	     -0.05956408	     -0.00071152	     -0.20077323	     -0.06495250	      0.88297529	     -0.00058358	     -0.21937921	      0.00286147	      0.00044500	     24.67917003
      0.53049202	     -0.05952628	     -0.00070614	     -0.20073514	     -0.06494862	      0.88297588	     -0.00058383	     -0.21936071	      0.00282800	      0.00042976	     24.77466091
      0.53185569	     -0.05949229	     -0.00070303	     -0.20070082	     -0.06494479	      0.88297646	     -0.00058406	     -0.21934259	      0.00279383	      0.00041464	     24.97619790
      0.53321935	     -0.05945941	     -0.00069846	     -0.20066763	     -0.06494100	      0.88297701	     -0.00058426	     -0.21932490	      0.00275922	      0.00039960	     25.10651831
      0.53500372	     -0.05942205	     -0.00069452	     -0.20062980	     -0.06493612	      0.88297771	     -0.00058451	     -0.21930241	      0.00271310	      0.00037977	     25.37951621
      0.53633127	     -0.05939715	     -0.00068915	     -0.20060461	     -0.06493254	      0.88297820	     -0.00058467	     -0.21928626	      0.00267847	      0.00036481	     25.43680438
      0.53765882	     -0.05937900	     -0.00068603	     -0.20058610	     -0.06492901	      0.88297868	     -0.00058481	     -0.21927068	      0.00264340	      0.00034938	     25.61592298
      0.53930230	     -0.05936344	     -0.00068039	     -0.20057013	     -0.06492470	      0.88297923	     -0.00058495	     -0.21925238	      0.00259991	      0.00032927	     25.71919517
      0.54076749	     -0.05935743	     -0.00067731	     -0.20056372	     -0.06492092	      0.88297970	     -0.00058505	     -0.21923707	      0.00256104	      0.00030998	     25.96377446
      0.54223268	     -0.05935682	     -0.00067151	     -0.20056275	     -0.06491719	      0.88298014	     -0.00058513	     -0.21922284	      0.00252267	      0.00028926	     25.99312825
      0.54369786	     -0.05936414	     -0.00066890	     -0.20056966	     -0.06491352	      0.88298055	     -0.00058518	     -0.21920974	      0.00248456	      0.00026672	     26.26239150
      0.54516305	     -0.05937580	     -0.00066342	     -0.20058097	     -0.06490991	      0.88298092	     -0.00058520	     -0.21919783	      0.00244741	      0.00024235	     26.24391479
      0.54662824	     -0.05939479	     -0.00066144	     -0.20059954	     -0.06490635	      0.88298126	     -0.00058519	     -0.21918709	      0.00241084	      0.00021590	     26.53658630
      0.54809342	     -0.05941757	     -0.00065582	     -0.20062198	     -0.06490284	      0.88298155	     -0.00058516	     -0.21917757	      0.00237561	      0.00018753	     26.44975836
      0.54955861	     -0.05944722	     -0.00065450	     -0.20065122	     -0.06489939	      0.88298181	     -0.00058509	     -0.21916925	      0.00234118	      0.00015703	     26.76695946
      0.55085368	     -0.05947637	     -0.00064994	     -0.20068007	     -0.06489638	      0.88298199	     -0.00058501	     -0.21916291	      0.00231211	      0.00012850	     26.64841350
      0.55214876	     -0.05951008	     -0.00064785	     -0.20071345	     -0.06489340	      0.88298214	     -0.00058491	     -0.21915753	      0.00228387	      0.00009844	     26.78621078
      0.55375810	     -0.05955612	     -0.00064399	     -0.20075912	     -0.06488975	      0.88298227	     -0.00058474	     -0.21915217	      0.00225050	      0.00005922	     26.75363187
      0.55536744	     -0.05960710	     -0.00064229	     -0.20080970	     -0.06488616	      0.88298233	     -0.00058454	     -0.21914822	      0.00221872	      0.00001809	     26.94530744
      0.55669885	     -0.05965207	     -0.00063849	     -0.20085440	     -0.06488322	      0.88298233	     -0.00058434	     -0.21914599	      0.00219407	     -0.00001714	     26.77473079
      0.55803027	     -0.05970074	     -0.00063705	     -0.20090276	     -0.06488031	      0.88298228	     -0.00058412	     -0.21914467	      0.00217050	     -0.00005338	     26.85852068
      0.55964101	     -0.05976295	     -0.00063354	     -0.20096465	     -0.06487684	      0.88298216	     -0.00058381	     -0.21914428	      0.00214390	     -0.00009819	     26.72735219
      0.56125174	     -0.05982974	     -0.00063255	     -0.20103109	     -0.06487341	      0.88298197	     -0.00058346	     -0.21914514	      0.00211895	     -0.00014384	     26.87375066
      0.56254426	     -0.05988559	     -0.00062915	     -0.20108671	     -0.06487068	      0.88298176	     -0.00058315	     -0.21914673	      0.00210060	     -0.00018072	     26.62502902
      0.56383678	     -0.05994394	     -0.00062787	     -0.20114481	     -0.06486798	      0.88298150	     -0.00058281	     -0.21914907	      0.00208322	     -0.00021775	     26.63131476
      0.56550743	     -0.06002223	     -0.00062473	     -0.20122282	     -0.06486451	      0.88298110	     -0.00058233	     -0.21915318	      0.00206272	     -0.00026542	     26.43960029
      0.56717808	     -0.06010427	     -0.00062389	     -0.20130457	     -0.06486108	      0.88298061	     -0.00058181	     -0.21915846	      0.00204398	     -0.00031268	     26.50943774
      0.56844436	     -0.06016796	     -0.00062075	     -0.20136808	     -0.06485850	      0.88298019	     -0.00058138	     -0.21916320	      0.00203143	     -0.00034785	     26.21274398
      0.56971064	     -0.06023332	     -0.00061970	     -0.20143324	     -0.06485594	      0.88297973	     -0.00058092	     -0.21916854	      0.00201978	     -0.00038240	     26.16191094
      0.57144679	     -0.06032459	     -0.00061704	     -0.20152428	     -0.06485244	      0.88297903	     -0.00058025	     -0.21917678	      0.00200575	     -0.00042829	     25.91947499
      0.57318294	     -0.06041840	     -0.00061666	     -0.20161783	     -0.06484897	      0.88297825	     -0.00057953	     -0.21918601	      0.00199341	     -0.00047225	     25.93374351
      0.57440501	     -0.06048503	     -0.00061384	     -0.20168434	     -0.06484654	      0.88297765	     -0.00057898	     -0.21919306	      0.00198620	     -0.00050175	     25.59130302
      0.57562707	     -0.06055236	     -0.00061308	     -0.20175152	     -0.06484412	      0.88297702	     -0.00057842	     -0.21920054	      0.00197966	     -0.00053003	     25.49336020
      0.57747043	     -0.06065486	     -0.00061115	     -0.20185382	     -0.06484048	      0.88297601	     -0.00057751	     -0.21921253	      0.00197162	     -0.00057001	     25.20647766
      0.57901334	     -0.06074191	     -0.00061107	     -0.20194069	     -0.06483744	      0.88297510	     -0.00057671	     -0.21922321	      0.00196620	     -0.00060088	     25.10470897
      0.58055624	     -0.06082974	     -0.00060934	     -0.20202839	     -0.06483441	      0.88297415	     -0.00057586	     -0.21923442	      0.00196232	     -0.00062914	     24.75770291
      0.58209915	     -0.06091831	     -0.00061053	     -0.20211678	     -0.06483138	      0.88297316	     -0.00057498	     -0.21924614	      0.00195934	     -0.00065483	     24.73320922
      0.58347984	     -0.06099732	     -0.00060916	     -0.20219569	     -0.06482868	      0.88297224	     -0.00057414	     -0.21925703	      0.00195807	     -0.00067542	     24.36127180
      0.58486053	     -0.06107672	     -0.00061037	     -0.20227495	     -0.06482597	      0.88297130	     -0.00057328	     -0.21926826	      0.00195740	     -0.00069381	     24.27432548
      0.58624122	     -0.06115663	     -0.00061045	     -0.20235474	     -0.06482327	      0.88297033	     -0.00057238	     -0.21927982	      0.00195781	     -0.00070987	     23.99942700
      0.58802297	     -0.06125975	     -0.00061268	     -0.20245769	     -0.06481978	      0.88296905	     -0.00057117	     -0.21929523	      0.00195933	     -0.00072724	     23.85677964
      0.58943924	     -0.06134193	     -0.00061298	     -0.20253977	     -0.06481701	      0.88296801	     -0.00057017	     -0.21930789	      0.00196175	     -0.00073825	     23.48821816
      0.59085552	     -0.06142430	     -0.00061556	     -0.20262201	     -0.06481423	      0.88296696	     -0.00056913	     -0.21932091	      0.00196472	     -0.00074697	     23.39241028
      0.59227180	     -0.06150617	     -0.00061684	     -0.20270378	     -0.06481144	      0.88296589	     -0.00056805	     -0.21933426	      0.00196875	     -0.00075334	     23.10231519
      0.59402677	     -0.06160723	     -0.00062011	     -0.20280469	     -0.06480798	      0.88296457	     -0.00056667	     -0.21935120	      0.00197458	     -0.00075810	     22.98790107
      0.59542688	     -0.06168739	     -0.00062079	     -0.20288479	     -0.06480521	      0.88296351	     -0.00056553	     -0.21936501	      0.00198038	     -0.00075938	     22.60810225
      0.59682699	     -0.06176712	     -0.00062371	     -0.20296442	     -0.06480243	      0.88296244	     -0.00056435	     -0.21937906	      0.00198661	     -0.00075868	     22.51288234
      0.59822710	     -0.06184567	     -0.00062546	     -0.20304290	     -0.06479965	      0.88296138	     -0.00056313	     -0.21939333	      0.00199375	     -0.00075594	     22.23906426
      0.60005309	     -0.06194683	     -0.00062957	     -0.20314395	     -0.06479600	      0.88296001	     -0.00056150	     -0.21941221	      0.00200386	     -0.00074954	     22.10703063
      0.60145375	     -0.06202220	     -0.00063129	     -0.20321927	     -0.06479319	      0.88295896	     -0.00056020	     -0.21942689	      0.00201264	     -0.00074250	     21.74219581
      0.60285441	     -0.06209799	     -0.00063523	     -0.20329497	     -0.06479036	      0.88295793	     -0.00055887	     -0.21944177	      0.00202175	     -0.00073383	     21.63946125
      0.60425507	     -0.06217316	     -0.00063807	     -0.20337009	     -0.06478752	      0.88295691	     -0.00055750	     -0.21945684	      0.00203168	     -0.00072360	     21.37694507
      0.60612312	     -0.06227193	     -0.00064332	     -0.20346877	     -0.06478371	      0.88295557	     -0.00055562	     -0.21947721	      0.00204565	     -0.00070780	     21.25479589
      0.60751949	     -0.06234344	     -0.00064516	     -0.20354026	     -0.06478085	      0.88295459	     -0.00055418	     -0.21949257	      0.00205710	     -0.00069438	     20.89320309
      0.60891586	     -0.06241321	     -0.00064897	     -0.20360998	     -0.06477797	      0.88295363	     -0.00055270	     -0.21950798	      0.00206883	     -0.00067984	     20.79971639
      0.61061274	     -0.06249629	     -0.00065211	     -0.20369304	     -0.06477444	      0.88295249	     -0.00055085	     -0.21952673	      0.00208415	     -0.00066070	     20.46487562
      0.61213533	     -0.06256988	     -0.00065720	     -0.20376658	     -0.06477126	      0.88295150	     -0.00054916	     -0.21954356	      0.00209827	     -0.00064235	     20.41963404
      0.61365793	     -0.06264224	     -0.00066008	     -0.20383895	     -0.06476805	      0.88295054	     -0.00054743	     -0.21956038	      0.00211344	     -0.00062293	     20.06462171
      0.61518053	     -0.06271343	     -0.00066580	     -0.20391009	     -0.06476482	      0.88294960	     -0.00054566	     -0.21957718	      0.00212885	     -0.00060277	     20.03973050
      0.61670312	     -0.06278342	     -0.00066912	     -0.20398009	     -0.06476157	      0.88294870	     -0.00054385	     -0.21959394	      0.00214532	     -0.00058182	     19.68440839
      0.61822572	     -0.06285211	     -0.00067564	     -0.20404873	     -0.06475829	      0.88294783	     -0.00054201	     -0.21961064	      0.00216196	     -0.00056027	     19.67742371
      0.61974831	     -0.06291826	     -0.00067937	     -0.20411490	     -0.06475499	      0.88294700	     -0.00054013	     -0.21962723	      0.00217966	     -0.00053805	     19.32874208
      0.62127091	     -0.06298199	     -0.00068627	     -0.20417859	     -0.06475165	      0.88294619	     -0.00053822	     -0.21964365	      0.00219745	     -0.00051540	     19.33400209
      0.62279350	     -0.06304260	     -0.00069022	     -0.20423922	     -0.06474829	      0.88294543	     -0.00053627	     -0.21965984	      0.00221623	     -0.00049219	     18.99677851
      0.62431610	     -0.06310029	     -0.00069737	     -0.20429689	     -0.06474491	      0.88294470	     -0.00053429	     -0.21967575	      0.00223495	     -0.00046863	     19.00509854
      0.62583869	     -0.06315417	     -0.00070141	     -0.20435081	     -0.06474149	      0.88294400	     -0.00053228	     -0.21969130	      0.00225453	     -0.00044456	     18.68543707
      0.62736129	     -0.06320403	     -0.00070868	     -0.20440065	     -0.06473804	      0.88294334	     -0.00053023	     -0.21970643	      0.00227392	     -0.00042016	     18.69941312
      0.62888388	     -0.06324947	     -0.00071299	     -0.20444614	     -0.06473456	      0.88294272	     -0.00052816	     -0.21972104	      0.00229400	     -0.00039519	     18.40566417
      0.63040648	     -0.06329141	     -0.00072051	     -0.20448807	     -0.06473106	      0.88294214	     -0.00052606	     -0.21973510	      0.00231369	     -0.00036981	     18.40849287
      0.63192907	     -0.06332984	     -0.00072498	     -0.20452655	     -0.06472752	      0.88294160	     -0.00052393	     -0.21974856	      0.00233382	     -0.00034386	     18.13634458
      0.63345167	     -0.06336558	     -0.00073256	     -0.20456228	     -0.06472395	      0.88294109	     -0.00052177	     -0.21976142	      0.00235339	     -0.00031757	     18.13104374
      0.63497427	     -0.06339750	     -0.00073648	     -0.20459426	     -0.06472035	      0.88294063	     -0.00051959	     -0.21977369	      0.00237322	     -0.00029078	     17.88889620
      0.63649686	     -0.06342812	     -0.00074347	     -0.20462488	     -0.06471672	      0.88294021	     -0.00051738	     -0.21978541	      0.00239239	     -0.00026365	     17.87355601
      0.63801946	     -0.06345616	     -0.00074763	     -0.20465298	     -0.06471307	      0.88293983	     -0.00051515	     -0.21979658	      0.00241167	     -0.00023611	     17.66517526
      0.63954205	     -0.06348139	     -0.00075460	     -0.20467821	     -0.06470938	      0.88293949	     -0.00051290	     -0.21980718	      0.00243027	     -0.00020831	     17.64704109
      0.64106465	     -0.06350270	     -0.00075871	     -0.20469957	     -0.06470566	      0.88293919	     -0.00051062	     -0.21981715	      0.00244880	     -0.00018024	     17.47144363
      0.64258724	     -0.06352045	     -0.00076531	     -0.20471733	     -0.06470192	      0.88293894	     -0.00050832	     -0.21982646	      0.00246659	     -0.00015197	     17.44079743
      0.64410984	     -0.06353358	     -0.00076914	     -0.20473052	     -0.06469815	      0.88293873	     -0.00050601	     -0.21983505	      0.00248410	     -0.00012358	     17.30040554
      0.64563243	     -0.06354221	     -0.00077512	     -0.20473917	     -0.06469436	      0.88293856	     -0.00050367	     -0.21984286	      0.00250086	     -0.00009493	     17.25680099
      0.64715503	     -0.06354567	     -0.00077857	     -0.20474269	     -0.06469054	      0.88293844	     -0.00050131	     -0.21984983	      0.00251710	     -0.00006618	     17.14876409
      0.64867762	     -0.06354450	     -0.00078398	     -0.20474155	     -0.06468669	      0.88293836	     -0.00049894	     -0.21985593	      0.00253252	     -0.00003716	     17.09301421
      0.65020022	     -0.06353810	     -0.00078704	     -0.20473521	     -0.06468283	      0.88293833	     -0.00049655	     -0.21986111	      0.00254719	     -0.00000812	     17.00805125
      0.65172281	     -0.06352739	     -0.00079190	     -0.20472453	     -0.06467894	      0.88293834	     -0.00049414	     -0.21986536	      0.00256097	      0.00002117	     16.94771864
      0.65324541	     -0.06351176	     -0.00079464	     -0.20470896	     -0.06467503	      0.88293839	     -0.00049172	     -0.21986868	      0.00257381	      0.00005039	     16.88246391
      0.65476801	     -0.06349246	     -0.00079908	     -0.20468968	     -0.06467110	      0.88293849	     -0.00048929	     -0.21987107	      0.00258569	      0.00007977	     16.82151222
      0.65629060	     -0.06346849	     -0.00080159	     -0.20466575	     -0.06466715	      0.88293863	     -0.00048684	     -0.21987254	      0.00259649	      0.00010893	     16.77314747
      0.65781320	     -0.06344120	     -0.00080569	     -0.20463847	     -0.06466319	      0.88293882	     -0.00048439	     -0.21987310	      0.00260627	      0.00013814	     16.71398741
      0.65933579	     -0.06340955	     -0.00080799	     -0.20460685	     -0.06465922	      0.88293906	     -0.00048192	     -0.21987277	      0.00261484	      0.00016700	     16.67865861
      0.66085839	     -0.06337504	     -0.00081181	     -0.20457234	     -0.06465523	      0.88293933	     -0.00047944	     -0.21987158	      0.00262234	      0.00019578	     16.62320800
      0.66238098	     -0.06333667	     -0.00081400	     -0.20453399	     -0.06465123	      0.88293965	     -0.00047696	     -0.21986953	      0.00262853	      0.00022406	     16.60028194
      0.66390358	     -0.06329609	     -0.00081769	     -0.20449339	     -0.06464723	      0.88294001	     -0.00047447	     -0.21986667	      0.00263362	      0.00025213	     16.55211256
      0.66542617	     -0.06325205	     -0.00081985	     -0.20444935	     -0.06464321	      0.88294042	     -0.00047197	     -0.21986302	      0.00263736	      0.00027952	     16.54249707
      0.66694877	     -0.06320611	     -0.00082344	     -0.20440336	     -0.06463920	      0.88294086	     -0.00046946	     -0.21985861	      0.00264000	      0.00030647	     16.50129209
      0.66847136	     -0.06315693	     -0.00082556	     -0.20435416	     -0.06463518	      0.88294135	     -0.00046696	     -0.21985347	      0.00264125	      0.00033255	     16.50432354
      0.67030034	     -0.06309658	     -0.00083038	     -0.20429373	     -0.06463035	      0.88294199	     -0.00046394	     -0.21984636	      0.00264136	      0.00036304	     16.46782621
      0.67163568	     -0.06304791	     -0.00083128	     -0.20424503	     -0.06462682	      0.88294249	     -0.00046174	     -0.21984056	      0.00264010	      0.00038443	     16.46610900
      0.67297101	     -0.06299937	     -0.00083434	     -0.20419642	     -0.06462329	      0.88294301	     -0.00045954	     -0.21983422	      0.00263793	      0.00040505	     16.48417601
      0.67477467	     -0.06293002	     -0.00083683	     -0.20412699	     -0.06461854	      0.88294377	     -0.00045656	     -0.21982486	      0.00263358	      0.00043162	     16.46761210
      0.67637114	     -0.06286689	     -0.00084092	     -0.20406373	     -0.06461434	      0.88294448	     -0.00045393	     -0.21981580	      0.00262809	      0.00045385	     16.52678826
      0.67796762	     -0.06279983	     -0.00084196	     -0.20399660	     -0.06461015	      0.88294522	     -0.00045130	     -0.21980605	      0.00262139	      0.00047486	     16.48888167
      0.67936683	     -0.06274073	     -0.00084603	     -0.20393737	     -0.06460649	      0.88294589	     -0.00044900	     -0.21979691	      0.00261411	      0.00049226	     16.55531364
      0.68076605	     -0.06267852	     -0.00084748	     -0.20387506	     -0.06460283	      0.88294659	     -0.00044670	     -0.21978725	      0.00260589	      0.00050873	     16.54446756
      0.68216526	     -0.06261539	     -0.00085044	     -0.20381178	     -0.06459920	      0.88294732	     -0.00044440	     -0.21977706	      0.00259641	      0.00052427	     16.59214278
      0.68404249	     -0.06252708	     -0.00085258	     -0.20372331	     -0.06459433	      0.88294832	     -0.00044134	     -0.21976259	      0.00258200	      0.00054369	     16.61218197
      0.68545745	     -0.06245973	     -0.00085631	     -0.20365578	     -0.06459069	      0.88294910	     -0.00043903	     -0.21975106	      0.00256959	      0.00055727	     16.69402471
      0.68687241	     -0.06238935	     -0.00085776	     -0.20358525	     -0.06458706	      0.88294990	     -0.00043673	     -0.21973903	      0.00255613	      0.00057004	     16.70451336
      0.68828737	     -0.06231834	     -0.00086068	     -0.20351405	     -0.06458346	      0.88295071	     -0.00043445	     -0.21972647	      0.00254129	      0.00058193	     16.77862131
      0.69015924	     -0.06222127	     -0.00086257	     -0.20341676	     -0.06457872	      0.88295181	     -0.00043143	     -0.21970911	      0.00251990	      0.00059647	     16.81555118
      0.69152993	     -0.06215008	     -0.00086613	     -0.20334535	     -0.06457528	      0.88295264	     -0.00042923	     -0.21969585	      0.00250261	      0.00060623	     16.92618286
      0.69290062	     -0.06207668	     -0.00086742	     -0.20327176	     -0.06457186	      0.88295348	     -0.00042705	     -0.21968217	      0.00248435	      0.00061536	     16.95322517
      0.69462250	     -0.06198507	     -0.00087093	     -0.20317986	     -0.06456760	      0.88295454	     -0.00042432	     -0.21966440	      0.00245951	      0.00062573	     17.08800483
      0.69614252	     -0.06190269	     -0.00087178	     -0.20309725	     -0.06456388	      0.88295550	     -0.00042192	     -0.21964824	      0.00243630	      0.00063405	     17.10342083
      0.69766254	     -0.06182219	     -0.00087549	     -0.20301646	     -0.06456020	      0.88295647	     -0.00041954	     -0.21963168	      0.00241139	      0.00064131	     17.25020019
      0.69918256	     -0.06174060	     -0.00087592	     -0.20293463	     -0.06455655	      0.88295745	     -0.00041717	     -0.21961480	      0.00238542	      0.00064762	     17.27553805
      0.70070258	     -0.06166207	     -0.00087993	     -0.20285577	     -0.06455295	      0.88295844	     -0.00041483	     -0.21959763	      0.00235788	      0.00065271	     17.44600143
      0.70222260	     -0.06158227	     -0.00087982	     -0.20277572	     -0.06454938	      0.88295944	     -0.00041250	     -0.21958028	      0.00232946	      0.00065671	     17.46472668
      0.70357430	     -0.06151437	     -0.00088333	     -0.20270751	     -0.06454625	      0.88296032	     -0.00041044	     -0.21956470	      0.00230295	      0.00065911	     17.61760645
      0.70492600	     -0.06144601	     -0.00088414	     -0.20263889	     -0.06454316	      0.88296122	     -0.00040840	     -0.21954906	      0.00227581	      0.00066051	     17.67645600
      0.70656075	     -0.06136607	     -0.00088707	     -0.20255859	     -0.06453947	      0.88296230	     -0.00040596	     -0.21953006	      0.00224179	      0.00066068	     17.84335282
      0.70819551	     -0.06128635	     -0.00088743	     -0.20247855	     -0.06453583	      0.88296338	     -0.00040353	     -0.21951108	      0.00220691	      0.00065931	     17.91200451
      0.70954837	     -0.06122354	     -0.00089066	     -0.20241542	     -0.06453286	      0.88296427	     -0.00040155	     -0.21949537	      0.00217708	      0.00065688	     18.09095477
      0.71090122	     -0.06116055	     -0.00089137	     -0.20235215	     -0.06452994	      0.88296515	     -0.00039959	     -0.21947974	      0.00214682	      0.00065339	     18.16678618
      0.71255313	     -0.06108689	     -0.00089422	     -0.20227810	     -0.06452642	      0.88296623	     -0.00039721	     -0.21946075	      0.00210894	      0.00064754	     18.36644249
      0.71420503	     -0.06101358	     -0.00089429	     -0.20220445	     -0.06452297	      0.88296729	     -0.00039487	     -0.21944194	      0.00207052	      0.00064013	     18.44410680
      0.71549823	     -0.06095955	     -0.00089750	     -0.20215010	     -0.06452031	      0.88296811	     -0.00039305	     -0.21942732	      0.00203972	      0.00063314	     18.64099020
      0.71679143	     -0.06090521	     -0.00089825	     -0.20209548	     -0.06451770	      0.88296893	     -0.00039126	     -0.21941285	      0.00200871	      0.00062523	     18.73638152
      0.71851530	     -0.06083585	     -0.00090088	     -0.20202571	     -0.06451427	      0.88297000	     -0.00038890	     -0.21939376	      0.00196672	      0.00061318	     18.95308369
      0.72023918	     -0.06076679	     -0.00090075	     -0.20195630	     -0.06451092	      0.88297104	     -0.00038657	     -0.21937495	      0.00192436	      0.00059962	     19.05593370
      0.72147535	     -0.06072065	     -0.00090379	     -0.20190985	     -0.06450856	      0.88297178	     -0.00038493	     -0.21936161	      0.00189345	      0.00058893	     19.25886988
      0.72271152	     -0.06067390	     -0.00090442	     -0.20186283	     -0.06450623	      0.88297250	     -0.00038331	     -0.21934843	      0.00186247	      0.00057759	     19.36621085
      0.72453558	     -0.06060796	     -0.00090668	     -0.20179647	     -0.06450288	      0.88297353	     -0.00038095	     -0.21932923	      0.00181625	      0.00055967	     19.59653207
      0.72606580	     -0.06055317	     -0.00090705	     -0.20174136	     -0.06450013	      0.88297438	     -0.00037901	     -0.21931339	      0.00177724	      0.00054380	     19.71360994
      0.72759603	     -0.06050205	     -0.00090977	     -0.20168988	     -0.06449744	      0.88297520	     -0.00037710	     -0.21929776	      0.00173777	      0.00052719	     19.95037956
      0.72912625	     -0.06045005	     -0.00090923	     -0.20163758	     -0.06449481	      0.88297599	     -0.00037522	     -0.21928240	      0.00169822	      0.00051014	     20.03632889
      0.73065647	     -0.06040311	     -0.00091274	     -0.20159026	     -0.06449224	      0.88297676	     -0.00037338	     -0.21926725	      0.00165816	      0.00049252	     20.31700235
      0.73194769	     -0.06036141	     -0.00091170	     -0.20154833	     -0.06449012	      0.88297739	     -0.00037186	     -0.21925470	      0.00162439	      0.00047748	     20.35832909
      0.73323891	     -0.06032327	     -0.00091330	     -0.20150990	     -0.06448805	      0.88297799	     -0.00037036	     -0.21924230	      0.00159029	      0.00046218	     20.52766133
      0.73490670	     -0.06027404	     -0.00091339	     -0.20146034	     -0.06448543	      0.88297875	     -0.00036846	     -0.21922658	      0.00154610	      0.00044226	     20.67268149
      0.73657448	     -0.06022916	     -0.00091597	     -0.20141508	     -0.06448289	      0.88297947	     -0.00036660	     -0.21921115	      0.00150153	      0.00042219	     20.92493269
      0.73786007	     -0.06019264	     -0.00091467	     -0.20137833	     -0.06448098	      0.88298000	     -0.00036520	     -0.21919949	      0.00146712	      0.00040681	     20.97297016
      0.73914566	     -0.06015978	     -0.00091588	     -0.20134521	     -0.06447912	      0.88298051	     -0.00036383	     -0.21918799	      0.00143245	      0.00039145	     21.12331114
      0.74084923	     -0.06011611	     -0.00091554	     -0.20130121	     -0.06447672	      0.88298116	     -0.00036206	     -0.21917306	      0.00138632	      0.00037133	     21.25878037
      0.74255281	     -0.06007775	     -0.00091812	     -0.20126248	     -0.06447440	      0.88298178	     -0.00036033	     -0.21915842	      0.00133979	      0.00035155	     21.49998152
      0.74376848	     -0.06004646	     -0.00091661	     -0.20123099	     -0.06447279	      0.88298220	     -0.00035913	     -0.21914822	      0.00130651	      0.00033785	     21.52422293
      0.74498415	     -0.06001970	     -0.00091777	     -0.20120397	     -0.06447122	      0.88298260	     -0.00035796	     -0.21913818	      0.00127296	      0.00032447	     21.63976376
      0.74680100	     -0.05997992	     -0.00091787	     -0.20116385	     -0.06446895	      0.88298317	     -0.00035625	     -0.21912356	      0.00122254	      0.00030509	     21.77366187
      0.74831751	     -0.05995010	     -0.00091929	     -0.20113372	     -0.06446713	      0.88298362	     -0.00035487	     -0.21911167	      0.00118011	      0.00028953	     21.91847199
      0.74983403	     -0.05991732	     -0.00091812	     -0.20110067	     -0.06446537	      0.88298405	     -0.00035354	     -0.21910010	      0.00113740	      0.00027458	     22.00009639
      0.75135054	     -0.05989121	     -0.00092052	     -0.20107424	     -0.06446368	      0.88298446	     -0.00035225	     -0.21908880	      0.00109434	      0.00026021	     22.14614714
      0.75271317	     -0.05986345	     -0.00091876	     -0.20104625	     -0.06446222	      0.88298480	     -0.00035112	     -0.21907893	      0.00105540	      0.00024782	     22.20144572
      0.75407580	     -0.05984133	     -0.00092012	     -0.20102386	     -0.06446080	      0.88298513	     -0.00035004	     -0.21906926	      0.00101617	      0.00023592	     22.30097112
      0.75543843	     -0.05981688	     -0.00091932	     -0.20099916	     -0.06445945	      0.88298545	     -0.00034898	     -0.21905982	      0.00097666	      0.00022449	     22.37234233
      0.75715010	     -0.05979136	     -0.00092073	     -0.20097330	     -0.06445782	      0.88298582	     -0.00034771	     -0.21904823	      0.00092663	      0.00021079	     22.48415342
      0.75852348	     -0.05976733	     -0.00091911	     -0.20094904	     -0.06445657	      0.88298610	     -0.00034673	     -0.21903919	      0.00088614	      0.00020032	     22.54344498
      0.75989685	     -0.05974923	     -0.00092046	     -0.20093065	     -0.06445538	      0.88298637	     -0.00034579	     -0.21903031	      0.00084539	      0.00019033	     22.60979588
      0.76127023	     -0.05972833	     -0.00091981	     -0.20090951	     -0.06445425	      0.88298662	     -0.00034489	     -0.21902165	      0.00080430	      0.00018080	     22.67323280
      0.76297733	     -0.05970830	     -0.00092149	     -0.20088912	     -0.06445292	      0.88298692	     -0.00034382	     -0.21901111	      0.00075289	      0.00016961	     22.74266231
      0.76432070	     -0.05968796	     -0.00091997	     -0.20086856	     -0.06445194	      0.88298714	     -0.00034303	     -0.21900306	      0.00071204	      0.00016125	     22.80275866
      0.76566406	     -0.05967383	     -0.00092122	     -0.20085415	     -0.06445101	      0.88298736	     -0.00034227	     -0.21899514	      0.00067102	      0.00015331	     22.83367862
      0.76700743	     -0.05965676	     -0.00092066	     -0.20083683	     -0.06445014	      0.88298756	     -0.00034154	     -0.21898742	      0.00062969	      0.00014571	     22.88663654
      0.76879133	     -0.05963966	     -0.00092206	     -0.20081937	     -0.06444906	      0.88298781	     -0.00034064	     -0.21897737	      0.00057452	      0.00013620	     22.91743087
      0.77011682	     -0.05962197	     -0.00092051	     -0.20080145	     -0.06444833	      0.88298798	     -0.00034001	     -0.21897011	      0.00053314	      0.00012947	     22.97924607
      0.77144230	     -0.05961036	     -0.00092143	     -0.20078958	     -0.06444765	      0.88298815	     -0.00033942	     -0.21896295	      0.00049166	      0.00012311	     22.97885210
      0.77306805	     -0.05959157	     -0.00092021	     -0.20077050	     -0.06444689	      0.88298835	     -0.00033875	     -0.21895438	      0.00044034	      0.00011562	     23.04386291
      0.77450880	     -0.05958170	     -0.00092154	     -0.20076032	     -0.06444629	      0.88298851	     -0.00033820	     -0.21894692	      0.00039474	      0.00010933	     23.00716834
      0.77594955	     -0.05956526	     -0.00091966	     -0.20074364	     -0.06444575	      0.88298866	     -0.00033769	     -0.21893967	      0.00034871	      0.00010316	     23.07121033
      0.77739030	     -0.05955800	     -0.00092092	     -0.20073608	     -0.06444528	      0.88298880	     -0.00033723	     -0.21893255	      0.00030265	      0.00009713	     23.01291571
      0.77883105	     -0.05954390	     -0.00091881	     -0.20072174	     -0.06444488	      0.88298894	     -0.00033681	     -0.21892569	      0.00025622	      0.00009099	     23.07516990
      0.78027180	     -0.05954043	     -0.00092017	     -0.20071796	     -0.06444455	      0.88298907	     -0.00033644	     -0.21891900	      0.00020987	      0.00008480	     22.99051019
      0.78171255	     -0.05952960	     -0.00091787	     -0.20070690	     -0.06444428	      0.88298918	     -0.00033611	     -0.21891264	      0.00016322	      0.00007829	     23.05842820
      0.78315330	     -0.05953078	     -0.00091955	     -0.20070776	     -0.06444408	      0.88298929	     -0.00033583	     -0.21890651	      0.00011680	      0.00007148	     22.94373484
      0.78459405	     -0.05952420	     -0.00091716	     -0.20070095	     -0.06444394	      0.88298939	     -0.00033559	     -0.21890080	      0.00007013	      0.00006411	     23.01204473
      0.78603480	     -0.05953247	     -0.00091881	     -0.20070891	     -0.06444387	      0.88298948	     -0.00033540	     -0.21889541	      0.00002382	      0.00005609	     22.85228194
      0.78747554	     -0.05953311	     -0.00091609	     -0.20070933	     -0.06444387	      0.88298955	     -0.00033525	     -0.21889059	     -0.00002261	      0.00004702	     22.93113335
      0.78876866	     -0.05954776	     -0.00091763	     -0.20072370	     -0.06444393	      0.88298961	     -0.00033515	     -0.21888669	     -0.00006377	      0.00003796	     22.76140237
      0.79006177	     -0.05955905	     -0.00091645	     -0.20073477	     -0.06444404	      0.88298965	     -0.00033509	     -0.21888335	     -0.00010478	      0.00002770	     22.75896135
      0.79162970	     -0.05958385	     -0.00091688	     -0.20075927	     -0.06444424	      0.88298968	     -0.00033506	     -0.21888006	     -0.00015378	      0.00001350	     22.62506818
      0.79319762	     -0.05960765	     -0.00091483	     -0.20078284	     -0.06444452	      0.88298969	     -0.00033509	     -0.21887776	     -0.00020213	     -0.00000301	     22.66653207
      0.79451824	     -0.05963940	     -0.00091554	     -0.20081434	     -0.06444481	      0.88298968	     -0.00033515	     -0.21887654	     -0.00024186	     -0.00001871	     22.46824780
      0.79583885	     -0.05966754	     -0.00091379	     -0.20084230	     -0.06444516	      0.88298964	     -0.00033525	     -0.21887610	     -0.00028100	     -0.00003625	     22.46356036
      0.79715946	     -0.05970315	     -0.00091338	     -0.20087769	     -0.06444555	      0.88298958	     -0.00033538	     -0.21887638	     -0.00031915	     -0.00005564	     22.33707898
      0.79895599	     -0.05975162	     -0.00091100	     -0.20092593	     -0.06444617	      0.88298945	     -0.00033562	     -0.21887799	     -0.00036968	     -0.00008510	     22.31001364
      0.80030214	     -0.05979772	     -0.00091117	     -0.20097184	     -0.06444670	      0.88298932	     -0.00033585	     -0.21888006	     -0.00040617	     -0.00010943	     22.09058645
      0.80164828	     -0.05984032	     -0.00090911	     -0.20101430	     -0.06444727	      0.88298916	     -0.00033611	     -0.21888296	     -0.00044174	     -0.00013570	     22.06067363
      0.80299443	     -0.05988987	     -0.00090831	     -0.20106369	     -0.06444788	      0.88298896	     -0.00033641	     -0.21888660	     -0.00047609	     -0.00016380	     21.89796981
      0.80477693	     -0.05995276	     -0.00090503	     -0.20112643	     -0.06444877	      0.88298863	     -0.00033686	     -0.21889261	     -0.00051995	     -0.00020361	     21.85017612
      0.80610089	     -0.06000839	     -0.00090459	     -0.20118193	     -0.06444948	      0.88298834	     -0.00033723	     -0.21889784	     -0.00055105	     -0.00023479	     21.58774573
      0.80742486	     -0.06005967	     -0.00090198	     -0.20123313	     -0.06445023	      0.88298801	     -0.00033764	     -0.21890378	     -0.00058119	     -0.00026725	     21.53008356
      0.80906336	     -0.06013223	     -0.00090043	     -0.20130557	     -0.06445121	      0.88298754	     -0.00033820	     -0.21891200	     -0.00061678	     -0.00030894	     21.27740036
      0.81052464	     -0.06019276	     -0.00089664	     -0.20136606	     -0.06445214	      0.88298706	     -0.00033873	     -0.21892021	     -0.00064720	     -0.00034732	     21.23737643
      0.81198592	     -0.06026365	     -0.00089543	     -0.20143687	     -0.06445310	      0.88298652	     -0.00033931	     -0.21892910	     -0.00067595	     -0.00038651	     20.94165299
      0.81344719	     -0.06032743	     -0.00089119	     -0.20150064	     -0.06445411	      0.88298593	     -0.00033993	     -0.21893875	     -0.00070352	     -0.00042641	     20.92862085
      0.81490847	     -0.06040317	     -0.00089004	     -0.20157633	     -0.06445516	      0.88298527	     -0.00034059	     -0.21894900	     -0.00072930	     -0.00046663	     20.60720484
      0.81636974	     -0.06047038	     -0.00088546	     -0.20164357	     -0.06445624	      0.88298456	     -0.00034128	     -0.21895996	     -0.00075391	     -0.00050707	     20.60054565
      0.81783102	     -0.06054991	     -0.00088418	     -0.20172308	     -0.06445736	      0.88298379	     -0.00034202	     -0.21897145	     -0.00077669	     -0.00054730	     20.26359141
      0.81929230	     -0.06061948	     -0.00087909	     -0.20179272	     -0.06445851	      0.88298296	     -0.00034279	     -0.21898357	     -0.00079832	     -0.00058730	     20.26247770
      0.82075357	     -0.06070204	     -0.00087767	     -0.20187529	     -0.06445969	      0.88298208	     -0.00034361	     -0.21899613	     -0.00081805	     -0.00062666	     19.91789316
      0.82221485	     -0.06077361	     -0.00087231	     -0.20194697	     -0.06446090	      0.88298113	     -0.00034445	     -0.21900927	     -0.00083663	     -0.00066533	     19.92200789
      0.82367613	     -0.06085834	     -0.00087084	     -0.20203174	     -0.06446214	      0.88298013	     -0.00034534	     -0.21902277	     -0.00085326	     -0.00070291	     19.57480942
      0.82513740	     -0.06093149	     -0.00086535	     -0.20210502	     -0.06446339	      0.88297908	     -0.00034626	     -0.21903678	     -0.00086875	     -0.00073936	     19.57602006
      0.82659868	     -0.06101818	     -0.00086380	     -0.20219179	     -0.06446467	      0.88297797	     -0.00034722	     -0.21905109	     -0.00088228	     -0.00077430	     19.22764523
      0.82805995	     -0.06109336	     -0.00085819	     -0.20226713	     -0.06446597	      0.88297682	     -0.00034821	     -0.21906588	     -0.00089467	     -0.00080779	     19.22502449
      0.82952123	     -0.06118137	     -0.00085637	     -0.20235526	     -0.06446729	      0.88297561	     -0.00034924	     -0.21908094	     -0.00090508	     -0.00083950	     18.88426340
      0.83098251	     -0.06125730	     -0.00085059	     -0.20243138	     -0.06446862	      0.88297436	     -0.00035030	     -0.21909642	     -0.00091433	     -0.00086950	     18.87994289
      0.83244378	     -0.06134456	     -0.00084835	     -0.20251879	     -0.06446996	      0.88297307	     -0.00035139	     -0.21911210	     -0.00092162	     -0.00089748	     18.55320279
      0.83390506	     -0.06142016	     -0.00084241	     -0.20259462	     -0.06447131	      0.88297174	     -0.00035251	     -0.21912811	     -0.00092777	     -0.00092348	     18.53874731
      0.83536634	     -0.06150592	     -0.00083974	     -0.20268057	     -0.06447267	      0.88297037	     -0.00035367	     -0.21914426	     -0.00093203	     -0.00094723	     18.22749074
      0.83682761	     -0.06158092	     -0.00083379	     -0.20275582	     -0.06447403	      0.88296897	     -0.00035486	     -0.21916067	     -0.00093516	     -0.00096880	     18.20253839
      0.83828889	     -0.06166467	     -0.00083075	     -0.20283978	     -0.06447540	      0.88296754	     -0.00035608	     -0.21917717	     -0.00093650	     -0.00098796	     17.91064531
      0.83975016	     -0.06173834	     -0.00082474	     -0.20291374	     -0.06447677	      0.88296609	     -0.00035732	     -0.21919387	     -0.00093672	     -0.00100481	     17.87279164
      0.84121144	     -0.06181926	     -0.00082123	     -0.20299491	     -0.06447814	      0.88296461	     -0.00035860	     -0.21921061	     -0.00093527	     -0.00101920	     17.60299622
      0.84267272	     -0.06189188	     -0.00081523	     -0.20306784	     -0.06447950	      0.88296311	     -0.00035990	     -0.21922750	     -0.00093273	     -0.00103127	     17.54815340
      0.84413399	     -0.06197122	     -0.00081136	     -0.20314746	     -0.06448086	      0.88296160	     -0.00036124	     -0.21924443	     -0.00092863	     -0.00104097	     17.29801432
      0.84559527	     -0.06204359	     -0.00080549	     -0.20322017	     -0.06448222	      0.88296007	     -0.00036259	     -0.21926151	     -0.00092343	     -0.00104845	     17.22999228
      0.84705655	     -0.06212072	     -0.00080143	     -0.20329760	     -0.06448356	      0.88295853	     -0.00036398	     -0.21927862	     -0.00091671	     -0.00105367	     17.00719454
      0.84851782	     -0.06219140	     -0.00079570	     -0.20336863	     -0.06448490	      0.88295699	     -0.00036538	     -0.21929583	     -0.00090885	     -0.00105675	     16.92919881
      0.85030407	     -0.06228260	     -0.00079105	     -0.20346023	     -0.06448651	      0.88295510	     -0.00036714	     -0.21931683	     -0.00089727	     -0.00105771	     16.64190418
      0.85161085	     -0.06233911	     -0.00078513	     -0.20351710	     -0.06448768	      0.88295372	     -0.00036844	     -0.21933228	     -0.00088788	     -0.00105632	     16.62660855
      0.85291762	     -0.06240191	     -0.00078138	     -0.20358021	     -0.06448883	      0.88295234	     -0.00036976	     -0.21934766	     -0.00087736	     -0.00105352	     16.46050479
      0.85469857	     -0.06248221	     -0.00077481	     -0.20366098	     -0.06449038	      0.88295047	     -0.00037159	     -0.21936866	     -0.00086155	     -0.00104741	     16.34780726
      0.85647951	     -0.06256919	     -0.00077064	     -0.20374840	     -0.06449190	      0.88294861	     -0.00037345	     -0.21938959	     -0.00084388	     -0.00103896	     16.07973958
      0.85771348	     -0.06261794	     -0.00076442	     -0.20379753	     -0.06449293	      0.88294733	     -0.00037476	     -0.21940414	     -0.00083074	     -0.00103165	     16.05845402
      0.85894746	     -0.06267234	     -0.00076036	     -0.20385227	     -0.06449395	      0.88294607	     -0.00037608	     -0.21941856	     -0.00081667	     -0.00102351	     15.92143092
      0.86087121	     -0.06275200	     -0.00075290	     -0.20393250	     -0.06449550	      0.88294411	     -0.00037816	     -0.21944092	     -0.00079317	     -0.00100918	     15.79568810
      0.86247864	     -0.06281948	     -0.00074839	     -0.20400044	     -0.06449675	      0.88294250	     -0.00037992	     -0.21945941	     -0.00077192	     -0.00099577	     15.60424539
      0.86408607	     -0.06287868	     -0.00074183	     -0.20406015	     -0.06449798	      0.88294091	     -0.00038170	     -0.21947783	     -0.00074946	     -0.00098110	     15.56295036
      0.86569350	     -0.06294553	     -0.00073879	     -0.20412744	     -0.06449916	      0.88293935	     -0.00038351	     -0.21949601	     -0.00072559	     -0.00096542	     15.33186006
      0.86703915	     -0.06298909	     -0.00073266	     -0.20417145	     -0.06450012	      0.88293806	     -0.00038503	     -0.21951114	     -0.00070483	     -0.00095147	     15.32453622
      0.86838480	     -0.06303827	     -0.00072907	     -0.20422104	     -0.06450106	      0.88293679	     -0.00038656	     -0.21952601	     -0.00068316	     -0.00093702	     15.18335043
      0.87010878	     -0.06309308	     -0.00072219	     -0.20427643	     -0.06450221	      0.88293519	     -0.00038854	     -0.21954476	     -0.00065447	     -0.00091769	     15.11905994
      0.87183275	     -0.06315207	     -0.00071786	     -0.20433595	     -0.06450331	      0.88293362	     -0.00039053	     -0.21956301	     -0.00062462	     -0.00089763	     14.93298437
      0.87317016	     -0.06318543	     -0.00071142	     -0.20436979	     -0.06450413	      0.88293243	     -0.00039209	     -0.21957689	     -0.00060095	     -0.00088139	     14.92742763
      0.87450756	     -0.06322399	     -0.00070758	     -0.20440877	     -0.06450492	      0.88293126	     -0.00039366	     -0.21959036	     -0.00057664	     -0.00086479	     14.80843074
      0.87627840	     -0.06326605	     -0.00070080	     -0.20445144	     -0.06450591	      0.88292975	     -0.00039574	     -0.21960767	     -0.00054400	     -0.00084226	     14.78097619
      0.87804923	     -0.06331082	     -0.00069679	     -0.20449676	     -0.06450685	      0.88292828	     -0.00039783	     -0.21962415	     -0.00051036	     -0.00081880	     14.55756081
      0.87933312	     -0.06332908	     -0.00069041	     -0.20451549	     -0.06450749	      0.88292724	     -0.00039936	     -0.21963564	     -0.00048615	     -0.00080112	     14.60841779
      0.88061701	     -0.06335164	     -0.00068648	     -0.20453848	     -0.06450810	      0.88292622	     -0.00040088	     -0.21964659	     -0.00046156	     -0.00078302	     14.53693748
      0.88250217	     -0.06337600	     -0.00067922	     -0.20456348	     -0.06450893	      0.88292477	     -0.00040313	     -0.21966174	     -0.00042534	     -0.00075539	     14.47300935
      0.88407992	     -0.06339662	     -0.00067463	     -0.20458461	     -0.06450958	      0.88292360	     -0.00040502	     -0.21967351	     -0.00039518	     -0.00073157	     14.42457252
      0.88565766	     -0.06340867	     -0.00066789	     -0.20459720	     -0.06451018	      0.88292247	     -0.00040691	     -0.21968453	     -0.00036489	     -0.00070666	     14.33571912
      0.88723540	     -0.06342374	     -0.00066398	     -0.20461276	     -0.06451073	      0.88292137	     -0.00040880	     -0.21969471	     -0.00033512	     -0.00068137	     14.32328383
      0.88881314	     -0.06342923	     -0.00065688	     -0.20461878	     -0.06451124	      0.88292032	     -0.00041070	     -0.21970414	     -0.00030536	     -0.00065544	     14.28118272
      0.89039088	     -0.06344081	     -0.00065378	     -0.20463082	     -0.06451169	      0.88291930	     -0.00041259	     -0.21971272	     -0.00027603	     -0.00062938	     14.26134368
      0.89196862	     -0.06343938	     -0.00064609	     -0.20462994	     -0.06451211	      0.88291833	     -0.00041448	     -0.21972059	     -0.00024680	     -0.00060280	     14.21745308
      0.89333961	     -0.06344483	     -0.00064374	     -0.20463576	     -0.06451243	      0.88291752	     -0.00041613	     -0.21972673	     -0.00022184	     -0.00057976	     14.20022226
      0.89471060	     -0.06344233	     -0.00063842	     -0.20463369	     -0.06451272	      0.88291674	     -0.00041777	     -0.21973233	     -0.00019707	     -0.00055666	     14.19200327
      0.89642894	     -0.06344127	     -0.00063400	     -0.20463311	     -0.06451303	      0.88291581	     -0.00041982	     -0.21973853	     -0.00016646	     -0.00052789	     14.18812233
      0.89814728	     -0.06343156	     -0.00062724	     -0.20462393	     -0.06451329	      0.88291493	     -0.00042186	     -0.21974389	     -0.00013622	     -0.00049915	     14.17402196
      0.89953611	     -0.06342806	     -0.00062517	     -0.20462077	     -0.06451346	      0.88291425	     -0.00042350	     -0.21974754	     -0.00011237	     -0.00047632	     14.19289732
      0.90092493	     -0.06341710	     -0.00062050	     -0.20461021	     -0.06451360	      0.88291360	     -0.00042514	     -0.21975067	     -0.00008872	     -0.00045358	     14.18849718
      0.90265348	     -0.06340490	     -0.00061703	     -0.20459844	     -0.06451373	      0.88291284	     -0.00042717	     -0.21975377	     -0.00006001	     -0.00042591	     14.24193836
      0.90438202	     -0.06338417	     -0.00061063	     -0.20457819	     -0.06451381	      0.88291213	     -0.00042919	     -0.21975607	     -0.00003151	     -0.00039838	     14.20032285
      0.90573368	     -0.06337072	     -0.00060934	     -0.20456503	     -0.06451384	      0.88291161	     -0.00043075	     -0.21975723	     -0.00001016	     -0.00037732	     14.26839874
      0.90708534	     -0.06335104	     -0.00060526	     -0.20454569	     -0.06451384	      0.88291111	     -0.00043231	     -0.21975792	      0.00001100	     -0.00035657	     14.30438804
      0.90886825	     -0.06332491	     -0.00060193	     -0.20451996	     -0.06451379	      0.88291050	     -0.00043435	     -0.21975801	      0.00003824	     -0.00032957	     14.34063670
      0.91065116	     -0.06328968	     -0.00059554	     -0.20448517	     -0.06451370	      0.88290994	     -0.00043637	     -0.21975726	      0.00006453	     -0.00030313	     14.46006515
      0.91194658	     -0.06326746	     -0.00059466	     -0.20446320	     -0.06451360	      0.88290956	     -0.00043783	     -0.21975611	      0.00008329	     -0.00028390	     14.43724209
      0.91324200	     -0.06323865	     -0.00059110	     -0.20443467	     -0.06451348	      0.88290920	     -0.00043927	     -0.21975452	      0.00010142	     -0.00026499	     14.50380456
      0.91512176	     -0.06319598	     -0.00058759	     -0.20439237	     -0.06451327	      0.88290873	     -0.00044134	     -0.21975136	      0.00012701	     -0.00023767	     14.55724951
      0.91668273	     -0.06315491	     -0.00058305	     -0.20435162	     -0.06451305	      0.88290838	     -0.00044304	     -0.21974802	      0.00014729	     -0.00021534	     14.68636474
      0.91824371	     -0.06311499	     -0.00058098	     -0.20431196	     -0.06451281	      0.88290806	     -0.00044473	     -0.21974401	      0.00016721	     -0.00019280	     14.68904186
      0.91980469	     -0.06306747	     -0.00057628	     -0.20426475	     -0.06451253	      0.88290777	     -0.00044639	     -0.21973938	      0.00018602	     -0.00017060	     14.84453391
      0.92136566	     -0.06302276	     -0.00057470	     -0.20422027	     -0.06451223	      0.88290752	     -0.00044803	     -0.21973406	      0.00020445	     -0.00014826	     14.87405835
      0.92292664	     -0.06297021	     -0.00056978	     -0.20416800	     -0.06451190	      0.88290731	     -0.00044965	     -0.21972816	      0.00022186	     -0.00012622	     15.03580749
      0.92448761	     -0.06292189	     -0.00056890	     -0.20411988	     -0.06451154	      0.88290713	     -0.00045124	     -0.21972162	      0.00023887	     -0.00010397	     15.07105952
      0.92604859	     -0.06286421	     -0.00056364	     -0.20406246	     -0.06451115	      0.88290699	     -0.00045281	     -0.21971453	      0.00025480	     -0.00008202	     15.24923751
      0.92745206	     -0.06281692	     -0.00056316	     -0.20401532	     -0.06451078	      0.88290688	     -0.00045421	     -0.21970762	      0.00026872	     -0.00006210	     15.30426117
      0.92885553	     -0.06276308	     -0.00055961	     -0.20396166	     -0.06451040	      0.88290681	     -0.00045558	     -0.21970028	      0.00028185	     -0.00004234	     15.43844680
      0.93025900	     -0.06271019	     -0.00055801	     -0.20390893	     -0.06450999	      0.88290677	     -0.00045693	     -0.21969245	      0.00029443	     -0.00002248	     15.54038886
      0.93214458	     -0.06263411	     -0.00055399	     -0.20383306	     -0.06450942	      0.88290675	     -0.00045872	     -0.21968123	      0.00031015	      0.00000404	     15.75140089
      0.93358572	     -0.06257740	     -0.00055352	     -0.20377645	     -0.06450897	      0.88290677	     -0.00046005	     -0.21967210	      0.00032155	      0.00002459	     15.83046761
      0.93502687	     -0.06251554	     -0.00055051	     -0.20371472	     -0.06450850	      0.88290682	     -0.00046137	     -0.21966254	      0.00033204	      0.00004495	     16.00172105
      0.93646801	     -0.06245467	     -0.00054948	     -0.20365394	     -0.06450801	      0.88290690	     -0.00046266	     -0.21965252	      0.00034195	      0.00006545	     16.12997204
      0.93829233	     -0.06237255	     -0.00054599	     -0.20357196	     -0.06450738	      0.88290704	     -0.00046425	     -0.21963922	      0.00035334	      0.00009122	     16.37102670
      0.93969797	     -0.06231077	     -0.00054607	     -0.20351022	     -0.06450687	      0.88290718	     -0.00046546	     -0.21962847	      0.00036159	      0.00011136	     16.47713564
      0.94110360	     -0.06224443	     -0.00054362	     -0.20344396	     -0.06450636	      0.88290735	     -0.00046664	     -0.21961734	      0.00036901	      0.00013129	     16.65927003
      0.94279717	     -0.06216592	     -0.00054315	     -0.20336548	     -0.06450573	      0.88290760	     -0.00046803	     -0.21960338	      0.00037723	      0.00015541	     16.84837207
      0.94431395	     -0.06209134	     -0.00054025	     -0.20329095	     -0.06450515	      0.88290785	     -0.00046925	     -0.21959043	      0.00038372	      0.00017681	     17.06238912
      0.94583073	     -0.06201904	     -0.00054073	     -0.20321864	     -0.06450456	      0.88290813	     -0.00047044	     -0.21957702	      0.00038966	      0.00019834	     17.23338853
      0.94734752	     -0.06194180	     -0.00053801	     -0.20314143	     -0.06450397	      0.88290845	     -0.00047160	     -0.21956321	      0.00039482	      0.00021959	     17.45664834
      0.94886430	     -0.06186708	     -0.00053886	     -0.20306667	     -0.06450337	      0.88290880	     -0.00047273	     -0.21954895	      0.00039942	      0.00024087	     17.65464835
      0.95038108	     -0.06178758	     -0.00053619	     -0.20298718	     -0.06450276	      0.88290918	     -0.00047383	     -0.21953431	      0.00040335	      0.00026185	     17.87379276
      0.95189786	     -0.06171104	     -0.00053750	     -0.20291055	     -0.06450214	      0.88290959	     -0.00047490	     -0.21951924	      0.00040670	      0.00028279	     18.09403026
      0.95341464	     -0.06163050	     -0.00053486	     -0.20283001	     -0.06450152	      0.88291004	     -0.00047594	     -0.21950384	      0.00040945	      0.00030339	     18.30688301
      0.95493142	     -0.06155433	     -0.00053691	     -0.20275372	     -0.06450090	      0.88291051	     -0.00047695	     -0.21948809	      0.00041159	      0.00032384	     18.55139092
      0.95629135	     -0.06148322	     -0.00053500	     -0.20268257	     -0.06450034	      0.88291097	     -0.00047783	     -0.21947376	      0.00041308	      0.00034179	     18.72570444
      0.95765128	     -0.06141503	     -0.00053606	     -0.20261428	     -0.06449978	      0.88291144	     -0.00047869	     -0.21945923	      0.00041407	      0.00035944	     18.94305256
      0.95901122	     -0.06134642	     -0.00053569	     -0.20254559	     -0.06449921	      0.88291194	     -0.00047952	     -0.21944456	      0.00041467	      0.00037661	     19.14029528
      0.96090628	     -0.06125361	     -0.00053704	     -0.20245261	     -0.06449843	      0.88291268	     -0.00048063	     -0.21942392	      0.00041478	      0.00039963	     19.45350706
      0.96230150	     -0.06118518	     -0.00053596	     -0.20238408	     -0.06449785	      0.88291325	     -0.00048142	     -0.21940864	      0.00041441	      0.00041572	     19.64225389
      0.96369673	     -0.06111924	     -0.00053720	     -0.20231800	     -0.06449727	      0.88291384	     -0.00048218	     -0.21939329	      0.00041359	      0.00043111	     19.87464398
      0.96509195	     -0.06105341	     -0.00053704	     -0.20225205	     -0.06449670	      0.88291445	     -0.00048292	     -0.21937792	      0.00041242	      0.00044561	     20.07994260
      0.96693501	     -0.06096920	     -0.00053886	     -0.20216763	     -0.06449594	      0.88291529	     -0.00048385	     -0.21935760	      0.00041025	      0.00046343	     20.40100694
      0.96828853	     -0.06090720	     -0.00053807	     -0.20210551	     -0.06449538	      0.88291592	     -0.00048451	     -0.21934270	      0.00040830	      0.00047538	     20.57175365
      0.96964205	     -0.06084739	     -0.00053954	     -0.20204554	     -0.06449483	      0.88291658	     -0.00048514	     -0.21932784	      0.00040597	      0.00048644	     20.80063350
      0.97133432	     -0.06077298	     -0.00053961	     -0.20197094	     -0.06449415	      0.88291741	     -0.00048589	     -0.21930932	      0.00040261	      0.00049884	     21.03463627
      0.97282773	     -0.06070961	     -0.00054192	     -0.20190736	     -0.06449355	      0.88291816	     -0.00048652	     -0.21929306	      0.00039915	      0.00050852	     21.30689249
      0.97432113	     -0.06064609	     -0.00054159	     -0.20184367	     -0.06449296	      0.88291893	     -0.00048713	     -0.21927690	      0.00039536	      0.00051692	     21.47688458
      0.97581454	     -0.06058535	     -0.00054440	     -0.20178270	     -0.06449237	      0.88291971	     -0.00048770	     -0.21926084	      0.00039100	      0.00052411	     21.76441281
      0.97730794	     -0.06052453	     -0.00054410	     -0.20172170	     -0.06449179	      0.88292049	     -0.00048824	     -0.21924491	      0.00038634	      0.00053003	     21.90426622
      0.97880135	     -0.06046665	     -0.00054753	     -0.20166357	     -0.06449122	      0.88292129	     -0.00048876	     -0.21922911	      0.00038102	      0.00053474	     22.21338192
      0.98029476	     -0.06040865	     -0.00054719	     -0.20160538	     -0.06449065	      0.88292209	     -0.00048924	     -0.21921347	      0.00037543	      0.00053827	     22.31339507
      0.98161995	     -0.06035981	     -0.00055051	     -0.20155629	     -0.06449016	      0.88292280	     -0.00048965	     -0.21919973	      0.00036981	      0.00054042	     22.57891947
      0.98294515	     -0.06031121	     -0.00055127	     -0.20150749	     -0.06448967	      0.88292352	     -0.00049003	     -0.21918615	      0.00036392	      0.00054172	     22.70442222
      0.98455708	     -0.06025452	     -0.00055397	     -0.20145052	     -0.06448909	      0.88292439	     -0.00049047	     -0.21916982	      0.00035600	      0.00054219	     22.96340585
      0.98616902	     -0.06019901	     -0.00055458	     -0.20139476	     -0.06448852	      0.88292527	     -0.00049087	     -0.21915374	      0.00034756	      0.00054161	     23.07889265
      0.98750569	     -0.06015519	     -0.00055790	     -0.20135067	     -0.06448806	      0.88292599	     -0.00049118	     -0.21914059	      0.00033982	      0.00054032	     23.33730308
      0.98884236	     -0.06011201	     -0.00055912	     -0.20130726	     -0.06448761	      0.88292671	     -0.00049147	     -0.21912763	      0.00033179	      0.00053839	     23.44050346
      0.99046434	     -0.06006185	     -0.00056258	     -0.20125677	     -0.06448709	      0.88292758	     -0.00049179	     -0.21911215	      0.00032124	      0.00053516	     23.69604558
      0.99208632	     -0.06001300	     -0.00056379	     -0.20120764	     -0.06448657	      0.88292845	     -0.00049209	     -0.21909697	      0.00031022	      0.00053112	     23.76786554
      0.99336687	     -0.05997644	     -0.00056752	     -0.20117078	     -0.06448618	      0.88292913	     -0.00049229	     -0.21908518	      0.00030076	      0.00052736	     24.01369309
      0.99464742	     -0.05993963	     -0.00056938	     -0.20113373	     -0.06448580	      0.88292980	     -0.00049248	     -0.21907360	      0.00029104	      0.00052322	     24.09934812
      0.99633567	     -0.05989390	     -0.00057363	     -0.20108761	     -0.06448532	      0.88293068	     -0.00049271	     -0.21905867	      0.00027740	      0.00051718	     24.32492073
      0.99802393	     -0.05984986	     -0.00057574	     -0.20104323	     -0.06448487	      0.88293154	     -0.00049290	     -0.21904416	      0.00026322	      0.00051058	     24.37258101
      0.99925371	     -0.05981938	     -0.00058005	     -0.20101244	     -0.06448455	      0.88293217	     -0.00049302	     -0.21903382	      0.00025217	      0.00050535	     24.60399707
      1.00048350	     -0.05978941	     -0.00058236	     -0.20098219	     -0.06448425	      0.88293279	     -0.00049312	     -0.21902370	      0.00024094	      0.00049987	     24.67525431
      1.00225968	     -0.05974742	     -0.00058701	     -0.20093978	     -0.06448383	      0.88293367	     -0.00049324	     -0.21900941	      0.00022396	      0.00049142	     24.87692204
      1.00376647	     -0.05971322	     -0.00058972	     -0.20090525	     -0.06448351	      0.88293440	     -0.00049332	     -0.21899763	      0.00020906	      0.00048390	     24.92193254
      1.00527326	     -0.05968104	     -0.00059451	     -0.20087268	     -0.06448320	      0.88293513	     -0.00049338	     -0.21898617	      0.00019344	      0.00047598	     25.14329337
      1.00678006	     -0.05964990	     -0.00059678	     -0.20084120	     -0.06448292	      0.88293584	     -0.00049341	     -0.21897502	      0.00017758	      0.00046783	     25.12460392
      1.00828685	     -0.05962098	     -0.00060247	     -0.20081186	     -0.06448267	      0.88293654	     -0.00049342	     -0.21896418	      0.00016091	      0.00045933	     25.40391522
      1.00957613	     -0.05959737	     -0.00060437	     -0.20078796	     -0.06448247	      0.88293712	     -0.00049341	     -0.21895516	      0.00014660	      0.00045196	     25.33089909
      1.01086540	     -0.05957567	     -0.00060865	     -0.20076592	     -0.06448229	      0.88293770	     -0.00049339	     -0.21894639	      0.00013173	      0.00044436	     25.46785972
      1.01249434	     -0.05955030	     -0.00061270	     -0.20074013	     -0.06448209	      0.88293842	     -0.00049334	     -0.21893567	      0.00011265	      0.00043459	     25.48793752
      1.01412328	     -0.05952778	     -0.00061901	     -0.20071715	     -0.06448192	      0.88293912	     -0.00049327	     -0.21892538	      0.00009287	      0.00042451	     25.70789503
      1.01541323	     -0.05951147	     -0.00062151	     -0.20070053	     -0.06448181	      0.88293966	     -0.00049319	     -0.21891755	      0.00007713	      0.00041642	     25.61215126
      1.01670318	     -0.05949742	     -0.00062613	     -0.20068612	     -0.06448173	      0.88294019	     -0.00049311	     -0.21891003	      0.00006091	      0.00040812	     25.71831629
      1.01836030	     -0.05948205	     -0.00063074	     -0.20067031	     -0.06448164	      0.88294086	     -0.00049297	     -0.21890086	      0.00003985	      0.00039720	     25.70042172
      1.02001743	     -0.05947004	     -0.00063794	     -0.20065781	     -0.06448159	      0.88294151	     -0.00049282	     -0.21889225	      0.00001820	      0.00038585	     25.91482846
      1.02125056	     -0.05946276	     -0.00064065	     -0.20065022	     -0.06448158	      0.88294198	     -0.00049269	     -0.21888623	      0.00000215	      0.00037720	     25.76587016
      1.02248370	     -0.05945735	     -0.00064507	     -0.20064447	     -0.06448159	      0.88294244	     -0.00049256	     -0.21888054	     -0.00001426	      0.00036822	     25.82654226
      1.02423011	     -0.05945383	     -0.00065008	     -0.20064048	     -0.06448163	      0.88294307	     -0.00049234	     -0.21887312	     -0.00003759	      0.00035492	     25.77356243
      1.02573207	     -0.05945560	     -0.00065574	     -0.20064182	     -0.06448171	      0.88294359	     -0.00049214	     -0.21886739	     -0.00005788	      0.00034263	     25.86203531
      1.02723403	     -0.05946259	     -0.00065945	     -0.20064842	     -0.06448181	      0.88294410	     -0.00049193	     -0.21886235	     -0.00007792	      0.00032939	     25.71451776
      1.02873599	     -0.05947599	     -0.00066594	     -0.20066138	     -0.06448194	      0.88294458	     -0.00049170	     -0.21885810	     -0.00009804	      0.00031480	     25.85361911
      1.03023795	     -0.05949532	     -0.00066965	     -0.20068033	     -0.06448210	      0.88294504	     -0.00049146	     -0.21885473	     -0.00011749	      0.00029883	     25.60943376
      1.03153320	     -0.05951699	     -0.00067596	     -0.20070162	     -0.06448227	      0.88294542	     -0.00049124	     -0.21885260	     -0.00013419	      0.00028363	     25.73687174
      1.03282845	     -0.05954298	     -0.00068015	     -0.20072727	     -0.06448245	      0.88294578	     -0.00049102	     -0.21885122	     -0.00015020	      0.00026711	     25.60397708
      1.03445070	     -0.05958240	     -0.00068711	     -0.20076624	     -0.06448271	      0.88294619	     -0.00049072	     -0.21885061	     -0.00016962	      0.00024427	     25.62330124
      1.03607295	     -0.05962821	     -0.00069217	     -0.20081165	     -0.06448300	      0.88294657	     -0.00049042	     -0.21885132	     -0.00018780	      0.00021905	     25.38105046
      1.03738690	     -0.05966986	     -0.00069863	     -0.20085293	     -0.06448326	      0.88294684	     -0.00049016	     -0.21885287	     -0.00020192	      0.00019671	     25.47760896
      1.03870085	     -0.05971497	     -0.00070305	     -0.20089773	     -0.06448353	      0.88294708	     -0.00048989	     -0.21885530	     -0.00021495	      0.00017275	     25.30904470
      1.04034045	     -0.05977603	     -0.00071015	     -0.20095838	     -0.06448389	      0.88294734	     -0.00048955	     -0.21885955	     -0.00023007	      0.00014049	     25.30175071
      1.04198005	     -0.05984197	     -0.00071500	     -0.20102398	     -0.06448428	      0.88294754	     -0.00048920	     -0.21886512	     -0.00024340	      0.00010578	     24.99031575
      1.04325757	     -0.05989746	     -0.00072139	     -0.20107916	     -0.06448460	      0.88294766	     -0.00048893	     -0.21887036	     -0.00025295	      0.00007700	     25.06491074
      1.04453510	     -0.05995608	     -0.00072578	     -0.20113752	     -0.06448493	      0.88294774	     -0.00048864	     -0.21887642	     -0.00026124	      0.00004687	     24.87402583
      1.04624117	     -0.06003936	     -0.00073309	     -0.20122045	     -0.06448538	      0.88294778	     -0.00048826	     -0.21888574	     -0.00027077	      0.00000454	     24.79916462
      1.04794725	     -0.06012754	     -0.00073833	     -0.20130833	     -0.06448585	      0.88294775	     -0.00048787	     -0.21889646	     -0.00027802	     -0.00003983	     24.44080450
      1.04919540	     -0.06019498	     -0.00074475	     -0.20137552	     -0.06448620	      0.88294768	     -0.00048758	     -0.21890515	     -0.00028229	     -0.00007354	     24.49377267
      1.05044356	     -0.06026421	     -0.00074916	     -0.20144455	     -0.06448655	      0.88294757	     -0.00048729	     -0.21891454	     -0.00028520	     -0.00010803	     24.29746919
      1.05223008	     -0.06036660	     -0.00075657	     -0.20154666	     -0.06448707	      0.88294733	     -0.00048686	     -0.21892909	     -0.00028747	     -0.00015856	     24.16591486
      1.05376309	     -0.06045689	     -0.00076149	     -0.20163675	     -0.06448751	      0.88294706	     -0.00048650	     -0.21894258	     -0.00028738	     -0.00020263	     23.87919184
      1.05529610	     -0.06054951	     -0.00076841	     -0.20172916	     -0.06448795	      0.88294671	     -0.00048613	     -0.21895691	     -0.00028573	     -0.00024713	     23.84055736
      1.05682911	     -0.06064323	     -0.00077259	     -0.20182274	     -0.06448838	      0.88294630	     -0.00048576	     -0.21897203	     -0.00028202	     -0.00029159	     23.48438348
      1.05836211	     -0.06073913	     -0.00078008	     -0.20191845	     -0.06448881	      0.88294582	     -0.00048540	     -0.21898786	     -0.00027689	     -0.00033586	     23.51587116
      1.05969189	     -0.06082309	     -0.00078342	     -0.20200233	     -0.06448918	      0.88294535	     -0.00048508	     -0.21900214	     -0.00027067	     -0.00037371	     23.16477011
      1.06102167	     -0.06090869	     -0.00078898	     -0.20208782	     -0.06448953	      0.88294482	     -0.00048476	     -0.21901688	     -0.00026337	     -0.00041099	     23.07449091
      1.06267652	     -0.06101643	     -0.00079415	     -0.20219548	     -0.06448996	      0.88294411	     -0.00048437	     -0.21903584	     -0.00025228	     -0.00045621	     22.78312383
      1.06433138	     -0.06112605	     -0.00080138	     -0.20230500	     -0.06449036	      0.88294331	     -0.00048398	     -0.21905543	     -0.00023934	     -0.00049998	     22.72484864
      1.06568925	     -0.06121619	     -0.00080477	     -0.20239513	     -0.06449068	      0.88294261	     -0.00048366	     -0.21907193	     -0.00022689	     -0.00053449	     22.39560298
      1.06704712	     -0.06130769	     -0.00081039	     -0.20248659	     -0.06449098	      0.88294186	     -0.00048335	     -0.21908879	     -0.00021326	     -0.00056769	     22.29681714
      1.06871647	     -0.06142106	     -0.00081555	     -0.20259996	     -0.06449132	      0.88294088	     -0.00048297	     -0.21910999	     -0.00019441	     -0.00060636	     22.00174903
      1.07038583	     -0.06153561	     -0.00082298	     -0.20271449	     -0.06449163	      0.88293984	     -0.00048260	     -0.21913163	     -0.00017372	     -0.00064247	     21.95326587
      1.07171420	     -0.06162575	     -0.00082602	     -0.20280469	     -0.06449185	      0.88293897	     -0.00048231	     -0.21914914	     -0.00015546	     -0.00066912	     21.62426634
      1.07304258	     -0.06171614	     -0.00083114	     -0.20289511	     -0.06449204	      0.88293806	     -0.00048203	     -0.21916685	     -0.00013614	     -0.00069395	     21.51445502
      1.07477065	     -0.06183284	     -0.00083598	     -0.20301191	     -0.06449225	      0.88293684	     -0.00048167	     -0.21919014	     -0.00010895	     -0.00072325	     21.22919786
      1.07649872	     -0.06195000	     -0.00084297	     -0.20312916	     -0.06449242	      0.88293557	     -0.00048132	     -0.21921366	     -0.00007985	     -0.00074914	     21.15840697
      1.07780511	     -0.06203760	     -0.00084534	     -0.20321690	     -0.06449251	      0.88293458	     -0.00048107	     -0.21923158	     -0.00005617	     -0.00076634	     20.83769410
      1.07911149	     -0.06212566	     -0.00084985	     -0.20330506	     -0.06449256	      0.88293356	     -0.00048082	     -0.21924960	     -0.00003149	     -0.00078154	     20.72157585
      1.08090624	     -0.06224547	     -0.00085458	     -0.20342507	     -0.06449259	      0.88293215	     -0.00048049	     -0.21927448	      0.00000450	     -0.00079909	     20.43956098
      1.08270099	     -0.06236467	     -0.00086185	     -0.20354445	     -0.06449255	      0.88293070	     -0.00048018	     -0.21929950	      0.00004245	     -0.00081284	     20.37276140
      1.08396522	     -0.06244726	     -0.00086407	     -0.20362724	     -0.06449247	      0.88292967	     -0.00047997	     -0.21931721	      0.00007073	     -0.00082025	     20.05409487
      1.08522946	     -0.06253012	     -0.00086833	     -0.20371027	     -0.06449237	      0.88292862	     -0.00047977	     -0.21933497	      0.00009988	     -0.00082588	     19.92799639
      1.08713365	     -0.06265241	     -0.00087308	     -0.20383287	     -0.06449213	      0.88292705	     -0.00047948	     -0.21936178	      0.00014585	     -0.00083112	     19.65865570
      1.08873471	     -0.06275474	     -0.00087796	     -0.20393547	     -0.06449187	      0.88292571	     -0.00047926	     -0.21938430	      0.00018621	     -0.00083256	     19.51374138
      1.09033576	     -0.06285393	     -0.00088021	     -0.20403500	     -0.06449154	      0.88292438	     -0.00047905	     -0.21940680	      0.00022820	     -0.00083159	     19.26202203
      1.09193682	     -0.06295338	     -0.00088542	     -0.20413475	     -0.06449114	      0.88292305	     -0.00047885	     -0.21942920	      0.00027177	     -0.00082807	     19.12157769
      1.09336455	     -0.06303656	     -0.00088633	     -0.20421828	     -0.06449072	      0.88292187	     -0.00047869	     -0.21944907	      0.00031180	     -0.00082320	     18.90591500
      1.09479229	     -0.06312067	     -0.00088992	     -0.20430271	     -0.06449024	      0.88292070	     -0.00047855	     -0.21946877	      0.00035303	     -0.00081655	     18.76334927
      1.09622002	     -0.06320070	     -0.00089143	     -0.20438311	     -0.06448971	      0.88291954	     -0.00047841	     -0.21948830	      0.00039531	     -0.00080845	     18.58096953
      1.09806236	     -0.06330340	     -0.00089556	     -0.20448628	     -0.06448893	      0.88291806	     -0.00047826	     -0.21951323	      0.00045153	     -0.00079571	     18.35384716
      1.09951307	     -0.06337954	     -0.00089615	     -0.20456284	     -0.06448824	      0.88291692	     -0.00047816	     -0.21953268	      0.00049673	     -0.00078437	     18.20392109
      1.10096378	     -0.06345668	     -0.00089907	     -0.20464037	     -0.06448749	      0.88291579	     -0.00047807	     -0.21955192	      0.00054324	     -0.00077161	     18.01464023
      1.10241449	     -0.06352864	     -0.00089988	     -0.20471278	     -0.06448667	      0.88291468	     -0.00047800	     -0.21957092	      0.00059049	     -0.00075802	     17.88300552
      1.10426605	     -0.06362134	     -0.00090287	     -0.20480604	     -0.06448552	      0.88291329	     -0.00047793	     -0.21959472	      0.00065254	     -0.00073910	     17.59546273
      1.10571636	     -0.06368583	     -0.00090217	     -0.20487103	     -0.06448453	      0.88291223	     -0.00047790	     -0.21961304	      0.00070167	     -0.00072352	     17.54239468
      1.10716667	     -0.06375309	     -0.00090407	     -0.20493875	     -0.06448348	      0.88291120	     -0.00047788	     -0.21963096	      0.00075202	     -0.00070703	     17.34871555
      1.10861698	     -0.06381358	     -0.00090382	     -0.20499976	     -0.06448235	      0.88291018	     -0.00047788	     -0.21964850	      0.00080291	     -0.00068996	     17.23581661
      1.11046202	     -0.06389029	     -0.00090547	     -0.20507711	     -0.06448081	      0.88290893	     -0.00047791	     -0.21967012	      0.00086899	     -0.00066707	     16.96501203
      1.11190487	     -0.06394010	     -0.00090384	     -0.20512748	     -0.06447952	      0.88290798	     -0.00047795	     -0.21968649	      0.00092082	     -0.00064865	     16.94356361
      1.11334771	     -0.06399222	     -0.00090464	     -0.20518013	     -0.06447815	      0.88290706	     -0.00047801	     -0.21970224	      0.00097362	     -0.00062935	     16.72705885
      1.11479056	     -0.06403648	     -0.00090343	     -0.20522496	     -0.06447671	      0.88290617	     -0.00047809	     -0.21971741	      0.00102644	     -0.00060967	     16.65408116
      1.11664729	     -0.06409293	     -0.00090351	     -0.20528212	     -0.06447474	      0.88290506	     -0.00047822	     -0.21973591	      0.00109535	     -0.00058325	     16.35411881
      1.11811520	     -0.06412584	     -0.00090083	     -0.20531565	     -0.06447309	      0.88290422	     -0.00047835	     -0.21974975	      0.00114940	     -0.00056195	     16.38991456
      1.11958310	     -0.06416222	     -0.00090055	     -0.20535261	     -0.06447137	      0.88290341	     -0.00047850	     -0.21976276	      0.00120415	     -0.00053994	     16.17046193
      1.12105101	     -0.06418987	     -0.00089818	     -0.20538088	     -0.06446956	      0.88290263	     -0.00047868	     -0.21977500	      0.00125853	     -0.00051768	     16.11730421
      1.12283428	     -0.06422522	     -0.00089732	     -0.20541694	     -0.06446726	      0.88290173	     -0.00047892	     -0.21978873	      0.00132505	     -0.00048986	     15.84551052
      1.12429769	     -0.06424362	     -0.00089421	     -0.20543597	     -0.06446528	      0.88290103	     -0.00047914	     -0.21979915	      0.00137884	     -0.00046696	     15.88605819
      1.12576110	     -0.06426665	     -0.00089355	     -0.20545959	     -0.06446322	      0.88290037	     -0.00047939	     -0.21980872	      0.00143310	     -0.00044355	     15.67060805
      1.12722451	     -0.06428132	     -0.00089110	     -0.20547489	     -0.06446108	      0.88289973	     -0.00047966	     -0.21981751	      0.00148666	     -0.00042025	     15.64480089
      1.12900256	     -0.06430076	     -0.00088982	     -0.20549505	     -0.06445838	      0.88289901	     -0.00048003	     -0.21982704	      0.00155198	     -0.00039155	     15.38533519
      1.13048969	     -0.06430561	     -0.00088640	     -0.20550055	     -0.06445603	      0.88289845	     -0.00048036	     -0.21983414	      0.00160549	     -0.00036772	     15.45250739
      1.13197682	     -0.06431473	     -0.00088524	     -0.20551027	     -0.06445361	      0.88289792	     -0.00048071	     -0.21984029	      0.00165932	     -0.00034365	     15.24805065
      1.13346395	     -0.06431309	     -0.00088189	     -0.20550928	     -0.06445110	      0.88289743	     -0.00048110	     -0.21984558	      0.00171219	     -0.00031987	     15.25200480
      1.13495107	     -0.06431181	     -0.00087984	     -0.20550862	     -0.06444851	      0.88289697	     -0.00048151	     -0.21984989	      0.00176504	     -0.00029590	     15.08617799
      1.13643820	     -0.06430203	     -0.00087650	     -0.20549947	     -0.06444585	      0.88289655	     -0.00048194	     -0.21985324	      0.00181692	     -0.00027224	     15.08549142
      1.13829727	     -0.06428967	     -0.00087384	     -0.20548788	     -0.06444241	      0.88289607	     -0.00048252	     -0.21985597	      0.00188165	     -0.00024245	     14.82661690
      1.13974413	     -0.06426667	     -0.00086974	     -0.20546551	     -0.06443965	      0.88289573	     -0.00048300	     -0.21985704	      0.00193043	     -0.00021948	     14.94801665
      1.14119099	     -0.06424788	     -0.00086774	     -0.20544730	     -0.06443683	      0.88289543	     -0.00048350	     -0.21985706	      0.00197914	     -0.00019646	     14.81448611
      1.14263785	     -0.06421999	     -0.00086443	     -0.20542002	     -0.06443393	      0.88289516	     -0.00048402	     -0.21985614	      0.00202681	     -0.00017336	     14.79026462
      1.14452816	     -0.06418339	     -0.00086175	     -0.20538415	     -0.06443004	      0.88289487	     -0.00048475	     -0.21985342	      0.00208793	     -0.00014300	     14.67937854
      1.14596045	     -0.06414471	     -0.00085766	     -0.20534607	     -0.06442702	      0.88289468	     -0.00048532	     -0.21985031	      0.00213302	     -0.00011968	     14.67052863
      1.14739273	     -0.06410922	     -0.00085551	     -0.20531113	     -0.06442393	      0.88289452	     -0.00048591	     -0.21984623	      0.00217720	     -0.00009629	     14.60088774
      1.14912219	     -0.06405617	     -0.00085097	     -0.20525877	     -0.06442012	      0.88289438	     -0.00048666	     -0.21984013	      0.00222913	     -0.00006766	     14.55683776
      1.15067268	     -0.06401098	     -0.00084884	     -0.20521414	     -0.06441663	      0.88289430	     -0.00048735	     -0.21983352	      0.00227421	     -0.00004199	     14.51248736
      1.15222317	     -0.06395439	     -0.00084397	     -0.20515815	     -0.06441307	      0.88289425	     -0.00048807	     -0.21982597	      0.00231802	     -0.00001589	     14.47273438
      1.15377366	     -0.06390240	     -0.00084171	     -0.20510671	     -0.06440944	      0.88289425	     -0.00048881	     -0.21981738	      0.00236030	      0.00001014	     14.42637723
      1.15532415	     -0.06383886	     -0.00083640	     -0.20504375	     -0.06440575	      0.88289428	     -0.00048958	     -0.21980791	      0.00240109	      0.00003639	     14.42566927
      1.15687464	     -0.06378145	     -0.00083400	     -0.20498686	     -0.06440199	      0.88289436	     -0.00049036	     -0.21979746	      0.00244036	      0.00006253	     14.36879179
      1.15842513	     -0.06371160	     -0.00082821	     -0.20491758	     -0.06439818	      0.88289448	     -0.00049117	     -0.21978622	      0.00247801	      0.00008890	     14.37182258
      1.15997562	     -0.06364964	     -0.00082595	     -0.20485611	     -0.06439431	      0.88289464	     -0.00049200	     -0.21977406	      0.00251403	      0.00011504	     14.31833401
      1.16152611	     -0.06357412	     -0.00081968	     -0.20478114	     -0.06439039	      0.88289483	     -0.00049285	     -0.21976119	      0.00254829	      0.00014119	     14.35083741
      1.16307660	     -0.06350862	     -0.00081756	     -0.20471608	     -0.06438641	      0.88289507	     -0.00049372	     -0.21974744	      0.00258096	      0.00016696	     14.28933079
      1.16444915	     -0.06343809	     -0.00081198	     -0.20464601	     -0.06438285	      0.88289532	     -0.00049450	     -0.21973473	      0.00260832	      0.00018972	     14.31345649
      1.16582169	     -0.06337321	     -0.00080888	     -0.20458152	     -0.06437925	      0.88289559	     -0.00049530	     -0.21972138	      0.00263437	      0.00021213	     14.29204944
      1.16751233	     -0.06328536	     -0.00080304	     -0.20449419	     -0.06437477	      0.88289598	     -0.00049630	     -0.21970421	      0.00266451	      0.00023946	     14.30459572
      1.16920297	     -0.06320176	     -0.00079943	     -0.20441102	     -0.06437024	      0.88289640	     -0.00049732	     -0.21968613	      0.00269236	      0.00026606	     14.32658749
      1.17058905	     -0.06312289	     -0.00079353	     -0.20433256	     -0.06436650	      0.88289679	     -0.00049817	     -0.21967075	      0.00271368	      0.00028787	     14.31965657
      1.17197512	     -0.06304927	     -0.00078998	     -0.20425928	     -0.06436272	      0.88289720	     -0.00049903	     -0.21965477	      0.00273337	      0.00030900	     14.32743699
      1.17367674	     -0.06295170	     -0.00078357	     -0.20416215	     -0.06435805	      0.88289775	     -0.00050011	     -0.21963447	      0.00275547	      0.00033441	     14.36158979
      1.17537836	     -0.06285973	     -0.00077981	     -0.20407055	     -0.06435334	      0.88289834	     -0.00050120	     -0.21961333	      0.00277514	      0.00035876	     14.40739125
      1.17669756	     -0.06277814	     -0.00077367	     -0.20398929	     -0.06434967	      0.88289882	     -0.00050205	     -0.21959649	      0.00278890	      0.00037742	     14.41694810
      1.17801677	     -0.06270212	     -0.00076989	     -0.20391354	     -0.06434599	      0.88289933	     -0.00050291	     -0.21957916	      0.00280116	      0.00039525	     14.44244446
      1.17979672	     -0.06259375	     -0.00076308	     -0.20380554	     -0.06434099	      0.88290006	     -0.00050409	     -0.21955516	      0.00281546	      0.00041838	     14.50566101
      1.18157667	     -0.06249067	     -0.00075884	     -0.20370275	     -0.06433597	      0.88290082	     -0.00050528	     -0.21953036	      0.00282712	      0.00044009	     14.58035323
      1.18283280	     -0.06240784	     -0.00075257	     -0.20362018	     -0.06433241	      0.88290138	     -0.00050613	     -0.21951250	      0.00283387	      0.00045502	     14.61057837
      1.18408894	     -0.06233049	     -0.00074863	     -0.20354303	     -0.06432885	      0.88290196	     -0.00050698	     -0.21949424	      0.00283925	      0.00046914	     14.65680715
      1.18597885	     -0.06220953	     -0.00074133	     -0.20342236	     -0.06432347	      0.88290287	     -0.00050827	     -0.21946616	      0.00284487	      0.00048929	     14.75335256
      1.18754295	     -0.06211214	     -0.00073676	     -0.20332517	     -0.06431902	      0.88290365	     -0.00050934	     -0.21944236	      0.00284728	      0.00050489	     14.82392751
      1.18910704	     -0.06200792	     -0.00072983	     -0.20322118	     -0.06431457	      0.88290445	     -0.00051042	     -0.21941814	      0.00284769	      0.00051973	     14.91490877
      1.19067113	     -0.06191081	     -0.00072597	     -0.20312420	     -0.06431012	      0.88290527	     -0.00051151	     -0.21939343	      0.00284598	      0.00053348	     15.01203976
      1.19223523	     -0.06180413	     -0.00071816	     -0.20301772	     -0.06430567	      0.88290612	     -0.00051259	     -0.21936840	      0.00284240	      0.00054659	     15.11171648
      1.19356833	     -0.06172238	     -0.00071529	     -0.20293604	     -0.06430188	      0.88290685	     -0.00051352	     -0.21934675	      0.00283769	      0.00055687	     15.17786060
      1.19490143	     -0.06163484	     -0.00070966	     -0.20284861	     -0.06429810	      0.88290760	     -0.00051445	     -0.21932493	      0.00283163	      0.00056644	     15.28066940
      1.19658493	     -0.06152999	     -0.00070450	     -0.20274384	     -0.06429334	      0.88290857	     -0.00051562	     -0.21929713	      0.00282208	      0.00057730	     15.40015926
      1.19826842	     -0.06142026	     -0.00069669	     -0.20263422	     -0.06428860	      0.88290955	     -0.00051679	     -0.21926918	      0.00281052	      0.00058686	     15.55860045
      1.19958583	     -0.06134272	     -0.00069379	     -0.20255669	     -0.06428491	      0.88291032	     -0.00051771	     -0.21924717	      0.00280005	      0.00059316	     15.65374155
      1.20090324	     -0.06126012	     -0.00068834	     -0.20247413	     -0.06428122	      0.88291111	     -0.00051862	     -0.21922515	      0.00278845	      0.00059862	     15.77709931
      1.20262386	     -0.06115800	     -0.00068298	     -0.20237201	     -0.06427644	      0.88291214	     -0.00051981	     -0.21919633	      0.00277148	      0.00060420	     15.95627123
      1.20434448	     -0.06105121	     -0.00067474	     -0.20226526	     -0.06427169	      0.88291319	     -0.00052100	     -0.21916755	      0.00275277	      0.00060842	     16.14048012
      1.20559966	     -0.06098115	     -0.00067220	     -0.20219514	     -0.06426824	      0.88291395	     -0.00052185	     -0.21914653	      0.00273775	      0.00061044	     16.26825099
      1.20685483	     -0.06090690	     -0.00066714	     -0.20212087	     -0.06426482	      0.88291472	     -0.00052271	     -0.21912558	      0.00272185	      0.00061172	     16.42274224
      1.20866825	     -0.06080465	     -0.00066123	     -0.20201854	     -0.06425990	      0.88291583	     -0.00052393	     -0.21909541	      0.00269726	      0.00061219	     16.63997829
      1.21020291	     -0.06071604	     -0.00065426	     -0.20192988	     -0.06425578	      0.88291677	     -0.00052496	     -0.21907002	      0.00267500	      0.00061154	     16.84567514
      1.21173757	     -0.06063442	     -0.00065000	     -0.20184815	     -0.06425169	      0.88291771	     -0.00052598	     -0.21904475	      0.00265146	      0.00060977	     17.05187163
      1.21327223	     -0.06054707	     -0.00064257	     -0.20176073	     -0.06424764	      0.88291864	     -0.00052699	     -0.21901970	      0.00262693	      0.00060722	     17.26610282
      1.21480689	     -0.06046988	     -0.00063992	     -0.20168336	     -0.06424363	      0.88291957	     -0.00052799	     -0.21899483	      0.00260118	      0.00060361	     17.50132018
      1.21611789	     -0.06039790	     -0.00063370	     -0.20161130	     -0.06424023	      0.88292036	     -0.00052883	     -0.21897386	      0.00257862	      0.00060012	     17.68015554
      1.21742890	     -0.06033283	     -0.00063044	     -0.20154607	     -0.06423687	      0.88292114	     -0.00052966	     -0.21895307	      0.00255534	      0.00059595	     17.88411789
      1.21908466	     -0.06024853	     -0.00062411	     -0.20146160	     -0.06423266	      0.88292212	     -0.00053070	     -0.21892715	      0.00252523	      0.00059016	     18.14184622
      1.22074041	     -0.06017125	     -0.00062067	     -0.20138408	     -0.06422851	      0.88292310	     -0.00053173	     -0.21890156	      0.00249419	      0.00058359	     18.44272851
      1.22204284	     -0.06010556	     -0.00061471	     -0.20131827	     -0.06422527	      0.88292385	     -0.00053252	     -0.21888171	      0.00246952	      0.00057832	     18.62074255
      1.22334526	     -0.06004557	     -0.00061176	     -0.20125808	     -0.06422207	      0.88292460	     -0.00053331	     -0.21886208	      0.00244431	      0.00057265	     18.85048512
      1.22503223	     -0.05996737	     -0.00060616	     -0.20117965	     -0.06421798	      0.88292556	     -0.00053431	     -0.21883707	      0.00241132	      0.00056518	     19.12259852
      1.22671920	     -0.05989651	     -0.00060384	     -0.20110848	     -0.06421394	      0.88292651	     -0.00053529	     -0.21881248	      0.00237767	      0.00055733	     19.48285490
      1.22795439	     -0.05984065	     -0.00059857	     -0.20105246	     -0.06421102	      0.88292719	     -0.00053599	     -0.21879480	      0.00235311	      0.00055190	     19.62779466
      1.22918958	     -0.05978998	     -0.00059604	     -0.20100157	     -0.06420813	      0.88292787	     -0.00053668	     -0.21877733	      0.00232818	      0.00054637	     19.85908843
      1.23097386	     -0.05971679	     -0.00059087	     -0.20092809	     -0.06420400	      0.88292884	     -0.00053766	     -0.21875253	      0.00229205	      0.00053874	     20.15365286
      1.23247660	     -0.05965934	     -0.00058843	     -0.20087034	     -0.06420058	      0.88292964	     -0.00053847	     -0.21873200	      0.00226132	      0.00053262	     20.45434902
      1.23397934	     -0.05959986	     -0.00058337	     -0.20081061	     -0.06419721	      0.88293044	     -0.00053925	     -0.21871183	      0.00223068	      0.00052714	     20.65665376
      1.23548208	     -0.05954597	     -0.00058159	     -0.20075640	     -0.06419388	      0.88293123	     -0.00054002	     -0.21869197	      0.00219960	      0.00052192	     20.99238883
      1.23698482	     -0.05948925	     -0.00057606	     -0.20069944	     -0.06419060	      0.88293201	     -0.00054077	     -0.21867247	      0.00216885	      0.00051747	     21.14133823
      1.23831342	     -0.05944437	     -0.00057503	     -0.20065425	     -0.06418773	      0.88293269	     -0.00054142	     -0.21865549	      0.00214119	      0.00051374	     21.44794037
      1.23964202	     -0.05939769	     -0.00057121	     -0.20060732	     -0.06418491	      0.88293338	     -0.00054204	     -0.21863878	      0.00211377	      0.00051057	     21.61157698
      1.24097062	     -0.05935350	     -0.00056890	     -0.20056285	     -0.06418212	      0.88293405	     -0.00054266	     -0.21862232	      0.00208612	      0.00050771	     21.85553477
      1.24278378	     -0.05929371	     -0.00056407	     -0.20050269	     -0.06417837	      0.88293497	     -0.00054346	     -0.21860028	      0.00204849	      0.00050469	     22.06716905
      1.24413186	     -0.05925230	     -0.00056271	     -0.20046097	     -0.06417563	      0.88293565	     -0.00054404	     -0.21858419	      0.00202010	      0.00050280	     22.36583057
      1.24547995	     -0.05921010	     -0.00055928	     -0.20041850	     -0.06417292	      0.88293633	     -0.00054460	     -0.21856838	      0.00199195	      0.00050159	     22.48806018
      1.24682803	     -0.05916987	     -0.00055739	     -0.20037794	     -0.06417026	      0.88293700	     -0.00054515	     -0.21855281	      0.00196344	      0.00050065	     22.72825595
      1.24862801	     -0.05911703	     -0.00055313	     -0.20032471	     -0.06416676	      0.88293790	     -0.00054584	     -0.21853241	      0.00192551	      0.00050033	     22.85977157
      1.24994410	     -0.05908067	     -0.00055206	     -0.20028802	     -0.06416424	      0.88293856	     -0.00054633	     -0.21851777	      0.00189717	      0.00050036	     23.16367340
      1.25126018	     -0.05904450	     -0.00054910	     -0.20025156	     -0.06416176	      0.88293922	     -0.00054680	     -0.21850337	      0.00186909	      0.00050103	     23.24237889
      1.25289773	     -0.05900219	     -0.00054724	     -0.20020884	     -0.06415873	      0.88294004	     -0.00054736	     -0.21848580	      0.00183354	      0.00050199	     23.53459164
      1.25435753	     -0.05896578	     -0.00054384	     -0.20017209	     -0.06415608	      0.88294077	     -0.00054783	     -0.21847050	      0.00180211	      0.00050344	     23.53291373
      1.25581734	     -0.05893180	     -0.00054301	     -0.20013772	     -0.06415347	      0.88294151	     -0.00054828	     -0.21845553	      0.00176991	      0.00050472	     23.85028183
      1.25727714	     -0.05889914	     -0.00053952	     -0.20010471	     -0.06415091	      0.88294225	     -0.00054870	     -0.21844093	      0.00173813	      0.00050638	     23.80882334
      1.25873695	     -0.05886869	     -0.00053911	     -0.20007386	     -0.06414840	      0.88294299	     -0.00054910	     -0.21842670	      0.00170558	      0.00050767	     24.13798988
      1.26019675	     -0.05883955	     -0.00053531	     -0.20004437	     -0.06414593	      0.88294373	     -0.00054947	     -0.21841287	      0.00167356	      0.00050920	     24.03006649
      1.26149525	     -0.05881571	     -0.00053506	     -0.20002017	     -0.06414377	      0.88294439	     -0.00054979	     -0.21840090	      0.00164438	      0.00051012	     24.29817798
      1.26279375	     -0.05879334	     -0.00053266	     -0.19999747	     -0.06414166	      0.88294506	     -0.00055008	     -0.21838926	      0.00161552	      0.00051106	     24.28707327
      1.26435886	     -0.05876870	     -0.00053149	     -0.19997239	     -0.06413916	      0.88294586	     -0.00055041	     -0.21837567	      0.00158033	      0.00051171	     24.47404122
      1.26592396	     -0.05874664	     -0.00052844	     -0.19994994	     -0.06413671	      0.88294666	     -0.00055070	     -0.21836261	      0.00154548	      0.00051214	     24.36764443
      1.26723591	     -0.05873073	     -0.00052827	     -0.19993363	     -0.06413470	      0.88294733	     -0.00055093	     -0.21835207	      0.00151571	      0.00051174	     24.59632905
      1.26854787	     -0.05871796	     -0.00052623	     -0.19992052	     -0.06413273	      0.88294800	     -0.00055113	     -0.21834197	      0.00148635	      0.00051096	     24.52376956
      1.26985982	     -0.05870921	     -0.00052543	     -0.19991138	     -0.06413080	      0.88294867	     -0.00055132	     -0.21833236	      0.00145675	      0.00050922	     24.61203560
      1.27165887	     -0.05870467	     -0.00052327	     -0.19990634	     -0.06412822	      0.88294958	     -0.00055154	     -0.21832010	      0.00141662	      0.00050535	     24.49424246
      1.27298379	     -0.05870694	     -0.00052342	     -0.19990822	     -0.06412636	      0.88295025	     -0.00055167	     -0.21831186	      0.00138681	      0.00050070	     24.67712579
      1.27430872	     -0.05871372	     -0.00052214	     -0.19991462	     -0.06412454	      0.88295091	     -0.00055179	     -0.21830436	      0.00135773	      0.00049482	     24.55568145
      1.27591640	     -0.05872710	     -0.00052218	     -0.19992751	     -0.06412239	      0.88295170	     -0.00055190	     -0.21829628	      0.00132245	      0.00048509	     24.70135086
      1.27736322	     -0.05874404	     -0.00052073	     -0.19994405	     -0.06412050	      0.88295239	     -0.00055197	     -0.21829001	      0.00129179	      0.00047444	     24.46048199
      1.27881004	     -0.05876460	     -0.00052149	     -0.19996417	     -0.06411865	      0.88295307	     -0.00055202	     -0.21828468	      0.00126102	      0.00046121	     24.66408289
      1.28025685	     -0.05878966	     -0.00052013	     -0.19998885	     -0.06411685	      0.88295372	     -0.00055204	     -0.21828031	      0.00123150	      0.00044603	     24.39571965
      1.28170367	     -0.05881835	     -0.00052126	     -0.20001709	     -0.06411509	      0.88295436	     -0.00055203	     -0.21827690	      0.00120198	      0.00042824	     24.59237956
      1.28315049	     -0.05885180	     -0.00051987	     -0.20005016	     -0.06411337	      0.88295496	     -0.00055200	     -0.21827447	      0.00117382	      0.00040849	     24.26187700
      1.28459731	     -0.05888846	     -0.00052136	     -0.20008639	     -0.06411169	      0.88295554	     -0.00055195	     -0.21827302	      0.00114569	      0.00038609	     24.47940804
      1.28604413	     -0.05892944	     -0.00052008	     -0.20012700	     -0.06411005	      0.88295608	     -0.00055186	     -0.21827255	      0.00111909	      0.00036182	     24.10573102
      1.28749094	     -0.05897308	     -0.00052214	     -0.20017021	     -0.06410845	      0.88295658	     -0.00055176	     -0.21827305	      0.00109259	      0.00033509	     24.33677152
      1.28893776	     -0.05902132	     -0.00052112	     -0.20021809	     -0.06410689	      0.88295705	     -0.00055162	     -0.21827450	      0.00106774	      0.00030682	     23.91832070
      1.29038458	     -0.05907258	     -0.00052381	     -0.20026892	     -0.06410536	      0.88295747	     -0.00055147	     -0.21827691	      0.00104299	      0.00027642	     24.15211899
      1.29167446	     -0.05912156	     -0.00052336	     -0.20031759	     -0.06410403	      0.88295781	     -0.00055130	     -0.21827986	      0.00102238	      0.00024835	     23.79675336
      1.29296435	     -0.05917198	     -0.00052491	     -0.20036766	     -0.06410273	      0.88295811	     -0.00055112	     -0.21828354	      0.00100209	      0.00021899	     23.81345595
      1.29455579	     -0.05923674	     -0.00052541	     -0.20043203	     -0.06410115	      0.88295843	     -0.00055087	     -0.21828902	      0.00097851	      0.00018174	     23.56309845
      1.29614724	     -0.05930473	     -0.00052781	     -0.20049962	     -0.06409961	      0.88295869	     -0.00055058	     -0.21829550	      0.00095572	      0.00014315	     23.64816454
      1.29747380	     -0.05936410	     -0.00052792	     -0.20055869	     -0.06409836	      0.88295886	     -0.00055032	     -0.21830165	      0.00093835	      0.00011084	     23.28177789
      1.29880037	     -0.05942520	     -0.00053003	     -0.20061947	     -0.06409712	      0.88295898	     -0.00055005	     -0.21830847	      0.00092139	      0.00007789	     23.28933764
      1.30039718	     -0.05950174	     -0.00053128	     -0.20069566	     -0.06409567	      0.88295907	     -0.00054968	     -0.21831753	      0.00090271	      0.00003832	     22.99490299
      1.30199399	     -0.05958073	     -0.00053477	     -0.20077426	     -0.06409424	      0.88295910	     -0.00054929	     -0.21832749	      0.00088486	     -0.00000147	     23.10118682
      1.30328594	     -0.05964618	     -0.00053551	     -0.20083946	     -0.06409310	      0.88295908	     -0.00054895	     -0.21833617	      0.00087221	     -0.00003285	     22.70566263
      1.30457788	     -0.05971237	     -0.00053824	     -0.20090536	     -0.06409198	      0.88295902	     -0.00054860	     -0.21834537	      0.00085997	     -0.00006410	     22.68427774
      1.30623028	     -0.05979890	     -0.00054074	     -0.20099157	     -0.06409058	      0.88295888	     -0.00054812	     -0.21835783	      0.00084610	     -0.00010293	     22.39852218
      1.30788267	     -0.05988668	     -0.00054552	     -0.20107899	     -0.06408919	      0.88295868	     -0.00054761	     -0.21837104	      0.00083318	     -0.00014075	     22.48918922
      1.30915012	     -0.05995487	     -0.00054722	     -0.20114696	     -0.06408814	      0.88295848	     -0.00054720	     -0.21838163	      0.00082503	     -0.00016808	     22.08088354
      1.31041758	     -0.06002359	     -0.00055084	     -0.20121542	     -0.06408710	      0.88295825	     -0.00054678	     -0.21839260	      0.00081721	     -0.00019466	     22.03298558
      1.31213109	     -0.06011829	     -0.00055488	     -0.20130982	     -0.06408570	      0.88295789	     -0.00054618	     -0.21840800	      0.00080836	     -0.00022854	     21.74470201
      1.31367147	     -0.06020509	     -0.00056022	     -0.20139632	     -0.06408446	      0.88295752	     -0.00054561	     -0.21842241	      0.00080138	     -0.00025730	     21.74112546
      1.31521185	     -0.06029348	     -0.00056366	     -0.20148446	     -0.06408323	      0.88295710	     -0.00054503	     -0.21843733	      0.00079647	     -0.00028377	     21.29580166
      1.31658352	     -0.06037107	     -0.00056926	     -0.20156180	     -0.06408214	      0.88295669	     -0.00054449	     -0.21845101	      0.00079248	     -0.00030605	     21.38691325
      1.31795518	     -0.06044972	     -0.00057304	     -0.20164024	     -0.06408106	      0.88295626	     -0.00054394	     -0.21846502	      0.00079018	     -0.00032660	     21.09750523
      1.31932685	     -0.06052835	     -0.00057840	     -0.20171864	     -0.06407998	      0.88295580	     -0.00054337	     -0.21847933	      0.00078867	     -0.00034576	     21.02996518
      1.32106687	     -0.06062934	     -0.00058421	     -0.20181939	     -0.06407860	      0.88295518	     -0.00054263	     -0.21849792	      0.00078876	     -0.00036762	     20.69222249
      1.32245348	     -0.06070995	     -0.00059062	     -0.20189977	     -0.06407751	      0.88295466	     -0.00054202	     -0.21851307	      0.00078960	     -0.00038353	     20.72538508
      1.32384010	     -0.06079076	     -0.00059552	     -0.20198041	     -0.06407641	      0.88295412	     -0.00054140	     -0.21852848	      0.00079215	     -0.00039752	     20.42479046
      1.32522671	     -0.06087137	     -0.00060168	     -0.20206083	     -0.06407531	      0.88295356	     -0.00054076	     -0.21854414	      0.00079538	     -0.00041025	     20.37360181
      1.32698792	     -0.06097464	     -0.00060835	     -0.20216389	     -0.06407391	      0.88295282	     -0.00053994	     -0.21856439	      0.00080174	     -0.00042405	     19.98824151
      1.32840490	     -0.06105605	     -0.00061542	     -0.20224512	     -0.06407277	      0.88295221	     -0.00053926	     -0.21858093	      0.00080751	     -0.00043382	     20.06915217
      1.32982188	     -0.06113802	     -0.00062079	     -0.20232696	     -0.06407162	      0.88295159	     -0.00053857	     -0.21859767	      0.00081520	     -0.00044199	     19.75924029
      1.33123886	     -0.06121878	     -0.00062755	     -0.20240757	     -0.06407046	      0.88295096	     -0.00053786	     -0.21861459	      0.00082366	     -0.00044915	     19.72639084
      1.33265584	     -0.06129890	     -0.00063331	     -0.20248758	     -0.06406928	      0.88295032	     -0.00053715	     -0.21863166	      0.00083376	     -0.00045488	     19.47558178
      1.33443465	     -0.06139752	     -0.00064185	     -0.20258604	     -0.06406779	      0.88294951	     -0.00053623	     -0.21865323	      0.00084751	     -0.00046096	     19.49550375
      1.33583893	     -0.06147390	     -0.00064690	     -0.20266236	     -0.06406659	      0.88294886	     -0.00053550	     -0.21867035	      0.00086054	     -0.00046397	     19.08193786
      1.33724321	     -0.06154771	     -0.00065364	     -0.20273607	     -0.06406537	      0.88294820	     -0.00053476	     -0.21868749	      0.00087393	     -0.00046654	     19.09103870
      1.33864749	     -0.06162081	     -0.00065918	     -0.20280913	     -0.06406413	      0.88294755	     -0.00053401	     -0.21870465	      0.00088892	     -0.00046796	     18.83800999
      1.34040763	     -0.06171043	     -0.00066739	     -0.20289867	     -0.06406255	      0.88294672	     -0.00053306	     -0.21872616	      0.00090868	     -0.00046886	     18.82988463
      1.34183295	     -0.06178133	     -0.00067226	     -0.20296957	     -0.06406124	      0.88294605	     -0.00053228	     -0.21874356	      0.00092664	     -0.00046805	     18.43945797
      1.34325828	     -0.06184984	     -0.00067887	     -0.20303804	     -0.06405991	      0.88294539	     -0.00053150	     -0.21876088	      0.00094489	     -0.00046688	     18.45564894
      1.34468360	     -0.06191766	     -0.00068431	     -0.20310586	     -0.06405855	      0.88294472	     -0.00053071	     -0.21877810	      0.00096468	     -0.00046473	     18.19359515
      1.34640727	     -0.06199729	     -0.00069241	     -0.20318548	     -0.06405687	      0.88294392	     -0.00052974	     -0.21879877	      0.00098929	     -0.00046165	     18.20104153
      1.34784586	     -0.06206210	     -0.00069756	     -0.20325032	     -0.06405543	      0.88294326	     -0.00052894	     -0.21881586	      0.00101166	     -0.00045788	     17.81759059
      1.34928444	     -0.06212393	     -0.00070446	     -0.20331216	     -0.06405395	      0.88294261	     -0.00052813	     -0.21883276	      0.00103415	     -0.00045402	     17.84493950
      1.35072303	     -0.06218440	     -0.00071006	     -0.20337268	     -0.06405245	      0.88294196	     -0.00052731	     -0.21884943	      0.00105806	     -0.00044942	     17.58565864
      1.35216161	     -0.06224078	     -0.00071699	     -0.20342909	     -0.06405091	      0.88294131	     -0.00052650	     -0.21886585	      0.00108234	     -0.00044458	     17.54593669
      1.35395307	     -0.06231022	     -0.00072368	     -0.20349861	     -0.06404894	      0.88294052	     -0.00052548	     -0.21888592	      0.00111422	     -0.00043738	     17.17551562
      1.35540339	     -0.06236108	     -0.00073056	     -0.20354953	     -0.06404731	      0.88293989	     -0.00052466	     -0.21890181	      0.00113996	     -0.00043102	     17.27925782
      1.35685371	     -0.06241098	     -0.00073561	     -0.20359952	     -0.06404564	      0.88293927	     -0.00052384	     -0.21891729	      0.00116697	     -0.00042397	     17.03527998
      1.35830404	     -0.06245662	     -0.00074200	     -0.20364523	     -0.06404392	      0.88293866	     -0.00052302	     -0.21893233	      0.00119421	     -0.00041644	     16.99478806
      1.35975436	     -0.06249976	     -0.00074725	     -0.20368848	     -0.06404217	      0.88293807	     -0.00052221	     -0.21894688	      0.00122213	     -0.00040831	     16.82106409
      1.36159612	     -0.06254958	     -0.00075527	     -0.20373841	     -0.06403989	      0.88293732	     -0.00052118	     -0.21896459	      0.00125783	     -0.00039737	     16.78189136
      1.36296918	     -0.06258539	     -0.00075963	     -0.20377434	     -0.06403814	      0.88293678	     -0.00052042	     -0.21897721	      0.00128511	     -0.00038863	     16.55372712
      1.36434223	     -0.06261779	     -0.00076558	     -0.20380683	     -0.06403636	      0.88293626	     -0.00051966	     -0.21898935	      0.00131227	     -0.00037961	     16.50111250
      1.36607675	     -0.06265727	     -0.00077172	     -0.20384646	     -0.06403405	      0.88293561	     -0.00051872	     -0.21900395	      0.00134698	     -0.00036788	     16.33233407
      1.36781128	     -0.06269249	     -0.00077969	     -0.20388180	     -0.06403169	      0.88293498	     -0.00051778	     -0.21901778	      0.00138159	     -0.00035594	     16.32800700
      1.36911824	     -0.06271735	     -0.00078358	     -0.20390680	     -0.06402986	      0.88293452	     -0.00051709	     -0.21902765	      0.00140811	     -0.00034646	     16.11547777
      1.37042521	     -0.06274026	     -0.00078912	     -0.20392981	     -0.06402801	      0.88293408	     -0.00051640	     -0.21903706	      0.00143427	     -0.00033726	     16.09263516
      1.37224433	     -0.06276930	     -0.00079561	     -0.20395901	     -0.06402536	      0.88293347	     -0.00051546	     -0.21904939	      0.00147092	     -0.00032428	     15.93220014
      1.37385901	     -0.06279125	     -0.00080271	     -0.20398108	     -0.06402296	      0.88293296	     -0.00051464	     -0.21905954	      0.00150294	     -0.00031292	     15.97338441
      1.37547369	     -0.06280957	     -0.00080741	     -0.20399958	     -0.06402051	      0.88293246	     -0.00051384	     -0.21906894	      0.00153540	     -0.00030118	     15.72237371
      1.37685534	     -0.06282059	     -0.00081385	     -0.20401069	     -0.06401837	      0.88293205	     -0.00051317	     -0.21907634	      0.00156227	     -0.00029123	     15.79371015
      1.37823698	     -0.06282920	     -0.00081823	     -0.20401943	     -0.06401619	      0.88293166	     -0.00051251	     -0.21908312	      0.00158924	     -0.00028114	     15.67671739
      1.37992292	     -0.06283476	     -0.00082508	     -0.20402513	     -0.06401349	      0.88293120	     -0.00051173	     -0.21909051	      0.00162141	     -0.00026862	     15.66421070
      1.38160886	     -0.06283477	     -0.00082941	     -0.20402533	     -0.06401073	      0.88293075	     -0.00051097	     -0.21909690	      0.00165313	     -0.00025582	     15.52400597
      1.38295543	     -0.06283113	     -0.00083522	     -0.20402178	     -0.06400848	      0.88293042	     -0.00051039	     -0.21910128	      0.00167760	     -0.00024520	     15.55647685
      1.38430200	     -0.06282436	     -0.00083896	     -0.20401515	     -0.06400621	      0.88293009	     -0.00050982	     -0.21910502	      0.00170174	     -0.00023435	     15.46888220
      1.38604350	     -0.06281149	     -0.00084495	     -0.20400243	     -0.06400322	      0.88292970	     -0.00050911	     -0.21910888	      0.00173178	     -0.00021997	     15.49029144
      1.38778501	     -0.06279397	     -0.00084862	     -0.20398509	     -0.06400018	      0.88292933	     -0.00050844	     -0.21911167	      0.00176107	     -0.00020496	     15.32456656
      1.38907299	     -0.06277721	     -0.00085400	     -0.20396840	     -0.06399789	      0.88292907	     -0.00050796	     -0.21911304	      0.00178151	     -0.00019336	     15.39150729
      1.39036098	     -0.06275873	     -0.00085742	     -0.20395004	     -0.06399559	      0.88292883	     -0.00050750	     -0.21911380	      0.00180145	     -0.00018164	     15.34786375
      1.39220126	     -0.06272831	     -0.00086339	     -0.20391973	     -0.06399225	      0.88292851	     -0.00050688	     -0.21911391	      0.00182857	     -0.00016442	     15.34389933
      1.39377052	     -0.06269915	     -0.00086723	     -0.20389070	     -0.06398936	      0.88292826	     -0.00050639	     -0.21911308	      0.00185041	     -0.00014950	     15.31187517
      1.39533977	     -0.06266691	     -0.00087301	     -0.20385854	     -0.06398644	      0.88292804	     -0.00050593	     -0.21911145	      0.00187109	     -0.00013404	     15.30510935
      1.39690903	     -0.06263085	     -0.00087637	     -0.20382259	     -0.06398349	      0.88292784	     -0.00050551	     -0.21910899	      0.00189032	     -0.00011858	     15.28781507
      1.39847829	     -0.06259368	     -0.00088279	     -0.20378545	     -0.06398051	      0.88292767	     -0.00050512	     -0.21910574	      0.00190831	     -0.00010280	     15.32369768
      1.39987714	     -0.06255726	     -0.00088552	     -0.20374913	     -0.06397783	      0.88292754	     -0.00050480	     -0.21910221	      0.00192316	     -0.00008882	     15.28540114
      1.40127598	     -0.06251973	     -0.00089064	     -0.20371163	     -0.06397513	      0.88292742	     -0.00050451	     -0.21909808	      0.00193688	     -0.00007477	     15.31679943
      1.40267483	     -0.06247990	     -0.00089428	     -0.20367186	     -0.06397241	      0.88292733	     -0.00050426	     -0.21909337	      0.00194947	     -0.00006092	     15.31896241
      1.40453581	     -0.06242485	     -0.00090068	     -0.20361683	     -0.06396877	      0.88292723	     -0.00050397	     -0.21908622	      0.00196452	     -0.00004260	     15.34503163
      1.40598541	     -0.06237854	     -0.00090354	     -0.20357057	     -0.06396591	      0.88292718	     -0.00050378	     -0.21907997	      0.00197465	     -0.00002883	     15.36788953
      1.40743502	     -0.06233218	     -0.00090864	     -0.20352421	     -0.06396304	      0.88292715	     -0.00050363	     -0.21907314	      0.00198368	     -0.00001518	     15.39244838
      1.40888462	     -0.06228314	     -0.00091187	     -0.20347520	     -0.06396016	      0.88292713	     -0.00050351	     -0.21906577	      0.00199129	     -0.00000214	     15.43158665
      1.41062863	     -0.06222362	     -0.00091780	     -0.20341565	     -0.06395668	      0.88292714	     -0.00050342	     -0.21905618	      0.00199896	      0.00001313	     15.46973986
      1.41205446	     -0.06217082	     -0.00092007	     -0.20336287	     -0.06395383	      0.88292717	     -0.00050339	     -0.21904778	      0.00200362	      0.00002496	     15.51517572
      1.41348030	     -0.06211897	     -0.00092486	     -0.20331099	     -0.06395097	      0.88292722	     -0.00050339	     -0.21903886	      0.00200715	      0.00003642	     15.57233716
      1.41490613	     -0.06206435	     -0.00092772	     -0.20325636	     -0.06394811	      0.88292728	     -0.00050344	     -0.21902947	      0.00200935	      0.00004727	     15.62056111
      1.41668078	     -0.06199648	     -0.00093328	     -0.20318842	     -0.06394454	      0.88292737	     -0.00050355	     -0.21901712	      0.00201044	      0.00006025	     15.68747878
      1.41808423	     -0.06193886	     -0.00093508	     -0.20313080	     -0.06394172	      0.88292746	     -0.00050368	     -0.21900686	      0.00200969	      0.00006978	     15.75908588
      1.41948768	     -0.06188243	     -0.00093930	     -0.20307430	     -0.06393890	      0.88292757	     -0.00050385	     -0.21899615	      0.00200790	      0.00007901	     15.81869228
      1.42089113	     -0.06182321	     -0.00094178	     -0.20301504	     -0.06393608	      0.88292768	     -0.00050406	     -0.21898501	      0.00200474	      0.00008756	     15.90053359
      1.42272446	     -0.06174676	     -0.00094690	     -0.20293849	     -0.06393241	      0.88292785	     -0.00050439	     -0.21896983	      0.00199897	      0.00009818	     15.97780009
      1.42412267	     -0.06168401	     -0.00094817	     -0.20287570	     -0.06392962	      0.88292800	     -0.00050470	     -0.21895781	      0.00199286	      0.00010555	     16.08505595
      1.42552089	     -0.06162427	     -0.00095191	     -0.20281586	     -0.06392684	      0.88292815	     -0.00050504	     -0.21894538	      0.00198579	      0.00011258	     16.15691355
      1.42691910	     -0.06156211	     -0.00095379	     -0.20275364	     -0.06392407	      0.88292831	     -0.00050543	     -0.21893261	      0.00197739	      0.00011895	     16.25607219
      1.42874576	     -0.06148423	     -0.00095824	     -0.20267562	     -0.06392047	      0.88292853	     -0.00050599	     -0.21891543	      0.00196494	      0.00012660	     16.34840555
      1.43011783	     -0.06142208	     -0.00095890	     -0.20261341	     -0.06391778	      0.88292871	     -0.00050647	     -0.21890223	      0.00195402	      0.00013147	     16.47904940
      1.43148990	     -0.06136443	     -0.00096201	     -0.20255565	     -0.06391511	      0.88292890	     -0.00050698	     -0.21888878	      0.00194240	      0.00013589	     16.55472710
      1.43315647	     -0.06129174	     -0.00096328	     -0.20248286	     -0.06391188	      0.88292913	     -0.00050766	     -0.21887220	      0.00192676	      0.00014008	     16.71979011
      1.43464616	     -0.06123198	     -0.00096683	     -0.20242295	     -0.06390902	      0.88292934	     -0.00050832	     -0.21885714	      0.00191204	      0.00014320	     16.78513640
      1.43613584	     -0.06116632	     -0.00096714	     -0.20235720	     -0.06390619	      0.88292955	     -0.00050903	     -0.21884198	      0.00189593	      0.00014517	     16.95985825
      1.43762553	     -0.06110873	     -0.00097095	     -0.20229946	     -0.06390337	      0.88292977	     -0.00050978	     -0.21882668	      0.00187928	      0.00014650	     17.03991050
      1.43911522	     -0.06104524	     -0.00097083	     -0.20223587	     -0.06390059	      0.88292999	     -0.00051058	     -0.21881139	      0.00186139	      0.00014669	     17.22665946
      1.44060490	     -0.06099080	     -0.00097464	     -0.20218126	     -0.06389783	      0.88293021	     -0.00051144	     -0.21879604	      0.00184309	      0.00014626	     17.30698617
      1.44209459	     -0.06092833	     -0.00097371	     -0.20211871	     -0.06389510	      0.88293042	     -0.00051233	     -0.21878074	      0.00182359	      0.00014475	     17.52251794
      1.44358428	     -0.06087694	     -0.00097733	     -0.20206715	     -0.06389239	      0.88293064	     -0.00051328	     -0.21876537	      0.00180387	      0.00014277	     17.59413791
      1.44488786	     -0.06082331	     -0.00097588	     -0.20201346	     -0.06389005	      0.88293082	     -0.00051415	     -0.21875199	      0.00178564	      0.00014027	     17.77871840
      1.44619145	     -0.06077615	     -0.00097725	     -0.20196617	     -0.06388774	      0.88293100	     -0.00051505	     -0.21873858	      0.00176718	      0.00013744	     17.88024187
      1.44781789	     -0.06071439	     -0.00097677	     -0.20190430	     -0.06388488	      0.88293122	     -0.00051622	     -0.21872196	      0.00174331	      0.00013316	     18.08985057
      1.44944432	     -0.06065955	     -0.00097854	     -0.20184930	     -0.06388207	      0.88293144	     -0.00051745	     -0.21870537	      0.00171911	      0.00012844	     18.19334316
      1.45075332	     -0.06060880	     -0.00097675	     -0.20179849	     -0.06387983	      0.88293160	     -0.00051848	     -0.21869212	      0.00169885	      0.00012402	     18.41520991
      1.45206231	     -0.06056459	     -0.00097718	     -0.20175417	     -0.06387762	      0.88293176	     -0.00051955	     -0.21867887	      0.00167855	      0.00011948	     18.51551290
      1.45370315	     -0.06050539	     -0.00097546	     -0.20169487	     -0.06387489	      0.88293195	     -0.00052093	     -0.21866236	      0.00165234	      0.00011330	     18.75509467
      1.45534399	     -0.06045386	     -0.00097616	     -0.20164321	     -0.06387220	      0.88293213	     -0.00052237	     -0.21864586	      0.00162599	      0.00010710	     18.82890943
      1.45659748	     -0.06040697	     -0.00097351	     -0.20159627	     -0.06387017	      0.88293226	     -0.00052350	     -0.21863335	      0.00160505	      0.00010205	     19.07524080
      1.45785098	     -0.06036681	     -0.00097300	     -0.20155602	     -0.06386817	      0.88293239	     -0.00052466	     -0.21862084	      0.00158416	      0.00009709	     19.17836355
      1.45956075	     -0.06030907	     -0.00097066	     -0.20149819	     -0.06386549	      0.88293255	     -0.00052630	     -0.21860388	      0.00155507	      0.00009017	     19.42442925
      1.46127052	     -0.06025898	     -0.00097045	     -0.20144796	     -0.06386286	      0.88293270	     -0.00052799	     -0.21858696	      0.00152591	      0.00008349	     19.49956193
      1.46246820	     -0.06021621	     -0.00096731	     -0.20140515	     -0.06386104	      0.88293279	     -0.00052921	     -0.21857521	      0.00150475	      0.00007868	     19.74962989
      1.46366588	     -0.06017981	     -0.00096612	     -0.20136868	     -0.06385925	      0.88293289	     -0.00053046	     -0.21856347	      0.00148370	      0.00007413	     19.85341786
      1.46547790	     -0.06012241	     -0.00096299	     -0.20131118	     -0.06385659	      0.88293301	     -0.00053239	     -0.21854580	      0.00145125	      0.00006740	     20.10187923
      1.46698749	     -0.06007905	     -0.00096146	     -0.20126772	     -0.06385442	      0.88293311	     -0.00053405	     -0.21853114	      0.00142403	      0.00006222	     20.19679435
      1.46849709	     -0.06003054	     -0.00095781	     -0.20121916	     -0.06385229	      0.88293320	     -0.00053575	     -0.21851658	      0.00139607	      0.00005719	     20.47515487
      1.47000668	     -0.05999091	     -0.00095673	     -0.20117941	     -0.06385021	      0.88293328	     -0.00053749	     -0.21850206	      0.00136823	      0.00005279	     20.49856384
      1.47133254	     -0.05994826	     -0.00095294	     -0.20113671	     -0.06384841	      0.88293335	     -0.00053905	     -0.21848942	      0.00134301	      0.00004903	     20.77085513
      1.47265840	     -0.05991298	     -0.00095129	     -0.20110134	     -0.06384665	      0.88293341	     -0.00054064	     -0.21847681	      0.00131790	      0.00004581	     20.83584488
      1.47398427	     -0.05987427	     -0.00094845	     -0.20106256	     -0.06384492	      0.88293347	     -0.00054226	     -0.21846428	      0.00129230	      0.00004286	     21.02144449
      1.47576654	     -0.05982752	     -0.00094572	     -0.20101569	     -0.06384264	      0.88293355	     -0.00054449	     -0.21844753	      0.00125769	      0.00003973	     21.12661700
      1.47711643	     -0.05978751	     -0.00094183	     -0.20097561	     -0.06384096	      0.88293360	     -0.00054621	     -0.21843497	      0.00123084	      0.00003775	     21.37189321
      1.47846633	     -0.05975390	     -0.00093971	     -0.20094191	     -0.06383932	      0.88293365	     -0.00054796	     -0.21842246	      0.00120403	      0.00003642	     21.42553765
      1.47981622	     -0.05971703	     -0.00093639	     -0.20090496	     -0.06383771	      0.88293370	     -0.00054973	     -0.21841007	      0.00117670	      0.00003548	     21.61059591
      1.48157632	     -0.05967491	     -0.00093365	     -0.20086270	     -0.06383567	      0.88293376	     -0.00055209	     -0.21839402	      0.00114095	      0.00003518	     21.67855519
      1.48289403	     -0.05963825	     -0.00092993	     -0.20082597	     -0.06383419	      0.88293381	     -0.00055389	     -0.21838215	      0.00111353	      0.00003538	     21.92217274
      1.48421174	     -0.05960784	     -0.00092789	     -0.20079544	     -0.06383274	      0.88293385	     -0.00055571	     -0.21837034	      0.00108620	      0.00003630	     21.96040641
      1.48583364	     -0.05956617	     -0.00092380	     -0.20075367	     -0.06383101	      0.88293391	     -0.00055798	     -0.21835596	      0.00105193	      0.00003792	     22.19427720
      1.48728462	     -0.05953522	     -0.00092144	     -0.20072259	     -0.06382950	      0.88293397	     -0.00056005	     -0.21834320	      0.00102136	      0.00004022	     22.18088423
      1.48873561	     -0.05949776	     -0.00091681	     -0.20068505	     -0.06382804	      0.88293403	     -0.00056214	     -0.21833062	      0.00099010	      0.00004289	     22.44268789
      1.49018659	     -0.05946933	     -0.00091464	     -0.20065648	     -0.06382663	      0.88293409	     -0.00056427	     -0.21831812	      0.00095911	      0.00004637	     22.39391019
      1.49163758	     -0.05943250	     -0.00090973	     -0.20061956	     -0.06382526	      0.88293416	     -0.00056641	     -0.21830583	      0.00092739	      0.00005007	     22.67935210
      1.49308856	     -0.05940635	     -0.00090780	     -0.20059326	     -0.06382394	      0.88293424	     -0.00056859	     -0.21829362	      0.00089605	      0.00005452	     22.58718337
      1.49453955	     -0.05936956	     -0.00090247	     -0.20055639	     -0.06382266	      0.88293432	     -0.00057079	     -0.21828160	      0.00086393	      0.00005907	     22.89830795
      1.49582205	     -0.05934720	     -0.00090056	     -0.20053390	     -0.06382157	      0.88293440	     -0.00057275	     -0.21827104	      0.00083596	      0.00006368	     22.79960631
      1.49710456	     -0.05931875	     -0.00089657	     -0.20050536	     -0.06382051	      0.88293449	     -0.00057474	     -0.21826062	      0.00080751	      0.00006836	     22.95024061
      1.49868457	     -0.05928973	     -0.00089306	     -0.20047618	     -0.06381927	      0.88293460	     -0.00057720	     -0.21824793	      0.00077256	      0.00007454	     22.95020828
      1.50026459	     -0.05925579	     -0.00088765	     -0.20044213	     -0.06381807	      0.88293472	     -0.00057970	     -0.21823547	      0.00073708	      0.00008073	     23.18734730
      1.50155983	     -0.05923639	     -0.00088537	     -0.20042258	     -0.06381714	      0.88293483	     -0.00058176	     -0.21822537	      0.00070836	      0.00008616	     23.06632552
      1.50285507	     -0.05921172	     -0.00088119	     -0.20039781	     -0.06381624	      0.88293494	     -0.00058384	     -0.21821546	      0.00067917	      0.00009137	     23.19810156
      1.50444862	     -0.05918786	     -0.00087756	     -0.20037379	     -0.06381519	      0.88293510	     -0.00058642	     -0.21820348	      0.00064350	      0.00009788	     23.15107124
      1.50604217	     -0.05915950	     -0.00087186	     -0.20034530	     -0.06381419	      0.88293526	     -0.00058902	     -0.21819182	      0.00060736	      0.00010386	     23.39737329
      1.50729006	     -0.05914764	     -0.00086974	     -0.20033329	     -0.06381345	      0.88293539	     -0.00059107	     -0.21818288	      0.00057962	      0.00010867	     23.21035205
      1.50853795	     -0.05913224	     -0.00086587	     -0.20031777	     -0.06381274	      0.88293553	     -0.00059313	     -0.21817423	      0.00055147	      0.00011288	     23.30192864
      1.51019675	     -0.05912040	     -0.00086196	     -0.20030575	     -0.06381186	      0.88293572	     -0.00059589	     -0.21816320	      0.00051445	      0.00011786	     23.22873468
      1.51185556	     -0.05910788	     -0.00085614	     -0.20029308	     -0.06381104	      0.88293592	     -0.00059867	     -0.21815288	      0.00047717	      0.00012132	     23.46529219
      1.51306307	     -0.05910972	     -0.00085389	     -0.20029477	     -0.06381048	      0.88293607	     -0.00060070	     -0.21814581	      0.00045083	      0.00012330	     23.21719808
      1.51427058	     -0.05910849	     -0.00084988	     -0.20029344	     -0.06380995	      0.88293621	     -0.00060274	     -0.21813920	      0.00042430	      0.00012401	     23.27552412
      1.51601430	     -0.05911507	     -0.00084491	     -0.20029984	     -0.06380924	      0.88293643	     -0.00060570	     -0.21813045	      0.00038677	      0.00012319	     23.17510570
      1.51748247	     -0.05912112	     -0.00083946	     -0.20030577	     -0.06380870	      0.88293661	     -0.00060820	     -0.21812390	      0.00035547	      0.00012031	     23.27479502
      1.51895064	     -0.05913707	     -0.00083543	     -0.20032157	     -0.06380820	      0.88293678	     -0.00061071	     -0.21811809	      0.00032522	      0.00011569	     23.05363181
      1.52041882	     -0.05915101	     -0.00082959	     -0.20033540	     -0.06380774	      0.88293695	     -0.00061322	     -0.21811313	      0.00029512	      0.00010855	     23.21985613
      1.52188699	     -0.05917693	     -0.00082593	     -0.20036118	     -0.06380733	      0.88293710	     -0.00061574	     -0.21810900	      0.00026651	      0.00009954	     22.90363900
      1.52335516	     -0.05919689	     -0.00081979	     -0.20038105	     -0.06380696	      0.88293724	     -0.00061827	     -0.21810579	      0.00023805	      0.00008791	     23.14361780
      1.52467295	     -0.05922637	     -0.00081659	     -0.20041040	     -0.06380666	      0.88293735	     -0.00062054	     -0.21810359	      0.00021395	      0.00007592	     22.82967330
      1.52599074	     -0.05925183	     -0.00081156	     -0.20043579	     -0.06380639	      0.88293744	     -0.00062281	     -0.21810214	      0.00019011	      0.00006198	     22.89366393
      1.52730852	     -0.05928348	     -0.00080745	     -0.20046734	     -0.06380616	      0.88293751	     -0.00062508	     -0.21810135	      0.00016731	      0.00004656	     22.72598594
      1.52908286	     -0.05932485	     -0.00080064	     -0.20050862	     -0.06380589	      0.88293757	     -0.00062815	     -0.21810137	      0.00013746	      0.00002311	     22.76396960
      1.53045829	     -0.05936423	     -0.00079657	     -0.20054792	     -0.06380571	      0.88293759	     -0.00063052	     -0.21810217	      0.00011584	      0.00000354	     22.42848663
      1.53183373	     -0.05939991	     -0.00079106	     -0.20058354	     -0.06380557	      0.88293758	     -0.00063289	     -0.21810367	      0.00009452	     -0.00001778	     22.48413200
      1.53320916	     -0.05944181	     -0.00078657	     -0.20062537	     -0.06380545	      0.88293754	     -0.00063526	     -0.21810582	      0.00007452	     -0.00004011	     22.24948756
      1.53489172	     -0.05949057	     -0.00077986	     -0.20067408	     -0.06380535	      0.88293745	     -0.00063816	     -0.21810932	      0.00005077	     -0.00006922	     22.29787076
      1.53626179	     -0.05953725	     -0.00077576	     -0.20072070	     -0.06380529	      0.88293734	     -0.00064051	     -0.21811280	      0.00003309	     -0.00009338	     21.92237501
      1.53763186	     -0.05957988	     -0.00077038	     -0.20076330	     -0.06380526	      0.88293719	     -0.00064286	     -0.21811688	      0.00001568	     -0.00011859	     21.96047595
      1.53900192	     -0.05962855	     -0.00076599	     -0.20081193	     -0.06380525	      0.88293701	     -0.00064521	     -0.21812149	     -0.00000040	     -0.00014406	     21.71789627
      1.54070650	     -0.05968677	     -0.00075959	     -0.20087013	     -0.06380526	      0.88293674	     -0.00064812	     -0.21812800	     -0.00001963	     -0.00017650	     21.73735486
      1.54208756	     -0.05974091	     -0.00075559	     -0.20092424	     -0.06380530	      0.88293648	     -0.00065047	     -0.21813382	     -0.00003350	     -0.00020239	     21.35366019
      1.54346862	     -0.05979084	     -0.00075048	     -0.20097416	     -0.06380536	      0.88293618	     -0.00065281	     -0.21814018	     -0.00004708	     -0.00022858	     21.38102963
      1.54484968	     -0.05984646	     -0.00074625	     -0.20102976	     -0.06380543	      0.88293585	     -0.00065514	     -0.21814699	     -0.00005926	     -0.00025427	     21.12634299
      1.54654784	     -0.05991227	     -0.00074030	     -0.20109558	     -0.06380554	      0.88293539	     -0.00065799	     -0.21815604	     -0.00007343	     -0.00028563	     21.14228596
      1.54793753	     -0.05997257	     -0.00073649	     -0.20115587	     -0.06380565	      0.88293498	     -0.00066032	     -0.21816392	     -0.00008323	     -0.00031013	     20.75347022
      1.54932722	     -0.06002844	     -0.00073188	     -0.20121175	     -0.06380577	      0.88293453	     -0.00066263	     -0.21817225	     -0.00009271	     -0.00033428	     20.78363604
      1.55071692	     -0.06008920	     -0.00072801	     -0.20127252	     -0.06380591	      0.88293405	     -0.00066493	     -0.21818096	     -0.00010069	     -0.00035730	     20.52475383
      1.55240894	     -0.06015986	     -0.00072265	     -0.20134322	     -0.06380609	      0.88293342	     -0.00066771	     -0.21819210	     -0.00010959	     -0.00038430	     20.54269402
      1.55380817	     -0.06022388	     -0.00071906	     -0.20140726	     -0.06380624	      0.88293287	     -0.00067000	     -0.21820168	     -0.00011508	     -0.00040480	     20.14828416
      1.55520739	     -0.06028305	     -0.00071507	     -0.20146647	     -0.06380641	      0.88293229	     -0.00067227	     -0.21821163	     -0.00012023	     -0.00042445	     20.18444277
      1.55660662	     -0.06034658	     -0.00071182	     -0.20153002	     -0.06380658	      0.88293168	     -0.00067452	     -0.21822186	     -0.00012378	     -0.00044246	     19.91860030
      1.55828799	     -0.06041920	     -0.00070787	     -0.20160269	     -0.06380679	      0.88293092	     -0.00067721	     -0.21823456	     -0.00012720	     -0.00046253	     19.95039715
      1.55969459	     -0.06048459	     -0.00070521	     -0.20166813	     -0.06380697	      0.88293026	     -0.00067944	     -0.21824547	     -0.00012810	     -0.00047706	     19.55496776
      1.56110119	     -0.06054553	     -0.00070261	     -0.20172911	     -0.06380715	      0.88292958	     -0.00068165	     -0.21825666	     -0.00012866	     -0.00049033	     19.59964192
      1.56250779	     -0.06061026	     -0.00070030	     -0.20179389	     -0.06380733	      0.88292888	     -0.00068384	     -0.21826808	     -0.00012758	     -0.00050164	     19.32771512
      1.56391438	     -0.06067256	     -0.00069818	     -0.20185624	     -0.06380751	      0.88292817	     -0.00068601	     -0.21827975	     -0.00012582	     -0.00051149	     19.29461119
      1.56567437	     -0.06075436	     -0.00069573	     -0.20193812	     -0.06380773	      0.88292726	     -0.00068870	     -0.21829466	     -0.00012141	     -0.00052115	     18.89564863
      1.56708850	     -0.06081499	     -0.00069424	     -0.20199882	     -0.06380790	      0.88292652	     -0.00069084	     -0.21830691	     -0.00011741	     -0.00052731	     19.03279491
      1.56850264	     -0.06087968	     -0.00069252	     -0.20206359	     -0.06380806	      0.88292577	     -0.00069296	     -0.21831931	     -0.00011161	     -0.00053170	     18.73792824
      1.56991677	     -0.06094043	     -0.00069132	     -0.20212441	     -0.06380821	      0.88292501	     -0.00069505	     -0.21833189	     -0.00010508	     -0.00053470	     18.72047780
      1.57133090	     -0.06100160	     -0.00068983	     -0.20218568	     -0.06380836	      0.88292426	     -0.00069712	     -0.21834455	     -0.00009716	     -0.00053608	     18.49738101
      1.57312799	     -0.06107579	     -0.00068877	     -0.20225998	     -0.06380852	      0.88292329	     -0.00069971	     -0.21836074	     -0.00008604	     -0.00053608	     18.52589300
      1.57446981	     -0.06113230	     -0.00068729	     -0.20231661	     -0.06380863	      0.88292257	     -0.00070163	     -0.21837286	     -0.00007602	     -0.00053434	     18.17434520
      1.57581163	     -0.06118673	     -0.00068697	     -0.20237114	     -0.06380872	      0.88292186	     -0.00070351	     -0.21838503	     -0.00006560	     -0.00053186	     18.16478275
      1.57749035	     -0.06125619	     -0.00068611	     -0.20244074	     -0.06380882	      0.88292097	     -0.00070584	     -0.21840029	     -0.00005082	     -0.00052725	     17.89224017
      1.57897081	     -0.06131523	     -0.00068659	     -0.20249989	     -0.06380889	      0.88292019	     -0.00070786	     -0.21841381	     -0.00003707	     -0.00052239	     17.94442992
      1.58045126	     -0.06137572	     -0.00068586	     -0.20256052	     -0.06380893	      0.88291942	     -0.00070986	     -0.21842734	     -0.00002148	     -0.00051625	     17.60679413
      1.58193171	     -0.06143375	     -0.00068683	     -0.20261868	     -0.06380895	      0.88291866	     -0.00071182	     -0.21844091	     -0.00000550	     -0.00050976	     17.68866151
      1.58341216	     -0.06149319	     -0.00068638	     -0.20267828	     -0.06380895	      0.88291791	     -0.00071375	     -0.21845450	      0.00001238	     -0.00050238	     17.37052824
      1.58489262	     -0.06154959	     -0.00068765	     -0.20273481	     -0.06380891	      0.88291718	     -0.00071565	     -0.21846807	      0.00003073	     -0.00049489	     17.44977487
      1.58637307	     -0.06160577	     -0.00068728	     -0.20279118	     -0.06380885	      0.88291645	     -0.00071751	     -0.21848159	      0.00005100	     -0.00048660	     17.12983372
      1.58785352	     -0.06165861	     -0.00068883	     -0.20284418	     -0.06380876	      0.88291574	     -0.00071934	     -0.21849500	      0.00007166	     -0.00047836	     17.21428854
      1.58933397	     -0.06171142	     -0.00068862	     -0.20289719	     -0.06380864	      0.88291503	     -0.00072114	     -0.21850827	      0.00009419	     -0.00046957	     16.90699848
      1.59081443	     -0.06176050	     -0.00069065	     -0.20294643	     -0.06380848	      0.88291435	     -0.00072291	     -0.21852140	      0.00011709	     -0.00046103	     16.99055526
      1.59229488	     -0.06180969	     -0.00069114	     -0.20299584	     -0.06380829	      0.88291367	     -0.00072464	     -0.21853438	      0.00014183	     -0.00045205	     16.68917090
      1.59377533	     -0.06185574	     -0.00069379	     -0.20304206	     -0.06380806	      0.88291301	     -0.00072633	     -0.21854720	      0.00016687	     -0.00044347	     16.77506219
      1.59525579	     -0.06190065	     -0.00069460	     -0.20308719	     -0.06380780	      0.88291236	     -0.00072799	     -0.21855982	      0.00019367	     -0.00043463	     16.49814761
      1.59673624	     -0.06194209	     -0.00069740	     -0.20312881	     -0.06380749	      0.88291172	     -0.00072962	     -0.21857217	      0.00022073	     -0.00042627	     16.58051950
      1.59821669	     -0.06198140	     -0.00069823	     -0.20316837	     -0.06380714	      0.88291109	     -0.00073121	     -0.21858420	      0.00024940	     -0.00041760	     16.31480049
      1.59969714	     -0.06201575	     -0.00070102	     -0.20320292	     -0.06380675	      0.88291048	     -0.00073276	     -0.21859583	      0.00027821	     -0.00040929	     16.39651286
      1.60117760	     -0.06204696	     -0.00070209	     -0.20323438	     -0.06380632	      0.88290988	     -0.00073428	     -0.21860698	      0.00030847	     -0.00040057	     16.16075030
      1.60265805	     -0.06207403	     -0.00070525	     -0.20326164	     -0.06380584	      0.88290930	     -0.00073575	     -0.21861759	      0.00033870	     -0.00039201	     16.23348137
      1.60413850	     -0.06209888	     -0.00070696	     -0.20328674	     -0.06380532	      0.88290872	     -0.00073720	     -0.21862764	      0.00037014	     -0.00038282	     16.01002852
      1.60561895	     -0.06211943	     -0.00071091	     -0.20330749	     -0.06380474	      0.88290816	     -0.00073860	     -0.21863712	      0.00040131	     -0.00037358	     16.07264801
      1.60709941	     -0.06213922	     -0.00071347	     -0.20332751	     -0.06380413	      0.88290762	     -0.00073997	     -0.21864607	      0.00043346	     -0.00036358	     15.86278447
      1.60857986	     -0.06215650	     -0.00071807	     -0.20334498	     -0.06380346	      0.88290709	     -0.00074130	     -0.21865450	      0.00046523	     -0.00035350	     15.91942852
      1.61006031	     -0.06217237	     -0.00072103	     -0.20336107	     -0.06380275	      0.88290657	     -0.00074259	     -0.21866242	      0.00049781	     -0.00034264	     15.72615103
      1.61154077	     -0.06218547	     -0.00072538	     -0.20337435	     -0.06380199	      0.88290607	     -0.00074384	     -0.21866982	      0.00052993	     -0.00033169	     15.77567189
      1.61302122	     -0.06219689	     -0.00072824	     -0.20338600	     -0.06380118	      0.88290559	     -0.00074506	     -0.21867668	      0.00056278	     -0.00032005	     15.60463064
      1.61450167	     -0.06220536	     -0.00073287	     -0.20339466	     -0.06380032	      0.88290512	     -0.00074623	     -0.21868298	      0.00059515	     -0.00030839	     15.66124624
      1.61598212	     -0.06221211	     -0.00073621	     -0.20340162	     -0.06379942	      0.88290468	     -0.00074737	     -0.21868873	      0.00062817	     -0.00029606	     15.50456929
      1.61746258	     -0.06221613	     -0.00074088	     -0.20340582	     -0.06379846	      0.88290425	     -0.00074847	     -0.21869391	      0.00066065	     -0.00028376	     15.56208590
      1.61894303	     -0.06221853	     -0.00074443	     -0.20340843	     -0.06379746	      0.88290384	     -0.00074953	     -0.21869854	      0.00069367	     -0.00027089	     15.41901217
      1.62042348	     -0.06221831	     -0.00074923	     -0.20340838	     -0.06379641	      0.88290345	     -0.00075054	     -0.21870262	      0.00072606	     -0.00025808	     15.47732559
      1.62190394	     -0.06221643	     -0.00075289	     -0.20340671	     -0.06379531	      0.88290307	     -0.00075152	     -0.21870615	      0.00075887	     -0.00024474	     15.34452800
      1.62338439	     -0.06221194	     -0.00075762	     -0.20340238	     -0.06379416	      0.88290272	     -0.00075246	     -0.21870914	      0.00079098	     -0.00023153	     15.40452976
      1.62486484	     -0.06220577	     -0.00076125	     -0.20339640	     -0.06379297	      0.88290239	     -0.00075336	     -0.21871160	      0.00082339	     -0.00021786	     15.28121463
      1.62634529	     -0.06219685	     -0.00076583	     -0.20338765	     -0.06379172	      0.88290208	     -0.00075422	     -0.21871352	      0.00085503	     -0.00020437	     15.34319267
      1.62782575	     -0.06218592	     -0.00076930	     -0.20337691	     -0.06379044	      0.88290178	     -0.00075503	     -0.21871493	      0.00088688	     -0.00019048	     15.22797234
      1.62930620	     -0.06217197	     -0.00077359	     -0.20336313	     -0.06378910	      0.88290151	     -0.00075581	     -0.21871579	      0.00091788	     -0.00017682	     15.29244666
      1.63109006	     -0.06215297	     -0.00077703	     -0.20334436	     -0.06378743	      0.88290121	     -0.00075669	     -0.21871612	      0.00095551	     -0.00015993	     15.09378019
      1.63246487	     -0.06213311	     -0.00078138	     -0.20332463	     -0.06378610	      0.88290100	     -0.00075733	     -0.21871582	      0.00098323	     -0.00014706	     15.24712972
      1.63383968	     -0.06211238	     -0.00078377	     -0.20330407	     -0.06378472	      0.88290081	     -0.00075793	     -0.21871502	      0.00101111	     -0.00013417	     15.18885930
      1.63552037	     -0.06208305	     -0.00078813	     -0.20327491	     -0.06378300	      0.88290059	     -0.00075862	     -0.21871336	      0.00104441	     -0.00011838	     15.20720015
      1.63720106	     -0.06205090	     -0.00078993	     -0.20324298	     -0.06378121	      0.88290041	     -0.00075926	     -0.21871094	      0.00107706	     -0.00010287	     15.19322061
      1.63846333	     -0.06202401	     -0.00079394	     -0.20321618	     -0.06377984	      0.88290029	     -0.00075971	     -0.21870865	      0.00110105	     -0.00009088	     15.17951813
      1.63972559	     -0.06199562	     -0.00079592	     -0.20318793	     -0.06377844	      0.88290018	     -0.00076013	     -0.21870594	      0.00112455	     -0.00007919	     15.16879644
      1.64153548	     -0.06195173	     -0.00079979	     -0.20314420	     -0.06377637	      0.88290005	     -0.00076068	     -0.21870134	      0.00115734	     -0.00006250	     15.18219685
      1.64308156	     -0.06191152	     -0.00080172	     -0.20310415	     -0.06377456	      0.88289996	     -0.00076110	     -0.21869674	      0.00118446	     -0.00004848	     15.18030394
      1.64462765	     -0.06186871	     -0.00080551	     -0.20306144	     -0.06377271	      0.88289990	     -0.00076148	     -0.21869155	      0.00121079	     -0.00003436	     15.17846924
      1.64617373	     -0.06182298	     -0.00080680	     -0.20301586	     -0.06377082	      0.88289986	     -0.00076182	     -0.21868576	      0.00123607	     -0.00002060	     15.19609897
      1.64771981	     -0.06177606	     -0.00081114	     -0.20296901	     -0.06376889	      0.88289984	     -0.00076212	     -0.21867939	      0.00126044	     -0.00000682	     15.22366475
      1.64906326	     -0.06173268	     -0.00081181	     -0.20292575	     -0.06376718	      0.88289984	     -0.00076235	     -0.21867339	      0.00128079	      0.00000488	     15.20933295
      1.65040672	     -0.06168798	     -0.00081469	     -0.20288111	     -0.06376545	      0.88289985	     -0.00076255	     -0.21866696	      0.00130030	      0.00001649	     15.24099265
      1.65205178	     -0.06163110	     -0.00081648	     -0.20282432	     -0.06376329	      0.88289989	     -0.00076275	     -0.21865850	      0.00132310	      0.00003034	     15.26069509
      1.65369685	     -0.06157269	     -0.00082046	     -0.20276594	     -0.06376109	      0.88289995	     -0.00076291	     -0.21864942	      0.00134466	      0.00004402	     15.29600882
      1.65504877	     -0.06152211	     -0.00082109	     -0.20271543	     -0.06375926	      0.88290002	     -0.00076301	     -0.21864150	      0.00136134	      0.00005485	     15.31079372
      1.65640069	     -0.06147101	     -0.00082398	     -0.20266435	     -0.06375741	      0.88290010	     -0.00076307	     -0.21863316	      0.00137712	      0.00006546	     15.35246421
      1.65805545	     -0.06140624	     -0.00082564	     -0.20259961	     -0.06375512	      0.88290022	     -0.00076312	     -0.21862240	      0.00139519	      0.00007787	     15.39453168
      1.65971021	     -0.06134084	     -0.00082987	     -0.20253418	     -0.06375280	      0.88290036	     -0.00076312	     -0.21861105	      0.00141187	      0.00008992	     15.44938653
      1.66097861	     -0.06128863	     -0.00083031	     -0.20248200	     -0.06375100	      0.88290048	     -0.00076309	     -0.21860197	      0.00142365	      0.00009870	     15.46928849
      1.66224700	     -0.06123605	     -0.00083283	     -0.20242938	     -0.06374918	      0.88290061	     -0.00076304	     -0.21859255	      0.00143456	      0.00010718	     15.52554151
      1.66400517	     -0.06116167	     -0.00083503	     -0.20235496	     -0.06374665	      0.88290080	     -0.00076293	     -0.21857894	      0.00144832	      0.00011833	     15.58269778
      1.66576334	     -0.06108635	     -0.00083942	     -0.20227955	     -0.06374409	      0.88290102	     -0.00076277	     -0.21856471	      0.00146035	      0.00012886	     15.69657834
      1.66698960	     -0.06103240	     -0.00083992	     -0.20222556	     -0.06374230	      0.88290118	     -0.00076264	     -0.21855444	      0.00146787	      0.00013585	     15.69744022
      1.66821586	     -0.06097880	     -0.00084248	     -0.20217188	     -0.06374049	      0.88290135	     -0.00076249	     -0.21854388	      0.00147444	      0.00014239	     15.77518007
      1.67005861	     -0.06089749	     -0.00084541	     -0.20209046	     -0.06373777	      0.88290163	     -0.00076221	     -0.21852753	      0.00148296	      0.00015154	     15.84486634
      1.67157350	     -0.06083033	     -0.00084913	     -0.20202314	     -0.06373552	      0.88290186	     -0.00076196	     -0.21851366	      0.00148842	      0.00015827	     15.97569048
      1.67308839	     -0.06076326	     -0.00085115	     -0.20195596	     -0.06373326	      0.88290210	     -0.00076167	     -0.21849945	      0.00149297	      0.00016444	     15.99711995
      1.67460328	     -0.06069654	     -0.00085545	     -0.20188905	     -0.06373099	      0.88290236	     -0.00076135	     -0.21848492	      0.00149593	      0.00016965	     16.17335664
      1.67611817	     -0.06063074	     -0.00085709	     -0.20182312	     -0.06372873	      0.88290262	     -0.00076101	     -0.21847013	      0.00149823	      0.00017430	     16.16089528
      1.67748093	     -0.06057195	     -0.00086130	     -0.20176413	     -0.06372668	      0.88290286	     -0.00076068	     -0.21845664	      0.00149884	      0.00017751	     16.33978522
      1.67884368	     -0.06051336	     -0.00086357	     -0.20170537	     -0.06372464	      0.88290310	     -0.00076032	     -0.21844301	      0.00149894	      0.00018014	     16.37447933
      1.68020643	     -0.06045623	     -0.00086732	     -0.20164804	     -0.06372260	      0.88290335	     -0.00075994	     -0.21842930	      0.00149796	      0.00018189	     16.50465169
      1.68195515	     -0.06038491	     -0.00087064	     -0.20157647	     -0.06371998	      0.88290367	     -0.00075943	     -0.21841166	      0.00149577	      0.00018307	     16.57265105
      1.68333390	     -0.06032983	     -0.00087492	     -0.20152115	     -0.06371792	      0.88290392	     -0.00075899	     -0.21839774	      0.00149282	      0.00018289	     16.76378203
      1.68471264	     -0.06027624	     -0.00087739	     -0.20146735	     -0.06371587	      0.88290417	     -0.00075854	     -0.21838382	      0.00148950	      0.00018208	     16.80766561
      1.68609138	     -0.06022363	     -0.00088112	     -0.20141450	     -0.06371381	      0.88290442	     -0.00075807	     -0.21836994	      0.00148522	      0.00018028	     16.97045724
      1.68783694	     -0.06015917	     -0.00088423	     -0.20134977	     -0.06371123	      0.88290473	     -0.00075744	     -0.21835245	      0.00147922	      0.00017696	     17.03756086
      1.68919390	     -0.06010924	     -0.00088818	     -0.20129958	     -0.06370922	      0.88290497	     -0.00075694	     -0.21833893	      0.00147344	      0.00017331	     17.26566093
      1.69055086	     -0.06006114	     -0.00089047	     -0.20125125	     -0.06370723	      0.88290520	     -0.00075641	     -0.21832552	      0.00146744	      0.00016916	     17.31982159
      1.69190782	     -0.06001428	     -0.00089388	     -0.20120414	     -0.06370524	      0.88290543	     -0.00075587	     -0.21831225	      0.00146063	      0.00016413	     17.49886305
      1.69370096	     -0.05995447	     -0.00089699	     -0.20114401	     -0.06370263	      0.88290572	     -0.00075512	     -0.21829494	      0.00145116	      0.00015659	     17.59177150
      1.69504054	     -0.05991049	     -0.00090090	     -0.20109976	     -0.06370069	      0.88290592	     -0.00075455	     -0.21828216	      0.00144309	      0.00014996	     17.85176965
      1.69638013	     -0.05986784	     -0.00090314	     -0.20105686	     -0.06369877	      0.88290612	     -0.00075396	     -0.21826952	      0.00143495	      0.00014298	     17.92207126
      1.69801158	     -0.05981708	     -0.00090712	     -0.20100577	     -0.06369643	      0.88290635	     -0.00075323	     -0.21825431	      0.00142400	      0.00013351	     18.19964240
      1.69947499	     -0.05977325	     -0.00090902	     -0.20096169	     -0.06369436	      0.88290653	     -0.00075255	     -0.21824083	      0.00141404	      0.00012477	     18.23021582
      1.70093840	     -0.05973007	     -0.00091297	     -0.20091820	     -0.06369229	      0.88290671	     -0.00075186	     -0.21822753	      0.00140300	      0.00011527	     18.54217234
      1.70240181	     -0.05968879	     -0.00091459	     -0.20087666	     -0.06369025	      0.88290687	     -0.00075115	     -0.21821440	      0.00139202	      0.00010573	     18.57548261
      1.70386522	     -0.05964810	     -0.00091864	     -0.20083566	     -0.06368822	      0.88290702	     -0.00075043	     -0.21820144	      0.00137999	      0.00009561	     18.90852930
      1.70532863	     -0.05960937	     -0.00091987	     -0.20079668	     -0.06368621	      0.88290715	     -0.00074969	     -0.21818866	      0.00136810	      0.00008565	     18.92768671
      1.70679205	     -0.05957118	     -0.00092404	     -0.20075817	     -0.06368422	      0.88290727	     -0.00074894	     -0.21817606	      0.00135515	      0.00007532	     19.28910269
      1.70825546	     -0.05953504	     -0.00092481	     -0.20072178	     -0.06368224	      0.88290737	     -0.00074817	     -0.21816364	      0.00134246	      0.00006539	     19.28771475
      1.70954408	     -0.05950350	     -0.00092830	     -0.20068995	     -0.06368052	      0.88290745	     -0.00074749	     -0.21815287	      0.00133042	      0.00005647	     19.58892155
      1.71083271	     -0.05947336	     -0.00092971	     -0.20065959	     -0.06367882	      0.88290752	     -0.00074680	     -0.21814224	      0.00131849	      0.00004788	     19.68609108
      1.71243056	     -0.05943719	     -0.00093271	     -0.20062310	     -0.06367672	      0.88290759	     -0.00074593	     -0.21812926	      0.00130309	      0.00003739	     19.96224681
      1.71402840	     -0.05940265	     -0.00093375	     -0.20058829	     -0.06367465	      0.88290764	     -0.00074505	     -0.21811651	      0.00128774	      0.00002753	     20.04366000
      1.71533280	     -0.05937475	     -0.00093663	     -0.20056012	     -0.06367298	      0.88290767	     -0.00074432	     -0.21810627	      0.00127456	      0.00001966	     20.34395921
      1.71663721	     -0.05934809	     -0.00093759	     -0.20053323	     -0.06367133	      0.88290769	     -0.00074358	     -0.21809618	      0.00126159	      0.00001237	     20.44033940
      1.71824447	     -0.05931620	     -0.00094012	     -0.20050104	     -0.06366931	      0.88290770	     -0.00074266	     -0.21808394	      0.00124512	      0.00000378	     20.72964188
      1.71985173	     -0.05928607	     -0.00094057	     -0.20047065	     -0.06366732	      0.88290770	     -0.00074173	     -0.21807193	      0.00122891	     -0.00000388	     20.78105193
      1.72110688	     -0.05926284	     -0.00094317	     -0.20044719	     -0.06366579	      0.88290769	     -0.00074100	     -0.21806271	      0.00121569	     -0.00000961	     21.08579290
      1.72236203	     -0.05924084	     -0.00094395	     -0.20042497	     -0.06366427	      0.88290768	     -0.00074026	     -0.21805362	      0.00120275	     -0.00001470	     21.18340364
      1.72403104	     -0.05921240	     -0.00094610	     -0.20039625	     -0.06366228	      0.88290765	     -0.00073927	     -0.21804174	      0.00118522	     -0.00002089	     21.45754033
      1.72570004	     -0.05918556	     -0.00094622	     -0.20036916	     -0.06366031	      0.88290761	     -0.00073827	     -0.21803009	      0.00116801	     -0.00002601	     21.49804260
      1.72691064	     -0.05916611	     -0.00094851	     -0.20034948	     -0.06365891	      0.88290758	     -0.00073754	     -0.21802179	      0.00115501	     -0.00002939	     21.79068209
      1.72812124	     -0.05914764	     -0.00094903	     -0.20033083	     -0.06365752	      0.88290754	     -0.00073681	     -0.21801360	      0.00114232	     -0.00003214	     21.88049065
      1.72987136	     -0.05912164	     -0.00095069	     -0.20030455	     -0.06365553	      0.88290748	     -0.00073575	     -0.21800197	      0.00112370	     -0.00003538	     22.13285940
      1.73136217	     -0.05910040	     -0.00095087	     -0.20028310	     -0.06365387	      0.88290743	     -0.00073484	     -0.21799223	      0.00110800	     -0.00003723	     22.19336308
      1.73285299	     -0.05907928	     -0.00095272	     -0.20026173	     -0.06365223	      0.88290737	     -0.00073393	     -0.21798265	      0.00109185	     -0.00003854	     22.47949332
      1.73434381	     -0.05905920	     -0.00095215	     -0.20024147	     -0.06365062	      0.88290731	     -0.00073302	     -0.21797321	      0.00107605	     -0.00003887	     22.45567705
      1.73567536	     -0.05904108	     -0.00095397	     -0.20022312	     -0.06364919	      0.88290726	     -0.00073220	     -0.21796489	      0.00106135	     -0.00003880	     22.73310895
      1.73700692	     -0.05902399	     -0.00095370	     -0.20020586	     -0.06364779	      0.88290721	     -0.00073138	     -0.21795667	      0.00104693	     -0.00003795	     22.75172212
      1.73833847	     -0.05900704	     -0.00095463	     -0.20018871	     -0.06364640	      0.88290716	     -0.00073056	     -0.21794855	      0.00103216	     -0.00003665	     22.92436865
      1.74006140	     -0.05898615	     -0.00095446	     -0.20016759	     -0.06364464	      0.88290710	     -0.00072950	     -0.21793818	      0.00101313	     -0.00003399	     22.96026100
      1.74141465	     -0.05897001	     -0.00095597	     -0.20015124	     -0.06364328	      0.88290705	     -0.00072867	     -0.21793014	      0.00099771	     -0.00003142	     23.18765807
      1.74276791	     -0.05895494	     -0.00095588	     -0.20013599	     -0.06364194	      0.88290701	     -0.00072784	     -0.21792222	      0.00098249	     -0.00002814	     23.17805109
      1.74412117	     -0.05894044	     -0.00095694	     -0.20012130	     -0.06364062	      0.88290698	     -0.00072701	     -0.21791440	      0.00096690	     -0.00002452	     23.32544903
      1.74582936	     -0.05892404	     -0.00095672	     -0.20010467	     -0.06363899	      0.88290694	     -0.00072597	     -0.21790472	      0.00094730	     -0.00001924	     23.30238047
      1.74715573	     -0.05891206	     -0.00095826	     -0.20009248	     -0.06363774	      0.88290692	     -0.00072517	     -0.21789737	      0.00093160	     -0.00001497	     23.50484297
      1.74848209	     -0.05890164	     -0.00095807	     -0.20008190	     -0.06363652	      0.88290690	     -0.00072437	     -0.21789018	      0.00091610	     -0.00001031	     23.46656384
      1.74980845	     -0.05889227	     -0.00095896	     -0.20007234	     -0.06363531	      0.88290689	     -0.00072357	     -0.21788316	      0.00090027	     -0.00000563	     23.57003986
      1.75159858	     -0.05888216	     -0.00095902	     -0.20006199	     -0.06363372	      0.88290688	     -0.00072250	     -0.21787400	      0.00087902	      0.00000087	     23.51100374
      1.75291345	     -0.05887597	     -0.00096073	     -0.20005559	     -0.06363257	      0.88290689	     -0.00072172	     -0.21786752	      0.00086303	      0.00000546	     23.67688029
      1.75422832	     -0.05887248	     -0.00096077	     -0.20005193	     -0.06363145	      0.88290690	     -0.00072094	     -0.21786128	      0.00084726	      0.00001006	     23.60082331
      1.75584936	     -0.05887256	     -0.00096227	     -0.20005177	     -0.06363009	      0.88290692	     -0.00071999	     -0.21785402	      0.00082746	      0.00001510	     23.70783347
      1.75728676	     -0.05887815	     -0.00096198	     -0.20005718	     -0.06362892	      0.88290694	     -0.00071916	     -0.21784809	      0.00081025	      0.00001897	     23.54411683
      1.75872416	     -0.05888822	     -0.00096376	     -0.20006703	     -0.06362776	      0.88290697	     -0.00071833	     -0.21784274	      0.00079282	      0.00002164	     23.68505179
      1.76016156	     -0.05890414	     -0.00096329	     -0.20008278	     -0.06362664	      0.88290701	     -0.00071752	     -0.21783806	      0.00077605	      0.00002321	     23.47901700
      1.76159896	     -0.05892441	     -0.00096507	     -0.20010283	     -0.06362553	      0.88290704	     -0.00071671	     -0.21783414	      0.00075923	      0.00002303	     23.62671237
      1.76303636	     -0.05895002	     -0.00096448	     -0.20012829	     -0.06362445	      0.88290707	     -0.00071591	     -0.21783102	      0.00074333	      0.00002129	     23.38268649
      1.76447376	     -0.05897923	     -0.00096634	     -0.20015730	     -0.06362340	      0.88290710	     -0.00071511	     -0.21782875	      0.00072755	      0.00001744	     23.53608501
      1.76591116	     -0.05901285	     -0.00096542	     -0.20019078	     -0.06362236	      0.88290712	     -0.00071433	     -0.21782733	      0.00071288	      0.00001181	     23.24957185
      1.76734856	     -0.05904828	     -0.00096710	     -0.20022604	     -0.06362135	      0.88290713	     -0.00071356	     -0.21782676	      0.00069848	      0.00000392	     23.41339316
      1.76878596	     -0.05908727	     -0.00096585	     -0.20026492	     -0.06362035	      0.88290713	     -0.00071279	     -0.21782699	      0.00068539	     -0.00000576	     23.08742573
      1.77022336	     -0.05912834	     -0.00096760	     -0.20030583	     -0.06361938	      0.88290711	     -0.00071204	     -0.21782803	      0.00067262	     -0.00001759	     23.24792731
      1.77166076	     -0.05917281	     -0.00096632	     -0.20035021	     -0.06361842	      0.88290708	     -0.00071130	     -0.21782985	      0.00066124	     -0.00003103	     22.88659048
      1.77309816	     -0.05921885	     -0.00096805	     -0.20039610	     -0.06361748	      0.88290702	     -0.00071057	     -0.21783244	      0.00065018	     -0.00004641	     23.03667633
      1.77453556	     -0.05926856	     -0.00096658	     -0.20044576	     -0.06361655	      0.88290695	     -0.00070985	     -0.21783579	      0.00064050	     -0.00006316	     22.64544874
      1.77597296	     -0.05931959	     -0.00096814	     -0.20049666	     -0.06361563	      0.88290684	     -0.00070914	     -0.21783987	      0.00063111	     -0.00008164	     22.78306216
      1.77741036	     -0.05937379	     -0.00096639	     -0.20055083	     -0.06361473	      0.88290671	     -0.00070844	     -0.21784467	      0.00062314	     -0.00010119	     22.37762431
      1.77884776	     -0.05942917	     -0.00096770	     -0.20060611	     -0.06361384	      0.88290655	     -0.00070776	     -0.21785017	      0.00061548	     -0.00012215	     22.49567810
      1.78028516	     -0.05948766	     -0.00096572	     -0.20066459	     -0.06361296	      0.88290636	     -0.00070709	     -0.21785633	      0.00060928	     -0.00014383	     22.08388560
      1.78172256	     -0.05954746	     -0.00096677	     -0.20072433	     -0.06361209	      0.88290614	     -0.00070643	     -0.21786314	      0.00060341	     -0.00016658	     22.18085805
      1.78315996	     -0.05961002	     -0.00096462	     -0.20078690	     -0.06361123	      0.88290588	     -0.00070579	     -0.21787058	      0.00059904	     -0.00018971	     21.77292213
      1.78459736	     -0.05967340	     -0.00096543	     -0.20085024	     -0.06361037	      0.88290559	     -0.00070516	     -0.21787863	      0.00059506	     -0.00021353	     21.85281916
      1.78603476	     -0.05973907	     -0.00096324	     -0.20091595	     -0.06360952	      0.88290527	     -0.00070454	     -0.21788724	      0.00059260	     -0.00023730	     21.45661289
      1.78747216	     -0.05980488	     -0.00096380	     -0.20098175	     -0.06360866	      0.88290491	     -0.00070394	     -0.21789638	      0.00059053	     -0.00026133	     21.51643240
      1.78890956	     -0.05987319	     -0.00096156	     -0.20105011	     -0.06360782	      0.88290452	     -0.00070335	     -0.21790602	      0.00058996	     -0.00028488	     21.12980832
      1.79034696	     -0.05994211	     -0.00096180	     -0.20111905	     -0.06360697	      0.88290409	     -0.00070278	     -0.21791615	      0.00058978	     -0.00030830	     21.16473299
      1.79178436	     -0.06001320	     -0.00095940	     -0.20119023	     -0.06360612	      0.88290363	     -0.00070222	     -0.21792675	      0.00059111	     -0.00033091	     20.79449323
      1.79322176	     -0.06008464	     -0.00095919	     -0.20126171	     -0.06360527	      0.88290314	     -0.00070168	     -0.21793781	      0.00059287	     -0.00035309	     20.81079576
      1.79465916	     -0.06015805	     -0.00095662	     -0.20133524	     -0.06360442	      0.88290262	     -0.00070115	     -0.21794931	      0.00059612	     -0.00037420	     20.45940048
      1.79609656	     -0.06023143	     -0.00095591	     -0.20140869	     -0.06360356	      0.88290206	     -0.00070064	     -0.21796123	      0.00059986	     -0.00039465	     20.45969578
      1.79753396	     -0.06030605	     -0.00095308	     -0.20148345	     -0.06360269	      0.88290148	     -0.00070014	     -0.21797354	      0.00060512	     -0.00041382	     20.12894953
      1.79897136	     -0.06037955	     -0.00095172	     -0.20155707	     -0.06360182	      0.88290087	     -0.00069966	     -0.21798621	      0.00061090	     -0.00043212	     20.11595340
      1.80040876	     -0.06045326	     -0.00094845	     -0.20163096	     -0.06360093	      0.88290024	     -0.00069920	     -0.21799918	      0.00061814	     -0.00044893	     19.80364937
      1.80184616	     -0.06052598	     -0.00094642	     -0.20170383	     -0.06360004	      0.88289958	     -0.00069875	     -0.21801242	      0.00062589	     -0.00046468	     19.77247418
      1.80328356	     -0.06059936	     -0.00094288	     -0.20177741	     -0.06359913	      0.88289891	     -0.00069832	     -0.21802591	      0.00063506	     -0.00047882	     19.47610368
      1.80472096	     -0.06067191	     -0.00094038	     -0.20185014	     -0.06359821	      0.88289821	     -0.00069791	     -0.21803963	      0.00064481	     -0.00049180	     19.43796995
      1.80615836	     -0.06074499	     -0.00093671	     -0.20192345	     -0.06359728	      0.88289749	     -0.00069751	     -0.21805356	      0.00065596	     -0.00050304	     19.16150057
      1.80759576	     -0.06081713	     -0.00093390	     -0.20199581	     -0.06359633	      0.88289676	     -0.00069713	     -0.21806770	      0.00066767	     -0.00051300	     19.11036372
      1.80933064	     -0.06090497	     -0.00092898	     -0.20208396	     -0.06359516	      0.88289586	     -0.00069669	     -0.21808502	      0.00068373	     -0.00052267	     18.70112224
      1.81068693	     -0.06097077	     -0.00092663	     -0.20214997	     -0.06359422	      0.88289515	     -0.00069636	     -0.21809873	      0.00069656	     -0.00052891	     18.79369763
      1.81204321	     -0.06103745	     -0.00092260	     -0.20221691	     -0.06359327	      0.88289443	     -0.00069605	     -0.21811255	      0.00071079	     -0.00053360	     18.53264759
      1.81368198	     -0.06111563	     -0.00091884	     -0.20229539	     -0.06359209	      0.88289355	     -0.00069570	     -0.21812937	      0.00072867	     -0.00053763	     18.48359134
      1.81532076	     -0.06119393	     -0.00091307	     -0.20237405	     -0.06359088	      0.88289267	     -0.00069537	     -0.21814629	      0.00074832	     -0.00053941	     18.05595647
      1.81659340	     -0.06125213	     -0.00091063	     -0.20243250	     -0.06358991	      0.88289198	     -0.00069513	     -0.21815949	      0.00076370	     -0.00053968	     18.14725684
      1.81786604	     -0.06131119	     -0.00090670	     -0.20249185	     -0.06358893	      0.88289130	     -0.00069490	     -0.21817272	      0.00078024	     -0.00053858	     17.93293225
      1.81959499	     -0.06138978	     -0.00090238	     -0.20257081	     -0.06358756	      0.88289037	     -0.00069461	     -0.21819076	      0.00080350	     -0.00053544	     17.84696839
      1.82132394	     -0.06146905	     -0.00089670	     -0.20265049	     -0.06358615	      0.88288945	     -0.00069435	     -0.21820885	      0.00082859	     -0.00052998	     17.41166552
      1.82261448	     -0.06152527	     -0.00089431	     -0.20270699	     -0.06358507	      0.88288876	     -0.00069418	     -0.21822239	      0.00084731	     -0.00052488	     17.53482898
      1.82390502	     -0.06158225	     -0.00089028	     -0.20276429	     -0.06358396	      0.88288809	     -0.00069402	     -0.21823592	      0.00086721	     -0.00051861	     17.32723258
      1.82565520	     -0.06165694	     -0.00088576	     -0.20283941	     -0.06358242	      0.88288719	     -0.00069382	     -0.21825425	      0.00089495	     -0.00050874	     17.24922797
      1.82740538	     -0.06173060	     -0.00087929	     -0.20291355	     -0.06358083	      0.88288631	     -0.00069365	     -0.21827248	      0.00092434	     -0.00049707	     16.85454034
      1.82864019	     -0.06177918	     -0.00087685	     -0.20296244	     -0.06357968	      0.88288570	     -0.00069355	     -0.21828525	      0.00094519	     -0.00048807	     16.95344283
      1.82987499	     -0.06182816	     -0.00087285	     -0.20301176	     -0.06357850	      0.88288511	     -0.00069346	     -0.21829793	      0.00096698	     -0.00047833	     16.79259530
      1.83174522	     -0.06189974	     -0.00086766	     -0.20308385	     -0.06357666	      0.88288423	     -0.00069335	     -0.21831693	      0.00100087	     -0.00046244	     16.68490032
      1.83331549	     -0.06195812	     -0.00086221	     -0.20314269	     -0.06357506	      0.88288351	     -0.00069328	     -0.21833267	      0.00103038	     -0.00044812	     16.45687486
      1.83488577	     -0.06201416	     -0.00085854	     -0.20319916	     -0.06357342	      0.88288282	     -0.00069324	     -0.21834819	      0.00106046	     -0.00043311	     16.45861794
      1.83645605	     -0.06206913	     -0.00085242	     -0.20325464	     -0.06357173	      0.88288215	     -0.00069321	     -0.21836348	      0.00109170	     -0.00041744	     16.16168264
      1.83781801	     -0.06211495	     -0.00084972	     -0.20330083	     -0.06357022	      0.88288159	     -0.00069321	     -0.21837654	      0.00111910	     -0.00040345	     16.20071124
      1.83917996	     -0.06215949	     -0.00084498	     -0.20334580	     -0.06356868	      0.88288105	     -0.00069322	     -0.21838940	      0.00114740	     -0.00038914	     16.01742237
      1.84082499	     -0.06221048	     -0.00084089	     -0.20339729	     -0.06356677	      0.88288043	     -0.00069325	     -0.21840462	      0.00118216	     -0.00037159	     15.98826162
      1.84247002	     -0.06225740	     -0.00083456	     -0.20344476	     -0.06356479	      0.88287983	     -0.00069331	     -0.21841944	      0.00121804	     -0.00035368	     15.74229508
      1.84382493	     -0.06229160	     -0.00083175	     -0.20347938	     -0.06356312	      0.88287936	     -0.00069337	     -0.21843127	      0.00124780	     -0.00033851	     15.77604557
      1.84517984	     -0.06232313	     -0.00082669	     -0.20351138	     -0.06356141	      0.88287891	     -0.00069345	     -0.21844273	      0.00127819	     -0.00032307	     15.63103899
      1.84686261	     -0.06235734	     -0.00082188	     -0.20354614	     -0.06355923	      0.88287839	     -0.00069356	     -0.21845635	      0.00131627	     -0.00030345	     15.59221828
      1.84854539	     -0.06238551	     -0.00081458	     -0.20357493	     -0.06355698	      0.88287789	     -0.00069370	     -0.21846919	      0.00135493	     -0.00028335	     15.41290799
      1.84985814	     -0.06240486	     -0.00081162	     -0.20359470	     -0.06355518	      0.88287753	     -0.00069383	     -0.21847861	      0.00138510	     -0.00026717	     15.41876750
      1.85117089	     -0.06242115	     -0.00080664	     -0.20361146	     -0.06355334	      0.88287719	     -0.00069396	     -0.21848748	      0.00141557	     -0.00025069	     15.30402287
      1.85291923	     -0.06243998	     -0.00080151	     -0.20363088	     -0.06355083	      0.88287677	     -0.00069417	     -0.21849844	      0.00145603	     -0.00022839	     15.27197528
      1.85466756	     -0.06245462	     -0.00079406	     -0.20364617	     -0.06354825	      0.88287639	     -0.00069439	     -0.21850844	      0.00149688	     -0.00020562	     15.06854346
      1.85592776	     -0.06246268	     -0.00079154	     -0.20365463	     -0.06354635	      0.88287614	     -0.00069457	     -0.21851503	      0.00152590	     -0.00018892	     15.09938569
      1.85718797	     -0.06246846	     -0.00078711	     -0.20366086	     -0.06354441	      0.88287592	     -0.00069476	     -0.21852111	      0.00155511	     -0.00017227	     15.02439332
      1.85904342	     -0.06247398	     -0.00078216	     -0.20366700	     -0.06354148	      0.88287562	     -0.00069506	     -0.21852916	      0.00159796	     -0.00014762	     14.96592852
      1.86061659	     -0.06247510	     -0.00077672	     -0.20366867	     -0.06353894	      0.88287540	     -0.00069533	     -0.21853517	      0.00163421	     -0.00012683	     14.88706786
      1.86218976	     -0.06247308	     -0.00077346	     -0.20366715	     -0.06353634	      0.88287522	     -0.00069563	     -0.21854037	      0.00167039	     -0.00010591	     14.84113190
      1.86376293	     -0.06246590	     -0.00076728	     -0.20366053	     -0.06353368	      0.88287507	     -0.00069593	     -0.21854474	      0.00170630	     -0.00008526	     14.78610143
      1.86516669	     -0.06245725	     -0.00076483	     -0.20365232	     -0.06353126	      0.88287496	     -0.00069622	     -0.21854788	      0.00173824	     -0.00006668	     14.75816360
      1.86657046	     -0.06244426	     -0.00075999	     -0.20363982	     -0.06352880	      0.88287488	     -0.00069653	     -0.21855031	      0.00176994	     -0.00004833	     14.70752843
      1.86797422	     -0.06242873	     -0.00075687	     -0.20362473	     -0.06352630	      0.88287483	     -0.00069684	     -0.21855200	      0.00180143	     -0.00002990	     14.67730927
      1.86978588	     -0.06240344	     -0.00075119	     -0.20360004	     -0.06352300	      0.88287480	     -0.00069727	     -0.21855309	      0.00184144	     -0.00000645	     14.66086182
      1.87122064	     -0.06238069	     -0.00074894	     -0.20357772	     -0.06352033	      0.88287480	     -0.00069762	     -0.21855307	      0.00187283	      0.00001249	     14.59965564
      1.87265540	     -0.06235366	     -0.00074453	     -0.20355115	     -0.06351762	      0.88287483	     -0.00069799	     -0.21855228	      0.00190348	      0.00003110	     14.57807191
      1.87409015	     -0.06232479	     -0.00074206	     -0.20352270	     -0.06351487	      0.88287489	     -0.00069837	     -0.21855074	      0.00193366	      0.00004982	     14.55190453
      1.87585951	     -0.06228395	     -0.00073699	     -0.20348241	     -0.06351142	      0.88287500	     -0.00069885	     -0.21854781	      0.00196988	      0.00007256	     14.55222948
      1.87727044	     -0.06224945	     -0.00073538	     -0.20344829	     -0.06350862	      0.88287511	     -0.00069925	     -0.21854465	      0.00199826	      0.00009100	     14.50490663
      1.87868137	     -0.06221058	     -0.00073130	     -0.20340984	     -0.06350578	      0.88287525	     -0.00069966	     -0.21854080	      0.00202576	      0.00010903	     14.49575489
      1.88009230	     -0.06217037	     -0.00072884	     -0.20337001	     -0.06350290	      0.88287542	     -0.00070007	     -0.21853627	      0.00205261	      0.00012707	     14.48386448
      1.88191756	     -0.06211367	     -0.00072399	     -0.20331382	     -0.06349912	      0.88287567	     -0.00070063	     -0.21852942	      0.00208605	      0.00014994	     14.50544514
      1.88332140	     -0.06206823	     -0.00072241	     -0.20326873	     -0.06349618	      0.88287590	     -0.00070107	     -0.21852339	      0.00211108	      0.00016769	     14.46858930
      1.88472524	     -0.06201862	     -0.00071833	     -0.20321951	     -0.06349320	      0.88287614	     -0.00070151	     -0.21851673	      0.00213506	      0.00018494	     14.47857629
      1.88612909	     -0.06196814	     -0.00071579	     -0.20316937	     -0.06349018	      0.88287642	     -0.00070196	     -0.21850944	      0.00215827	      0.00020204	     14.48017546
      1.88797907	     -0.06189711	     -0.00071057	     -0.20309881	     -0.06348616	      0.88287681	     -0.00070257	     -0.21849890	      0.00218733	      0.00022380	     14.52830446
      1.88936678	     -0.06184277	     -0.00070894	     -0.20304476	     -0.06348311	      0.88287713	     -0.00070303	     -0.21849029	      0.00220829	      0.00024004	     14.50515535
      1.89075449	     -0.06178482	     -0.00070505	     -0.20298716	     -0.06348003	      0.88287748	     -0.00070349	     -0.21848110	      0.00222810	      0.00025558	     14.53302618
      1.89243943	     -0.06171392	     -0.00070246	     -0.20291659	     -0.06347626	      0.88287792	     -0.00070407	     -0.21846915	      0.00225099	      0.00027392	     14.55703787
      1.89393110	     -0.06164736	     -0.00069788	     -0.20285038	     -0.06347289	      0.88287834	     -0.00070458	     -0.21845791	      0.00226990	      0.00028929	     14.60421181
      1.89542276	     -0.06158122	     -0.00069621	     -0.20278450	     -0.06346949	      0.88287879	     -0.00070510	     -0.21844603	      0.00228782	      0.00030428	     14.61655576
      1.89691442	     -0.06151112	     -0.00069175	     -0.20271471	     -0.06346606	      0.88287925	     -0.00070562	     -0.21843356	      0.00230437	      0.00031834	     14.67215707
      1.89840609	     -0.06144188	     -0.00069026	     -0.20264570	     -0.06346261	      0.88287973	     -0.00070615	     -0.21842049	      0.00231983	      0.00033182	     14.71340324
      1.89989775	     -0.06136869	     -0.00068587	     -0.20257278	     -0.06345914	      0.88288024	     -0.00070667	     -0.21840688	      0.00233396	      0.00034434	     14.77265317
      1.90138941	     -0.06129615	     -0.00068456	     -0.20250045	     -0.06345565	      0.88288076	     -0.00070720	     -0.21839269	      0.00234693	      0.00035630	     14.82155743
      1.90288108	     -0.06121977	     -0.00068020	     -0.20242431	     -0.06345214	      0.88288130	     -0.00070773	     -0.21837798	      0.00235851	      0.00036729	     14.89342102
      1.90437274	     -0.06114450	     -0.00067912	     -0.20234920	     -0.06344862	      0.88288186	     -0.00070826	     -0.21836273	      0.00236889	      0.00037767	     14.95684003
      1.90586441	     -0.06106520	     -0.00067472	     -0.20227012	     -0.06344508	      0.88288243	     -0.00070879	     -0.21834699	      0.00237785	      0.00038707	     15.04034699
      1.90735607	     -0.06098696	     -0.00067386	     -0.20219202	     -0.06344152	      0.88288301	     -0.00070932	     -0.21833073	      0.00238557	      0.00039586	     15.12130484
      1.90884773	     -0.06090452	     -0.00066931	     -0.20210976	     -0.06343796	      0.88288361	     -0.00070985	     -0.21831398	      0.00239187	      0.00040365	     15.21544771
      1.91033940	     -0.06082397	     -0.00066861	     -0.20202931	     -0.06343439	      0.88288422	     -0.00071038	     -0.21829673	      0.00239686	      0.00041085	     15.31424456
      1.91183106	     -0.06073988	     -0.00066372	     -0.20194538	     -0.06343081	      0.88288483	     -0.00071090	     -0.21827904	      0.00240046	      0.00041710	     15.41359650
      1.91332272	     -0.06065889	     -0.00066349	     -0.20186444	     -0.06342723	      0.88288546	     -0.00071142	     -0.21826093	      0.00240270	      0.00042272	     15.53401824
      1.91463927	     -0.06058478	     -0.00065943	     -0.20179044	     -0.06342406	      0.88288602	     -0.00071188	     -0.21824465	      0.00240358	      0.00042688	     15.61725111
      1.91595581	     -0.06051282	     -0.00065813	     -0.20171853	     -0.06342090	      0.88288658	     -0.00071233	     -0.21822811	      0.00240340	      0.00043045	     15.72863164
      1.91758759	     -0.06042313	     -0.00065466	     -0.20162891	     -0.06341698	      0.88288729	     -0.00071288	     -0.21820732	      0.00240178	      0.00043382	     15.87295636
      1.91921938	     -0.06033591	     -0.00065364	     -0.20154169	     -0.06341306	      0.88288800	     -0.00071343	     -0.21818624	      0.00239868	      0.00043615	     16.02663282
      1.92054330	     -0.06026357	     -0.00064998	     -0.20146940	     -0.06340989	      0.88288858	     -0.00071387	     -0.21816899	      0.00239508	      0.00043702	     16.14938156
      1.92186723	     -0.06019359	     -0.00064892	     -0.20139941	     -0.06340672	      0.88288916	     -0.00071430	     -0.21815164	      0.00239060	      0.00043718	     16.27711016
      1.92351393	     -0.06010720	     -0.00064564	     -0.20131302	     -0.06340279	      0.88288987	     -0.00071484	     -0.21812999	      0.00238383	      0.00043609	     16.45967861
      1.92516064	     -0.06002421	     -0.00064488	     -0.20122998	     -0.06339887	      0.88289059	     -0.00071536	     -0.21810830	      0.00237596	      0.00043381	     16.63615644
      1.92642167	     -0.05995958	     -0.00064119	     -0.20116537	     -0.06339588	      0.88289114	     -0.00071575	     -0.21809170	      0.00236914	      0.00043100	     16.77086712
      1.92768270	     -0.05989759	     -0.00063985	     -0.20110333	     -0.06339289	      0.88289168	     -0.00071614	     -0.21807511	      0.00236179	      0.00042740	     16.92553904
      1.92940713	     -0.05981399	     -0.00063652	     -0.20101969	     -0.06338883	      0.88289241	     -0.00071665	     -0.21805250	      0.00235093	      0.00042105	     17.13838115
      1.93113156	     -0.05973327	     -0.00063598	     -0.20093887	     -0.06338479	      0.88289313	     -0.00071716	     -0.21802999	      0.00233919	      0.00041335	     17.39625513
      1.93233024	     -0.05967685	     -0.00063270	     -0.20088242	     -0.06338199	      0.88289362	     -0.00071750	     -0.21801445	      0.00233055	      0.00040710	     17.51643863
      1.93352892	     -0.05962291	     -0.00063175	     -0.20082840	     -0.06337920	      0.88289411	     -0.00071784	     -0.21799900	      0.00232154	      0.00040026	     17.68621779
      1.93536917	     -0.05954134	     -0.00062922	     -0.20074673	     -0.06337494	      0.88289483	     -0.00071834	     -0.21797550	      0.00230709	      0.00038845	     17.94390193
      1.93688268	     -0.05947645	     -0.00062861	     -0.20068171	     -0.06337146	      0.88289541	     -0.00071874	     -0.21795635	      0.00229472	      0.00037775	     18.17727876
      1.93839618	     -0.05941196	     -0.00062589	     -0.20061714	     -0.06336800	      0.88289597	     -0.00071913	     -0.21793737	      0.00228191	      0.00036603	     18.39061721
      1.93990969	     -0.05935072	     -0.00062613	     -0.20055575	     -0.06336455	      0.88289652	     -0.00071951	     -0.21791856	      0.00226877	      0.00035369	     18.64464987
      1.94126490	     -0.05929550	     -0.00062341	     -0.20050045	     -0.06336149	      0.88289699	     -0.00071984	     -0.21790188	      0.00225673	      0.00034193	     18.82093787
      1.94262012	     -0.05924280	     -0.00062339	     -0.20044761	     -0.06335844	      0.88289745	     -0.00072016	     -0.21788534	      0.00224448	      0.00032980	     19.05301129
      1.94397533	     -0.05919035	     -0.00062175	     -0.20039505	     -0.06335540	      0.88289788	     -0.00072046	     -0.21786895	      0.00223206	      0.00031724	     19.24811916
      1.94568595	     -0.05912685	     -0.00062178	     -0.20033136	     -0.06335160	      0.88289841	     -0.00072084	     -0.21784847	      0.00221616	      0.00030104	     19.54869282
      1.94705297	     -0.05907657	     -0.00061977	     -0.20028098	     -0.06334858	      0.88289882	     -0.00072113	     -0.21783228	      0.00220333	      0.00028777	     19.72671329
      1.94842000	     -0.05902877	     -0.00062019	     -0.20023301	     -0.06334557	      0.88289920	     -0.00072140	     -0.21781625	      0.00219038	      0.00027446	     19.96337057
      1.94978703	     -0.05898158	     -0.00061909	     -0.20018569	     -0.06334259	      0.88289957	     -0.00072167	     -0.21780039	      0.00217738	      0.00026100	     20.15923982
      1.95149325	     -0.05892542	     -0.00061984	     -0.20012931	     -0.06333889	      0.88290000	     -0.00072198	     -0.21778083	      0.00216106	      0.00024428	     20.46518058
      1.95283297	     -0.05888168	     -0.00061832	     -0.20008545	     -0.06333600	      0.88290031	     -0.00072222	     -0.21776567	      0.00214821	      0.00023115	     20.63222303
      1.95417269	     -0.05884012	     -0.00061914	     -0.20004371	     -0.06333313	      0.88290062	     -0.00072244	     -0.21775067	      0.00213526	      0.00021821	     20.86518534
      1.95551241	     -0.05879912	     -0.00061866	     -0.20000256	     -0.06333028	      0.88290090	     -0.00072265	     -0.21773585	      0.00212223	      0.00020539	     21.05471333
      1.95729131	     -0.05874707	     -0.00061981	     -0.19995026	     -0.06332652	      0.88290125	     -0.00072291	     -0.21771643	      0.00210473	      0.00018875	     21.36648596
      1.95861529	     -0.05870882	     -0.00061863	     -0.19991186	     -0.06332374	      0.88290149	     -0.00072309	     -0.21770219	      0.00209157	      0.00017664	     21.51402649
      1.95993926	     -0.05867279	     -0.00061950	     -0.19987565	     -0.06332098	      0.88290172	     -0.00072326	     -0.21768813	      0.00207824	      0.00016494	     21.73327724
      1.96155854	     -0.05862937	     -0.00061876	     -0.19983204	     -0.06331763	      0.88290197	     -0.00072345	     -0.21767117	      0.00206178	      0.00015114	     21.93319531
      1.96299518	     -0.05859284	     -0.00062028	     -0.19979528	     -0.06331468	      0.88290218	     -0.00072361	     -0.21765635	      0.00204695	      0.00013951	     22.18549996
      1.96443182	     -0.05855633	     -0.00061924	     -0.19975860	     -0.06331175	      0.88290237	     -0.00072375	     -0.21764173	      0.00203203	      0.00012841	     22.32402822
      1.96586846	     -0.05852176	     -0.00062084	     -0.19972380	     -0.06330884	      0.88290255	     -0.00072387	     -0.21762730	      0.00201686	      0.00011796	     22.57698497
      1.96730510	     -0.05848752	     -0.00061958	     -0.19968940	     -0.06330595	      0.88290271	     -0.00072398	     -0.21761308	      0.00200161	      0.00010814	     22.68913089
      1.96874174	     -0.05845562	     -0.00062152	     -0.19965725	     -0.06330309	      0.88290286	     -0.00072407	     -0.21759907	      0.00198608	      0.00009902	     22.94575340
      1.97017838	     -0.05842372	     -0.00062043	     -0.19962517	     -0.06330025	      0.88290300	     -0.00072415	     -0.21758527	      0.00197052	      0.00009057	     23.03067086
      1.97161502	     -0.05839399	     -0.00062282	     -0.19959519	     -0.06329743	      0.88290312	     -0.00072422	     -0.21757168	      0.00195462	      0.00008283	     23.29325530
      1.97305166	     -0.05836417	     -0.00062177	     -0.19956517	     -0.06329463	      0.88290324	     -0.00072426	     -0.21755829	      0.00193871	      0.00007580	     23.34458629
      1.97448830	     -0.05833666	     -0.00062452	     -0.19953740	     -0.06329186	      0.88290334	     -0.00072429	     -0.21754509	      0.00192240	      0.00006951	     23.61534926
      1.97592494	     -0.05830885	     -0.00062330	     -0.19950940	     -0.06328911	      0.88290344	     -0.00072431	     -0.21753209	      0.00190612	      0.00006398	     23.62751922
      1.97719930	     -0.05828590	     -0.00062575	     -0.19948621	     -0.06328669	      0.88290352	     -0.00072431	     -0.21752070	      0.00189129	      0.00005967	     23.84265426
      1.97847367	     -0.05826299	     -0.00062588	     -0.19946310	     -0.06328429	      0.88290359	     -0.00072430	     -0.21750947	      0.00187643	      0.00005594	     23.90206067
      1.98004468	     -0.05823612	     -0.00062783	     -0.19943594	     -0.06328135	      0.88290367	     -0.00072426	     -0.21749582	      0.00185775	      0.00005209	     24.08892954
      1.98161570	     -0.05820971	     -0.00062775	     -0.19940929	     -0.06327845	      0.88290375	     -0.00072421	     -0.21748240	      0.00183892	      0.00004906	     24.11889177
      1.98290638	     -0.05818928	     -0.00063045	     -0.19938859	     -0.06327609	      0.88290382	     -0.00072415	     -0.21747153	      0.00182303	      0.00004712	     24.31092925
      1.98419706	     -0.05816887	     -0.00063108	     -0.19936796	     -0.06327374	      0.88290388	     -0.00072409	     -0.21746081	      0.00180707	      0.00004572	     24.33887422
      1.98577806	     -0.05814491	     -0.00063362	     -0.19934368	     -0.06327090	      0.88290395	     -0.00072398	     -0.21744787	      0.00178707	      0.00004462	     24.50440621
      1.98735906	     -0.05812124	     -0.00063384	     -0.19931974	     -0.06326809	      0.88290402	     -0.00072386	     -0.21743513	      0.00176689	      0.00004417	     24.48259802
      1.98859703	     -0.05810380	     -0.00063673	     -0.19930204	     -0.06326591	      0.88290407	     -0.00072375	     -0.21742529	      0.00175061	      0.00004415	     24.65520275
      1.98983500	     -0.05808658	     -0.00063750	     -0.19928459	     -0.06326376	      0.88290413	     -0.00072363	     -0.21741559	      0.00173426	      0.00004444	     24.66430719
      1.99148328	     -0.05806559	     -0.00063997	     -0.19926325	     -0.06326092	      0.88290420	     -0.00072346	     -0.21740288	      0.00171200	      0.00004516	     24.78671004
      1.99313157	     -0.05804619	     -0.00064032	     -0.19924355	     -0.06325811	      0.88290428	     -0.00072326	     -0.21739045	      0.00168952	      0.00004619	     24.72722184
      1.99432332	     -0.05803390	     -0.00064329	     -0.19923099	     -0.06325611	      0.88290433	     -0.00072310	     -0.21738165	      0.00167280	      0.00004696	     24.87680685
      1.99551508	     -0.05802236	     -0.00064439	     -0.19921920	     -0.06325413	      0.88290439	     -0.00072294	     -0.21737302	      0.00165605	      0.00004777	     24.86816063
      1.99725155	     -0.05800774	     -0.00064726	     -0.19920420	     -0.06325127	      0.88290447	     -0.00072267	     -0.21736078	      0.00163122	      0.00004881	     24.95145000
      1.99871874	     -0.05799730	     -0.00064847	     -0.19919345	     -0.06324889	      0.88290454	     -0.00072243	     -0.21735075	      0.00161009	      0.00004950	     24.89684015
      2.00018592	     -0.05798975	     -0.00065175	     -0.19918556	     -0.06324655	      0.88290462	     -0.00072218	     -0.21734106	      0.00158855	      0.00004978	     25.01200984
      2.00165311	     -0.05798577	     -0.00065258	     -0.19918128	     -0.06324423	      0.88290469	     -0.00072191	     -0.21733176	      0.00156705	      0.00004956	     24.87644608
      2.00312030	     -0.05798663	     -0.00065672	     -0.19918176	     -0.06324195	      0.88290476	     -0.00072162	     -0.21732294	      0.00154512	      0.00004842	     25.04449986
      2.00438011	     -0.05799031	     -0.00065721	     -0.19918519	     -0.06324002	      0.88290482	     -0.00072137	     -0.21731582	      0.00152656	      0.00004663	     24.86915797
      2.00563991	     -0.05799744	     -0.00065989	     -0.19919202	     -0.06323810	      0.88290488	     -0.00072110	     -0.21730915	      0.00150786	      0.00004378	     24.91532932
      2.00722339	     -0.05801137	     -0.00066186	     -0.19920560	     -0.06323573	      0.88290494	     -0.00072074	     -0.21730149	      0.00148472	      0.00003860	     24.81094662
      2.00880688	     -0.05803171	     -0.00066611	     -0.19922553	     -0.06323340	      0.88290500	     -0.00072037	     -0.21729471	      0.00146175	      0.00003132	     24.92750817
      2.01007551	     -0.05805171	     -0.00066719	     -0.19924527	     -0.06323156	      0.88290503	     -0.00072006	     -0.21728999	      0.00144395	      0.00002393	     24.72750741
      2.01134414	     -0.05807487	     -0.00067041	     -0.19926812	     -0.06322974	      0.88290506	     -0.00071974	     -0.21728590	      0.00142637	      0.00001498	     24.75999595
      2.01295090	     -0.05810785	     -0.00067306	     -0.19930075	     -0.06322746	      0.88290507	     -0.00071932	     -0.21728164	      0.00140490	      0.00000152	     24.61649621
      2.01455766	     -0.05814519	     -0.00067792	     -0.19933769	     -0.06322522	      0.88290506	     -0.00071888	     -0.21727842	      0.00138398	     -0.00001444	     24.73509700
      2.01578326	     -0.05817615	     -0.00067899	     -0.19936842	     -0.06322354	      0.88290504	     -0.00071853	     -0.21727666	      0.00136884	     -0.00002818	     24.47827550
      2.01700886	     -0.05820954	     -0.00068203	     -0.19940153	     -0.06322187	      0.88290499	     -0.00071817	     -0.21727550	      0.00135401	     -0.00004338	     24.47005954
      2.01868924	     -0.05825840	     -0.00068491	     -0.19945006	     -0.06321961	      0.88290490	     -0.00071766	     -0.21727486	      0.00133472	     -0.00006635	     24.29391790
      2.02036961	     -0.05831009	     -0.00068985	     -0.19950136	     -0.06321738	      0.88290477	     -0.00071714	     -0.21727530	      0.00131631	     -0.00009169	     24.38951199
      2.02155358	     -0.05834783	     -0.00069068	     -0.19953892	     -0.06321583	      0.88290465	     -0.00071676	     -0.21727621	      0.00130428	     -0.00011071	     24.09543156
      2.02273754	     -0.05838718	     -0.00069337	     -0.19957803	     -0.06321429	      0.88290451	     -0.00071636	     -0.21727761	      0.00129261	     -0.00013069	     24.04741147
      2.02451724	     -0.05844934	     -0.00069636	     -0.19963987	     -0.06321201	      0.88290425	     -0.00071576	     -0.21728060	      0.00127623	     -0.00016222	     23.83854576
      2.02600786	     -0.05850461	     -0.00070015	     -0.19969486	     -0.06321011	      0.88290398	     -0.00071524	     -0.21728392	      0.00126339	     -0.00018984	     23.80296167
      2.02749848	     -0.05856253	     -0.00070206	     -0.19975255	     -0.06320824	      0.88290368	     -0.00071470	     -0.21728798	      0.00125169	     -0.00021828	     23.53354396
      2.02898910	     -0.05862308	     -0.00070654	     -0.19981282	     -0.06320638	      0.88290333	     -0.00071415	     -0.21729278	      0.00124068	     -0.00024748	     23.56169367
      2.03032458	     -0.05867884	     -0.00070785	     -0.19986840	     -0.06320473	      0.88290298	     -0.00071364	     -0.21729767	      0.00123193	     -0.00027397	     23.26797549
      2.03166005	     -0.05873649	     -0.00071142	     -0.19992582	     -0.06320309	      0.88290260	     -0.00071312	     -0.21730309	      0.00122375	     -0.00030075	     23.23050159
      2.03299552	     -0.05879567	     -0.00071353	     -0.19998482	     -0.06320146	      0.88290218	     -0.00071259	     -0.21730904	      0.00121652	     -0.00032756	     23.02930746
      2.03471122	     -0.05887391	     -0.00071775	     -0.20006280	     -0.06319938	      0.88290159	     -0.00071190	     -0.21731742	      0.00120824	     -0.00036193	     22.94926737
      2.03607788	     -0.05893771	     -0.00071916	     -0.20012646	     -0.06319774	      0.88290108	     -0.00071133	     -0.21732466	      0.00120280	     -0.00038900	     22.67503952
      2.03744455	     -0.05900326	     -0.00072262	     -0.20019183	     -0.06319609	      0.88290053	     -0.00071076	     -0.21733237	      0.00119802	     -0.00041574	     22.61773074
      2.03881122	     -0.05907021	     -0.00072471	     -0.20025863	     -0.06319446	      0.88289994	     -0.00071017	     -0.21734055	      0.00119429	     -0.00044190	     22.40590325
      2.04050536	     -0.05915536	     -0.00072917	     -0.20034357	     -0.06319244	      0.88289917	     -0.00070943	     -0.21735132	      0.00119070	     -0.00047339	     22.33133509
      2.04185807	     -0.05922453	     -0.00073078	     -0.20041263	     -0.06319083	      0.88289851	     -0.00070883	     -0.21736041	      0.00118903	     -0.00049754	     22.05478000
      2.04321077	     -0.05929436	     -0.00073439	     -0.20048232	     -0.06318922	      0.88289782	     -0.00070821	     -0.21736991	      0.00118802	     -0.00052076	     21.98981910
      2.04456347	     -0.05936401	     -0.00073658	     -0.20055186	     -0.06318762	      0.88289710	     -0.00070759	     -0.21737976	      0.00118804	     -0.00054284	     21.78721329
      2.04632156	     -0.05945519	     -0.00074106	     -0.20064288	     -0.06318553	      0.88289612	     -0.00070677	     -0.21739305	      0.00118918	     -0.00056976	     21.69609731
      2.04767317	     -0.05952589	     -0.00074268	     -0.20071351	     -0.06318392	      0.88289534	     -0.00070613	     -0.21740362	      0.00119127	     -0.00058888	     21.42014855
      2.04902477	     -0.05959759	     -0.00074640	     -0.20078511	     -0.06318231	      0.88289453	     -0.00070548	     -0.21741449	      0.00119401	     -0.00060664	     21.34926584
      2.05037638	     -0.05966984	     -0.00074900	     -0.20085729	     -0.06318069	      0.88289370	     -0.00070482	     -0.21742567	      0.00119777	     -0.00062285	     21.14883299
      2.05217654	     -0.05976621	     -0.00075406	     -0.20095355	     -0.06317853	      0.88289256	     -0.00070394	     -0.21744101	      0.00120397	     -0.00064200	     21.05616356
      2.05352094	     -0.05983768	     -0.00075595	     -0.20102498	     -0.06317691	      0.88289169	     -0.00070327	     -0.21745277	      0.00120983	     -0.00065435	     20.78119055
      2.05486534	     -0.05990890	     -0.00075972	     -0.20109614	     -0.06317527	      0.88289080	     -0.00070259	     -0.21746475	      0.00121634	     -0.00066506	     20.70957993
      2.05650437	     -0.05999495	     -0.00076261	     -0.20118217	     -0.06317327	      0.88288970	     -0.00070175	     -0.21747964	      0.00122564	     -0.00067577	     20.44565701
      2.05797302	     -0.06007153	     -0.00076715	     -0.20125870	     -0.06317147	      0.88288870	     -0.00070099	     -0.21749320	      0.00123482	     -0.00068324	     20.41714893
      2.05944166	     -0.06014675	     -0.00076921	     -0.20133393	     -0.06316965	      0.88288770	     -0.00070023	     -0.21750695	      0.00124528	     -0.00068858	     20.12538024
      2.06091031	     -0.06022080	     -0.00077376	     -0.20140795	     -0.06316781	      0.88288668	     -0.00069946	     -0.21752084	      0.00125641	     -0.00069195	     20.11477319
      2.06237896	     -0.06029299	     -0.00077544	     -0.20148019	     -0.06316596	      0.88288567	     -0.00069868	     -0.21753484	      0.00126881	     -0.00069322	     19.80824529
      2.06384761	     -0.06036422	     -0.00077985	     -0.20155142	     -0.06316408	      0.88288465	     -0.00069789	     -0.21754890	      0.00128179	     -0.00069263	     19.80995122
      2.06531626	     -0.06043438	     -0.00078119	     -0.20162165	     -0.06316219	      0.88288363	     -0.00069710	     -0.21756304	      0.00129601	     -0.00069011	     19.48793420
      2.06678491	     -0.06050440	     -0.00078563	     -0.20169169	     -0.06316028	      0.88288262	     -0.00069630	     -0.21757723	      0.00131076	     -0.00068596	     19.50399472
      2.06825356	     -0.06057334	     -0.00078688	     -0.20176072	     -0.06315834	      0.88288162	     -0.00069550	     -0.21759150	      0.00132677	     -0.00068011	     19.17878113
      2.06972221	     -0.06064140	     -0.00079132	     -0.20182882	     -0.06315638	      0.88288062	     -0.00069469	     -0.21760582	      0.00134328	     -0.00067283	     19.20555244
      2.07119086	     -0.06070810	     -0.00079226	     -0.20189565	     -0.06315439	      0.88287964	     -0.00069388	     -0.21762018	      0.00136105	     -0.00066404	     18.87515866
      2.07265951	     -0.06077434	     -0.00079641	     -0.20196196	     -0.06315238	      0.88287867	     -0.00069306	     -0.21763454	      0.00137925	     -0.00065404	     18.90421592
      2.07412816	     -0.06083876	     -0.00079703	     -0.20202652	     -0.06315034	      0.88287772	     -0.00069224	     -0.21764890	      0.00139869	     -0.00064278	     18.57918268
      2.07559681	     -0.06090148	     -0.00080091	     -0.20208934	     -0.06314827	      0.88287679	     -0.00069141	     -0.21766322	      0.00141856	     -0.00063056	     18.61430627
      2.07706546	     -0.06096167	     -0.00080122	     -0.20214970	     -0.06314617	      0.88287587	     -0.00069058	     -0.21767744	      0.00143963	     -0.00061730	     18.29840322
      2.07853410	     -0.06102012	     -0.00080474	     -0.20220827	     -0.06314404	      0.88287497	     -0.00068975	     -0.21769153	      0.00146104	     -0.00060326	     18.32812500
      2.08000275	     -0.06107657	     -0.00080485	     -0.20226492	     -0.06314188	      0.88287410	     -0.00068891	     -0.21770546	      0.00148354	     -0.00058834	     18.02091726
      2.08147140	     -0.06113198	     -0.00080821	     -0.20232047	     -0.06313969	      0.88287325	     -0.00068807	     -0.21771922	      0.00150632	     -0.00057285	     18.04457815
      2.08294005	     -0.06118572	     -0.00080842	     -0.20237443	     -0.06313746	      0.88287242	     -0.00068723	     -0.21773283	      0.00153014	     -0.00055666	     17.75557300
      2.08440870	     -0.06123842	     -0.00081174	     -0.20242728	     -0.06313519	      0.88287161	     -0.00068639	     -0.21774626	      0.00155418	     -0.00054004	     17.77169863
      2.08587735	     -0.06128889	     -0.00081210	     -0.20247798	     -0.06313289	      0.88287083	     -0.00068555	     -0.21775950	      0.00157914	     -0.00052286	     17.50348768
      2.08734600	     -0.06133716	     -0.00081510	     -0.20252642	     -0.06313055	      0.88287008	     -0.00068470	     -0.21777252	      0.00160429	     -0.00050534	     17.51199028
      2.08881465	     -0.06138207	     -0.00081505	     -0.20257157	     -0.06312818	      0.88286935	     -0.00068385	     -0.21778526	      0.00163029	     -0.00048731	     17.27054350
      2.09028330	     -0.06142395	     -0.00081747	     -0.20261365	     -0.06312576	      0.88286864	     -0.00068301	     -0.21779764	      0.00165645	     -0.00046895	     17.27290305
      2.09175195	     -0.06146167	     -0.00081723	     -0.20265164	     -0.06312331	      0.88286797	     -0.00068216	     -0.21780961	      0.00168331	     -0.00045011	     17.06118183
      2.09322060	     -0.06149554	     -0.00081918	     -0.20268572	     -0.06312082	      0.88286732	     -0.00068131	     -0.21782110	      0.00171021	     -0.00043088	     17.05627636
      2.09468925	     -0.06152526	     -0.00081871	     -0.20271572	     -0.06311829	      0.88286670	     -0.00068047	     -0.21783204	      0.00173760	     -0.00041109	     16.86672475
      2.09615790	     -0.06155203	     -0.00082021	     -0.20274273	     -0.06311572	      0.88286612	     -0.00067962	     -0.21784241	      0.00176483	     -0.00039086	     16.84838248
      2.09762654	     -0.06157594	     -0.00081952	     -0.20276693	     -0.06311310	      0.88286556	     -0.00067878	     -0.21785218	      0.00179233	     -0.00037006	     16.67909665
      2.09909519	     -0.06159761	     -0.00082062	     -0.20278884	     -0.06311045	      0.88286503	     -0.00067794	     -0.21786137	      0.00181956	     -0.00034882	     16.65443119
      2.10056384	     -0.06161640	     -0.00081983	     -0.20280792	     -0.06310776	      0.88286453	     -0.00067710	     -0.21786997	      0.00184693	     -0.00032710	     16.50785741
      2.10203249	     -0.06163310	     -0.00082063	     -0.20282487	     -0.06310503	      0.88286407	     -0.00067626	     -0.21787797	      0.00187399	     -0.00030509	     16.48256675
      2.10350114	     -0.06164692	     -0.00081981	     -0.20283898	     -0.06310225	      0.88286364	     -0.00067543	     -0.21788538	      0.00190112	     -0.00028274	     16.35839188
      2.10496979	     -0.06165855	     -0.00082041	     -0.20285086	     -0.06309944	      0.88286324	     -0.00067460	     -0.21789219	      0.00192791	     -0.00026025	     16.33716249
      2.10673496	     -0.06166821	     -0.00081888	     -0.20286088	     -0.06309601	      0.88286280	     -0.00067360	     -0.21789957	      0.00196013	     -0.00023294	     16.19275376
      2.10804472	     -0.06167307	     -0.00082010	     -0.20286595	     -0.06309343	      0.88286251	     -0.00067287	     -0.21790445	      0.00198353	     -0.00021259	     16.21579944
      2.10935449	     -0.06167471	     -0.00081906	     -0.20286785	     -0.06309082	      0.88286225	     -0.00067214	     -0.21790881	      0.00200697	     -0.00019208	     16.13389462
      2.11109886	     -0.06167301	     -0.00081901	     -0.20286646	     -0.06308729	      0.88286193	     -0.00067117	     -0.21791379	      0.00203758	     -0.00016459	     16.12084905
      2.11284323	     -0.06166633	     -0.00081625	     -0.20286014	     -0.06308371	      0.88286167	     -0.00067021	     -0.21791783	      0.00206797	     -0.00013681	     15.98599495
      2.11405375	     -0.06165942	     -0.00081733	     -0.20285341	     -0.06308119	      0.88286152	     -0.00066955	     -0.21792005	      0.00208840	     -0.00011734	     16.01584825
      2.11526427	     -0.06165007	     -0.00081627	     -0.20284430	     -0.06307865	      0.88286139	     -0.00066890	     -0.21792180	      0.00210877	     -0.00009785	     15.97092713
      2.11717028	     -0.06163133	     -0.00081555	     -0.20282589	     -0.06307460	      0.88286123	     -0.00066787	     -0.21792359	      0.00214013	     -0.00006708	     15.95442705
      2.11874340	     -0.06161157	     -0.00081370	     -0.20280644	     -0.06307121	      0.88286114	     -0.00066704	     -0.21792417	      0.00216547	     -0.00004158	     15.88178769
      2.12031651	     -0.06158921	     -0.00081391	     -0.20278433	     -0.06306779	      0.88286110	     -0.00066621	     -0.21792394	      0.00218994	     -0.00001614	     15.92560080
      2.12188963	     -0.06156262	     -0.00081107	     -0.20275805	     -0.06306432	      0.88286109	     -0.00066539	     -0.21792294	      0.00221403	      0.00000937	     15.81556462
      2.12322328	     -0.06153864	     -0.00081192	     -0.20273425	     -0.06306136	      0.88286112	     -0.00066471	     -0.21792146	      0.00223353	      0.00003085	     15.87586951
      2.12455694	     -0.06151173	     -0.00081045	     -0.20270758	     -0.06305837	      0.88286118	     -0.00066403	     -0.21791944	      0.00225271	      0.00005234	     15.81908702
      2.12621563	     -0.06147612	     -0.00081041	     -0.20267221	     -0.06305461	      0.88286128	     -0.00066319	     -0.21791617	      0.00227550	      0.00007884	     15.85561253
      2.12787433	     -0.06143641	     -0.00080804	     -0.20263278	     -0.06305082	      0.88286144	     -0.00066237	     -0.21791209	      0.00229756	      0.00010514	     15.77685672
      2.12918581	     -0.06140376	     -0.00080895	     -0.20260030	     -0.06304779	      0.88286159	     -0.00066173	     -0.21790828	      0.00231399	      0.00012567	     15.84215336
      2.13049729	     -0.06136855	     -0.00080760	     -0.20256528	     -0.06304475	      0.88286177	     -0.00066109	     -0.21790398	      0.00232996	      0.00014597	     15.80835422
      2.13220045	     -0.06132110	     -0.00080747	     -0.20251805	     -0.06304076	      0.88286204	     -0.00066028	     -0.21789769	      0.00234951	      0.00017183	     15.85774054
      2.13390361	     -0.06126971	     -0.00080496	     -0.20246692	     -0.06303675	      0.88286235	     -0.00065949	     -0.21789061	      0.00236812	      0.00019717	     15.79983765
      2.13515382	     -0.06123117	     -0.00080604	     -0.20242849	     -0.06303378	      0.88286261	     -0.00065891	     -0.21788491	      0.00238071	      0.00021536	     15.87146538
      2.13640403	     -0.06119050	     -0.00080494	     -0.20238798	     -0.06303079	      0.88286289	     -0.00065834	     -0.21787881	      0.00239282	      0.00023317	     15.86301345
      2.13820302	     -0.06113040	     -0.00080466	     -0.20232806	     -0.06302647	      0.88286333	     -0.00065754	     -0.21786933	      0.00240890	      0.00025800	     15.92232130
      2.13973903	     -0.06107608	     -0.00080270	     -0.20227392	     -0.06302276	      0.88286374	     -0.00065687	     -0.21786061	      0.00242157	      0.00027850	     15.90360670
      2.14127504	     -0.06102139	     -0.00080290	     -0.20221937	     -0.06301904	      0.88286419	     -0.00065621	     -0.21785135	      0.00243290	      0.00029822	     16.00214785
      2.14281105	     -0.06096377	     -0.00080006	     -0.20216193	     -0.06301529	      0.88286466	     -0.00065556	     -0.21784158	      0.00244340	      0.00031723	     15.96346782
      2.14417491	     -0.06091247	     -0.00080060	     -0.20211071	     -0.06301195	      0.88286510	     -0.00065499	     -0.21783247	      0.00245150	      0.00033333	     16.06617287
      2.14553877	     -0.06085871	     -0.00079857	     -0.20205708	     -0.06300860	      0.88286557	     -0.00065444	     -0.21782296	      0.00245893	      0.00034877	     16.06594782
      2.14690263	     -0.06080442	     -0.00079804	     -0.20200289	     -0.06300525	      0.88286605	     -0.00065389	     -0.21781304	      0.00246532	      0.00036343	     16.13901447
      2.14869857	     -0.06073009	     -0.00079537	     -0.20192871	     -0.06300081	      0.88286672	     -0.00065319	     -0.21779938	      0.00247248	      0.00038166	     16.16984148
      2.15007696	     -0.06067269	     -0.00079531	     -0.20187137	     -0.06299740	      0.88286726	     -0.00065267	     -0.21778843	      0.00247667	      0.00039475	     16.27719417
      2.15145535	     -0.06061305	     -0.00079304	     -0.20181184	     -0.06299398	      0.88286781	     -0.00065215	     -0.21777709	      0.00248008	      0.00040714	     16.29636604
      2.15283373	     -0.06055282	     -0.00079234	     -0.20175167	     -0.06299056	      0.88286838	     -0.00065165	     -0.21776538	      0.00248241	      0.00041874	     16.38710642
      2.15462795	     -0.06047220	     -0.00078953	     -0.20167115	     -0.06298611	      0.88286915	     -0.00065101	     -0.21774959	      0.00248418	      0.00043274	     16.43833996
      2.15596949	     -0.06041173	     -0.00078961	     -0.20161070	     -0.06298278	      0.88286973	     -0.00065054	     -0.21773738	      0.00248426	      0.00044234	     16.56194310
      2.15731103	     -0.06034932	     -0.00078753	     -0.20154835	     -0.06297944	      0.88287033	     -0.00065008	     -0.21772484	      0.00248360	      0.00045130	     16.60212988
      2.15896810	     -0.06027242	     -0.00078683	     -0.20147146	     -0.06297533	      0.88287109	     -0.00064953	     -0.21770888	      0.00248135	      0.00046129	     16.74505907
      2.16044210	     -0.06020230	     -0.00078400	     -0.20140139	     -0.06297167	      0.88287177	     -0.00064905	     -0.21769431	      0.00247840	      0.00046927	     16.77905374
      2.16191609	     -0.06013332	     -0.00078393	     -0.20133239	     -0.06296802	      0.88287247	     -0.00064859	     -0.21767937	      0.00247415	      0.00047625	     16.93154405
      2.16339008	     -0.06006291	     -0.00078081	     -0.20126202	     -0.06296438	      0.88287318	     -0.00064813	     -0.21766413	      0.00246910	      0.00048234	     16.96882086
      2.16486408	     -0.05999446	     -0.00078103	     -0.20119352	     -0.06296075	      0.88287389	     -0.00064769	     -0.21764860	      0.00246275	      0.00048737	     17.13960449
      2.16633807	     -0.05992478	     -0.00077757	     -0.20112387	     -0.06295712	      0.88287461	     -0.00064726	     -0.21763285	      0.00245568	      0.00049147	     17.17133244
      2.16781206	     -0.05985766	     -0.00077819	     -0.20105667	     -0.06295351	      0.88287534	     -0.00064684	     -0.21761689	      0.00244733	      0.00049446	     17.36788858
      2.16911457	     -0.05979725	     -0.00077515	     -0.20099626	     -0.06295032	      0.88287599	     -0.00064648	     -0.21760266	      0.00243949	      0.00049631	     17.38894302
      2.17041707	     -0.05973867	     -0.00077461	     -0.20093762	     -0.06294715	      0.88287663	     -0.00064613	     -0.21758832	      0.00243078	      0.00049727	     17.52284363
      2.17201936	     -0.05966681	     -0.00077213	     -0.20086572	     -0.06294327	      0.88287743	     -0.00064571	     -0.21757059	      0.00241932	      0.00049731	     17.62298486
      2.17362166	     -0.05959729	     -0.00077197	     -0.20079610	     -0.06293940	      0.88287823	     -0.00064530	     -0.21755277	      0.00240678	      0.00049595	     17.83151149
      2.17493023	     -0.05954013	     -0.00076904	     -0.20073891	     -0.06293626	      0.88287887	     -0.00064498	     -0.21753820	      0.00239612	      0.00049390	     17.87109622
      2.17623879	     -0.05948484	     -0.00076840	     -0.20068354	     -0.06293313	      0.88287952	     -0.00064467	     -0.21752361	      0.00238476	      0.00049088	     18.02051514
      2.17785742	     -0.05941687	     -0.00076570	     -0.20061549	     -0.06292928	      0.88288031	     -0.00064429	     -0.21750559	      0.00237016	      0.00048593	     18.13559427
      2.17947605	     -0.05935164	     -0.00076541	     -0.20055013	     -0.06292546	      0.88288109	     -0.00064392	     -0.21748758	      0.00235467	      0.00047963	     18.37785535
      2.18072501	     -0.05930079	     -0.00076218	     -0.20049924	     -0.06292252	      0.88288169	     -0.00064365	     -0.21747373	      0.00234247	      0.00047402	     18.41217547
      2.18197397	     -0.05925170	     -0.00076113	     -0.20045007	     -0.06291961	      0.88288227	     -0.00064338	     -0.21745990	      0.00232972	      0.00046764	     18.56153165
      2.18366797	     -0.05918584	     -0.00075819	     -0.20038411	     -0.06291568	      0.88288306	     -0.00064303	     -0.21744122	      0.00231202	      0.00045790	     18.70509578
      2.18536198	     -0.05912270	     -0.00075765	     -0.20032081	     -0.06291177	      0.88288383	     -0.00064269	     -0.21742263	      0.00229363	      0.00044686	     18.97844580
      2.18655385	     -0.05907795	     -0.00075435	     -0.20027601	     -0.06290905	      0.88288435	     -0.00064246	     -0.21740963	      0.00228061	      0.00043848	     19.00461964
      2.18774571	     -0.05903495	     -0.00075321	     -0.20023291	     -0.06290634	      0.88288487	     -0.00064223	     -0.21739669	      0.00226721	      0.00042953	     19.14837628
      2.18954651	     -0.05897103	     -0.00075028	     -0.20016886	     -0.06290227	      0.88288563	     -0.00064189	     -0.21737728	      0.00224664	      0.00041516	     19.31460832
      2.19103853	     -0.05892003	     -0.00074919	     -0.20011773	     -0.06289893	      0.88288624	     -0.00064163	     -0.21736132	      0.00222915	      0.00040254	     19.51462341
      2.19253055	     -0.05886939	     -0.00074600	     -0.20006699	     -0.06289562	      0.88288683	     -0.00064137	     -0.21734550	      0.00221151	      0.00038949	     19.61429713
      2.19402256	     -0.05882105	     -0.00074550	     -0.20001849	     -0.06289234	      0.88288740	     -0.00064111	     -0.21732981	      0.00219341	      0.00037602	     19.84877380
      2.19551458	     -0.05877251	     -0.00074136	     -0.19996987	     -0.06288908	      0.88288795	     -0.00064087	     -0.21731428	      0.00217532	      0.00036234	     19.90660169
      2.19677327	     -0.05873392	     -0.00074126	     -0.19993113	     -0.06288635	      0.88288840	     -0.00064066	     -0.21730128	      0.00215965	      0.00035058	     20.10608116
      2.19803197	     -0.05869522	     -0.00073881	     -0.19989234	     -0.06288364	      0.88288884	     -0.00064047	     -0.21728841	      0.00214399	      0.00033878	     20.19546985
      2.19965459	     -0.05864713	     -0.00073726	     -0.19984408	     -0.06288018	      0.88288937	     -0.00064022	     -0.21727197	      0.00212348	      0.00032347	     20.39726439
      2.20127721	     -0.05859958	     -0.00073351	     -0.19979642	     -0.06287675	      0.88288989	     -0.00063998	     -0.21725571	      0.00210285	      0.00030823	     20.48633998
      2.20253107	     -0.05856483	     -0.00073337	     -0.19976150	     -0.06287412	      0.88289027	     -0.00063979	     -0.21724328	      0.00208653	      0.00029648	     20.67955372
      2.20378493	     -0.05853010	     -0.00073116	     -0.19972667	     -0.06287152	      0.88289063	     -0.00063962	     -0.21723096	      0.00207022	      0.00028490	     20.76326412
      2.20544206	     -0.05848596	     -0.00072976	     -0.19968235	     -0.06286810	      0.88289109	     -0.00063938	     -0.21721486	      0.00204832	      0.00026977	     20.96164043
      2.20709919	     -0.05844241	     -0.00072585	     -0.19963866	     -0.06286473	      0.88289152	     -0.00063916	     -0.21719897	      0.00202632	      0.00025500	     21.03436064
      2.20828776	     -0.05841294	     -0.00072592	     -0.19960903	     -0.06286233	      0.88289182	     -0.00063900	     -0.21718768	      0.00201018	      0.00024457	     21.22074851
      2.20947633	     -0.05838316	     -0.00072374	     -0.19957914	     -0.06285995	      0.88289211	     -0.00063885	     -0.21717650	      0.00199406	      0.00023440	     21.30164754
      2.21123948	     -0.05834083	     -0.00072173	     -0.19953661	     -0.06285645	      0.88289251	     -0.00063862	     -0.21716010	      0.00196979	      0.00021971	     21.49236043
      2.21271971	     -0.05830596	     -0.00071876	     -0.19950161	     -0.06285355	      0.88289282	     -0.00063843	     -0.21714652	      0.00194929	      0.00020779	     21.57234247
      2.21419994	     -0.05827275	     -0.00071791	     -0.19946820	     -0.06285068	      0.88289312	     -0.00063825	     -0.21713309	      0.00192841	      0.00019618	     21.77868299
      2.21568018	     -0.05823963	     -0.00071437	     -0.19943494	     -0.06284784	      0.88289340	     -0.00063807	     -0.21711982	      0.00190748	      0.00018500	     21.81822813
      2.21700751	     -0.05821171	     -0.00071409	     -0.19940684	     -0.06284533	      0.88289364	     -0.00063791	     -0.21710805	      0.00188826	      0.00017521	     22.01967054
      2.21833485	     -0.05818385	     -0.00071150	     -0.19937884	     -0.06284283	      0.88289387	     -0.00063775	     -0.21709640	      0.00186903	      0.00016577	     22.07259731
      2.21966219	     -0.05815724	     -0.00071066	     -0.19935205	     -0.06284036	      0.88289408	     -0.00063759	     -0.21708488	      0.00184945	      0.00015658	     22.22617554
      2.22134604	     -0.05812410	     -0.00070783	     -0.19931871	     -0.06283727	      0.88289434	     -0.00063739	     -0.21707045	      0.00182444	      0.00014539	     22.31239290
      2.22269108	     -0.05809917	     -0.00070759	     -0.19929358	     -0.06283483	      0.88289453	     -0.00063723	     -0.21705907	      0.00180407	      0.00013675	     22.50687019
      2.22403611	     -0.05807442	     -0.00070526	     -0.19926867	     -0.06283242	      0.88289470	     -0.00063707	     -0.21704781	      0.00178369	      0.00012845	     22.55995937
      2.22538114	     -0.05805093	     -0.00070453	     -0.19924498	     -0.06283003	      0.88289487	     -0.00063691	     -0.21703669	      0.00176303	      0.00012039	     22.71668151
      2.22705339	     -0.05802238	     -0.00070187	     -0.19921623	     -0.06282711	      0.88289507	     -0.00063672	     -0.21702305	      0.00173728	      0.00011074	     22.79164487
      2.22837367	     -0.05800118	     -0.00070193	     -0.19919481	     -0.06282483	      0.88289521	     -0.00063656	     -0.21701243	      0.00171664	      0.00010333	     22.98596416
      2.22969395	     -0.05798005	     -0.00069994	     -0.19917350	     -0.06282257	      0.88289534	     -0.00063641	     -0.21700195	      0.00169608	      0.00009617	     23.03737152
      2.23101423	     -0.05795980	     -0.00069932	     -0.19915305	     -0.06282035	      0.88289546	     -0.00063625	     -0.21699159	      0.00167532	      0.00008916	     23.18432331
      2.23275736	     -0.05793354	     -0.00069690	     -0.19912655	     -0.06281745	      0.88289561	     -0.00063604	     -0.21697810	      0.00164793	      0.00008021	     23.26623611
      2.23406585	     -0.05791485	     -0.00069705	     -0.19910764	     -0.06281531	      0.88289571	     -0.00063588	     -0.21696811	      0.00162713	      0.00007361	     23.45730597
      2.23537434	     -0.05789620	     -0.00069526	     -0.19908881	     -0.06281319	      0.88289580	     -0.00063572	     -0.21695824	      0.00160644	      0.00006720	     23.50613011
      2.23696337	     -0.05787446	     -0.00069475	     -0.19906681	     -0.06281066	      0.88289590	     -0.00063553	     -0.21694641	      0.00158112	      0.00005954	     23.69927149
      2.23838111	     -0.05785548	     -0.00069233	     -0.19904764	     -0.06280843	      0.88289598	     -0.00063535	     -0.21693601	      0.00155867	      0.00005290	     23.71589251
      2.23979884	     -0.05783787	     -0.00069243	     -0.19902978	     -0.06280624	      0.88289605	     -0.00063517	     -0.21692575	      0.00153601	      0.00004628	     23.91706480
      2.24121657	     -0.05782088	     -0.00069010	     -0.19901260	     -0.06280408	      0.88289611	     -0.00063499	     -0.21691566	      0.00151359	      0.00003979	     23.91473940
      2.24263430	     -0.05780558	     -0.00069049	     -0.19899705	     -0.06280195	      0.88289616	     -0.00063480	     -0.21690574	      0.00149100	      0.00003325	     24.11775688
      2.24405204	     -0.05779101	     -0.00068813	     -0.19898228	     -0.06279985	      0.88289621	     -0.00063461	     -0.21689602	      0.00146874	      0.00002674	     24.09358182
      2.24546977	     -0.05777839	     -0.00068876	     -0.19896941	     -0.06279778	      0.88289624	     -0.00063442	     -0.21688651	      0.00144636	      0.00002007	     24.30219404
      2.24688750	     -0.05776688	     -0.00068642	     -0.19895770	     -0.06279575	      0.88289626	     -0.00063422	     -0.21687724	      0.00142440	      0.00001334	     24.25281400
      2.24830523	     -0.05775755	     -0.00068732	     -0.19894811	     -0.06279375	      0.88289628	     -0.00063402	     -0.21686823	      0.00140231	      0.00000632	     24.46700630
      2.24972297	     -0.05774937	     -0.00068485	     -0.19893973	     -0.06279177	      0.88289628	     -0.00063381	     -0.21685950	      0.00138071	     -0.00000090	     24.38511503
      2.25114070	     -0.05774369	     -0.00068589	     -0.19893379	     -0.06278983	      0.88289627	     -0.00063360	     -0.21685107	      0.00135902	     -0.00000860	     24.60415189
      2.25255843	     -0.05774009	     -0.00068328	     -0.19893000	     -0.06278792	      0.88289626	     -0.00063338	     -0.21684299	      0.00133791	     -0.00001670	     24.48320538
      2.25397616	     -0.05774049	     -0.00068460	     -0.19893013	     -0.06278604	      0.88289623	     -0.00063316	     -0.21683530	      0.00131677	     -0.00002557	     24.70874035
      2.25524223	     -0.05774349	     -0.00068256	     -0.19893296	     -0.06278438	      0.88289619	     -0.00063296	     -0.21682884	      0.00129849	     -0.00003411	     24.58481438
      2.25650830	     -0.05774975	     -0.00068284	     -0.19893899	     -0.06278275	      0.88289614	     -0.00063276	     -0.21682279	      0.00128038	     -0.00004352	     24.68184203
      2.25806152	     -0.05776092	     -0.00068163	     -0.19894994	     -0.06278078	      0.88289606	     -0.00063250	     -0.21681599	      0.00125890	     -0.00005629	     24.64064391
      2.25961475	     -0.05777645	     -0.00068254	     -0.19896519	     -0.06277884	      0.88289596	     -0.00063223	     -0.21680991	      0.00123798	     -0.00007067	     24.80606724
      2.26090874	     -0.05779212	     -0.00068093	     -0.19898068	     -0.06277725	      0.88289586	     -0.00063201	     -0.21680544	      0.00122137	     -0.00008384	     24.67297936
      2.26220274	     -0.05781077	     -0.00068158	     -0.19899913	     -0.06277568	      0.88289575	     -0.00063178	     -0.21680151	      0.00120515	     -0.00009823	     24.76676713
      2.26376187	     -0.05783666	     -0.00068086	     -0.19902478	     -0.06277381	      0.88289558	     -0.00063149	     -0.21679753	      0.00118652	     -0.00011707	     24.68700832
      2.26532100	     -0.05786670	     -0.00068258	     -0.19905456	     -0.06277198	      0.88289538	     -0.00063120	     -0.21679440	      0.00116849	     -0.00013762	     24.86149265
      2.26657473	     -0.05789289	     -0.00068144	     -0.19908059	     -0.06277052	      0.88289520	     -0.00063096	     -0.21679250	      0.00115486	     -0.00015526	     24.68594152
      2.26782846	     -0.05792123	     -0.00068237	     -0.19910874	     -0.06276908	      0.88289499	     -0.00063072	     -0.21679114	      0.00114160	     -0.00017394	     24.74656936
      2.26944440	     -0.05796092	     -0.00068214	     -0.19914822	     -0.06276725	      0.88289469	     -0.00063039	     -0.21679020	      0.00112549	     -0.00019938	     24.65170575
      2.27106034	     -0.05800427	     -0.00068405	     -0.19919130	     -0.06276544	      0.88289435	     -0.00063006	     -0.21679017	      0.00111013	     -0.00022633	     24.80901117
      2.27228286	     -0.05803897	     -0.00068293	     -0.19922588	     -0.06276409	      0.88289406	     -0.00062980	     -0.21679074	      0.00109942	     -0.00024753	     24.60703452
      2.27350537	     -0.05807560	     -0.00068373	     -0.19926234	     -0.06276276	      0.88289374	     -0.00062954	     -0.21679182	      0.00108910	     -0.00026945	     24.63714583
      2.27518722	     -0.05812784	     -0.00068344	     -0.19931440	     -0.06276094	      0.88289326	     -0.00062917	     -0.21679411	      0.00107598	     -0.00030047	     24.53304732
      2.27686907	     -0.05818221	     -0.00068514	     -0.19936856	     -0.06275914	      0.88289273	     -0.00062878	     -0.21679726	      0.00106382	     -0.00033237	     24.67610812
      2.27804535	     -0.05822118	     -0.00068365	     -0.19940744	     -0.06275789	      0.88289233	     -0.00062851	     -0.21679995	      0.00105629	     -0.00035494	     24.45154942
      2.27922164	     -0.05826146	     -0.00068406	     -0.19944760	     -0.06275665	      0.88289189	     -0.00062823	     -0.21680302	      0.00104919	     -0.00037772	     24.45056728
      2.28100949	     -0.05832478	     -0.00068364	     -0.19951077	     -0.06275478	      0.88289119	     -0.00062779	     -0.21680839	      0.00103972	     -0.00041238	     24.33094016
      2.28249730	     -0.05837938	     -0.00068441	     -0.19956524	     -0.06275324	      0.88289055	     -0.00062742	     -0.21681348	      0.00103289	     -0.00044111	     24.35143568
      2.28398510	     -0.05843548	     -0.00068327	     -0.19962126	     -0.06275171	      0.88288988	     -0.00062704	     -0.21681911	      0.00102733	     -0.00046949	     24.16527193
      2.28547290	     -0.05849322	     -0.00068475	     -0.19967886	     -0.06275018	      0.88288916	     -0.00062665	     -0.21682527	      0.00102264	     -0.00049748	     24.25007064
      2.28680451	     -0.05854570	     -0.00068350	     -0.19973130	     -0.06274882	      0.88288848	     -0.00062630	     -0.21683119	      0.00101969	     -0.00052193	     24.03161469
      2.28813612	     -0.05859959	     -0.00068462	     -0.19978510	     -0.06274747	      0.88288777	     -0.00062594	     -0.21683749	      0.00101745	     -0.00054584	     24.04800144
      2.28946774	     -0.05865453	     -0.00068443	     -0.19983998	     -0.06274611	      0.88288702	     -0.00062557	     -0.21684415	      0.00101630	     -0.00056901	     23.91201334
      2.29117684	     -0.05872666	     -0.00068600	     -0.19991202	     -0.06274438	      0.88288603	     -0.00062509	     -0.21685320	      0.00101607	     -0.00059766	     23.90983574
      2.29253832	     -0.05878478	     -0.00068552	     -0.19997011	     -0.06274299	      0.88288520	     -0.00062470	     -0.21686080	      0.00101720	     -0.00061942	     23.70135341
      2.29389980	     -0.05884379	     -0.00068720	     -0.20002906	     -0.06274161	      0.88288434	     -0.00062430	     -0.21686872	      0.00101912	     -0.00064026	     23.70373862
      2.29526128	     -0.05890363	     -0.00068760	     -0.20008887	     -0.06274022	      0.88288346	     -0.00062390	     -0.21687695	      0.00102218	     -0.00066001	     23.54609788
      2.29694816	     -0.05897890	     -0.00069011	     -0.20016408	     -0.06273849	      0.88288232	     -0.00062339	     -0.21688755	      0.00102714	     -0.00068299	     23.54597655
      2.29829327	     -0.05903932	     -0.00069034	     -0.20022450	     -0.06273711	      0.88288139	     -0.00062298	     -0.21689632	      0.00103238	     -0.00069995	     23.31620259
      2.29963839	     -0.05910036	     -0.00069277	     -0.20028550	     -0.06273571	      0.88288044	     -0.00062257	     -0.21690535	      0.00103834	     -0.00071573	     23.30812850
      2.30098351	     -0.05916154	     -0.00069405	     -0.20034668	     -0.06273431	      0.88287947	     -0.00062215	     -0.21691463	      0.00104535	     -0.00073020	     23.15066982
      2.30273798	     -0.05924134	     -0.00069744	     -0.20042645	     -0.06273247	      0.88287817	     -0.00062159	     -0.21692709	      0.00105566	     -0.00074711	     23.12834170
      2.30408055	     -0.05930228	     -0.00069822	     -0.20048742	     -0.06273105	      0.88287716	     -0.00062116	     -0.21693686	      0.00106473	     -0.00075843	     22.88320111
      2.30542313	     -0.05936368	     -0.00070100	     -0.20054881	     -0.06272961	      0.88287614	     -0.00062073	     -0.21694684	      0.00107443	     -0.00076845	     22.85769616
      2.30676570	     -0.05942514	     -0.00070264	     -0.20061030	     -0.06272816	      0.88287510	     -0.00062029	     -0.21695702	      0.00108508	     -0.00077709	     22.69207296
      2.30856437	     -0.05950758	     -0.00070651	     -0.20069276	     -0.06272619	      0.88287369	     -0.00061969	     -0.21697098	      0.00110047	     -0.00078660	     22.65488952
      2.30989916	     -0.05956818	     -0.00070759	     -0.20075343	     -0.06272472	      0.88287264	     -0.00061924	     -0.21698155	      0.00111302	     -0.00079204	     22.40376427
      2.31123395	     -0.05962846	     -0.00071055	     -0.20081373	     -0.06272322	      0.88287158	     -0.00061878	     -0.21699228	      0.00112613	     -0.00079620	     22.36925378
      2.31286733	     -0.05970120	     -0.00071243	     -0.20088656	     -0.06272137	      0.88287027	     -0.00061821	     -0.21700561	      0.00114338	     -0.00079944	     22.13309696
      2.31432522	     -0.05976494	     -0.00071591	     -0.20095035	     -0.06271969	      0.88286911	     -0.00061770	     -0.21701764	      0.00115946	     -0.00080076	     22.14041118
      2.31578312	     -0.05982729	     -0.00071690	     -0.20101281	     -0.06271799	      0.88286794	     -0.00061718	     -0.21702977	      0.00117663	     -0.00080050	     21.86685239
      2.31724101	     -0.05988899	     -0.00072036	     -0.20107459	     -0.06271626	      0.88286677	     -0.00061666	     -0.21704196	      0.00119431	     -0.00079886	     21.88044208
      2.31869891	     -0.05994996	     -0.00072110	     -0.20113570	     -0.06271451	      0.88286561	     -0.00061613	     -0.21705423	      0.00121305	     -0.00079574	     21.58439821
      2.32015680	     -0.06001079	     -0.00072470	     -0.20119661	     -0.06271272	      0.88286445	     -0.00061559	     -0.21706656	      0.00123224	     -0.00079138	     21.60923955
      2.32161469	     -0.06007076	     -0.00072546	     -0.20125674	     -0.06271091	      0.88286330	     -0.00061505	     -0.21707895	      0.00125254	     -0.00078569	     21.30471356
      2.32307259	     -0.06013008	     -0.00072931	     -0.20131615	     -0.06270907	      0.88286216	     -0.00061450	     -0.21709140	      0.00127328	     -0.00077892	     21.34429231
      2.32453048	     -0.06018865	     -0.00073013	     -0.20137489	     -0.06270720	      0.88286103	     -0.00061394	     -0.21710387	      0.00129512	     -0.00077093	     21.02822575
      2.32598838	     -0.06024698	     -0.00073417	     -0.20143333	     -0.06270529	      0.88285992	     -0.00061338	     -0.21711638	      0.00131729	     -0.00076201	     21.06732334
      2.32744627	     -0.06030401	     -0.00073487	     -0.20149056	     -0.06270336	      0.88285881	     -0.00061281	     -0.21712891	      0.00134053	     -0.00075208	     20.74593146
      2.32890417	     -0.06036002	     -0.00073882	     -0.20154669	     -0.06270139	      0.88285772	     -0.00061224	     -0.21714142	      0.00136407	     -0.00074142	     20.79033900
      2.33036206	     -0.06041437	     -0.00073938	     -0.20160124	     -0.06269938	      0.88285665	     -0.00061166	     -0.21715388	      0.00138866	     -0.00072990	     20.47114346
      2.33181996	     -0.06046795	     -0.00074318	     -0.20165498	     -0.06269734	      0.88285560	     -0.00061108	     -0.21716627	      0.00141351	     -0.00071775	     20.51517920
      2.33327785	     -0.06051974	     -0.00074355	     -0.20170699	     -0.06269526	      0.88285456	     -0.00061049	     -0.21717856	      0.00143936	     -0.00070486	     20.20124171
      2.33473575	     -0.06056983	     -0.00074720	     -0.20175725	     -0.06269314	      0.88285354	     -0.00060990	     -0.21719072	      0.00146542	     -0.00069147	     20.24414966
      2.33619364	     -0.06061754	     -0.00074745	     -0.20180521	     -0.06269098	      0.88285254	     -0.00060930	     -0.21720270	      0.00149243	     -0.00067745	     19.94371947
      2.33765153	     -0.06066317	     -0.00075099	     -0.20185101	     -0.06268879	      0.88285157	     -0.00060870	     -0.21721446	      0.00151958	     -0.00066299	     19.98358777
      2.33910943	     -0.06070596	     -0.00075120	     -0.20189406	     -0.06268655	      0.88285061	     -0.00060809	     -0.21722596	      0.00154759	     -0.00064793	     19.69890499
      2.34056732	     -0.06074685	     -0.00075465	     -0.20193514	     -0.06268428	      0.88284968	     -0.00060747	     -0.21723717	      0.00157563	     -0.00063250	     19.73204041
      2.34202522	     -0.06078491	     -0.00075504	     -0.20197346	     -0.06268196	      0.88284877	     -0.00060686	     -0.21724804	      0.00160439	     -0.00061651	     19.47202398
      2.34348311	     -0.06082057	     -0.00075856	     -0.20200933	     -0.06267960	      0.88284788	     -0.00060624	     -0.21725855	      0.00163309	     -0.00060011	     19.50039422
      2.34494101	     -0.06085345	     -0.00075915	     -0.20204248	     -0.06267720	      0.88284702	     -0.00060561	     -0.21726866	      0.00166233	     -0.00058308	     19.26099626
      2.34639890	     -0.06088381	     -0.00076258	     -0.20207303	     -0.06267475	      0.88284618	     -0.00060499	     -0.21727835	      0.00169133	     -0.00056555	     19.27755900
      2.34785680	     -0.06091124	     -0.00076318	     -0.20210074	     -0.06267226	      0.88284537	     -0.00060436	     -0.21728759	      0.00172069	     -0.00054734	     19.05840841
      2.34931469	     -0.06093672	     -0.00076631	     -0.20212643	     -0.06266973	      0.88284458	     -0.00060372	     -0.21729635	      0.00174968	     -0.00052854	     19.06328681
      2.35077258	     -0.06095971	     -0.00076683	     -0.20214969	     -0.06266716	      0.88284383	     -0.00060309	     -0.21730464	      0.00177886	     -0.00050899	     18.86341467
      2.35223048	     -0.06098065	     -0.00076984	     -0.20217085	     -0.06266455	      0.88284310	     -0.00060245	     -0.21731244	      0.00180759	     -0.00048885	     18.86322857
      2.35368837	     -0.06099918	     -0.00077049	     -0.20218965	     -0.06266189	      0.88284240	     -0.00060181	     -0.21731974	      0.00183638	     -0.00046798	     18.68466979
      2.35514627	     -0.06101571	     -0.00077347	     -0.20220640	     -0.06265919	      0.88284174	     -0.00060118	     -0.21732654	      0.00186466	     -0.00044654	     18.68108964
      2.35660416	     -0.06102973	     -0.00077432	     -0.20222067	     -0.06265645	      0.88284110	     -0.00060053	     -0.21733284	      0.00189291	     -0.00042443	     18.52306942
      2.35806206	     -0.06104135	     -0.00077722	     -0.20223251	     -0.06265367	      0.88284050	     -0.00059989	     -0.21733862	      0.00192058	     -0.00040180	     18.52026144
      2.35951995	     -0.06105008	     -0.00077808	     -0.20224149	     -0.06265085	      0.88283993	     -0.00059925	     -0.21734385	      0.00194813	     -0.00037857	     18.38155481
      2.36097785	     -0.06105608	     -0.00078079	     -0.20224771	     -0.06264799	      0.88283939	     -0.00059861	     -0.21734853	      0.00197507	     -0.00035488	     18.38140503
      2.36243574	     -0.06105889	     -0.00078163	     -0.20225077	     -0.06264510	      0.88283889	     -0.00059797	     -0.21735262	      0.00200179	     -0.00033067	     18.26192790
      2.36389364	     -0.06105907	     -0.00078414	     -0.20225116	     -0.06264216	      0.88283843	     -0.00059733	     -0.21735611	      0.00202786	     -0.00030605	     18.26596027
      2.36535153	     -0.06105630	     -0.00078494	     -0.20224863	     -0.06263918	      0.88283800	     -0.00059669	     -0.21735898	      0.00205363	     -0.00028093	     18.16182758
      2.36680942	     -0.06105081	     -0.00078727	     -0.20224335	     -0.06263617	      0.88283761	     -0.00059605	     -0.21736125	      0.00207868	     -0.00025548	     18.16915987
      2.36826732	     -0.06104236	     -0.00078802	     -0.20223514	     -0.06263312	      0.88283726	     -0.00059542	     -0.21736289	      0.00210334	     -0.00022967	     18.08047720
      2.36972521	     -0.06103127	     -0.00079008	     -0.20222424	     -0.06263004	      0.88283694	     -0.00059478	     -0.21736391	      0.00212722	     -0.00020363	     18.09336933
      2.37118311	     -0.06101740	     -0.00079069	     -0.20221061	     -0.06262692	      0.88283666	     -0.00059415	     -0.21736432	      0.00215061	     -0.00017733	     18.02008748
      2.37264100	     -0.06100122	     -0.00079262	     -0.20219462	     -0.06262377	      0.88283642	     -0.00059352	     -0.21736412	      0.00217315	     -0.00015094	     18.04149509
      2.37439117	     -0.06097851	     -0.00079285	     -0.20217218	     -0.06261994	      0.88283619	     -0.00059277	     -0.21736308	      0.00219943	     -0.00011914	     17.95114363
      2.37567488	     -0.06095995	     -0.00079529	     -0.20215377	     -0.06261711	      0.88283605	     -0.00059222	     -0.21736179	      0.00221770	     -0.00009594	     18.02238615
      2.37695859	     -0.06093953	     -0.00079582	     -0.20213352	     -0.06261425	      0.88283594	     -0.00059167	     -0.21736005	      0.00223552	     -0.00007280	     17.98351951
      2.37869463	     -0.06090952	     -0.00079790	     -0.20210371	     -0.06261035	      0.88283584	     -0.00059094	     -0.21735700	      0.00225835	     -0.00004185	     18.03153955
      2.38024271	     -0.06088034	     -0.00079811	     -0.20207474	     -0.06260684	      0.88283580	     -0.00059029	     -0.21735364	      0.00227777	     -0.00001460	     17.97773534
      2.38179079	     -0.06084943	     -0.00080097	     -0.20204396	     -0.06260329	      0.88283580	     -0.00058965	     -0.21734970	      0.00229582	      0.00001211	     18.10479330
      2.38312563	     -0.06082105	     -0.00080064	     -0.20201574	     -0.06260022	      0.88283583	     -0.00058909	     -0.21734584	      0.00231078	      0.00003477	     18.03206834
      2.38446048	     -0.06079152	     -0.00080248	     -0.20198633	     -0.06259713	      0.88283589	     -0.00058855	     -0.21734158	      0.00232465	      0.00005693	     18.10836454
      2.38607280	     -0.06075394	     -0.00080295	     -0.20194891	     -0.06259337	      0.88283600	     -0.00058789	     -0.21733591	      0.00234041	      0.00008308	     18.10627777
      2.38768513	     -0.06071450	     -0.00080556	     -0.20190959	     -0.06258958	      0.88283616	     -0.00058724	     -0.21732968	      0.00235466	      0.00010838	     18.25495318
      2.38899936	     -0.06068050	     -0.00080510	     -0.20187572	     -0.06258648	      0.88283631	     -0.00058672	     -0.21732421	      0.00236559	      0.00012845	     18.21088357
      2.39031360	     -0.06064511	     -0.00080670	     -0.20184041	     -0.06258336	      0.88283649	     -0.00058620	     -0.21731836	      0.00237546	      0.00014793	     18.30540556
      2.39196229	     -0.06059853	     -0.00080707	     -0.20179396	     -0.06257944	      0.88283676	     -0.00058556	     -0.21731052	      0.00238679	      0.00017162	     18.34094571
      2.39361097	     -0.06055007	     -0.00080963	     -0.20174557	     -0.06257549	      0.88283706	     -0.00058492	     -0.21730210	      0.00239657	      0.00019440	     18.52505348
      2.39487621	     -0.06051132	     -0.00080892	     -0.20170693	     -0.06257246	      0.88283732	     -0.00058444	     -0.21729527	      0.00240344	      0.00021136	     18.49835332
      2.39614145	     -0.06047162	     -0.00081017	     -0.20166728	     -0.06256941	      0.88283759	     -0.00058396	     -0.21728811	      0.00240934	      0.00022776	     18.60154795
      2.39786055	     -0.06041592	     -0.00081062	     -0.20161167	     -0.06256526	      0.88283800	     -0.00058332	     -0.21727788	      0.00241628	      0.00024928	     18.67815730
      2.39957966	     -0.06035872	     -0.00081316	     -0.20155450	     -0.06256111	      0.88283845	     -0.00058269	     -0.21726709	      0.00242164	      0.00026983	     18.89461544
      2.40078819	     -0.06031713	     -0.00081218	     -0.20151299	     -0.06255818	      0.88283879	     -0.00058225	     -0.21725918	      0.00242486	      0.00028378	     18.88094243
      2.40199672	     -0.06027486	     -0.00081308	     -0.20147074	     -0.06255524	      0.88283914	     -0.00058182	     -0.21725100	      0.00242727	      0.00029725	     18.99112101
      2.40382246	     -0.06020927	     -0.00081330	     -0.20140521	     -0.06255081	      0.88283970	     -0.00058118	     -0.21723816	      0.00242982	      0.00031678	     19.11022491
      2.40533693	     -0.06015361	     -0.00081463	     -0.20134956	     -0.06254713	      0.88284019	     -0.00058066	     -0.21722706	      0.00243079	      0.00033221	     19.27842547
      2.40685140	     -0.06009649	     -0.00081400	     -0.20129248	     -0.06254345	      0.88284070	     -0.00058014	     -0.21721557	      0.00243101	      0.00034703	     19.35253563
      2.40836588	     -0.06003835	     -0.00081589	     -0.20123432	     -0.06253977	      0.88284124	     -0.00057964	     -0.21720369	      0.00243012	      0.00036120	     19.56378224
      2.40972714	     -0.05998473	     -0.00081492	     -0.20118075	     -0.06253646	      0.88284174	     -0.00057919	     -0.21719267	      0.00242880	      0.00037351	     19.61270629
      2.41108840	     -0.05993041	     -0.00081612	     -0.20112641	     -0.06253315	      0.88284226	     -0.00057875	     -0.21718134	      0.00242658	      0.00038536	     19.78442531
      2.41244967	     -0.05987545	     -0.00081581	     -0.20107145	     -0.06252985	      0.88284279	     -0.00057832	     -0.21716972	      0.00242380	      0.00039682	     19.88066610
      2.41415629	     -0.05980626	     -0.00081711	     -0.20100223	     -0.06252572	      0.88284348	     -0.00057780	     -0.21715476	      0.00241924	      0.00041053	     20.09956390
      2.41552967	     -0.05975026	     -0.00081617	     -0.20094623	     -0.06252240	      0.88284405	     -0.00057738	     -0.21714242	      0.00241500	      0.00042106	     20.16950747
      2.41690305	     -0.05969452	     -0.00081732	     -0.20089045	     -0.06251909	      0.88284463	     -0.00057697	     -0.21712985	      0.00240998	      0.00043106	     20.34956716
      2.41827644	     -0.05963881	     -0.00081696	     -0.20083472	     -0.06251578	      0.88284523	     -0.00057658	     -0.21711706	      0.00240450	      0.00044060	     20.45346957
      2.41997762	     -0.05957050	     -0.00081831	     -0.20076633	     -0.06251170	      0.88284599	     -0.00057609	     -0.21710097	      0.00239683	      0.00045161	     20.68587189
      2.42132401	     -0.05951671	     -0.00081733	     -0.20071253	     -0.06250847	      0.88284661	     -0.00057572	     -0.21708806	      0.00239041	      0.00045973	     20.75324735
      2.42267040	     -0.05946379	     -0.00081837	     -0.20065954	     -0.06250526	      0.88284723	     -0.00057536	     -0.21707503	      0.00238339	      0.00046718	     20.93374751
      2.42401680	     -0.05941135	     -0.00081808	     -0.20060707	     -0.06250206	      0.88284786	     -0.00057501	     -0.21706190	      0.00237606	      0.00047401	     21.04350679
      2.42578864	     -0.05934360	     -0.00081929	     -0.20053922	     -0.06249786	      0.88284871	     -0.00057456	     -0.21704451	      0.00236566	      0.00048191	     21.28788431
      2.42711924	     -0.05929331	     -0.00081826	     -0.20048890	     -0.06249471	      0.88284935	     -0.00057423	     -0.21703139	      0.00235756	      0.00048705	     21.35290713
      2.42844984	     -0.05924422	     -0.00081912	     -0.20043973	     -0.06249158	      0.88285001	     -0.00057391	     -0.21701825	      0.00234892	      0.00049142	     21.53286564
      2.43006755	     -0.05918540	     -0.00081837	     -0.20038085	     -0.06248779	      0.88285080	     -0.00057353	     -0.21700225	      0.00233809	      0.00049576	     21.65224230
      2.43150821	     -0.05913416	     -0.00081960	     -0.20032951	     -0.06248443	      0.88285152	     -0.00057320	     -0.21698802	      0.00232786	      0.00049864	     21.87527955
      2.43294887	     -0.05908326	     -0.00081831	     -0.20027857	     -0.06248108	      0.88285224	     -0.00057289	     -0.21697380	      0.00231742	      0.00050069	     21.94688256
      2.43438953	     -0.05903341	     -0.00081947	     -0.20022861	     -0.06247775	      0.88285296	     -0.00057258	     -0.21695960	      0.00230638	      0.00050182	     22.17673097
      2.43583019	     -0.05898386	     -0.00081790	     -0.20017902	     -0.06247444	      0.88285369	     -0.00057228	     -0.21694543	      0.00229517	      0.00050215	     22.23762012
      2.43727085	     -0.05893546	     -0.00081906	     -0.20013050	     -0.06247114	      0.88285441	     -0.00057200	     -0.21693130	      0.00228333	      0.00050159	     22.47511088
      2.43871151	     -0.05888729	     -0.00081720	     -0.20008228	     -0.06246786	      0.88285513	     -0.00057172	     -0.21691720	      0.00227135	      0.00050030	     22.52220406
      2.44015217	     -0.05884037	     -0.00081841	     -0.20003524	     -0.06246460	      0.88285585	     -0.00057145	     -0.21690316	      0.00225872	      0.00049816	     22.76935361
      2.44159282	     -0.05879357	     -0.00081615	     -0.19998839	     -0.06246135	      0.88285657	     -0.00057119	     -0.21688916	      0.00224595	      0.00049538	     22.79977497
      2.44303348	     -0.05874835	     -0.00081740	     -0.19994304	     -0.06245813	      0.88285728	     -0.00057094	     -0.21687522	      0.00223250	      0.00049180	     23.05951686
      2.44447414	     -0.05870341	     -0.00081486	     -0.19989805	     -0.06245492	      0.88285798	     -0.00057070	     -0.21686136	      0.00221900	      0.00048763	     23.07083553
      2.44575479	     -0.05866484	     -0.00081596	     -0.19985935	     -0.06245208	      0.88285860	     -0.00057050	     -0.21684910	      0.00220643	      0.00048331	     23.28235962
      2.44703545	     -0.05862657	     -0.00081472	     -0.19982102	     -0.06244927	      0.88285922	     -0.00057030	     -0.21683691	      0.00219376	      0.00047857	     23.35040226
      2.44860747	     -0.05858090	     -0.00081480	     -0.19977521	     -0.06244583	      0.88285997	     -0.00057006	     -0.21682204	      0.00217772	      0.00047210	     23.54560685
      2.45017949	     -0.05853592	     -0.00081273	     -0.19973015	     -0.06244242	      0.88286070	     -0.00056984	     -0.21680728	      0.00216146	      0.00046505	     23.60614762
      2.45147557	     -0.05850014	     -0.00081348	     -0.19969424	     -0.06243963	      0.88286130	     -0.00056966	     -0.21679520	      0.00214758	      0.00045875	     23.80534897
      2.45277165	     -0.05846468	     -0.00081206	     -0.19965870	     -0.06243685	      0.88286189	     -0.00056949	     -0.21678320	      0.00213361	      0.00045214	     23.86770244
      2.45435350	     -0.05842290	     -0.00081194	     -0.19961678	     -0.06243349	      0.88286260	     -0.00056930	     -0.21676866	      0.00211611	      0.00044359	     24.05850127
      2.45593535	     -0.05838196	     -0.00080941	     -0.19957575	     -0.06243016	      0.88286330	     -0.00056911	     -0.21675426	      0.00209845	      0.00043470	     24.09904069
      2.45717787	     -0.05835122	     -0.00081011	     -0.19954487	     -0.06242756	      0.88286383	     -0.00056897	     -0.21674304	      0.00208411	      0.00042740	     24.28710698
      2.45842039	     -0.05832079	     -0.00080872	     -0.19951435	     -0.06242498	      0.88286436	     -0.00056884	     -0.21673191	      0.00206972	      0.00041998	     24.34618580
      2.46006879	     -0.05828184	     -0.00080829	     -0.19947524	     -0.06242158	      0.88286504	     -0.00056867	     -0.21671729	      0.00205019	      0.00040984	     24.52070134
      2.46171719	     -0.05824359	     -0.00080560	     -0.19943689	     -0.06241822	      0.88286571	     -0.00056851	     -0.21670284	      0.00203048	      0.00039955	     24.55306945
      2.46291174	     -0.05821712	     -0.00080632	     -0.19941027	     -0.06241580	      0.88286618	     -0.00056841	     -0.21669247	      0.00201578	      0.00039192	     24.72954993
      2.46410628	     -0.05819080	     -0.00080505	     -0.19938385	     -0.06241341	      0.88286665	     -0.00056831	     -0.21668220	      0.00200103	      0.00038432	     24.78238668
      2.46584172	     -0.05815386	     -0.00080442	     -0.19934674	     -0.06240995	      0.88286730	     -0.00056817	     -0.21666743	      0.00197916	      0.00037325	     24.93966271
      2.46730990	     -0.05812322	     -0.00080253	     -0.19931598	     -0.06240706	      0.88286785	     -0.00056806	     -0.21665510	      0.00196047	      0.00036397	     24.97840315
      2.46877807	     -0.05809384	     -0.00080267	     -0.19928643	     -0.06240419	      0.88286837	     -0.00056796	     -0.21664290	      0.00194139	      0.00035471	     25.15503458
      2.47024625	     -0.05806470	     -0.00080014	     -0.19925718	     -0.06240136	      0.88286889	     -0.00056787	     -0.21663084	      0.00192231	      0.00034560	     25.14972144
      2.47171442	     -0.05803730	     -0.00080089	     -0.19922959	     -0.06239855	      0.88286939	     -0.00056778	     -0.21661892	      0.00190279	      0.00033654	     25.37522535
      2.47296961	     -0.05801374	     -0.00079835	     -0.19920594	     -0.06239617	      0.88286981	     -0.00056771	     -0.21660885	      0.00188622	      0.00032898	     25.33104600
      2.47422480	     -0.05799127	     -0.00079804	     -0.19918332	     -0.06239382	      0.88287021	     -0.00056765	     -0.21659887	      0.00186937	      0.00032149	     25.44908599
      2.47581227	     -0.05796325	     -0.00079603	     -0.19915515	     -0.06239086	      0.88287072	     -0.00056758	     -0.21658640	      0.00184803	      0.00031221	     25.48938464
      2.47739974	     -0.05793646	     -0.00079606	     -0.19912817	     -0.06238795	      0.88287120	     -0.00056751	     -0.21657408	      0.00182638	      0.00030309	     25.68044471
      2.47865445	     -0.05791527	     -0.00079346	     -0.19910689	     -0.06238567	      0.88287158	     -0.00056747	     -0.21656446	      0.00180934	      0.00029611	     25.63143964
      2.47990917	     -0.05789514	     -0.00079292	     -0.19908661	     -0.06238341	      0.88287195	     -0.00056743	     -0.21655494	      0.00179203	      0.00028923	     25.73238045
      2.48152466	     -0.05786951	     -0.00079063	     -0.19906082	     -0.06238053	      0.88287241	     -0.00056738	     -0.21654283	      0.00176975	      0.00028064	     25.75379116
      2.48314015	     -0.05784517	     -0.00079063	     -0.19903628	     -0.06237769	      0.88287285	     -0.00056734	     -0.21653088	      0.00174717	      0.00027225	     25.94446080
      2.48433860	     -0.05782689	     -0.00078790	     -0.19901791	     -0.06237561	      0.88287318	     -0.00056731	     -0.21652212	      0.00173057	      0.00026626	     25.86445794
      2.48553705	     -0.05780952	     -0.00078717	     -0.19900040	     -0.06237354	      0.88287349	     -0.00056728	     -0.21651344	      0.00171378	      0.00026034	     25.93743031
      2.48723905	     -0.05778521	     -0.00078479	     -0.19897593	     -0.06237065	      0.88287393	     -0.00056725	     -0.21650126	      0.00168996	      0.00025213	     25.95110998
      2.48869804	     -0.05776548	     -0.00078409	     -0.19895602	     -0.06236820	      0.88287429	     -0.00056723	     -0.21649094	      0.00166940	      0.00024517	     26.05601617
      2.49015702	     -0.05774588	     -0.00078125	     -0.19893629	     -0.06236577	      0.88287464	     -0.00056721	     -0.21648076	      0.00164896	      0.00023829	     26.00606648
      2.49161601	     -0.05772802	     -0.00078108	     -0.19891823	     -0.06236338	      0.88287499	     -0.00056720	     -0.21647071	      0.00162830	      0.00023135	     26.14201074
      2.49307500	     -0.05771059	     -0.00077755	     -0.19890069	     -0.06236102	      0.88287532	     -0.00056719	     -0.21646083	      0.00160794	      0.00022438	     26.02970526
      2.49432657	     -0.05769760	     -0.00077774	     -0.19888753	     -0.06235902	      0.88287560	     -0.00056718	     -0.21645249	      0.00159031	      0.00021816	     26.14909472
      2.49557814	     -0.05768505	     -0.00077570	     -0.19887486	     -0.06235704	      0.88287587	     -0.00056717	     -0.21644429	      0.00157294	      0.00021180	     26.10623669
      2.49715572	     -0.05767108	     -0.00077475	     -0.19886070	     -0.06235458	      0.88287619	     -0.00056717	     -0.21643418	      0.00155112	      0.00020336	     26.17258972
      2.49873330	     -0.05765823	     -0.00077164	     -0.19884770	     -0.06235215	      0.88287651	     -0.00056717	     -0.21642433	      0.00152969	      0.00019443	     26.07374787
      2.49998891	     -0.05765025	     -0.00077168	     -0.19883955	     -0.06235024	      0.88287675	     -0.00056717	     -0.21641669	      0.00151261	      0.00018678	     26.17025027
      2.50124452	     -0.05764355	     -0.00076960	     -0.19883273	     -0.06234835	      0.88287698	     -0.00056717	     -0.21640925	      0.00149587	      0.00017862	     26.10451233
      2.50284665	     -0.05763868	     -0.00076859	     -0.19882768	     -0.06234597	      0.88287725	     -0.00056718	     -0.21640013	      0.00147474	      0.00016722	     26.14479330
      2.50444878	     -0.05763719	     -0.00076532	     -0.19882605	     -0.06234362	      0.88287751	     -0.00056718	     -0.21639148	      0.00145424	      0.00015460	     25.99600324
      2.50565399	     -0.05763947	     -0.00076562	     -0.19882817	     -0.06234188	      0.88287769	     -0.00056719	     -0.21638533	      0.00143897	      0.00014407	     26.08510940
      2.50685919	     -0.05764363	     -0.00076391	     -0.19883221	     -0.06234015	      0.88287786	     -0.00056719	     -0.21637952	      0.00142422	      0.00013264	     26.00871679
      2.50854123	     -0.05765434	     -0.00076294	     -0.19884273	     -0.06233778	      0.88287807	     -0.00056720	     -0.21637205	      0.00140419	      0.00011495	     26.01179295
      2.51022328	     -0.05766962	     -0.00075988	     -0.19885787	     -0.06233543	      0.88287824	     -0.00056721	     -0.21636540	      0.00138527	      0.00009515	     25.81899845
      2.51137918	     -0.05768345	     -0.00076057	     -0.19887155	     -0.06233384	      0.88287834	     -0.00056721	     -0.21636134	      0.00137264	      0.00008017	     25.90661734
      2.51253508	     -0.05769861	     -0.00075934	     -0.19888660	     -0.06233226	      0.88287843	     -0.00056722	     -0.21635769	      0.00136068	      0.00006419	     25.82297099
      2.51433222	     -0.05772534	     -0.00075850	     -0.19891315	     -0.06232983	      0.88287852	     -0.00056723	     -0.21635286	      0.00134308	      0.00003728	     25.79065973
      2.51581070	     -0.05774962	     -0.00075665	     -0.19893731	     -0.06232785	      0.88287856	     -0.00056723	     -0.21634962	      0.00132970	      0.00001341	     25.63861451
      2.51728917	     -0.05777663	     -0.00075678	     -0.19896418	     -0.06232589	      0.88287856	     -0.00056723	     -0.21634702	      0.00131710	     -0.00001200	     25.67389500
      2.51876765	     -0.05780532	     -0.00075427	     -0.19899279	     -0.06232396	      0.88287852	     -0.00056724	     -0.21634508	      0.00130566	     -0.00003871	     25.44005358
      2.52007872	     -0.05783357	     -0.00075484	     -0.19902091	     -0.06232225	      0.88287845	     -0.00056724	     -0.21634390	      0.00129611	     -0.00006352	     25.49279781
      2.52138980	     -0.05786329	     -0.00075311	     -0.19905057	     -0.06232056	      0.88287835	     -0.00056723	     -0.21634323	      0.00128752	     -0.00008916	     25.31539686
      2.52270087	     -0.05789490	     -0.00075276	     -0.19908208	     -0.06231887	      0.88287822	     -0.00056723	     -0.21634306	      0.00127959	     -0.00011562	     25.27837041
      2.52441938	     -0.05793779	     -0.00075055	     -0.19912491	     -0.06231668	      0.88287799	     -0.00056722	     -0.21634357	      0.00127051	     -0.00015122	     25.07221519
      2.52576014	     -0.05797298	     -0.00075061	     -0.19916001	     -0.06231498	      0.88287777	     -0.00056721	     -0.21634451	      0.00126417	     -0.00017962	     25.08266783
      2.52710090	     -0.05800863	     -0.00074848	     -0.19919564	     -0.06231329	      0.88287751	     -0.00056719	     -0.21634590	      0.00125880	     -0.00020833	     24.89559413
      2.52844166	     -0.05804572	     -0.00074773	     -0.19923268	     -0.06231161	      0.88287721	     -0.00056717	     -0.21634771	      0.00125411	     -0.00023732	     24.84369812
      2.53013745	     -0.05809410	     -0.00074503	     -0.19928104	     -0.06230949	      0.88287678	     -0.00056714	     -0.21635057	      0.00124947	     -0.00027405	     24.61931337
      2.53145870	     -0.05813373	     -0.00074498	     -0.19932062	     -0.06230784	      0.88287640	     -0.00056712	     -0.21635324	      0.00124658	     -0.00030263	     24.61879529
      2.53277995	     -0.05817403	     -0.00074290	     -0.19936092	     -0.06230619	      0.88287598	     -0.00056708	     -0.21635628	      0.00124463	     -0.00033094	     24.43550202
      2.53410120	     -0.05821562	     -0.00074207	     -0.19940250	     -0.06230455	      0.88287552	     -0.00056705	     -0.21635968	      0.00124335	     -0.00035895	     24.36551493
      2.53586938	     -0.05827188	     -0.00073931	     -0.19945879	     -0.06230235	      0.88287485	     -0.00056699	     -0.21636474	      0.00124301	     -0.00039566	     24.14131883
      2.53718372	     -0.05831499	     -0.00073914	     -0.19950189	     -0.06230072	      0.88287432	     -0.00056695	     -0.21636886	      0.00124352	     -0.00042233	     24.12653811
      2.53849806	     -0.05835869	     -0.00073705	     -0.19954562	     -0.06229908	      0.88287374	     -0.00056690	     -0.21637328	      0.00124496	     -0.00044826	     23.94785413
      2.54010465	     -0.05841360	     -0.00073625	     -0.19960055	     -0.06229708	      0.88287300	     -0.00056683	     -0.21637907	      0.00124759	     -0.00047895	     23.88587619
      2.54153878	     -0.05846310	     -0.00073360	     -0.19965012	     -0.06229529	      0.88287229	     -0.00056676	     -0.21638458	      0.00125110	     -0.00050523	     23.65780086
      2.54297292	     -0.05851385	     -0.00073348	     -0.19970088	     -0.06229349	      0.88287155	     -0.00056669	     -0.21639038	      0.00125531	     -0.00053050	     23.64605335
      2.54440706	     -0.05856456	     -0.00073082	     -0.19975168	     -0.06229169	      0.88287077	     -0.00056661	     -0.21639648	      0.00126070	     -0.00055456	     23.40711225
      2.54584119	     -0.05861655	     -0.00073101	     -0.19980370	     -0.06228987	      0.88286996	     -0.00056653	     -0.21640283	      0.00126676	     -0.00057748	     23.41108863
      2.54727533	     -0.05866837	     -0.00072849	     -0.19985562	     -0.06228805	      0.88286912	     -0.00056643	     -0.21640944	      0.00127403	     -0.00059906	     23.16089600
      2.54870946	     -0.05872091	     -0.00072903	     -0.19990819	     -0.06228622	      0.88286824	     -0.00056634	     -0.21641629	      0.00128193	     -0.00061936	     23.17987847
      2.55014360	     -0.05877286	     -0.00072660	     -0.19996026	     -0.06228437	      0.88286734	     -0.00056623	     -0.21642336	      0.00129101	     -0.00063817	     22.91479011
      2.55157773	     -0.05882541	     -0.00072743	     -0.20001286	     -0.06228252	      0.88286641	     -0.00056612	     -0.21643062	      0.00130067	     -0.00065562	     22.94665667
      2.55301187	     -0.05887776	     -0.00072515	     -0.20006534	     -0.06228064	      0.88286546	     -0.00056600	     -0.21643807	      0.00131151	     -0.00067151	     22.66769989
      2.55444600	     -0.05893084	     -0.00072628	     -0.20011848	     -0.06227875	      0.88286449	     -0.00056588	     -0.21644572	      0.00132288	     -0.00068602	     22.71067094
      2.55588014	     -0.05898284	     -0.00072409	     -0.20017063	     -0.06227685	      0.88286349	     -0.00056574	     -0.21645355	      0.00133543	     -0.00069895	     22.42856471
      2.55731427	     -0.05903465	     -0.00072531	     -0.20022251	     -0.06227492	      0.88286248	     -0.00056560	     -0.21646152	      0.00134848	     -0.00071049	     22.48149310
      2.55874841	     -0.05908532	     -0.00072310	     -0.20027334	     -0.06227298	      0.88286146	     -0.00056546	     -0.21646962	      0.00136267	     -0.00072045	     22.19257362
      2.56018255	     -0.05913633	     -0.00072444	     -0.20032444	     -0.06227101	      0.88286042	     -0.00056530	     -0.21647782	      0.00137730	     -0.00072904	     22.25000304
      2.56161668	     -0.05918647	     -0.00072234	     -0.20037475	     -0.06226903	      0.88285937	     -0.00056514	     -0.21648613	      0.00139305	     -0.00073612	     21.95943385
      2.56305082	     -0.05923636	     -0.00072380	     -0.20042475	     -0.06226702	      0.88285831	     -0.00056497	     -0.21649453	      0.00140920	     -0.00074189	     22.02169207
      2.56448495	     -0.05928506	     -0.00072177	     -0.20047363	     -0.06226499	      0.88285724	     -0.00056479	     -0.21650301	      0.00142644	     -0.00074618	     21.73186758
      2.56591909	     -0.05933394	     -0.00072320	     -0.20052263	     -0.06226293	      0.88285617	     -0.00056460	     -0.21651155	      0.00144404	     -0.00074927	     21.78947917
      2.56735322	     -0.05938199	     -0.00072118	     -0.20057088	     -0.06226084	      0.88285509	     -0.00056440	     -0.21652016	      0.00146270	     -0.00075106	     21.50446345
      2.56878736	     -0.05943014	     -0.00072259	     -0.20061916	     -0.06225873	      0.88285401	     -0.00056419	     -0.21652883	      0.00148172	     -0.00075182	     21.56301010
      2.57022149	     -0.05947739	     -0.00072069	     -0.20066662	     -0.06225659	      0.88285294	     -0.00056398	     -0.21653755	      0.00150179	     -0.00075145	     21.28976825
      2.57165563	     -0.05952427	     -0.00072207	     -0.20071365	     -0.06225442	      0.88285186	     -0.00056375	     -0.21654632	      0.00152220	     -0.00075019	     21.34408727
      2.57308976	     -0.05956962	     -0.00072023	     -0.20075923	     -0.06225223	      0.88285078	     -0.00056352	     -0.21655511	      0.00154364	     -0.00074794	     21.08534719
      2.57452390	     -0.05961422	     -0.00072146	     -0.20080399	     -0.06225000	      0.88284971	     -0.00056328	     -0.21656388	      0.00156539	     -0.00074493	     21.13319167
      2.57595803	     -0.05965768	     -0.00071968	     -0.20084768	     -0.06224774	      0.88284865	     -0.00056303	     -0.21657263	      0.00158808	     -0.00074106	     20.88373759
      2.57739217	     -0.05970092	     -0.00072083	     -0.20089110	     -0.06224544	      0.88284759	     -0.00056276	     -0.21658135	      0.00161105	     -0.00073657	     20.92100181
      2.57882631	     -0.05974350	     -0.00071924	     -0.20093392	     -0.06224311	      0.88284654	     -0.00056249	     -0.21659004	      0.00163489	     -0.00073139	     20.68495944
      2.58026044	     -0.05978565	     -0.00072041	     -0.20097626	     -0.06224075	      0.88284549	     -0.00056221	     -0.21659870	      0.00165900	     -0.00072573	     20.71581849
      2.58169458	     -0.05982628	     -0.00071900	     -0.20101714	     -0.06223836	      0.88284445	     -0.00056193	     -0.21660732	      0.00168393	     -0.00071947	     20.49726655
      2.58312871	     -0.05986582	     -0.00072015	     -0.20105687	     -0.06223592	      0.88284343	     -0.00056163	     -0.21661586	      0.00170910	     -0.00071277	     20.51970863
      2.58456285	     -0.05990354	     -0.00071905	     -0.20109485	     -0.06223345	      0.88284241	     -0.00056132	     -0.21662429	      0.00173501	     -0.00070543	     20.31840150
      2.58599698	     -0.05994024	     -0.00072029	     -0.20113175	     -0.06223095	      0.88284140	     -0.00056100	     -0.21663258	      0.00176109	     -0.00069755	     20.33242228
      2.58743112	     -0.05997554	     -0.00071954	     -0.20116731	     -0.06222840	      0.88284041	     -0.00056068	     -0.21664074	      0.00178779	     -0.00068900	     20.14759267
      2.58886525	     -0.06000960	     -0.00072082	     -0.20120157	     -0.06222582	      0.88283943	     -0.00056034	     -0.21664873	      0.00181459	     -0.00067988	     20.14987391
      2.59029939	     -0.06004134	     -0.00072021	     -0.20123358	     -0.06222320	      0.88283846	     -0.00056000	     -0.21665654	      0.00184188	     -0.00067010	     19.98719708
      2.59173352	     -0.06007021	     -0.00072129	     -0.20126267	     -0.06222054	      0.88283751	     -0.00055965	     -0.21666409	      0.00186921	     -0.00065971	     19.98806000
      2.59316766	     -0.06009577	     -0.00072059	     -0.20128849	     -0.06221783	      0.88283657	     -0.00055929	     -0.21667133	      0.00189690	     -0.00064856	     19.84570738
      2.59460179	     -0.06011860	     -0.00072136	     -0.20131156	     -0.06221509	      0.88283565	     -0.00055891	     -0.21667819	      0.00192450	     -0.00063668	     19.83866931
      2.59603593	     -0.06013883	     -0.00072069	     -0.20133206	     -0.06221231	      0.88283474	     -0.00055853	     -0.21668464	      0.00195227	     -0.00062394	     19.71161070
      2.59747007	     -0.06015721	     -0.00072146	     -0.20135067	     -0.06220949	      0.88283386	     -0.00055815	     -0.21669067	      0.00197983	     -0.00061040	     19.69699954
      2.59919315	     -0.06017695	     -0.00072051	     -0.20137073	     -0.06220605	      0.88283282	     -0.00055767	     -0.21669737	      0.00201303	     -0.00059298	     19.53287246
      2.60047586	     -0.06019037	     -0.00072216	     -0.20138433	     -0.06220346	      0.88283207	     -0.00055730	     -0.21670197	      0.00203735	     -0.00057933	     19.57281748
      2.60175857	     -0.06020243	     -0.00072202	     -0.20139662	     -0.06220083	      0.88283133	     -0.00055693	     -0.21670626	      0.00206176	     -0.00056502	     19.47740339
      2.60345587	     -0.06021663	     -0.00072342	     -0.20141107	     -0.06219730	      0.88283039	     -0.00055643	     -0.21671143	      0.00209366	     -0.00054523	     19.46699481
      2.60498015	     -0.06022728	     -0.00072314	     -0.20142199	     -0.06219409	      0.88282958	     -0.00055598	     -0.21671560	      0.00212224	     -0.00052660	     19.33967697
      2.60650443	     -0.06023606	     -0.00072560	     -0.20143097	     -0.06219083	      0.88282879	     -0.00055551	     -0.21671930	      0.00215026	     -0.00050735	     19.41071105
      2.60784151	     -0.06024158	     -0.00072508	     -0.20143673	     -0.06218794	      0.88282812	     -0.00055509	     -0.21672216	      0.00217489	     -0.00048984	     19.26980072
      2.60917859	     -0.06024523	     -0.00072680	     -0.20144056	     -0.06218502	      0.88282748	     -0.00055467	     -0.21672462	      0.00219904	     -0.00047190	     19.29485383
      2.61051566	     -0.06024680	     -0.00072725	     -0.20144234	     -0.06218206	      0.88282686	     -0.00055425	     -0.21672668	      0.00222305	     -0.00045345	     19.23220185
      2.61231939	     -0.06024589	     -0.00072939	     -0.20144167	     -0.06217802	      0.88282606	     -0.00055366	     -0.21672879	      0.00225480	     -0.00042793	     19.26306601
      2.61368518	     -0.06024268	     -0.00072922	     -0.20143869	     -0.06217493	      0.88282549	     -0.00055321	     -0.21672988	      0.00227864	     -0.00040808	     19.15830869
      2.61505097	     -0.06023770	     -0.00073100	     -0.20143388	     -0.06217180	      0.88282495	     -0.00055275	     -0.21673052	      0.00230190	     -0.00038793	     19.19049253
      2.61641676	     -0.06023082	     -0.00073148	     -0.20142719	     -0.06216864	      0.88282443	     -0.00055229	     -0.21673071	      0.00232492	     -0.00036744	     19.13586854
      2.61819166	     -0.06021933	     -0.00073378	     -0.20141593	     -0.06216449	      0.88282381	     -0.00055169	     -0.21673030	      0.00235404	     -0.00034045	     19.18898173
      2.61952811	     -0.06020846	     -0.00073358	     -0.20140526	     -0.06216132	      0.88282336	     -0.00055122	     -0.21672951	      0.00237571	     -0.00031981	     19.08930447
      2.62086455	     -0.06019596	     -0.00073526	     -0.20139292	     -0.06215814	      0.88282295	     -0.00055076	     -0.21672830	      0.00239675	     -0.00029903	     19.12588779
      2.62250054	     -0.06017806	     -0.00073557	     -0.20137525	     -0.06215419	      0.88282248	     -0.00055018	     -0.21672627	      0.00242208	     -0.00027329	     19.06076446
      2.62396352	     -0.06015991	     -0.00073773	     -0.20135726	     -0.06215063	      0.88282210	     -0.00054966	     -0.21672393	      0.00244394	     -0.00025012	     19.13570398
      2.62542649	     -0.06013956	     -0.00073747	     -0.20133711	     -0.06214704	      0.88282175	     -0.00054914	     -0.21672110	      0.00246547	     -0.00022673	     19.04221552
      2.62688946	     -0.06011743	     -0.00073985	     -0.20131512	     -0.06214342	      0.88282144	     -0.00054861	     -0.21671780	      0.00248610	     -0.00020328	     19.13458167
      2.62835244	     -0.06009317	     -0.00073941	     -0.20129107	     -0.06213977	      0.88282116	     -0.00054807	     -0.21671403	      0.00250637	     -0.00017966	     19.02990971
      2.62981541	     -0.06006744	     -0.00074208	     -0.20126546	     -0.06213609	      0.88282091	     -0.00054754	     -0.21670980	      0.00252561	     -0.00015610	     19.14422216
      2.63127839	     -0.06003987	     -0.00074145	     -0.20123808	     -0.06213238	      0.88282070	     -0.00054700	     -0.21670513	      0.00254446	     -0.00013245	     19.02639318
      2.63274136	     -0.06001089	     -0.00074447	     -0.20120920	     -0.06212864	      0.88282052	     -0.00054645	     -0.21670003	      0.00256216	     -0.00010897	     19.16763313
      2.63404293	     -0.05998351	     -0.00074395	     -0.20118198	     -0.06212530	      0.88282039	     -0.00054597	     -0.21669513	      0.00257758	     -0.00008810	     19.06081896
      2.63534449	     -0.05995505	     -0.00074564	     -0.20115363	     -0.06212193	      0.88282029	     -0.00054548	     -0.21668991	      0.00259212	     -0.00006741	     19.12082928
      2.63693338	     -0.05991853	     -0.00074606	     -0.20111726	     -0.06211780	      0.88282021	     -0.00054488	     -0.21668310	      0.00260913	     -0.00004231	     19.08729500
      2.63852226	     -0.05988035	     -0.00074851	     -0.20107917	     -0.06211364	      0.88282016	     -0.00054428	     -0.21667581	      0.00262490	     -0.00001753	     19.20383212
      2.63983798	     -0.05984730	     -0.00074810	     -0.20104625	     -0.06211018	      0.88282015	     -0.00054378	     -0.21666943	      0.00263741	      0.00000282	     19.12222583
      2.64115370	     -0.05981332	     -0.00074977	     -0.20101235	     -0.06210670	      0.88282017	     -0.00054328	     -0.21666274	      0.00264895	      0.00002288	     19.19011456
      2.64275311	     -0.05977044	     -0.00075010	     -0.20096959	     -0.06210246	      0.88282022	     -0.00054267	     -0.21665420	      0.00266212	      0.00004695	     19.16684832
      2.64435252	     -0.05972599	     -0.00075268	     -0.20092519	     -0.06209819	      0.88282032	     -0.00054205	     -0.21664521	      0.00267390	      0.00007053	     19.30869033
      2.64561476	     -0.05968954	     -0.00075208	     -0.20088885	     -0.06209481	      0.88282042	     -0.00054157	     -0.21663781	      0.00268264	      0.00008888	     19.23033685
      2.64687699	     -0.05965236	     -0.00075351	     -0.20085172	     -0.06209142	      0.88282054	     -0.00054108	     -0.21663013	      0.00269044	      0.00010687	     19.29708373
      2.64854166	     -0.05960205	     -0.00075401	     -0.20080149	     -0.06208693	      0.88282074	     -0.00054044	     -0.21661960	      0.00269971	      0.00013014	     19.30094898
      2.65020633	     -0.05955057	     -0.00075670	     -0.20075003	     -0.06208243	      0.88282097	     -0.00053980	     -0.21660862	      0.00270743	      0.00015278	     19.46075302
      2.65141907	     -0.05951207	     -0.00075605	     -0.20071159	     -0.06207914	      0.88282117	     -0.00053934	     -0.21660035	      0.00271245	      0.00016900	     19.38713436
      2.65263180	     -0.05947299	     -0.00075731	     -0.20067253	     -0.06207585	      0.88282138	     -0.00053887	     -0.21659186	      0.00271655	      0.00018487	     19.45196019
      2.65438284	     -0.05941523	     -0.00075795	     -0.20061480	     -0.06207109	      0.88282173	     -0.00053820	     -0.21657919	      0.00272130	      0.00020732	     19.47919036
      2.65586616	     -0.05936524	     -0.00075983	     -0.20056481	     -0.06206705	      0.88282205	     -0.00053764	     -0.21656810	      0.00272399	      0.00022587	     19.58616168
      2.65734948	     -0.05931396	     -0.00075973	     -0.20051356	     -0.06206301	      0.88282240	     -0.00053707	     -0.21655668	      0.00272576	      0.00024411	     19.57609075
      2.65883280	     -0.05926196	     -0.00076213	     -0.20046151	     -0.06205897	      0.88282277	     -0.00053651	     -0.21654493	      0.00272620	      0.00026189	     19.72434978
      2.66031612	     -0.05920912	     -0.00076137	     -0.20040869	     -0.06205492	      0.88282317	     -0.00053595	     -0.21653286	      0.00272582	      0.00027935	     19.68272503
      2.66159170	     -0.05916353	     -0.00076370	     -0.20036305	     -0.06205145	      0.88282354	     -0.00053547	     -0.21652225	      0.00272433	      0.00029391	     19.81713671
      2.66286729	     -0.05911756	     -0.00076385	     -0.20031705	     -0.06204797	      0.88282392	     -0.00053499	     -0.21651143	      0.00272224	      0.00030817	     19.82973223
      2.66446303	     -0.05906007	     -0.00076558	     -0.20025950	     -0.06204363	      0.88282443	     -0.00053440	     -0.21649764	      0.00271836	      0.00032541	     19.94739700
      2.66605878	     -0.05900258	     -0.00076521	     -0.20020198	     -0.06203930	      0.88282496	     -0.00053381	     -0.21648360	      0.00271346	      0.00034202	     19.94758975
      2.66732970	     -0.05895730	     -0.00076738	     -0.20015661	     -0.06203585	      0.88282540	     -0.00053334	     -0.21647226	      0.00270849	      0.00035464	     20.08615930
      2.66860062	     -0.05891217	     -0.00076757	     -0.20011143	     -0.06203241	      0.88282586	     -0.00053288	     -0.21646082	      0.00270299	      0.00036679	     20.11038606
      2.67022463	     -0.05885522	     -0.00076932	     -0.20005437	     -0.06202803	      0.88282647	     -0.00053230	     -0.21644605	      0.00269483	      0.00038142	     20.24251945
      2.67184863	     -0.05879897	     -0.00076883	     -0.19999805	     -0.06202366	      0.88282710	     -0.00053172	     -0.21643118	      0.00268578	      0.00039507	     20.24539734
      2.67306160	     -0.05875783	     -0.00077113	     -0.19995679	     -0.06202041	      0.88282759	     -0.00053129	     -0.21642002	      0.00267811	      0.00040448	     20.39397336
      2.67427457	     -0.05871715	     -0.00077151	     -0.19991603	     -0.06201716	      0.88282808	     -0.00053087	     -0.21640883	      0.00267006	      0.00041332	     20.42976619
      2.67598303	     -0.05866110	     -0.00077329	     -0.19985984	     -0.06201261	      0.88282880	     -0.00053028	     -0.21639306	      0.00265771	      0.00042465	     20.56582153
      2.67745196	     -0.05861389	     -0.00077349	     -0.19981253	     -0.06200872	      0.88282943	     -0.00052978	     -0.21637952	      0.00264640	      0.00043336	     20.59435250
      2.67892090	     -0.05856798	     -0.00077575	     -0.19976646	     -0.06200484	      0.88283007	     -0.00052929	     -0.21636601	      0.00263419	      0.00044100	     20.76037932
      2.68038984	     -0.05852304	     -0.00077550	     -0.19972142	     -0.06200098	      0.88283072	     -0.00052880	     -0.21635256	      0.00262154	      0.00044771	     20.75560558
      2.68185877	     -0.05847954	     -0.00077850	     -0.19967773	     -0.06199714	      0.88283138	     -0.00052832	     -0.21633919	      0.00260795	      0.00045330	     20.97368260
      2.68312101	     -0.05844272	     -0.00077807	     -0.19964082	     -0.06199385	      0.88283196	     -0.00052791	     -0.21632778	      0.00259603	      0.00045739	     20.93919255
      2.68438324	     -0.05840685	     -0.00077981	     -0.19960479	     -0.06199058	      0.88283254	     -0.00052751	     -0.21631643	      0.00258350	      0.00046068	     21.06275383
      2.68596849	     -0.05836271	     -0.00078044	     -0.19956051	     -0.06198650	      0.88283327	     -0.00052702	     -0.21630230	      0.00256730	      0.00046380	     21.11751103
      2.68755373	     -0.05831999	     -0.00078312	     -0.19951758	     -0.06198244	      0.88283401	     -0.00052653	     -0.21628829	      0.00255032	      0.00046572	     21.32227740
      2.68881501	     -0.05828665	     -0.00078284	     -0.19948412	     -0.06197924	      0.88283460	     -0.00052615	     -0.21627725	      0.00253660	      0.00046652	     21.29858949
      2.69007630	     -0.05825426	     -0.00078456	     -0.19945157	     -0.06197605	      0.88283519	     -0.00052578	     -0.21626629	      0.00252237	      0.00046659	     21.42174243
      2.69168821	     -0.05821376	     -0.00078524	     -0.19941090	     -0.06197199	      0.88283594	     -0.00052531	     -0.21625243	      0.00250381	      0.00046579	     21.47951643
      2.69330012	     -0.05817461	     -0.00078810	     -0.19937152	     -0.06196797	      0.88283669	     -0.00052486	     -0.21623872	      0.00248456	      0.00046394	     21.70310673
      2.69450525	     -0.05814585	     -0.00078759	     -0.19934265	     -0.06196499	      0.88283724	     -0.00052452	     -0.21622858	      0.00247006	      0.00046201	     21.66406487
      2.69571038	     -0.05811800	     -0.00078901	     -0.19931464	     -0.06196202	      0.88283780	     -0.00052420	     -0.21621852	      0.00245514	      0.00045953	     21.77277092
      2.69740581	     -0.05807995	     -0.00078972	     -0.19927639	     -0.06195788	      0.88283858	     -0.00052375	     -0.21620454	      0.00243384	      0.00045530	     21.84367268
      2.69886553	     -0.05804840	     -0.00079160	     -0.19924464	     -0.06195434	      0.88283924	     -0.00052337	     -0.21619265	      0.00241501	      0.00045098	     21.99680417
      2.70032525	     -0.05801751	     -0.00079140	     -0.19921360	     -0.06195083	      0.88283989	     -0.00052301	     -0.21618090	      0.00239601	      0.00044621	     22.00824286
      2.70178497	     -0.05798782	     -0.00079370	     -0.19918369	     -0.06194734	      0.88284054	     -0.00052265	     -0.21616928	      0.00237648	      0.00044097	     22.19738250
      2.70324469	     -0.05795862	     -0.00079272	     -0.19915436	     -0.06194389	      0.88284118	     -0.00052231	     -0.21615781	      0.00235690	      0.00043546	     22.16270912
      2.70449869	     -0.05793460	     -0.00079487	     -0.19913014	     -0.06194094	      0.88284172	     -0.00052202	     -0.21614807	      0.00233960	      0.00043040	     22.32773136
      2.70575269	     -0.05791096	     -0.00079483	     -0.19910636	     -0.06193802	      0.88284226	     -0.00052174	     -0.21613843	      0.00232227	      0.00042522	     22.34953188
      2.70732938	     -0.05788222	     -0.00079625	     -0.19907741	     -0.06193438	      0.88284292	     -0.00052140	     -0.21612646	      0.00230006	      0.00041843	     22.48769152
      2.70890608	     -0.05785417	     -0.00079554	     -0.19904920	     -0.06193077	      0.88284358	     -0.00052107	     -0.21611466	      0.00227771	      0.00041152	     22.48675387
      2.71016091	     -0.05783280	     -0.00079740	     -0.19902763	     -0.06192792	      0.88284409	     -0.00052081	     -0.21610538	      0.00225951	      0.00040584	     22.64322197
      2.71141575	     -0.05781177	     -0.00079722	     -0.19900646	     -0.06192510	      0.88284460	     -0.00052057	     -0.21609622	      0.00224130	      0.00040015	     22.66387536
      2.71301835	     -0.05778596	     -0.00079848	     -0.19898042	     -0.06192152	      0.88284523	     -0.00052027	     -0.21608466	      0.00221768	      0.00039276	     22.79997808
      2.71462094	     -0.05776065	     -0.00079745	     -0.19895495	     -0.06191799	      0.88284586	     -0.00051998	     -0.21607328	      0.00219397	      0.00038540	     22.78425157
      2.71582148	     -0.05774251	     -0.00079930	     -0.19893662	     -0.06191537	      0.88284631	     -0.00051978	     -0.21606487	      0.00217583	      0.00037985	     22.93495418
      2.71702201	     -0.05772467	     -0.00079918	     -0.19891864	     -0.06191276	      0.88284677	     -0.00051958	     -0.21605657	      0.00215771	      0.00037440	     22.95590713
      2.71870652	     -0.05770063	     -0.00080019	     -0.19889437	     -0.06190915	      0.88284739	     -0.00051931	     -0.21604509	      0.00213197	      0.00036684	     23.07619890
      2.72039104	     -0.05767712	     -0.00079898	     -0.19887068	     -0.06190558	      0.88284800	     -0.00051906	     -0.21603381	      0.00210615	      0.00035953	     23.05282837
      2.72153456	     -0.05766199	     -0.00080078	     -0.19885537	     -0.06190318	      0.88284841	     -0.00051890	     -0.21602626	      0.00208827	      0.00035461	     23.19621940
      2.72267808	     -0.05764691	     -0.00080065	     -0.19884015	     -0.06190081	      0.88284881	     -0.00051875	     -0.21601880	      0.00207044	      0.00034985	     23.21855694
      2.72448744	     -0.05762392	     -0.00080136	     -0.19881691	     -0.06189709	      0.88284944	     -0.00051852	     -0.21600715	      0.00204194	      0.00034252	     23.32561280
      2.72595801	     -0.05760569	     -0.00080079	     -0.19879851	     -0.06189410	      0.88284994	     -0.00051835	     -0.21599784	      0.00201870	      0.00033678	     23.33057286
      2.72742859	     -0.05758837	     -0.00080205	     -0.19878098	     -0.06189115	      0.88285043	     -0.00051819	     -0.21598866	      0.00199519	      0.00033115	     23.47005829
      2.72889916	     -0.05757121	     -0.00080074	     -0.19876366	     -0.06188823	      0.88285091	     -0.00051804	     -0.21597960	      0.00197173	      0.00032573	     23.42504524
      2.73020059	     -0.05755697	     -0.00080226	     -0.19874922	     -0.06188568	      0.88285134	     -0.00051792	     -0.21597169	      0.00195066	      0.00032099	     23.56919687
      2.73150203	     -0.05754274	     -0.00080150	     -0.19873484	     -0.06188315	      0.88285175	     -0.00051781	     -0.21596388	      0.00192968	      0.00031639	     23.55200293
      2.73280347	     -0.05752917	     -0.00080211	     -0.19872109	     -0.06188066	      0.88285216	     -0.00051771	     -0.21595616	      0.00190851	      0.00031184	     23.63577884
      2.73450301	     -0.05751177	     -0.00080122	     -0.19870350	     -0.06187744	      0.88285268	     -0.00051759	     -0.21594623	      0.00188085	      0.00030603	     23.63245085
      2.73582656	     -0.05749910	     -0.00080236	     -0.19869063	     -0.06187496	      0.88285309	     -0.00051751	     -0.21593860	      0.00185905	      0.00030152	     23.75672257
      2.73715010	     -0.05748649	     -0.00080146	     -0.19867786	     -0.06187252	      0.88285348	     -0.00051743	     -0.21593107	      0.00183730	      0.00029711	     23.73512365
      2.73847365	     -0.05747458	     -0.00080194	     -0.19866577	     -0.06187010	      0.88285387	     -0.00051737	     -0.21592363	      0.00181536	      0.00029268	     23.81500474
      2.74015644	     -0.05745967	     -0.00080078	     -0.19865066	     -0.06186707	      0.88285436	     -0.00051730	     -0.21591432	      0.00178746	      0.00028712	     23.79476007
      2.74145594	     -0.05744904	     -0.00080186	     -0.19863984	     -0.06186476	      0.88285473	     -0.00051726	     -0.21590723	      0.00176569	      0.00028277	     23.91394756
      2.74275543	     -0.05743845	     -0.00080093	     -0.19862908	     -0.06186248	      0.88285509	     -0.00051723	     -0.21590024	      0.00174402	      0.00027843	     23.88785077
      2.74431677	     -0.05742687	     -0.00080162	     -0.19861728	     -0.06185977	      0.88285553	     -0.00051721	     -0.21589197	      0.00171778	      0.00027310	     23.99192837
      2.74587810	     -0.05741581	     -0.00079966	     -0.19860606	     -0.06185711	      0.88285595	     -0.00051720	     -0.21588386	      0.00169167	      0.00026768	     23.90453062
      2.74706458	     -0.05740892	     -0.00080106	     -0.19859897	     -0.06185512	      0.88285626	     -0.00051720	     -0.21587781	      0.00167159	      0.00026334	     24.02812413
      2.74825105	     -0.05740230	     -0.00080039	     -0.19859220	     -0.06185315	      0.88285657	     -0.00051720	     -0.21587188	      0.00165168	      0.00025885	     24.00948918
      2.74993551	     -0.05739453	     -0.00080061	     -0.19858419	     -0.06185039	      0.88285700	     -0.00051723	     -0.21586366	      0.00162337	      0.00025202	     24.07665213
      2.75139421	     -0.05738877	     -0.00079939	     -0.19857826	     -0.06184804	      0.88285737	     -0.00051726	     -0.21585676	      0.00159905	      0.00024564	     24.02802961
      2.75285291	     -0.05738545	     -0.00080032	     -0.19857472	     -0.06184572	      0.88285772	     -0.00051731	     -0.21585007	      0.00157469	      0.00023861	     24.13968503
      2.75431162	     -0.05738368	     -0.00079852	     -0.19857279	     -0.06184344	      0.88285806	     -0.00051736	     -0.21584366	      0.00155071	      0.00023092	     24.03258720
      2.75560672	     -0.05738458	     -0.00079984	     -0.19857349	     -0.06184145	      0.88285836	     -0.00051742	     -0.21583822	      0.00152941	      0.00022332	     24.15584036
      2.75690182	     -0.05738663	     -0.00079894	     -0.19857538	     -0.06183948	      0.88285864	     -0.00051749	     -0.21583303	      0.00150854	      0.00021505	     24.09446423
      2.75819693	     -0.05739065	     -0.00079956	     -0.19857921	     -0.06183754	      0.88285891	     -0.00051756	     -0.21582812	      0.00148789	      0.00020596	     24.14791947
      2.75991385	     -0.05739848	     -0.00079900	     -0.19858682	     -0.06183501	      0.88285925	     -0.00051767	     -0.21582210	      0.00146119	      0.00019265	     24.08864058
      2.76123996	     -0.05740779	     -0.00080059	     -0.19859592	     -0.06183309	      0.88285950	     -0.00051777	     -0.21581785	      0.00144094	      0.00018122	     24.19128229
      2.76256607	     -0.05741861	     -0.00080016	     -0.19860658	     -0.06183119	      0.88285974	     -0.00051788	     -0.21581398	      0.00142133	      0.00016883	     24.12488472
      2.76389218	     -0.05743161	     -0.00080119	     -0.19861938	     -0.06182932	      0.88285995	     -0.00051799	     -0.21581051	      0.00140218	      0.00015537	     24.18000297
      2.76558226	     -0.05744961	     -0.00080067	     -0.19863720	     -0.06182697	      0.88286020	     -0.00051814	     -0.21580664	      0.00137877	      0.00013675	     24.10786280
      2.76688572	     -0.05746571	     -0.00080227	     -0.19865311	     -0.06182518	      0.88286037	     -0.00051827	     -0.21580408	      0.00136128	      0.00012124	     24.20703614
      2.76818918	     -0.05748245	     -0.00080171	     -0.19866971	     -0.06182342	      0.88286051	     -0.00051841	     -0.21580188	      0.00134457	      0.00010484	     24.13810866
      2.76975695	     -0.05750501	     -0.00080277	     -0.19869208	     -0.06182132	      0.88286066	     -0.00051858	     -0.21579971	      0.00132520	      0.00008389	     24.20425705
      2.77132473	     -0.05752836	     -0.00080093	     -0.19871532	     -0.06181926	      0.88286078	     -0.00051876	     -0.21579806	      0.00130701	      0.00006177	     24.06216764
      2.77252025	     -0.05754860	     -0.00080246	     -0.19873541	     -0.06181771	      0.88286084	     -0.00051890	     -0.21579713	      0.00129362	      0.00004406	     24.15923845
      2.77371577	     -0.05756894	     -0.00080173	     -0.19875565	     -0.06181617	      0.88286088	     -0.00051905	     -0.21579651	      0.00128100	      0.00002577	     24.10253354
      2.77540466	     -0.05759983	     -0.00080189	     -0.19878640	     -0.06181402	      0.88286090	     -0.00051926	     -0.21579610	      0.00126420	     -0.00000107	     24.12114880
      2.77687513	     -0.05762803	     -0.00080053	     -0.19881452	     -0.06181217	      0.88286088	     -0.00051946	     -0.21579622	      0.00125079	     -0.00002523	     24.02777107
      2.77834560	     -0.05765903	     -0.00080137	     -0.19884539	     -0.06181034	      0.88286083	     -0.00051966	     -0.21579676	      0.00123829	     -0.00005010	     24.09387719
      2.77981607	     -0.05769004	     -0.00079908	     -0.19887636	     -0.06180853	      0.88286073	     -0.00051987	     -0.21579774	      0.00122709	     -0.00007547	     23.94908366
      2.78111429	     -0.05771989	     -0.00080002	     -0.19890611	     -0.06180694	      0.88286062	     -0.00052006	     -0.21579895	      0.00121793	     -0.00009828	     24.01780474
      2.78241251	     -0.05774961	     -0.00079841	     -0.19893581	     -0.06180536	      0.88286048	     -0.00052025	     -0.21580048	      0.00120978	     -0.00012128	     23.92168436
      2.78371073	     -0.05778100	     -0.00079813	     -0.19896714	     -0.06180380	      0.88286031	     -0.00052045	     -0.21580231	      0.00120239	     -0.00014444	     23.91915747
      2.78546688	     -0.05782368	     -0.00079590	     -0.19900980	     -0.06180170	      0.88286003	     -0.00052073	     -0.21580527	      0.00119386	     -0.00017580	     23.81119271
      2.78680166	     -0.05785745	     -0.00079604	     -0.19904353	     -0.06180011	      0.88285978	     -0.00052094	     -0.21580784	      0.00118832	     -0.00019958	     23.84747097
      2.78813644	     -0.05789009	     -0.00079389	     -0.19907619	     -0.06179852	      0.88285949	     -0.00052116	     -0.21581068	      0.00118383	     -0.00022310	     23.74639311
      2.78947121	     -0.05792357	     -0.00079322	     -0.19910965	     -0.06179694	      0.88285918	     -0.00052138	     -0.21581375	      0.00118011	     -0.00024631	     23.73506565
      2.79118952	     -0.05796643	     -0.00079041	     -0.19915257	     -0.06179492	      0.88285873	     -0.00052167	     -0.21581806	      0.00117669	     -0.00027553	     23.60868401
      2.79250113	     -0.05800063	     -0.00079040	     -0.19918675	     -0.06179338	      0.88285836	     -0.00052190	     -0.21582158	      0.00117489	     -0.00029733	     23.63748935
      2.79381275	     -0.05803375	     -0.00078819	     -0.19921993	     -0.06179184	      0.88285795	     -0.00052213	     -0.21582531	      0.00117405	     -0.00031853	     23.53432584
      2.79540206	     -0.05807545	     -0.00078746	     -0.19926165	     -0.06178997	      0.88285743	     -0.00052241	     -0.21583006	      0.00117399	     -0.00034343	     23.53104879
      2.79699137	     -0.05811595	     -0.00078381	     -0.19930226	     -0.06178811	      0.88285686	     -0.00052270	     -0.21583509	      0.00117528	     -0.00036728	     23.35880374
      2.79819129	     -0.05814881	     -0.00078430	     -0.19933514	     -0.06178669	      0.88285641	     -0.00052292	     -0.21583905	      0.00117681	     -0.00038463	     23.39545776
      2.79939121	     -0.05818058	     -0.00078248	     -0.19936698	     -0.06178528	      0.88285594	     -0.00052314	     -0.21584316	      0.00117910	     -0.00040127	     23.30600637
      2.80110893	     -0.05822660	     -0.00078118	     -0.19941308	     -0.06178325	      0.88285523	     -0.00052346	     -0.21584927	      0.00118338	     -0.00042389	     23.26542595
      2.80259713	     -0.05826527	     -0.00077846	     -0.19945187	     -0.06178149	      0.88285458	     -0.00052374	     -0.21585476	      0.00118820	     -0.00044222	     23.13371745
      2.80408532	     -0.05830488	     -0.00077805	     -0.19949155	     -0.06177972	      0.88285391	     -0.00052402	     -0.21586039	      0.00119379	     -0.00045944	     23.15162379
      2.80557351	     -0.05834201	     -0.00077438	     -0.19952884	     -0.06177793	      0.88285322	     -0.00052431	     -0.21586616	      0.00120050	     -0.00047539	     22.97454051
      2.80687351	     -0.05837623	     -0.00077443	     -0.19956313	     -0.06177637	      0.88285259	     -0.00052456	     -0.21587128	      0.00120687	     -0.00048839	     23.00317582
      2.80817351	     -0.05840848	     -0.00077193	     -0.19959551	     -0.06177480	      0.88285195	     -0.00052481	     -0.21587649	      0.00121407	     -0.00050039	     22.88420525
      2.80947351	     -0.05844137	     -0.00077087	     -0.19962851	     -0.06177321	      0.88285129	     -0.00052507	     -0.21588175	      0.00122182	     -0.00051146	     22.84923242
      2.81128087	     -0.05848584	     -0.00076781	     -0.19967317	     -0.06177099	      0.88285035	     -0.00052542	     -0.21588918	      0.00123373	     -0.00052521	     22.70859975
      2.81262042	     -0.05852006	     -0.00076762	     -0.19970749	     -0.06176933	      0.88284964	     -0.00052569	     -0.21589476	      0.00124319	     -0.00053426	     22.71226374
      2.81395998	     -0.05855302	     -0.00076524	     -0.19974061	     -0.06176766	      0.88284892	     -0.00052595	     -0.21590042	      0.00125342	     -0.00054230	     22.58678068
      2.81529954	     -0.05858689	     -0.00076428	     -0.19977461	     -0.06176598	      0.88284819	     -0.00052622	     -0.21590616	      0.00126417	     -0.00054947	     22.54928822
      2.81706356	     -0.05862996	     -0.00076101	     -0.19981792	     -0.06176373	      0.88284721	     -0.00052656	     -0.21591383	      0.00127941	     -0.00055759	     22.39758669
      2.81837606	     -0.05866283	     -0.00076073	     -0.19985092	     -0.06176205	      0.88284648	     -0.00052682	     -0.21591960	      0.00129131	     -0.00056278	     22.40782287
      2.81968856	     -0.05869362	     -0.00075825	     -0.19988189	     -0.06176034	      0.88284574	     -0.00052708	     -0.21592540	      0.00130395	     -0.00056719	     22.29443043
      2.82130825	     -0.05873181	     -0.00075712	     -0.19992027	     -0.06175822	      0.88284481	     -0.00052740	     -0.21593257	      0.00132024	     -0.00057169	     22.27255982
      2.82275595	     -0.05876376	     -0.00075392	     -0.19995245	     -0.06175630	      0.88284398	     -0.00052768	     -0.21593898	      0.00133566	     -0.00057479	     22.11952614
      2.82420365	     -0.05879701	     -0.00075356	     -0.19998587	     -0.06175435	      0.88284315	     -0.00052797	     -0.21594535	      0.00135153	     -0.00057714	     22.13244233
      2.82565135	     -0.05882802	     -0.00075010	     -0.20001712	     -0.06175238	      0.88284231	     -0.00052825	     -0.21595172	      0.00136822	     -0.00057871	     21.95911670
      2.82709905	     -0.05886061	     -0.00074999	     -0.20004989	     -0.06175039	      0.88284148	     -0.00052853	     -0.21595805	      0.00138529	     -0.00057969	     21.98977409
      2.82854675	     -0.05889032	     -0.00074625	     -0.20007986	     -0.06174837	      0.88284064	     -0.00052880	     -0.21596437	      0.00140320	     -0.00058000	     21.80452549
      2.82999445	     -0.05892172	     -0.00074646	     -0.20011144	     -0.06174633	      0.88283980	     -0.00052908	     -0.21597063	      0.00142143	     -0.00057984	     21.85692977
      2.83144215	     -0.05894992	     -0.00074240	     -0.20013992	     -0.06174425	      0.88283896	     -0.00052935	     -0.21597685	      0.00144049	     -0.00057910	     21.65668744
      2.83273174	     -0.05897635	     -0.00074246	     -0.20016652	     -0.06174239	      0.88283821	     -0.00052959	     -0.21598233	      0.00145764	     -0.00057809	     21.68895034
      2.83402132	     -0.05900035	     -0.00073988	     -0.20019075	     -0.06174049	      0.88283747	     -0.00052982	     -0.21598774	      0.00147535	     -0.00057665	     21.57577173
      2.83559947	     -0.05902974	     -0.00073853	     -0.20022039	     -0.06173815	      0.88283656	     -0.00053011	     -0.21599425	      0.00149737	     -0.00057442	     21.55210159
      2.83717762	     -0.05905739	     -0.00073490	     -0.20024835	     -0.06173577	      0.88283565	     -0.00053039	     -0.21600063	      0.00152004	     -0.00057159	     21.40012852
      2.83849244	     -0.05908142	     -0.00073465	     -0.20027257	     -0.06173376	      0.88283490	     -0.00053062	     -0.21600585	      0.00153907	     -0.00056889	     21.42401737
      2.83980727	     -0.05910324	     -0.00073200	     -0.20029464	     -0.06173172	      0.88283416	     -0.00053084	     -0.21601099	      0.00155856	     -0.00056575	     21.31671572
      2.84139214	     -0.05912880	     -0.00073059	     -0.20032047	     -0.06172923	      0.88283327	     -0.00053110	     -0.21601702	      0.00158227	     -0.00056146	     21.30548731
      2.84297701	     -0.05915116	     -0.00072643	     -0.20034316	     -0.06172670	      0.88283238	     -0.00053136	     -0.21602285	      0.00160652	     -0.00055653	     21.15825077
      2.84424563	     -0.05916876	     -0.00072591	     -0.20036097	     -0.06172465	      0.88283168	     -0.00053156	     -0.21602733	      0.00162591	     -0.00055219	     21.19082335
      2.84551425	     -0.05918366	     -0.00072302	     -0.20037614	     -0.06172258	      0.88283098	     -0.00053176	     -0.21603162	      0.00164563	     -0.00054740	     21.10623473
      2.84715896	     -0.05920108	     -0.00072074	     -0.20039386	     -0.06171985	      0.88283008	     -0.00053200	     -0.21603685	      0.00167124	     -0.00054058	     21.09503471
      2.84880366	     -0.05921459	     -0.00071598	     -0.20040774	     -0.06171708	      0.88282920	     -0.00053224	     -0.21604166	      0.00169713	     -0.00053294	     20.96202516
      2.85003274	     -0.05922407	     -0.00071523	     -0.20041743	     -0.06171498	      0.88282855	     -0.00053241	     -0.21604495	      0.00171625	     -0.00052676	     21.00223318
      2.85126183	     -0.05923142	     -0.00071236	     -0.20042503	     -0.06171286	      0.88282791	     -0.00053258	     -0.21604798	      0.00173552	     -0.00052008	     20.93516146
      2.85297950	     -0.05924024	     -0.00070978	     -0.20043418	     -0.06170986	      0.88282702	     -0.00053281	     -0.21605174	      0.00176222	     -0.00051001	     20.92698639
      2.85469717	     -0.05924625	     -0.00070498	     -0.20044055	     -0.06170681	      0.88282615	     -0.00053302	     -0.21605499	      0.00178887	     -0.00049899	     20.80326931
      2.85586610	     -0.05925019	     -0.00070465	     -0.20044467	     -0.06170471	      0.88282558	     -0.00053317	     -0.21605689	      0.00180656	     -0.00049107	     20.85536869
      2.85703503	     -0.05925262	     -0.00070235	     -0.20044733	     -0.06170259	      0.88282501	     -0.00053330	     -0.21605855	      0.00182425	     -0.00048274	     20.80821142
      2.85888149	     -0.05925485	     -0.00069990	     -0.20044989	     -0.06169919	      0.88282413	     -0.00053351	     -0.21606069	      0.00185174	     -0.00046889	     20.80322246
      2.86038427	     -0.05925446	     -0.00069684	     -0.20044978	     -0.06169639	      0.88282343	     -0.00053367	     -0.21606198	      0.00187393	     -0.00045697	     20.73198083
      2.86188704	     -0.05925274	     -0.00069583	     -0.20044830	     -0.06169356	      0.88282275	     -0.00053383	     -0.21606286	      0.00189564	     -0.00044460	     20.78556473
      2.86338982	     -0.05924849	     -0.00069225	     -0.20044434	     -0.06169069	      0.88282210	     -0.00053397	     -0.21606331	      0.00191731	     -0.00043168	     20.68001924
      2.86471733	     -0.05924390	     -0.00069198	     -0.20043993	     -0.06168814	      0.88282153	     -0.00053409	     -0.21606335	      0.00193595	     -0.00042000	     20.75364530
      2.86604484	     -0.05923742	     -0.00068947	     -0.20043369	     -0.06168555	      0.88282098	     -0.00053421	     -0.21606305	      0.00195453	     -0.00040794	     20.68770222
      2.86737234	     -0.05922977	     -0.00068844	     -0.20042623	     -0.06168295	      0.88282045	     -0.00053432	     -0.21606241	      0.00197271	     -0.00039563	     20.71653555
      2.86911456	     -0.05921723	     -0.00068556	     -0.20041398	     -0.06167949	      0.88281977	     -0.00053446	     -0.21606105	      0.00199628	     -0.00037904	     20.65897492
      2.87046371	     -0.05920614	     -0.00068529	     -0.20040307	     -0.06167679	      0.88281927	     -0.00053456	     -0.21605960	      0.00201397	     -0.00036593	     20.73322310
      2.87181286	     -0.05919325	     -0.00068305	     -0.20039039	     -0.06167406	      0.88281879	     -0.00053465	     -0.21605780	      0.00203150	     -0.00035252	     20.67762915
      2.87316202	     -0.05917911	     -0.00068223	     -0.20037644	     -0.06167130	      0.88281832	     -0.00053474	     -0.21605565	      0.00204849	     -0.00033891	     20.71766049
      2.87488668	     -0.05915866	     -0.00067952	     -0.20035624	     -0.06166775	      0.88281775	     -0.00053485	     -0.21605240	      0.00206974	     -0.00032118	     20.66372240
      2.87620875	     -0.05914179	     -0.00067948	     -0.20033952	     -0.06166501	      0.88281733	     -0.00053492	     -0.21604954	      0.00208533	     -0.00030745	     20.74914385
      2.87753082	     -0.05912346	     -0.00067751	     -0.20032138	     -0.06166224	      0.88281694	     -0.00053499	     -0.21604636	      0.00210065	     -0.00029355	     20.70501294
      2.87912802	     -0.05909985	     -0.00067688	     -0.20029795	     -0.06165887	      0.88281648	     -0.00053506	     -0.21604210	      0.00211841	     -0.00027673	     20.78100561
      2.88056518	     -0.05907691	     -0.00067436	     -0.20027521	     -0.06165581	      0.88281609	     -0.00053512	     -0.21603789	      0.00213402	     -0.00026152	     20.71564186
      2.88200234	     -0.05905297	     -0.00067431	     -0.20025141	     -0.06165274	      0.88281573	     -0.00053517	     -0.21603332	      0.00214884	     -0.00024639	     20.82203162
      2.88343950	     -0.05902754	     -0.00067169	     -0.20022616	     -0.06164964	      0.88281539	     -0.00053522	     -0.21602841	      0.00216334	     -0.00023123	     20.74920430
      2.88487667	     -0.05900119	     -0.00067193	     -0.20019994	     -0.06164652	      0.88281507	     -0.00053525	     -0.21602316	      0.00217699	     -0.00021619	     20.87268547
      2.88631383	     -0.05897339	     -0.00066925	     -0.20017232	     -0.06164338	      0.88281477	     -0.00053528	     -0.21601758	      0.00219036	     -0.00020115	     20.79029747
      2.88775099	     -0.05894483	     -0.00066989	     -0.20014385	     -0.06164022	      0.88281449	     -0.00053531	     -0.21601167	      0.00220283	     -0.00018631	     20.93576605
      2.88918815	     -0.05891497	     -0.00066714	     -0.20011415	     -0.06163705	      0.88281423	     -0.00053532	     -0.21600545	      0.00221502	     -0.00017152	     20.84154283
      2.89062531	     -0.05888462	     -0.00066824	     -0.20008388	     -0.06163386	      0.88281399	     -0.00053533	     -0.21599892	      0.00222622	     -0.00015699	     21.01276929
      2.89189327	     -0.05885687	     -0.00066602	     -0.20005626	     -0.06163103	      0.88281380	     -0.00053533	     -0.21599292	      0.00223588	     -0.00014425	     20.92651143
      2.89316122	     -0.05882863	     -0.00066604	     -0.20002810	     -0.06162819	      0.88281363	     -0.00053533	     -0.21598669	      0.00224483	     -0.00013172	     21.00580615
      2.89473701	     -0.05879247	     -0.00066456	     -0.19999205	     -0.06162464	      0.88281343	     -0.00053532	     -0.21597866	      0.00225537	     -0.00011633	     21.00253217
      2.89631281	     -0.05875526	     -0.00066511	     -0.19995490	     -0.06162108	      0.88281326	     -0.00053530	     -0.21597030	      0.00226491	     -0.00010122	     21.14673540
      2.89759644	     -0.05872395	     -0.00066315	     -0.19992370	     -0.06161817	      0.88281314	     -0.00053527	     -0.21596326	      0.00227229	     -0.00008898	     21.08334484
      2.89888008	     -0.05869213	     -0.00066324	     -0.19989192	     -0.06161525	      0.88281303	     -0.00053525	     -0.21595601	      0.00227890	     -0.00007692	     21.16818659
      2.90046697	     -0.05865179	     -0.00066177	     -0.19985167	     -0.06161162	      0.88281292	     -0.00053520	     -0.21594676	      0.00228642	     -0.00006208	     21.16854348
      2.90205387	     -0.05861056	     -0.00066258	     -0.19981047	     -0.06160799	      0.88281284	     -0.00053515	     -0.21593722	      0.00229281	     -0.00004743	     21.33694575
      2.90328085	     -0.05857784	     -0.00066064	     -0.19977781	     -0.06160517	      0.88281278	     -0.00053511	     -0.21592964	      0.00229736	     -0.00003611	     21.26842318
      2.90450784	     -0.05854468	     -0.00066069	     -0.19974468	     -0.06160235	      0.88281275	     -0.00053506	     -0.21592188	      0.00230115	     -0.00002488	     21.34720490
      2.90616702	     -0.05849900	     -0.00065945	     -0.19969904	     -0.06159853	      0.88281272	     -0.00053498	     -0.21591112	      0.00230547	     -0.00000975	     21.37007698
      2.90782620	     -0.05845251	     -0.00066033	     -0.19965254	     -0.06159470	      0.88281271	     -0.00053490	     -0.21590007	      0.00230851	      0.00000520	     21.55513291
      2.90900039	     -0.05841892	     -0.00065835	     -0.19961899	     -0.06159199	      0.88281273	     -0.00053484	     -0.21589206	      0.00231025	      0.00001579	     21.48361819
      2.91017458	     -0.05838508	     -0.00065827	     -0.19958515	     -0.06158928	      0.88281275	     -0.00053477	     -0.21588392	      0.00231125	      0.00002627	     21.55660110
      2.91193329	     -0.05833381	     -0.00065711	     -0.19953388	     -0.06158521	      0.88281281	     -0.00053466	     -0.21587146	      0.00231182	      0.00004189	     21.59792330
      2.91339863	     -0.05829075	     -0.00065738	     -0.19949079	     -0.06158183	      0.88281288	     -0.00053456	     -0.21586086	      0.00231123	      0.00005477	     21.71631643
      2.91486397	     -0.05824736	     -0.00065582	     -0.19944740	     -0.06157844	      0.88281297	     -0.00053446	     -0.21585007	      0.00230993	      0.00006758	     21.70660697
      2.91632930	     -0.05820408	     -0.00065681	     -0.19940405	     -0.06157506	      0.88281308	     -0.00053435	     -0.21583911	      0.00230754	      0.00008015	     21.87242452
      2.91779464	     -0.05816083	     -0.00065465	     -0.19936080	     -0.06157168	      0.88281321	     -0.00053424	     -0.21582800	      0.00230459	      0.00009260	     21.81442385
      2.91902867	     -0.05812478	     -0.00065595	     -0.19932466	     -0.06156884	      0.88281333	     -0.00053414	     -0.21581854	      0.00230118	      0.00010279	     21.96419539
      2.92026269	     -0.05808882	     -0.00065518	     -0.19928866	     -0.06156600	      0.88281346	     -0.00053404	     -0.21580901	      0.00229736	      0.00011281	     21.97439261
      2.92186093	     -0.05804276	     -0.00065569	     -0.19924250	     -0.06156233	      0.88281365	     -0.00053391	     -0.21579658	      0.00229144	      0.00012534	     22.09672690
      2.92345917	     -0.05799726	     -0.00065432	     -0.19919694	     -0.06155867	      0.88281386	     -0.00053377	     -0.21578406	      0.00228476	      0.00013742	     22.08296839
      2.92469023	     -0.05796289	     -0.00065576	     -0.19916245	     -0.06155587	      0.88281404	     -0.00053366	     -0.21577437	      0.00227878	      0.00014628	     22.23325488
      2.92592129	     -0.05792895	     -0.00065535	     -0.19912843	     -0.06155306	      0.88281422	     -0.00053355	     -0.21576467	      0.00227247	      0.00015482	     22.25036739
      2.92755324	     -0.05788487	     -0.00065629	     -0.19908421	     -0.06154936	      0.88281448	     -0.00053340	     -0.21575179	      0.00226321	      0.00016553	     22.38049065
      2.92918519	     -0.05784168	     -0.00065513	     -0.19904091	     -0.06154568	      0.88281476	     -0.00053325	     -0.21573892	      0.00225329	      0.00017562	     22.36148333
      2.93035298	     -0.05781154	     -0.00065695	     -0.19901063	     -0.06154305	      0.88281497	     -0.00053314	     -0.21572973	      0.00224547	      0.00018233	     22.51561316
      2.93152076	     -0.05778201	     -0.00065692	     -0.19898099	     -0.06154043	      0.88281519	     -0.00053303	     -0.21572056	      0.00223740	      0.00018871	     22.54365911
      2.93325827	     -0.05773942	     -0.00065806	     -0.19893822	     -0.06153656	      0.88281552	     -0.00053286	     -0.21570701	      0.00222460	      0.00019742	     22.67124041
      2.93471536	     -0.05770488	     -0.00065790	     -0.19890354	     -0.06153332	      0.88281581	     -0.00053271	     -0.21569573	      0.00221334	      0.00020404	     22.68806444
      2.93617245	     -0.05767154	     -0.00065972	     -0.19887001	     -0.06153011	      0.88281612	     -0.00053257	     -0.21568455	      0.00220137	      0.00020995	     22.85206622
      2.93762955	     -0.05763909	     -0.00065909	     -0.19883742	     -0.06152691	      0.88281643	     -0.00053242	     -0.21567347	      0.00218912	      0.00021524	     22.82660135
      2.93893612	     -0.05761095	     -0.00066118	     -0.19880909	     -0.06152406	      0.88281671	     -0.00053228	     -0.21566364	      0.00217749	      0.00021934	     22.99664716
      2.94024270	     -0.05758347	     -0.00066110	     -0.19878147	     -0.06152122	      0.88281700	     -0.00053215	     -0.21565390	      0.00216569	      0.00022295	     22.99904952
      2.94154927	     -0.05755682	     -0.00066248	     -0.19875464	     -0.06151840	      0.88281729	     -0.00053202	     -0.21564426	      0.00215341	      0.00022598	     23.11515145
      2.94320906	     -0.05752392	     -0.00066267	     -0.19872155	     -0.06151484	      0.88281767	     -0.00053185	     -0.21563216	      0.00213747	      0.00022912	     23.14481850
      2.94453384	     -0.05749854	     -0.00066471	     -0.19869596	     -0.06151201	      0.88281797	     -0.00053171	     -0.21562263	      0.00212419	      0.00023101	     23.30778616
      2.94585861	     -0.05747360	     -0.00066481	     -0.19867086	     -0.06150921	      0.88281828	     -0.00053158	     -0.21561320	      0.00211073	      0.00023249	     23.31760265
      2.94718338	     -0.05744951	     -0.00066642	     -0.19864657	     -0.06150642	      0.88281859	     -0.00053144	     -0.21560388	      0.00209679	      0.00023350	     23.43913978
      2.94883140	     -0.05742071	     -0.00066679	     -0.19861755	     -0.06150298	      0.88281898	     -0.00053128	     -0.21559246	      0.00207909	      0.00023424	     23.46195775
      2.95013278	     -0.05739896	     -0.00066906	     -0.19859558	     -0.06150028	      0.88281928	     -0.00053115	     -0.21558358	      0.00206460	      0.00023435	     23.62348969
      2.95143415	     -0.05737788	     -0.00066941	     -0.19857433	     -0.06149761	      0.88281959	     -0.00053102	     -0.21557483	      0.00205000	      0.00023416	     23.63341357
      2.95273552	     -0.05735763	     -0.00067105	     -0.19855387	     -0.06149495	      0.88281989	     -0.00053089	     -0.21556620	      0.00203505	      0.00023362	     23.74383609
      2.95445246	     -0.05733198	     -0.00067173	     -0.19852798	     -0.06149147	      0.88282029	     -0.00053073	     -0.21555500	      0.00201513	      0.00023253	     23.77207932
      2.95574285	     -0.05731362	     -0.00067412	     -0.19850939	     -0.06148888	      0.88282059	     -0.00053061	     -0.21554673	      0.00199977	      0.00023138	     23.92917091
      2.95703325	     -0.05729582	     -0.00067469	     -0.19849140	     -0.06148631	      0.88282089	     -0.00053049	     -0.21553859	      0.00198439	      0.00023009	     23.93990786
      2.95859892	     -0.05727515	     -0.00067711	     -0.19847046	     -0.06148322	      0.88282125	     -0.00053035	     -0.21552886	      0.00196535	      0.00022826	     24.09262255
      2.95999704	     -0.05725735	     -0.00067742	     -0.19845247	     -0.06148048	      0.88282156	     -0.00053022	     -0.21552033	      0.00194829	      0.00022650	     24.07250360
      2.96139517	     -0.05724038	     -0.00068009	     -0.19843524	     -0.06147777	      0.88282188	     -0.00053010	     -0.21551193	      0.00193086	      0.00022455	     24.24128124
      2.96279329	     -0.05722391	     -0.00068033	     -0.19841858	     -0.06147508	      0.88282219	     -0.00052999	     -0.21550367	      0.00191346	      0.00022257	     24.21035144
      2.96419141	     -0.05720817	     -0.00068313	     -0.19840258	     -0.06147242	      0.88282250	     -0.00052988	     -0.21549555	      0.00189566	      0.00022046	     24.38668861
      2.96558954	     -0.05719282	     -0.00068326	     -0.19838703	     -0.06146978	      0.88282281	     -0.00052977	     -0.21548755	      0.00187791	      0.00021839	     24.34322727
      2.96698766	     -0.05717820	     -0.00068620	     -0.19837216	     -0.06146717	      0.88282311	     -0.00052967	     -0.21547968	      0.00185975	      0.00021625	     24.52721379
      2.96838578	     -0.05716399	     -0.00068621	     -0.19835775	     -0.06146458	      0.88282341	     -0.00052957	     -0.21547193	      0.00184166	      0.00021422	     24.46883416
      2.96978391	     -0.05715053	     -0.00068930	     -0.19834402	     -0.06146202	      0.88282371	     -0.00052947	     -0.21546431	      0.00182314	      0.00021218	     24.66222801
      2.97118203	     -0.05713740	     -0.00068916	     -0.19833070	     -0.06145948	      0.88282401	     -0.00052938	     -0.21545681	      0.00180472	      0.00021031	     24.58719206
      2.97258015	     -0.05712501	     -0.00069235	     -0.19831805	     -0.06145697	      0.88282430	     -0.00052930	     -0.21544942	      0.00178585	      0.00020848	     24.79119974
      2.97397828	     -0.05711293	     -0.00069188	     -0.19830578	     -0.06145449	      0.88282459	     -0.00052921	     -0.21544216	      0.00176712	      0.00020692	     24.69550379
      2.97537640	     -0.05710162	     -0.00069517	     -0.19829420	     -0.06145203	      0.88282488	     -0.00052914	     -0.21543501	      0.00174790	      0.00020539	     24.91311419
      2.97662053	     -0.05709175	     -0.00069491	     -0.19828416	     -0.06144987	      0.88282513	     -0.00052908	     -0.21542876	      0.00173096	      0.00020425	     24.82728158
      2.97786467	     -0.05708242	     -0.00069684	     -0.19827461	     -0.06144772	      0.88282539	     -0.00052902	     -0.21542259	      0.00171374	      0.00020315	     24.93133746
      2.97939904	     -0.05707128	     -0.00069767	     -0.19826324	     -0.06144511	      0.88282570	     -0.00052895	     -0.21541511	      0.00169251	      0.00020198	     24.93198697
      2.98093342	     -0.05706073	     -0.00070043	     -0.19825241	     -0.06144253	      0.88282601	     -0.00052889	     -0.21540776	      0.00167097	      0.00020093	     25.10065857
      2.98220131	     -0.05705219	     -0.00070036	     -0.19824370	     -0.06144042	      0.88282626	     -0.00052885	     -0.21540178	      0.00165328	      0.00020024	     25.02627870
      2.98346920	     -0.05704414	     -0.00070230	     -0.19823542	     -0.06143834	      0.88282651	     -0.00052881	     -0.21539589	      0.00163535	      0.00019956	     25.12669211
      2.98500944	     -0.05703474	     -0.00070303	     -0.19822580	     -0.06143584	      0.88282682	     -0.00052877	     -0.21538885	      0.00161361	      0.00019884	     25.11206935
      2.98654968	     -0.05702608	     -0.00070598	     -0.19821685	     -0.06143337	      0.88282713	     -0.00052874	     -0.21538193	      0.00159160	      0.00019807	     25.29476799
      2.98776982	     -0.05701942	     -0.00070577	     -0.19821003	     -0.06143144	      0.88282737	     -0.00052872	     -0.21537654	      0.00157436	      0.00019749	     25.19889341
      2.98898997	     -0.05701325	     -0.00070754	     -0.19820365	     -0.06142953	      0.88282761	     -0.00052871	     -0.21537123	      0.00155695	      0.00019681	     25.28116323
      2.99059254	     -0.05700553	     -0.00070846	     -0.19819568	     -0.06142705	      0.88282792	     -0.00052870	     -0.21536438	      0.00153420	      0.00019585	     25.26750162
      2.99219512	     -0.05699836	     -0.00071144	     -0.19818822	     -0.06142461	      0.88282824	     -0.00052869	     -0.21535767	      0.00151127	      0.00019466	     25.44698079
      2.99337548	     -0.05699300	     -0.00071123	     -0.19818270	     -0.06142284	      0.88282847	     -0.00052870	     -0.21535282	      0.00149458	      0.00019373	     25.32695801
      2.99455584	     -0.05698845	     -0.00071294	     -0.19817794	     -0.06142108	      0.88282869	     -0.00052871	     -0.21534805	      0.00147775	      0.00019263	     25.38612454
      2.99623548	     -0.05698286	     -0.00071425	     -0.19817209	     -0.06141862	      0.88282902	     -0.00052874	     -0.21534144	      0.00145394	      0.00019079	     25.36467840
      2.99767511	     -0.05697903	     -0.00071672	     -0.19816800	     -0.06141654	      0.88282929	     -0.00052877	     -0.21533592	      0.00143352	      0.00018882	     25.46498194
      2.99911474	     -0.05697588	     -0.00071729	     -0.19816464	     -0.06141449	      0.88282956	     -0.00052881	     -0.21533056	      0.00141340	      0.00018650	     25.37650005
      3.00055437	     -0.05697387	     -0.00072047	     -0.19816235	     -0.06141247	      0.88282983	     -0.00052886	     -0.21532536	      0.00139324	      0.00018364	     25.52789775
      3.00199400	     -0.05697267	     -0.00072063	     -0.19816095	     -0.06141048	      0.88283009	     -0.00052892	     -0.21532034	      0.00137356	      0.00018034	     25.36996458
      3.00323298	     -0.05697278	     -0.00072386	     -0.19816081	     -0.06140879	      0.88283031	     -0.00052898	     -0.21531616	      0.00135656	      0.00017695	     25.51022569
      3.00447197	     -0.05697362	     -0.00072506	     -0.19816145	     -0.06140712	      0.88283053	     -0.00052904	     -0.21531213	      0.00133992	      0.00017316	     25.44351427
      3.00602783	     -0.05697655	     -0.00072821	     -0.19816409	     -0.06140505	      0.88283079	     -0.00052914	     -0.21530730	      0.00131920	      0.00016764	     25.51012364
      3.00758369	     -0.05698162	     -0.00072957	     -0.19816892	     -0.06140301	      0.88283105	     -0.00052924	     -0.21530277	      0.00129902	      0.00016130	     25.37763246
      3.00883301	     -0.05698755	     -0.00073321	     -0.19817459	     -0.06140140	      0.88283124	     -0.00052934	     -0.21529937	      0.00128292	      0.00015548	     25.49906268
      3.01008232	     -0.05699476	     -0.00073496	     -0.19818160	     -0.06139981	      0.88283144	     -0.00052944	     -0.21529621	      0.00126729	      0.00014912	     25.42043245
      3.01165983	     -0.05700657	     -0.00073886	     -0.19819311	     -0.06139782	      0.88283166	     -0.00052958	     -0.21529258	      0.00124788	      0.00014016	     25.47665064
      3.01323733	     -0.05702132	     -0.00074078	     -0.19820760	     -0.06139587	      0.88283188	     -0.00052973	     -0.21528941	      0.00122920	      0.00013026	     25.31592981
      3.01444298	     -0.05703507	     -0.00074495	     -0.19822110	     -0.06139440	      0.88283203	     -0.00052986	     -0.21528732	      0.00121510	      0.00012195	     25.42979553
      3.01564863	     -0.05705023	     -0.00074718	     -0.19823606	     -0.06139294	      0.88283217	     -0.00052999	     -0.21528556	      0.00120153	      0.00011309	     25.35499555
      3.01729796	     -0.05707331	     -0.00075143	     -0.19825884	     -0.06139097	      0.88283235	     -0.00053019	     -0.21528365	      0.00118354	      0.00009995	     25.38333087
      3.01894729	     -0.05709854	     -0.00075344	     -0.19828383	     -0.06138903	      0.88283250	     -0.00053039	     -0.21528234	      0.00116659	      0.00008569	     25.21365567
      3.02011017	     -0.05711800	     -0.00075739	     -0.19830306	     -0.06138768	      0.88283259	     -0.00053054	     -0.21528177	      0.00115496	      0.00007488	     25.31881119
      3.02127305	     -0.05713811	     -0.00075935	     -0.19832300	     -0.06138635	      0.88283267	     -0.00053070	     -0.21528148	      0.00114394	      0.00006356	     25.25351273
      3.02302089	     -0.05716989	     -0.00076320	     -0.19835452	     -0.06138436	      0.88283277	     -0.00053095	     -0.21528158	      0.00112820	      0.00004556	     25.25918898
      3.02448329	     -0.05719758	     -0.00076506	     -0.19838202	     -0.06138272	      0.88283282	     -0.00053117	     -0.21528213	      0.00111598	      0.00002971	     25.14475839
      3.02594570	     -0.05722675	     -0.00076879	     -0.19841097	     -0.06138110	      0.88283286	     -0.00053140	     -0.21528307	      0.00110440	      0.00001316	     25.21354253
      3.02740810	     -0.05725655	     -0.00076986	     -0.19844063	     -0.06137949	      0.88283286	     -0.00053164	     -0.21528442	      0.00109384	     -0.00000388	     25.04162900
      3.02871956	     -0.05728496	     -0.00077346	     -0.19846884	     -0.06137806	      0.88283285	     -0.00053186	     -0.21528595	      0.00108482	     -0.00001961	     25.12126208
      3.03003102	     -0.05731400	     -0.00077467	     -0.19849776	     -0.06137665	      0.88283281	     -0.00053209	     -0.21528779	      0.00107664	     -0.00003562	     24.99347814
      3.03134248	     -0.05734407	     -0.00077729	     -0.19852768	     -0.06137524	      0.88283275	     -0.00053233	     -0.21528994	      0.00106903	     -0.00005194	     25.00192268
      3.03301817	     -0.05738239	     -0.00077886	     -0.19856585	     -0.06137345	      0.88283265	     -0.00053265	     -0.21529310	      0.00106047	     -0.00007302	     24.87284782
      3.03435651	     -0.05741371	     -0.00078196	     -0.19859703	     -0.06137204	      0.88283254	     -0.00053291	     -0.21529591	      0.00105430	     -0.00009000	     24.92772608
      3.03569485	     -0.05744511	     -0.00078296	     -0.19862834	     -0.06137063	      0.88283241	     -0.00053318	     -0.21529898	      0.00104900	     -0.00010691	     24.80081044
      3.03703320	     -0.05747762	     -0.00078549	     -0.19866073	     -0.06136923	      0.88283225	     -0.00053346	     -0.21530228	      0.00104428	     -0.00012375	     24.80413922
      3.03868946	     -0.05751802	     -0.00078674	     -0.19870103	     -0.06136751	      0.88283203	     -0.00053381	     -0.21530670	      0.00103956	     -0.00014430	     24.65772934
      3.04001099	     -0.05755145	     -0.00078977	     -0.19873435	     -0.06136613	      0.88283183	     -0.00053410	     -0.21531047	      0.00103642	     -0.00016049	     24.70451207
      3.04133252	     -0.05758452	     -0.00079063	     -0.19876736	     -0.06136477	      0.88283161	     -0.00053440	     -0.21531446	      0.00103415	     -0.00017634	     24.57943197
      3.04265405	     -0.05761773	     -0.00079278	     -0.19880050	     -0.06136340	      0.88283136	     -0.00053471	     -0.21531864	      0.00103247	     -0.00019188	     24.56997910
      3.04437338	     -0.05765985	     -0.00079366	     -0.19884257	     -0.06136163	      0.88283102	     -0.00053512	     -0.21532431	      0.00103146	     -0.00021148	     24.42271131
      3.04569169	     -0.05769326	     -0.00079619	     -0.19887591	     -0.06136027	      0.88283073	     -0.00053545	     -0.21532882	      0.00103130	     -0.00022606	     24.45991710
      3.04701000	     -0.05772658	     -0.00079666	     -0.19890921	     -0.06135891	      0.88283042	     -0.00053578	     -0.21533348	      0.00103200	     -0.00024015	     24.33409053
      3.04832831	     -0.05776088	     -0.00079855	     -0.19894348	     -0.06135755	      0.88283010	     -0.00053613	     -0.21533830	      0.00103330	     -0.00025380	     24.31692677
      3.05008726	     -0.05780649	     -0.00079950	     -0.19898908	     -0.06135573	      0.88282963	     -0.00053659	     -0.21534498	      0.00103625	     -0.00027119	     24.17224190
      3.05139574	     -0.05784122	     -0.00080223	     -0.19902376	     -0.06135437	      0.88282927	     -0.00053695	     -0.21535011	      0.00103912	     -0.00028354	     24.20903324
      3.05270422	     -0.05787508	     -0.00080290	     -0.19905763	     -0.06135301	      0.88282889	     -0.00053732	     -0.21535538	      0.00104281	     -0.00029529	     24.09091270
      3.05430326	     -0.05791736	     -0.00080549	     -0.19909989	     -0.06135133	      0.88282841	     -0.00053778	     -0.21536198	      0.00104808	     -0.00030892	     24.08782252
      3.05573085	     -0.05795439	     -0.00080563	     -0.19913696	     -0.06134983	      0.88282796	     -0.00053820	     -0.21536803	      0.00105373	     -0.00032033	     23.92749360
      3.05715845	     -0.05799242	     -0.00080840	     -0.19917499	     -0.06134833	      0.88282750	     -0.00053863	     -0.21537421	      0.00105994	     -0.00033112	     23.96331902
      3.05858604	     -0.05802829	     -0.00080823	     -0.19921093	     -0.06134681	      0.88282702	     -0.00053906	     -0.21538050	      0.00106711	     -0.00034115	     23.80019767
      3.06001363	     -0.05806492	     -0.00081098	     -0.19924756	     -0.06134528	      0.88282652	     -0.00053951	     -0.21538686	      0.00107479	     -0.00035049	     23.84203137
      3.06144123	     -0.05809939	     -0.00081040	     -0.19928213	     -0.06134374	      0.88282601	     -0.00053996	     -0.21539329	      0.00108338	     -0.00035902	     23.66655556
      3.06286882	     -0.05813526	     -0.00081313	     -0.19931803	     -0.06134218	      0.88282550	     -0.00054043	     -0.21539975	      0.00109241	     -0.00036690	     23.71223085
      3.06429642	     -0.05816881	     -0.00081238	     -0.19935168	     -0.06134062	      0.88282497	     -0.00054090	     -0.21540629	      0.00110232	     -0.00037401	     23.53212335
      3.06572401	     -0.05820411	     -0.00081528	     -0.19938702	     -0.06133904	      0.88282443	     -0.00054138	     -0.21541287	      0.00111265	     -0.00038052	     23.58828294
      3.06715160	     -0.05823619	     -0.00081421	     -0.19941924	     -0.06133744	      0.88282388	     -0.00054187	     -0.21541950	      0.00112388	     -0.00038630	     23.41173244
      3.06857920	     -0.05826972	     -0.00081708	     -0.19945282	     -0.06133583	      0.88282333	     -0.00054237	     -0.21542613	      0.00113551	     -0.00039151	     23.47815051
      3.07000679	     -0.05829952	     -0.00081557	     -0.19948278	     -0.06133420	      0.88282276	     -0.00054287	     -0.21543274	      0.00114797	     -0.00039604	     23.30087369
      3.07143438	     -0.05833097	     -0.00081824	     -0.19951429	     -0.06133255	      0.88282220	     -0.00054339	     -0.21543929	      0.00116073	     -0.00040007	     23.37201348
      3.07286198	     -0.05835846	     -0.00081626	     -0.19954196	     -0.06133088	      0.88282162	     -0.00054391	     -0.21544578	      0.00117429	     -0.00040350	     23.19742847
      3.07428957	     -0.05838908	     -0.00081898	     -0.19957267	     -0.06132920	      0.88282104	     -0.00054444	     -0.21545218	      0.00118809	     -0.00040652	     23.27282353
      3.07556754	     -0.05841400	     -0.00081748	     -0.19959775	     -0.06132767	      0.88282052	     -0.00054491	     -0.21545789	      0.00120110	     -0.00040880	     23.12658553
      3.07684551	     -0.05844124	     -0.00081870	     -0.19962509	     -0.06132613	      0.88282000	     -0.00054540	     -0.21546357	      0.00121438	     -0.00041081	     23.12611700
      3.07841654	     -0.05847374	     -0.00081826	     -0.19965777	     -0.06132421	      0.88281935	     -0.00054600	     -0.21547056	      0.00123138	     -0.00041290	     23.03933554
      3.07998756	     -0.05850791	     -0.00082015	     -0.19969208	     -0.06132226	      0.88281870	     -0.00054661	     -0.21547755	      0.00124891	     -0.00041469	     23.07473551
      3.08129963	     -0.05853316	     -0.00081865	     -0.19971751	     -0.06132061	      0.88281816	     -0.00054713	     -0.21548340	      0.00126420	     -0.00041586	     22.96689648
      3.08261170	     -0.05855949	     -0.00081959	     -0.19974399	     -0.06131894	      0.88281761	     -0.00054765	     -0.21548920	      0.00127979	     -0.00041680	     22.97200073
      3.08392377	     -0.05858420	     -0.00081891	     -0.19976888	     -0.06131725	      0.88281706	     -0.00054817	     -0.21549497	      0.00129588	     -0.00041744	     22.91658649
      3.08572202	     -0.05861875	     -0.00081950	     -0.19980365	     -0.06131490	      0.88281631	     -0.00054890	     -0.21550278	      0.00131852	     -0.00041788	     22.91762490
      3.08705416	     -0.05864153	     -0.00081749	     -0.19982667	     -0.06131313	      0.88281576	     -0.00054944	     -0.21550852	      0.00133589	     -0.00041783	     22.83370242
      3.08838630	     -0.05866502	     -0.00081754	     -0.19985035	     -0.06131134	      0.88281520	     -0.00054999	     -0.21551415	      0.00135356	     -0.00041748	     22.83658841
      3.08998961	     -0.05868998	     -0.00081513	     -0.19987559	     -0.06130915	      0.88281453	     -0.00055064	     -0.21552079	      0.00137545	     -0.00041659	     22.77127463
      3.09141195	     -0.05871287	     -0.00081518	     -0.19989869	     -0.06130718	      0.88281394	     -0.00055123	     -0.21552651	      0.00139519	     -0.00041540	     22.79215303
      3.09283429	     -0.05873232	     -0.00081212	     -0.19991843	     -0.06130518	      0.88281335	     -0.00055183	     -0.21553209	      0.00141545	     -0.00041376	     22.71691540
      3.09425663	     -0.05875313	     -0.00081176	     -0.19993947	     -0.06130316	      0.88281276	     -0.00055242	     -0.21553749	      0.00143593	     -0.00041176	     22.73677795
      3.09567897	     -0.05877021	     -0.00080836	     -0.19995686	     -0.06130110	      0.88281218	     -0.00055302	     -0.21554272	      0.00145690	     -0.00040935	     22.66852383
      3.09710131	     -0.05878742	     -0.00080751	     -0.19997432	     -0.06129901	      0.88281160	     -0.00055362	     -0.21554771	      0.00147808	     -0.00040660	     22.69466143
      3.09852365	     -0.05879990	     -0.00080366	     -0.19998713	     -0.06129689	      0.88281102	     -0.00055422	     -0.21555245	      0.00149968	     -0.00040339	     22.63260669
      3.09994599	     -0.05881218	     -0.00080235	     -0.19999968	     -0.06129475	      0.88281045	     -0.00055483	     -0.21555685	      0.00152138	     -0.00039976	     22.66038593
      3.10136833	     -0.05881999	     -0.00079821	     -0.20000783	     -0.06129257	      0.88280988	     -0.00055544	     -0.21556091	      0.00154337	     -0.00039561	     22.59892524
      3.10279067	     -0.05882771	     -0.00079662	     -0.20001583	     -0.06129036	      0.88280933	     -0.00055605	     -0.21556458	      0.00156535	     -0.00039096	     22.62786983
      3.10421301	     -0.05883135	     -0.00079239	     -0.20001982	     -0.06128811	      0.88280877	     -0.00055667	     -0.21556785	      0.00158752	     -0.00038573	     22.56605918
      3.10563535	     -0.05883500	     -0.00079071	     -0.20002375	     -0.06128584	      0.88280823	     -0.00055729	     -0.21557070	      0.00160959	     -0.00037998	     22.59756008
      3.10705769	     -0.05883482	     -0.00078648	     -0.20002392	     -0.06128353	      0.88280769	     -0.00055791	     -0.21557313	      0.00163178	     -0.00037364	     22.53691419
      3.10848003	     -0.05883468	     -0.00078478	     -0.20002407	     -0.06128120	      0.88280717	     -0.00055853	     -0.21557511	      0.00165373	     -0.00036680	     22.57231157
      3.10990238	     -0.05883089	     -0.00078059	     -0.20002061	     -0.06127883	      0.88280665	     -0.00055916	     -0.21557666	      0.00167568	     -0.00035937	     22.51318372
      3.11132472	     -0.05882708	     -0.00077889	     -0.20001709	     -0.06127643	      0.88280614	     -0.00055979	     -0.21557776	      0.00169734	     -0.00035145	     22.55266916
      3.11274706	     -0.05881977	     -0.00077475	     -0.20001011	     -0.06127400	      0.88280565	     -0.00056043	     -0.21557841	      0.00171894	     -0.00034299	     22.49432004
      3.11416940	     -0.05881238	     -0.00077309	     -0.20000301	     -0.06127154	      0.88280517	     -0.00056106	     -0.21557860	      0.00174015	     -0.00033409	     22.53855867
      3.11559174	     -0.05880173	     -0.00076902	     -0.19999269	     -0.06126905	      0.88280470	     -0.00056170	     -0.21557836	      0.00176123	     -0.00032468	     22.48095034
      3.11701408	     -0.05879111	     -0.00076744	     -0.19998234	     -0.06126653	      0.88280424	     -0.00056234	     -0.21557765	      0.00178187	     -0.00031489	     22.53032632
      3.11843642	     -0.05877742	     -0.00076345	     -0.19996898	     -0.06126398	      0.88280380	     -0.00056298	     -0.21557652	      0.00180235	     -0.00030468	     22.47350232
      3.11985876	     -0.05876374	     -0.00076194	     -0.19995556	     -0.06126141	      0.88280338	     -0.00056363	     -0.21557494	      0.00182231	     -0.00029417	     22.52865995
      3.12128110	     -0.05874722	     -0.00075799	     -0.19993936	     -0.06125880	      0.88280297	     -0.00056428	     -0.21557295	      0.00184206	     -0.00028332	     22.47154481
      3.12270344	     -0.05873066	     -0.00075651	     -0.19992306	     -0.06125617	      0.88280257	     -0.00056493	     -0.21557053	      0.00186125	     -0.00027225	     22.53168512
      3.12412578	     -0.05871131	     -0.00075251	     -0.19990402	     -0.06125350	      0.88280219	     -0.00056558	     -0.21556770	      0.00188017	     -0.00026091	     22.47277114
      3.12554812	     -0.05869198	     -0.00075105	     -0.19988493	     -0.06125082	      0.88280183	     -0.00056623	     -0.21556447	      0.00189847	     -0.00024944	     22.54008206
      3.12697046	     -0.05867008	     -0.00074701	     -0.19986334	     -0.06124810	      0.88280148	     -0.00056688	     -0.21556086	      0.00191647	     -0.00023780	     22.48030600
      3.12839280	     -0.05864819	     -0.00074561	     -0.19984168	     -0.06124537	      0.88280115	     -0.00056754	     -0.21555686	      0.00193382	     -0.00022615	     22.55742831
      3.12981514	     -0.05862367	     -0.00074149	     -0.19981745	     -0.06124260	      0.88280084	     -0.00056819	     -0.21555249	      0.00195088	     -0.00021439	     22.49620886
      3.13123748	     -0.05859899	     -0.00074010	     -0.19979301	     -0.06123982	      0.88280054	     -0.00056885	     -0.21554774	      0.00196722	     -0.00020268	     22.58271806
      3.13265982	     -0.05857188	     -0.00073583	     -0.19976618	     -0.06123701	      0.88280026	     -0.00056950	     -0.21554263	      0.00198319	     -0.00019093	     22.51890036
      3.13408216	     -0.05854492	     -0.00073450	     -0.19973943	     -0.06123418	      0.88280000	     -0.00057015	     -0.21553716	      0.00199839	     -0.00017930	     22.61559682
      3.13550450	     -0.05851576	     -0.00073008	     -0.19971056	     -0.06123132	      0.88279975	     -0.00057081	     -0.21553135	      0.00201326	     -0.00016770	     22.54753401
      3.13692684	     -0.05848674	     -0.00072885	     -0.19968174	     -0.06122845	      0.88279952	     -0.00057146	     -0.21552520	      0.00202731	     -0.00015629	     22.65787478
      3.13834918	     -0.05845539	     -0.00072423	     -0.19965066	     -0.06122556	      0.88279931	     -0.00057211	     -0.21551873	      0.00204103	     -0.00014496	     22.58402993
      3.13977153	     -0.05842393	     -0.00072307	     -0.19961938	     -0.06122264	      0.88279911	     -0.00057276	     -0.21551193	      0.00205389	     -0.00013388	     22.71047637
      3.14119387	     -0.05839012	     -0.00071817	     -0.19958583	     -0.06121971	      0.88279893	     -0.00057340	     -0.21550481	      0.00206644	     -0.00012290	     22.63020007
      3.14261621	     -0.05835645	     -0.00071716	     -0.19955234	     -0.06121677	      0.88279876	     -0.00057405	     -0.21549736	      0.00207808	     -0.00011225	     22.77636154
      3.14388991	     -0.05832463	     -0.00071287	     -0.19952073	     -0.06121411	      0.88279862	     -0.00057462	     -0.21549042	      0.00208824	     -0.00010286	     22.70590033
      3.14516361	     -0.05829277	     -0.00071095	     -0.19948904	     -0.06121145	      0.88279850	     -0.00057520	     -0.21548323	      0.00209771	     -0.00009377	     22.78209353
      3.14670753	     -0.05825291	     -0.00070688	     -0.19944941	     -0.06120820	      0.88279836	     -0.00057589	     -0.21547421	      0.00210864	     -0.00008306	     22.78194752
      3.14825145	     -0.05821270	     -0.00070495	     -0.19940936	     -0.06120494	      0.88279824	     -0.00057658	     -0.21546484	      0.00211866	     -0.00007281	     22.91550436
[truncated: 249,833 more chars]
