# Supplementary material for: A Neural Controller Model Considering the Vestibulospinal Tract in Human Postural Control
Source: Front Comput Neurosci. 2022 Feb 25;16:785099. doi: 10.3389/fncom.2022.785099 (PMC8913724; doi:10.3389/fncom.2022.785099)
Supplement: Supplementary file 8 [file Data_Sheet_3.zip › SimulationResults/VST+/3.947/opt_4/jiang_CoPpositon_pos.sto]

CoP
version=1
nRows=3480
nColumns=11
inDegrees=no

This file contains CoP trajectory (of origin) and orientations.

Units are S.I. units (seconds, meters, Newtons, ...)
Angles are in degrees.

endheader
time	cop-x	cop-z	cop-x-calcn-r	com-x	com-y	com-z	com-x-calcn-r	com-x-vel	com-y-vel	s_torques
      0.00061850	     -0.05969606	     -0.00092191	     -0.20088053	     -0.06407170	      0.88305628	     -0.00072912	     -0.21842175	     -0.00000500	      0.00007560	     21.73047020
      0.00123700	     -0.05887809	     -0.00084877	     -0.20006401	     -0.06407171	      0.88305636	     -0.00072911	     -0.21839507	     -0.00002565	      0.00016162	     18.97682554
      0.00225860	     -0.05812652	     -0.00079262	     -0.19931308	     -0.06407177	      0.88305660	     -0.00072906	     -0.21833640	     -0.00009401	      0.00031342	     15.75657752
      0.00357377	     -0.05781900	     -0.00078124	     -0.19900451	     -0.06407198	      0.88305714	     -0.00072898	     -0.21825989	     -0.00022297	      0.00050378	     15.92111426
      0.00594024	     -0.05799333	     -0.00081204	     -0.19917537	     -0.06407282	      0.88305867	     -0.00072877	     -0.21816242	     -0.00048802	      0.00077677	     14.87632743
      0.00700645	     -0.05810778	     -0.00082467	     -0.19928834	     -0.06407340	      0.88305955	     -0.00072865	     -0.21813662	     -0.00060421	      0.00086287	     13.75271772
      0.00830587	     -0.05820879	     -0.00083259	     -0.19938781	     -0.06407427	      0.88306072	     -0.00072850	     -0.21811559	     -0.00073808	      0.00093890	     12.65316586
      0.01042116	     -0.05826099	     -0.00083307	     -0.19943798	     -0.06407605	      0.88306279	     -0.00072821	     -0.21809574	     -0.00094148	      0.00100514	     11.69970567
      0.01159394	     -0.05824995	     -0.00082820	     -0.19942598	     -0.06407722	      0.88306398	     -0.00072803	     -0.21808850	     -0.00104872	      0.00101709	     11.32449942
      0.01276673	     -0.05822320	     -0.00082352	     -0.19939830	     -0.06407851	      0.88306517	     -0.00072785	     -0.21808246	     -0.00115377	      0.00101469	     11.14914728
      0.01465959	     -0.05817066	     -0.00081543	     -0.19934428	     -0.06408085	      0.88306707	     -0.00072753	     -0.21807397	     -0.00132016	      0.00098578	     10.97097874
      0.01609385	     -0.05813225	     -0.00081128	     -0.19930473	     -0.06408284	      0.88306846	     -0.00072728	     -0.21806819	     -0.00144475	      0.00094645	     10.94829090
      0.01752810	     -0.05810133	     -0.00080762	     -0.19927266	     -0.06408500	      0.88306978	     -0.00072702	     -0.21806294	     -0.00156803	      0.00089417	     10.92581503
      0.01896236	     -0.05807672	     -0.00080692	     -0.19924684	     -0.06408733	      0.88307102	     -0.00072675	     -0.21805832	     -0.00169039	      0.00083003	     10.96707102
      0.02039661	     -0.05806081	     -0.00080659	     -0.19922973	     -0.06408984	      0.88307215	     -0.00072648	     -0.21805437	     -0.00181131	      0.00075509	     10.99846491
      0.02183087	     -0.05805079	     -0.00080928	     -0.19921845	     -0.06409253	      0.88307318	     -0.00072621	     -0.21805117	     -0.00193100	      0.00067009	     11.05150523
      0.02326512	     -0.05804869	     -0.00081176	     -0.19921511	     -0.06409538	      0.88307407	     -0.00072593	     -0.21804874	     -0.00204882	      0.00057583	     11.09195522
      0.02469938	     -0.05805156	     -0.00081674	     -0.19921672	     -0.06409840	      0.88307482	     -0.00072565	     -0.21804712	     -0.00216495	      0.00047285	     11.12807872
      0.02613363	     -0.05806158	     -0.00082091	     -0.19922550	     -0.06410159	      0.88307542	     -0.00072537	     -0.21804631	     -0.00227868	      0.00036205	     11.15963265
      0.02756789	     -0.05807575	     -0.00082723	     -0.19923841	     -0.06410494	      0.88307586	     -0.00072509	     -0.21804636	     -0.00239019	      0.00024418	     11.18696110
      0.02900215	     -0.05809623	     -0.00083225	     -0.19925770	     -0.06410845	      0.88307612	     -0.00072481	     -0.21804728	     -0.00249876	      0.00012045	     11.22338167
      0.03043640	     -0.05811991	     -0.00083915	     -0.19928017	     -0.06411211	      0.88307620	     -0.00072453	     -0.21804912	     -0.00260456	     -0.00000808	     11.27994768
      0.03187066	     -0.05814890	     -0.00084426	     -0.19930801	     -0.06411592	      0.88307610	     -0.00072425	     -0.21805188	     -0.00270685	     -0.00013992	     11.35631774
      0.03330491	     -0.05817997	     -0.00085083	     -0.19933794	     -0.06411987	      0.88307580	     -0.00072396	     -0.21805560	     -0.00280582	     -0.00027382	     11.49321593
      0.03473917	     -0.05821519	     -0.00085532	     -0.19937209	     -0.06412396	      0.88307531	     -0.00072367	     -0.21806029	     -0.00290072	     -0.00040815	     11.64973768
      0.03617342	     -0.05825133	     -0.00086105	     -0.19940719	     -0.06412819	      0.88307463	     -0.00072338	     -0.21806596	     -0.00299179	     -0.00054154	     11.91417248
      0.03760768	     -0.05829046	     -0.00086453	     -0.19944535	     -0.06413254	      0.88307376	     -0.00072308	     -0.21807260	     -0.00307830	     -0.00067236	     12.18331887
      0.03904193	     -0.05832941	     -0.00086916	     -0.19948337	     -0.06413702	      0.88307270	     -0.00072278	     -0.21808021	     -0.00316053	     -0.00079928	     12.60645161
      0.04047619	     -0.05837027	     -0.00087150	     -0.19952337	     -0.06414161	      0.88307147	     -0.00072247	     -0.21808875	     -0.00323784	     -0.00092078	     13.00486041
      0.04191044	     -0.05841001	     -0.00087498	     -0.19956229	     -0.06414630	      0.88307007	     -0.00072216	     -0.21809819	     -0.00331058	     -0.00103570	     13.59473382
      0.04334470	     -0.05845051	     -0.00087620	     -0.19960207	     -0.06415110	      0.88306850	     -0.00072183	     -0.21810848	     -0.00337821	     -0.00114274	     14.11548374
      0.04477895	     -0.05848878	     -0.00087855	     -0.19963963	     -0.06415599	      0.88306679	     -0.00072150	     -0.21811956	     -0.00344116	     -0.00124100	     14.85590967
      0.04621321	     -0.05852725	     -0.00087890	     -0.19967749	     -0.06416097	      0.88306495	     -0.00072117	     -0.21813134	     -0.00349901	     -0.00132944	     15.48117803
      0.04764746	     -0.05856331	     -0.00088064	     -0.19971295	     -0.06416603	      0.88306298	     -0.00072082	     -0.21814377	     -0.00355229	     -0.00140743	     16.33970154
      0.04908172	     -0.05859904	     -0.00088061	     -0.19974819	     -0.06417116	      0.88306092	     -0.00072047	     -0.21815676	     -0.00360073	     -0.00147420	     17.02227194
      0.05051597	     -0.05863157	     -0.00088207	     -0.19978022	     -0.06417635	      0.88305876	     -0.00072011	     -0.21817023	     -0.00364503	     -0.00152944	     17.93200939
      0.05195023	     -0.05866302	     -0.00088190	     -0.19981127	     -0.06418161	      0.88305653	     -0.00071975	     -0.21818408	     -0.00368501	     -0.00157273	     18.60791439
      0.05338448	     -0.05869073	     -0.00088336	     -0.19983859	     -0.06418692	      0.88305425	     -0.00071938	     -0.21819822	     -0.00372148	     -0.00160408	     19.50452194
      0.05481874	     -0.05871652	     -0.00088330	     -0.19986405	     -0.06419228	      0.88305194	     -0.00071900	     -0.21821251	     -0.00375436	     -0.00162341	     20.11790875
      0.05625299	     -0.05873768	     -0.00088486	     -0.19988489	     -0.06419769	      0.88304960	     -0.00071862	     -0.21822687	     -0.00378451	     -0.00163101	     20.94323958
      0.05768725	     -0.05875679	     -0.00088475	     -0.19990374	     -0.06420314	      0.88304727	     -0.00071824	     -0.21824116	     -0.00381193	     -0.00162710	     21.44383687
      0.05912150	     -0.05877211	     -0.00088626	     -0.19991881	     -0.06420862	      0.88304494	     -0.00071785	     -0.21825533	     -0.00383749	     -0.00161222	     22.14287887
      0.06055576	     -0.05878613	     -0.00088595	     -0.19993262	     -0.06421414	      0.88304265	     -0.00071745	     -0.21826929	     -0.00386122	     -0.00158684	     22.49113047
      0.06199001	     -0.05879642	     -0.00088725	     -0.19994270	     -0.06421970	      0.88304039	     -0.00071706	     -0.21828301	     -0.00388396	     -0.00155176	     23.04876363
      0.06342427	     -0.05880550	     -0.00088677	     -0.19995162	     -0.06422528	      0.88303820	     -0.00071665	     -0.21829644	     -0.00390570	     -0.00150772	     23.24796901
      0.06485852	     -0.05881050	     -0.00088813	     -0.19995643	     -0.06423090	      0.88303607	     -0.00071625	     -0.21830953	     -0.00392723	     -0.00145558	     23.66001290
      0.06629278	     -0.05881408	     -0.00088771	     -0.19995986	     -0.06423655	      0.88303403	     -0.00071584	     -0.21832219	     -0.00394854	     -0.00139616	     23.70795683
      0.06772703	     -0.05881320	     -0.00088898	     -0.19995879	     -0.06424223	      0.88303207	     -0.00071542	     -0.21833439	     -0.00397039	     -0.00133039	     23.97674346
      0.06916129	     -0.05881114	     -0.00088811	     -0.19995659	     -0.06424794	      0.88303021	     -0.00071500	     -0.21834606	     -0.00399269	     -0.00125920	     23.89251782
      0.07059554	     -0.05880580	     -0.00088919	     -0.19995108	     -0.06425368	      0.88302846	     -0.00071458	     -0.21835721	     -0.00401609	     -0.00118355	     24.04150798
      0.07202980	     -0.05880011	     -0.00088806	     -0.19994524	     -0.06425946	      0.88302682	     -0.00071416	     -0.21836781	     -0.00404046	     -0.00110448	     23.85848363
      0.07346405	     -0.05879121	     -0.00088906	     -0.19993615	     -0.06426527	      0.88302529	     -0.00071373	     -0.21837787	     -0.00406634	     -0.00102288	     23.92323919
      0.07489831	     -0.05878198	     -0.00088779	     -0.19992675	     -0.06427112	      0.88302389	     -0.00071330	     -0.21838737	     -0.00409355	     -0.00093979	     23.66663015
      0.07633256	     -0.05876958	     -0.00088900	     -0.19991412	     -0.06427702	      0.88302260	     -0.00071286	     -0.21839631	     -0.00412253	     -0.00085602	     23.67905161
      0.07776682	     -0.05875626	     -0.00088759	     -0.19990062	     -0.06428295	      0.88302143	     -0.00071242	     -0.21840467	     -0.00415307	     -0.00077254	     23.38199273
      0.07920107	     -0.05873971	     -0.00088883	     -0.19988381	     -0.06428893	      0.88302038	     -0.00071198	     -0.21841246	     -0.00418554	     -0.00069006	     23.36552985
      0.08063533	     -0.05872415	     -0.00088748	     -0.19986802	     -0.06429496	      0.88301945	     -0.00071153	     -0.21841968	     -0.00421990	     -0.00060953	     23.20700313
      0.08206958	     -0.05871305	     -0.00089026	     -0.19985657	     -0.06430104	      0.88301863	     -0.00071108	     -0.21842648	     -0.00425859	     -0.00053175	     23.48152226
      0.08350384	     -0.05872903	     -0.00089224	     -0.19987211	     -0.06430718	      0.88301792	     -0.00071063	     -0.21843345	     -0.00430563	     -0.00045844	     23.39592728
      0.08478700	     -0.05877817	     -0.00089826	     -0.19992070	     -0.06431273	      0.88301737	     -0.00071023	     -0.21844088	     -0.00435673	     -0.00039867	     23.62374264
      0.08607017	     -0.05886057	     -0.00090231	     -0.20000250	     -0.06431836	      0.88301690	     -0.00070981	     -0.21845041	     -0.00441495	     -0.00034668	     23.76535524
      0.08763797	     -0.05898640	     -0.00090613	     -0.20012758	     -0.06432534	      0.88301639	     -0.00070930	     -0.21846564	     -0.00449226	     -0.00029610	     24.24039925
      0.08920577	     -0.05911574	     -0.00090391	     -0.20025627	     -0.06433245	      0.88301596	     -0.00070879	     -0.21848462	     -0.00457169	     -0.00026096	     24.60027469
      0.09052643	     -0.05921161	     -0.00090066	     -0.20035165	     -0.06433853	      0.88301563	     -0.00070834	     -0.21850279	     -0.00463817	     -0.00024286	     25.19638062
      0.09184709	     -0.05929167	     -0.00089299	     -0.20043131	     -0.06434470	      0.88301531	     -0.00070790	     -0.21852214	     -0.00470290	     -0.00023417	     25.49093669
      0.09316774	     -0.05935576	     -0.00088468	     -0.20049505	     -0.06435095	      0.88301501	     -0.00070745	     -0.21854200	     -0.00476547	     -0.00023346	     25.87845077
      0.09496552	     -0.05942574	     -0.00087096	     -0.20056461	     -0.06435959	      0.88301458	     -0.00070685	     -0.21856905	     -0.00484629	     -0.00024294	     26.08423837
      0.09632256	     -0.05947128	     -0.00086261	     -0.20060984	     -0.06436621	      0.88301424	     -0.00070639	     -0.21858921	     -0.00490358	     -0.00025644	     26.40915910
      0.09767960	     -0.05951544	     -0.00085361	     -0.20065371	     -0.06437290	      0.88301388	     -0.00070594	     -0.21860910	     -0.00495710	     -0.00027440	     26.43366775
      0.09903664	     -0.05956017	     -0.00084725	     -0.20069813	     -0.06437966	      0.88301349	     -0.00070550	     -0.21862880	     -0.00500674	     -0.00029608	     26.62376129
      0.10081829	     -0.05962284	     -0.00084007	     -0.20076041	     -0.06438863	      0.88301294	     -0.00070493	     -0.21865449	     -0.00506571	     -0.00032949	     26.65601673
      0.10216643	     -0.05967472	     -0.00083856	     -0.20081195	     -0.06439549	      0.88301248	     -0.00070451	     -0.21867394	     -0.00510575	     -0.00035801	     26.89750353
      0.10351457	     -0.05973182	     -0.00083701	     -0.20086874	     -0.06440240	      0.88301197	     -0.00070411	     -0.21869351	     -0.00514178	     -0.00038925	     26.89771875
      0.10515276	     -0.05980894	     -0.00083899	     -0.20094546	     -0.06441085	      0.88301130	     -0.00070363	     -0.21871761	     -0.00518043	     -0.00043059	     27.07856587
      0.10679095	     -0.05989484	     -0.00084067	     -0.20103100	     -0.06441937	      0.88301056	     -0.00070317	     -0.21874220	     -0.00521356	     -0.00047563	     26.98656089
      0.10803436	     -0.05996671	     -0.00084588	     -0.20110255	     -0.06442587	      0.88300995	     -0.00070284	     -0.21876130	     -0.00523525	     -0.00051192	     27.11650903
      0.10927777	     -0.06004361	     -0.00084980	     -0.20117919	     -0.06443239	      0.88300929	     -0.00070251	     -0.21878085	     -0.00525403	     -0.00055014	     27.06450940
      0.11104651	     -0.06016167	     -0.00085746	     -0.20129688	     -0.06444170	      0.88300826	     -0.00070207	     -0.21880952	     -0.00527608	     -0.00060731	     27.03785737
      0.11259492	     -0.06027193	     -0.00086298	     -0.20140688	     -0.06444988	      0.88300728	     -0.00070169	     -0.21883552	     -0.00529113	     -0.00065964	     26.86809894
      0.11414332	     -0.06038841	     -0.00087030	     -0.20152312	     -0.06445808	      0.88300622	     -0.00070133	     -0.21886242	     -0.00530253	     -0.00071343	     26.77472358
      0.11569172	     -0.06050838	     -0.00087406	     -0.20164294	     -0.06446630	      0.88300507	     -0.00070097	     -0.21889024	     -0.00531058	     -0.00076841	     26.49768037
      0.11703813	     -0.06061621	     -0.00087961	     -0.20175063	     -0.06447345	      0.88300400	     -0.00070067	     -0.21891517	     -0.00531504	     -0.00081645	     26.34241943
      0.11838455	     -0.06072509	     -0.00088174	     -0.20185946	     -0.06448061	      0.88300287	     -0.00070037	     -0.21894076	     -0.00531736	     -0.00086444	     26.06228422
      0.12002234	     -0.06085929	     -0.00088489	     -0.20199362	     -0.06448932	      0.88300141	     -0.00070002	     -0.21897275	     -0.00531752	     -0.00092191	     25.76081126
      0.12166012	     -0.06099263	     -0.00088444	     -0.20212701	     -0.06449803	      0.88299985	     -0.00069967	     -0.21900559	     -0.00531509	     -0.00097784	     25.36488831
      0.12303143	     -0.06110275	     -0.00088561	     -0.20223718	     -0.06450531	      0.88299848	     -0.00069938	     -0.21903368	     -0.00531115	     -0.00102248	     25.06706574
      0.12440273	     -0.06121072	     -0.00088372	     -0.20234527	     -0.06451259	      0.88299705	     -0.00069909	     -0.21906227	     -0.00530579	     -0.00106503	     24.70559034
      0.12605530	     -0.06133914	     -0.00088258	     -0.20247383	     -0.06452136	      0.88299525	     -0.00069874	     -0.21909728	     -0.00529745	     -0.00111277	     24.31777659
      0.12770787	     -0.06146121	     -0.00087814	     -0.20259612	     -0.06453010	      0.88299338	     -0.00069840	     -0.21913273	     -0.00528740	     -0.00115640	     23.89535813
      0.12906036	     -0.06155707	     -0.00087717	     -0.20269214	     -0.06453725	      0.88299179	     -0.00069812	     -0.21916192	     -0.00527781	     -0.00118813	     23.55748581
      0.13041285	     -0.06164758	     -0.00087377	     -0.20278285	     -0.06454438	      0.88299016	     -0.00069785	     -0.21919119	     -0.00526747	     -0.00121644	     23.20356082
      0.13211426	     -0.06175754	     -0.00087111	     -0.20289306	     -0.06455333	      0.88298807	     -0.00069751	     -0.21922798	     -0.00525328	     -0.00124644	     22.78804467
      0.13381568	     -0.06185929	     -0.00086572	     -0.20299510	     -0.06456225	      0.88298592	     -0.00069718	     -0.21926457	     -0.00523821	     -0.00127033	     22.39431566
      0.13514369	     -0.06193675	     -0.00086469	     -0.20307275	     -0.06456920	      0.88298423	     -0.00069692	     -0.21929284	     -0.00522552	     -0.00128393	     22.04650150
      0.13647170	     -0.06200877	     -0.00086131	     -0.20314499	     -0.06457613	      0.88298252	     -0.00069667	     -0.21932082	     -0.00521247	     -0.00129376	     21.74686397
      0.13823458	     -0.06210093	     -0.00085884	     -0.20323742	     -0.06458531	      0.88298023	     -0.00069635	     -0.21935734	     -0.00519423	     -0.00130049	     21.37083994
      0.13999746	     -0.06218577	     -0.00085416	     -0.20332258	     -0.06459445	      0.88297794	     -0.00069604	     -0.21939310	     -0.00517529	     -0.00130053	     21.05146839
      0.14128965	     -0.06224814	     -0.00085443	     -0.20338512	     -0.06460112	      0.88297626	     -0.00069582	     -0.21941875	     -0.00516062	     -0.00129576	     20.74246369
      0.14258185	     -0.06230677	     -0.00085256	     -0.20344395	     -0.06460778	      0.88297459	     -0.00069561	     -0.21944394	     -0.00514573	     -0.00128777	     20.50054374
      0.14443060	     -0.06239004	     -0.00085197	     -0.20352748	     -0.06461728	      0.88297222	     -0.00069532	     -0.21947917	     -0.00512367	     -0.00127044	     20.15978998
      0.14600351	     -0.06245642	     -0.00085004	     -0.20359412	     -0.06462532	      0.88297024	     -0.00069509	     -0.21950840	     -0.00510438	     -0.00125075	     19.89569535
      0.14757643	     -0.06252360	     -0.00085080	     -0.20366151	     -0.06463333	      0.88296829	     -0.00069487	     -0.21953689	     -0.00508429	     -0.00122641	     19.57055023
      0.14914934	     -0.06258413	     -0.00084858	     -0.20372230	     -0.06464131	      0.88296638	     -0.00069466	     -0.21956468	     -0.00506398	     -0.00119831	     19.37005508
      0.15072226	     -0.06264775	     -0.00085031	     -0.20378612	     -0.06464926	      0.88296452	     -0.00069447	     -0.21959169	     -0.00504275	     -0.00116642	     19.06371336
      0.15229517	     -0.06270282	     -0.00084745	     -0.20384148	     -0.06465718	      0.88296271	     -0.00069428	     -0.21961803	     -0.00502127	     -0.00113170	     18.87455574
      0.15366091	     -0.06275547	     -0.00084933	     -0.20389430	     -0.06466402	      0.88296119	     -0.00069414	     -0.21964030	     -0.00500182	     -0.00109917	     18.61204920
      0.15502665	     -0.06280264	     -0.00084816	     -0.20394171	     -0.06467084	      0.88295971	     -0.00069400	     -0.21966210	     -0.00498209	     -0.00106526	     18.42832546
      0.15672898	     -0.06286276	     -0.00084875	     -0.20400209	     -0.06467930	      0.88295794	     -0.00069384	     -0.21968859	     -0.00495654	     -0.00102107	     18.14068332
      0.15843132	     -0.06291689	     -0.00084647	     -0.20405654	     -0.06468772	      0.88295624	     -0.00069369	     -0.21971440	     -0.00493056	     -0.00097603	     18.02886922
      0.15983776	     -0.06296500	     -0.00084785	     -0.20410486	     -0.06469463	      0.88295489	     -0.00069358	     -0.21973518	     -0.00490776	     -0.00093756	     17.70549695
      0.16124421	     -0.06300778	     -0.00084625	     -0.20414791	     -0.06470152	      0.88295360	     -0.00069348	     -0.21975556	     -0.00488474	     -0.00089948	     17.56804605
      0.16294425	     -0.06306247	     -0.00084656	     -0.20420290	     -0.06470980	      0.88295211	     -0.00069337	     -0.21977965	     -0.00485563	     -0.00085358	     17.30284440
      0.16464429	     -0.06310973	     -0.00084347	     -0.20425052	     -0.06471803	      0.88295070	     -0.00069327	     -0.21980324	     -0.00482597	     -0.00080904	     17.24981277
      0.16601388	     -0.06315065	     -0.00084430	     -0.20429168	     -0.06472462	      0.88294961	     -0.00069321	     -0.21982180	     -0.00480067	     -0.00077338	     16.95754420
      0.16738346	     -0.06318278	     -0.00084193	     -0.20432413	     -0.06473118	      0.88294858	     -0.00069315	     -0.21983994	     -0.00477527	     -0.00073927	     16.86954359
      0.16913833	     -0.06322094	     -0.00084068	     -0.20436265	     -0.06473953	      0.88294732	     -0.00069308	     -0.21986239	     -0.00474176	     -0.00069715	     16.68308975
      0.17089320	     -0.06324478	     -0.00083628	     -0.20438691	     -0.06474782	      0.88294613	     -0.00069303	     -0.21988383	     -0.00470829	     -0.00065750	     16.71914595
      0.17223481	     -0.06326269	     -0.00083650	     -0.20440508	     -0.06475412	      0.88294527	     -0.00069300	     -0.21989934	     -0.00468195	     -0.00062763	     16.47517695
      0.17357643	     -0.06327079	     -0.00083399	     -0.20441348	     -0.06476038	      0.88294444	     -0.00069298	     -0.21991408	     -0.00465632	     -0.00059938	     16.43233843
      0.17538219	     -0.06327931	     -0.00083254	     -0.20442237	     -0.06476876	      0.88294340	     -0.00069297	     -0.21993260	     -0.00462226	     -0.00056330	     16.33815216
      0.17718795	     -0.06327758	     -0.00082849	     -0.20442103	     -0.06477708	      0.88294241	     -0.00069297	     -0.21994970	     -0.00458853	     -0.00052945	     16.20680067
      0.17852846	     -0.06327997	     -0.00082930	     -0.20442365	     -0.06478321	      0.88294171	     -0.00069298	     -0.21996144	     -0.00456390	     -0.00050609	     16.17564496
      0.17986896	     -0.06327593	     -0.00082747	     -0.20441987	     -0.06478931	      0.88294105	     -0.00069299	     -0.21997250	     -0.00453919	     -0.00048453	     16.14284364
      0.18170692	     -0.06327194	     -0.00082725	     -0.20441619	     -0.06479763	      0.88294019	     -0.00069303	     -0.21998653	     -0.00450492	     -0.00045800	     16.06727260
      0.18333186	     -0.06326149	     -0.00082521	     -0.20440605	     -0.06480492	      0.88293946	     -0.00069306	     -0.21999796	     -0.00447454	     -0.00043811	     16.13814743
      0.18495680	     -0.06325709	     -0.00082714	     -0.20440190	     -0.06481217	      0.88293876	     -0.00069311	     -0.22000841	     -0.00444306	     -0.00042111	     16.01466001
      0.18637476	     -0.06324379	     -0.00082547	     -0.20438887	     -0.06481845	      0.88293817	     -0.00069316	     -0.22001688	     -0.00441574	     -0.00040943	     16.11959188
      0.18779272	     -0.06323589	     -0.00082693	     -0.20438119	     -0.06482469	      0.88293760	     -0.00069322	     -0.22002466	     -0.00438758	     -0.00040020	     16.08223938
      0.18921069	     -0.06322351	     -0.00082692	     -0.20436906	     -0.06483089	      0.88293704	     -0.00069328	     -0.22003186	     -0.00435931	     -0.00039378	     16.15008433
      0.19112073	     -0.06321003	     -0.00082883	     -0.20435589	     -0.06483918	      0.88293629	     -0.00069336	     -0.22004061	     -0.00432028	     -0.00038890	     16.09149388
      0.19263629	     -0.06319197	     -0.00082815	     -0.20433811	     -0.06484570	      0.88293570	     -0.00069343	     -0.22004689	     -0.00428962	     -0.00038830	     16.26888661
      0.19415186	     -0.06318030	     -0.00083013	     -0.20432668	     -0.06485218	      0.88293511	     -0.00069351	     -0.22005254	     -0.00425818	     -0.00039000	     16.23864467
      0.19566743	     -0.06316176	     -0.00082961	     -0.20430843	     -0.06485861	      0.88293452	     -0.00069359	     -0.22005768	     -0.00422704	     -0.00039417	     16.36872883
      0.19718300	     -0.06314708	     -0.00083100	     -0.20429400	     -0.06486499	      0.88293391	     -0.00069366	     -0.22006226	     -0.00419547	     -0.00040000	     16.34749312
      0.19869857	     -0.06312637	     -0.00083034	     -0.20427359	     -0.06487133	      0.88293330	     -0.00069374	     -0.22006637	     -0.00416437	     -0.00040773	     16.50013465
      0.20021414	     -0.06310804	     -0.00083108	     -0.20425553	     -0.06487762	      0.88293268	     -0.00069382	     -0.22006996	     -0.00413293	     -0.00041643	     16.48412687
      0.20172971	     -0.06308368	     -0.00083013	     -0.20423147	     -0.06488386	      0.88293204	     -0.00069390	     -0.22007307	     -0.00410207	     -0.00042633	     16.64753260
      0.20358855	     -0.06305642	     -0.00083058	     -0.20420456	     -0.06489145	      0.88293124	     -0.00069399	     -0.22007614	     -0.00406374	     -0.00043888	     16.58171666
      0.20501195	     -0.06302395	     -0.00082813	     -0.20417240	     -0.06489721	      0.88293060	     -0.00069406	     -0.22007800	     -0.00403540	     -0.00044878	     16.82842149
      0.20643535	     -0.06299631	     -0.00082786	     -0.20414503	     -0.06490293	      0.88292996	     -0.00069413	     -0.22007927	     -0.00400678	     -0.00045853	     16.88657200
      0.20817320	     -0.06295306	     -0.00082519	     -0.20410215	     -0.06490987	      0.88292915	     -0.00069421	     -0.22008017	     -0.00397222	     -0.00046964	     17.00669219
      0.20991104	     -0.06291313	     -0.00082548	     -0.20406253	     -0.06491674	      0.88292833	     -0.00069428	     -0.22008017	     -0.00393830	     -0.00047987	     17.18906610
      0.21123225	     -0.06287104	     -0.00082201	     -0.20402075	     -0.06492193	      0.88292769	     -0.00069434	     -0.22007968	     -0.00391253	     -0.00048607	     17.22563755
      0.21255346	     -0.06283305	     -0.00082112	     -0.20398302	     -0.06492708	      0.88292704	     -0.00069440	     -0.22007863	     -0.00388728	     -0.00049152	     17.33306497
      0.21440295	     -0.06277283	     -0.00081810	     -0.20392318	     -0.06493424	      0.88292613	     -0.00069447	     -0.22007636	     -0.00385242	     -0.00049706	     17.48487261
      0.21606722	     -0.06272099	     -0.00081756	     -0.20387164	     -0.06494062	      0.88292530	     -0.00069453	     -0.22007347	     -0.00382167	     -0.00050000	     17.63929094
      0.21773149	     -0.06265917	     -0.00081311	     -0.20381018	     -0.06494696	      0.88292447	     -0.00069459	     -0.22006991	     -0.00379126	     -0.00050052	     17.74130662
      0.21904147	     -0.06261718	     -0.00081375	     -0.20376839	     -0.06495191	      0.88292381	     -0.00069464	     -0.22006657	     -0.00376794	     -0.00049954	     17.88209561
      0.22035145	     -0.06256968	     -0.00081170	     -0.20372113	     -0.06495683	      0.88292316	     -0.00069468	     -0.22006287	     -0.00374480	     -0.00049715	     17.99486423
      0.22216471	     -0.06250651	     -0.00081076	     -0.20365827	     -0.06496359	      0.88292226	     -0.00069473	     -0.22005713	     -0.00371335	     -0.00049174	     18.18085670
      0.22397797	     -0.06243856	     -0.00080731	     -0.20359065	     -0.06497030	      0.88292138	     -0.00069478	     -0.22005077	     -0.00368221	     -0.00048372	     18.29259195
      0.22529185	     -0.06239461	     -0.00080849	     -0.20354688	     -0.06497512	      0.88292074	     -0.00069482	     -0.22004576	     -0.00366026	     -0.00047651	     18.46812176
      0.22660573	     -0.06234613	     -0.00080695	     -0.20349861	     -0.06497992	      0.88292012	     -0.00069485	     -0.22004049	     -0.00363840	     -0.00046816	     18.59418579
      0.22844249	     -0.06228124	     -0.00080679	     -0.20343398	     -0.06498657	      0.88291928	     -0.00069488	     -0.22003264	     -0.00360828	     -0.00045473	     18.78368415
      0.23006970	     -0.06221963	     -0.00080437	     -0.20337263	     -0.06499242	      0.88291855	     -0.00069491	     -0.22002529	     -0.00358209	     -0.00044142	     18.96189330
      0.23169692	     -0.06216501	     -0.00080625	     -0.20331818	     -0.06499823	      0.88291784	     -0.00069493	     -0.22001750	     -0.00355630	     -0.00042690	     19.14148186
      0.23300784	     -0.06211391	     -0.00080356	     -0.20326731	     -0.06500288	      0.88291729	     -0.00069494	     -0.22001103	     -0.00353590	     -0.00041449	     19.25427991
      0.23431877	     -0.06206762	     -0.00080384	     -0.20322116	     -0.06500750	      0.88291675	     -0.00069495	     -0.22000430	     -0.00351589	     -0.00040179	     19.42360802
      0.23608109	     -0.06200280	     -0.00080224	     -0.20315658	     -0.06501367	      0.88291606	     -0.00069495	     -0.21999495	     -0.00348943	     -0.00038426	     19.60332497
      0.23784340	     -0.06194213	     -0.00080355	     -0.20309609	     -0.06501980	      0.88291540	     -0.00069494	     -0.21998523	     -0.00346387	     -0.00036674	     19.92800423
      0.23911234	     -0.06189354	     -0.00080080	     -0.20304769	     -0.06502418	      0.88291494	     -0.00069493	     -0.21997808	     -0.00344555	     -0.00035394	     19.97199492
      0.24038129	     -0.06184844	     -0.00080067	     -0.20300273	     -0.06502854	      0.88291450	     -0.00069491	     -0.21997074	     -0.00342781	     -0.00034147	     20.15704572
      0.24222471	     -0.06178141	     -0.00079876	     -0.20293592	     -0.06503484	      0.88291389	     -0.00069488	     -0.21995985	     -0.00340257	     -0.00032383	     20.37866082
      0.24377775	     -0.06172653	     -0.00079878	     -0.20288119	     -0.06504011	      0.88291340	     -0.00069484	     -0.21995043	     -0.00338194	     -0.00030953	     20.62216498
      0.24533079	     -0.06166880	     -0.00079600	     -0.20282364	     -0.06504534	      0.88291293	     -0.00069478	     -0.21994084	     -0.00336176	     -0.00029585	     20.78620855
      0.24688383	     -0.06161412	     -0.00079639	     -0.20276910	     -0.06505055	      0.88291248	     -0.00069472	     -0.21993102	     -0.00334226	     -0.00028284	     21.06484002
      0.24843687	     -0.06155527	     -0.00079247	     -0.20271044	     -0.06505573	      0.88291205	     -0.00069465	     -0.21992104	     -0.00332310	     -0.00027053	     21.19147640
      0.24975674	     -0.06150841	     -0.00079303	     -0.20266368	     -0.06506010	      0.88291170	     -0.00069458	     -0.21991238	     -0.00330755	     -0.00026079	     21.47027235
      0.25107661	     -0.06145933	     -0.00079083	     -0.20261473	     -0.06506446	      0.88291136	     -0.00069451	     -0.21990360	     -0.00329230	     -0.00025166	     21.62868353
      0.25276195	     -0.06139807	     -0.00078992	     -0.20255360	     -0.06506999	      0.88291094	     -0.00069440	     -0.21989221	     -0.00327380	     -0.00024102	     21.94433618
      0.25444729	     -0.06133494	     -0.00078642	     -0.20249063	     -0.06507549	      0.88291055	     -0.00069427	     -0.21988064	     -0.00325618	     -0.00023148	     22.13354566
      0.25574904	     -0.06128845	     -0.00078682	     -0.20244420	     -0.06507972	      0.88291025	     -0.00069417	     -0.21987156	     -0.00324359	     -0.00022492	     22.43813145
      0.25705078	     -0.06124094	     -0.00078484	     -0.20239678	     -0.06508394	      0.88290996	     -0.00069405	     -0.21986240	     -0.00323156	     -0.00021909	     22.62278825
      0.25877969	     -0.06118027	     -0.00078395	     -0.20233619	     -0.06508951	      0.88290959	     -0.00069389	     -0.21985015	     -0.00321683	     -0.00021262	     22.99154703
      0.26050861	     -0.06111996	     -0.00078047	     -0.20227600	     -0.06509506	      0.88290922	     -0.00069371	     -0.21983786	     -0.00320308	     -0.00020756	     23.20215459
      0.26173660	     -0.06107983	     -0.00078117	     -0.20223589	     -0.06509899	      0.88290897	     -0.00069357	     -0.21982913	     -0.00319428	     -0.00020487	     23.54497186
      0.26296459	     -0.06103999	     -0.00077967	     -0.20219609	     -0.06510291	      0.88290872	     -0.00069342	     -0.21982044	     -0.00318582	     -0.00020294	     23.75974206
      0.26481298	     -0.06098355	     -0.00077870	     -0.20213968	     -0.06510878	      0.88290835	     -0.00069319	     -0.21980749	     -0.00317405	     -0.00020152	     24.18143802
      0.26635668	     -0.06093855	     -0.00077657	     -0.20209474	     -0.06511368	      0.88290804	     -0.00069297	     -0.21979688	     -0.00316473	     -0.00020158	     24.43206983
      0.26790037	     -0.06089688	     -0.00077663	     -0.20205307	     -0.06511855	      0.88290772	     -0.00069275	     -0.21978648	     -0.00315610	     -0.00020283	     24.86833471
      0.26944406	     -0.06085652	     -0.00077372	     -0.20201276	     -0.06512342	      0.88290741	     -0.00069251	     -0.21977636	     -0.00314749	     -0.00020502	     25.06163093
      0.27080213	     -0.06082446	     -0.00077415	     -0.20198068	     -0.06512769	      0.88290713	     -0.00069229	     -0.21976770	     -0.00314042	     -0.00020773	     25.47943182
      0.27216019	     -0.06079346	     -0.00077210	     -0.20194972	     -0.06513195	      0.88290684	     -0.00069206	     -0.21975931	     -0.00313322	     -0.00021098	     25.69169491
      0.27351825	     -0.06076469	     -0.00077129	     -0.20192096	     -0.06513620	      0.88290656	     -0.00069181	     -0.21975121	     -0.00312622	     -0.00021479	     26.03330644
      0.27533601	     -0.06072889	     -0.00076844	     -0.20188519	     -0.06514187	      0.88290616	     -0.00069147	     -0.21974086	     -0.00311671	     -0.00022053	     26.33762625
      0.27671533	     -0.06070388	     -0.00076818	     -0.20186018	     -0.06514617	      0.88290585	     -0.00069120	     -0.21973340	     -0.00310968	     -0.00022536	     26.74709149
      0.27809464	     -0.06068075	     -0.00076563	     -0.20183709	     -0.06515045	      0.88290554	     -0.00069092	     -0.21972637	     -0.00310241	     -0.00023033	     26.94857725
      0.27947396	     -0.06066128	     -0.00076432	     -0.20181763	     -0.06515473	      0.88290522	     -0.00069063	     -0.21971980	     -0.00309524	     -0.00023551	     27.28492543
      0.28127744	     -0.06064031	     -0.00076081	     -0.20179672	     -0.06516030	      0.88290479	     -0.00069023	     -0.21971196	     -0.00308553	     -0.00024245	     27.53757782
      0.28262643	     -0.06062932	     -0.00076014	     -0.20178573	     -0.06516446	      0.88290445	     -0.00068992	     -0.21970669	     -0.00307833	     -0.00024796	     27.92723039
      0.28397542	     -0.06062110	     -0.00075724	     -0.20177756	     -0.06516860	      0.88290412	     -0.00068960	     -0.21970200	     -0.00307069	     -0.00025375	     28.08886138
      0.28563473	     -0.06061665	     -0.00075530	     -0.20177314	     -0.06517369	      0.88290369	     -0.00068920	     -0.21969704	     -0.00306112	     -0.00026161	     28.49270763
      0.28711614	     -0.06061739	     -0.00075159	     -0.20177395	     -0.06517822	      0.88290330	     -0.00068883	     -0.21969344	     -0.00305185	     -0.00026938	     28.59384021
      0.28859756	     -0.06062408	     -0.00075049	     -0.20178066	     -0.06518273	      0.88290289	     -0.00068845	     -0.21969068	     -0.00304231	     -0.00027814	     29.01698504
      0.29007897	     -0.06063549	     -0.00074686	     -0.20179215	     -0.06518723	      0.88290247	     -0.00068805	     -0.21968882	     -0.00303175	     -0.00028791	     29.06126929
      0.29156038	     -0.06065268	     -0.00074647	     -0.20180935	     -0.06519172	      0.88290204	     -0.00068766	     -0.21968790	     -0.00302072	     -0.00029900	     29.50387657
      0.29304180	     -0.06067533	     -0.00074310	     -0.20183208	     -0.06519618	      0.88290158	     -0.00068725	     -0.21968801	     -0.00300841	     -0.00031137	     29.47239935
      0.29452321	     -0.06070396	     -0.00074331	     -0.20186073	     -0.06520063	      0.88290111	     -0.00068683	     -0.21968917	     -0.00299545	     -0.00032535	     29.93931024
      0.29600462	     -0.06073690	     -0.00074012	     -0.20189376	     -0.06520506	      0.88290062	     -0.00068641	     -0.21969140	     -0.00298090	     -0.00034082	     29.83119341
      0.29748604	     -0.06077509	     -0.00074103	     -0.20193198	     -0.06520946	      0.88290010	     -0.00068598	     -0.21969469	     -0.00296554	     -0.00035803	     30.32789067
      0.29881911	     -0.06081292	     -0.00073906	     -0.20196990	     -0.06521340	      0.88289961	     -0.00068559	     -0.21969855	     -0.00295024	     -0.00037477	     30.20565219
      0.30015219	     -0.06085524	     -0.00073970	     -0.20201226	     -0.06521733	      0.88289910	     -0.00068519	     -0.21970326	     -0.00293419	     -0.00039276	     30.45656234
      0.30176393	     -0.06091145	     -0.00073911	     -0.20206857	     -0.06522204	      0.88289845	     -0.00068471	     -0.21971012	     -0.00291325	     -0.00041600	     30.45921863
      0.30337568	     -0.06097348	     -0.00074105	     -0.20213065	     -0.06522672	      0.88289776	     -0.00068421	     -0.21971824	     -0.00289107	     -0.00044086	     30.80139503
      0.30474713	     -0.06103017	     -0.00074051	     -0.20218745	     -0.06523067	      0.88289714	     -0.00068379	     -0.21972614	     -0.00287073	     -0.00046305	     30.64252528
      0.30611859	     -0.06109100	     -0.00074244	     -0.20224833	     -0.06523459	      0.88289649	     -0.00068336	     -0.21973495	     -0.00284957	     -0.00048615	     30.85384439
      0.30749004	     -0.06115564	     -0.00074342	     -0.20231306	     -0.06523848	      0.88289581	     -0.00068292	     -0.21974467	     -0.00282718	     -0.00050990	     30.81930947
      0.30932083	     -0.06124744	     -0.00074638	     -0.20240497	     -0.06524363	      0.88289484	     -0.00068234	     -0.21975903	     -0.00279581	     -0.00054242	     31.02794384
      0.31072074	     -0.06132135	     -0.00074684	     -0.20247902	     -0.06524753	      0.88289407	     -0.00068188	     -0.21977105	     -0.00277026	     -0.00056760	     30.85315819
      0.31212064	     -0.06139896	     -0.00074930	     -0.20255672	     -0.06525139	      0.88289326	     -0.00068142	     -0.21978397	     -0.00274380	     -0.00059291	     30.99757142
      0.31352055	     -0.06148034	     -0.00075035	     -0.20263825	     -0.06525521	      0.88289241	     -0.00068095	     -0.21979780	     -0.00271599	     -0.00061808	     30.90596764
      0.31534044	     -0.06159114	     -0.00075313	     -0.20274923	     -0.06526012	      0.88289125	     -0.00068034	     -0.21981710	     -0.00267822	     -0.00065046	     31.05003457
      0.31672944	     -0.06167892	     -0.00075310	     -0.20283719	     -0.06526382	      0.88289033	     -0.00067986	     -0.21983281	     -0.00264769	     -0.00067465	     30.83053310
      0.31811844	     -0.06176975	     -0.00075491	     -0.20292820	     -0.06526747	      0.88288938	     -0.00067938	     -0.21984934	     -0.00261609	     -0.00069835	     30.91691897
      0.31979364	     -0.06188266	     -0.00075520	     -0.20304137	     -0.06527182	      0.88288819	     -0.00067879	     -0.21987032	     -0.00257590	     -0.00072601	     30.73901060
      0.32146883	     -0.06199925	     -0.00075802	     -0.20315820	     -0.06527610	      0.88288695	     -0.00067819	     -0.21989238	     -0.00253399	     -0.00075257	     30.96755651
      0.32275021	     -0.06208980	     -0.00075723	     -0.20324900	     -0.06527933	      0.88288597	     -0.00067773	     -0.21990996	     -0.00250008	     -0.00077185	     30.66781202
      0.32403159	     -0.06218168	     -0.00075844	     -0.20334111	     -0.06528251	      0.88288497	     -0.00067726	     -0.21992808	     -0.00246519	     -0.00079023	     30.69068691
      0.32583628	     -0.06231303	     -0.00075881	     -0.20347283	     -0.06528691	      0.88288352	     -0.00067660	     -0.21995448	     -0.00241374	     -0.00081421	     30.51772148
      0.32742000	     -0.06243039	     -0.00076014	     -0.20359051	     -0.06529070	      0.88288222	     -0.00067601	     -0.21997842	     -0.00236673	     -0.00083325	     30.56564640
      0.32900372	     -0.06254864	     -0.00075934	     -0.20370915	     -0.06529441	      0.88288088	     -0.00067541	     -0.22000304	     -0.00231746	     -0.00085011	     30.25806100
      0.33058744	     -0.06266865	     -0.00076193	     -0.20382950	     -0.06529804	      0.88287953	     -0.00067481	     -0.22002833	     -0.00226668	     -0.00086473	     30.39644104
      0.33197534	     -0.06277531	     -0.00076138	     -0.20393653	     -0.06530115	      0.88287832	     -0.00067428	     -0.22005104	     -0.00222010	     -0.00087545	     30.04324863
      0.33336324	     -0.06288359	     -0.00076310	     -0.20404515	     -0.06530420	      0.88287710	     -0.00067375	     -0.22007423	     -0.00217231	     -0.00088423	     30.04167678
      0.33503075	     -0.06301455	     -0.00076337	     -0.20417658	     -0.06530777	      0.88287561	     -0.00067310	     -0.22010267	     -0.00211255	     -0.00089199	     29.75565347
      0.33669827	     -0.06314591	     -0.00076592	     -0.20430839	     -0.06531124	      0.88287412	     -0.00067245	     -0.22013167	     -0.00205083	     -0.00089681	     29.81295243
      0.33810805	     -0.06325671	     -0.00076560	     -0.20441963	     -0.06531410	      0.88287286	     -0.00067190	     -0.22015654	     -0.00199645	     -0.00089843	     29.42949362
      0.33951783	     -0.06336775	     -0.00076765	     -0.20453108	     -0.06531687	      0.88287159	     -0.00067135	     -0.22018171	     -0.00194080	     -0.00089795	     29.39508737
      0.34092761	     -0.06347916	     -0.00076861	     -0.20464294	     -0.06531957	      0.88287033	     -0.00067079	     -0.22020714	     -0.00188332	     -0.00089527	     29.14333768
      0.34286201	     -0.06363281	     -0.00077184	     -0.20479720	     -0.06532313	      0.88286860	     -0.00067003	     -0.22024244	     -0.00180212	     -0.00088819	     29.03810190
      0.34431525	     -0.06374851	     -0.00077271	     -0.20491342	     -0.06532571	      0.88286732	     -0.00066946	     -0.22026925	     -0.00173886	     -0.00088025	     28.63893797
      0.34576850	     -0.06386461	     -0.00077578	     -0.20503000	     -0.06532819	      0.88286604	     -0.00066888	     -0.22029629	     -0.00167429	     -0.00087026	     28.56301764
      0.34722174	     -0.06398037	     -0.00077760	     -0.20514628	     -0.06533057	      0.88286479	     -0.00066831	     -0.22032354	     -0.00160788	     -0.00085818	     28.25337888
      0.34912478	     -0.06413164	     -0.00078181	     -0.20529823	     -0.06533355	      0.88286317	     -0.00066756	     -0.22035949	     -0.00151884	     -0.00083950	     28.12672549
      0.35056758	     -0.06424506	     -0.00078306	     -0.20541222	     -0.06533569	      0.88286197	     -0.00066699	     -0.22038692	     -0.00144920	     -0.00082316	     27.67732456
      0.35201039	     -0.06435726	     -0.00078636	     -0.20552497	     -0.06533773	      0.88286080	     -0.00066643	     -0.22041442	     -0.00137839	     -0.00080518	     27.56386074
      0.35375669	     -0.06449110	     -0.00078856	     -0.20565953	     -0.06534006	      0.88285941	     -0.00066574	     -0.22044776	     -0.00129040	     -0.00078121	     27.11346848
      0.35550300	     -0.06462292	     -0.00079351	     -0.20579205	     -0.06534223	      0.88285807	     -0.00066506	     -0.22048108	     -0.00120079	     -0.00075520	     27.12649083
      0.35683387	     -0.06472103	     -0.00079418	     -0.20589075	     -0.06534379	      0.88285708	     -0.00066455	     -0.22050642	     -0.00113060	     -0.00073400	     26.60578892
      0.35816474	     -0.06481760	     -0.00079699	     -0.20598790	     -0.06534524	      0.88285612	     -0.00066404	     -0.22053165	     -0.00105965	     -0.00071180	     26.45801295
      0.36004899	     -0.06495060	     -0.00079981	     -0.20612176	     -0.06534714	      0.88285481	     -0.00066331	     -0.22056711	     -0.00095711	     -0.00067860	     26.03164107
      0.36170013	     -0.06506423	     -0.00080396	     -0.20623612	     -0.06534865	      0.88285371	     -0.00066269	     -0.22059787	     -0.00086582	     -0.00064802	     25.89217078
      0.36335126	     -0.06517392	     -0.00080598	     -0.20634660	     -0.06535000	      0.88285267	     -0.00066207	     -0.22062827	     -0.00077262	     -0.00061606	     25.38124085
      0.36500240	     -0.06528031	     -0.00081139	     -0.20645374	     -0.06535120	      0.88285168	     -0.00066145	     -0.22065823	     -0.00067859	     -0.00058302	     25.36906628
      0.36644591	     -0.06536977	     -0.00081349	     -0.20654391	     -0.06535212	      0.88285086	     -0.00066092	     -0.22068402	     -0.00059476	     -0.00055311	     24.85364242
      0.36788941	     -0.06545654	     -0.00081823	     -0.20663135	     -0.06535292	      0.88285008	     -0.00066039	     -0.22070937	     -0.00051046	     -0.00052246	     24.72629537
      0.36962721	     -0.06555603	     -0.00082216	     -0.20673170	     -0.06535371	      0.88284921	     -0.00065976	     -0.22073927	     -0.00040751	     -0.00048449	     24.29916933
      0.37136501	     -0.06565052	     -0.00082857	     -0.20682702	     -0.06535433	      0.88284840	     -0.00065913	     -0.22076837	     -0.00030385	     -0.00044556	     24.23025105
      0.37282905	     -0.06572518	     -0.00083133	     -0.20690244	     -0.06535471	      0.88284777	     -0.00065861	     -0.22079220	     -0.00021525	     -0.00041189	     23.76951721
      0.37429308	     -0.06579587	     -0.00083650	     -0.20697385	     -0.06535496	      0.88284719	     -0.00065810	     -0.22081534	     -0.00012648	     -0.00037755	     23.65210957
      0.37575712	     -0.06586154	     -0.00084034	     -0.20704026	     -0.06535508	      0.88284666	     -0.00065759	     -0.22083773	     -0.00003698	     -0.00034239	     23.35671539
      0.37777626	     -0.06594400	     -0.00084720	     -0.20712374	     -0.06535503	      0.88284602	     -0.00065690	     -0.22086722	      0.00008674	     -0.00029256	     23.17406456
      0.37927730	     -0.06599857	     -0.00085022	     -0.20717911	     -0.06535483	      0.88284561	     -0.00065639	     -0.22088803	      0.00017932	     -0.00025435	     22.79244843
      0.38077833	     -0.06604818	     -0.00085487	     -0.20722950	     -0.06535449	      0.88284526	     -0.00065588	     -0.22090782	      0.00027156	     -0.00021521	     22.66865350
      0.38227937	     -0.06609305	     -0.00085740	     -0.20727518	     -0.06535402	      0.88284497	     -0.00065538	     -0.22092660	      0.00036394	     -0.00017498	     22.38219320
      0.38426920	     -0.06614807	     -0.00086250	     -0.20733125	     -0.06535317	      0.88284467	     -0.00065473	     -0.22094999	      0.00048575	     -0.00012020	     22.21269433
      0.38574788	     -0.06618446	     -0.00086403	     -0.20736846	     -0.06535239	      0.88284453	     -0.00065425	     -0.22096629	      0.00057635	     -0.00007851	     21.86990102
      0.38722657	     -0.06621796	     -0.00086755	     -0.20740274	     -0.06535147	      0.88284444	     -0.00065378	     -0.22098164	      0.00066629	     -0.00003627	     21.74857329
      0.38904702	     -0.06625388	     -0.00086980	     -0.20743967	     -0.06535015	      0.88284442	     -0.00065321	     -0.22099924	      0.00077688	      0.00001634	     21.42862189
      0.39067308	     -0.06628232	     -0.00087385	     -0.20746897	     -0.06534881	      0.88284449	     -0.00065270	     -0.22101376	      0.00087479	      0.00006349	     21.35488041
      0.39229914	     -0.06630607	     -0.00087516	     -0.20749362	     -0.06534731	      0.88284463	     -0.00065221	     -0.22102715	      0.00097267	      0.00011070	     21.02878872
      0.39392520	     -0.06632694	     -0.00087938	     -0.20751534	     -0.06534565	      0.88284485	     -0.00065172	     -0.22103942	      0.00106943	      0.00015760	     20.98259272
      0.39555126	     -0.06634304	     -0.00088026	     -0.20753234	     -0.06534383	      0.88284514	     -0.00065124	     -0.22105061	      0.00116611	      0.00020413	     20.65040715
      0.39717732	     -0.06635607	     -0.00088458	     -0.20754621	     -0.06534186	      0.88284551	     -0.00065077	     -0.22106071	      0.00126151	      0.00024991	     20.64184526
      0.39880337	     -0.06636312	     -0.00088504	     -0.20755417	     -0.06533973	      0.88284595	     -0.00065031	     -0.22106972	      0.00135681	      0.00029501	     20.30831061
      0.40042943	     -0.06636631	     -0.00088947	     -0.20755819	     -0.06533745	      0.88284647	     -0.00064986	     -0.22107760	      0.00145063	      0.00033913	     20.34501359
      0.40205549	     -0.06636203	     -0.00088943	     -0.20755482	     -0.06533501	      0.88284706	     -0.00064942	     -0.22108432	      0.00154429	      0.00038252	     20.00709370
      0.40350269	     -0.06635418	     -0.00089308	     -0.20754771	     -0.06533272	      0.88284764	     -0.00064903	     -0.22108927	      0.00162619	      0.00042037	     20.02813305
      0.40494990	     -0.06634028	     -0.00089401	     -0.20753459	     -0.06533030	      0.88284827	     -0.00064866	     -0.22109323	      0.00170765	      0.00045772	     19.83375718
      0.40672579	     -0.06631657	     -0.00089677	     -0.20751179	     -0.06532718	      0.88284913	     -0.00064821	     -0.22109670	      0.00180597	      0.00050283	     19.76717478
      0.40850169	     -0.06628473	     -0.00089703	     -0.20748090	     -0.06532389	      0.88285006	     -0.00064777	     -0.22109862	      0.00190304	      0.00054736	     19.50863550
      0.40997048	     -0.06625385	     -0.00090000	     -0.20745076	     -0.06532104	      0.88285089	     -0.00064742	     -0.22109901	      0.00198153	      0.00058367	     19.52820528
      0.41143928	     -0.06621743	     -0.00090049	     -0.20741510	     -0.06531807	      0.88285177	     -0.00064708	     -0.22109835	      0.00205912	      0.00061970	     19.35461474
      0.41322307	     -0.06616777	     -0.00090300	     -0.20736632	     -0.06531431	      0.88285292	     -0.00064667	     -0.22109610	      0.00215124	      0.00066295	     19.31314679
      0.41500687	     -0.06611059	     -0.00090274	     -0.20731005	     -0.06531040	      0.88285414	     -0.00064629	     -0.22109231	      0.00224171	      0.00070581	     19.07474465
      0.41641221	     -0.06606240	     -0.00090560	     -0.20726251	     -0.06530720	      0.88285515	     -0.00064599	     -0.22108823	      0.00231103	      0.00073915	     19.10903168
      0.41781754	     -0.06600966	     -0.00090604	     -0.20721045	     -0.06530390	      0.88285622	     -0.00064571	     -0.22108321	      0.00237934	      0.00077223	     18.97863131
      0.41967507	     -0.06593523	     -0.00090820	     -0.20713687	     -0.06529940	      0.88285769	     -0.00064535	     -0.22107515	      0.00246722	      0.00081537	     18.93584654
      0.42153259	     -0.06585395	     -0.00090772	     -0.20705647	     -0.06529474	      0.88285924	     -0.00064501	     -0.22106550	      0.00255288	      0.00085788	     18.73577643
      0.42287725	     -0.06579300	     -0.00091041	     -0.20699609	     -0.06529126	      0.88286042	     -0.00064477	     -0.22105753	      0.00261282	      0.00088807	     18.77757125
      0.42422190	     -0.06572856	     -0.00091080	     -0.20693224	     -0.06528771	      0.88286163	     -0.00064454	     -0.22104877	      0.00267166	      0.00091785	     18.68532429
      0.42617879	     -0.06563086	     -0.00091264	     -0.20683535	     -0.06528240	      0.88286347	     -0.00064423	     -0.22103463	      0.00275451	      0.00096015	     18.64900654
      0.42782691	     -0.06554370	     -0.00091257	     -0.20674889	     -0.06527780	      0.88286508	     -0.00064399	     -0.22102147	      0.00282205	      0.00099477	     18.53382681
      0.42947503	     -0.06545362	     -0.00091472	     -0.20665945	     -0.06527310	      0.88286675	     -0.00064376	     -0.22100717	      0.00288701	      0.00102826	     18.56520185
      0.43112315	     -0.06535853	     -0.00091384	     -0.20656502	     -0.06526829	      0.88286847	     -0.00064354	     -0.22099176	      0.00295002	      0.00106070	     18.43121192
      0.43277127	     -0.06526141	     -0.00091668	     -0.20646848	     -0.06526338	      0.88287024	     -0.00064334	     -0.22097524	      0.00301016	      0.00109183	     18.52172797
      0.43417347	     -0.06517456	     -0.00091550	     -0.20638216	     -0.06525912	      0.88287179	     -0.00064319	     -0.22096033	      0.00305990	      0.00111748	     18.38822180
      0.43557567	     -0.06508645	     -0.00091681	     -0.20629454	     -0.06525480	      0.88287338	     -0.00064305	     -0.22094464	      0.00310753	      0.00114215	     18.40687543
      0.43735556	     -0.06497092	     -0.00091666	     -0.20617961	     -0.06524921	      0.88287544	     -0.00064288	     -0.22092365	      0.00316561	      0.00117220	     18.34402942
      0.43913545	     -0.06485336	     -0.00091878	     -0.20606260	     -0.06524353	      0.88287755	     -0.00064274	     -0.22090149	      0.00322038	      0.00120061	     18.42455349
      0.44051724	     -0.06475901	     -0.00091748	     -0.20596870	     -0.06523905	      0.88287922	     -0.00064264	     -0.22088353	      0.00326118	      0.00122174	     18.32032627
      0.44189902	     -0.06466379	     -0.00091838	     -0.20587388	     -0.06523452	      0.88288092	     -0.00064255	     -0.22086491	      0.00329979	      0.00124181	     18.35039255
      0.44371948	     -0.06453552	     -0.00091782	     -0.20574614	     -0.06522847	      0.88288321	     -0.00064246	     -0.22083940	      0.00334802	      0.00126683	     18.31568851
      0.44553995	     -0.06440520	     -0.00091965	     -0.20561627	     -0.06522233	      0.88288554	     -0.00064238	     -0.22081282	      0.00339255	      0.00129002	     18.43547216
      0.44684312	     -0.06430936	     -0.00091789	     -0.20552079	     -0.06521789	      0.88288723	     -0.00064234	     -0.22079316	      0.00342280	      0.00130575	     18.34220183
      0.44814629	     -0.06421279	     -0.00091818	     -0.20542453	     -0.06521341	      0.88288894	     -0.00064231	     -0.22077296	      0.00345104	      0.00132047	     18.37788459
      0.45008357	     -0.06406685	     -0.00091719	     -0.20527904	     -0.06520669	      0.88289152	     -0.00064229	     -0.22074200	      0.00348996	      0.00134064	     18.39011577
      0.45168903	     -0.06394475	     -0.00091754	     -0.20515726	     -0.06520106	      0.88289368	     -0.00064229	     -0.22071552	      0.00351922	      0.00135574	     18.44652879
      0.45329449	     -0.06382112	     -0.00091567	     -0.20503397	     -0.06519539	      0.88289587	     -0.00064230	     -0.22068834	      0.00354604	      0.00136935	     18.44702472
      0.45489996	     -0.06369755	     -0.00091617	     -0.20491067	     -0.06518968	      0.88289808	     -0.00064233	     -0.22066049	      0.00357005	      0.00138130	     18.52763489
      0.45650542	     -0.06357286	     -0.00091321	     -0.20478629	     -0.06518393	      0.88290030	     -0.00064238	     -0.22063203	      0.00359182	      0.00139160	     18.51178802
      0.45790484	     -0.06346501	     -0.00091357	     -0.20467864	     -0.06517889	      0.88290226	     -0.00064243	     -0.22060676	      0.00360843	      0.00139898	     18.59931658
      0.45930427	     -0.06335694	     -0.00091136	     -0.20457079	     -0.06517383	      0.88290422	     -0.00064249	     -0.22058109	      0.00362342	      0.00140488	     18.61497070
      0.46099310	     -0.06322777	     -0.00091030	     -0.20444185	     -0.06516769	      0.88290660	     -0.00064258	     -0.22054965	      0.00363893	      0.00140982	     18.70077945
      0.46268193	     -0.06309951	     -0.00090679	     -0.20431382	     -0.06516154	      0.88290898	     -0.00064268	     -0.22051777	      0.00365214	      0.00141232	     18.72275509
      0.46406094	     -0.06299595	     -0.00090648	     -0.20421039	     -0.06515650	      0.88291093	     -0.00064278	     -0.22049146	      0.00366089	      0.00141245	     18.81977757
      0.46543996	     -0.06289306	     -0.00090393	     -0.20410765	     -0.06515144	      0.88291287	     -0.00064288	     -0.22046494	      0.00366828	      0.00141084	     18.85614268
      0.46715454	     -0.06276683	     -0.00090232	     -0.20398157	     -0.06514515	      0.88291529	     -0.00064303	     -0.22043172	      0.00367523	      0.00140627	     18.97489994
      0.46886912	     -0.06264214	     -0.00089830	     -0.20385703	     -0.06513884	      0.88291769	     -0.00064318	     -0.22039829	      0.00368016	      0.00139896	     19.00599799
      0.47019593	     -0.06254660	     -0.00089781	     -0.20376155	     -0.06513396	      0.88291955	     -0.00064331	     -0.22037231	      0.00368219	      0.00139142	     19.13164208
      0.47152274	     -0.06245209	     -0.00089519	     -0.20366713	     -0.06512907	      0.88292139	     -0.00064345	     -0.22034624	      0.00368315	      0.00138222	     19.18913497
      0.47329365	     -0.06232780	     -0.00089300	     -0.20354291	     -0.06512255	      0.88292382	     -0.00064364	     -0.22031139	      0.00368241	      0.00136737	     19.33114666
      0.47506456	     -0.06220534	     -0.00088837	     -0.20342054	     -0.06511603	      0.88292623	     -0.00064385	     -0.22027649	      0.00367978	      0.00134977	     19.39001445
      0.47632023	     -0.06211964	     -0.00088769	     -0.20333484	     -0.06511141	      0.88292791	     -0.00064400	     -0.22025175	      0.00367643	      0.00133565	     19.53337474
      0.47757591	     -0.06203496	     -0.00088498	     -0.20325019	     -0.06510680	      0.88292958	     -0.00064415	     -0.22022703	      0.00367225	      0.00132026	     19.60572957
      0.47945486	     -0.06191029	     -0.00088183	     -0.20312553	     -0.06509990	      0.88293204	     -0.00064440	     -0.22019010	      0.00366408	      0.00129490	     19.77936934
      0.48102182	     -0.06180806	     -0.00087783	     -0.20302331	     -0.06509417	      0.88293405	     -0.00064460	     -0.22015941	      0.00365582	      0.00127188	     19.85613970
      0.48258878	     -0.06170730	     -0.00087560	     -0.20292252	     -0.06508845	      0.88293602	     -0.00064481	     -0.22012882	      0.00364594	      0.00124717	     20.05653980
      0.48415574	     -0.06160824	     -0.00087067	     -0.20282346	     -0.06508274	      0.88293796	     -0.00064503	     -0.22009835	      0.00363507	      0.00122111	     20.10795598
      0.48555078	     -0.06152121	     -0.00086880	     -0.20273637	     -0.06507768	      0.88293964	     -0.00064522	     -0.22007135	      0.00362401	      0.00119672	     20.30761324
      0.48694582	     -0.06143565	     -0.00086459	     -0.20265078	     -0.06507263	      0.88294130	     -0.00064542	     -0.22004447	      0.00361223	      0.00117144	     20.38715793
      0.48834086	     -0.06135150	     -0.00086169	     -0.20256657	     -0.06506760	      0.88294291	     -0.00064562	     -0.22001773	      0.00359938	      0.00114529	     20.54965759
      0.49012834	     -0.06124604	     -0.00085627	     -0.20246105	     -0.06506118	      0.88294493	     -0.00064587	     -0.21998370	      0.00358178	      0.00111081	     20.67413629
      0.49153283	     -0.06116472	     -0.00085373	     -0.20237964	     -0.06505616	      0.88294647	     -0.00064607	     -0.21995716	      0.00356675	      0.00108302	     20.87586947
      0.49293732	     -0.06108507	     -0.00084921	     -0.20229992	     -0.06505116	      0.88294797	     -0.00064627	     -0.21993080	      0.00355110	      0.00105486	     20.96486839
      0.49434180	     -0.06100684	     -0.00084596	     -0.20222159	     -0.06504619	      0.88294943	     -0.00064646	     -0.21990464	      0.00353448	      0.00102634	     21.13971659
      0.49612740	     -0.06090989	     -0.00084016	     -0.20212452	     -0.06503990	      0.88295123	     -0.00064671	     -0.21987168	      0.00351240	      0.00098985	     21.26314781
      0.49749826	     -0.06083689	     -0.00083752	     -0.20205139	     -0.06503509	      0.88295257	     -0.00064689	     -0.21984662	      0.00349441	      0.00096171	     21.47506290
      0.49886912	     -0.06076561	     -0.00083304	     -0.20198000	     -0.06503032	      0.88295387	     -0.00064708	     -0.21982177	      0.00347593	      0.00093370	     21.56650059
      0.50052551	     -0.06068122	     -0.00082923	     -0.20189544	     -0.06502458	      0.88295539	     -0.00064729	     -0.21979204	      0.00345251	      0.00089998	     21.79792852
      0.50201287	     -0.06060784	     -0.00082385	     -0.20182193	     -0.06501946	      0.88295670	     -0.00064748	     -0.21976562	      0.00343087	      0.00087011	     21.87227739
      0.50350024	     -0.06053576	     -0.00082075	     -0.20174967	     -0.06501437	      0.88295798	     -0.00064766	     -0.21973948	      0.00340821	      0.00084059	     22.11305671
      0.50498761	     -0.06046568	     -0.00081521	     -0.20167945	     -0.06500932	      0.88295921	     -0.00064783	     -0.21971361	      0.00338507	      0.00081167	     22.17766520
      0.50647497	     -0.06039687	     -0.00081233	     -0.20161043	     -0.06500430	      0.88296039	     -0.00064800	     -0.21968803	      0.00336091	      0.00078324	     22.43439560
      0.50796234	     -0.06033002	     -0.00080654	     -0.20154341	     -0.06499932	      0.88296154	     -0.00064816	     -0.21966272	      0.00333636	      0.00075560	     22.48252850
      0.50944971	     -0.06026431	     -0.00080391	     -0.20147748	     -0.06499438	      0.88296264	     -0.00064831	     -0.21963769	      0.00331076	      0.00072862	     22.76279702
      0.51093707	     -0.06020040	     -0.00079785	     -0.20141339	     -0.06498947	      0.88296370	     -0.00064845	     -0.21961294	      0.00328484	      0.00070256	     22.78572999
      0.51224961	     -0.06014478	     -0.00079552	     -0.20135755	     -0.06498518	      0.88296461	     -0.00064856	     -0.21959133	      0.00326106	      0.00068017	     23.02284735
      0.51356214	     -0.06009039	     -0.00079112	     -0.20130297	     -0.06498091	      0.88296549	     -0.00064867	     -0.21956993	      0.00323697	      0.00065855	     23.10647174
      0.51518122	     -0.06002338	     -0.00078764	     -0.20123569	     -0.06497570	      0.88296653	     -0.00064879	     -0.21954384	      0.00320631	      0.00063286	     23.33195942
      0.51680030	     -0.05995978	     -0.00078198	     -0.20117184	     -0.06497053	      0.88296754	     -0.00064889	     -0.21951814	      0.00317501	      0.00060847	     23.39621800
      0.51811836	     -0.05990959	     -0.00077964	     -0.20112140	     -0.06496636	      0.88296833	     -0.00064897	     -0.21949755	      0.00314866	      0.00058939	     23.62192066
      0.51943643	     -0.05986097	     -0.00077535	     -0.20107255	     -0.06496223	      0.88296909	     -0.00064903	     -0.21947725	      0.00312199	      0.00057108	     23.70510178
      0.52107218	     -0.05980150	     -0.00077161	     -0.20101277	     -0.06495715	      0.88297001	     -0.00064909	     -0.21945247	      0.00308796	      0.00054923	     23.94287115
      0.52270793	     -0.05974553	     -0.00076558	     -0.20095651	     -0.06495213	      0.88297089	     -0.00064913	     -0.21942818	      0.00305322	      0.00052855	     23.99937846
      0.52396406	     -0.05970406	     -0.00076346	     -0.20091476	     -0.06494831	      0.88297155	     -0.00064915	     -0.21940988	      0.00302558	      0.00051323	     24.24365088
      0.52522018	     -0.05966407	     -0.00075944	     -0.20087453	     -0.06494453	      0.88297218	     -0.00064915	     -0.21939188	      0.00299756	      0.00049843	     24.34323540
      0.52693348	     -0.05961179	     -0.00075523	     -0.20082187	     -0.06493943	      0.88297302	     -0.00064914	     -0.21936780	      0.00295821	      0.00047876	     24.59516140
      0.52864677	     -0.05956269	     -0.00074872	     -0.20077243	     -0.06493439	      0.88297382	     -0.00064909	     -0.21934429	      0.00291793	      0.00045970	     24.68266766
      0.52984466	     -0.05953023	     -0.00074673	     -0.20073968	     -0.06493091	      0.88297436	     -0.00064905	     -0.21932819	      0.00288880	      0.00044652	     24.94114612
      0.53104254	     -0.05949940	     -0.00074289	     -0.20070859	     -0.06492747	      0.88297489	     -0.00064899	     -0.21931239	      0.00285934	      0.00043350	     25.05396586
      0.53286651	     -0.05945565	     -0.00073807	     -0.20066440	     -0.06492230	      0.88297566	     -0.00064888	     -0.21928892	      0.00281344	      0.00041369	     25.32490816
      0.53437413	     -0.05942227	     -0.00073263	     -0.20063067	     -0.06491808	      0.88297628	     -0.00064876	     -0.21927010	      0.00277487	      0.00039729	     25.44353101
      0.53588175	     -0.05939351	     -0.00072913	     -0.20060152	     -0.06491393	      0.88297686	     -0.00064861	     -0.21925187	      0.00273551	      0.00038062	     25.72531335
      0.53738936	     -0.05937020	     -0.00072328	     -0.20057786	     -0.06490984	      0.88297742	     -0.00064845	     -0.21923432	      0.00269594	      0.00036357	     25.76851503
      0.53874480	     -0.05935404	     -0.00072029	     -0.20056133	     -0.06490621	      0.88297790	     -0.00064827	     -0.21921922	      0.00265986	      0.00034759	     26.05036463
      0.54010023	     -0.05934351	     -0.00071517	     -0.20055047	     -0.06490263	      0.88297836	     -0.00064808	     -0.21920486	      0.00262396	      0.00033092	     26.10100814
      0.54145566	     -0.05933873	     -0.00071162	     -0.20054533	     -0.06489909	      0.88297880	     -0.00064787	     -0.21919132	      0.00258804	      0.00031321	     26.30779909
      0.54315860	     -0.05934045	     -0.00070558	     -0.20054663	     -0.06489472	      0.88297931	     -0.00064757	     -0.21917556	      0.00254354	      0.00028927	     26.38679424
      0.54453403	     -0.05934804	     -0.00070260	     -0.20055386	     -0.06489125	      0.88297970	     -0.00064730	     -0.21916391	      0.00250799	      0.00026828	     26.65405577
      0.54590946	     -0.05936086	     -0.00069770	     -0.20056634	     -0.06488782	      0.88298005	     -0.00064701	     -0.21915325	      0.00247334	      0.00024576	     26.67345839
      0.54728489	     -0.05937909	     -0.00069436	     -0.20058422	     -0.06488445	      0.88298037	     -0.00064670	     -0.21914363	      0.00243937	      0.00022148	     26.86244360
      0.54897763	     -0.05940846	     -0.00068877	     -0.20061319	     -0.06488035	      0.88298072	     -0.00064628	     -0.21913324	      0.00239910	      0.00018915	     26.86279508
      0.55033632	     -0.05943734	     -0.00068633	     -0.20064172	     -0.06487711	      0.88298096	     -0.00064591	     -0.21912609	      0.00236776	      0.00016115	     27.09973996
      0.55169501	     -0.05947055	     -0.00068205	     -0.20067462	     -0.06487392	      0.88298116	     -0.00064553	     -0.21912001	      0.00233782	      0.00013145	     27.06071242
      0.55305370	     -0.05950747	     -0.00067924	     -0.20071123	     -0.06487076	      0.88298132	     -0.00064511	     -0.21911498	      0.00230901	      0.00010001	     27.19307074
      0.55480975	     -0.05956050	     -0.00067429	     -0.20076388	     -0.06486674	      0.88298145	     -0.00064454	     -0.21911000	      0.00227390	      0.00005712	     27.12071667
      0.55616519	     -0.05960568	     -0.00067252	     -0.20080875	     -0.06486367	      0.88298151	     -0.00064407	     -0.21910729	      0.00224810	      0.00002237	     27.29856565
      0.55752062	     -0.05965425	     -0.00066896	     -0.20085705	     -0.06486064	      0.88298151	     -0.00064357	     -0.21910558	      0.00222384	     -0.00001353	     27.18838471
      0.55887606	     -0.05970579	     -0.00066685	     -0.20090831	     -0.06485764	      0.88298147	     -0.00064305	     -0.21910482	      0.00220075	     -0.00005048	     27.24154715
      0.56067552	     -0.05977718	     -0.00066245	     -0.20097937	     -0.06485371	      0.88298134	     -0.00064231	     -0.21910522	      0.00217228	     -0.00010064	     27.07267550
      0.56202541	     -0.05983303	     -0.00066107	     -0.20103496	     -0.06485079	      0.88298117	     -0.00064173	     -0.21910649	      0.00215217	     -0.00013893	     27.18039528
      0.56337529	     -0.05989080	     -0.00065786	     -0.20109250	     -0.06484790	      0.88298096	     -0.00064112	     -0.21910855	      0.00213352	     -0.00017743	     27.01164056
      0.56501378	     -0.05996347	     -0.00065574	     -0.20116489	     -0.06484442	      0.88298063	     -0.00064034	     -0.21911206	      0.00211232	     -0.00022427	     27.02918509
      0.56648421	     -0.06003120	     -0.00065203	     -0.20123241	     -0.06484133	      0.88298027	     -0.00063961	     -0.21911611	      0.00209504	     -0.00026599	     26.76243559
      0.56795464	     -0.06010166	     -0.00065088	     -0.20130263	     -0.06483826	      0.88297985	     -0.00063884	     -0.21912099	      0.00207888	     -0.00030728	     26.80500417
      0.56942506	     -0.06017431	     -0.00064739	     -0.20137509	     -0.06483521	      0.88297937	     -0.00063804	     -0.21912666	      0.00206448	     -0.00034772	     26.50116767
      0.57089549	     -0.06024920	     -0.00064674	     -0.20144976	     -0.06483219	      0.88297883	     -0.00063721	     -0.21913310	      0.00205117	     -0.00038721	     26.53256363
      0.57236592	     -0.06032598	     -0.00064351	     -0.20152637	     -0.06482918	      0.88297823	     -0.00063634	     -0.21914026	      0.00203960	     -0.00042532	     26.19430204
      0.57383634	     -0.06040452	     -0.00064323	     -0.20160471	     -0.06482619	      0.88297758	     -0.00063544	     -0.21914813	      0.00202902	     -0.00046203	     26.20986198
      0.57530677	     -0.06048399	     -0.00064012	     -0.20168403	     -0.06482321	      0.88297687	     -0.00063450	     -0.21915663	      0.00202015	     -0.00049699	     25.84534557
      0.57677720	     -0.06056487	     -0.00064015	     -0.20176472	     -0.06482025	      0.88297612	     -0.00063353	     -0.21916574	      0.00201218	     -0.00053021	     25.84976299
      0.57824762	     -0.06064696	     -0.00063747	     -0.20184668	     -0.06481729	      0.88297531	     -0.00063253	     -0.21917541	      0.00200588	     -0.00056138	     25.46880684
      0.57971805	     -0.06073023	     -0.00063812	     -0.20192979	     -0.06481435	      0.88297447	     -0.00063149	     -0.21918562	      0.00200043	     -0.00059055	     25.46684910
      0.58118848	     -0.06081401	     -0.00063609	     -0.20201344	     -0.06481141	      0.88297358	     -0.00063041	     -0.21919634	      0.00199658	     -0.00061741	     25.07575730
      0.58265891	     -0.06089853	     -0.00063733	     -0.20209781	     -0.06480848	      0.88297265	     -0.00062931	     -0.21920752	      0.00199349	     -0.00064202	     25.05997981
      0.58412933	     -0.06098365	     -0.00063595	     -0.20218283	     -0.06480555	      0.88297169	     -0.00062816	     -0.21921916	      0.00199189	     -0.00066412	     24.65934071
      0.58559976	     -0.06106942	     -0.00063768	     -0.20226844	     -0.06480262	      0.88297070	     -0.00062699	     -0.21923122	      0.00199094	     -0.00068382	     24.62772561
      0.58707019	     -0.06115542	     -0.00063691	     -0.20235435	     -0.06479969	      0.88296968	     -0.00062577	     -0.21924369	      0.00199140	     -0.00070092	     24.22940179
      0.58854061	     -0.06124198	     -0.00063910	     -0.20244077	     -0.06479676	      0.88296864	     -0.00062453	     -0.21925655	      0.00199248	     -0.00071558	     24.18571588
      0.59001104	     -0.06132740	     -0.00063922	     -0.20252611	     -0.06479383	      0.88296758	     -0.00062324	     -0.21926980	      0.00199488	     -0.00072761	     23.80354434
      0.59148147	     -0.06141333	     -0.00064209	     -0.20261191	     -0.06479089	      0.88296650	     -0.00062193	     -0.21928343	      0.00199785	     -0.00073716	     23.74022766
      0.59295189	     -0.06149914	     -0.00064289	     -0.20269764	     -0.06478795	      0.88296541	     -0.00062058	     -0.21929743	      0.00200200	     -0.00074413	     23.37235326
      0.59442232	     -0.06158467	     -0.00064576	     -0.20278306	     -0.06478501	      0.88296431	     -0.00061919	     -0.21931178	      0.00200668	     -0.00074871	     23.29412188
      0.59589275	     -0.06166959	     -0.00064656	     -0.20286791	     -0.06478205	      0.88296321	     -0.00061777	     -0.21932644	      0.00201244	     -0.00075084	     22.94181480
      0.59736317	     -0.06175378	     -0.00064921	     -0.20295201	     -0.06477909	      0.88296211	     -0.00061631	     -0.21934138	      0.00201871	     -0.00075072	     22.84401641
      0.59883360	     -0.06183658	     -0.00065023	     -0.20303477	     -0.06477611	      0.88296100	     -0.00061482	     -0.21935655	      0.00202602	     -0.00074832	     22.52027528
      0.60030403	     -0.06191816	     -0.00065284	     -0.20311629	     -0.06477313	      0.88295991	     -0.00061329	     -0.21937192	      0.00203388	     -0.00074386	     22.40670325
      0.60177445	     -0.06199834	     -0.00065420	     -0.20319643	     -0.06477013	      0.88295882	     -0.00061173	     -0.21938745	      0.00204272	     -0.00073736	     22.10830125
      0.60355098	     -0.06209278	     -0.00065851	     -0.20329080	     -0.06476649	      0.88295752	     -0.00060979	     -0.21940642	      0.00205405	     -0.00072700	     22.02642797
      0.60489051	     -0.06216385	     -0.00065976	     -0.20336185	     -0.06476374	      0.88295655	     -0.00060830	     -0.21942089	      0.00206359	     -0.00071738	     21.64643832
      0.60623004	     -0.06223435	     -0.00066290	     -0.20343231	     -0.06476096	      0.88295560	     -0.00060678	     -0.21943551	      0.00207340	     -0.00070647	     21.53796056
      0.60796421	     -0.06232390	     -0.00066522	     -0.20352185	     -0.06475736	      0.88295438	     -0.00060477	     -0.21945462	      0.00208710	     -0.00069041	     21.20943231
      0.60969838	     -0.06241096	     -0.00067011	     -0.20360887	     -0.06475373	      0.88295320	     -0.00060271	     -0.21947384	      0.00210139	     -0.00067254	     21.20402793
      0.61096492	     -0.06247264	     -0.00067111	     -0.20367057	     -0.06475106	      0.88295236	     -0.00060118	     -0.21948790	      0.00211282	     -0.00065834	     20.82256405
      0.61223145	     -0.06253312	     -0.00067413	     -0.20373104	     -0.06474837	      0.88295153	     -0.00059963	     -0.21950196	      0.00212443	     -0.00064339	     20.71592348
      0.61408414	     -0.06261921	     -0.00067752	     -0.20381714	     -0.06474442	      0.88295036	     -0.00059731	     -0.21952245	      0.00214244	     -0.00062014	     20.41870745
      0.61566756	     -0.06269121	     -0.00068207	     -0.20388914	     -0.06474102	      0.88294940	     -0.00059530	     -0.21953986	      0.00215839	     -0.00059920	     20.32994609
      0.61725099	     -0.06276232	     -0.00068520	     -0.20396027	     -0.06473759	      0.88294847	     -0.00059324	     -0.21955720	      0.00217530	     -0.00057734	     19.98806897
      0.61883441	     -0.06283293	     -0.00069131	     -0.20403086	     -0.06473413	      0.88294757	     -0.00059116	     -0.21957446	      0.00219244	     -0.00055482	     19.99064110
      0.62023486	     -0.06289367	     -0.00069412	     -0.20409164	     -0.06473105	      0.88294681	     -0.00058929	     -0.21958965	      0.00220857	     -0.00053425	     19.64856350
      0.62163532	     -0.06295271	     -0.00069936	     -0.20415067	     -0.06472794	      0.88294607	     -0.00058739	     -0.21960473	      0.00222482	     -0.00051332	     19.58638232
      0.62303577	     -0.06300916	     -0.00070335	     -0.20420715	     -0.06472481	      0.88294537	     -0.00058547	     -0.21961965	      0.00224174	     -0.00049195	     19.37396395
      0.62491495	     -0.06307967	     -0.00071036	     -0.20427767	     -0.06472058	      0.88294447	     -0.00058286	     -0.21963931	      0.00226487	     -0.00046275	     19.28115957
      0.62635693	     -0.06312917	     -0.00071396	     -0.20432723	     -0.06471730	      0.88294382	     -0.00058082	     -0.21965399	      0.00228333	     -0.00043983	     19.00643127
      0.62779891	     -0.06317506	     -0.00071971	     -0.20437314	     -0.06471399	      0.88294320	     -0.00057877	     -0.21966825	      0.00230176	     -0.00041655	     18.95099873
      0.62924089	     -0.06321724	     -0.00072421	     -0.20441536	     -0.06471066	      0.88294262	     -0.00057669	     -0.21968202	      0.00232059	     -0.00039277	     18.75392639
      0.63108067	     -0.06326649	     -0.00073183	     -0.20446464	     -0.06470637	      0.88294193	     -0.00057401	     -0.21969885	      0.00234445	     -0.00036182	     18.68297116
      0.63249946	     -0.06330126	     -0.00073578	     -0.20449947	     -0.06470303	      0.88294143	     -0.00057192	     -0.21971122	      0.00236313	     -0.00033743	     18.43683166
      0.63391826	     -0.06333375	     -0.00074179	     -0.20453198	     -0.06469966	      0.88294097	     -0.00056980	     -0.21972306	      0.00238142	     -0.00031277	     18.37697372
      0.63562452	     -0.06336917	     -0.00074694	     -0.20456746	     -0.06469558	      0.88294046	     -0.00056724	     -0.21973660	      0.00240352	     -0.00028270	     18.16447389
      0.63733079	     -0.06340117	     -0.00075416	     -0.20459950	     -0.06469146	      0.88294000	     -0.00056465	     -0.21974941	      0.00242494	     -0.00025227	     18.17651399
      0.63863364	     -0.06342378	     -0.00075684	     -0.20462217	     -0.06468829	      0.88293969	     -0.00056266	     -0.21975870	      0.00244151	     -0.00022875	     17.94994700
      0.63993648	     -0.06344413	     -0.00076156	     -0.20464256	     -0.06468510	      0.88293941	     -0.00056065	     -0.21976756	      0.00245758	     -0.00020511	     17.89382173
      0.64177267	     -0.06346820	     -0.00076682	     -0.20466670	     -0.06468057	      0.88293906	     -0.00055780	     -0.21977925	      0.00247998	     -0.00017162	     17.74653263
      0.64337384	     -0.06348434	     -0.00077259	     -0.20468289	     -0.06467658	      0.88293881	     -0.00055529	     -0.21978863	      0.00249888	     -0.00014230	     17.69643508
      0.64497501	     -0.06349565	     -0.00077598	     -0.20469428	     -0.06467257	      0.88293861	     -0.00055277	     -0.21979717	      0.00251748	     -0.00011290	     17.55335557
      0.64657619	     -0.06350184	     -0.00078190	     -0.20470051	     -0.06466852	      0.88293845	     -0.00055023	     -0.21980484	      0.00253520	     -0.00008337	     17.53964437
      0.64798776	     -0.06350292	     -0.00078418	     -0.20470167	     -0.06466493	      0.88293835	     -0.00054797	     -0.21981083	      0.00255052	     -0.00005720	     17.39010536
      0.64939933	     -0.06350045	     -0.00078855	     -0.20469925	     -0.06466132	      0.88293829	     -0.00054571	     -0.21981607	      0.00256495	     -0.00003104	     17.37102046
      0.65081091	     -0.06349429	     -0.00079148	     -0.20469314	     -0.06465769	      0.88293826	     -0.00054343	     -0.21982056	      0.00257892	     -0.00000479	     17.27391645
      0.65270797	     -0.06347993	     -0.00079664	     -0.20467885	     -0.06465278	      0.88293829	     -0.00054036	     -0.21982540	      0.00259631	      0.00003044	     17.24829014
      0.65415635	     -0.06346477	     -0.00079868	     -0.20466375	     -0.06464901	      0.88293835	     -0.00053800	     -0.21982816	      0.00260890	      0.00005738	     17.11948831
      0.65560473	     -0.06344535	     -0.00080241	     -0.20464437	     -0.06464522	      0.88293845	     -0.00053564	     -0.21983012	      0.00262036	      0.00008426	     17.10478636
      0.65705310	     -0.06342279	     -0.00080475	     -0.20462186	     -0.06464142	      0.88293860	     -0.00053326	     -0.21983127	      0.00263107	      0.00011106	     17.02663323
      0.65890739	     -0.06338881	     -0.00080916	     -0.20458791	     -0.06463653	      0.88293883	     -0.00053022	     -0.21983160	      0.00264319	      0.00014514	     17.02132852
      0.66033951	     -0.06335906	     -0.00081067	     -0.20455822	     -0.06463274	      0.88293906	     -0.00052785	     -0.21983098	      0.00265169	      0.00017139	     16.90689166
      0.66177164	     -0.06332604	     -0.00081395	     -0.20452521	     -0.06462894	      0.88293932	     -0.00052549	     -0.21982963	      0.00265891	      0.00019729	     16.91864194
      0.66320376	     -0.06329054	     -0.00081598	     -0.20448973	     -0.06462512	      0.88293962	     -0.00052312	     -0.21982755	      0.00266530	      0.00022293	     16.85677687
      0.66508873	     -0.06323938	     -0.00082010	     -0.20443856	     -0.06462009	      0.88294008	     -0.00051999	     -0.21982375	      0.00267192	      0.00025604	     16.87716375
      0.66651068	     -0.06319824	     -0.00082146	     -0.20439743	     -0.06461629	      0.88294046	     -0.00051763	     -0.21982009	      0.00267594	      0.00028060	     16.78628814
      0.66793263	     -0.06315408	     -0.00082455	     -0.20435325	     -0.06461248	      0.88294087	     -0.00051527	     -0.21981578	      0.00267865	      0.00030459	     16.80846852
      0.66964536	     -0.06309859	     -0.00082664	     -0.20429775	     -0.06460789	      0.88294142	     -0.00051242	     -0.21980972	      0.00268070	      0.00033270	     16.75509231
      0.67117340	     -0.06304552	     -0.00083022	     -0.20424463	     -0.06460380	      0.88294195	     -0.00050988	     -0.21980356	      0.00268097	      0.00035701	     16.80341654
      0.67270144	     -0.06299059	     -0.00083160	     -0.20418967	     -0.06459970	      0.88294251	     -0.00050734	     -0.21979667	      0.00268025	      0.00038062	     16.73285768
      0.67422949	     -0.06293262	     -0.00083518	     -0.20413162	     -0.06459561	      0.88294311	     -0.00050481	     -0.21978910	      0.00267791	      0.00040333	     16.80771731
      0.67575753	     -0.06287313	     -0.00083648	     -0.20407209	     -0.06459152	      0.88294374	     -0.00050227	     -0.21978082	      0.00267460	      0.00042528	     16.74589448
      0.67728557	     -0.06281054	     -0.00084005	     -0.20400939	     -0.06458743	      0.88294441	     -0.00049974	     -0.21977189	      0.00266964	      0.00044631	     16.82790802
      0.67881361	     -0.06274647	     -0.00084116	     -0.20394525	     -0.06458336	      0.88294511	     -0.00049722	     -0.21976229	      0.00266367	      0.00046651	     16.77769078
      0.68034165	     -0.06267923	     -0.00084469	     -0.20387789	     -0.06457930	      0.88294583	     -0.00049470	     -0.21975204	      0.00265598	      0.00048570	     16.87534482
      0.68186969	     -0.06261088	     -0.00084558	     -0.20380945	     -0.06457524	      0.88294659	     -0.00049218	     -0.21974115	      0.00264728	      0.00050401	     16.83245695
      0.68339773	     -0.06253952	     -0.00084918	     -0.20373793	     -0.06457121	      0.88294737	     -0.00048967	     -0.21972964	      0.00263681	      0.00052126	     16.94819388
      0.68492577	     -0.06246694	     -0.00084981	     -0.20366524	     -0.06456719	      0.88294818	     -0.00048717	     -0.21971749	      0.00262534	      0.00053761	     16.91246487
      0.68645381	     -0.06239136	     -0.00085353	     -0.20358948	     -0.06456318	      0.88294902	     -0.00048468	     -0.21970474	      0.00261201	      0.00055287	     17.04856004
      0.68798185	     -0.06231507	     -0.00085386	     -0.20351306	     -0.06455920	      0.88294987	     -0.00048220	     -0.21969138	      0.00259769	      0.00056727	     17.01555073
      0.68934200	     -0.06224475	     -0.00085704	     -0.20344255	     -0.06455568	      0.88295065	     -0.00048000	     -0.21967899	      0.00258332	      0.00057919	     17.13191481
      0.69070216	     -0.06217380	     -0.00085818	     -0.20337145	     -0.06455218	      0.88295145	     -0.00047781	     -0.21966615	      0.00256806	      0.00059041	     17.15695758
      0.69236000	     -0.06208527	     -0.00086105	     -0.20328268	     -0.06454794	      0.88295244	     -0.00047516	     -0.21964989	      0.00254771	      0.00060304	     17.27095860
      0.69401785	     -0.06199624	     -0.00086199	     -0.20319343	     -0.06454373	      0.88295345	     -0.00047252	     -0.21963300	      0.00252585	      0.00061460	     17.31010903
      0.69538945	     -0.06192117	     -0.00086493	     -0.20311813	     -0.06454028	      0.88295430	     -0.00047035	     -0.21961859	      0.00250620	      0.00062330	     17.42972555
      0.69676105	     -0.06184687	     -0.00086600	     -0.20304363	     -0.06453686	      0.88295516	     -0.00046819	     -0.21960381	      0.00248560	      0.00063124	     17.47499147
      0.69842824	     -0.06175667	     -0.00086881	     -0.20295313	     -0.06453273	      0.88295622	     -0.00046558	     -0.21958544	      0.00245885	      0.00063970	     17.60949533
      0.70009543	     -0.06166846	     -0.00086961	     -0.20286465	     -0.06452866	      0.88295729	     -0.00046299	     -0.21956668	      0.00243073	      0.00064686	     17.65990675
      0.70140878	     -0.06159870	     -0.00087257	     -0.20279462	     -0.06452548	      0.88295814	     -0.00046097	     -0.21955171	      0.00240722	      0.00065149	     17.79578364
      0.70272214	     -0.06153059	     -0.00087373	     -0.20272627	     -0.06452233	      0.88295900	     -0.00045896	     -0.21953658	      0.00238301	      0.00065522	     17.85913767
      0.70445326	     -0.06144180	     -0.00087647	     -0.20263713	     -0.06451824	      0.88296014	     -0.00045634	     -0.21951649	      0.00234966	      0.00065860	     18.01883596
      0.70618439	     -0.06135568	     -0.00087727	     -0.20255068	     -0.06451420	      0.88296128	     -0.00045374	     -0.21949627	      0.00231517	      0.00066027	     18.08826499
      0.70744302	     -0.06129309	     -0.00088014	     -0.20248780	     -0.06451130	      0.88296211	     -0.00045187	     -0.21948155	      0.00228904	      0.00066029	     18.25138742
      0.70870166	     -0.06123245	     -0.00088131	     -0.20242691	     -0.06450844	      0.88296294	     -0.00045001	     -0.21946682	      0.00226248	      0.00065934	     18.33224272
      0.71052066	     -0.06114669	     -0.00088404	     -0.20234074	     -0.06450436	      0.88296414	     -0.00044736	     -0.21944559	      0.00222297	      0.00065612	     18.52318705
      0.71206253	     -0.06107656	     -0.00088524	     -0.20227029	     -0.06450096	      0.88296515	     -0.00044514	     -0.21942768	      0.00218879	      0.00065172	     18.61312702
      0.71360440	     -0.06100742	     -0.00088816	     -0.20220079	     -0.06449761	      0.88296615	     -0.00044294	     -0.21940991	      0.00215369	      0.00064570	     18.82885741
      0.71514627	     -0.06094105	     -0.00088883	     -0.20213409	     -0.06449432	      0.88296714	     -0.00044077	     -0.21939229	      0.00211821	      0.00063822	     18.89394083
      0.71668814	     -0.06087498	     -0.00089228	     -0.20206764	     -0.06449108	      0.88296811	     -0.00043863	     -0.21937484	      0.00208182	      0.00062919	     19.17008532
      0.71799618	     -0.06082133	     -0.00089251	     -0.20201372	     -0.06448837	      0.88296893	     -0.00043683	     -0.21936018	      0.00205084	      0.00062055	     19.19595666
      0.71930422	     -0.06076806	     -0.00089455	     -0.20196014	     -0.06448571	      0.88296974	     -0.00043505	     -0.21934566	      0.00201928	      0.00061090	     19.37395490
      0.72097823	     -0.06070221	     -0.00089581	     -0.20189392	     -0.06448237	      0.88297075	     -0.00043281	     -0.21932730	      0.00197856	      0.00059734	     19.50882709
      0.72265224	     -0.06063741	     -0.00089872	     -0.20182872	     -0.06447909	      0.88297174	     -0.00043060	     -0.21930919	      0.00193714	      0.00058243	     19.79184196
      0.72395200	     -0.06058944	     -0.00089882	     -0.20178049	     -0.06447659	      0.88297248	     -0.00042892	     -0.21929530	      0.00190492	      0.00057012	     19.82909562
      0.72525176	     -0.06054185	     -0.00090054	     -0.20173259	     -0.06447414	      0.88297322	     -0.00042725	     -0.21928159	      0.00187224	      0.00055709	     20.00954532
      0.72696155	     -0.06048172	     -0.00090153	     -0.20167210	     -0.06447097	      0.88297415	     -0.00042510	     -0.21926380	      0.00182902	      0.00053906	     20.15509440
      0.72867135	     -0.06042274	     -0.00090442	     -0.20161271	     -0.06446788	      0.88297506	     -0.00042298	     -0.21924632	      0.00178520	      0.00052005	     20.46535398
      0.72990328	     -0.06038269	     -0.00090423	     -0.20157241	     -0.06446570	      0.88297569	     -0.00042149	     -0.21923391	      0.00175363	      0.00050597	     20.48094096
      0.73113521	     -0.06034290	     -0.00090561	     -0.20153234	     -0.06446356	      0.88297631	     -0.00042001	     -0.21922167	      0.00172169	      0.00049150	     20.64371768
      0.73295192	     -0.06028681	     -0.00090668	     -0.20147587	     -0.06446048	      0.88297718	     -0.00041788	     -0.21920391	      0.00167434	      0.00046975	     20.80540027
      0.73447913	     -0.06024085	     -0.00090851	     -0.20142957	     -0.06445795	      0.88297788	     -0.00041613	     -0.21918926	      0.00163410	      0.00045114	     21.02663990
      0.73600634	     -0.06019758	     -0.00090869	     -0.20138598	     -0.06445549	      0.88297856	     -0.00041442	     -0.21917487	      0.00159375	      0.00043240	     21.10587360
      0.73753355	     -0.06015466	     -0.00091085	     -0.20134272	     -0.06445308	      0.88297920	     -0.00041274	     -0.21916074	      0.00155289	      0.00041354	     21.36656633
      0.73906076	     -0.06011523	     -0.00091024	     -0.20130300	     -0.06445074	      0.88297982	     -0.00041111	     -0.21914687	      0.00151204	      0.00039477	     21.38077546
      0.74034689	     -0.06008154	     -0.00091212	     -0.20126902	     -0.06444882	      0.88298032	     -0.00040976	     -0.21913540	      0.00147713	      0.00037899	     21.60725956
      0.74163302	     -0.06005018	     -0.00091226	     -0.20123741	     -0.06444694	      0.88298080	     -0.00040844	     -0.21912411	      0.00144222	      0.00036341	     21.67440549
      0.74329933	     -0.06001040	     -0.00091352	     -0.20119728	     -0.06444458	      0.88298138	     -0.00040677	     -0.21910977	      0.00139654	      0.00034345	     21.87514829
      0.74496564	     -0.05997248	     -0.00091355	     -0.20115903	     -0.06444229	      0.88298194	     -0.00040515	     -0.21909575	      0.00135068	      0.00032399	     21.91268748
      0.74624733	     -0.05994364	     -0.00091553	     -0.20112990	     -0.06444058	      0.88298235	     -0.00040394	     -0.21908523	      0.00131490	      0.00030933	     22.11866480
      0.74752902	     -0.05991713	     -0.00091594	     -0.20110313	     -0.06443892	      0.88298273	     -0.00040276	     -0.21907492	      0.00127908	      0.00029512	     22.16968857
      0.74923206	     -0.05988188	     -0.00091714	     -0.20106753	     -0.06443678	      0.88298322	     -0.00040124	     -0.21906157	      0.00123096	      0.00027687	     22.35625913
      0.75093510	     -0.05984973	     -0.00091681	     -0.20103505	     -0.06443473	      0.88298368	     -0.00039977	     -0.21904858	      0.00118261	      0.00025950	     22.34150755
      0.75214861	     -0.05982603	     -0.00091846	     -0.20101108	     -0.06443331	      0.88298398	     -0.00039876	     -0.21903958	      0.00114760	      0.00024752	     22.54655301
      0.75336211	     -0.05980468	     -0.00091861	     -0.20098950	     -0.06443194	      0.88298428	     -0.00039777	     -0.21903077	      0.00111256	      0.00023601	     22.58742305
      0.75517481	     -0.05977318	     -0.00091938	     -0.20095763	     -0.06442997	      0.88298469	     -0.00039635	     -0.21901794	      0.00105964	      0.00021955	     22.74390412
      0.75669648	     -0.05974903	     -0.00091917	     -0.20093319	     -0.06442839	      0.88298501	     -0.00039521	     -0.21900747	      0.00101493	      0.00020650	     22.75208930
      0.75821815	     -0.05972399	     -0.00092012	     -0.20090783	     -0.06442688	      0.88298532	     -0.00039412	     -0.21899726	      0.00096962	      0.00019403	     22.94882238
      0.75973983	     -0.05970288	     -0.00091950	     -0.20088643	     -0.06442544	      0.88298561	     -0.00039307	     -0.21898728	      0.00092423	      0.00018230	     22.87774455
      0.76108241	     -0.05968219	     -0.00092047	     -0.20086546	     -0.06442423	      0.88298584	     -0.00039218	     -0.21897870	      0.00088356	      0.00017238	     23.07796060
      0.76242498	     -0.05966500	     -0.00092025	     -0.20084801	     -0.06442307	      0.88298607	     -0.00039133	     -0.21897028	      0.00084288	      0.00016300	     23.04986455
      0.76376756	     -0.05964700	     -0.00092077	     -0.20082974	     -0.06442197	      0.88298628	     -0.00039051	     -0.21896207	      0.00080178	      0.00015402	     23.15808763
      0.76555066	     -0.05962643	     -0.00092072	     -0.20080881	     -0.06442059	      0.88298655	     -0.00038949	     -0.21895141	      0.00074698	      0.00014285	     23.13725624
      0.76691527	     -0.05960887	     -0.00092139	     -0.20079097	     -0.06441959	      0.88298674	     -0.00038874	     -0.21894349	      0.00070454	      0.00013473	     23.30610274
      0.76827988	     -0.05959480	     -0.00092124	     -0.20077663	     -0.06441866	      0.88298691	     -0.00038804	     -0.21893571	      0.00066210	      0.00012711	     23.26179910
      0.76964448	     -0.05957916	     -0.00092149	     -0.20076072	     -0.06441779	      0.88298708	     -0.00038738	     -0.21892811	      0.00061926	      0.00011981	     23.36029475
      0.77140838	     -0.05956262	     -0.00092122	     -0.20074383	     -0.06441674	      0.88298729	     -0.00038657	     -0.21891849	      0.00056378	      0.00011099	     23.29977977
      0.77274014	     -0.05954715	     -0.00092140	     -0.20072810	     -0.06441602	      0.88298743	     -0.00038601	     -0.21891141	      0.00052141	      0.00010461	     23.45826564
      0.77407189	     -0.05953578	     -0.00092111	     -0.20071646	     -0.06441536	      0.88298756	     -0.00038548	     -0.21890443	      0.00047910	      0.00009861	     23.39735268
      0.77570150	     -0.05951940	     -0.00092088	     -0.20069977	     -0.06441462	      0.88298772	     -0.00038489	     -0.21889610	      0.00042684	      0.00009149	     23.51583139
      0.77715849	     -0.05951005	     -0.00092041	     -0.20069014	     -0.06441403	      0.88298785	     -0.00038440	     -0.21888880	      0.00038018	      0.00008541	     23.38633317
      0.77861548	     -0.05949670	     -0.00091989	     -0.20067650	     -0.06441351	      0.88298797	     -0.00038396	     -0.21888173	      0.00033301	      0.00007926	     23.53739679
      0.78007247	     -0.05949124	     -0.00091939	     -0.20067076	     -0.06441306	      0.88298808	     -0.00038356	     -0.21887483	      0.00028610	      0.00007313	     23.37228223
      0.78152946	     -0.05948070	     -0.00091857	     -0.20065995	     -0.06441268	      0.88298818	     -0.00038321	     -0.21886823	      0.00023873	      0.00006665	     23.54135333
      0.78298645	     -0.05947981	     -0.00091824	     -0.20065878	     -0.06441236	      0.88298827	     -0.00038290	     -0.21886184	      0.00019178	      0.00005999	     23.33248320
      0.78444344	     -0.05947200	     -0.00091714	     -0.20065070	     -0.06441212	      0.88298836	     -0.00038263	     -0.21885581	      0.00014442	      0.00005276	     23.52874545
      0.78575314	     -0.05947540	     -0.00091706	     -0.20065385	     -0.06441196	      0.88298842	     -0.00038243	     -0.21885062	      0.00010233	      0.00004591	     23.31184559
      0.78706283	     -0.05947571	     -0.00091617	     -0.20065392	     -0.06441185	      0.88298848	     -0.00038227	     -0.21884579	      0.00006004	      0.00003834	     23.36801843
      0.78837253	     -0.05948323	     -0.00091569	     -0.20066119	     -0.06441180	      0.88298852	     -0.00038213	     -0.21884133	      0.00001811	      0.00002999	     23.26576868
      0.79018610	     -0.05949688	     -0.00091451	     -0.20067451	     -0.06441182	      0.88298856	     -0.00038201	     -0.21883597	     -0.00003967	      0.00001658	     23.30117757
      0.79153999	     -0.05951818	     -0.00091469	     -0.20069555	     -0.06441190	      0.88298858	     -0.00038196	     -0.21883265	     -0.00008208	      0.00000503	     23.08744063
      0.79289389	     -0.05953797	     -0.00091372	     -0.20071511	     -0.06441204	      0.88298858	     -0.00038194	     -0.21883007	     -0.00012416	     -0.00000817	     23.12247358
      0.79424778	     -0.05956554	     -0.00091319	     -0.20074245	     -0.06441224	      0.88298856	     -0.00038196	     -0.21882819	     -0.00016539	     -0.00002308	     22.98383323
      0.79600066	     -0.05960256	     -0.00091142	     -0.20077920	     -0.06441257	      0.88298850	     -0.00038205	     -0.21882696	     -0.00021779	     -0.00004519	     23.02578901
      0.79732574	     -0.05964099	     -0.00091125	     -0.20081741	     -0.06441289	      0.88298842	     -0.00038215	     -0.21882689	     -0.00025619	     -0.00006402	     22.77252392
      0.79865081	     -0.05967602	     -0.00090961	     -0.20085227	     -0.06441325	      0.88298833	     -0.00038228	     -0.21882765	     -0.00029390	     -0.00008481	     22.78662426
      0.80027049	     -0.05972772	     -0.00090853	     -0.20090375	     -0.06441376	      0.88298817	     -0.00038250	     -0.21882956	     -0.00033847	     -0.00011277	     22.56096077
      0.80172199	     -0.05977095	     -0.00090595	     -0.20094682	     -0.06441428	      0.88298798	     -0.00038273	     -0.21883226	     -0.00037732	     -0.00014019	     22.60918555
      0.80317350	     -0.05982440	     -0.00090492	     -0.20100009	     -0.06441486	      0.88298776	     -0.00038300	     -0.21883577	     -0.00041462	     -0.00016962	     22.30980450
      0.80462500	     -0.05987233	     -0.00090165	     -0.20104791	     -0.06441549	      0.88298749	     -0.00038331	     -0.21884019	     -0.00045095	     -0.00020102	     22.37047548
      0.80607650	     -0.05993232	     -0.00090071	     -0.20110776	     -0.06441617	      0.88298717	     -0.00038366	     -0.21884539	     -0.00048563	     -0.00023407	     22.02607853
      0.80752801	     -0.05998524	     -0.00089725	     -0.20116058	     -0.06441690	      0.88298681	     -0.00038405	     -0.21885148	     -0.00051932	     -0.00026876	     22.08731166
      0.80897951	     -0.06005067	     -0.00089635	     -0.20122589	     -0.06441767	      0.88298639	     -0.00038448	     -0.21885829	     -0.00055129	     -0.00030471	     21.71609437
      0.81043101	     -0.06010714	     -0.00089235	     -0.20128231	     -0.06441850	      0.88298592	     -0.00038495	     -0.21886594	     -0.00058226	     -0.00034190	     21.77693863
      0.81188252	     -0.06017675	     -0.00089127	     -0.20135183	     -0.06441936	      0.88298540	     -0.00038545	     -0.21887422	     -0.00061144	     -0.00037986	     21.38848846
      0.81333402	     -0.06023644	     -0.00088688	     -0.20141151	     -0.06442027	      0.88298482	     -0.00038600	     -0.21888326	     -0.00063965	     -0.00041858	     21.44095262
      0.81478552	     -0.06030931	     -0.00088563	     -0.20148431	     -0.06442122	      0.88298418	     -0.00038657	     -0.21889283	     -0.00066605	     -0.00045762	     21.04839165
      0.81623703	     -0.06037154	     -0.00088092	     -0.20154656	     -0.06442220	      0.88298349	     -0.00038719	     -0.21890307	     -0.00069147	     -0.00049695	     21.09047895
      0.81768853	     -0.06044762	     -0.00087962	     -0.20162261	     -0.06442323	      0.88298274	     -0.00038784	     -0.21891377	     -0.00071507	     -0.00053613	     20.70322422
      0.81914004	     -0.06051317	     -0.00087484	     -0.20168821	     -0.06442428	      0.88298194	     -0.00038852	     -0.21892507	     -0.00073771	     -0.00057516	     20.73135391
      0.82059154	     -0.06059224	     -0.00087350	     -0.20176726	     -0.06442537	      0.88298107	     -0.00038924	     -0.21893679	     -0.00075851	     -0.00061360	     20.35697265
      0.82204304	     -0.06066097	     -0.00086872	     -0.20183607	     -0.06442648	      0.88298015	     -0.00038999	     -0.21894905	     -0.00077833	     -0.00065145	     20.36686363
      0.82349455	     -0.06074356	     -0.00086732	     -0.20191868	     -0.06442762	      0.88297918	     -0.00039078	     -0.21896171	     -0.00079632	     -0.00068833	     20.00449427
      0.82494605	     -0.06081666	     -0.00086259	     -0.20199188	     -0.06442879	      0.88297816	     -0.00039160	     -0.21897492	     -0.00081326	     -0.00072429	     19.99706554
      0.82639755	     -0.06090222	     -0.00086093	     -0.20207749	     -0.06442998	      0.88297708	     -0.00039245	     -0.21898851	     -0.00082834	     -0.00075898	     19.65613225
      0.82784906	     -0.06097781	     -0.00085602	     -0.20215321	     -0.06443120	      0.88297595	     -0.00039333	     -0.21900262	     -0.00084227	     -0.00079245	     19.63503179
      0.82930056	     -0.06106372	     -0.00085390	     -0.20223922	     -0.06443243	      0.88297478	     -0.00039425	     -0.21901704	     -0.00085433	     -0.00082436	     19.31790060
      0.83075206	     -0.06114069	     -0.00084891	     -0.20231634	     -0.06443368	      0.88297356	     -0.00039519	     -0.21903189	     -0.00086518	     -0.00085476	     19.28159351
      0.83220357	     -0.06122693	     -0.00084646	     -0.20240271	     -0.06443494	      0.88297230	     -0.00039617	     -0.21904701	     -0.00087420	     -0.00088336	     18.98740884
      0.83365507	     -0.06130508	     -0.00084152	     -0.20248105	     -0.06443621	      0.88297100	     -0.00039717	     -0.21906250	     -0.00088199	     -0.00091017	     18.93795094
      0.83510657	     -0.06139042	     -0.00083870	     -0.20256655	     -0.06443750	      0.88296966	     -0.00039820	     -0.21907823	     -0.00088801	     -0.00093496	     18.66926396
      0.83655808	     -0.06146813	     -0.00083365	     -0.20264448	     -0.06443879	      0.88296828	     -0.00039926	     -0.21909425	     -0.00089279	     -0.00095773	     18.60379187
      0.83800958	     -0.06155115	     -0.00083025	     -0.20272770	     -0.06444009	      0.88296688	     -0.00040035	     -0.21911044	     -0.00089591	     -0.00097830	     18.35780129
      0.83946109	     -0.06162709	     -0.00082495	     -0.20280389	     -0.06444139	      0.88296545	     -0.00040146	     -0.21912683	     -0.00089782	     -0.00099668	     18.27923750
      0.84091259	     -0.06170645	     -0.00082092	     -0.20288348	     -0.06444270	      0.88296399	     -0.00040259	     -0.21914330	     -0.00089817	     -0.00101272	     18.05646466
      0.84268433	     -0.06179397	     -0.00081349	     -0.20297135	     -0.06444429	      0.88296218	     -0.00040401	     -0.21916356	     -0.00089704	     -0.00102922	     18.00150289
      0.84398062	     -0.06186357	     -0.00081032	     -0.20304119	     -0.06444545	      0.88296084	     -0.00040507	     -0.21917836	     -0.00089470	     -0.00103880	     17.72083624
      0.84527691	     -0.06192673	     -0.00080525	     -0.20310461	     -0.06444661	      0.88295949	     -0.00040615	     -0.21919322	     -0.00089162	     -0.00104672	     17.65094691
      0.84704532	     -0.06201655	     -0.00079975	     -0.20319479	     -0.06444818	      0.88295763	     -0.00040765	     -0.21921350	     -0.00088556	     -0.00105448	     17.40375119
      0.84863026	     -0.06209074	     -0.00079311	     -0.20326935	     -0.06444958	      0.88295595	     -0.00040902	     -0.21923176	     -0.00087885	     -0.00105880	     17.38510316
      0.85021520	     -0.06217379	     -0.00078936	     -0.20335272	     -0.06445096	      0.88295427	     -0.00041041	     -0.21925001	     -0.00087012	     -0.00106038	     17.02316315
      0.85156481	     -0.06223348	     -0.00078329	     -0.20341275	     -0.06445213	      0.88295284	     -0.00041162	     -0.21926567	     -0.00086209	     -0.00106007	     17.07398661
      0.85291441	     -0.06230021	     -0.00077959	     -0.20347978	     -0.06445329	      0.88295141	     -0.00041284	     -0.21928133	     -0.00085260	     -0.00105806	     16.85855925
      0.85458238	     -0.06237588	     -0.00077324	     -0.20355587	     -0.06445470	      0.88294965	     -0.00041437	     -0.21930080	     -0.00083966	     -0.00105366	     16.79598971
      0.85625034	     -0.06245679	     -0.00076899	     -0.20363717	     -0.06445609	      0.88294790	     -0.00041592	     -0.21932023	     -0.00082470	     -0.00104708	     16.48605017
      0.85760447	     -0.06251251	     -0.00076269	     -0.20369327	     -0.06445720	      0.88294648	     -0.00041719	     -0.21933605	     -0.00081186	     -0.00104054	     16.53328115
      0.85895860	     -0.06257376	     -0.00075846	     -0.20375488	     -0.06445829	      0.88294508	     -0.00041848	     -0.21935176	     -0.00079759	     -0.00103269	     16.32906946
      0.86065234	     -0.06264266	     -0.00075154	     -0.20382426	     -0.06445962	      0.88294334	     -0.00042011	     -0.21937133	     -0.00077866	     -0.00102152	     16.29278095
      0.86234608	     -0.06271740	     -0.00074700	     -0.20389945	     -0.06446092	      0.88294162	     -0.00042176	     -0.21939066	     -0.00075761	     -0.00100855	     15.94705718
      0.86366716	     -0.06276465	     -0.00074120	     -0.20394710	     -0.06446191	      0.88294030	     -0.00042305	     -0.21940568	     -0.00074081	     -0.00099767	     16.03655622
      0.86498824	     -0.06281829	     -0.00073781	     -0.20400111	     -0.06446288	      0.88293899	     -0.00042436	     -0.21942057	     -0.00072271	     -0.00098590	     15.86613156
      0.86674907	     -0.06288380	     -0.00073201	     -0.20406713	     -0.06446413	      0.88293726	     -0.00042611	     -0.21944033	     -0.00069748	     -0.00096924	     15.80617740
      0.86850990	     -0.06295272	     -0.00072817	     -0.20413655	     -0.06446533	      0.88293557	     -0.00042788	     -0.21945984	     -0.00067038	     -0.00095149	     15.52170895
      0.86982345	     -0.06299328	     -0.00072271	     -0.20417752	     -0.06446620	      0.88293433	     -0.00042921	     -0.21947424	     -0.00064967	     -0.00093773	     15.58806401
      0.87113700	     -0.06303867	     -0.00071903	     -0.20422331	     -0.06446704	      0.88293311	     -0.00043054	     -0.21948839	     -0.00062791	     -0.00092354	     15.45589727
      0.87294643	     -0.06309445	     -0.00071251	     -0.20427966	     -0.06446815	      0.88293146	     -0.00043239	     -0.21950753	     -0.00059689	     -0.00090330	     15.38817677
      0.87475587	     -0.06315249	     -0.00070813	     -0.20433826	     -0.06446920	      0.88292984	     -0.00043424	     -0.21952610	     -0.00056442	     -0.00088238	     15.17688352
      0.87604286	     -0.06318201	     -0.00070252	     -0.20436822	     -0.06446991	      0.88292872	     -0.00043556	     -0.21953898	     -0.00054081	     -0.00086672	     15.20617928
      0.87732985	     -0.06321495	     -0.00069884	     -0.20440157	     -0.06447059	      0.88292761	     -0.00043688	     -0.21955145	     -0.00051648	     -0.00085074	     15.09929902
      0.87919760	     -0.06325391	     -0.00069242	     -0.20444115	     -0.06447152	      0.88292604	     -0.00043881	     -0.21956881	     -0.00048056	     -0.00082691	     15.07612705
      0.88084452	     -0.06328782	     -0.00068823	     -0.20447559	     -0.06447229	      0.88292470	     -0.00044051	     -0.21958328	     -0.00044763	     -0.00080470	     14.84035486
      0.88249144	     -0.06330773	     -0.00068146	     -0.20449606	     -0.06447300	      0.88292339	     -0.00044221	     -0.21959698	     -0.00041509	     -0.00078190	     14.99896356
      0.88385573	     -0.06333053	     -0.00067859	     -0.20451929	     -0.06447354	      0.88292234	     -0.00044362	     -0.21960761	     -0.00038702	     -0.00076190	     14.75437370
      0.88522002	     -0.06334391	     -0.00067378	     -0.20453312	     -0.06447405	      0.88292131	     -0.00044503	     -0.21961771	     -0.00035933	     -0.00074144	     14.76597779
      0.88695472	     -0.06336244	     -0.00066900	     -0.20455221	     -0.06447465	      0.88292005	     -0.00044682	     -0.21962967	     -0.00032365	     -0.00071431	     14.62952516
      0.88868943	     -0.06337135	     -0.00066255	     -0.20456170	     -0.06447518	      0.88291884	     -0.00044861	     -0.21964072	     -0.00028854	     -0.00068653	     14.73283346
      0.89005520	     -0.06338325	     -0.00065981	     -0.20457401	     -0.06447555	      0.88291791	     -0.00045001	     -0.21964870	     -0.00026028	     -0.00066363	     14.52312436
      0.89142097	     -0.06338695	     -0.00065546	     -0.20457814	     -0.06447589	      0.88291702	     -0.00045141	     -0.21965613	     -0.00023272	     -0.00064064	     14.54944171
      0.89318340	     -0.06339398	     -0.00065131	     -0.20458571	     -0.06447627	      0.88291592	     -0.00045321	     -0.21966482	     -0.00019706	     -0.00061032	     14.43586241
      0.89494583	     -0.06339060	     -0.00064533	     -0.20458287	     -0.06447658	      0.88291487	     -0.00045500	     -0.21967261	     -0.00016252	     -0.00058002	     14.59576547
      0.89625269	     -0.06339415	     -0.00064318	     -0.20458679	     -0.06447678	      0.88291413	     -0.00045632	     -0.21967770	     -0.00013639	     -0.00055680	     14.38070146
      0.89755955	     -0.06338970	     -0.00063968	     -0.20458271	     -0.06447694	      0.88291342	     -0.00045763	     -0.21968232	     -0.00011119	     -0.00053389	     14.41236309
      0.89942019	     -0.06338443	     -0.00063574	     -0.20457795	     -0.06447711	      0.88291245	     -0.00045949	     -0.21968798	     -0.00007560	     -0.00050112	     14.34419814
      0.90098361	     -0.06337351	     -0.00063178	     -0.20456746	     -0.06447721	      0.88291169	     -0.00046103	     -0.21969198	     -0.00004663	     -0.00047385	     14.42475632
      0.90254704	     -0.06336558	     -0.00062923	     -0.20455992	     -0.06447726	      0.88291097	     -0.00046257	     -0.21969524	     -0.00001768	     -0.00044646	     14.30901134
      0.90411046	     -0.06334872	     -0.00062532	     -0.20454347	     -0.06447727	      0.88291030	     -0.00046409	     -0.21969784	      0.00001000	     -0.00041968	     14.44747802
      0.90567389	     -0.06333659	     -0.00062305	     -0.20453171	     -0.06447723	      0.88290966	     -0.00046560	     -0.21969971	      0.00003779	     -0.00039294	     14.32034837
      0.90723732	     -0.06331364	     -0.00061916	     -0.20450914	     -0.06447715	      0.88290907	     -0.00046709	     -0.21970096	      0.00006409	     -0.00036698	     14.49869720
      0.90880074	     -0.06329635	     -0.00061707	     -0.20449219	     -0.06447703	      0.88290851	     -0.00046856	     -0.21970146	      0.00009055	     -0.00034106	     14.35988632
      0.91036417	     -0.06326621	     -0.00061308	     -0.20446242	     -0.06447687	      0.88290800	     -0.00047002	     -0.21970135	      0.00011531	     -0.00031594	     14.57944296
      0.91192760	     -0.06324377	     -0.00061122	     -0.20444030	     -0.06447667	      0.88290753	     -0.00047146	     -0.21970048	      0.00014025	     -0.00029077	     14.42765369
      0.91349102	     -0.06320639	     -0.00060718	     -0.20440325	     -0.06447643	      0.88290709	     -0.00047287	     -0.21969901	      0.00016328	     -0.00026629	     14.68565222
      0.91486413	     -0.06318081	     -0.00060544	     -0.20437794	     -0.06447619	      0.88290674	     -0.00047410	     -0.21969708	      0.00018370	     -0.00024465	     14.56397506
      0.91623723	     -0.06314622	     -0.00060247	     -0.20434361	     -0.06447593	      0.88290642	     -0.00047531	     -0.21969467	      0.00020283	     -0.00022348	     14.69065806
      0.91794373	     -0.06310484	     -0.00059957	     -0.20430255	     -0.06447556	      0.88290606	     -0.00047680	     -0.21969092	      0.00022612	     -0.00019722	     14.68155782
      0.91965023	     -0.06305454	     -0.00059579	     -0.20425255	     -0.06447515	      0.88290574	     -0.00047825	     -0.21968642	      0.00024769	     -0.00017166	     14.94205125
      0.92104537	     -0.06301764	     -0.00059375	     -0.20421588	     -0.06447480	      0.88290552	     -0.00047942	     -0.21968212	      0.00026542	     -0.00015044	     14.82798618
      0.92244051	     -0.06297309	     -0.00059097	     -0.20417154	     -0.06447441	      0.88290532	     -0.00048057	     -0.21967734	      0.00028174	     -0.00012984	     14.99064476
      0.92415371	     -0.06292084	     -0.00058824	     -0.20411954	     -0.06447392	      0.88290512	     -0.00048195	     -0.21967077	      0.00030137	     -0.00010464	     15.00507091
      0.92586690	     -0.06286015	     -0.00058499	     -0.20405909	     -0.06447338	      0.88290497	     -0.00048330	     -0.21966353	      0.00031923	     -0.00008018	     15.31674330
      0.92720012	     -0.06281795	     -0.00058322	     -0.20401706	     -0.06447295	      0.88290487	     -0.00048434	     -0.21965736	      0.00033335	     -0.00006084	     15.21709157
      0.92853333	     -0.06276930	     -0.00058109	     -0.20396857	     -0.06447250	      0.88290480	     -0.00048535	     -0.21965082	      0.00034621	     -0.00004208	     15.37663856
      0.93032215	     -0.06270533	     -0.00057853	     -0.20390478	     -0.06447186	      0.88290475	     -0.00048667	     -0.21964140	      0.00036298	     -0.00001707	     15.45093470
      0.93192898	     -0.06264196	     -0.00057622	     -0.20384157	     -0.06447127	      0.88290474	     -0.00048783	     -0.21963235	      0.00037674	      0.00000488	     15.70335007
      0.93353582	     -0.06258249	     -0.00057410	     -0.20378225	     -0.06447065	      0.88290477	     -0.00048896	     -0.21962270	      0.00039053	      0.00002695	     15.66882950
      0.93494420	     -0.06252240	     -0.00057238	     -0.20372226	     -0.06447009	      0.88290482	     -0.00048992	     -0.21961382	      0.00040114	      0.00004578	     15.94434689
      0.93635258	     -0.06246618	     -0.00057063	     -0.20366615	     -0.06446952	      0.88290489	     -0.00049086	     -0.21960448	      0.00041184	      0.00006462	     15.98811632
      0.93776096	     -0.06240595	     -0.00056916	     -0.20360600	     -0.06446893	      0.88290500	     -0.00049178	     -0.21959475	      0.00042164	      0.00008311	     16.17684310
      0.93961124	     -0.06232776	     -0.00056710	     -0.20352792	     -0.06446814	      0.88290518	     -0.00049294	     -0.21958134	      0.00043415	      0.00010732	     16.27280701
      0.94102584	     -0.06226302	     -0.00056608	     -0.20346323	     -0.06446752	      0.88290534	     -0.00049380	     -0.21957063	      0.00044257	      0.00012543	     16.54948116
      0.94244043	     -0.06220003	     -0.00056466	     -0.20340029	     -0.06446689	      0.88290553	     -0.00049463	     -0.21955950	      0.00045102	      0.00014373	     16.61758242
      0.94385503	     -0.06213368	     -0.00056371	     -0.20333398	     -0.06446625	      0.88290575	     -0.00049544	     -0.21954797	      0.00045851	      0.00016176	     16.83842017
      0.94571831	     -0.06204702	     -0.00056205	     -0.20324736	     -0.06446538	      0.88290607	     -0.00049646	     -0.21953217	      0.00046801	      0.00018569	     16.94778034
      0.94710288	     -0.06197875	     -0.00056176	     -0.20317908	     -0.06446473	      0.88290634	     -0.00049719	     -0.21952001	      0.00047382	      0.00020319	     17.25384468
      0.94848746	     -0.06191221	     -0.00056078	     -0.20311254	     -0.06446407	      0.88290663	     -0.00049789	     -0.21950748	      0.00047966	      0.00022095	     17.34557398
      0.95018877	     -0.06182719	     -0.00056054	     -0.20302750	     -0.06446325	      0.88290703	     -0.00049872	     -0.21949164	      0.00048561	      0.00024245	     17.66385634
      0.95170656	     -0.06175247	     -0.00055951	     -0.20295276	     -0.06446251	      0.88290741	     -0.00049943	     -0.21947707	      0.00049080	      0.00026189	     17.72939338
      0.95322434	     -0.06167428	     -0.00056004	     -0.20287450	     -0.06446176	      0.88290782	     -0.00050010	     -0.21946215	      0.00049466	      0.00028095	     18.07702307
      0.95474212	     -0.06159879	     -0.00055919	     -0.20279897	     -0.06446101	      0.88290826	     -0.00050074	     -0.21944685	      0.00049855	      0.00030025	     18.14059110
      0.95625990	     -0.06152059	     -0.00056038	     -0.20272067	     -0.06446025	      0.88290873	     -0.00050135	     -0.21943128	      0.00050105	      0.00031911	     18.50734118
      0.95777768	     -0.06144582	     -0.00055960	     -0.20264582	     -0.06445948	      0.88290923	     -0.00050193	     -0.21941542	      0.00050366	      0.00033806	     18.55364895
      0.95929546	     -0.06136867	     -0.00056146	     -0.20256854	     -0.06445872	      0.88290976	     -0.00050247	     -0.21939936	      0.00050481	      0.00035636	     18.95429352
      0.96062747	     -0.06130445	     -0.00056086	     -0.20250424	     -0.06445805	      0.88291024	     -0.00050292	     -0.21938511	      0.00050599	      0.00037236	     18.99454533
      0.96195948	     -0.06123951	     -0.00056198	     -0.20243918	     -0.06445737	      0.88291075	     -0.00050334	     -0.21937076	      0.00050625	      0.00038778	     19.25140223
      0.96361203	     -0.06116132	     -0.00056227	     -0.20236086	     -0.06445654	      0.88291141	     -0.00050384	     -0.21935286	      0.00050627	      0.00040637	     19.42985490
      0.96526458	     -0.06108345	     -0.00056430	     -0.20228279	     -0.06445570	      0.88291209	     -0.00050429	     -0.21933489	      0.00050525	      0.00042391	     19.80810027
      0.96659702	     -0.06102302	     -0.00056405	     -0.20222226	     -0.06445503	      0.88291267	     -0.00050463	     -0.21932037	      0.00050444	      0.00043752	     19.86973844
      0.96792947	     -0.06096257	     -0.00056553	     -0.20216165	     -0.06445436	      0.88291326	     -0.00050494	     -0.21930585	      0.00050287	      0.00045022	     20.12993644
      0.96960318	     -0.06088886	     -0.00056622	     -0.20208776	     -0.06445352	      0.88291402	     -0.00050529	     -0.21928765	      0.00050065	      0.00046511	     20.31365868
      0.97127689	     -0.06081592	     -0.00056899	     -0.20201459	     -0.06445268	      0.88291481	     -0.00050561	     -0.21926950	      0.00049746	      0.00047842	     20.72475864
      0.97254455	     -0.06076281	     -0.00056893	     -0.20196134	     -0.06445205	      0.88291543	     -0.00050582	     -0.21925582	      0.00049516	      0.00048770	     20.76026345
      0.97381222	     -0.06070999	     -0.00057065	     -0.20190834	     -0.06445143	      0.88291605	     -0.00050601	     -0.21924221	      0.00049221	      0.00049594	     20.99628351
      0.97557042	     -0.06063874	     -0.00057205	     -0.20183687	     -0.06445056	      0.88291693	     -0.00050624	     -0.21922346	      0.00048783	      0.00050592	     21.20325624
      0.97732862	     -0.06056866	     -0.00057554	     -0.20176650	     -0.06444971	      0.88291783	     -0.00050642	     -0.21920490	      0.00048251	      0.00051397	     21.63642709
      0.97853210	     -0.06052240	     -0.00057560	     -0.20172009	     -0.06444913	      0.88291845	     -0.00050653	     -0.21919230	      0.00047897	      0.00051861	     21.64106926
      0.97973558	     -0.06047651	     -0.00057745	     -0.20167401	     -0.06444856	      0.88291908	     -0.00050661	     -0.21917981	      0.00047484	      0.00052233	     21.84645222
      0.98162081	     -0.06040656	     -0.00057957	     -0.20160377	     -0.06444767	      0.88292007	     -0.00050670	     -0.21916045	      0.00046795	      0.00052663	     22.06881277
      0.98315568	     -0.06035105	     -0.00058248	     -0.20154800	     -0.06444696	      0.88292088	     -0.00050675	     -0.21914489	      0.00046165	      0.00052872	     22.35411337
      0.98469056	     -0.06029761	     -0.00058374	     -0.20149433	     -0.06444625	      0.88292169	     -0.00050676	     -0.21912953	      0.00045512	      0.00052976	     22.45579240
      0.98622544	     -0.06024545	     -0.00058717	     -0.20144188	     -0.06444556	      0.88292250	     -0.00050674	     -0.21911438	      0.00044771	      0.00052968	     22.79545491
      0.98759465	     -0.06020058	     -0.00058777	     -0.20139681	     -0.06444495	      0.88292323	     -0.00050669	     -0.21910105	      0.00044100	      0.00052892	     22.82685422
      0.98896386	     -0.06015666	     -0.00059062	     -0.20135263	     -0.06444435	      0.88292395	     -0.00050663	     -0.21908790	      0.00043356	      0.00052731	     23.07901031
      0.99033307	     -0.06011413	     -0.00059220	     -0.20130986	     -0.06444376	      0.88292467	     -0.00050654	     -0.21907493	      0.00042589	      0.00052504	     23.18768653
      0.99207511	     -0.06006158	     -0.00059597	     -0.20125697	     -0.06444303	      0.88292558	     -0.00050639	     -0.21905870	      0.00041530	      0.00052106	     23.48618817
      0.99345900	     -0.06002140	     -0.00059727	     -0.20121655	     -0.06444246	      0.88292630	     -0.00050625	     -0.21904603	      0.00040662	      0.00051721	     23.52742654
      0.99484290	     -0.05998146	     -0.00060087	     -0.20117632	     -0.06444191	      0.88292701	     -0.00050609	     -0.21903357	      0.00039722	      0.00051270	     23.75959267
      0.99622679	     -0.05994341	     -0.00060321	     -0.20113800	     -0.06444136	      0.88292772	     -0.00050590	     -0.21902134	      0.00038750	      0.00050779	     23.84174308
      0.99795980	     -0.05989770	     -0.00060792	     -0.20109192	     -0.06444070	      0.88292859	     -0.00050564	     -0.21900637	      0.00037443	      0.00050096	     24.11757245
      0.99931697	     -0.05986327	     -0.00060976	     -0.20105721	     -0.06444020	      0.88292927	     -0.00050541	     -0.21899492	      0.00036391	      0.00049523	     24.13274462
      1.00067415	     -0.05982980	     -0.00061355	     -0.20102344	     -0.06443971	      0.88292994	     -0.00050516	     -0.21898369	      0.00035271	      0.00048907	     24.33325117
      1.00203133	     -0.05979730	     -0.00061618	     -0.20099065	     -0.06443924	      0.88293060	     -0.00050488	     -0.21897268	      0.00034122	      0.00048263	     24.40897383
      1.00383817	     -0.05975504	     -0.00062136	     -0.20094796	     -0.06443864	      0.88293146	     -0.00050449	     -0.21895837	      0.00032503	      0.00047365	     24.66088118
      1.00518104	     -0.05972554	     -0.00062352	     -0.20091818	     -0.06443821	      0.88293209	     -0.00050418	     -0.21894802	      0.00031272	      0.00046681	     24.64771531
      1.00652391	     -0.05969710	     -0.00062753	     -0.20088942	     -0.06443780	      0.88293271	     -0.00050385	     -0.21893790	      0.00029977	      0.00045973	     24.81765494
      1.00816689	     -0.05966390	     -0.00063082	     -0.20085585	     -0.06443732	      0.88293346	     -0.00050342	     -0.21892585	      0.00028357	      0.00045089	     24.85826738
      1.00962588	     -0.05963615	     -0.00063574	     -0.20082773	     -0.06443692	      0.88293411	     -0.00050302	     -0.21891544	      0.00026851	      0.00044278	     25.07083482
      1.01108488	     -0.05961021	     -0.00063845	     -0.20080146	     -0.06443654	      0.88293475	     -0.00050259	     -0.21890532	      0.00025329	      0.00043457	     25.04136319
      1.01254387	     -0.05958620	     -0.00064370	     -0.20077706	     -0.06443618	      0.88293538	     -0.00050215	     -0.21889550	      0.00023740	      0.00042610	     25.25226499
      1.01400287	     -0.05956415	     -0.00064649	     -0.20075468	     -0.06443585	      0.88293600	     -0.00050169	     -0.21888600	      0.00022143	      0.00041748	     25.19512454
      1.01546187	     -0.05954392	     -0.00065184	     -0.20073406	     -0.06443554	      0.88293660	     -0.00050121	     -0.21887684	      0.00020481	      0.00040857	     25.40677735
      1.01692086	     -0.05952587	     -0.00065450	     -0.20071567	     -0.06443525	      0.88293719	     -0.00050071	     -0.21886804	      0.00018818	      0.00039952	     25.31747268
      1.01837986	     -0.05951004	     -0.00066027	     -0.20069944	     -0.06443499	      0.88293777	     -0.00050019	     -0.21885961	      0.00017091	      0.00039014	     25.53272353
      1.01983885	     -0.05949633	     -0.00066303	     -0.20068539	     -0.06443475	      0.88293833	     -0.00049966	     -0.21885157	      0.00015372	      0.00038058	     25.40934039
      1.02129785	     -0.05948475	     -0.00066909	     -0.20067340	     -0.06443454	      0.88293888	     -0.00049911	     -0.21884394	      0.00013592	      0.00037064	     25.62927945
      1.02275684	     -0.05947549	     -0.00067175	     -0.20066380	     -0.06443435	      0.88293941	     -0.00049855	     -0.21883675	      0.00011825	      0.00036054	     25.46370499
      1.02421584	     -0.05946919	     -0.00067814	     -0.20065708	     -0.06443419	      0.88293993	     -0.00049798	     -0.21883001	      0.00009995	      0.00034999	     25.68326924
      1.02552142	     -0.05946635	     -0.00068069	     -0.20065393	     -0.06443407	      0.88294038	     -0.00049745	     -0.21882441	      0.00008378	      0.00034026	     25.51569142
      1.02682701	     -0.05946698	     -0.00068550	     -0.20065421	     -0.06443398	      0.88294082	     -0.00049691	     -0.21881925	      0.00006729	      0.00032997	     25.58972041
      1.02841909	     -0.05947304	     -0.00068986	     -0.20065987	     -0.06443388	      0.88294133	     -0.00049624	     -0.21881364	      0.00004735	      0.00031660	     25.49443183
      1.03001116	     -0.05948582	     -0.00069638	     -0.20067220	     -0.06443382	      0.88294182	     -0.00049556	     -0.21880889	      0.00002734	      0.00030194	     25.62190737
      1.03134484	     -0.05950201	     -0.00069967	     -0.20068807	     -0.06443380	      0.88294222	     -0.00049497	     -0.21880566	      0.00001106	      0.00028855	     25.43073880
      1.03267852	     -0.05952349	     -0.00070536	     -0.20070917	     -0.06443379	      0.88294259	     -0.00049438	     -0.21880319	     -0.00000512	      0.00027386	     25.48290862
      1.03401220	     -0.05954972	     -0.00070987	     -0.20073507	     -0.06443381	      0.88294295	     -0.00049378	     -0.21880152	     -0.00002073	      0.00025782	     25.38696810
      1.03584217	     -0.05959322	     -0.00071759	     -0.20077808	     -0.06443387	      0.88294340	     -0.00049295	     -0.21880061	     -0.00004139	      0.00023330	     25.43520370
      1.03720256	     -0.05963083	     -0.00072163	     -0.20081537	     -0.06443394	      0.88294370	     -0.00049231	     -0.21880099	     -0.00005576	      0.00021319	     25.23181069
      1.03856294	     -0.05967290	     -0.00072758	     -0.20085709	     -0.06443402	      0.88294398	     -0.00049168	     -0.21880231	     -0.00006957	      0.00019133	     25.25847475
      1.03992332	     -0.05971856	     -0.00073219	     -0.20090244	     -0.06443412	      0.88294422	     -0.00049103	     -0.21880456	     -0.00008239	      0.00016777	     25.12303402
      1.04173823	     -0.05978568	     -0.00073976	     -0.20096913	     -0.06443429	      0.88294449	     -0.00049016	     -0.21880899	     -0.00009823	      0.00013356	     25.13585139
      1.04308183	     -0.05983915	     -0.00074336	     -0.20102235	     -0.06443443	      0.88294466	     -0.00048951	     -0.21881332	     -0.00010862	      0.00010627	     24.88658150
      1.04442542	     -0.05989548	     -0.00074872	     -0.20107839	     -0.06443458	      0.88294478	     -0.00048886	     -0.21881851	     -0.00011814	      0.00007727	     24.87837623
      1.04608175	     -0.05996879	     -0.00075359	     -0.20115140	     -0.06443478	      0.88294488	     -0.00048805	     -0.21882606	     -0.00012818	      0.00003941	     24.64100431
      1.04756297	     -0.06003815	     -0.00075977	     -0.20122048	     -0.06443498	      0.88294491	     -0.00048732	     -0.21883386	     -0.00013590	      0.00000363	     24.66612919
      1.04904419	     -0.06011030	     -0.00076344	     -0.20129240	     -0.06443519	      0.88294489	     -0.00048658	     -0.21884261	     -0.00014190	     -0.00003370	     24.36259006
      1.05052541	     -0.06018547	     -0.00076975	     -0.20136731	     -0.06443540	      0.88294481	     -0.00048584	     -0.21885229	     -0.00014671	     -0.00007252	     24.40055896
      1.05200662	     -0.06026340	     -0.00077323	     -0.20144506	     -0.06443562	      0.88294467	     -0.00048511	     -0.21886284	     -0.00014968	     -0.00011245	     24.05918000
      1.05348784	     -0.06034479	     -0.00077972	     -0.20152622	     -0.06443584	      0.88294447	     -0.00048437	     -0.21887425	     -0.00015145	     -0.00015340	     24.09857230
      1.05496906	     -0.06042859	     -0.00078298	     -0.20160987	     -0.06443607	      0.88294422	     -0.00048363	     -0.21888650	     -0.00015130	     -0.00019497	     23.72651680
      1.05645028	     -0.06051515	     -0.00078957	     -0.20169624	     -0.06443629	      0.88294390	     -0.00048289	     -0.21889955	     -0.00014994	     -0.00023711	     23.77108151
      1.05793150	     -0.06060343	     -0.00079273	     -0.20178441	     -0.06443651	      0.88294351	     -0.00048215	     -0.21891334	     -0.00014656	     -0.00027935	     23.38479767
      1.05941272	     -0.06069450	     -0.00079954	     -0.20187531	     -0.06443672	      0.88294307	     -0.00048142	     -0.21892785	     -0.00014196	     -0.00032163	     23.42567734
      1.06089394	     -0.06078675	     -0.00080271	     -0.20196749	     -0.06443693	      0.88294256	     -0.00048069	     -0.21894303	     -0.00013531	     -0.00036348	     23.03259428
      1.06237516	     -0.06088046	     -0.00080943	     -0.20206107	     -0.06443712	      0.88294199	     -0.00047996	     -0.21895883	     -0.00012742	     -0.00040485	     23.06471596
      1.06385638	     -0.06097442	     -0.00081235	     -0.20215500	     -0.06443731	      0.88294136	     -0.00047923	     -0.21897517	     -0.00011749	     -0.00044530	     22.67233828
      1.06533760	     -0.06107007	     -0.00081889	     -0.20225057	     -0.06443747	      0.88294067	     -0.00047852	     -0.21899201	     -0.00010633	     -0.00048482	     22.69104497
      1.06681882	     -0.06116625	     -0.00082186	     -0.20234675	     -0.06443762	      0.88293993	     -0.00047781	     -0.21900932	     -0.00009311	     -0.00052298	     22.31052511
      1.06830003	     -0.06126425	     -0.00082836	     -0.20244471	     -0.06443775	      0.88293912	     -0.00047710	     -0.21902706	     -0.00007865	     -0.00055979	     22.30977541
      1.06978125	     -0.06136274	     -0.00083147	     -0.20254323	     -0.06443785	      0.88293827	     -0.00047641	     -0.21904523	     -0.00006217	     -0.00059488	     21.94671863
      1.07126247	     -0.06146251	     -0.00083776	     -0.20264299	     -0.06443793	      0.88293736	     -0.00047572	     -0.21906376	     -0.00004441	     -0.00062816	     21.92719482
      1.07274369	     -0.06156180	     -0.00084094	     -0.20274236	     -0.06443798	      0.88293641	     -0.00047504	     -0.21908263	     -0.00002469	     -0.00065927	     21.58694776
      1.07422491	     -0.06166211	     -0.00084691	     -0.20284271	     -0.06443800	      0.88293541	     -0.00047437	     -0.21910180	     -0.00000369	     -0.00068827	     21.53758414
      1.07570613	     -0.06176209	     -0.00085007	     -0.20294280	     -0.06443799	      0.88293437	     -0.00047371	     -0.21912124	      0.00001917	     -0.00071490	     21.21599656
      1.07718735	     -0.06186276	     -0.00085558	     -0.20304355	     -0.06443795	      0.88293329	     -0.00047306	     -0.21914092	      0.00004332	     -0.00073924	     21.14210286
      1.07866857	     -0.06196256	     -0.00085862	     -0.20314350	     -0.06443786	      0.88293218	     -0.00047242	     -0.21916081	      0.00006929	     -0.00076109	     20.84946487
      1.08014979	     -0.06206240	     -0.00086341	     -0.20324348	     -0.06443774	      0.88293104	     -0.00047179	     -0.21918088	      0.00009657	     -0.00078044	     20.75152161
      1.08163101	     -0.06216100	     -0.00086626	     -0.20334227	     -0.06443758	      0.88292987	     -0.00047118	     -0.21920108	      0.00012556	     -0.00079717	     20.48016178
      1.08311223	     -0.06225931	     -0.00087064	     -0.20344075	     -0.06443737	      0.88292868	     -0.00047058	     -0.21922137	      0.00015588	     -0.00081135	     20.36523933
      1.08459344	     -0.06235596	     -0.00087348	     -0.20353763	     -0.06443711	      0.88292747	     -0.00046999	     -0.21924173	      0.00018783	     -0.00082293	     20.11415812
      1.08640612	     -0.06247295	     -0.00087901	     -0.20365489	     -0.06443674	      0.88292597	     -0.00046929	     -0.21926671	      0.00022865	     -0.00083369	     20.01226861
      1.08776437	     -0.06255909	     -0.00088061	     -0.20374128	     -0.06443640	      0.88292483	     -0.00046877	     -0.21928547	      0.00026088	     -0.00083931	     19.70293776
      1.08912262	     -0.06264463	     -0.00088414	     -0.20382706	     -0.06443603	      0.88292369	     -0.00046827	     -0.21930424	      0.00029408	     -0.00084299	     19.59446530
      1.09088249	     -0.06275230	     -0.00088675	     -0.20393510	     -0.06443547	      0.88292220	     -0.00046764	     -0.21932852	      0.00033900	     -0.00084494	     19.31995755
      1.09264236	     -0.06285856	     -0.00089141	     -0.20404171	     -0.06443483	      0.88292072	     -0.00046704	     -0.21935265	      0.00038554	     -0.00084385	     19.27499854
      1.09391779	     -0.06293276	     -0.00089139	     -0.20411624	     -0.06443432	      0.88291964	     -0.00046661	     -0.21937005	      0.00042067	     -0.00084118	     18.96577086
      1.09519322	     -0.06300729	     -0.00089354	     -0.20419108	     -0.06443376	      0.88291857	     -0.00046620	     -0.21938734	      0.00045651	     -0.00083709	     18.84518544
      1.09708456	     -0.06311537	     -0.00089517	     -0.20429966	     -0.06443284	      0.88291700	     -0.00046561	     -0.21941282	      0.00051135	     -0.00082861	     18.58913177
      1.09869901	     -0.06320571	     -0.00089770	     -0.20439042	     -0.06443198	      0.88291567	     -0.00046513	     -0.21943436	      0.00055962	     -0.00081924	     18.45476897
      1.10031346	     -0.06329046	     -0.00089785	     -0.20447565	     -0.06443104	      0.88291435	     -0.00046467	     -0.21945567	      0.00060923	     -0.00080811	     18.21557589
      1.10192790	     -0.06337551	     -0.00090117	     -0.20456115	     -0.06443001	      0.88291306	     -0.00046423	     -0.21947672	      0.00066001	     -0.00079514	     18.09700448
      1.10333007	     -0.06344448	     -0.00090047	     -0.20463058	     -0.06442906	      0.88291195	     -0.00046387	     -0.21949480	      0.00070511	     -0.00078254	     17.86412512
      1.10473223	     -0.06351380	     -0.00090219	     -0.20470033	     -0.06442803	      0.88291086	     -0.00046352	     -0.21951264	      0.00075088	     -0.00076894	     17.76095285
      1.10641786	     -0.06359217	     -0.00090173	     -0.20477928	     -0.06442672	      0.88290958	     -0.00046313	     -0.21953374	      0.00080711	     -0.00075121	     17.51617131
      1.10810349	     -0.06366875	     -0.00090316	     -0.20485641	     -0.06442531	      0.88290833	     -0.00046276	     -0.21955436	      0.00086411	     -0.00073235	     17.43784394
      1.10952329	     -0.06372831	     -0.00090109	     -0.20491651	     -0.06442405	      0.88290730	     -0.00046247	     -0.21957134	      0.00091322	     -0.00071543	     17.18377655
      1.11094309	     -0.06378703	     -0.00090140	     -0.20497574	     -0.06442272	      0.88290630	     -0.00046221	     -0.21958792	      0.00096276	     -0.00069792	     17.08601839
      1.11236289	     -0.06384191	     -0.00090008	     -0.20503116	     -0.06442132	      0.88290532	     -0.00046196	     -0.21960407	      0.00101302	     -0.00067980	     16.92531344
      1.11429845	     -0.06391282	     -0.00089973	     -0.20510280	     -0.06441929	      0.88290403	     -0.00046165	     -0.21962533	      0.00108241	     -0.00065427	     16.76547730
      1.11578905	     -0.06395999	     -0.00089711	     -0.20515059	     -0.06441764	      0.88290307	     -0.00046144	     -0.21964102	      0.00113655	     -0.00063374	     16.58394334
      1.11727965	     -0.06400482	     -0.00089676	     -0.20519599	     -0.06441590	      0.88290214	     -0.00046126	     -0.21965600	      0.00119097	     -0.00061270	     16.49407847
      1.11877025	     -0.06404289	     -0.00089425	     -0.20523469	     -0.06441409	      0.88290124	     -0.00046110	     -0.21967023	      0.00124580	     -0.00059100	     16.33769236
      1.12026085	     -0.06407774	     -0.00089303	     -0.20527015	     -0.06441219	      0.88290038	     -0.00046096	     -0.21968363	      0.00130071	     -0.00056867	     16.22273671
      1.12214427	     -0.06411491	     -0.00088924	     -0.20530813	     -0.06440967	      0.88289934	     -0.00046082	     -0.21969934	      0.00137020	     -0.00053968	     16.03475005
      1.12362448	     -0.06414212	     -0.00088877	     -0.20533594	     -0.06440760	      0.88289855	     -0.00046074	     -0.21971072	      0.00142470	     -0.00051600	     15.93294313
      1.12510470	     -0.06416359	     -0.00088542	     -0.20535805	     -0.06440545	      0.88289781	     -0.00046069	     -0.21972127	      0.00147901	     -0.00049214	     15.81732483
      1.12658491	     -0.06418493	     -0.00088414	     -0.20538000	     -0.06440323	      0.88289710	     -0.00046066	     -0.21973097	      0.00153325	     -0.00046781	     15.69023018
      1.12839445	     -0.06420319	     -0.00088002	     -0.20539905	     -0.06440039	      0.88289628	     -0.00046067	     -0.21974172	      0.00159898	     -0.00043795	     15.60989464
      1.12985715	     -0.06421854	     -0.00087940	     -0.20541499	     -0.06439801	      0.88289566	     -0.00046070	     -0.21974947	      0.00165219	     -0.00041321	     15.42431048
      1.13131986	     -0.06422550	     -0.00087568	     -0.20542259	     -0.06439556	      0.88289507	     -0.00046075	     -0.21975642	      0.00170462	     -0.00038866	     15.37805432
      1.13278257	     -0.06423305	     -0.00087399	     -0.20543074	     -0.06439303	      0.88289452	     -0.00046084	     -0.21976251	      0.00175698	     -0.00036386	     15.24494207
      1.13460719	     -0.06423227	     -0.00086924	     -0.20543076	     -0.06438976	      0.88289388	     -0.00046098	     -0.21976894	      0.00182126	     -0.00033330	     15.23288006
      1.13607464	     -0.06423211	     -0.00086793	     -0.20543121	     -0.06438705	      0.88289341	     -0.00046113	     -0.21977306	      0.00187302	     -0.00030820	     15.02238689
      1.13754208	     -0.06422140	     -0.00086367	     -0.20542113	     -0.06438427	      0.88289298	     -0.00046130	     -0.21977629	      0.00192362	     -0.00028355	     15.02091018
      1.13900953	     -0.06421094	     -0.00086136	     -0.20541128	     -0.06438141	      0.88289258	     -0.00046149	     -0.21977852	      0.00197402	     -0.00025873	     14.89095096
      1.14080284	     -0.06418696	     -0.00085620	     -0.20538808	     -0.06437781	      0.88289214	     -0.00046177	     -0.21977994	      0.00203417	     -0.00022880	     14.91626210
      1.14226953	     -0.06416865	     -0.00085452	     -0.20537035	     -0.06437479	      0.88289183	     -0.00046203	     -0.21977995	      0.00208321	     -0.00020383	     14.70821165
      1.14373621	     -0.06413941	     -0.00085017	     -0.20534173	     -0.06437170	      0.88289155	     -0.00046231	     -0.21977901	      0.00213075	     -0.00017926	     14.73657071
      1.14520290	     -0.06411144	     -0.00084774	     -0.20531435	     -0.06436854	      0.88289130	     -0.00046262	     -0.21977703	      0.00217786	     -0.00015442	     14.61227004
      1.14697660	     -0.06406704	     -0.00084290	     -0.20527066	     -0.06436463	      0.88289105	     -0.00046303	     -0.21977339	      0.00223298	     -0.00012461	     14.66497853
      1.14844119	     -0.06403295	     -0.00084137	     -0.20523712	     -0.06436133	      0.88289089	     -0.00046339	     -0.21976928	      0.00227805	     -0.00009934	     14.45988545
      1.14990578	     -0.06398840	     -0.00083736	     -0.20519316	     -0.06435796	      0.88289076	     -0.00046378	     -0.21976429	      0.00232131	     -0.00007434	     14.51228080
      1.15137037	     -0.06394597	     -0.00083504	     -0.20515127	     -0.06435453	      0.88289067	     -0.00046419	     -0.21975836	      0.00236390	     -0.00004900	     14.39616887
      1.15313248	     -0.06388485	     -0.00083014	     -0.20509082	     -0.06435032	      0.88289061	     -0.00046472	     -0.21975010	      0.00241296	     -0.00001870	     14.47306774
      1.15459209	     -0.06383751	     -0.00082815	     -0.20504398	     -0.06434677	      0.88289060	     -0.00046518	     -0.21974227	      0.00245291	      0.00000703	     14.27950869
      1.15605171	     -0.06378003	     -0.00082369	     -0.20498704	     -0.06434316	      0.88289063	     -0.00046566	     -0.21973366	      0.00249082	      0.00003246	     14.34950801
      1.15751133	     -0.06372533	     -0.00082074	     -0.20493285	     -0.06433950	      0.88289070	     -0.00046617	     -0.21972421	      0.00252786	      0.00005818	     14.24493834
      1.15927095	     -0.06365013	     -0.00081517	     -0.20485826	     -0.06433501	      0.88289083	     -0.00046680	     -0.21971184	      0.00257008	      0.00008887	     14.33976200
      1.16072415	     -0.06359176	     -0.00081246	     -0.20480036	     -0.06433125	      0.88289098	     -0.00046735	     -0.21970075	      0.00260407	      0.00011466	     14.16207896
      1.16217735	     -0.06352417	     -0.00080762	     -0.20473326	     -0.06432744	      0.88289116	     -0.00046791	     -0.21968898	      0.00263591	      0.00013997	     14.24610697
      1.16363055	     -0.06345983	     -0.00080419	     -0.20466937	     -0.06432359	      0.88289138	     -0.00046850	     -0.21967647	      0.00266674	      0.00016534	     14.15882916
      1.16539352	     -0.06337347	     -0.00079824	     -0.20458358	     -0.06431886	      0.88289170	     -0.00046923	     -0.21966044	      0.00270157	      0.00019550	     14.27075590
      1.16683849	     -0.06330684	     -0.00079513	     -0.20451737	     -0.06431493	      0.88289200	     -0.00046985	     -0.21964654	      0.00272912	      0.00022037	     14.11267482
      1.16828345	     -0.06323157	     -0.00078998	     -0.20444253	     -0.06431097	      0.88289234	     -0.00047048	     -0.21963205	      0.00275446	      0.00024454	     14.20845792
      1.16972841	     -0.06315969	     -0.00078613	     -0.20437105	     -0.06430697	      0.88289271	     -0.00047114	     -0.21961693	      0.00277871	      0.00026854	     14.14168079
      1.17149877	     -0.06306381	     -0.00077972	     -0.20427566	     -0.06430203	      0.88289321	     -0.00047195	     -0.21959764	      0.00280577	      0.00029699	     14.27023551
      1.17293381	     -0.06299050	     -0.00077624	     -0.20420271	     -0.06429799	      0.88289365	     -0.00047263	     -0.21958133	      0.00282661	      0.00031992	     14.13332169
      1.17436884	     -0.06290894	     -0.00077087	     -0.20412152	     -0.06429392	      0.88289413	     -0.00047332	     -0.21956453	      0.00284520	      0.00034192	     14.24056959
      1.17580388	     -0.06283062	     -0.00076674	     -0.20404353	     -0.06428982	      0.88289463	     -0.00047403	     -0.21954715	      0.00286261	      0.00036351	     14.19651427
      1.17758615	     -0.06272578	     -0.00076008	     -0.20393911	     -0.06428470	      0.88289530	     -0.00047492	     -0.21952487	      0.00288146	      0.00038908	     14.34220647
      1.17901008	     -0.06264630	     -0.00075643	     -0.20385992	     -0.06428059	      0.88289587	     -0.00047565	     -0.21950646	      0.00289531	      0.00040918	     14.22994041
      1.18043401	     -0.06255894	     -0.00075102	     -0.20377286	     -0.06427646	      0.88289647	     -0.00047638	     -0.21948759	      0.00290690	      0.00042824	     14.34794181
      1.18185794	     -0.06247476	     -0.00074675	     -0.20368895	     -0.06427231	      0.88289709	     -0.00047713	     -0.21946820	      0.00291722	      0.00044676	     14.32699191
      1.18365546	     -0.06236166	     -0.00073991	     -0.20357618	     -0.06426706	      0.88289792	     -0.00047808	     -0.21944308	      0.00292739	      0.00046875	     14.49046701
      1.18506713	     -0.06227751	     -0.00073616	     -0.20349225	     -0.06426292	      0.88289859	     -0.00047884	     -0.21942280	      0.00293409	      0.00048555	     14.40348817
      1.18647880	     -0.06218611	     -0.00073077	     -0.20340108	     -0.06425878	      0.88289929	     -0.00047961	     -0.21940213	      0.00293855	      0.00050125	     14.53695030
      1.18789047	     -0.06209800	     -0.00072650	     -0.20331316	     -0.06425462	      0.88290000	     -0.00048039	     -0.21938101	      0.00294172	      0.00051635	     14.54315692
      1.18970661	     -0.06197857	     -0.00071974	     -0.20319396	     -0.06424928	      0.88290096	     -0.00048139	     -0.21935329	      0.00294289	      0.00053441	     14.73300703
      1.19110515	     -0.06189173	     -0.00071614	     -0.20310726	     -0.06424517	      0.88290172	     -0.00048217	     -0.21933148	      0.00294248	      0.00054788	     14.67170711
      1.19250370	     -0.06179871	     -0.00071101	     -0.20301440	     -0.06424105	      0.88290249	     -0.00048296	     -0.21930937	      0.00293988	      0.00056033	     14.82052826
      1.19390224	     -0.06170987	     -0.00070691	     -0.20292566	     -0.06423694	      0.88290328	     -0.00048374	     -0.21928694	      0.00293600	      0.00057222	     14.85076243
      1.19574069	     -0.06158927	     -0.00070032	     -0.20280520	     -0.06423155	      0.88290435	     -0.00048479	     -0.21925710	      0.00292808	      0.00058639	     15.06570955
      1.19712582	     -0.06150482	     -0.00069682	     -0.20272082	     -0.06422750	      0.88290517	     -0.00048557	     -0.21923436	      0.00292091	      0.00059644	     15.02697992
      1.19851096	     -0.06141559	     -0.00069187	     -0.20263166	     -0.06422346	      0.88290600	     -0.00048636	     -0.21921152	      0.00291179	      0.00060527	     15.19628327
      1.20018196	     -0.06131489	     -0.00068724	     -0.20253100	     -0.06421861	      0.88290702	     -0.00048731	     -0.21918379	      0.00289941	      0.00061480	     15.24194516
      1.20165815	     -0.06122137	     -0.00068168	     -0.20243752	     -0.06421433	      0.88290793	     -0.00048815	     -0.21915927	      0.00288638	      0.00062168	     15.48305226
      1.20313433	     -0.06113574	     -0.00067781	     -0.20235189	     -0.06421008	      0.88290885	     -0.00048899	     -0.21913467	      0.00287242	      0.00062765	     15.49778527
      1.20461052	     -0.06104471	     -0.00067217	     -0.20226087	     -0.06420586	      0.88290978	     -0.00048982	     -0.21911012	      0.00285643	      0.00063209	     15.75211492
      1.20608670	     -0.06096141	     -0.00066813	     -0.20217753	     -0.06420165	      0.88291072	     -0.00049065	     -0.21908555	      0.00283954	      0.00063558	     15.79258044
      1.20756288	     -0.06087295	     -0.00066256	     -0.20208905	     -0.06419747	      0.88291166	     -0.00049148	     -0.21906108	      0.00282077	      0.00063760	     16.05927980
      1.20903907	     -0.06079209	     -0.00065852	     -0.20200812	     -0.06419332	      0.88291260	     -0.00049231	     -0.21903665	      0.00280117	      0.00063871	     16.11626812
      1.21051525	     -0.06070627	     -0.00065268	     -0.20192225	     -0.06418920	      0.88291354	     -0.00049312	     -0.21901238	      0.00277975	      0.00063845	     16.40101613
      1.21199143	     -0.06062809	     -0.00064827	     -0.20184397	     -0.06418512	      0.88291449	     -0.00049394	     -0.21898819	      0.00275760	      0.00063740	     16.46718651
      1.21346762	     -0.06054510	     -0.00064246	     -0.20176089	     -0.06418106	      0.88291543	     -0.00049474	     -0.21896421	      0.00273381	      0.00063502	     16.77301573
      1.21494380	     -0.06046896	     -0.00063846	     -0.20168462	     -0.06417705	      0.88291636	     -0.00049554	     -0.21894037	      0.00270948	      0.00063194	     16.85476482
      1.21641999	     -0.06038867	     -0.00063323	     -0.20160421	     -0.06417306	      0.88291729	     -0.00049633	     -0.21891682	      0.00268368	      0.00062769	     17.17941186
      1.21789617	     -0.06031677	     -0.00062959	     -0.20153213	     -0.06416912	      0.88291821	     -0.00049710	     -0.21889349	      0.00265752	      0.00062286	     17.26776826
      1.21937235	     -0.06023979	     -0.00062438	     -0.20145501	     -0.06416522	      0.88291913	     -0.00049787	     -0.21887049	      0.00263011	      0.00061698	     17.62208168
      1.22084854	     -0.06017134	     -0.00062066	     -0.20138637	     -0.06416136	      0.88292004	     -0.00049863	     -0.21884772	      0.00260257	      0.00061070	     17.71214824
      1.22232472	     -0.06009735	     -0.00061550	     -0.20131221	     -0.06415754	      0.88292093	     -0.00049938	     -0.21882529	      0.00257388	      0.00060352	     18.09127944
      1.22380090	     -0.06003158	     -0.00061220	     -0.20124622	     -0.06415376	      0.88292182	     -0.00050012	     -0.21880311	      0.00254523	      0.00059615	     18.18334051
      1.22527709	     -0.05996048	     -0.00060752	     -0.20117492	     -0.06415002	      0.88292269	     -0.00050084	     -0.21878131	      0.00251557	      0.00058812	     18.58317719
      1.22675327	     -0.05989944	     -0.00060465	     -0.20111363	     -0.06414633	      0.88292355	     -0.00050155	     -0.21875982	      0.00248615	      0.00058012	     18.66663322
      1.22822945	     -0.05983167	     -0.00060022	     -0.20104564	     -0.06414268	      0.88292440	     -0.00050225	     -0.21873873	      0.00245582	      0.00057161	     19.09766371
      1.22970564	     -0.05977469	     -0.00059767	     -0.20098839	     -0.06413908	      0.88292524	     -0.00050294	     -0.21871793	      0.00242591	      0.00056335	     19.16500934
      1.23118182	     -0.05971026	     -0.00059336	     -0.20092371	     -0.06413552	      0.88292607	     -0.00050361	     -0.21869754	      0.00239516	      0.00055483	     19.62483726
      1.23265801	     -0.05965765	     -0.00059108	     -0.20087083	     -0.06413201	      0.88292688	     -0.00050426	     -0.21867743	      0.00236505	      0.00054685	     19.66545941
      1.23398183	     -0.05960329	     -0.00058757	     -0.20081623	     -0.06412890	      0.88292760	     -0.00050484	     -0.21865974	      0.00233736	      0.00053965	     20.06158352
      1.23530565	     -0.05955657	     -0.00058524	     -0.20076925	     -0.06412582	      0.88292831	     -0.00050540	     -0.21864228	      0.00231008	      0.00053296	     20.19803365
      1.23689881	     -0.05949750	     -0.00058178	     -0.20070988	     -0.06412217	      0.88292915	     -0.00050606	     -0.21862166	      0.00227693	      0.00052518	     20.56564765
      1.23849197	     -0.05944571	     -0.00057931	     -0.20065777	     -0.06411856	      0.88292998	     -0.00050670	     -0.21860139	      0.00224426	      0.00051814	     20.67246285
      1.23982838	     -0.05939709	     -0.00057622	     -0.20060888	     -0.06411558	      0.88293067	     -0.00050722	     -0.21858472	      0.00221638	      0.00051241	     21.06485562
      1.24116479	     -0.05935535	     -0.00057408	     -0.20056686	     -0.06411264	      0.88293135	     -0.00050773	     -0.21856830	      0.00218900	      0.00050735	     21.18225980
      1.24250121	     -0.05931181	     -0.00057162	     -0.20052304	     -0.06410973	      0.88293203	     -0.00050822	     -0.21855217	      0.00216139	      0.00050258	     21.46012098
      1.24433014	     -0.05925776	     -0.00056890	     -0.20046860	     -0.06410581	      0.88293294	     -0.00050887	     -0.21853051	      0.00212401	      0.00049699	     21.62348536
      1.24567208	     -0.05921503	     -0.00056654	     -0.20042558	     -0.06410298	      0.88293361	     -0.00050933	     -0.21851496	      0.00209616	      0.00049322	     21.99234225
      1.24701403	     -0.05917709	     -0.00056449	     -0.20038735	     -0.06410019	      0.88293427	     -0.00050977	     -0.21849964	      0.00206877	      0.00049027	     22.08111205
      1.24865258	     -0.05912858	     -0.00056195	     -0.20033847	     -0.06409683	      0.88293507	     -0.00051029	     -0.21848130	      0.00203479	      0.00048711	     22.44890499
      1.25010839	     -0.05909091	     -0.00056009	     -0.20030047	     -0.06409389	      0.88293577	     -0.00051073	     -0.21846529	      0.00200506	      0.00048531	     22.44559435
      1.25156419	     -0.05904893	     -0.00055808	     -0.20025816	     -0.06409099	      0.88293648	     -0.00051115	     -0.21844961	      0.00197455	      0.00048377	     22.83044400
      1.25302000	     -0.05901379	     -0.00055621	     -0.20022268	     -0.06408814	      0.88293718	     -0.00051156	     -0.21843418	      0.00194451	      0.00048315	     22.80723908
      1.25447581	     -0.05897447	     -0.00055438	     -0.20018301	     -0.06408533	      0.88293789	     -0.00051194	     -0.21841906	      0.00191363	      0.00048275	     23.18214411
      1.25593161	     -0.05894245	     -0.00055256	     -0.20015064	     -0.06408256	      0.88293859	     -0.00051230	     -0.21840420	      0.00188319	      0.00048321	     23.11328756
      1.25738742	     -0.05890625	     -0.00055110	     -0.20011407	     -0.06407985	      0.88293929	     -0.00051264	     -0.21838968	      0.00185181	      0.00048375	     23.49680922
      1.25884323	     -0.05887770	     -0.00054940	     -0.20008516	     -0.06407717	      0.88294000	     -0.00051296	     -0.21837546	      0.00182093	      0.00048501	     23.37676740
      1.26029904	     -0.05884451	     -0.00054830	     -0.20005159	     -0.06407454	      0.88294071	     -0.00051326	     -0.21836159	      0.00178906	      0.00048615	     23.77746598
      1.26175484	     -0.05881962	     -0.00054655	     -0.20002633	     -0.06407196	      0.88294141	     -0.00051354	     -0.21834804	      0.00175780	      0.00048782	     23.59677253
      1.26305007	     -0.05879369	     -0.00054585	     -0.20000005	     -0.06406970	      0.88294205	     -0.00051377	     -0.21833631	      0.00172915	      0.00048900	     23.91394756
      1.26434530	     -0.05877296	     -0.00054462	     -0.19997899	     -0.06406748	      0.88294268	     -0.00051398	     -0.21832486	      0.00170086	      0.00049032	     23.88391713
      1.26592198	     -0.05874729	     -0.00054370	     -0.19995288	     -0.06406483	      0.88294346	     -0.00051421	     -0.21831136	      0.00166591	      0.00049153	     24.09256562
      1.26749865	     -0.05872726	     -0.00054199	     -0.19993244	     -0.06406223	      0.88294423	     -0.00051442	     -0.21829832	      0.00163129	      0.00049267	     23.95997051
      1.26880892	     -0.05870990	     -0.00054170	     -0.19991471	     -0.06406011	      0.88294488	     -0.00051457	     -0.21828790	      0.00160187	      0.00049299	     24.22970517
      1.27011918	     -0.05869798	     -0.00054063	     -0.19990243	     -0.06405803	      0.88294552	     -0.00051471	     -0.21827787	      0.00157287	      0.00049311	     24.15246044
      1.27169943	     -0.05868639	     -0.00054029	     -0.19989039	     -0.06405557	      0.88294630	     -0.00051484	     -0.21826638	      0.00153743	      0.00049222	     24.32512685
      1.27327968	     -0.05868322	     -0.00053893	     -0.19988679	     -0.06405317	      0.88294708	     -0.00051495	     -0.21825564	      0.00150256	      0.00049047	     24.09379667
      1.27455790	     -0.05868230	     -0.00053930	     -0.19988549	     -0.06405127	      0.88294770	     -0.00051502	     -0.21824760	      0.00147378	      0.00048771	     24.34125064
      1.27583612	     -0.05868797	     -0.00053847	     -0.19989080	     -0.06404940	      0.88294832	     -0.00051507	     -0.21824018	      0.00144560	      0.00048398	     24.23182944
      1.27745411	     -0.05870024	     -0.00053836	     -0.19990261	     -0.06404709	      0.88294910	     -0.00051511	     -0.21823179	      0.00140989	      0.00047706	     24.34017879
      1.27907211	     -0.05872057	     -0.00053686	     -0.19992250	     -0.06404484	      0.88294987	     -0.00051511	     -0.21822458	      0.00137519	      0.00046786	     24.06264242
      1.28032036	     -0.05873760	     -0.00053734	     -0.19993917	     -0.06404314	      0.88295045	     -0.00051510	     -0.21821985	      0.00134823	      0.00045860	     24.28915446
      1.28156862	     -0.05875903	     -0.00053646	     -0.19996027	     -0.06404147	      0.88295101	     -0.00051507	     -0.21821583	      0.00132219	      0.00044783	     24.16543284
      1.28323552	     -0.05879102	     -0.00053624	     -0.19999180	     -0.06403930	      0.88295174	     -0.00051500	     -0.21821157	      0.00128789	      0.00043052	     24.22776546
      1.28490243	     -0.05882871	     -0.00053456	     -0.20002907	     -0.06403718	      0.88295245	     -0.00051489	     -0.21820857	      0.00125508	      0.00041038	     23.87714396
      1.28612210	     -0.05885716	     -0.00053528	     -0.20005719	     -0.06403566	      0.88295294	     -0.00051480	     -0.21820715	      0.00123105	      0.00039347	     24.09121572
      1.28734177	     -0.05888953	     -0.00053461	     -0.20008925	     -0.06403418	      0.88295340	     -0.00051469	     -0.21820638	      0.00120803	      0.00037517	     23.94156248
      1.28907242	     -0.05893901	     -0.00053468	     -0.20013828	     -0.06403211	      0.88295403	     -0.00051450	     -0.21820642	      0.00117610	      0.00034644	     23.92745534
      1.29056645	     -0.05898582	     -0.00053383	     -0.20018474	     -0.06403038	      0.88295453	     -0.00051432	     -0.21820750	      0.00114986	      0.00031950	     23.65622478
      1.29206049	     -0.05903513	     -0.00053477	     -0.20023367	     -0.06402868	      0.88295498	     -0.00051411	     -0.21820953	      0.00112407	      0.00029027	     23.76646260
      1.29355452	     -0.05908897	     -0.00053381	     -0.20028718	     -0.06402702	      0.88295539	     -0.00051387	     -0.21821250	      0.00109996	      0.00025963	     23.34937060
      1.29489785	     -0.05913858	     -0.00053531	     -0.20033645	     -0.06402555	      0.88295572	     -0.00051364	     -0.21821596	      0.00107842	      0.00023039	     23.49458654
      1.29624118	     -0.05919177	     -0.00053516	     -0.20038934	     -0.06402412	      0.88295601	     -0.00051339	     -0.21822014	      0.00105822	      0.00020022	     23.21955378
      1.29758451	     -0.05924643	     -0.00053638	     -0.20044368	     -0.06402271	      0.88295626	     -0.00051312	     -0.21822503	      0.00103854	      0.00016893	     23.19222053
      1.29929917	     -0.05931893	     -0.00053681	     -0.20051581	     -0.06402095	      0.88295652	     -0.00051275	     -0.21823223	      0.00101499	      0.00012808	     22.87215371
      1.30066593	     -0.05937763	     -0.00053886	     -0.20057419	     -0.06401958	      0.88295667	     -0.00051243	     -0.21823869	      0.00099673	      0.00009462	     22.94041839
      1.30203269	     -0.05943886	     -0.00053959	     -0.20063514	     -0.06401822	      0.88295677	     -0.00051210	     -0.21824576	      0.00097986	      0.00006114	     22.64977100
      1.30339945	     -0.05950204	     -0.00054177	     -0.20069802	     -0.06401690	      0.88295683	     -0.00051175	     -0.21825342	      0.00096346	      0.00002727	     22.61943849
      1.30511537	     -0.05958503	     -0.00054350	     -0.20078066	     -0.06401526	      0.88295684	     -0.00051128	     -0.21826389	      0.00094464	     -0.00001490	     22.25446060
      1.30648283	     -0.05965257	     -0.00054669	     -0.20084790	     -0.06401398	      0.88295680	     -0.00051089	     -0.21827290	      0.00093006	     -0.00004853	     22.33199922
      1.30785030	     -0.05972286	     -0.00054848	     -0.20091793	     -0.06401272	      0.88295671	     -0.00051048	     -0.21828248	      0.00091702	     -0.00008147	     22.04038866
      1.30921777	     -0.05979428	     -0.00055158	     -0.20098907	     -0.06401147	      0.88295658	     -0.00051005	     -0.21829262	      0.00090456	     -0.00011412	     21.99660485
      1.31094796	     -0.05988710	     -0.00055447	     -0.20108157	     -0.06400992	      0.88295635	     -0.00050949	     -0.21830621	      0.00089077	     -0.00015415	     21.63714301
      1.31232419	     -0.05996091	     -0.00055858	     -0.20115510	     -0.06400870	      0.88295611	     -0.00050902	     -0.21831759	      0.00088040	     -0.00018528	     21.71190269
      1.31370043	     -0.06003630	     -0.00056122	     -0.20123026	     -0.06400749	      0.88295584	     -0.00050854	     -0.21832942	      0.00087171	     -0.00021506	     21.41776961
      1.31507667	     -0.06011154	     -0.00056509	     -0.20130524	     -0.06400630	      0.88295552	     -0.00050804	     -0.21834167	      0.00086370	     -0.00024392	     21.37228101
      1.31680611	     -0.06020765	     -0.00056888	     -0.20140108	     -0.06400481	      0.88295507	     -0.00050740	     -0.21835763	      0.00085574	     -0.00027811	     21.00745840
      1.31819359	     -0.06028423	     -0.00057373	     -0.20147741	     -0.06400363	      0.88295467	     -0.00050686	     -0.21837084	      0.00085001	     -0.00030427	     21.08045723
      1.31958107	     -0.06036264	     -0.00057719	     -0.20155563	     -0.06400245	      0.88295423	     -0.00050631	     -0.21838440	      0.00084605	     -0.00032869	     20.78441659
      1.32096856	     -0.06044135	     -0.00058209	     -0.20163412	     -0.06400128	      0.88295375	     -0.00050575	     -0.21839831	      0.00084281	     -0.00035186	     20.74397994
      1.32268615	     -0.06054022	     -0.00058706	     -0.20173276	     -0.06399984	      0.88295313	     -0.00050503	     -0.21841600	      0.00084098	     -0.00037810	     20.38347883
      1.32408708	     -0.06061924	     -0.00059287	     -0.20181157	     -0.06399866	      0.88295258	     -0.00050444	     -0.21843076	      0.00084017	     -0.00039794	     20.46305467
      1.32548802	     -0.06069854	     -0.00059709	     -0.20189070	     -0.06399748	      0.88295201	     -0.00050382	     -0.21844577	      0.00084119	     -0.00041579	     20.16870839
      1.32688896	     -0.06077661	     -0.00060260	     -0.20196859	     -0.06399630	      0.88295142	     -0.00050320	     -0.21846099	      0.00084292	     -0.00043221	     20.13874955
      1.32858623	     -0.06087093	     -0.00060789	     -0.20206275	     -0.06399487	      0.88295067	     -0.00050243	     -0.21847967	      0.00084713	     -0.00044959	     19.78177666
      1.33000215	     -0.06094772	     -0.00061398	     -0.20213938	     -0.06399367	      0.88295002	     -0.00050177	     -0.21849542	      0.00085126	     -0.00046257	     19.85849188
      1.33141806	     -0.06102557	     -0.00061843	     -0.20221711	     -0.06399246	      0.88294936	     -0.00050110	     -0.21851132	      0.00085723	     -0.00047368	     19.55440546
      1.33283398	     -0.06110292	     -0.00062439	     -0.20229432	     -0.06399124	      0.88294868	     -0.00050043	     -0.21852736	      0.00086389	     -0.00048357	     19.53441646
      1.33424989	     -0.06118024	     -0.00062942	     -0.20237154	     -0.06399001	      0.88294799	     -0.00049974	     -0.21854356	      0.00087218	     -0.00049182	     19.29377563
      1.33601209	     -0.06127510	     -0.00063715	     -0.20246626	     -0.06398846	      0.88294712	     -0.00049887	     -0.21856389	      0.00088357	     -0.00050069	     19.32480380
      1.33740937	     -0.06134962	     -0.00064176	     -0.20254072	     -0.06398722	      0.88294641	     -0.00049817	     -0.21858012	      0.00089472	     -0.00050575	     18.93998304
      1.33880665	     -0.06142253	     -0.00064790	     -0.20261355	     -0.06398596	      0.88294570	     -0.00049746	     -0.21859642	      0.00090626	     -0.00051011	     18.95636660
      1.34020392	     -0.06149500	     -0.00065283	     -0.20268598	     -0.06398469	      0.88294499	     -0.00049674	     -0.21861275	      0.00091938	     -0.00051311	     18.72551660
      1.34197607	     -0.06158517	     -0.00066038	     -0.20277608	     -0.06398304	      0.88294408	     -0.00049582	     -0.21863350	      0.00093705	     -0.00051575	     18.72277981
      1.34339087	     -0.06165574	     -0.00066499	     -0.20284664	     -0.06398170	      0.88294335	     -0.00049508	     -0.21865008	      0.00095310	     -0.00051623	     18.35508108
      1.34480566	     -0.06172465	     -0.00067120	     -0.20291552	     -0.06398034	      0.88294262	     -0.00049434	     -0.21866669	      0.00096953	     -0.00051625	     18.37176181
      1.34622046	     -0.06179302	     -0.00067617	     -0.20298389	     -0.06397896	      0.88294189	     -0.00049359	     -0.21868329	      0.00098754	     -0.00051526	     18.13478471
      1.34797004	     -0.06187477	     -0.00068335	     -0.20306565	     -0.06397721	      0.88294099	     -0.00049265	     -0.21870376	      0.00101071	     -0.00051345	     18.15270146
      1.34939519	     -0.06193980	     -0.00068754	     -0.20313073	     -0.06397576	      0.88294026	     -0.00049188	     -0.21872034	      0.00103152	     -0.00051074	     17.78433405
      1.35082034	     -0.06200212	     -0.00069336	     -0.20319309	     -0.06397427	      0.88293953	     -0.00049111	     -0.21873680	      0.00105261	     -0.00050792	     17.81198699
      1.35224549	     -0.06206359	     -0.00069792	     -0.20325462	     -0.06397276	      0.88293881	     -0.00049034	     -0.21875310	      0.00107520	     -0.00050440	     17.57298534
      1.35398166	     -0.06213554	     -0.00070478	     -0.20332664	     -0.06397086	      0.88293794	     -0.00048940	     -0.21877271	      0.00110341	     -0.00049990	     17.59612774
      1.35542029	     -0.06219303	     -0.00070866	     -0.20338423	     -0.06396926	      0.88293722	     -0.00048862	     -0.21878871	      0.00112859	     -0.00049503	     17.24176314
      1.35685892	     -0.06224523	     -0.00071436	     -0.20343651	     -0.06396762	      0.88293651	     -0.00048784	     -0.21880441	      0.00115384	     -0.00049001	     17.27845227
      1.35829755	     -0.06229569	     -0.00071885	     -0.20348709	     -0.06396594	      0.88293581	     -0.00048706	     -0.21881977	      0.00118039	     -0.00048412	     17.04002356
      1.35973618	     -0.06234222	     -0.00072398	     -0.20353372	     -0.06396422	      0.88293512	     -0.00048628	     -0.21883475	      0.00120721	     -0.00047783	     17.01092041
      1.36155388	     -0.06239743	     -0.00072903	     -0.20358911	     -0.06396200	      0.88293426	     -0.00048530	     -0.21885304	      0.00124262	     -0.00046861	     16.66327812
      1.36298649	     -0.06243485	     -0.00073459	     -0.20362664	     -0.06396020	      0.88293360	     -0.00048453	     -0.21886688	      0.00127027	     -0.00046082	     16.77763955
      1.36441909	     -0.06247179	     -0.00073859	     -0.20366373	     -0.06395836	      0.88293294	     -0.00048377	     -0.21888017	      0.00129898	     -0.00045227	     16.55755695
      1.36585169	     -0.06250521	     -0.00074386	     -0.20369727	     -0.06395647	      0.88293230	     -0.00048301	     -0.21889291	      0.00132768	     -0.00044320	     16.51117877
      1.36764638	     -0.06254513	     -0.00074917	     -0.20373739	     -0.06395406	      0.88293151	     -0.00048207	     -0.21890807	      0.00136430	     -0.00043092	     16.27882100
      1.36906066	     -0.06257288	     -0.00075492	     -0.20376526	     -0.06395211	      0.88293091	     -0.00048134	     -0.21891941	      0.00139294	     -0.00042082	     16.28953764
      1.37047494	     -0.06260024	     -0.00075915	     -0.20379277	     -0.06395012	      0.88293032	     -0.00048062	     -0.21893019	      0.00142205	     -0.00041018	     16.11396861
      1.37188922	     -0.06262461	     -0.00076438	     -0.20381727	     -0.06394809	      0.88292975	     -0.00047990	     -0.21894043	      0.00145095	     -0.00039929	     16.06129926
      1.37376726	     -0.06265575	     -0.00077031	     -0.20384861	     -0.06394533	      0.88292902	     -0.00047897	     -0.21895317	      0.00148956	     -0.00038441	     15.87820917
      1.37522581	     -0.06267418	     -0.00077622	     -0.20386717	     -0.06394313	      0.88292846	     -0.00047826	     -0.21896240	      0.00151923	     -0.00037242	     15.87125668
      1.37668436	     -0.06269201	     -0.00078057	     -0.20388516	     -0.06394089	      0.88292793	     -0.00047756	     -0.21897098	      0.00154903	     -0.00036040	     15.73645905
      1.37814290	     -0.06270551	     -0.00078620	     -0.20389880	     -0.06393861	      0.88292741	     -0.00047688	     -0.21897892	      0.00157848	     -0.00034826	     15.70135904
      1.37990293	     -0.06271921	     -0.00079158	     -0.20391269	     -0.06393580	      0.88292681	     -0.00047607	     -0.21898758	      0.00161390	     -0.00033349	     15.56600893
      1.38133511	     -0.06272392	     -0.00079729	     -0.20391753	     -0.06393347	      0.88292634	     -0.00047543	     -0.21899391	      0.00164215	     -0.00032124	     15.56950042
      1.38276730	     -0.06272693	     -0.00080125	     -0.20392070	     -0.06393110	      0.88292589	     -0.00047480	     -0.21899950	      0.00167028	     -0.00030880	     15.45266879
      1.38419948	     -0.06272536	     -0.00080613	     -0.20391927	     -0.06392869	      0.88292546	     -0.00047420	     -0.21900441	      0.00169771	     -0.00029622	     15.43991201
      1.38602684	     -0.06272035	     -0.00081113	     -0.20391446	     -0.06392555	      0.88292493	     -0.00047345	     -0.21900962	      0.00173216	     -0.00027980	     15.31758890
      1.38748777	     -0.06270972	     -0.00081623	     -0.20390397	     -0.06392300	      0.88292454	     -0.00047287	     -0.21901297	      0.00175869	     -0.00026614	     15.34182329
      1.38894870	     -0.06269848	     -0.00081986	     -0.20389288	     -0.06392042	      0.88292416	     -0.00047231	     -0.21901555	      0.00178472	     -0.00025221	     15.24567482
      1.39040964	     -0.06268217	     -0.00082449	     -0.20387670	     -0.06391779	      0.88292380	     -0.00047177	     -0.21901741	      0.00180978	     -0.00023793	     15.24816923
      1.39187057	     -0.06266377	     -0.00082820	     -0.20385845	     -0.06391513	      0.88292346	     -0.00047126	     -0.21901850	      0.00183411	     -0.00022325	     15.18328224
      1.39372198	     -0.06263444	     -0.00083392	     -0.20382926	     -0.06391170	      0.88292307	     -0.00047064	     -0.21901886	      0.00186337	     -0.00020424	     15.21164448
      1.39510823	     -0.06261061	     -0.00083697	     -0.20380557	     -0.06390911	      0.88292279	     -0.00047021	     -0.21901833	      0.00188453	     -0.00018932	     15.09161471
      1.39649448	     -0.06258298	     -0.00084114	     -0.20377804	     -0.06390648	      0.88292254	     -0.00046979	     -0.21901717	      0.00190437	     -0.00017441	     15.13972856
      1.39821423	     -0.06254729	     -0.00084540	     -0.20374248	     -0.06390319	      0.88292226	     -0.00046931	     -0.21901483	      0.00192802	     -0.00015535	     15.03449620
      1.39971990	     -0.06251129	     -0.00085011	     -0.20370656	     -0.06390027	      0.88292204	     -0.00046892	     -0.21901202	      0.00194690	     -0.00013869	     15.15467093
      1.40122558	     -0.06247526	     -0.00085366	     -0.20367064	     -0.06389732	      0.88292184	     -0.00046856	     -0.21900849	      0.00196522	     -0.00012145	     15.00316818
      1.40273125	     -0.06243422	     -0.00085831	     -0.20362966	     -0.06389435	      0.88292167	     -0.00046823	     -0.21900427	      0.00198152	     -0.00010449	     15.13855308
      1.40423692	     -0.06239405	     -0.00086190	     -0.20358957	     -0.06389136	      0.88292153	     -0.00046793	     -0.21899937	      0.00199718	     -0.00008726	     15.01312326
      1.40574259	     -0.06234906	     -0.00086652	     -0.20354462	     -0.06388834	      0.88292141	     -0.00046767	     -0.21899383	      0.00201091	     -0.00007051	     15.15112821
      1.40724826	     -0.06230493	     -0.00087013	     -0.20350056	     -0.06388530	      0.88292131	     -0.00046744	     -0.21898765	      0.00202402	     -0.00005366	     15.03263514
      1.40875394	     -0.06225579	     -0.00087465	     -0.20345143	     -0.06388224	      0.88292124	     -0.00046724	     -0.21898087	      0.00203513	     -0.00003750	     15.18567809
      1.41025961	     -0.06220803	     -0.00087821	     -0.20340371	     -0.06387917	      0.88292120	     -0.00046708	     -0.21897347	      0.00204558	     -0.00002140	     15.07913756
      1.41176528	     -0.06215522	     -0.00088262	     -0.20335091	     -0.06387609	      0.88292118	     -0.00046696	     -0.21896550	      0.00205398	     -0.00000611	     15.24191735
      1.41327095	     -0.06210425	     -0.00088610	     -0.20329996	     -0.06387299	      0.88292118	     -0.00046688	     -0.21895694	      0.00206171	      0.00000901	     15.14273935
      1.41477662	     -0.06204804	     -0.00089029	     -0.20324374	     -0.06386988	      0.88292121	     -0.00046683	     -0.21894785	      0.00206739	      0.00002320	     15.31815155
      1.41628229	     -0.06199436	     -0.00089359	     -0.20319006	     -0.06386676	      0.88292125	     -0.00046683	     -0.21893819	      0.00207241	      0.00003710	     15.22679184
      1.41778797	     -0.06193495	     -0.00089750	     -0.20313063	     -0.06386364	      0.88292132	     -0.00046686	     -0.21892804	      0.00207533	      0.00004997	     15.41775685
      1.41929364	     -0.06187857	     -0.00090054	     -0.20307423	     -0.06386051	      0.88292140	     -0.00046693	     -0.21891735	      0.00207760	      0.00006250	     15.33304810
      1.42079931	     -0.06181560	     -0.00090406	     -0.20301122	     -0.06385738	      0.88292151	     -0.00046705	     -0.21890617	      0.00207768	      0.00007397	     15.54289005
      1.42230498	     -0.06175641	     -0.00090675	     -0.20295200	     -0.06385426	      0.88292162	     -0.00046721	     -0.21889444	      0.00207713	      0.00008511	     15.46175871
      1.42381065	     -0.06168984	     -0.00090977	     -0.20288538	     -0.06385113	      0.88292176	     -0.00046741	     -0.21888223	      0.00207439	      0.00009514	     15.69093046
      1.42531633	     -0.06162867	     -0.00091214	     -0.20282417	     -0.06384801	      0.88292191	     -0.00046765	     -0.21886949	      0.00207113	      0.00010480	     15.61103783
      1.42682200	     -0.06155921	     -0.00091471	     -0.20275464	     -0.06384489	      0.88292208	     -0.00046793	     -0.21885630	      0.00206563	      0.00011328	     15.86548212
      1.42816913	     -0.06150293	     -0.00091660	     -0.20269830	     -0.06384212	      0.88292223	     -0.00046822	     -0.21884407	      0.00206031	      0.00012053	     15.80779090
      1.42951625	     -0.06144164	     -0.00091843	     -0.20263695	     -0.06383934	      0.88292240	     -0.00046855	     -0.21883151	      0.00205338	      0.00012684	     15.95840807
      1.43113687	     -0.06137174	     -0.00092048	     -0.20256697	     -0.06383602	      0.88292261	     -0.00046899	     -0.21881596	      0.00204408	      0.00013367	     15.99416905
      1.43275748	     -0.06129759	     -0.00092223	     -0.20249274	     -0.06383272	      0.88292283	     -0.00046948	     -0.21880003	      0.00203279	      0.00013911	     16.24927854
      1.43410430	     -0.06124170	     -0.00092378	     -0.20243677	     -0.06382999	      0.88292302	     -0.00046992	     -0.21878648	      0.00202305	      0.00014323	     16.20275209
      1.43545112	     -0.06118139	     -0.00092497	     -0.20237637	     -0.06382727	      0.88292322	     -0.00047040	     -0.21877274	      0.00201185	      0.00014627	     16.37653957
      1.43708977	     -0.06111274	     -0.00092664	     -0.20230762	     -0.06382399	      0.88292346	     -0.00047103	     -0.21875573	      0.00199754	      0.00014916	     16.43262620
      1.43872841	     -0.06103902	     -0.00092795	     -0.20223378	     -0.06382073	      0.88292371	     -0.00047171	     -0.21873857	      0.00198149	      0.00015062	     16.73713243
      1.44001287	     -0.06098895	     -0.00092959	     -0.20218360	     -0.06381819	      0.88292390	     -0.00047228	     -0.21872499	      0.00196883	      0.00015144	     16.68630644
      1.44129733	     -0.06093457	     -0.00093053	     -0.20212913	     -0.06381567	      0.88292409	     -0.00047289	     -0.21871139	      0.00195501	      0.00015130	     16.85816019
      1.44300695	     -0.06086703	     -0.00093200	     -0.20206145	     -0.06381234	      0.88292435	     -0.00047374	     -0.21869321	      0.00193603	      0.00015027	     16.96135093
      1.44471658	     -0.06079489	     -0.00093224	     -0.20198919	     -0.06380905	      0.88292461	     -0.00047465	     -0.21867502	      0.00191554	      0.00014794	     17.30928497
      1.44593976	     -0.06075097	     -0.00093318	     -0.20194517	     -0.06380672	      0.88292479	     -0.00047533	     -0.21866195	      0.00190097	      0.00014612	     17.25663013
      1.44716295	     -0.06070192	     -0.00093328	     -0.20189603	     -0.06380440	      0.88292496	     -0.00047605	     -0.21864892	      0.00188548	      0.00014360	     17.42587354
      1.44897827	     -0.06063411	     -0.00093394	     -0.20182808	     -0.06380100	      0.88292522	     -0.00047716	     -0.21862963	      0.00186198	      0.00013923	     17.57038354
      1.45047676	     -0.06057604	     -0.00093368	     -0.20176989	     -0.06379822	      0.88292543	     -0.00047812	     -0.21861382	      0.00184170	      0.00013487	     17.81843552
      1.45197525	     -0.06052408	     -0.00093424	     -0.20171780	     -0.06379548	      0.88292563	     -0.00047913	     -0.21859807	      0.00182130	      0.00013021	     17.88013505
      1.45347374	     -0.06046640	     -0.00093318	     -0.20166003	     -0.06379277	      0.88292582	     -0.00048017	     -0.21858243	      0.00179991	      0.00012485	     18.18459773
      1.45497223	     -0.06041737	     -0.00093340	     -0.20161087	     -0.06379008	      0.88292600	     -0.00048126	     -0.21856683	      0.00177867	      0.00011947	     18.19129715
      1.45647072	     -0.06035928	     -0.00093141	     -0.20155270	     -0.06378744	      0.88292617	     -0.00048239	     -0.21855136	      0.00175627	      0.00011346	     18.56391464
      1.45776059	     -0.06031900	     -0.00093159	     -0.20151231	     -0.06378518	      0.88292632	     -0.00048339	     -0.21853804	      0.00173728	      0.00010849	     18.55089182
      1.45905047	     -0.06027292	     -0.00093026	     -0.20146614	     -0.06378295	      0.88292645	     -0.00048443	     -0.21852483	      0.00171756	      0.00010327	     18.76935251
      1.46067622	     -0.06022020	     -0.00092947	     -0.20141331	     -0.06378018	      0.88292662	     -0.00048577	     -0.21850823	      0.00169258	      0.00009683	     18.89428893
      1.46230197	     -0.06016234	     -0.00092706	     -0.20135535	     -0.06377745	      0.88292677	     -0.00048716	     -0.21849177	      0.00166677	      0.00009028	     19.23650061
      1.46358721	     -0.06012449	     -0.00092677	     -0.20131740	     -0.06377532	      0.88292688	     -0.00048829	     -0.21847878	      0.00164654	      0.00008547	     19.23548663
      1.46487245	     -0.06008138	     -0.00092495	     -0.20127420	     -0.06377322	      0.88292699	     -0.00048945	     -0.21846589	      0.00162566	      0.00008058	     19.44921969
      1.46652729	     -0.06003126	     -0.00092356	     -0.20122396	     -0.06377055	      0.88292712	     -0.00049099	     -0.21844936	      0.00159865	      0.00007468	     19.57459113
      1.46818214	     -0.05997553	     -0.00092034	     -0.20116814	     -0.06376793	      0.88292724	     -0.00049257	     -0.21843300	      0.00157077	      0.00006891	     19.94173404
      1.46940639	     -0.05994272	     -0.00091984	     -0.20113523	     -0.06376602	      0.88292732	     -0.00049377	     -0.21842091	      0.00155036	      0.00006521	     19.91388640
      1.47063064	     -0.05990468	     -0.00091778	     -0.20109711	     -0.06376413	      0.88292740	     -0.00049499	     -0.21840893	      0.00152934	      0.00006158	     20.10128672
      1.47237571	     -0.05985500	     -0.00091565	     -0.20104730	     -0.06376149	      0.88292750	     -0.00049677	     -0.21839193	      0.00149919	      0.00005702	     20.24653834
      1.47386275	     -0.05980952	     -0.00091265	     -0.20100173	     -0.06375928	      0.88292758	     -0.00049833	     -0.21837759	      0.00147289	      0.00005354	     20.50117923
      1.47534980	     -0.05977071	     -0.00091124	     -0.20096280	     -0.06375711	      0.88292766	     -0.00049993	     -0.21836330	      0.00144659	      0.00005074	     20.55060068
      1.47683684	     -0.05972527	     -0.00090774	     -0.20091728	     -0.06375498	      0.88292773	     -0.00050155	     -0.21834916	      0.00141949	      0.00004824	     20.85463143
      1.47832389	     -0.05968994	     -0.00090664	     -0.20088180	     -0.06375289	      0.88292780	     -0.00050321	     -0.21833507	      0.00139253	      0.00004652	     20.83472788
      1.47962043	     -0.05965057	     -0.00090304	     -0.20084237	     -0.06375110	      0.88292786	     -0.00050468	     -0.21832293	      0.00136820	      0.00004522	     21.11198411
      1.48091697	     -0.05961852	     -0.00090111	     -0.20081021	     -0.06374934	      0.88292792	     -0.00050618	     -0.21831083	      0.00134396	      0.00004450	     21.16393222
      1.48250068	     -0.05957524	     -0.00089728	     -0.20076683	     -0.06374724	      0.88292799	     -0.00050804	     -0.21829620	      0.00131374	      0.00004405	     21.39854398
      1.48408439	     -0.05953912	     -0.00089529	     -0.20073057	     -0.06374518	      0.88292806	     -0.00050994	     -0.21828167	      0.00128350	      0.00004436	     21.41536226
      1.48538056	     -0.05950265	     -0.00089161	     -0.20069401	     -0.06374353	      0.88292812	     -0.00051151	     -0.21826992	      0.00125810	      0.00004490	     21.67340256
      1.48667672	     -0.05947298	     -0.00088958	     -0.20066422	     -0.06374192	      0.88292818	     -0.00051311	     -0.21825823	      0.00123282	      0.00004599	     21.71832049
      1.48828143	     -0.05943232	     -0.00088553	     -0.20062344	     -0.06373996	      0.88292825	     -0.00051512	     -0.21824390	      0.00120098	      0.00004776	     21.94577775
      1.48988613	     -0.05939920	     -0.00088335	     -0.20059017	     -0.06373806	      0.88292833	     -0.00051716	     -0.21822967	      0.00116921	      0.00005027	     21.93422526
      1.49113256	     -0.05936579	     -0.00087916	     -0.20055667	     -0.06373662	      0.88292839	     -0.00051876	     -0.21821875	      0.00114390	      0.00005242	     22.18459130
      1.49237900	     -0.05933915	     -0.00087666	     -0.20052993	     -0.06373521	      0.88292846	     -0.00052038	     -0.21820790	      0.00111874	      0.00005505	     22.22478011
      1.49405021	     -0.05930023	     -0.00087212	     -0.20049087	     -0.06373337	      0.88292856	     -0.00052259	     -0.21819352	      0.00108453	      0.00005893	     22.42660439
      1.49572142	     -0.05926879	     -0.00086941	     -0.20045926	     -0.06373159	      0.88292866	     -0.00052482	     -0.21817927	      0.00105043	      0.00006344	     22.39360718
      1.49691943	     -0.05923879	     -0.00086520	     -0.20042917	     -0.06373034	      0.88292874	     -0.00052644	     -0.21816921	      0.00102542	      0.00006671	     22.63439571
      1.49811743	     -0.05921502	     -0.00086264	     -0.20040528	     -0.06372913	      0.88292882	     -0.00052808	     -0.21815919	      0.00100062	      0.00007032	     22.67023813
      1.49987988	     -0.05917742	     -0.00085790	     -0.20036752	     -0.06372740	      0.88292895	     -0.00053051	     -0.21814464	      0.00096374	      0.00007581	     22.84570260
      1.50136816	     -0.05915035	     -0.00085487	     -0.20034030	     -0.06372599	      0.88292906	     -0.00053258	     -0.21813248	      0.00093268	      0.00008075	     22.83592325
      1.50285644	     -0.05911872	     -0.00085012	     -0.20030855	     -0.06372462	      0.88292919	     -0.00053468	     -0.21812052	      0.00090113	      0.00008562	     23.05582224
      1.50434473	     -0.05909670	     -0.00084758	     -0.20028635	     -0.06372330	      0.88292932	     -0.00053679	     -0.21810870	      0.00086996	      0.00009077	     22.94934609
      1.50567007	     -0.05907020	     -0.00084301	     -0.20025974	     -0.06372217	      0.88292944	     -0.00053869	     -0.21809842	      0.00084163	      0.00009511	     23.17362182
      1.50699542	     -0.05905174	     -0.00084035	     -0.20024113	     -0.06372107	      0.88292957	     -0.00054060	     -0.21808828	      0.00081368	      0.00009960	     23.11903118
      1.50832077	     -0.05903043	     -0.00083645	     -0.20021969	     -0.06372001	      0.88292971	     -0.00054252	     -0.21807836	      0.00078546	      0.00010380	     23.23205403
      1.51004531	     -0.05900974	     -0.00083266	     -0.20019880	     -0.06371869	      0.88292989	     -0.00054505	     -0.21806577	      0.00074907	      0.00010907	     23.16968129
      1.51138963	     -0.05899080	     -0.00082822	     -0.20017973	     -0.06371770	      0.88293004	     -0.00054703	     -0.21805629	      0.00072038	      0.00011256	     23.34930084
      1.51273396	     -0.05898098	     -0.00082545	     -0.20016974	     -0.06371675	      0.88293019	     -0.00054902	     -0.21804710	      0.00069217	      0.00011581	     23.25148113
      1.51407829	     -0.05897113	     -0.00082153	     -0.20015975	     -0.06371584	      0.88293035	     -0.00055102	     -0.21803834	      0.00066377	      0.00011829	     23.34031158
      1.51579589	     -0.05896932	     -0.00081786	     -0.20015773	     -0.06371473	      0.88293055	     -0.00055359	     -0.21802782	      0.00062811	      0.00012059	     23.18761509
      1.51711822	     -0.05896687	     -0.00081342	     -0.20015515	     -0.06371392	      0.88293071	     -0.00055558	     -0.21802038	      0.00060044	      0.00012103	     23.35907844
      1.51844055	     -0.05897399	     -0.00081042	     -0.20016212	     -0.06371314	      0.88293087	     -0.00055757	     -0.21801351	      0.00057352	      0.00012061	     23.22060070
      1.52002939	     -0.05898290	     -0.00080538	     -0.20017087	     -0.06371226	      0.88293106	     -0.00055998	     -0.21800614	      0.00054124	      0.00011808	     23.33493500
      1.52161822	     -0.05900423	     -0.00080206	     -0.20019201	     -0.06371142	      0.88293125	     -0.00056239	     -0.21799974	      0.00051025	      0.00011377	     23.00275537
      1.52286692	     -0.05901547	     -0.00079721	     -0.20020316	     -0.06371080	      0.88293139	     -0.00056430	     -0.21799547	      0.00048571	      0.00010848	     23.22242030
      1.52411562	     -0.05903587	     -0.00079384	     -0.20022343	     -0.06371021	      0.88293152	     -0.00056620	     -0.21799180	      0.00046211	      0.00010183	     23.09216658
      1.52578034	     -0.05906289	     -0.00078814	     -0.20025031	     -0.06370947	      0.88293168	     -0.00056874	     -0.21798793	      0.00043127	      0.00009044	     23.11815449
      1.52744506	     -0.05910034	     -0.00078390	     -0.20028760	     -0.06370877	      0.88293182	     -0.00057129	     -0.21798515	      0.00040187	      0.00007644	     22.80199095
      1.52866622	     -0.05912282	     -0.00077878	     -0.20031001	     -0.06370830	      0.88293190	     -0.00057317	     -0.21798388	      0.00038052	      0.00006418	     22.96163863
      1.52988739	     -0.05915294	     -0.00077512	     -0.20034003	     -0.06370784	      0.88293198	     -0.00057504	     -0.21798317	      0.00036016	      0.00005065	     22.80846420
      1.53161716	     -0.05919530	     -0.00076910	     -0.20038228	     -0.06370724	      0.88293204	     -0.00057769	     -0.21798319	      0.00033219	      0.00002897	     22.79314297
      1.53311819	     -0.05923841	     -0.00076484	     -0.20042529	     -0.06370676	      0.88293207	     -0.00058000	     -0.21798410	      0.00030934	      0.00000834	     22.51240909
      1.53461923	     -0.05927797	     -0.00075913	     -0.20046477	     -0.06370632	      0.88293207	     -0.00058230	     -0.21798587	      0.00028690	     -0.00001431	     22.62912335
      1.53612026	     -0.05932769	     -0.00075525	     -0.20051439	     -0.06370590	      0.88293203	     -0.00058460	     -0.21798837	      0.00026620	     -0.00003801	     22.19873037
      1.53746506	     -0.05936516	     -0.00074983	     -0.20055182	     -0.06370556	      0.88293196	     -0.00058666	     -0.21799130	      0.00024778	     -0.00006070	     22.35094033
      1.53880985	     -0.05941088	     -0.00074600	     -0.20059747	     -0.06370523	      0.88293187	     -0.00058872	     -0.21799474	      0.00023071	     -0.00008406	     22.08479699
      1.54015465	     -0.05945374	     -0.00074126	     -0.20064029	     -0.06370493	      0.88293174	     -0.00059077	     -0.21799874	      0.00021419	     -0.00010828	     22.05734190
      1.54188608	     -0.05951523	     -0.00073630	     -0.20070170	     -0.06370458	      0.88293152	     -0.00059341	     -0.21800461	      0.00019452	     -0.00013999	     21.74638810
      1.54325155	     -0.05956064	     -0.00073140	     -0.20074708	     -0.06370433	      0.88293131	     -0.00059548	     -0.21800982	      0.00017949	     -0.00016563	     21.81327339
      1.54461703	     -0.05961317	     -0.00072769	     -0.20079957	     -0.06370409	      0.88293107	     -0.00059755	     -0.21801550	      0.00016584	     -0.00019110	     21.53085765
      1.54598251	     -0.05966352	     -0.00072330	     -0.20084989	     -0.06370387	      0.88293079	     -0.00059962	     -0.21802168	      0.00015266	     -0.00021685	     21.50447256
      1.54772368	     -0.05973400	     -0.00071855	     -0.20092033	     -0.06370362	      0.88293038	     -0.00060224	     -0.21803020	      0.00013770	     -0.00024918	     21.14432385
      1.54910369	     -0.05978564	     -0.00071401	     -0.20097196	     -0.06370344	      0.88293002	     -0.00060431	     -0.21803748	      0.00012625	     -0.00027473	     21.24627117
      1.55048369	     -0.05984387	     -0.00071055	     -0.20103017	     -0.06370327	      0.88292963	     -0.00060637	     -0.21804513	      0.00011638	     -0.00029943	     20.96022918
      1.55186370	     -0.05989979	     -0.00070665	     -0.20108608	     -0.06370312	      0.88292920	     -0.00060842	     -0.21805321	      0.00010702	     -0.00032370	     20.93354907
      1.55357502	     -0.05997572	     -0.00070250	     -0.20116200	     -0.06370294	      0.88292862	     -0.00061095	     -0.21806375	      0.00009727	     -0.00035237	     20.57023076
      1.55496741	     -0.06003294	     -0.00069848	     -0.20121923	     -0.06370281	      0.88292811	     -0.00061300	     -0.21807280	      0.00008977	     -0.00037492	     20.66802042
      1.55635980	     -0.06009578	     -0.00069510	     -0.20128208	     -0.06370269	      0.88292758	     -0.00061504	     -0.21808216	      0.00008394	     -0.00039608	     20.36839661
      1.55775220	     -0.06015532	     -0.00069138	     -0.20134165	     -0.06370258	      0.88292701	     -0.00061706	     -0.21809186	      0.00007867	     -0.00041635	     20.35320613
      1.55943618	     -0.06023276	     -0.00068746	     -0.20141912	     -0.06370245	      0.88292629	     -0.00061949	     -0.21810399	      0.00007428	     -0.00043892	     19.99073490
      1.56084433	     -0.06029316	     -0.00068418	     -0.20147955	     -0.06370235	      0.88292566	     -0.00062151	     -0.21811450	      0.00007111	     -0.00045665	     20.09905867
      1.56225247	     -0.06035862	     -0.00068141	     -0.20154505	     -0.06370225	      0.88292500	     -0.00062351	     -0.21812527	      0.00006975	     -0.00047265	     19.79016782
      1.56366062	     -0.06042033	     -0.00067874	     -0.20160680	     -0.06370215	      0.88292433	     -0.00062549	     -0.21813634	      0.00006897	     -0.00048743	     19.79789722
      1.56506877	     -0.06048479	     -0.00067628	     -0.20167130	     -0.06370205	      0.88292363	     -0.00062747	     -0.21814763	      0.00006972	     -0.00050041	     19.54797380
      1.56679311	     -0.06056058	     -0.00067365	     -0.20174715	     -0.06370193	      0.88292276	     -0.00062986	     -0.21816179	      0.00007149	     -0.00051452	     19.60193349
      1.56817955	     -0.06062461	     -0.00067143	     -0.20181124	     -0.06370183	      0.88292204	     -0.00063176	     -0.21817339	      0.00007490	     -0.00052352	     19.20445362
      1.56956599	     -0.06068446	     -0.00066964	     -0.20187116	     -0.06370172	      0.88292131	     -0.00063364	     -0.21818520	      0.00007864	     -0.00053147	     19.24603136
      1.57095243	     -0.06074650	     -0.00066771	     -0.20193328	     -0.06370161	      0.88292056	     -0.00063551	     -0.21819715	      0.00008393	     -0.00053773	     19.01078472
      1.57268458	     -0.06082070	     -0.00066601	     -0.20200758	     -0.06370146	      0.88291963	     -0.00063782	     -0.21821229	      0.00009153	     -0.00054391	     19.04393243
      1.57408135	     -0.06088254	     -0.00066417	     -0.20206951	     -0.06370133	      0.88291887	     -0.00063966	     -0.21822463	      0.00009958	     -0.00054686	     18.67347508
      1.57547811	     -0.06094094	     -0.00066319	     -0.20212801	     -0.06370118	      0.88291810	     -0.00064147	     -0.21823708	      0.00010799	     -0.00054890	     18.71408600
      1.57687488	     -0.06100107	     -0.00066172	     -0.20218824	     -0.06370102	      0.88291733	     -0.00064327	     -0.21824961	      0.00011794	     -0.00054950	     18.47452674
      1.57859174	     -0.06107260	     -0.00066094	     -0.20225990	     -0.06370081	      0.88291639	     -0.00064545	     -0.21826515	      0.00013108	     -0.00054909	     18.50801741
      1.57999229	     -0.06113225	     -0.00065955	     -0.20231969	     -0.06370062	      0.88291562	     -0.00064720	     -0.21827790	      0.00014372	     -0.00054714	     18.14871904
      1.58139283	     -0.06118890	     -0.00065945	     -0.20237645	     -0.06370041	      0.88291486	     -0.00064893	     -0.21829070	      0.00015675	     -0.00054467	     18.19143092
      1.58279338	     -0.06124635	     -0.00065867	     -0.20243404	     -0.06370018	      0.88291410	     -0.00065063	     -0.21830353	      0.00017135	     -0.00054115	     17.96303421
      1.58450670	     -0.06131398	     -0.00065916	     -0.20250183	     -0.06369987	      0.88291317	     -0.00065269	     -0.21831924	      0.00019013	     -0.00053618	     17.99827164
      1.58591176	     -0.06136997	     -0.00065854	     -0.20255798	     -0.06369959	      0.88291242	     -0.00065434	     -0.21833210	      0.00020743	     -0.00053086	     17.65676037
      1.58731682	     -0.06142349	     -0.00065940	     -0.20261164	     -0.06369929	      0.88291168	     -0.00065598	     -0.21834494	      0.00022509	     -0.00052533	     17.69909452
      1.58872188	     -0.06147722	     -0.00065938	     -0.20266554	     -0.06369896	      0.88291095	     -0.00065758	     -0.21835772	      0.00024428	     -0.00051904	     17.48261688
      1.59043475	     -0.06153980	     -0.00066076	     -0.20272830	     -0.06369852	      0.88291007	     -0.00065951	     -0.21837319	      0.00026853	     -0.00051113	     17.52051999
      1.59184715	     -0.06159095	     -0.00066063	     -0.20277965	     -0.06369812	      0.88290935	     -0.00066106	     -0.21838583	      0.00029036	     -0.00050371	     17.19496414
      1.59325956	     -0.06163993	     -0.00066224	     -0.20282879	     -0.06369770	      0.88290864	     -0.00066259	     -0.21839836	      0.00031247	     -0.00049640	     17.23862020
      1.59467197	     -0.06168843	     -0.00066295	     -0.20287748	     -0.06369724	      0.88290795	     -0.00066410	     -0.21841075	      0.00033603	     -0.00048864	     17.03066329
      1.59637858	     -0.06174426	     -0.00066551	     -0.20293351	     -0.06369664	      0.88290712	     -0.00066588	     -0.21842558	      0.00036517	     -0.00047937	     17.07066987
      1.59779626	     -0.06178942	     -0.00066619	     -0.20297889	     -0.06369611	      0.88290645	     -0.00066732	     -0.21843774	      0.00039110	     -0.00047108	     16.76430589
      1.59921394	     -0.06183103	     -0.00066859	     -0.20302068	     -0.06369553	      0.88290579	     -0.00066874	     -0.21844970	      0.00041724	     -0.00046318	     16.81822304
      1.60063162	     -0.06187050	     -0.00066985	     -0.20306037	     -0.06369492	      0.88290513	     -0.00067013	     -0.21846140	      0.00044475	     -0.00045503	     16.63380099
      1.60233604	     -0.06191322	     -0.00067297	     -0.20310333	     -0.06369413	      0.88290437	     -0.00067176	     -0.21847502	      0.00047834	     -0.00044553	     16.69039740
      1.60375939	     -0.06194562	     -0.00067388	     -0.20313598	     -0.06369343	      0.88290374	     -0.00067309	     -0.21848596	      0.00050788	     -0.00043695	     16.41147373
      1.60518275	     -0.06197359	     -0.00067657	     -0.20316415	     -0.06369269	      0.88290312	     -0.00067439	     -0.21849643	      0.00053734	     -0.00042856	     16.46894226
      1.60660610	     -0.06199920	     -0.00067816	     -0.20318999	     -0.06369190	      0.88290252	     -0.00067566	     -0.21850639	      0.00056784	     -0.00041968	     16.29878847
      1.60802945	     -0.06202163	     -0.00068101	     -0.20321264	     -0.06369107	      0.88290193	     -0.00067690	     -0.21851582	      0.00059843	     -0.00041072	     16.30123689
      1.60983273	     -0.06204646	     -0.00068389	     -0.20323775	     -0.06368996	      0.88290120	     -0.00067843	     -0.21852701	      0.00063828	     -0.00039855	     16.05298651
      1.61124153	     -0.06206251	     -0.00068817	     -0.20325398	     -0.06368904	      0.88290064	     -0.00067960	     -0.21853519	      0.00066898	     -0.00038883	     16.16472210
      1.61265034	     -0.06207798	     -0.00069078	     -0.20326967	     -0.06368807	      0.88290010	     -0.00068073	     -0.21854288	      0.00070050	     -0.00037854	     16.00647349
      1.61405914	     -0.06209112	     -0.00069467	     -0.20328299	     -0.06368706	      0.88289958	     -0.00068183	     -0.21855007	      0.00073184	     -0.00036802	     16.00532902
      1.61584294	     -0.06210535	     -0.00069857	     -0.20329748	     -0.06368572	      0.88289893	     -0.00068318	     -0.21855846	      0.00077215	     -0.00035390	     15.82716591
      1.61722528	     -0.06211333	     -0.00070299	     -0.20330564	     -0.06368463	      0.88289845	     -0.00068420	     -0.21856439	      0.00080291	     -0.00034276	     15.90506130
      1.61860761	     -0.06211976	     -0.00070578	     -0.20331228	     -0.06368350	      0.88289799	     -0.00068518	     -0.21856982	      0.00083427	     -0.00033094	     15.76672861
      1.61998995	     -0.06212399	     -0.00070969	     -0.20331669	     -0.06368233	      0.88289754	     -0.00068614	     -0.21857474	      0.00086526	     -0.00031904	     15.78200511
      1.62184666	     -0.06212758	     -0.00071410	     -0.20332054	     -0.06368068	      0.88289696	     -0.00068738	     -0.21858056	      0.00090740	     -0.00030232	     15.60202510
      1.62328134	     -0.06212698	     -0.00071903	     -0.20332010	     -0.06367936	      0.88289654	     -0.00068830	     -0.21858445	      0.00093921	     -0.00028931	     15.71883917
      1.62471602	     -0.06212563	     -0.00072230	     -0.20331895	     -0.06367799	      0.88289613	     -0.00068918	     -0.21858781	      0.00097158	     -0.00027580	     15.58372425
      1.62615070	     -0.06212195	     -0.00072699	     -0.20331543	     -0.06367657	      0.88289574	     -0.00069004	     -0.21859067	      0.00100336	     -0.00026234	     15.62568945
      1.62758537	     -0.06211646	     -0.00073057	     -0.20331013	     -0.06367511	      0.88289538	     -0.00069086	     -0.21859302	      0.00103535	     -0.00024848	     15.52769970
      1.62937429	     -0.06210621	     -0.00073634	     -0.20330007	     -0.06367322	      0.88289495	     -0.00069184	     -0.21859525	      0.00107432	     -0.00023145	     15.64122654
      1.63076879	     -0.06209555	     -0.00073903	     -0.20328961	     -0.06367170	      0.88289464	     -0.00069257	     -0.21859643	      0.00110519	     -0.00021745	     15.44258475
      1.63216330	     -0.06208200	     -0.00074331	     -0.20327621	     -0.06367014	      0.88289434	     -0.00069327	     -0.21859712	      0.00113508	     -0.00020382	     15.51155308
      1.63355780	     -0.06206646	     -0.00074636	     -0.20326084	     -0.06366853	      0.88289407	     -0.00069394	     -0.21859730	      0.00116502	     -0.00018993	     15.43881520
      1.63537750	     -0.06204207	     -0.00075147	     -0.20323665	     -0.06366638	      0.88289374	     -0.00069476	     -0.21859676	      0.00120306	     -0.00017206	     15.53238573
      1.63677986	     -0.06202055	     -0.00075367	     -0.20321531	     -0.06366467	      0.88289351	     -0.00069536	     -0.21859576	      0.00123253	     -0.00015779	     15.36896166
      1.63818222	     -0.06199602	     -0.00075743	     -0.20319092	     -0.06366292	      0.88289330	     -0.00069593	     -0.21859423	      0.00126089	     -0.00014386	     15.44755163
      1.63958458	     -0.06196956	     -0.00075994	     -0.20316462	     -0.06366114	      0.88289310	     -0.00069647	     -0.21859219	      0.00128914	     -0.00012972	     15.38051103
      1.64138314	     -0.06193206	     -0.00076442	     -0.20312729	     -0.06365879	      0.88289289	     -0.00069712	     -0.21858881	      0.00132408	     -0.00011193	     15.49201407
      1.64278358	     -0.06190055	     -0.00076617	     -0.20309594	     -0.06365691	      0.88289274	     -0.00069759	     -0.21858561	      0.00135125	     -0.00009763	     15.33549170
      1.64418402	     -0.06186634	     -0.00076955	     -0.20306185	     -0.06365500	      0.88289261	     -0.00069804	     -0.21858190	      0.00137716	     -0.00008373	     15.42399620
      1.64558446	     -0.06183054	     -0.00077170	     -0.20302619	     -0.06365305	      0.88289251	     -0.00069845	     -0.21857770	      0.00140281	     -0.00006969	     15.36706186
      1.64737616	     -0.06178151	     -0.00077569	     -0.20297729	     -0.06365051	      0.88289240	     -0.00069894	     -0.21857162	      0.00143411	     -0.00005215	     15.48808841
      1.64877337	     -0.06174120	     -0.00077714	     -0.20293711	     -0.06364849	      0.88289233	     -0.00069929	     -0.21856632	      0.00145832	     -0.00003810	     15.34666043
      1.65017058	     -0.06169868	     -0.00078034	     -0.20289467	     -0.06364644	      0.88289229	     -0.00069961	     -0.21856054	      0.00148115	     -0.00002451	     15.44362841
      1.65156779	     -0.06165499	     -0.00078240	     -0.20285108	     -0.06364435	      0.88289226	     -0.00069991	     -0.21855429	      0.00150357	     -0.00001086	     15.39815817
      1.65335831	     -0.06159643	     -0.00078643	     -0.20279260	     -0.06364164	      0.88289226	     -0.00070025	     -0.21854560	      0.00153065	      0.00000605	     15.53047914
      1.65474941	     -0.06154937	     -0.00078788	     -0.20274563	     -0.06363949	      0.88289228	     -0.00070048	     -0.21853835	      0.00155135	      0.00001937	     15.40458475
      1.65614050	     -0.06150023	     -0.00079094	     -0.20269653	     -0.06363732	      0.88289231	     -0.00070069	     -0.21853066	      0.00157059	      0.00003207	     15.51124890
      1.65753159	     -0.06145018	     -0.00079292	     -0.20264654	     -0.06363512	      0.88289237	     -0.00070087	     -0.21852253	      0.00158932	      0.00004465	     15.48259955
      1.65932867	     -0.06138335	     -0.00079693	     -0.20257973	     -0.06363225	      0.88289246	     -0.00070107	     -0.21851139	      0.00161174	      0.00006010	     15.62924435
      1.66071251	     -0.06133070	     -0.00079849	     -0.20252712	     -0.06363000	      0.88289255	     -0.00070120	     -0.21850232	      0.00162853	      0.00007200	     15.52253183
      1.66209634	     -0.06127637	     -0.00080177	     -0.20247278	     -0.06362774	      0.88289266	     -0.00070130	     -0.21849282	      0.00164381	      0.00008317	     15.63823817
      1.66348017	     -0.06122148	     -0.00080404	     -0.20241788	     -0.06362546	      0.88289278	     -0.00070138	     -0.21848292	      0.00165848	      0.00009411	     15.62666406
      1.66528744	     -0.06114820	     -0.00080857	     -0.20234455	     -0.06362244	      0.88289297	     -0.00070145	     -0.21846937	      0.00167572	      0.00010744	     15.78858759
      1.66666324	     -0.06109170	     -0.00081055	     -0.20228804	     -0.06362013	      0.88289312	     -0.00070148	     -0.21845861	      0.00168827	      0.00011748	     15.69911276
      1.66803904	     -0.06103401	     -0.00081432	     -0.20223027	     -0.06361780	      0.88289329	     -0.00070149	     -0.21844747	      0.00169927	      0.00012668	     15.82554701
      1.66941484	     -0.06097591	     -0.00081711	     -0.20217212	     -0.06361545	      0.88289347	     -0.00070147	     -0.21843596	      0.00170959	      0.00013552	     15.83266817
      1.67123440	     -0.06089773	     -0.00082229	     -0.20209380	     -0.06361233	      0.88289373	     -0.00070143	     -0.21842019	      0.00172128	      0.00014607	     16.01384468
      1.67260071	     -0.06083876	     -0.00082469	     -0.20203476	     -0.06360997	      0.88289393	     -0.00070137	     -0.21840795	      0.00172940	      0.00015369	     15.94489453
      1.67396702	     -0.06077926	     -0.00082883	     -0.20197513	     -0.06360761	      0.88289415	     -0.00070129	     -0.21839539	      0.00173599	      0.00016038	     16.08247978
      1.67561595	     -0.06070826	     -0.00083239	     -0.20190400	     -0.06360474	      0.88289442	     -0.00070118	     -0.21837984	      0.00174303	      0.00016789	     16.08559746
      1.67706922	     -0.06064554	     -0.00083724	     -0.20184110	     -0.06360220	      0.88289466	     -0.00070105	     -0.21836583	      0.00174754	      0.00017348	     16.27349581
      1.67852250	     -0.06058379	     -0.00084015	     -0.20177921	     -0.06359966	      0.88289492	     -0.00070091	     -0.21835157	      0.00175151	      0.00017869	     16.24089280
      1.67997577	     -0.06052133	     -0.00084514	     -0.20171656	     -0.06359711	      0.88289518	     -0.00070075	     -0.21833709	      0.00175382	      0.00018284	     16.42938695
      1.68142905	     -0.06046083	     -0.00084846	     -0.20165589	     -0.06359456	      0.88289545	     -0.00070057	     -0.21832248	      0.00175556	      0.00018648	     16.41621717
      1.68288233	     -0.06040090	     -0.00085350	     -0.20159574	     -0.06359201	      0.88289572	     -0.00070037	     -0.21830777	      0.00175580	      0.00018899	     16.60323892
      1.68433560	     -0.06034251	     -0.00085680	     -0.20153716	     -0.06358946	      0.88289600	     -0.00070016	     -0.21829299	      0.00175554	      0.00019088	     16.60510448
      1.68578888	     -0.06028480	     -0.00086173	     -0.20147921	     -0.06358691	      0.88289628	     -0.00069992	     -0.21827818	      0.00175392	      0.00019154	     16.80222509
      1.68724215	     -0.06022881	     -0.00086498	     -0.20142302	     -0.06358436	      0.88289656	     -0.00069968	     -0.21826335	      0.00175190	      0.00019146	     16.81378945
      1.68869543	     -0.06017371	     -0.00086966	     -0.20136767	     -0.06358182	      0.88289683	     -0.00069941	     -0.21824854	      0.00174861	      0.00019008	     17.02397248
      1.69014871	     -0.06011984	     -0.00087254	     -0.20131359	     -0.06357928	      0.88289711	     -0.00069913	     -0.21823376	      0.00174500	      0.00018797	     17.03874241
      1.69160198	     -0.06006708	     -0.00087697	     -0.20126057	     -0.06357674	      0.88289738	     -0.00069884	     -0.21821909	      0.00174017	      0.00018465	     17.25724941
      1.69305526	     -0.06001641	     -0.00087975	     -0.20120968	     -0.06357422	      0.88289765	     -0.00069854	     -0.21820454	      0.00173511	      0.00018067	     17.28195313
      1.69450853	     -0.05996641	     -0.00088411	     -0.20115942	     -0.06357170	      0.88289790	     -0.00069822	     -0.21819012	      0.00172896	      0.00017556	     17.51543238
      1.69596181	     -0.05991808	     -0.00088682	     -0.20111086	     -0.06356919	      0.88289816	     -0.00069788	     -0.21817585	      0.00172267	      0.00016994	     17.54560536
      1.69741509	     -0.05987037	     -0.00089111	     -0.20106288	     -0.06356670	      0.88289840	     -0.00069754	     -0.21816170	      0.00171534	      0.00016336	     17.79042333
      1.69886836	     -0.05982437	     -0.00089351	     -0.20101665	     -0.06356421	      0.88289863	     -0.00069718	     -0.21814770	      0.00170790	      0.00015649	     17.82065287
      1.70032164	     -0.05977893	     -0.00089757	     -0.20097093	     -0.06356173	      0.88289885	     -0.00069681	     -0.21813384	      0.00169945	      0.00014882	     18.07749760
      1.70177492	     -0.05973523	     -0.00089978	     -0.20092700	     -0.06355927	      0.88289906	     -0.00069643	     -0.21812013	      0.00169093	      0.00014094	     18.11193404
      1.70322819	     -0.05969191	     -0.00090371	     -0.20088340	     -0.06355682	      0.88289926	     -0.00069605	     -0.21810656	      0.00168141	      0.00013238	     18.38692201
      1.70468147	     -0.05965057	     -0.00090565	     -0.20084183	     -0.06355438	      0.88289945	     -0.00069565	     -0.21809316	      0.00167186	      0.00012375	     18.42165134
      1.70613474	     -0.05960977	     -0.00090957	     -0.20080075	     -0.06355196	      0.88289962	     -0.00069524	     -0.21807992	      0.00166130	      0.00011454	     18.71292859
      1.70758802	     -0.05957087	     -0.00091136	     -0.20076162	     -0.06354955	      0.88289978	     -0.00069483	     -0.21806685	      0.00165074	      0.00010539	     18.74736583
      1.70904130	     -0.05953243	     -0.00091531	     -0.20072290	     -0.06354716	      0.88289993	     -0.00069441	     -0.21805394	      0.00163918	      0.00009578	     19.05554976
      1.71049457	     -0.05949609	     -0.00091690	     -0.20068632	     -0.06354479	      0.88290006	     -0.00069398	     -0.21804120	      0.00162770	      0.00008634	     19.08487559
      1.71194785	     -0.05946021	     -0.00092091	     -0.20065015	     -0.06354243	      0.88290018	     -0.00069355	     -0.21802863	      0.00161524	      0.00007658	     19.41131437
      1.71340112	     -0.05942647	     -0.00092229	     -0.20061618	     -0.06354009	      0.88290028	     -0.00069311	     -0.21801622	      0.00160293	      0.00006713	     19.43319169
      1.71485440	     -0.05939306	     -0.00092638	     -0.20058247	     -0.06353777	      0.88290037	     -0.00069266	     -0.21800400	      0.00158965	      0.00005749	     19.77918324
      1.71630768	     -0.05936180	     -0.00092745	     -0.20055099	     -0.06353547	      0.88290045	     -0.00069221	     -0.21799194	      0.00157660	      0.00004833	     19.78623871
      1.71776095	     -0.05933072	     -0.00093162	     -0.20051961	     -0.06353319	      0.88290051	     -0.00069176	     -0.21798007	      0.00156260	      0.00003912	     20.15370548
      1.71906306	     -0.05930467	     -0.00093252	     -0.20049336	     -0.06353116	      0.88290056	     -0.00069135	     -0.21796958	      0.00155032	      0.00003140	     20.16532390
      1.72036517	     -0.05927900	     -0.00093532	     -0.20046744	     -0.06352915	      0.88290059	     -0.00069094	     -0.21795924	      0.00153744	      0.00002380	     20.40046523
      1.72194058	     -0.05924972	     -0.00093710	     -0.20043790	     -0.06352674	      0.88290063	     -0.00069044	     -0.21794692	      0.00152185	      0.00001523	     20.52388674
      1.72351598	     -0.05922129	     -0.00094056	     -0.20040918	     -0.06352436	      0.88290064	     -0.00068994	     -0.21793483	      0.00150566	      0.00000713	     20.85646317
      1.72483155	     -0.05919891	     -0.00094121	     -0.20038660	     -0.06352239	      0.88290065	     -0.00068952	     -0.21792489	      0.00149238	      0.00000113	     20.87335877
      1.72614711	     -0.05917678	     -0.00094357	     -0.20036424	     -0.06352043	      0.88290065	     -0.00068910	     -0.21791512	      0.00147861	     -0.00000452	     21.10763888
      1.72773297	     -0.05915151	     -0.00094484	     -0.20033873	     -0.06351810	      0.88290063	     -0.00068859	     -0.21790354	      0.00146212	     -0.00001046	     21.21341151
      1.72931882	     -0.05912666	     -0.00094799	     -0.20031359	     -0.06351580	      0.88290061	     -0.00068808	     -0.21789218	      0.00144510	     -0.00001578	     21.56375398
      1.73058524	     -0.05910800	     -0.00094814	     -0.20029476	     -0.06351397	      0.88290059	     -0.00068768	     -0.21788325	      0.00143186	     -0.00001917	     21.54605344
      1.73185166	     -0.05908943	     -0.00094999	     -0.20027599	     -0.06351217	      0.88290056	     -0.00068728	     -0.21787445	      0.00141820	     -0.00002220	     21.75054213
      1.73349785	     -0.05906647	     -0.00095103	     -0.20025279	     -0.06350985	      0.88290053	     -0.00068676	     -0.21786318	      0.00140059	     -0.00002520	     21.86071570
      1.73514404	     -0.05904384	     -0.00095391	     -0.20022987	     -0.06350756	      0.88290048	     -0.00068624	     -0.21785211	      0.00138253	     -0.00002749	     22.20830209
      1.73636659	     -0.05902818	     -0.00095379	     -0.20021406	     -0.06350588	      0.88290045	     -0.00068586	     -0.21784401	      0.00136948	     -0.00002836	     22.16133914
      1.73758913	     -0.05901253	     -0.00095533	     -0.20019822	     -0.06350421	      0.88290041	     -0.00068548	     -0.21783600	      0.00135605	     -0.00002891	     22.33358226
      1.73931184	     -0.05899154	     -0.00095635	     -0.20017699	     -0.06350189	      0.88290036	     -0.00068495	     -0.21782487	      0.00133722	     -0.00002880	     22.44077127
      1.74085789	     -0.05897296	     -0.00095853	     -0.20015817	     -0.06349984	      0.88290032	     -0.00068448	     -0.21781504	      0.00131999	     -0.00002803	     22.69579221
      1.74240394	     -0.05895565	     -0.00095844	     -0.20014068	     -0.06349781	      0.88290028	     -0.00068401	     -0.21780535	      0.00130308	     -0.00002628	     22.64240109
      1.74364259	     -0.05894133	     -0.00096083	     -0.20012615	     -0.06349620	      0.88290025	     -0.00068365	     -0.21779768	      0.00128900	     -0.00002451	     22.89050015
      1.74488124	     -0.05892788	     -0.00096135	     -0.20011254	     -0.06349462	      0.88290022	     -0.00068328	     -0.21779008	      0.00127515	     -0.00002211	     22.91741598
      1.74654637	     -0.05891018	     -0.00096306	     -0.20009460	     -0.06349251	      0.88290018	     -0.00068280	     -0.21778000	      0.00125615	     -0.00001825	     23.09478804
      1.74821149	     -0.05889418	     -0.00096289	     -0.20007840	     -0.06349043	      0.88290016	     -0.00068233	     -0.21777006	      0.00123723	     -0.00001345	     23.03939509
      1.74942804	     -0.05888267	     -0.00096489	     -0.20006671	     -0.06348894	      0.88290014	     -0.00068200	     -0.21776291	      0.00122288	     -0.00000969	     23.25292932
      1.75064460	     -0.05887262	     -0.00096521	     -0.20005650	     -0.06348746	      0.88290013	     -0.00068167	     -0.21775587	      0.00120872	     -0.00000551	     23.25708193
      1.75237233	     -0.05885981	     -0.00096700	     -0.20004345	     -0.06348539	      0.88290013	     -0.00068120	     -0.21774607	      0.00118826	      0.00000071	     23.39419760
      1.75390904	     -0.05885077	     -0.00096714	     -0.20003422	     -0.06348357	      0.88290013	     -0.00068081	     -0.21773761	      0.00117016	      0.00000658	     23.32789340
      1.75544575	     -0.05884307	     -0.00096962	     -0.20002629	     -0.06348179	      0.88290015	     -0.00068042	     -0.21772941	      0.00115155	      0.00001227	     23.58181293
      1.75669342	     -0.05883960	     -0.00096911	     -0.20002268	     -0.06348036	      0.88290017	     -0.00068011	     -0.21772298	      0.00113682	      0.00001699	     23.42539571
      1.75794108	     -0.05883788	     -0.00097038	     -0.20002079	     -0.06347895	      0.88290019	     -0.00067981	     -0.21771680	      0.00112175	      0.00002136	     23.51282584
      1.75958672	     -0.05884054	     -0.00097080	     -0.20002325	     -0.06347712	      0.88290023	     -0.00067943	     -0.21770911	      0.00110203	      0.00002670	     23.45124816
      1.76123235	     -0.05884820	     -0.00097293	     -0.20003068	     -0.06347533	      0.88290028	     -0.00067907	     -0.21770207	      0.00108209	      0.00003098	     23.63457748
      1.76246122	     -0.05885812	     -0.00097228	     -0.20004047	     -0.06347400	      0.88290032	     -0.00067880	     -0.21769730	      0.00106769	      0.00003354	     23.43803464
      1.76369010	     -0.05887047	     -0.00097319	     -0.20005267	     -0.06347270	      0.88290036	     -0.00067855	     -0.21769298	      0.00105318	      0.00003514	     23.48287138
      1.76539284	     -0.05889318	     -0.00097325	     -0.20007519	     -0.06347093	      0.88290042	     -0.00067821	     -0.21768782	      0.00103359	      0.00003579	     23.37784176
      1.76709559	     -0.05892104	     -0.00097499	     -0.20010284	     -0.06346918	      0.88290048	     -0.00067788	     -0.21768369	      0.00101427	      0.00003408	     23.55914729
      1.76826810	     -0.05894404	     -0.00097373	     -0.20012575	     -0.06346800	      0.88290052	     -0.00067767	     -0.21768147	      0.00100171	      0.00003162	     23.29999269
      1.76944062	     -0.05896883	     -0.00097402	     -0.20015042	     -0.06346683	      0.88290055	     -0.00067747	     -0.21767977	      0.00098930	      0.00002777	     23.30549865
      1.77126418	     -0.05901207	     -0.00097346	     -0.20019351	     -0.06346505	      0.88290060	     -0.00067717	     -0.21767816	      0.00097102	      0.00001922	     23.16971254
      1.77276543	     -0.05905141	     -0.00097391	     -0.20023272	     -0.06346360	      0.88290062	     -0.00067694	     -0.21767780	      0.00095670	      0.00000969	     23.20353233
      1.77426669	     -0.05909438	     -0.00097262	     -0.20027560	     -0.06346217	      0.88290063	     -0.00067672	     -0.21767830	      0.00094346	     -0.00000191	     22.96361910
      1.77576794	     -0.05913892	     -0.00097344	     -0.20032003	     -0.06346077	      0.88290061	     -0.00067652	     -0.21767964	      0.00093073	     -0.00001572	     23.08086309
      1.77709935	     -0.05918076	     -0.00097168	     -0.20036183	     -0.06345953	      0.88290058	     -0.00067636	     -0.21768149	      0.00092054	     -0.00002943	     22.78074855
      1.77843075	     -0.05922394	     -0.00097180	     -0.20040493	     -0.06345831	      0.88290053	     -0.00067620	     -0.21768394	      0.00091075	     -0.00004469	     22.79442378
      1.77976215	     -0.05926945	     -0.00097070	     -0.20045040	     -0.06345711	      0.88290046	     -0.00067606	     -0.21768698	      0.00090188	     -0.00006115	     22.60381778
      1.78150847	     -0.05933110	     -0.00097053	     -0.20051197	     -0.06345554	      0.88290034	     -0.00067590	     -0.21769183	      0.00089114	     -0.00008456	     22.57514851
      1.78287309	     -0.05938138	     -0.00096874	     -0.20056225	     -0.06345433	      0.88290021	     -0.00067578	     -0.21769627	      0.00088391	     -0.00010388	     22.27820126
      1.78423771	     -0.05943252	     -0.00096855	     -0.20061335	     -0.06345313	      0.88290005	     -0.00067569	     -0.21770124	      0.00087718	     -0.00012417	     22.25778608
      1.78560232	     -0.05948535	     -0.00096707	     -0.20066619	     -0.06345194	      0.88289987	     -0.00067560	     -0.21770672	      0.00087145	     -0.00014503	     22.03526775
      1.78731877	     -0.05955344	     -0.00096662	     -0.20073426	     -0.06345045	      0.88289960	     -0.00067552	     -0.21771430	      0.00086511	     -0.00017213	     21.99721771
      1.78866717	     -0.05960921	     -0.00096455	     -0.20079006	     -0.06344928	      0.88289935	     -0.00067546	     -0.21772077	      0.00086132	     -0.00019366	     21.68241512
      1.79001557	     -0.05966574	     -0.00096410	     -0.20084660	     -0.06344812	      0.88289907	     -0.00067543	     -0.21772769	      0.00085799	     -0.00021554	     21.64447000
      1.79136397	     -0.05972397	     -0.00096250	     -0.20090488	     -0.06344697	      0.88289877	     -0.00067541	     -0.21773504	      0.00085570	     -0.00023741	     21.42894564
      1.79314211	     -0.05980215	     -0.00096156	     -0.20098310	     -0.06344545	      0.88289832	     -0.00067540	     -0.21774535	      0.00085369	     -0.00026629	     21.36637104
      1.79449275	     -0.05986343	     -0.00095919	     -0.20104446	     -0.06344430	      0.88289795	     -0.00067541	     -0.21775364	      0.00085351	     -0.00028778	     21.04968732
      1.79584339	     -0.05992504	     -0.00095827	     -0.20110612	     -0.06344314	      0.88289754	     -0.00067544	     -0.21776232	      0.00085378	     -0.00030908	     21.00510747
      1.79719404	     -0.05998791	     -0.00095618	     -0.20116908	     -0.06344199	      0.88289711	     -0.00067548	     -0.21777136	      0.00085512	     -0.00032976	     20.78634424
      1.79899549	     -0.06007166	     -0.00095429	     -0.20125295	     -0.06344045	      0.88289649	     -0.00067556	     -0.21778396	      0.00085786	     -0.00035655	     20.72421851
      1.80034634	     -0.06013572	     -0.00095118	     -0.20131714	     -0.06343929	      0.88289600	     -0.00067563	     -0.21779376	      0.00086135	     -0.00037551	     20.39391052
      1.80169719	     -0.06019947	     -0.00094939	     -0.20138101	     -0.06343812	      0.88289548	     -0.00067572	     -0.21780387	      0.00086526	     -0.00039385	     20.35093864
      1.80332597	     -0.06027731	     -0.00094561	     -0.20145903	     -0.06343670	      0.88289482	     -0.00067585	     -0.21781644	      0.00087153	     -0.00041449	     20.04398461
      1.80478005	     -0.06034547	     -0.00094349	     -0.20152734	     -0.06343543	      0.88289421	     -0.00067598	     -0.21782798	      0.00087772	     -0.00043185	     20.06197141
      1.80623414	     -0.06041428	     -0.00093937	     -0.20159635	     -0.06343415	      0.88289357	     -0.00067613	     -0.21783978	      0.00088547	     -0.00044753	     19.71805794
      1.80768822	     -0.06048134	     -0.00093682	     -0.20166360	     -0.06343286	      0.88289291	     -0.00067629	     -0.21785181	      0.00089359	     -0.00046205	     19.74417939
      1.80914230	     -0.06054953	     -0.00093236	     -0.20173201	     -0.06343155	      0.88289222	     -0.00067648	     -0.21786405	      0.00090323	     -0.00047472	     19.40809882
      1.81059639	     -0.06061629	     -0.00092945	     -0.20179898	     -0.06343023	      0.88289153	     -0.00067667	     -0.21787650	      0.00091321	     -0.00048606	     19.42560661
      1.81205047	     -0.06068406	     -0.00092475	     -0.20186700	     -0.06342890	      0.88289081	     -0.00067689	     -0.21788913	      0.00092466	     -0.00049546	     19.09508328
      1.81350455	     -0.06074995	     -0.00092146	     -0.20193312	     -0.06342754	      0.88289008	     -0.00067712	     -0.21790196	      0.00093647	     -0.00050353	     19.11134964
      1.81495864	     -0.06081648	     -0.00091649	     -0.20199993	     -0.06342617	      0.88288935	     -0.00067737	     -0.21791495	      0.00094972	     -0.00050968	     18.79096212
      1.81641272	     -0.06088135	     -0.00091288	     -0.20206506	     -0.06342478	      0.88288860	     -0.00067763	     -0.21792809	      0.00096332	     -0.00051453	     18.80332819
      1.81786680	     -0.06094680	     -0.00090785	     -0.20213080	     -0.06342337	      0.88288785	     -0.00067791	     -0.21794136	      0.00097834	     -0.00051754	     18.49580463
      1.81932089	     -0.06100999	     -0.00090408	     -0.20219427	     -0.06342193	      0.88288710	     -0.00067821	     -0.21795475	      0.00099372	     -0.00051926	     18.50378846
      1.82077497	     -0.06107334	     -0.00089903	     -0.20225793	     -0.06342048	      0.88288634	     -0.00067853	     -0.21796823	      0.00101049	     -0.00051918	     18.21157400
      1.82222905	     -0.06113435	     -0.00089513	     -0.20231924	     -0.06341900	      0.88288559	     -0.00067886	     -0.21798177	      0.00102762	     -0.00051788	     18.21291409
      1.82368314	     -0.06119538	     -0.00089012	     -0.20238060	     -0.06341749	      0.88288484	     -0.00067921	     -0.21799534	      0.00104605	     -0.00051485	     17.93493907
      1.82513722	     -0.06125418	     -0.00088606	     -0.20243972	     -0.06341595	      0.88288409	     -0.00067957	     -0.21800893	      0.00106482	     -0.00051073	     17.92574367
      1.82659130	     -0.06131337	     -0.00088109	     -0.20249926	     -0.06341439	      0.88288335	     -0.00067996	     -0.21802252	      0.00108486	     -0.00050508	     17.66276535
      1.82804539	     -0.06137101	     -0.00087692	     -0.20255724	     -0.06341280	      0.88288262	     -0.00068036	     -0.21803612	      0.00110525	     -0.00049851	     17.64715199
      1.82949947	     -0.06142862	     -0.00087198	     -0.20261521	     -0.06341118	      0.88288190	     -0.00068077	     -0.21804970	      0.00112688	     -0.00049051	     17.40351087
      1.83125371	     -0.06149526	     -0.00086706	     -0.20268228	     -0.06340918	      0.88288105	     -0.00068130	     -0.21806605	      0.00115333	     -0.00047991	     17.47490830
      1.83261094	     -0.06154725	     -0.00086184	     -0.20273464	     -0.06340760	      0.88288041	     -0.00068172	     -0.21807862	      0.00117536	     -0.00047012	     17.10404553
      1.83396816	     -0.06159632	     -0.00085780	     -0.20278406	     -0.06340599	      0.88287978	     -0.00068215	     -0.21809113	      0.00119734	     -0.00046001	     17.11416005
      1.83563296	     -0.06165625	     -0.00085163	     -0.20284446	     -0.06340397	      0.88287902	     -0.00068271	     -0.21810634	      0.00122566	     -0.00044652	     16.85095583
      1.83712928	     -0.06170670	     -0.00084719	     -0.20289531	     -0.06340212	      0.88287836	     -0.00068322	     -0.21811985	      0.00125143	     -0.00043403	     16.91526384
      1.83862560	     -0.06175757	     -0.00084128	     -0.20294663	     -0.06340022	      0.88287772	     -0.00068375	     -0.21813317	      0.00127866	     -0.00042066	     16.59432537
      1.84012192	     -0.06180424	     -0.00083697	     -0.20299372	     -0.06339829	      0.88287711	     -0.00068430	     -0.21814631	      0.00130586	     -0.00040727	     16.69546572
      1.84161824	     -0.06185105	     -0.00083097	     -0.20304099	     -0.06339631	      0.88287651	     -0.00068486	     -0.21815920	      0.00133454	     -0.00039327	     16.38158473
      1.84311456	     -0.06189281	     -0.00082663	     -0.20308318	     -0.06339430	      0.88287593	     -0.00068544	     -0.21817182	      0.00136319	     -0.00037939	     16.48596537
      1.84461087	     -0.06193421	     -0.00082051	     -0.20312507	     -0.06339223	      0.88287537	     -0.00068603	     -0.21818409	      0.00139329	     -0.00036496	     16.16554129
      1.84610719	     -0.06196981	     -0.00081640	     -0.20316112	     -0.06339013	      0.88287484	     -0.00068664	     -0.21819599	      0.00142324	     -0.00035069	     16.29331634
      1.84760351	     -0.06200457	     -0.00081037	     -0.20319637	     -0.06338797	      0.88287432	     -0.00068726	     -0.21820743	      0.00145463	     -0.00033584	     15.98288221
      1.84909983	     -0.06203269	     -0.00080646	     -0.20322494	     -0.06338577	      0.88287383	     -0.00068790	     -0.21821837	      0.00148578	     -0.00032108	     16.11752745
      1.85059615	     -0.06205943	     -0.00080033	     -0.20325219	     -0.06338353	      0.88287336	     -0.00068855	     -0.21822872	      0.00151825	     -0.00030556	     15.81541850
      1.85209247	     -0.06207876	     -0.00079673	     -0.20327197	     -0.06338123	      0.88287292	     -0.00068922	     -0.21823845	      0.00155022	     -0.00028992	     15.95009256
      1.85358879	     -0.06209839	     -0.00079105	     -0.20329211	     -0.06337889	      0.88287249	     -0.00068989	     -0.21824755	      0.00158329	     -0.00027336	     15.65562208
      1.85508511	     -0.06211244	     -0.00078767	     -0.20330661	     -0.06337649	      0.88287210	     -0.00069058	     -0.21825602	      0.00161566	     -0.00025662	     15.78609366
      1.85658143	     -0.06212636	     -0.00078191	     -0.20332105	     -0.06337405	      0.88287173	     -0.00069129	     -0.21826382	      0.00164899	     -0.00023899	     15.50750074
      1.85807774	     -0.06213497	     -0.00077869	     -0.20333011	     -0.06337156	      0.88287138	     -0.00069200	     -0.21827096	      0.00168152	     -0.00022131	     15.63688398
      1.85957406	     -0.06214350	     -0.00077300	     -0.20333915	     -0.06336902	      0.88287107	     -0.00069273	     -0.21827742	      0.00171496	     -0.00020289	     15.37605367
      1.86107038	     -0.06214657	     -0.00076995	     -0.20334267	     -0.06336643	      0.88287078	     -0.00069346	     -0.21828320	      0.00174752	     -0.00018459	     15.50635731
      1.86256670	     -0.06214905	     -0.00076430	     -0.20334566	     -0.06336379	      0.88287051	     -0.00069421	     -0.21828826	      0.00178094	     -0.00016570	     15.26350144
      1.86406302	     -0.06214569	     -0.00076137	     -0.20334274	     -0.06336110	      0.88287028	     -0.00069497	     -0.21829260	      0.00181344	     -0.00014708	     15.39737068
      1.86555934	     -0.06214129	     -0.00075574	     -0.20333885	     -0.06335836	      0.88287007	     -0.00069573	     -0.21829616	      0.00184672	     -0.00012798	     15.16969313
      1.86705566	     -0.06213067	     -0.00075301	     -0.20332867	     -0.06335557	      0.88286990	     -0.00069651	     -0.21829895	      0.00187895	     -0.00010921	     15.30522512
      1.86855198	     -0.06211886	     -0.00074770	     -0.20331736	     -0.06335274	      0.88286975	     -0.00069729	     -0.21830095	      0.00191183	     -0.00008998	     15.08733106
      1.87004829	     -0.06210176	     -0.00074535	     -0.20330068	     -0.06334985	      0.88286963	     -0.00069808	     -0.21830219	      0.00194358	     -0.00007111	     15.22654353
      1.87154461	     -0.06208360	     -0.00074014	     -0.20328300	     -0.06334692	      0.88286953	     -0.00069888	     -0.21830264	      0.00197591	     -0.00005185	     15.01870473
      1.87304093	     -0.06205993	     -0.00073798	     -0.20325975	     -0.06334394	      0.88286947	     -0.00069968	     -0.21830231	      0.00200704	     -0.00003297	     15.16553232
      1.87453725	     -0.06203525	     -0.00073289	     -0.20323554	     -0.06334091	      0.88286944	     -0.00070049	     -0.21830118	      0.00203866	     -0.00001370	     14.96327355
      1.87603357	     -0.06200553	     -0.00073120	     -0.20320622	     -0.06333784	      0.88286943	     -0.00070131	     -0.21829928	      0.00206893	      0.00000521	     15.11697104
      1.87752989	     -0.06197485	     -0.00072638	     -0.20317599	     -0.06333472	      0.88286945	     -0.00070212	     -0.21829659	      0.00209953	      0.00002458	     14.91645324
      1.87902621	     -0.06193901	     -0.00072481	     -0.20314052	     -0.06333156	      0.88286950	     -0.00070295	     -0.21829315	      0.00212863	      0.00004360	     15.07772293
      1.88036567	     -0.06190588	     -0.00072074	     -0.20310778	     -0.06332869	      0.88286957	     -0.00070369	     -0.21828941	      0.00215487	      0.00006096	     14.92376623
      1.88170514	     -0.06186935	     -0.00071861	     -0.20307159	     -0.06332579	      0.88286967	     -0.00070443	     -0.21828506	      0.00218004	      0.00007805	     14.97998285
      1.88334718	     -0.06182236	     -0.00071507	     -0.20302502	     -0.06332218	      0.88286981	     -0.00070534	     -0.21827892	      0.00221048	      0.00009914	     14.90517457
      1.88498922	     -0.06177151	     -0.00071297	     -0.20297456	     -0.06331853	      0.88286999	     -0.00070625	     -0.21827192	      0.00223941	      0.00011982	     15.04247240
      1.88635563	     -0.06172810	     -0.00070928	     -0.20293151	     -0.06331545	      0.88287017	     -0.00070701	     -0.21826548	      0.00226340	      0.00013736	     14.89114505
      1.88772205	     -0.06168171	     -0.00070722	     -0.20288543	     -0.06331234	      0.88287037	     -0.00070777	     -0.21825848	      0.00228610	      0.00015440	     14.97201116
      1.88936714	     -0.06162435	     -0.00070339	     -0.20282845	     -0.06330856	      0.88287064	     -0.00070869	     -0.21824936	      0.00231289	      0.00017482	     14.90329131
      1.89101224	     -0.06156329	     -0.00070130	     -0.20276773	     -0.06330473	      0.88287094	     -0.00070960	     -0.21823950	      0.00233795	      0.00019447	     15.08424926
      1.89231900	     -0.06151394	     -0.00069754	     -0.20271868	     -0.06330166	      0.88287121	     -0.00071033	     -0.21823114	      0.00235777	      0.00021021	     14.93822758
      1.89362576	     -0.06146209	     -0.00069545	     -0.20266709	     -0.06329857	      0.88287149	     -0.00071105	     -0.21822233	      0.00237630	      0.00022525	     15.01319518
      1.89533931	     -0.06139209	     -0.00069158	     -0.20259744	     -0.06329448	      0.88287189	     -0.00071199	     -0.21821008	      0.00239980	      0.00024449	     14.98730540
      1.89705286	     -0.06131843	     -0.00068957	     -0.20252407	     -0.06329035	      0.88287233	     -0.00071293	     -0.21819704	      0.00242142	      0.00026263	     15.18628292
      1.89830821	     -0.06126350	     -0.00068601	     -0.20246939	     -0.06328730	      0.88287267	     -0.00071362	     -0.21818698	      0.00243705	      0.00027588	     15.05718662
      1.89956356	     -0.06120655	     -0.00068409	     -0.20241265	     -0.06328423	      0.88287302	     -0.00071430	     -0.21817651	      0.00245142	      0.00028836	     15.13103686
      1.90136544	     -0.06112313	     -0.00068038	     -0.20232953	     -0.06327980	      0.88287356	     -0.00071527	     -0.21816076	      0.00247092	      0.00030557	     15.14359377
      1.90287702	     -0.06105078	     -0.00067839	     -0.20225739	     -0.06327605	      0.88287403	     -0.00071608	     -0.21814692	      0.00248568	      0.00031910	     15.26659094
      1.90438860	     -0.06097740	     -0.00067488	     -0.20218423	     -0.06327228	      0.88287452	     -0.00071688	     -0.21813251	      0.00249961	      0.00033217	     15.23065624
      1.90590018	     -0.06090151	     -0.00067318	     -0.20210852	     -0.06326849	      0.88287503	     -0.00071767	     -0.21811754	      0.00251171	      0.00034420	     15.40518392
      1.90741177	     -0.06082495	     -0.00066923	     -0.20203216	     -0.06326469	      0.88287556	     -0.00071846	     -0.21810202	      0.00252313	      0.00035584	     15.34315555
      1.90892335	     -0.06074540	     -0.00066789	     -0.20195274	     -0.06326087	      0.88287611	     -0.00071923	     -0.21808597	      0.00253246	      0.00036635	     15.56334780
      1.91026806	     -0.06067456	     -0.00066424	     -0.20188206	     -0.06325746	      0.88287661	     -0.00071992	     -0.21807125	      0.00254025	      0.00037535	     15.51386294
      1.91161278	     -0.06060196	     -0.00066250	     -0.20180956	     -0.06325404	      0.88287712	     -0.00072059	     -0.21805612	      0.00254649	      0.00038348	     15.64992651
      1.91295749	     -0.06052894	     -0.00065978	     -0.20173665	     -0.06325061	      0.88287764	     -0.00072126	     -0.21804060	      0.00255189	      0.00039111	     15.69638308
      1.91479400	     -0.06042790	     -0.00065743	     -0.20163570	     -0.06324592	      0.88287836	     -0.00072215	     -0.21801881	      0.00255718	      0.00040031	     15.89104288
      1.91617535	     -0.06035205	     -0.00065431	     -0.20155995	     -0.06324238	      0.88287892	     -0.00072281	     -0.21800201	      0.00256019	      0.00040670	     15.88662722
      1.91755671	     -0.06027507	     -0.00065302	     -0.20148300	     -0.06323884	      0.88287949	     -0.00072347	     -0.21798489	      0.00256159	      0.00041216	     16.05233707
      1.91893806	     -0.06019926	     -0.00065087	     -0.20140722	     -0.06323530	      0.88288006	     -0.00072411	     -0.21796751	      0.00256213	      0.00041710	     16.11051085
      1.92070523	     -0.06010309	     -0.00064973	     -0.20131104	     -0.06323078	      0.88288080	     -0.00072491	     -0.21794498	      0.00256079	      0.00042212	     16.34481073
      1.92205753	     -0.06003094	     -0.00064733	     -0.20123891	     -0.06322732	      0.88288137	     -0.00072551	     -0.21792757	      0.00255903	      0.00042540	     16.35178515
      1.92340982	     -0.05995922	     -0.00064651	     -0.20116716	     -0.06322386	      0.88288195	     -0.00072610	     -0.21791003	      0.00255583	      0.00042769	     16.53467346
      1.92504092	     -0.05987444	     -0.00064395	     -0.20108235	     -0.06321969	      0.88288265	     -0.00072680	     -0.21788876	      0.00255109	      0.00042965	     16.62105091
      1.92649441	     -0.05979939	     -0.00064332	     -0.20100723	     -0.06321599	      0.88288328	     -0.00072740	     -0.21786973	      0.00254537	      0.00043017	     16.86395158
      1.92794791	     -0.05972610	     -0.00064074	     -0.20093390	     -0.06321229	      0.88288390	     -0.00072799	     -0.21785065	      0.00253918	      0.00042997	     16.91894262
      1.92940141	     -0.05965270	     -0.00064040	     -0.20086041	     -0.06320861	      0.88288452	     -0.00072857	     -0.21783156	      0.00253155	      0.00042848	     17.17714063
      1.93085491	     -0.05958218	     -0.00063811	     -0.20078982	     -0.06320493	      0.88288515	     -0.00072913	     -0.21781253	      0.00252354	      0.00042620	     17.24011880
      1.93230841	     -0.05951272	     -0.00063810	     -0.20072024	     -0.06320127	      0.88288576	     -0.00072967	     -0.21779357	      0.00251423	      0.00042256	     17.51339951
      1.93376191	     -0.05944578	     -0.00063586	     -0.20065321	     -0.06319763	      0.88288637	     -0.00073020	     -0.21777472	      0.00250471	      0.00041805	     17.58547745
      1.93521541	     -0.05937976	     -0.00063597	     -0.20058705	     -0.06319399	      0.88288698	     -0.00073071	     -0.21775599	      0.00249406	      0.00041217	     17.88004066
      1.93666891	     -0.05931601	     -0.00063374	     -0.20052320	     -0.06319037	      0.88288757	     -0.00073121	     -0.21773739	      0.00248334	      0.00040544	     17.95495008
      1.93812241	     -0.05925301	     -0.00063418	     -0.20046002	     -0.06318677	      0.88288816	     -0.00073168	     -0.21771894	      0.00247158	      0.00039737	     18.27440373
      1.93957591	     -0.05919221	     -0.00063201	     -0.20039911	     -0.06318319	      0.88288873	     -0.00073215	     -0.21770064	      0.00245988	      0.00038850	     18.34596390
      1.94102941	     -0.05913213	     -0.00063287	     -0.20033885	     -0.06317962	      0.88288928	     -0.00073259	     -0.21768251	      0.00244720	      0.00037835	     18.69212170
      1.94248291	     -0.05907439	     -0.00063075	     -0.20028097	     -0.06317608	      0.88288983	     -0.00073302	     -0.21766454	      0.00243468	      0.00036753	     18.75428406
      1.94393641	     -0.05901731	     -0.00063214	     -0.20022368	     -0.06317255	      0.88289035	     -0.00073343	     -0.21764676	      0.00242121	      0.00035556	     19.12964123
      1.94522569	     -0.05896856	     -0.00063060	     -0.20017480	     -0.06316943	      0.88289080	     -0.00073378	     -0.21763113	      0.00240949	      0.00034453	     19.18825123
      1.94651498	     -0.05892063	     -0.00063120	     -0.20012668	     -0.06316633	      0.88289124	     -0.00073412	     -0.21761566	      0.00239721	      0.00033279	     19.44052117
      1.94810324	     -0.05886362	     -0.00063066	     -0.20006948	     -0.06316254	      0.88289176	     -0.00073452	     -0.21759681	      0.00238204	      0.00031777	     19.62604700
      1.94969151	     -0.05880818	     -0.00063215	     -0.20001378	     -0.06315877	      0.88289225	     -0.00073490	     -0.21757821	      0.00236630	      0.00030202	     19.98901192
      1.95099279	     -0.05876456	     -0.00063130	     -0.19997001	     -0.06315570	      0.88289263	     -0.00073519	     -0.21756315	      0.00235358	      0.00028894	     20.06831911
      1.95229407	     -0.05872191	     -0.00063244	     -0.19992715	     -0.06315264	      0.88289300	     -0.00073547	     -0.21754827	      0.00234041	      0.00027547	     20.32729662
      1.95389459	     -0.05867144	     -0.00063247	     -0.19987645	     -0.06314891	      0.88289343	     -0.00073580	     -0.21753022	      0.00232429	      0.00025874	     20.51063687
      1.95549512	     -0.05862278	     -0.00063460	     -0.19982751	     -0.06314520	      0.88289383	     -0.00073611	     -0.21751244	      0.00230773	      0.00024173	     20.89645374
      1.95673921	     -0.05858649	     -0.00063383	     -0.19979107	     -0.06314234	      0.88289412	     -0.00073633	     -0.21749882	      0.00229516	      0.00022868	     20.94983567
      1.95798330	     -0.05855115	     -0.00063491	     -0.19975551	     -0.06313949	      0.88289440	     -0.00073654	     -0.21748537	      0.00228227	      0.00021558	     21.18219040
      1.95965521	     -0.05850565	     -0.00063524	     -0.19970976	     -0.06313569	      0.88289474	     -0.00073680	     -0.21746758	      0.00226510	      0.00019827	     21.38089861
      1.96132713	     -0.05846186	     -0.00063771	     -0.19966568	     -0.06313192	      0.88289506	     -0.00073704	     -0.21745013	      0.00224760	      0.00018120	     21.77501005
      1.96251862	     -0.05843203	     -0.00063711	     -0.19963569	     -0.06312925	      0.88289527	     -0.00073719	     -0.21743789	      0.00223545	      0.00016946	     21.79947298
      1.96371011	     -0.05840289	     -0.00063834	     -0.19960634	     -0.06312659	      0.88289546	     -0.00073734	     -0.21742581	      0.00222302	      0.00015790	     22.00097279
      1.96547902	     -0.05836119	     -0.00063917	     -0.19956436	     -0.06312267	      0.88289573	     -0.00073753	     -0.21740818	      0.00220466	      0.00014141	     22.20064159
      1.96695897	     -0.05832753	     -0.00064091	     -0.19953044	     -0.06311942	      0.88289593	     -0.00073767	     -0.21739371	      0.00218905	      0.00012823	     22.46821659
      1.96843892	     -0.05829552	     -0.00064094	     -0.19949821	     -0.06311620	      0.88289611	     -0.00073779	     -0.21737950	      0.00217355	      0.00011583	     22.55818992
      1.96991887	     -0.05826463	     -0.00064340	     -0.19946704	     -0.06311299	      0.88289627	     -0.00073789	     -0.21736555	      0.00215762	      0.00010406	     22.86617854
      1.97139882	     -0.05823526	     -0.00064283	     -0.19943745	     -0.06310981	      0.88289642	     -0.00073798	     -0.21735185	      0.00214190	      0.00009324	     22.87916083
      1.97265168	     -0.05821103	     -0.00064530	     -0.19941298	     -0.06310713	      0.88289653	     -0.00073803	     -0.21734043	      0.00212810	      0.00008459	     23.14170760
      1.97390454	     -0.05818773	     -0.00064581	     -0.19938947	     -0.06310448	      0.88289663	     -0.00073808	     -0.21732919	      0.00211439	      0.00007663	     23.21637935
      1.97551312	     -0.05815896	     -0.00064801	     -0.19936041	     -0.06310109	      0.88289675	     -0.00073812	     -0.21731499	      0.00209639	      0.00006722	     23.44125790
      1.97712170	     -0.05813159	     -0.00064840	     -0.19933277	     -0.06309773	      0.88289685	     -0.00073813	     -0.21730105	      0.00207833	      0.00005887	     23.48338229
      1.97837186	     -0.05811106	     -0.00065127	     -0.19931198	     -0.06309514	      0.88289692	     -0.00073813	     -0.21729040	      0.00206384	      0.00005296	     23.71595427
      1.97962203	     -0.05809134	     -0.00065242	     -0.19929203	     -0.06309257	      0.88289698	     -0.00073812	     -0.21727991	      0.00204937	      0.00004772	     23.77270684
      1.98126306	     -0.05806647	     -0.00065538	     -0.19926682	     -0.06308922	      0.88289705	     -0.00073808	     -0.21726636	      0.00202992	      0.00004168	     23.97331188
      1.98290408	     -0.05804281	     -0.00065632	     -0.19924288	     -0.06308591	      0.88289712	     -0.00073802	     -0.21725307	      0.00201038	      0.00003669	     23.97442312
      1.98409210	     -0.05802630	     -0.00065960	     -0.19922610	     -0.06308353	      0.88289716	     -0.00073797	     -0.21724361	      0.00199573	      0.00003356	     24.18545301
      1.98528013	     -0.05801038	     -0.00066107	     -0.19920994	     -0.06308117	      0.88289720	     -0.00073790	     -0.21723427	      0.00198109	      0.00003094	     24.22965518
      1.98702128	     -0.05798799	     -0.00066437	     -0.19918718	     -0.06307774	      0.88289725	     -0.00073779	     -0.21722081	      0.00195918	      0.00002783	     24.39338335
      1.98849208	     -0.05796992	     -0.00066598	     -0.19916882	     -0.06307487	      0.88289729	     -0.00073767	     -0.21720964	      0.00194046	      0.00002590	     24.40930586
      1.98996289	     -0.05795255	     -0.00066953	     -0.19915112	     -0.06307203	      0.88289732	     -0.00073754	     -0.21719866	      0.00192124	      0.00002445	     24.59924661
      1.99143369	     -0.05793589	     -0.00067062	     -0.19913417	     -0.06306922	      0.88289736	     -0.00073739	     -0.21718785	      0.00190197	      0.00002358	     24.55028598
      1.99290450	     -0.05791977	     -0.00067506	     -0.19911770	     -0.06306643	      0.88289739	     -0.00073723	     -0.21717721	      0.00188207	      0.00002305	     24.80408654
      1.99414279	     -0.05790687	     -0.00067583	     -0.19910456	     -0.06306411	      0.88289742	     -0.00073708	     -0.21716839	      0.00186537	      0.00002303	     24.70609875
      1.99538108	     -0.05789469	     -0.00067869	     -0.19909209	     -0.06306182	      0.88289745	     -0.00073692	     -0.21715970	      0.00184823	      0.00002320	     24.81281823
      1.99698994	     -0.05788002	     -0.00068103	     -0.19907708	     -0.06305886	      0.88289749	     -0.00073670	     -0.21714860	      0.00182576	      0.00002375	     24.81833780
      1.99859881	     -0.05786706	     -0.00068532	     -0.19906373	     -0.06305594	      0.88289753	     -0.00073646	     -0.21713774	      0.00180271	      0.00002446	     25.00635712
      1.99983848	     -0.05785841	     -0.00068627	     -0.19905482	     -0.06305372	      0.88289756	     -0.00073626	     -0.21712955	      0.00178494	      0.00002512	     24.90307737
      2.00107815	     -0.05785116	     -0.00068916	     -0.19904727	     -0.06305152	      0.88289759	     -0.00073606	     -0.21712153	      0.00176680	      0.00002569	     24.98391475
      2.00271895	     -0.05784374	     -0.00069164	     -0.19903949	     -0.06304864	      0.88289763	     -0.00073576	     -0.21711122	      0.00174264	      0.00002631	     24.96085923
      2.00435975	     -0.05783881	     -0.00069633	     -0.19903414	     -0.06304580	      0.88289768	     -0.00073546	     -0.21710130	      0.00171801	      0.00002654	     25.15290672
      2.00553870	     -0.05783701	     -0.00069717	     -0.19903209	     -0.06304378	      0.88289771	     -0.00073522	     -0.21709442	      0.00170044	      0.00002647	     25.00490677
      2.00671765	     -0.05783722	     -0.00069999	     -0.19903202	     -0.06304179	      0.88289774	     -0.00073498	     -0.21708779	      0.00168258	      0.00002601	     25.04845127
      2.00846075	     -0.05784198	     -0.00070313	     -0.19903637	     -0.06303888	      0.88289778	     -0.00073461	     -0.21707850	      0.00165615	      0.00002456	     24.99881243
      2.00993139	     -0.05785115	     -0.00070711	     -0.19904517	     -0.06303646	      0.88289782	     -0.00073429	     -0.21707124	      0.00163372	      0.00002230	     25.07069267
      2.01140202	     -0.05786551	     -0.00070925	     -0.19905920	     -0.06303407	      0.88289785	     -0.00073395	     -0.21706462	      0.00161155	      0.00001892	     24.93265331
      2.01287266	     -0.05788486	     -0.00071395	     -0.19907817	     -0.06303172	      0.88289787	     -0.00073359	     -0.21705873	      0.00158932	      0.00001403	     25.06498154
      2.01418922	     -0.05790578	     -0.00071558	     -0.19909879	     -0.06302964	      0.88289789	     -0.00073327	     -0.21705412	      0.00156995	      0.00000837	     24.88189205
      2.01550578	     -0.05792951	     -0.00071934	     -0.19912219	     -0.06302758	      0.88289789	     -0.00073293	     -0.21705015	      0.00155070	      0.00000126	     24.94476848
      2.01682234	     -0.05795570	     -0.00072158	     -0.19914809	     -0.06302556	      0.88289789	     -0.00073259	     -0.21704683	      0.00153198	     -0.00000727	     24.83851092
      2.01851490	     -0.05799329	     -0.00072597	     -0.19918529	     -0.06302298	      0.88289787	     -0.00073214	     -0.21704349	      0.00150841	     -0.00002049	     24.88502398
      2.01985882	     -0.05802633	     -0.00072763	     -0.19921806	     -0.06302097	      0.88289783	     -0.00073177	     -0.21704160	      0.00149046	     -0.00003276	     24.68470397
      2.02120275	     -0.05806231	     -0.00073129	     -0.19925373	     -0.06301898	      0.88289778	     -0.00073139	     -0.21704040	      0.00147290	     -0.00004673	     24.72131748
      2.02254668	     -0.05810076	     -0.00073353	     -0.19929191	     -0.06301701	      0.88289770	     -0.00073100	     -0.21703987	      0.00145612	     -0.00006227	     24.57537393
      2.02422033	     -0.05815207	     -0.00073808	     -0.19934285	     -0.06301459	      0.88289758	     -0.00073051	     -0.21704017	      0.00143597	     -0.00008384	     24.60579545
      2.02554736	     -0.05819526	     -0.00073979	     -0.19938581	     -0.06301269	      0.88289746	     -0.00073011	     -0.21704114	      0.00142097	     -0.00010252	     24.36601371
      2.02687439	     -0.05824091	     -0.00074350	     -0.19943118	     -0.06301082	      0.88289731	     -0.00072970	     -0.21704276	      0.00140647	     -0.00012259	     24.36976818
      2.02820142	     -0.05828833	     -0.00074594	     -0.19947836	     -0.06300896	      0.88289713	     -0.00072929	     -0.21704501	      0.00139283	     -0.00014385	     24.20728015
      2.02994238	     -0.05835248	     -0.00075061	     -0.19954218	     -0.06300655	      0.88289686	     -0.00072874	     -0.21704886	      0.00137589	     -0.00017340	     24.18925941
      2.03126665	     -0.05840229	     -0.00075225	     -0.19959178	     -0.06300474	      0.88289661	     -0.00072831	     -0.21705242	      0.00136405	     -0.00019686	     23.93217429
      2.03259092	     -0.05845337	     -0.00075575	     -0.19964263	     -0.06300294	      0.88289634	     -0.00072787	     -0.21705648	      0.00135275	     -0.00022106	     23.90360948
      2.03418208	     -0.05851700	     -0.00075834	     -0.19970603	     -0.06300079	      0.88289596	     -0.00072735	     -0.21706201	      0.00134032	     -0.00025078	     23.65663514
      2.03577323	     -0.05858395	     -0.00076362	     -0.19977269	     -0.06299867	      0.88289554	     -0.00072681	     -0.21706825	      0.00132867	     -0.00028105	     23.71659795
      2.03698062	     -0.05863665	     -0.00076491	     -0.19982524	     -0.06299707	      0.88289518	     -0.00072640	     -0.21707347	      0.00132083	     -0.00030412	     23.40390079
      2.03818801	     -0.05869080	     -0.00076816	     -0.19987921	     -0.06299548	      0.88289480	     -0.00072598	     -0.21707910	      0.00131341	     -0.00032729	     23.33567966
      2.03991199	     -0.05876965	     -0.00077154	     -0.19995784	     -0.06299323	      0.88289421	     -0.00072538	     -0.21708781	      0.00130405	     -0.00036021	     23.10880710
      2.04141173	     -0.05883974	     -0.00077571	     -0.20002773	     -0.06299128	      0.88289365	     -0.00072485	     -0.21709599	      0.00129686	     -0.00038853	     23.05351979
      2.04291147	     -0.05891111	     -0.00077780	     -0.20009895	     -0.06298933	      0.88289305	     -0.00072431	     -0.21710469	      0.00129092	     -0.00041623	     22.77225800
      2.04441121	     -0.05898470	     -0.00078263	     -0.20017235	     -0.06298740	      0.88289240	     -0.00072377	     -0.21711390	      0.00128570	     -0.00044330	     22.78626945
      2.04571693	     -0.05904996	     -0.00078402	     -0.20023750	     -0.06298573	      0.88289181	     -0.00072330	     -0.21712233	      0.00128229	     -0.00046613	     22.49185677
      2.04702265	     -0.05911569	     -0.00078748	     -0.20030310	     -0.06298405	      0.88289118	     -0.00072282	     -0.21713113	      0.00127948	     -0.00048830	     22.43506161
      2.04860016	     -0.05919540	     -0.00078993	     -0.20038270	     -0.06298204	      0.88289039	     -0.00072224	     -0.21714219	      0.00127737	     -0.00051392	     22.19564847
      2.05017767	     -0.05927586	     -0.00079440	     -0.20046301	     -0.06298002	      0.88288956	     -0.00072166	     -0.21715369	      0.00127624	     -0.00053821	     22.17782680
      2.05148986	     -0.05934334	     -0.00079568	     -0.20053044	     -0.06297835	      0.88288884	     -0.00072117	     -0.21716358	      0.00127648	     -0.00055717	     21.89141257
      2.05280205	     -0.05941127	     -0.00079897	     -0.20059829	     -0.06297667	      0.88288810	     -0.00072068	     -0.21717375	      0.00127732	     -0.00057507	     21.82752462
      2.05440223	     -0.05949408	     -0.00080127	     -0.20068103	     -0.06297463	      0.88288716	     -0.00072007	     -0.21718650	      0.00127964	     -0.00059520	     21.58115833
      2.05600241	     -0.05957702	     -0.00080571	     -0.20076389	     -0.06297258	      0.88288620	     -0.00071947	     -0.21719962	      0.00128294	     -0.00061348	     21.57568447
      2.05728663	     -0.05964323	     -0.00080672	     -0.20083009	     -0.06297093	      0.88288540	     -0.00071898	     -0.21721040	      0.00128675	     -0.00062659	     21.28236455
      2.05857085	     -0.05970911	     -0.00080970	     -0.20089594	     -0.06296927	      0.88288459	     -0.00071849	     -0.21722137	      0.00129110	     -0.00063835	     21.21348896
      2.06022318	     -0.05979262	     -0.00081193	     -0.20097944	     -0.06296713	      0.88288352	     -0.00071787	     -0.21723574	      0.00129796	     -0.00065129	     20.96989729
      2.06187550	     -0.05987473	     -0.00081612	     -0.20106152	     -0.06296498	      0.88288244	     -0.00071724	     -0.21725034	      0.00130578	     -0.00066179	     20.96893073
      2.06313046	     -0.05993586	     -0.00081665	     -0.20112270	     -0.06296334	      0.88288160	     -0.00071676	     -0.21726156	      0.00131279	     -0.00066799	     20.66818813
      2.06438541	     -0.05999617	     -0.00081901	     -0.20118302	     -0.06296169	      0.88288076	     -0.00071628	     -0.21727286	      0.00132024	     -0.00067277	     20.59148902
      2.06610332	     -0.06007669	     -0.00082078	     -0.20126360	     -0.06295941	      0.88287960	     -0.00071562	     -0.21728843	      0.00133163	     -0.00067690	     20.35229859
      2.06782123	     -0.06015497	     -0.00082452	     -0.20134192	     -0.06295711	      0.88287844	     -0.00071497	     -0.21730406	      0.00134395	     -0.00067836	     20.36209244
      2.06903118	     -0.06020877	     -0.00082446	     -0.20139581	     -0.06295548	      0.88287762	     -0.00071451	     -0.21731508	      0.00135361	     -0.00067770	     20.05385296
      2.07024112	     -0.06026192	     -0.00082627	     -0.20144902	     -0.06295384	      0.88287680	     -0.00071405	     -0.21732610	      0.00136359	     -0.00067582	     19.96964317
      2.07206496	     -0.06034053	     -0.00082784	     -0.20152775	     -0.06295133	      0.88287557	     -0.00071336	     -0.21734272	      0.00137978	     -0.00067064	     19.73333735
      2.07359113	     -0.06040550	     -0.00083031	     -0.20159281	     -0.06294922	      0.88287455	     -0.00071279	     -0.21735661	      0.00139412	     -0.00066436	     19.66824015
      2.07511730	     -0.06046932	     -0.00083082	     -0.20165677	     -0.06294708	      0.88287354	     -0.00071221	     -0.21737050	      0.00140951	     -0.00065634	     19.39773380
      2.07664347	     -0.06053202	     -0.00083378	     -0.20171957	     -0.06294492	      0.88287255	     -0.00071165	     -0.21738437	      0.00142543	     -0.00064682	     19.40958180
      2.07800881	     -0.06058694	     -0.00083359	     -0.20177465	     -0.06294296	      0.88287167	     -0.00071114	     -0.21739675	      0.00144066	     -0.00063700	     19.12418550
      2.07937414	     -0.06064078	     -0.00083557	     -0.20182860	     -0.06294098	      0.88287081	     -0.00071064	     -0.21740907	      0.00145625	     -0.00062617	     19.08602396
      2.08073947	     -0.06069324	     -0.00083605	     -0.20188122	     -0.06293898	      0.88286996	     -0.00071014	     -0.21742132	      0.00147263	     -0.00061434	     18.89927184
      2.08249941	     -0.06075914	     -0.00083817	     -0.20194730	     -0.06293637	      0.88286890	     -0.00070950	     -0.21743700	      0.00149445	     -0.00059786	     18.83527584
      2.08389626	     -0.06080972	     -0.00083782	     -0.20199808	     -0.06293427	      0.88286807	     -0.00070899	     -0.21744932	      0.00151268	     -0.00058385	     18.58583727
      2.08529310	     -0.06085923	     -0.00083937	     -0.20204775	     -0.06293214	      0.88286726	     -0.00070850	     -0.21746152	      0.00153127	     -0.00056928	     18.54631262
      2.08668994	     -0.06090752	     -0.00083933	     -0.20209624	     -0.06292999	      0.88286648	     -0.00070800	     -0.21747360	      0.00155059	     -0.00055416	     18.36168952
      2.08842669	     -0.06096576	     -0.00084087	     -0.20215471	     -0.06292728	      0.88286553	     -0.00070739	     -0.21748844	      0.00157518	     -0.00053489	     18.32064432
      2.08980558	     -0.06100984	     -0.00083993	     -0.20219901	     -0.06292509	      0.88286481	     -0.00070692	     -0.21750005	      0.00159557	     -0.00051924	     18.08663798
      2.09118446	     -0.06105215	     -0.00084087	     -0.20224153	     -0.06292288	      0.88286410	     -0.00070644	     -0.21751148	      0.00161626	     -0.00050349	     18.05403017
      2.09256335	     -0.06109201	     -0.00084030	     -0.20228162	     -0.06292063	      0.88286342	     -0.00070598	     -0.21752270	      0.00163760	     -0.00048757	     17.89842014
      2.09437104	     -0.06114094	     -0.00084080	     -0.20233085	     -0.06291765	      0.88286256	     -0.00070537	     -0.21753702	      0.00166610	     -0.00046660	     17.85996167
      2.09574766	     -0.06117537	     -0.00083923	     -0.20236555	     -0.06291534	      0.88286192	     -0.00070492	     -0.21754758	      0.00168853	     -0.00045046	     17.64975199
      2.09712428	     -0.06120731	     -0.00083956	     -0.20239772	     -0.06291300	      0.88286132	     -0.00070448	     -0.21755782	      0.00171110	     -0.00043427	     17.62669359
      2.09850090	     -0.06123612	     -0.00083859	     -0.20242681	     -0.06291063	      0.88286073	     -0.00070404	     -0.21756768	      0.00173413	     -0.00041793	     17.49618249
      2.10035096	     -0.06127028	     -0.00083879	     -0.20246130	     -0.06290739	      0.88285998	     -0.00070346	     -0.21758028	      0.00176528	     -0.00039577	     17.47052668
      2.10171601	     -0.06129222	     -0.00083697	     -0.20248353	     -0.06290497	      0.88285945	     -0.00070304	     -0.21758905	      0.00178868	     -0.00037909	     17.28890306
      2.10308106	     -0.06131169	     -0.00083708	     -0.20250325	     -0.06290251	      0.88285894	     -0.00070262	     -0.21759734	      0.00181194	     -0.00036216	     17.26728151
      2.10475843	     -0.06133195	     -0.00083545	     -0.20252386	     -0.06289944	      0.88285835	     -0.00070213	     -0.21760686	      0.00184077	     -0.00034084	     17.11768033
      2.10625141	     -0.06134704	     -0.00083579	     -0.20253922	     -0.06289668	      0.88285786	     -0.00070170	     -0.21761467	      0.00186621	     -0.00032151	     17.13159008
      2.10774440	     -0.06135874	     -0.00083356	     -0.20255124	     -0.06289387	      0.88285739	     -0.00070127	     -0.21762186	      0.00189189	     -0.00030171	     16.97315159
      2.10923738	     -0.06136773	     -0.00083381	     -0.20256050	     -0.06289103	      0.88285696	     -0.00070086	     -0.21762840	      0.00191713	     -0.00028167	     17.00210196
      2.11073036	     -0.06137321	     -0.00083115	     -0.20256631	     -0.06288815	      0.88285655	     -0.00070046	     -0.21763428	      0.00194255	     -0.00026125	     16.84959866
      2.11222335	     -0.06137580	     -0.00083131	     -0.20256917	     -0.06288523	      0.88285618	     -0.00070007	     -0.21763947	      0.00196745	     -0.00024068	     16.89752845
      2.11371633	     -0.06137463	     -0.00082826	     -0.20256835	     -0.06288227	      0.88285583	     -0.00069969	     -0.21764397	      0.00199254	     -0.00021976	     16.74988188
      2.11520931	     -0.06137071	     -0.00082842	     -0.20256470	     -0.06287928	      0.88285552	     -0.00069932	     -0.21764776	      0.00201697	     -0.00019874	     16.81587936
      2.11670229	     -0.06136315	     -0.00082502	     -0.20255748	     -0.06287625	      0.88285524	     -0.00069896	     -0.21765082	      0.00204158	     -0.00017735	     16.66648588
      2.11819528	     -0.06135320	     -0.00082517	     -0.20254780	     -0.06287318	      0.88285499	     -0.00069861	     -0.21765317	      0.00206541	     -0.00015587	     16.75208208
      2.11968826	     -0.06133962	     -0.00082137	     -0.20253457	     -0.06287008	      0.88285477	     -0.00069828	     -0.21765479	      0.00208941	     -0.00013395	     16.59649852
      2.12102080	     -0.06132549	     -0.00082129	     -0.20252067	     -0.06286728	      0.88285461	     -0.00069799	     -0.21765563	      0.00211005	     -0.00011433	     16.65887841
      2.12235334	     -0.06130870	     -0.00081886	     -0.20250416	     -0.06286446	      0.88285447	     -0.00069771	     -0.21765590	      0.00213065	     -0.00009439	     16.58534351
      2.12398462	     -0.06128550	     -0.00081756	     -0.20248127	     -0.06286096	      0.88285434	     -0.00069738	     -0.21765548	      0.00215513	     -0.00006984	     16.61196402
      2.12561591	     -0.06125879	     -0.00081413	     -0.20245490	     -0.06285743	      0.88285424	     -0.00069706	     -0.21765423	      0.00217931	     -0.00004498	     16.50877057
      2.12696972	     -0.06123455	     -0.00081378	     -0.20243088	     -0.06285446	      0.88285420	     -0.00069681	     -0.21765258	      0.00219850	     -0.00002439	     16.58321330
      2.12832353	     -0.06120773	     -0.00081123	     -0.20240433	     -0.06285147	      0.88285418	     -0.00069657	     -0.21765039	      0.00221752	     -0.00000363	     16.51905298
      2.12996148	     -0.06117291	     -0.00080987	     -0.20236979	     -0.06284782	      0.88285419	     -0.00069629	     -0.21764701	      0.00223959	      0.00002137	     16.57191804
      2.13159942	     -0.06113474	     -0.00080611	     -0.20233195	     -0.06284414	      0.88285425	     -0.00069602	     -0.21764285	      0.00226125	      0.00004644	     16.46669343
      2.13289874	     -0.06110270	     -0.00080609	     -0.20230010	     -0.06284119	      0.88285432	     -0.00069583	     -0.21763901	      0.00227743	      0.00006611	     16.55794205
      2.13419806	     -0.06106863	     -0.00080394	     -0.20226626	     -0.06283822	      0.88285442	     -0.00069564	     -0.21763469	      0.00229337	      0.00008578	     16.51869887
      2.13590309	     -0.06102161	     -0.00080254	     -0.20221950	     -0.06283429	      0.88285459	     -0.00069540	     -0.21762831	      0.00231321	      0.00011127	     16.57436209
      2.13760812	     -0.06097145	     -0.00079887	     -0.20216964	     -0.06283033	      0.88285480	     -0.00069519	     -0.21762115	      0.00233236	      0.00013651	     16.49737239
      2.13885907	     -0.06093330	     -0.00079889	     -0.20213165	     -0.06282741	      0.88285498	     -0.00069504	     -0.21761541	      0.00234535	      0.00015461	     16.59588368
      2.14011003	     -0.06089343	     -0.00079689	     -0.20209197	     -0.06282446	      0.88285518	     -0.00069490	     -0.21760926	      0.00235805	      0.00017248	     16.58324666
      2.14190014	     -0.06083439	     -0.00079527	     -0.20203317	     -0.06282023	      0.88285552	     -0.00069471	     -0.21759977	      0.00237505	      0.00019736	     16.65043232
      2.14342586	     -0.06078150	     -0.00079252	     -0.20198050	     -0.06281659	      0.88285583	     -0.00069456	     -0.21759106	      0.00238871	      0.00021797	     16.62538135
      2.14495159	     -0.06072750	     -0.00079183	     -0.20192667	     -0.06281294	      0.88285618	     -0.00069443	     -0.21758180	      0.00240116	      0.00023782	     16.73354896
      2.14647732	     -0.06067067	     -0.00078817	     -0.20187007	     -0.06280927	      0.88285656	     -0.00069430	     -0.21757202	      0.00241297	      0.00025708	     16.68853082
      2.14800304	     -0.06061320	     -0.00078801	     -0.20181273	     -0.06280558	      0.88285696	     -0.00069419	     -0.21756171	      0.00242336	      0.00027549	     16.84553153
      2.14929949	     -0.06056214	     -0.00078457	     -0.20176186	     -0.06280243	      0.88285733	     -0.00069411	     -0.21755256	      0.00243175	      0.00029066	     16.78981459
      2.15059594	     -0.06051071	     -0.00078344	     -0.20171056	     -0.06279927	      0.88285772	     -0.00069403	     -0.21754304	      0.00243917	      0.00030516	     16.86611931
      2.15225508	     -0.06044294	     -0.00078037	     -0.20164296	     -0.06279522	      0.88285824	     -0.00069395	     -0.21753036	      0.00244778	      0.00032286	     16.89631239
      2.15391421	     -0.06037421	     -0.00077951	     -0.20157436	     -0.06279115	      0.88285879	     -0.00069387	     -0.21751709	      0.00245497	      0.00033948	     17.04468470
      2.15520288	     -0.06031864	     -0.00077614	     -0.20151893	     -0.06278798	      0.88285923	     -0.00069383	     -0.21750641	      0.00245995	      0.00035177	     17.01884826
      2.15649154	     -0.06026281	     -0.00077491	     -0.20146319	     -0.06278481	      0.88285969	     -0.00069379	     -0.21749539	      0.00246397	      0.00036336	     17.10432953
      2.15818650	     -0.06018728	     -0.00077162	     -0.20138780	     -0.06278063	      0.88286032	     -0.00069374	     -0.21748039	      0.00246823	      0.00037769	     17.16120614
      2.15988146	     -0.06011125	     -0.00077074	     -0.20131184	     -0.06277644	      0.88286097	     -0.00069371	     -0.21746483	      0.00247094	      0.00039089	     17.33933673
      2.16109685	     -0.06005451	     -0.00076714	     -0.20125521	     -0.06277344	      0.88286145	     -0.00069369	     -0.21745335	      0.00247228	      0.00039979	     17.31979306
      2.16231224	     -0.05999783	     -0.00076564	     -0.20119859	     -0.06277044	      0.88286195	     -0.00069368	     -0.21744157	      0.00247271	      0.00040809	     17.40882844
      2.16412217	     -0.05991170	     -0.00076217	     -0.20111256	     -0.06276596	      0.88286270	     -0.00069368	     -0.21742354	      0.00247208	      0.00041947	     17.50606216
      2.16563213	     -0.05983960	     -0.00076061	     -0.20104049	     -0.06276223	      0.88286334	     -0.00069368	     -0.21740804	      0.00247018	      0.00042805	     17.63959899
      2.16714209	     -0.05976634	     -0.00075694	     -0.20096730	     -0.06275850	      0.88286399	     -0.00069370	     -0.21739218	      0.00246725	      0.00043583	     17.70197821
      2.16865204	     -0.05969425	     -0.00075601	     -0.20089521	     -0.06275478	      0.88286465	     -0.00069371	     -0.21737597	      0.00246290	      0.00044271	     17.86791160
      2.17016200	     -0.05962105	     -0.00075148	     -0.20082207	     -0.06275106	      0.88286532	     -0.00069374	     -0.21735949	      0.00245765	      0.00044876	     17.91234749
      2.17143883	     -0.05956077	     -0.00075100	     -0.20076176	     -0.06274793	      0.88286590	     -0.00069377	     -0.21734534	      0.00245206	      0.00045306	     18.05932127
      2.17271566	     -0.05950019	     -0.00074809	     -0.20070119	     -0.06274480	      0.88286648	     -0.00069380	     -0.21733104	      0.00244589	      0.00045669	     18.13369435
      2.17435400	     -0.05942397	     -0.00074588	     -0.20062495	     -0.06274080	      0.88286723	     -0.00069384	     -0.21731251	      0.00243675	      0.00046028	     18.30208690
      2.17599234	     -0.05934786	     -0.00074140	     -0.20054885	     -0.06273682	      0.88286799	     -0.00069389	     -0.21729380	      0.00242662	      0.00046273	     18.39598962
      2.17726030	     -0.05929074	     -0.00074066	     -0.20049167	     -0.06273375	      0.88286858	     -0.00069393	     -0.21727922	      0.00241781	      0.00046371	     18.56053727
      2.17852827	     -0.05923362	     -0.00073777	     -0.20043453	     -0.06273069	      0.88286916	     -0.00069397	     -0.21726460	      0.00240858	      0.00046398	     18.64852743
      2.18020193	     -0.05916024	     -0.00073551	     -0.20036108	     -0.06272667	      0.88286994	     -0.00069404	     -0.21724524	      0.00239542	      0.00046308	     18.83787029
      2.18187559	     -0.05908771	     -0.00073083	     -0.20028852	     -0.06272267	      0.88287071	     -0.00069410	     -0.21722588	      0.00238164	      0.00046084	     18.93599914
      2.18307453	     -0.05903776	     -0.00073037	     -0.20023847	     -0.06271982	      0.88287126	     -0.00069415	     -0.21721201	      0.00237110	      0.00045829	     19.10968537
      2.18427347	     -0.05898782	     -0.00072781	     -0.20018848	     -0.06271698	      0.88287181	     -0.00069420	     -0.21719818	      0.00236039	      0.00045508	     19.20630812
      2.18605594	     -0.05891531	     -0.00072518	     -0.20011587	     -0.06271279	      0.88287262	     -0.00069427	     -0.21717768	      0.00234381	      0.00044896	     19.41357922
      2.18754855	     -0.05885539	     -0.00072166	     -0.20005588	     -0.06270930	      0.88287328	     -0.00069434	     -0.21716059	      0.00232957	      0.00044274	     19.52333929
      2.18904116	     -0.05879725	     -0.00072024	     -0.19999763	     -0.06270584	      0.88287394	     -0.00069440	     -0.21714357	      0.00231477	      0.00043548	     19.74054812
      2.19053377	     -0.05873933	     -0.00071608	     -0.19993965	     -0.06270239	      0.88287458	     -0.00069447	     -0.21712664	      0.00229984	      0.00042738	     19.81922514
      2.19187301	     -0.05868915	     -0.00071517	     -0.19988935	     -0.06269932	      0.88287515	     -0.00069453	     -0.21711153	      0.00228591	      0.00041931	     20.02955523
      2.19321226	     -0.05863921	     -0.00071179	     -0.19983934	     -0.06269627	      0.88287571	     -0.00069459	     -0.21709652	      0.00227194	      0.00041067	     20.11516857
      2.19455150	     -0.05859086	     -0.00071003	     -0.19979088	     -0.06269324	      0.88287625	     -0.00069464	     -0.21708160	      0.00225761	      0.00040142	     20.28688149
      2.19624435	     -0.05853078	     -0.00070607	     -0.19973069	     -0.06268943	      0.88287692	     -0.00069471	     -0.21706290	      0.00223934	      0.00038903	     20.41268386
      2.19759718	     -0.05848453	     -0.00070502	     -0.19968430	     -0.06268641	      0.88287744	     -0.00069477	     -0.21704809	      0.00222432	      0.00037859	     20.61762667
      2.19895001	     -0.05843870	     -0.00070187	     -0.19963838	     -0.06268341	      0.88287794	     -0.00069482	     -0.21703341	      0.00220929	      0.00036784	     20.70284312
      2.20030284	     -0.05839438	     -0.00070019	     -0.19959393	     -0.06268043	      0.88287843	     -0.00069487	     -0.21701886	      0.00219395	      0.00035676	     20.87550848
      2.20198905	     -0.05834000	     -0.00069626	     -0.19953942	     -0.06267675	      0.88287902	     -0.00069492	     -0.21700089	      0.00217472	      0.00034269	     20.98969429
      2.20331550	     -0.05829882	     -0.00069527	     -0.19949809	     -0.06267388	      0.88287947	     -0.00069497	     -0.21698689	      0.00215922	      0.00033134	     21.19118413
      2.20464195	     -0.05825815	     -0.00069225	     -0.19945731	     -0.06267102	      0.88287990	     -0.00069501	     -0.21697301	      0.00214373	      0.00031988	     21.27201143
      2.20596840	     -0.05821883	     -0.00069058	     -0.19941786	     -0.06266819	      0.88288032	     -0.00069504	     -0.21695926	      0.00212797	      0.00030825	     21.43158312
      2.20772606	     -0.05816806	     -0.00068679	     -0.19936693	     -0.06266447	      0.88288085	     -0.00069508	     -0.21694125	      0.00210697	      0.00029271	     21.54822968
      2.20903799	     -0.05813158	     -0.00068576	     -0.19933029	     -0.06266171	      0.88288122	     -0.00069510	     -0.21692796	      0.00209096	      0.00028099	     21.74216276
      2.21034991	     -0.05809588	     -0.00068285	     -0.19929447	     -0.06265898	      0.88288158	     -0.00069512	     -0.21691482	      0.00207497	      0.00026934	     21.81484657
      2.21195061	     -0.05805396	     -0.00068112	     -0.19925236	     -0.06265568	      0.88288200	     -0.00069514	     -0.21689898	      0.00205508	      0.00025514	     22.01806170
      2.21337361	     -0.05801751	     -0.00067765	     -0.19921578	     -0.06265276	      0.88288236	     -0.00069515	     -0.21688509	      0.00203738	      0.00024270	     22.06552737
      2.21479661	     -0.05798263	     -0.00067673	     -0.19918071	     -0.06264988	      0.88288269	     -0.00069516	     -0.21687137	      0.00201928	      0.00023037	     22.27178287
      2.21621962	     -0.05794826	     -0.00067332	     -0.19914620	     -0.06264702	      0.88288301	     -0.00069515	     -0.21685782	      0.00200121	      0.00021836	     22.30385998
      2.21764262	     -0.05791531	     -0.00067264	     -0.19911305	     -0.06264418	      0.88288332	     -0.00069514	     -0.21684443	      0.00198272	      0.00020653	     22.51503393
      2.21906562	     -0.05788297	     -0.00066925	     -0.19908056	     -0.06264137	      0.88288360	     -0.00069513	     -0.21683121	      0.00196428	      0.00019506	     22.53185824
      2.22048862	     -0.05785205	     -0.00066887	     -0.19904942	     -0.06263859	      0.88288387	     -0.00069510	     -0.21681815	      0.00194540	      0.00018378	     22.75200817
      2.22191163	     -0.05782163	     -0.00066545	     -0.19901885	     -0.06263584	      0.88288412	     -0.00069507	     -0.21680526	      0.00192661	      0.00017287	     22.75177840
      2.22333463	     -0.05779256	     -0.00066535	     -0.19898955	     -0.06263311	      0.88288436	     -0.00069503	     -0.21679254	      0.00190736	      0.00016213	     22.98604555
      2.22475763	     -0.05776402	     -0.00066184	     -0.19896085	     -0.06263041	      0.88288459	     -0.00069498	     -0.21677998	      0.00188826	      0.00015175	     22.96814219
      2.22618064	     -0.05773696	     -0.00066209	     -0.19893355	     -0.06262774	      0.88288480	     -0.00069492	     -0.21676758	      0.00186867	      0.00014152	     23.22061834
      2.22745319	     -0.05771314	     -0.00065915	     -0.19890958	     -0.06262537	      0.88288497	     -0.00069486	     -0.21675664	      0.00185129	      0.00013266	     23.19817209
      2.22872574	     -0.05769030	     -0.00065851	     -0.19888655	     -0.06262302	      0.88288513	     -0.00069480	     -0.21674584	      0.00183358	      0.00012393	     23.35009308
      2.23027235	     -0.05766327	     -0.00065614	     -0.19885930	     -0.06262021	      0.88288532	     -0.00069470	     -0.21673290	      0.00181201	      0.00011365	     23.41211181
      2.23181895	     -0.05763744	     -0.00065602	     -0.19883320	     -0.06261742	      0.88288548	     -0.00069460	     -0.21672015	      0.00179005	      0.00010361	     23.63299425
      2.23310860	     -0.05761648	     -0.00065366	     -0.19881206	     -0.06261512	      0.88288561	     -0.00069450	     -0.21670968	      0.00177182	      0.00009558	     23.61290283
      2.23439824	     -0.05759652	     -0.00065346	     -0.19879188	     -0.06261285	      0.88288573	     -0.00069440	     -0.21669935	      0.00175329	      0.00008771	     23.75971214
      2.23595267	     -0.05757328	     -0.00065163	     -0.19876839	     -0.06261014	      0.88288586	     -0.00069426	     -0.21668709	      0.00173100	      0.00007859	     23.80531460
      2.23750709	     -0.05755121	     -0.00065217	     -0.19874602	     -0.06260747	      0.88288598	     -0.00069411	     -0.21667505	      0.00170841	      0.00006971	     24.04064110
      2.23874781	     -0.05753401	     -0.00065009	     -0.19872865	     -0.06260536	      0.88288606	     -0.00069398	     -0.21666558	      0.00169057	      0.00006293	     23.99641472
      2.23998852	     -0.05751757	     -0.00065009	     -0.19871198	     -0.06260327	      0.88288613	     -0.00069384	     -0.21665625	      0.00167251	      0.00005628	     24.12476195
      2.24160272	     -0.05749674	     -0.00064865	     -0.19869088	     -0.06260059	      0.88288622	     -0.00069365	     -0.21664431	      0.00164910	      0.00004795	     24.17580597
      2.24321692	     -0.05747726	     -0.00064946	     -0.19867108	     -0.06259795	      0.88288629	     -0.00069345	     -0.21663261	      0.00162545	      0.00003986	     24.41386454
      2.24441550	     -0.05746331	     -0.00064756	     -0.19865694	     -0.06259601	      0.88288633	     -0.00069328	     -0.21662407	      0.00160810	      0.00003409	     24.35040782
      2.24561408	     -0.05745029	     -0.00064765	     -0.19864368	     -0.06259410	      0.88288637	     -0.00069311	     -0.21661567	      0.00159054	      0.00002838	     24.45967016
      2.24730318	     -0.05743329	     -0.00064666	     -0.19862639	     -0.06259143	      0.88288641	     -0.00069285	     -0.21660408	      0.00156589	      0.00002053	     24.51069702
      2.24882101	     -0.05741964	     -0.00064741	     -0.19861242	     -0.06258907	      0.88288644	     -0.00069261	     -0.21659393	      0.00154357	      0.00001352	     24.68741791
      2.25033884	     -0.05740724	     -0.00064543	     -0.19859977	     -0.06258674	      0.88288645	     -0.00069235	     -0.21658404	      0.00152149	      0.00000664	     24.62624500
      2.25154870	     -0.05739870	     -0.00064680	     -0.19859097	     -0.06258491	      0.88288646	     -0.00069213	     -0.21657635	      0.00150361	      0.00000104	     24.80633688
      2.25275856	     -0.05739108	     -0.00064614	     -0.19858313	     -0.06258311	      0.88288645	     -0.00069191	     -0.21656885	      0.00148591	     -0.00000456	     24.81722355
      2.25440095	     -0.05738295	     -0.00064664	     -0.19857466	     -0.06258068	      0.88288644	     -0.00069159	     -0.21655899	      0.00146175	     -0.00001239	     24.94982254
      2.25604334	     -0.05737777	     -0.00064529	     -0.19856919	     -0.06257830	      0.88288641	     -0.00069125	     -0.21654955	      0.00143778	     -0.00002049	     24.90487308
      2.25723194	     -0.05737663	     -0.00064695	     -0.19856778	     -0.06257661	      0.88288638	     -0.00069100	     -0.21654302	      0.00142021	     -0.00002673	     25.07580004
      2.25842055	     -0.05737772	     -0.00064681	     -0.19856863	     -0.06257493	      0.88288635	     -0.00069074	     -0.21653679	      0.00140283	     -0.00003325	     25.08159725
      2.26012861	     -0.05738359	     -0.00064785	     -0.19857414	     -0.06257255	      0.88288628	     -0.00069034	     -0.21652842	      0.00137782	     -0.00004341	     25.20017746
      2.26157866	     -0.05739284	     -0.00064754	     -0.19858311	     -0.06257057	      0.88288621	     -0.00069000	     -0.21652191	      0.00135685	     -0.00005289	     25.17186490
      2.26302870	     -0.05740626	     -0.00064924	     -0.19859620	     -0.06256862	      0.88288613	     -0.00068963	     -0.21651603	      0.00133591	     -0.00006342	     25.33670080
      2.26447875	     -0.05742307	     -0.00064852	     -0.19861274	     -0.06256670	      0.88288603	     -0.00068926	     -0.21651080	      0.00131550	     -0.00007501	     25.25420953
      2.26592880	     -0.05744347	     -0.00065089	     -0.19863281	     -0.06256480	      0.88288591	     -0.00068887	     -0.21650626	      0.00129520	     -0.00008794	     25.49126542
      2.26719645	     -0.05746362	     -0.00065000	     -0.19865273	     -0.06256317	      0.88288579	     -0.00068852	     -0.21650286	      0.00127812	     -0.00010024	     25.37225775
      2.26846410	     -0.05748606	     -0.00065124	     -0.19867491	     -0.06256156	      0.88288566	     -0.00068817	     -0.21650000	      0.00126123	     -0.00011367	     25.49248848
      2.27001229	     -0.05751631	     -0.00065115	     -0.19870488	     -0.06255963	      0.88288547	     -0.00068771	     -0.21649723	      0.00124141	     -0.00013149	     25.46146820
      2.27156048	     -0.05755037	     -0.00065322	     -0.19873861	     -0.06255772	      0.88288525	     -0.00068725	     -0.21649527	      0.00122217	     -0.00015101	     25.66551724
      2.27283826	     -0.05758116	     -0.00065260	     -0.19876920	     -0.06255617	      0.88288504	     -0.00068685	     -0.21649429	      0.00120719	     -0.00016826	     25.53279154
      2.27411604	     -0.05761435	     -0.00065406	     -0.19880214	     -0.06255463	      0.88288482	     -0.00068644	     -0.21649387	      0.00119265	     -0.00018662	     25.63819335
      2.27568190	     -0.05765769	     -0.00065425	     -0.19884521	     -0.06255278	      0.88288451	     -0.00068593	     -0.21649414	      0.00117596	     -0.00021045	     25.57396491
      2.27724776	     -0.05770368	     -0.00065664	     -0.19889091	     -0.06255095	      0.88288416	     -0.00068541	     -0.21649524	      0.00116019	     -0.00023574	     25.77351825
      2.27848840	     -0.05774131	     -0.00065599	     -0.19892837	     -0.06254952	      0.88288385	     -0.00068498	     -0.21649667	      0.00114883	     -0.00025658	     25.60496608
      2.27972905	     -0.05778012	     -0.00065732	     -0.19896698	     -0.06254810	      0.88288352	     -0.00068455	     -0.21649857	      0.00113807	     -0.00027814	     25.67549568
      2.28135299	     -0.05783278	     -0.00065775	     -0.19901941	     -0.06254626	      0.88288305	     -0.00068396	     -0.21650173	      0.00112536	     -0.00030712	     25.59483846
      2.28297694	     -0.05788771	     -0.00066031	     -0.19907409	     -0.06254444	      0.88288252	     -0.00068337	     -0.21650562	      0.00111386	     -0.00033688	     25.76354393
      2.28418293	     -0.05792963	     -0.00065976	     -0.19911588	     -0.06254310	      0.88288210	     -0.00068291	     -0.21650897	      0.00110652	     -0.00035924	     25.55980489
      2.28538893	     -0.05797278	     -0.00066116	     -0.19915886	     -0.06254177	      0.88288166	     -0.00068245	     -0.21651271	      0.00109980	     -0.00038182	     25.58978564
      2.28708750	     -0.05803580	     -0.00066202	     -0.19922170	     -0.06253991	      0.88288098	     -0.00068179	     -0.21651859	      0.00109181	     -0.00041373	     25.48064150
      2.28855443	     -0.05809249	     -0.00066419	     -0.19927821	     -0.06253832	      0.88288035	     -0.00068121	     -0.21652425	      0.00108606	     -0.00044131	     25.53481300
      2.29002136	     -0.05815065	     -0.00066443	     -0.19933624	     -0.06253673	      0.88287969	     -0.00068061	     -0.21653043	      0.00108171	     -0.00046867	     25.34992468
      2.29148830	     -0.05821065	     -0.00066737	     -0.19939606	     -0.06253514	      0.88287898	     -0.00068001	     -0.21653712	      0.00107829	     -0.00049580	     25.45575727
      2.29295523	     -0.05827212	     -0.00066732	     -0.19945744	     -0.06253356	      0.88287823	     -0.00067940	     -0.21654429	      0.00107641	     -0.00052238	     25.19055937
      2.29422073	     -0.05832650	     -0.00067042	     -0.19951167	     -0.06253220	      0.88287756	     -0.00067886	     -0.21655086	      0.00107542	     -0.00054488	     25.28623801
      2.29548624	     -0.05838175	     -0.00067150	     -0.19956683	     -0.06253084	      0.88287685	     -0.00067832	     -0.21655777	      0.00107552	     -0.00056673	     25.13848552
      2.29707285	     -0.05845213	     -0.00067448	     -0.19963708	     -0.06252913	      0.88287593	     -0.00067762	     -0.21656689	      0.00107668	     -0.00059319	     25.12497997
      2.29865946	     -0.05852300	     -0.00067552	     -0.19970788	     -0.06252742	      0.88287497	     -0.00067692	     -0.21657648	      0.00107933	     -0.00061834	     24.88420488
      2.29994123	     -0.05858080	     -0.00067878	     -0.19976558	     -0.06252604	      0.88287417	     -0.00067635	     -0.21658454	      0.00108213	     -0.00063769	     24.94252703
      2.30122300	     -0.05863899	     -0.00068007	     -0.19982371	     -0.06252465	      0.88287334	     -0.00067576	     -0.21659286	      0.00108595	     -0.00065600	     24.77416507
      2.30282876	     -0.05871291	     -0.00068337	     -0.19989755	     -0.06252290	      0.88287227	     -0.00067503	     -0.21660363	      0.00109167	     -0.00067753	     24.74116657
      2.30443452	     -0.05878794	     -0.00068470	     -0.19997255	     -0.06252114	      0.88287116	     -0.00067428	     -0.21661480	      0.00109886	     -0.00069729	     24.45923221
      2.30567607	     -0.05884698	     -0.00068842	     -0.20003152	     -0.06251977	      0.88287029	     -0.00067369	     -0.21662371	      0.00110497	     -0.00071144	     24.51292636
      2.30691762	     -0.05890635	     -0.00069026	     -0.20009086	     -0.06251840	      0.88286940	     -0.00067310	     -0.21663286	      0.00111200	     -0.00072447	     24.34669553
      2.30859136	     -0.05898604	     -0.00069408	     -0.20017051	     -0.06251653	      0.88286817	     -0.00067230	     -0.21664554	      0.00112245	     -0.00074033	     24.28118841
      2.31026510	     -0.05906437	     -0.00069580	     -0.20024885	     -0.06251464	      0.88286692	     -0.00067148	     -0.21665854	      0.00113441	     -0.00075408	     23.97369477
      2.31146863	     -0.05912012	     -0.00069965	     -0.20030457	     -0.06251327	      0.88286601	     -0.00067090	     -0.21666804	      0.00114349	     -0.00076274	     24.03417421
      2.31267215	     -0.05917526	     -0.00070171	     -0.20035972	     -0.06251189	      0.88286508	     -0.00067030	     -0.21667767	      0.00115339	     -0.00077022	     23.87776435
      2.31443508	     -0.05925480	     -0.00070592	     -0.20043925	     -0.06250984	      0.88286372	     -0.00066942	     -0.21669194	      0.00116884	     -0.00077912	     23.78203368
      2.31592901	     -0.05932113	     -0.00070828	     -0.20050562	     -0.06250808	      0.88286255	     -0.00066867	     -0.21670415	      0.00118299	     -0.00078468	     23.54136740
      2.31742294	     -0.05938708	     -0.00071261	     -0.20057158	     -0.06250630	      0.88286137	     -0.00066792	     -0.21671648	      0.00119773	     -0.00078853	     23.53572263
      2.31891687	     -0.05945246	     -0.00071449	     -0.20063703	     -0.06250450	      0.88286019	     -0.00066716	     -0.21672890	      0.00121354	     -0.00079062	     23.22114566
      2.32041081	     -0.05951737	     -0.00071974	     -0.20070194	     -0.06250268	      0.88285901	     -0.00066640	     -0.21674142	      0.00122980	     -0.00079117	     23.30974289
      2.32168154	     -0.05957208	     -0.00072126	     -0.20075673	     -0.06250111	      0.88285801	     -0.00066574	     -0.21675214	      0.00124458	     -0.00079030	     22.99301048
      2.32295228	     -0.05962659	     -0.00072503	     -0.20081127	     -0.06249951	      0.88285700	     -0.00066509	     -0.21676293	      0.00125967	     -0.00078839	     22.94691540
      2.32458116	     -0.05969558	     -0.00072847	     -0.20088035	     -0.06249745	      0.88285572	     -0.00066424	     -0.21677683	      0.00127995	     -0.00078434	     22.71403756
      2.32621004	     -0.05976396	     -0.00073385	     -0.20094877	     -0.06249534	      0.88285445	     -0.00066339	     -0.21679081	      0.00130083	     -0.00077868	     22.71856043
      2.32749538	     -0.05981760	     -0.00073567	     -0.20100251	     -0.06249366	      0.88285345	     -0.00066272	     -0.21680190	      0.00131813	     -0.00077308	     22.41679720
      2.32878071	     -0.05987103	     -0.00073943	     -0.20105601	     -0.06249196	      0.88285246	     -0.00066204	     -0.21681303	      0.00133569	     -0.00076667	     22.35731871
      2.33043399	     -0.05993877	     -0.00074272	     -0.20112388	     -0.06248973	      0.88285120	     -0.00066117	     -0.21682742	      0.00135919	     -0.00075723	     22.11454279
      2.33208726	     -0.06000500	     -0.00074819	     -0.20119019	     -0.06248746	      0.88284996	     -0.00066030	     -0.21684182	      0.00138327	     -0.00074667	     22.14225526
      2.33332725	     -0.06005329	     -0.00074965	     -0.20123862	     -0.06248573	      0.88284904	     -0.00065964	     -0.21685262	      0.00140218	     -0.00073794	     21.83928856
      2.33456724	     -0.06010063	     -0.00075299	     -0.20128605	     -0.06248398	      0.88284813	     -0.00065898	     -0.21686338	      0.00142129	     -0.00072868	     21.77227883
      2.33630260	     -0.06016570	     -0.00075636	     -0.20135130	     -0.06248149	      0.88284688	     -0.00065806	     -0.21687836	      0.00144890	     -0.00071482	     21.53833976
      2.33803796	     -0.06022962	     -0.00076178	     -0.20141536	     -0.06247895	      0.88284565	     -0.00065714	     -0.21689325	      0.00147704	     -0.00070018	     21.56243979
      2.33923153	     -0.06027207	     -0.00076282	     -0.20145797	     -0.06247718	      0.88284482	     -0.00065651	     -0.21690342	      0.00149717	     -0.00068963	     21.26051895
      2.34042509	     -0.06031332	     -0.00076569	     -0.20149935	     -0.06247538	      0.88284400	     -0.00065587	     -0.21691350	      0.00151744	     -0.00067884	     21.18719717
      2.34227635	     -0.06037491	     -0.00076891	     -0.20156117	     -0.06247254	      0.88284276	     -0.00065489	     -0.21692893	      0.00154968	     -0.00066154	     20.96963817
      2.34380322	     -0.06042296	     -0.00077265	     -0.20160939	     -0.06247016	      0.88284176	     -0.00065408	     -0.21694140	      0.00157674	     -0.00064683	     20.91935427
      2.34533009	     -0.06046801	     -0.00077447	     -0.20165467	     -0.06246773	      0.88284079	     -0.00065327	     -0.21695358	      0.00160449	     -0.00063161	     20.67269784
      2.34685696	     -0.06051032	     -0.00077887	     -0.20169715	     -0.06246526	      0.88283984	     -0.00065247	     -0.21696543	      0.00163235	     -0.00061596	     20.69649940
      2.34821023	     -0.06054508	     -0.00078008	     -0.20173213	     -0.06246303	      0.88283901	     -0.00065176	     -0.21697561	      0.00165761	     -0.00060156	     20.43490955
      2.34956350	     -0.06057760	     -0.00078354	     -0.20176482	     -0.06246077	      0.88283821	     -0.00065105	     -0.21698546	      0.00168282	     -0.00058679	     20.40477335
      2.35091677	     -0.06060759	     -0.00078565	     -0.20179501	     -0.06245847	      0.88283742	     -0.00065034	     -0.21699495	      0.00170835	     -0.00057153	     20.24571598
      2.35269573	     -0.06064364	     -0.00079004	     -0.20183129	     -0.06245541	      0.88283643	     -0.00064942	     -0.21700683	      0.00174185	     -0.00055084	     20.19601643
      2.35407959	     -0.06066897	     -0.00079165	     -0.20185685	     -0.06245298	      0.88283567	     -0.00064871	     -0.21701558	      0.00176816	     -0.00053414	     19.98648179
      2.35546345	     -0.06069229	     -0.00079528	     -0.20188034	     -0.06245051	      0.88283495	     -0.00064801	     -0.21702390	      0.00179423	     -0.00051703	     19.96100681
      2.35684731	     -0.06071343	     -0.00079754	     -0.20190168	     -0.06244801	      0.88283424	     -0.00064730	     -0.21703176	      0.00182038	     -0.00049940	     19.81774353
      2.35860235	     -0.06073762	     -0.00080198	     -0.20192611	     -0.06244479	      0.88283339	     -0.00064642	     -0.21704108	      0.00185319	     -0.00047640	     19.79301605
      2.35996445	     -0.06075386	     -0.00080341	     -0.20194257	     -0.06244225	      0.88283275	     -0.00064575	     -0.21704780	      0.00187871	     -0.00045795	     19.61021589
      2.36132656	     -0.06076795	     -0.00080673	     -0.20195683	     -0.06243967	      0.88283214	     -0.00064507	     -0.21705404	      0.00190385	     -0.00043912	     19.59335614
      2.36268866	     -0.06077955	     -0.00080876	     -0.20196865	     -0.06243706	      0.88283155	     -0.00064441	     -0.21705981	      0.00192893	     -0.00041982	     19.48559799
      2.36451939	     -0.06079133	     -0.00081292	     -0.20198067	     -0.06243350	      0.88283081	     -0.00064352	     -0.21706676	      0.00196211	     -0.00039323	     19.47277145
      2.36587337	     -0.06079707	     -0.00081406	     -0.20198664	     -0.06243082	      0.88283029	     -0.00064288	     -0.21707131	      0.00198656	     -0.00037300	     19.32207234
      2.36722735	     -0.06080057	     -0.00081693	     -0.20199032	     -0.06242812	      0.88282980	     -0.00064224	     -0.21707534	      0.00201051	     -0.00035239	     19.31479732
      2.36888641	     -0.06080145	     -0.00081863	     -0.20199146	     -0.06242476	      0.88282924	     -0.00064146	     -0.21707957	      0.00203963	     -0.00032648	     19.19421164
      2.37035906	     -0.06079944	     -0.00082198	     -0.20198964	     -0.06242174	      0.88282877	     -0.00064078	     -0.21708265	      0.00206482	     -0.00030303	     19.22674563
      2.37183171	     -0.06079477	     -0.00082284	     -0.20198521	     -0.06241868	      0.88282835	     -0.00064011	     -0.21708512	      0.00208985	     -0.00027903	     19.09584807
      2.37330435	     -0.06078768	     -0.00082615	     -0.20197830	     -0.06241558	      0.88282795	     -0.00063945	     -0.21708696	      0.00211413	     -0.00025468	     19.14657895
      2.37477700	     -0.06077766	     -0.00082677	     -0.20196852	     -0.06241245	      0.88282760	     -0.00063880	     -0.21708819	      0.00213817	     -0.00022991	     19.02218941
      2.37624965	     -0.06076509	     -0.00083004	     -0.20195613	     -0.06240928	      0.88282728	     -0.00063816	     -0.21708881	      0.00216131	     -0.00020492	     19.09408324
      2.37772230	     -0.06074964	     -0.00083041	     -0.20194092	     -0.06240608	      0.88282699	     -0.00063753	     -0.21708880	      0.00218412	     -0.00017961	     18.97409381
      2.37919495	     -0.06073196	     -0.00083369	     -0.20192340	     -0.06240285	      0.88282675	     -0.00063691	     -0.21708819	      0.00220587	     -0.00015423	     19.06655748
      2.38066760	     -0.06071162	     -0.00083380	     -0.20190329	     -0.06239959	      0.88282654	     -0.00063630	     -0.21708699	      0.00222718	     -0.00012865	     18.94985856
      2.38214025	     -0.06068932	     -0.00083708	     -0.20188114	     -0.06239629	      0.88282637	     -0.00063570	     -0.21708520	      0.00224727	     -0.00010318	     19.06456264
      2.38361290	     -0.06066462	     -0.00083691	     -0.20185666	     -0.06239297	      0.88282623	     -0.00063512	     -0.21708284	      0.00226686	     -0.00007766	     18.95156948
      2.38508555	     -0.06063825	     -0.00084027	     -0.20183041	     -0.06238962	      0.88282614	     -0.00063454	     -0.21707993	      0.00228512	     -0.00005241	     19.09151323
      2.38655820	     -0.06060954	     -0.00083983	     -0.20180191	     -0.06238624	      0.88282608	     -0.00063398	     -0.21707649	      0.00230285	     -0.00002723	     18.98064432
      2.38788293	     -0.06058233	     -0.00084261	     -0.20177481	     -0.06238318	      0.88282606	     -0.00063349	     -0.21707295	      0.00231763	     -0.00000490	     19.09848516
      2.38920766	     -0.06055334	     -0.00084305	     -0.20174598	     -0.06238010	      0.88282607	     -0.00063300	     -0.21706899	      0.00233186	      0.00001727	     19.07137996
      2.39080659	     -0.06051644	     -0.00084520	     -0.20170921	     -0.06237636	      0.88282612	     -0.00063243	     -0.21706366	      0.00234781	      0.00004360	     19.16652321
      2.39240551	     -0.06047725	     -0.00084521	     -0.20167020	     -0.06237259	      0.88282621	     -0.00063187	     -0.21705775	      0.00236284	      0.00006951	     19.13395026
      2.39374977	     -0.06044315	     -0.00084767	     -0.20163618	     -0.06236941	      0.88282631	     -0.00063141	     -0.21705233	      0.00237433	      0.00009076	     19.26724972
      2.39509402	     -0.06040774	     -0.00084806	     -0.20160090	     -0.06236621	      0.88282645	     -0.00063097	     -0.21704653	      0.00238526	      0.00011165	     19.26656431
      2.39643828	     -0.06037128	     -0.00084966	     -0.20156454	     -0.06236299	      0.88282661	     -0.00063053	     -0.21704036	      0.00239528	      0.00013201	     19.35551400
      2.39827287	     -0.06031952	     -0.00085029	     -0.20151292	     -0.06235859	      0.88282688	     -0.00062996	     -0.21703134	      0.00240787	      0.00015903	     19.39250642
      2.39963217	     -0.06027994	     -0.00085250	     -0.20147340	     -0.06235531	      0.88282711	     -0.00062955	     -0.21702424	      0.00241610	      0.00017835	     19.53719053
      2.40099147	     -0.06023909	     -0.00085281	     -0.20143265	     -0.06235202	      0.88282737	     -0.00062915	     -0.21701678	      0.00242379	      0.00019718	     19.56375690
      2.40263015	     -0.06018865	     -0.00085489	     -0.20138228	     -0.06234804	      0.88282771	     -0.00062869	     -0.21700733	      0.00243187	      0.00021907	     19.72234304
      2.40408030	     -0.06014255	     -0.00085470	     -0.20133628	     -0.06234451	      0.88282804	     -0.00062829	     -0.21699857	      0.00243835	      0.00023784	     19.73575196
      2.40553045	     -0.06009532	     -0.00085680	     -0.20128909	     -0.06234097	      0.88282840	     -0.00062791	     -0.21698942	      0.00244377	      0.00025589	     19.90723483
      2.40698059	     -0.06004647	     -0.00085647	     -0.20124033	     -0.06233742	      0.88282878	     -0.00062754	     -0.21697989	      0.00244864	      0.00027342	     19.93264724
      2.40843074	     -0.05999638	     -0.00085842	     -0.20119027	     -0.06233387	      0.88282919	     -0.00062719	     -0.21696998	      0.00245247	      0.00029032	     20.10986262
      2.40988089	     -0.05994493	     -0.00085797	     -0.20113889	     -0.06233031	      0.88282962	     -0.00062685	     -0.21695970	      0.00245577	      0.00030677	     20.14316956
      2.41133104	     -0.05989245	     -0.00085976	     -0.20108644	     -0.06232675	      0.88283008	     -0.00062653	     -0.21694904	      0.00245808	      0.00032264	     20.32614126
      2.41278119	     -0.05983858	     -0.00085919	     -0.20103263	     -0.06232318	      0.88283056	     -0.00062622	     -0.21693802	      0.00245988	      0.00033815	     20.36889085
      2.41423134	     -0.05978376	     -0.00086087	     -0.20097783	     -0.06231961	      0.88283106	     -0.00062593	     -0.21692664	      0.00246072	      0.00035314	     20.55937222
      2.41568149	     -0.05972753	     -0.00086011	     -0.20092165	     -0.06231604	      0.88283158	     -0.00062565	     -0.21691489	      0.00246108	      0.00036779	     20.60958559
      2.41713164	     -0.05967040	     -0.00086167	     -0.20086452	     -0.06231248	      0.88283212	     -0.00062538	     -0.21690278	      0.00246048	      0.00038191	     20.80939295
      2.41858179	     -0.05961217	     -0.00086074	     -0.20080634	     -0.06230891	      0.88283269	     -0.00062513	     -0.21689031	      0.00245942	      0.00039567	     20.86507568
      2.42003194	     -0.05955355	     -0.00086227	     -0.20074771	     -0.06230534	      0.88283327	     -0.00062490	     -0.21687749	      0.00245741	      0.00040887	     21.07281738
      2.42148209	     -0.05949432	     -0.00086118	     -0.20068851	     -0.06230178	      0.88283387	     -0.00062467	     -0.21686436	      0.00245498	      0.00042166	     21.12874381
      2.42293224	     -0.05943533	     -0.00086272	     -0.20062949	     -0.06229822	      0.88283449	     -0.00062447	     -0.21685093	      0.00245160	      0.00043383	     21.34394536
      2.42438239	     -0.05937616	     -0.00086142	     -0.20057035	     -0.06229467	      0.88283513	     -0.00062427	     -0.21683724	      0.00244780	      0.00044552	     21.39644726
      2.42583254	     -0.05931764	     -0.00086300	     -0.20051178	     -0.06229112	      0.88283579	     -0.00062410	     -0.21682332	      0.00244308	      0.00045649	     21.62199593
      2.42728269	     -0.05925918	     -0.00086143	     -0.20045334	     -0.06228759	      0.88283646	     -0.00062393	     -0.21680920	      0.00243802	      0.00046686	     21.66790220
      2.42873284	     -0.05920169	     -0.00086307	     -0.20039580	     -0.06228405	      0.88283714	     -0.00062378	     -0.21679491	      0.00243204	      0.00047638	     21.90640484
      2.43018299	     -0.05914447	     -0.00086118	     -0.20033860	     -0.06228053	      0.88283784	     -0.00062365	     -0.21678048	      0.00242581	      0.00048523	     21.94116811
      2.43163314	     -0.05908861	     -0.00086291	     -0.20028266	     -0.06227702	      0.88283855	     -0.00062352	     -0.21676595	      0.00241868	      0.00049314	     22.19646701
      2.43293004	     -0.05903884	     -0.00086116	     -0.20023289	     -0.06227389	      0.88283919	     -0.00062342	     -0.21675289	      0.00241213	      0.00049964	     22.22212848
      2.43422694	     -0.05899000	     -0.00086163	     -0.20018401	     -0.06227076	      0.88283984	     -0.00062333	     -0.21673977	      0.00240496	      0.00050539	     22.39146018
      2.43580052	     -0.05893135	     -0.00086045	     -0.20012533	     -0.06226699	      0.88284064	     -0.00062324	     -0.21672381	      0.00239585	      0.00051145	     22.49994458
      2.43737410	     -0.05887386	     -0.00086127	     -0.20006777	     -0.06226322	      0.88284145	     -0.00062316	     -0.21670782	      0.00238598	      0.00051635	     22.74191596
      2.43868304	     -0.05882628	     -0.00085939	     -0.20002017	     -0.06226011	      0.88284213	     -0.00062311	     -0.21669452	      0.00237755	      0.00051963	     22.77616924
      2.43999198	     -0.05877961	     -0.00085956	     -0.19997344	     -0.06225700	      0.88284281	     -0.00062306	     -0.21668121	      0.00236857	      0.00052205	     22.94705932
      2.44157567	     -0.05872357	     -0.00085794	     -0.19991736	     -0.06225326	      0.88284364	     -0.00062302	     -0.21666512	      0.00235734	      0.00052395	     23.04898611
      2.44315936	     -0.05866869	     -0.00085854	     -0.19986239	     -0.06224953	      0.88284447	     -0.00062300	     -0.21664905	      0.00234539	      0.00052462	     23.30524850
      2.44441450	     -0.05862525	     -0.00085625	     -0.19981893	     -0.06224660	      0.88284513	     -0.00062299	     -0.21663634	      0.00233579	      0.00052440	     23.32013052
      2.44566964	     -0.05858269	     -0.00085596	     -0.19977630	     -0.06224367	      0.88284579	     -0.00062299	     -0.21662364	      0.00232571	      0.00052340	     23.47362740
      2.44731683	     -0.05852734	     -0.00085399	     -0.19972090	     -0.06223985	      0.88284665	     -0.00062299	     -0.21660701	      0.00231218	      0.00052106	     23.58745942
      2.44896401	     -0.05847348	     -0.00085417	     -0.19966693	     -0.06223605	      0.88284750	     -0.00062302	     -0.21659042	      0.00229796	      0.00051748	     23.85136854
      2.45017039	     -0.05843420	     -0.00085158	     -0.19962762	     -0.06223329	      0.88284812	     -0.00062304	     -0.21657830	      0.00228744	      0.00051421	     23.85287435
      2.45137677	     -0.05839591	     -0.00085090	     -0.19958926	     -0.06223053	      0.88284874	     -0.00062307	     -0.21656622	      0.00227651	      0.00051031	     23.98983815
      2.45310718	     -0.05834190	     -0.00084853	     -0.19953518	     -0.06222661	      0.88284962	     -0.00062313	     -0.21654897	      0.00226051	      0.00050377	     24.11305234
      2.45457878	     -0.05829735	     -0.00084773	     -0.19949054	     -0.06222329	      0.88285036	     -0.00062319	     -0.21653436	      0.00224641	      0.00049737	     24.29833935
      2.45605039	     -0.05825330	     -0.00084476	     -0.19944644	     -0.06222000	      0.88285108	     -0.00062325	     -0.21651983	      0.00223213	      0.00049034	     24.35545278
      2.45752200	     -0.05821077	     -0.00084441	     -0.19940379	     -0.06221672	      0.88285180	     -0.00062333	     -0.21650539	      0.00221730	      0.00048263	     24.57117780
      2.45899361	     -0.05816834	     -0.00084064	     -0.19936132	     -0.06221347	      0.88285250	     -0.00062341	     -0.21649104	      0.00220241	      0.00047447	     24.58210789
      2.46025766	     -0.05813340	     -0.00084048	     -0.19932627	     -0.06221070	      0.88285310	     -0.00062349	     -0.21647879	      0.00218913	      0.00046698	     24.76712105
      2.46152171	     -0.05809862	     -0.00083800	     -0.19929143	     -0.06220794	      0.88285368	     -0.00062357	     -0.21646662	      0.00217581	      0.00045923	     24.82080639
      2.46310763	     -0.05805641	     -0.00083646	     -0.19924911	     -0.06220450	      0.88285440	     -0.00062368	     -0.21645146	      0.00215867	      0.00044906	     24.98885681
      2.46469356	     -0.05801476	     -0.00083270	     -0.19920739	     -0.06220109	      0.88285511	     -0.00062380	     -0.21643645	      0.00214135	      0.00043855	     25.02791420
      2.46595466	     -0.05798313	     -0.00083228	     -0.19917564	     -0.06219840	      0.88285566	     -0.00062390	     -0.21642461	      0.00212714	      0.00042990	     25.19974445
      2.46721576	     -0.05795182	     -0.00082970	     -0.19914426	     -0.06219573	      0.88285619	     -0.00062400	     -0.21641287	      0.00211289	      0.00042113	     25.24594555
      2.46882948	     -0.05791333	     -0.00082794	     -0.19910564	     -0.06219233	      0.88285686	     -0.00062414	     -0.21639799	      0.00209423	      0.00040973	     25.40405872
      2.47044319	     -0.05787528	     -0.00082382	     -0.19906751	     -0.06218897	      0.88285752	     -0.00062429	     -0.21638328	      0.00207541	      0.00039833	     25.41931711
      2.47164754	     -0.05784833	     -0.00082352	     -0.19904043	     -0.06218648	      0.88285799	     -0.00062440	     -0.21637242	      0.00206095	      0.00038975	     25.57991885
      2.47285189	     -0.05782138	     -0.00082118	     -0.19901340	     -0.06218400	      0.88285845	     -0.00062451	     -0.21636165	      0.00204650	      0.00038124	     25.61914356
      2.47454986	     -0.05778470	     -0.00081918	     -0.19897656	     -0.06218054	      0.88285909	     -0.00062468	     -0.21634663	      0.00202579	      0.00036933	     25.75752528
      2.47600887	     -0.05775367	     -0.00081602	     -0.19894543	     -0.06217760	      0.88285962	     -0.00062483	     -0.21633389	      0.00200789	      0.00035924	     25.78043583
      2.47746787	     -0.05772398	     -0.00081498	     -0.19891559	     -0.06217469	      0.88286014	     -0.00062498	     -0.21632128	      0.00198966	      0.00034924	     25.93975448
      2.47892688	     -0.05769426	     -0.00081123	     -0.19888578	     -0.06217180	      0.88286064	     -0.00062513	     -0.21630882	      0.00197147	      0.00033947	     25.92142544
      2.48038588	     -0.05766616	     -0.00081078	     -0.19885751	     -0.06216893	      0.88286113	     -0.00062529	     -0.21629649	      0.00195289	      0.00032978	     26.12365844
      2.48164233	     -0.05764177	     -0.00080720	     -0.19883304	     -0.06216649	      0.88286154	     -0.00062542	     -0.21628599	      0.00193702	      0.00032166	     26.07001862
      2.48289878	     -0.05761863	     -0.00080591	     -0.19880977	     -0.06216407	      0.88286194	     -0.00062556	     -0.21627559	      0.00192089	      0.00031364	     26.17310475
      2.48447100	     -0.05758999	     -0.00080264	     -0.19878100	     -0.06216106	      0.88286242	     -0.00062573	     -0.21626274	      0.00190072	      0.00030386	     26.19407923
      2.48604322	     -0.05756258	     -0.00080155	     -0.19875341	     -0.06215809	      0.88286289	     -0.00062590	     -0.21625004	      0.00188031	      0.00029428	     26.36208376
      2.48729944	     -0.05754069	     -0.00079809	     -0.19873143	     -0.06215574	      0.88286326	     -0.00062604	     -0.21624003	      0.00186414	      0.00028687	     26.30058090
      2.48855566	     -0.05751998	     -0.00079676	     -0.19871058	     -0.06215341	      0.88286361	     -0.00062618	     -0.21623013	      0.00184776	      0.00027954	     26.38722472
      2.49015348	     -0.05749393	     -0.00079345	     -0.19868439	     -0.06215047	      0.88286405	     -0.00062635	     -0.21621769	      0.00182699	      0.00027047	     26.39007476
      2.49175130	     -0.05746931	     -0.00079248	     -0.19865957	     -0.06214757	      0.88286448	     -0.00062652	     -0.21620543	      0.00180602	      0.00026153	     26.56018451
      2.49295344	     -0.05745053	     -0.00078898	     -0.19864071	     -0.06214541	      0.88286479	     -0.00062665	     -0.21619631	      0.00179043	      0.00025497	     26.47260082
      2.49415558	     -0.05743280	     -0.00078751	     -0.19862285	     -0.06214326	      0.88286509	     -0.00062678	     -0.21618729	      0.00177468	      0.00024844	     26.53576897
      2.49583333	     -0.05740878	     -0.00078418	     -0.19859867	     -0.06214030	      0.88286550	     -0.00062695	     -0.21617487	      0.00175280	      0.00023941	     26.53300513
      2.49751107	     -0.05738694	     -0.00078316	     -0.19857662	     -0.06213738	      0.88286590	     -0.00062713	     -0.21616265	      0.00173078	      0.00023030	     26.70088753
      2.49865680	     -0.05737230	     -0.00077977	     -0.19856190	     -0.06213541	      0.88286616	     -0.00062724	     -0.21615444	      0.00171598	      0.00022410	     26.58503352
      2.49980253	     -0.05735904	     -0.00077836	     -0.19854850	     -0.06213345	      0.88286641	     -0.00062735	     -0.21614635	      0.00170107	      0.00021776	     26.62526227
      2.50160098	     -0.05733967	     -0.00077509	     -0.19852895	     -0.06213041	      0.88286679	     -0.00062752	     -0.21613390	      0.00167787	      0.00020755	     26.61452552
      2.50306813	     -0.05732567	     -0.00077356	     -0.19851478	     -0.06212796	      0.88286709	     -0.00062766	     -0.21612400	      0.00165903	      0.00019883	     26.68797174
      2.50453529	     -0.05731261	     -0.00077006	     -0.19850159	     -0.06212554	      0.88286737	     -0.00062779	     -0.21611433	      0.00164050	      0.00018975	     26.61581075
      2.50600245	     -0.05730227	     -0.00076919	     -0.19849106	     -0.06212315	      0.88286765	     -0.00062791	     -0.21610492	      0.00162196	      0.00018012	     26.73321666
      2.50730503	     -0.05729487	     -0.00076570	     -0.19848356	     -0.06212105	      0.88286788	     -0.00062801	     -0.21609683	      0.00160588	      0.00017115	     26.61343371
      2.50860761	     -0.05729072	     -0.00076457	     -0.19847925	     -0.06211897	      0.88286809	     -0.00062811	     -0.21608903	      0.00158981	      0.00016158	     26.66805382
      2.50991019	     -0.05728902	     -0.00076200	     -0.19847743	     -0.06211691	      0.88286830	     -0.00062821	     -0.21608158	      0.00157409	      0.00015141	     26.60639182
      2.51159880	     -0.05729171	     -0.00076026	     -0.19847993	     -0.06211426	      0.88286854	     -0.00062832	     -0.21607250	      0.00155400	      0.00013705	     26.65285925
      2.51292305	     -0.05729665	     -0.00075688	     -0.19848477	     -0.06211222	      0.88286871	     -0.00062840	     -0.21606590	      0.00153879	      0.00012481	     26.52309677
      2.51424729	     -0.05730449	     -0.00075543	     -0.19849246	     -0.06211019	      0.88286887	     -0.00062847	     -0.21605978	      0.00152384	      0.00011150	     26.55958697
      2.51557154	     -0.05731461	     -0.00075247	     -0.19850247	     -0.06210818	      0.88286901	     -0.00062854	     -0.21605415	      0.00150949	      0.00009714	     26.46968454
      2.51724624	     -0.05733165	     -0.00075038	     -0.19851935	     -0.06210567	      0.88286915	     -0.00062861	     -0.21604776	      0.00149196	      0.00007731	     26.50818389
      2.51854860	     -0.05734730	     -0.00074670	     -0.19853493	     -0.06210373	      0.88286924	     -0.00062865	     -0.21604338	      0.00147912	      0.00006060	     26.34320776
      2.51985096	     -0.05736518	     -0.00074493	     -0.19855270	     -0.06210181	      0.88286931	     -0.00062869	     -0.21603953	      0.00146671	      0.00004267	     26.36131867
      2.52115331	     -0.05738445	     -0.00074184	     -0.19857190	     -0.06209991	      0.88286935	     -0.00062872	     -0.21603617	      0.00145503	      0.00002360	     26.25894860
      2.52290125	     -0.05741343	     -0.00073929	     -0.19860075	     -0.06209738	      0.88286937	     -0.00062874	     -0.21603245	      0.00144024	     -0.00000382	     26.27480705
      2.52419747	     -0.05743654	     -0.00073556	     -0.19862381	     -0.06209552	      0.88286935	     -0.00062875	     -0.21603026	      0.00143021	     -0.00002536	     26.08747329
      2.52549368	     -0.05746145	     -0.00073371	     -0.19864864	     -0.06209367	      0.88286931	     -0.00062875	     -0.21602854	      0.00142066	     -0.00004792	     26.08664553
      2.52707717	     -0.05749322	     -0.00072975	     -0.19868036	     -0.06209143	      0.88286921	     -0.00062873	     -0.21602705	      0.00141004	     -0.00007664	     25.91274098
      2.52848652	     -0.05752326	     -0.00072814	     -0.19871031	     -0.06208945	      0.88286908	     -0.00062871	     -0.21602627	      0.00140124	     -0.00010322	     25.94501264
      2.52989587	     -0.05755456	     -0.00072415	     -0.19874158	     -0.06208748	      0.88286892	     -0.00062867	     -0.21602599	      0.00139340	     -0.00013053	     25.72477288
      2.53130522	     -0.05758813	     -0.00072273	     -0.19877509	     -0.06208552	      0.88286871	     -0.00062863	     -0.21602620	      0.00138612	     -0.00015856	     25.76067725
      2.53271457	     -0.05762324	     -0.00071887	     -0.19881018	     -0.06208357	      0.88286847	     -0.00062857	     -0.21602691	      0.00137986	     -0.00018703	     25.52482928
      2.53412392	     -0.05766052	     -0.00071782	     -0.19884739	     -0.06208163	      0.88286819	     -0.00062850	     -0.21602810	      0.00137417	     -0.00021595	     25.56539785
      2.53553327	     -0.05769916	     -0.00071411	     -0.19888603	     -0.06207970	      0.88286786	     -0.00062841	     -0.21602978	      0.00136952	     -0.00024503	     25.31606041
      2.53694262	     -0.05773946	     -0.00071326	     -0.19892627	     -0.06207777	      0.88286749	     -0.00062832	     -0.21603191	      0.00136541	     -0.00027428	     25.35869594
      2.53835197	     -0.05778068	     -0.00070950	     -0.19896751	     -0.06207585	      0.88286709	     -0.00062821	     -0.21603448	      0.00136237	     -0.00030341	     25.09979862
      2.53976132	     -0.05782369	     -0.00070875	     -0.19901048	     -0.06207393	      0.88286664	     -0.00062809	     -0.21603747	      0.00135987	     -0.00033246	     25.14306796
      2.54117067	     -0.05786765	     -0.00070497	     -0.19905446	     -0.06207202	      0.88286615	     -0.00062795	     -0.21604087	      0.00135848	     -0.00036117	     24.87897513
      2.54258002	     -0.05791273	     -0.00070430	     -0.19909951	     -0.06207010	      0.88286562	     -0.00062781	     -0.21604465	      0.00135765	     -0.00038958	     24.92770634
      2.54398937	     -0.05795833	     -0.00070051	     -0.19914517	     -0.06206819	      0.88286505	     -0.00062765	     -0.21604879	      0.00135798	     -0.00041740	     24.66035898
      2.54539872	     -0.05800516	     -0.00069999	     -0.19919197	     -0.06206628	      0.88286445	     -0.00062748	     -0.21605327	      0.00135886	     -0.00044471	     24.71209140
      2.54680807	     -0.05805252	     -0.00069635	     -0.19923940	     -0.06206436	      0.88286380	     -0.00062729	     -0.21605806	      0.00136092	     -0.00047122	     24.44234976
      2.54821742	     -0.05810050	     -0.00069601	     -0.19928737	     -0.06206244	      0.88286312	     -0.00062709	     -0.21606315	      0.00136353	     -0.00049698	     24.49747602
      2.54962677	     -0.05814834	     -0.00069253	     -0.19933528	     -0.06206052	      0.88286240	     -0.00062687	     -0.21606851	      0.00136732	     -0.00052172	     24.22488643
      2.55103612	     -0.05819721	     -0.00069244	     -0.19938416	     -0.06205859	      0.88286165	     -0.00062665	     -0.21607413	      0.00137163	     -0.00054551	     24.27853074
      2.55244547	     -0.05824661	     -0.00068930	     -0.19943363	     -0.06205665	      0.88286086	     -0.00062640	     -0.21608001	      0.00137712	     -0.00056813	     24.00593601
      2.55385482	     -0.05829662	     -0.00068956	     -0.19948365	     -0.06205470	      0.88286005	     -0.00062615	     -0.21608614	      0.00138315	     -0.00058968	     24.06579153
      2.55526417	     -0.05834653	     -0.00068682	     -0.19953366	     -0.06205275	      0.88285920	     -0.00062588	     -0.21609250	      0.00139037	     -0.00060992	     23.79899143
      2.55667352	     -0.05839709	     -0.00068730	     -0.19958424	     -0.06205078	      0.88285833	     -0.00062560	     -0.21609907	      0.00139811	     -0.00062898	     23.85227310
      2.55808287	     -0.05844803	     -0.00068489	     -0.19963528	     -0.06204881	      0.88285743	     -0.00062530	     -0.21610586	      0.00140698	     -0.00064669	     23.58738177
      2.55949222	     -0.05849930	     -0.00068557	     -0.19968658	     -0.06204682	      0.88285651	     -0.00062499	     -0.21611286	      0.00141638	     -0.00066319	     23.64007049
      2.56090157	     -0.05855029	     -0.00068345	     -0.19973767	     -0.06204482	      0.88285556	     -0.00062466	     -0.21612006	      0.00142691	     -0.00067831	     23.38470278
      2.56231092	     -0.05860133	     -0.00068427	     -0.19978876	     -0.06204280	      0.88285459	     -0.00062432	     -0.21612743	      0.00143798	     -0.00069220	     23.43265012
      2.56372027	     -0.05865198	     -0.00068247	     -0.19983953	     -0.06204076	      0.88285361	     -0.00062396	     -0.21613497	      0.00145013	     -0.00070467	     23.18821784
      2.56512962	     -0.05870247	     -0.00068342	     -0.19989008	     -0.06203871	      0.88285261	     -0.00062359	     -0.21614266	      0.00146278	     -0.00071587	     23.22734523
      2.56653898	     -0.05875243	     -0.00068186	     -0.19994016	     -0.06203664	      0.88285159	     -0.00062320	     -0.21615048	      0.00147644	     -0.00072564	     22.99024799
      2.56794833	     -0.05880194	     -0.00068276	     -0.19998974	     -0.06203455	      0.88285056	     -0.00062280	     -0.21615842	      0.00149057	     -0.00073415	     23.01750378
      2.56935768	     -0.05885063	     -0.00068136	     -0.20003858	     -0.06203244	      0.88284952	     -0.00062239	     -0.21616646	      0.00150566	     -0.00074128	     22.79203671
      2.57076703	     -0.05889866	     -0.00068224	     -0.20008669	     -0.06203030	      0.88284847	     -0.00062195	     -0.21617457	      0.00152121	     -0.00074718	     22.80985468
      2.57217638	     -0.05894576	     -0.00068101	     -0.20013394	     -0.06202815	      0.88284742	     -0.00062151	     -0.21618275	      0.00153765	     -0.00075175	     22.59605934
      2.57358573	     -0.05899239	     -0.00068185	     -0.20018067	     -0.06202597	      0.88284636	     -0.00062105	     -0.21619098	      0.00155451	     -0.00075516	     22.60119843
      2.57499508	     -0.05903862	     -0.00068091	     -0.20022705	     -0.06202377	      0.88284529	     -0.00062057	     -0.21619925	      0.00157220	     -0.00075733	     22.39944297
      2.57640443	     -0.05908477	     -0.00068190	     -0.20027331	     -0.06202154	      0.88284422	     -0.00062008	     -0.21620758	      0.00159032	     -0.00075843	     22.39303649
      2.57781378	     -0.05913051	     -0.00068138	     -0.20031920	     -0.06201928	      0.88284315	     -0.00061957	     -0.21621596	      0.00160921	     -0.00075840	     22.20671949
      2.57922313	     -0.05917599	     -0.00068252	     -0.20036481	     -0.06201700	      0.88284208	     -0.00061905	     -0.21622438	      0.00162852	     -0.00075740	     22.18895390
      2.58063248	     -0.05922106	     -0.00068230	     -0.20041003	     -0.06201469	      0.88284102	     -0.00061851	     -0.21623286	      0.00164854	     -0.00075541	     22.01638060
      2.58204183	     -0.05926561	     -0.00068344	     -0.20045471	     -0.06201235	      0.88283996	     -0.00061796	     -0.21624136	      0.00166896	     -0.00075259	     21.98770553
      2.58373661	     -0.05931820	     -0.00068288	     -0.20050751	     -0.06200950	      0.88283868	     -0.00061728	     -0.21625161	      0.00169444	     -0.00074812	     21.75511686
      2.58500483	     -0.05935708	     -0.00068471	     -0.20054650	     -0.06200734	      0.88283774	     -0.00061676	     -0.21625929	      0.00171377	     -0.00074417	     21.80052391
      2.58627305	     -0.05939527	     -0.00068476	     -0.20058485	     -0.06200516	      0.88283680	     -0.00061623	     -0.21626696	      0.00173373	     -0.00073966	     21.65609259
      2.58793937	     -0.05944414	     -0.00068630	     -0.20063389	     -0.06200225	      0.88283557	     -0.00061551	     -0.21627701	      0.00176042	     -0.00073303	     21.62297101
      2.58960570	     -0.05949091	     -0.00068556	     -0.20068090	     -0.06199929	      0.88283435	     -0.00061478	     -0.21628697	      0.00178804	     -0.00072557	     21.36412289
      2.59079434	     -0.05952309	     -0.00068775	     -0.20071319	     -0.06199715	      0.88283350	     -0.00061424	     -0.21629400	      0.00180783	     -0.00071991	     21.43579894
      2.59198299	     -0.05955410	     -0.00068810	     -0.20074435	     -0.06199499	      0.88283264	     -0.00061369	     -0.21630093	      0.00182814	     -0.00071384	     21.32337500
      2.59377767	     -0.05959932	     -0.00068991	     -0.20078978	     -0.06199168	      0.88283137	     -0.00061286	     -0.21631121	      0.00185921	     -0.00070406	     21.26710425
      2.59528553	     -0.05963560	     -0.00069044	     -0.20082626	     -0.06198886	      0.88283032	     -0.00061214	     -0.21631965	      0.00188588	     -0.00069520	     21.10084531
      2.59679339	     -0.05966962	     -0.00069301	     -0.20086044	     -0.06198600	      0.88282927	     -0.00061140	     -0.21632787	      0.00191268	     -0.00068582	     21.13832699
      2.59830125	     -0.05970034	     -0.00069302	     -0.20089139	     -0.06198309	      0.88282825	     -0.00061066	     -0.21633580	      0.00194008	     -0.00067575	     20.91531112
      2.59962012	     -0.05972470	     -0.00069583	     -0.20091588	     -0.06198052	      0.88282736	     -0.00060999	     -0.21634246	      0.00196395	     -0.00066646	     20.98309954
      2.60093900	     -0.05974694	     -0.00069665	     -0.20093830	     -0.06197791	      0.88282649	     -0.00060932	     -0.21634881	      0.00198817	     -0.00065654	     20.84274143
      2.60225787	     -0.05976746	     -0.00069888	     -0.20095897	     -0.06197527	      0.88282563	     -0.00060864	     -0.21635484	      0.00201232	     -0.00064605	     20.82479705
      2.60406646	     -0.05979315	     -0.00070084	     -0.20098488	     -0.06197160	      0.88282448	     -0.00060769	     -0.21636259	      0.00204562	     -0.00063065	     20.67506833
      2.60542229	     -0.05981090	     -0.00070431	     -0.20100277	     -0.06196881	      0.88282363	     -0.00060697	     -0.21636801	      0.00207036	     -0.00061840	     20.71995705
      2.60677813	     -0.05982726	     -0.00070614	     -0.20101928	     -0.06196599	      0.88282280	     -0.00060624	     -0.21637309	      0.00209526	     -0.00060545	     20.59998568
      2.60813397	     -0.05984213	     -0.00070941	     -0.20103428	     -0.06196313	      0.88282199	     -0.00060550	     -0.21637783	      0.00211991	     -0.00059191	     20.59981021
      2.60990188	     -0.05985898	     -0.00071230	     -0.20105133	     -0.06195935	      0.88282096	     -0.00060453	     -0.21638350	      0.00215201	     -0.00057329	     20.47500466
      2.61123059	     -0.05986980	     -0.00071648	     -0.20106225	     -0.06195648	      0.88282021	     -0.00060379	     -0.21638735	      0.00217571	     -0.00055867	     20.53457989
      2.61255929	     -0.05987890	     -0.00071885	     -0.20107149	     -0.06195357	      0.88281947	     -0.00060304	     -0.21639085	      0.00219937	     -0.00054341	     20.44330882
      2.61418727	     -0.05988772	     -0.00072344	     -0.20108045	     -0.06194997	      0.88281860	     -0.00060212	     -0.21639463	      0.00222784	     -0.00052396	     20.47721296
      2.61564466	     -0.05989298	     -0.00072570	     -0.20108587	     -0.06194670	      0.88281785	     -0.00060128	     -0.21639752	      0.00225321	     -0.00050574	     20.35886409
      2.61710204	     -0.05989594	     -0.00073038	     -0.20108892	     -0.06194340	      0.88281713	     -0.00060044	     -0.21639993	      0.00227798	     -0.00048691	     20.43340120
      2.61855942	     -0.05989648	     -0.00073245	     -0.20108962	     -0.06194006	      0.88281644	     -0.00059959	     -0.21640184	      0.00230271	     -0.00046735	     20.30949146
      2.62001681	     -0.05989487	     -0.00073735	     -0.20108811	     -0.06193669	      0.88281577	     -0.00059873	     -0.21640325	      0.00232680	     -0.00044726	     20.40546972
      2.62147419	     -0.05989085	     -0.00073921	     -0.20108425	     -0.06193328	      0.88281513	     -0.00059786	     -0.21640416	      0.00235086	     -0.00042650	     20.27369651
      2.62293158	     -0.05988473	     -0.00074436	     -0.20107821	     -0.06192984	      0.88281453	     -0.00059699	     -0.21640457	      0.00237418	     -0.00040531	     20.39377960
      2.62438896	     -0.05987619	     -0.00074593	     -0.20106983	     -0.06192636	      0.88281395	     -0.00059611	     -0.21640446	      0.00239748	     -0.00038349	     20.24810915
      2.62569168	     -0.05986691	     -0.00075047	     -0.20106063	     -0.06192322	      0.88281346	     -0.00059532	     -0.21640395	      0.00241761	     -0.00036367	     20.34246828
      2.62699441	     -0.05985587	     -0.00075277	     -0.20104970	     -0.06192006	      0.88281300	     -0.00059453	     -0.21640303	      0.00243762	     -0.00034341	     20.27848959
      2.62857453	     -0.05984033	     -0.00075717	     -0.20103426	     -0.06191619	      0.88281248	     -0.00059356	     -0.21640140	      0.00246121	     -0.00031843	     20.33047410
      2.63015466	     -0.05982242	     -0.00075951	     -0.20101650	     -0.06191228	      0.88281200	     -0.00059258	     -0.21639921	      0.00248444	     -0.00029299	     20.23921706
      2.63147618	     -0.05980587	     -0.00076388	     -0.20100002	     -0.06190899	      0.88281162	     -0.00059177	     -0.21639695	      0.00250315	     -0.00027152	     20.33166501
      2.63279769	     -0.05978772	     -0.00076613	     -0.20098197	     -0.06190567	      0.88281128	     -0.00059094	     -0.21639432	      0.00252162	     -0.00024981	     20.27624603
      2.63438568	     -0.05976399	     -0.00077050	     -0.20095833	     -0.06190165	      0.88281090	     -0.00058995	     -0.21639067	      0.00254302	     -0.00022358	     20.34229400
      2.63597368	     -0.05973797	     -0.00077252	     -0.20093244	     -0.06189759	      0.88281057	     -0.00058896	     -0.21638649	      0.00256395	     -0.00019716	     20.24845563
      2.63724730	     -0.05971578	     -0.00077669	     -0.20091030	     -0.06189432	      0.88281033	     -0.00058816	     -0.21638276	      0.00257992	     -0.00017599	     20.34674778
      2.63852093	     -0.05969232	     -0.00077882	     -0.20088692	     -0.06189102	      0.88281012	     -0.00058736	     -0.21637871	      0.00259560	     -0.00015477	     20.30567483
      2.64016773	     -0.05966050	     -0.00078292	     -0.20085518	     -0.06188673	      0.88280989	     -0.00058632	     -0.21637301	      0.00261496	     -0.00012741	     20.36460963
      2.64181454	     -0.05962688	     -0.00078487	     -0.20082168	     -0.06188241	      0.88280970	     -0.00058528	     -0.21636681	      0.00263363	     -0.00010010	     20.27903385
      2.64304644	     -0.05960078	     -0.00078889	     -0.20079560	     -0.06187916	      0.88280959	     -0.00058450	     -0.21636185	      0.00264672	     -0.00007984	     20.37941940
      2.64427834	     -0.05957357	     -0.00079096	     -0.20076846	     -0.06187589	      0.88280951	     -0.00058372	     -0.21635662	      0.00265947	     -0.00005963	     20.35086799
      2.64599763	     -0.05953399	     -0.00079509	     -0.20072894	     -0.06187130	      0.88280943	     -0.00058264	     -0.21634889	      0.00267618	     -0.00003164	     20.40682688
      2.64771691	     -0.05949236	     -0.00079701	     -0.20068740	     -0.06186669	      0.88280940	     -0.00058155	     -0.21634064	      0.00269195	     -0.00000385	     20.32276309
      2.64888587	     -0.05946319	     -0.00080095	     -0.20065823	     -0.06186353	      0.88280940	     -0.00058081	     -0.21633474	      0.00270173	      0.00001481	     20.42476566
      2.65005483	     -0.05943308	     -0.00080298	     -0.20062816	     -0.06186037	      0.88280943	     -0.00058008	     -0.21632862	      0.00271112	      0.00003336	     20.41067535
      2.65190487	     -0.05938378	     -0.00080713	     -0.20057888	     -0.06185534	      0.88280952	     -0.00057892	     -0.21631845	      0.00272468	      0.00006236	     20.46278173
      2.65340873	     -0.05934220	     -0.00080940	     -0.20053734	     -0.06185124	      0.88280963	     -0.00057798	     -0.21630978	      0.00273468	      0.00008564	     20.42976037
      2.65491258	     -0.05929964	     -0.00081353	     -0.20049477	     -0.06184712	      0.88280978	     -0.00057704	     -0.21630073	      0.00274346	      0.00010861	     20.52769558
      2.65641643	     -0.05925568	     -0.00081512	     -0.20045085	     -0.06184298	      0.88280996	     -0.00057611	     -0.21629133	      0.00275142	      0.00013137	     20.45700484
      2.65774174	     -0.05921620	     -0.00081921	     -0.20041132	     -0.06183933	      0.88281014	     -0.00057529	     -0.21628276	      0.00275728	      0.00015109	     20.56912614
      2.65906705	     -0.05917571	     -0.00082109	     -0.20037084	     -0.06183568	      0.88281036	     -0.00057448	     -0.21627391	      0.00276249	      0.00017059	     20.53676672
      2.66039236	     -0.05913440	     -0.00082427	     -0.20032950	     -0.06183201	      0.88281060	     -0.00057367	     -0.21626480	      0.00276671	      0.00018975	     20.59934086
      2.66214052	     -0.05907846	     -0.00082683	     -0.20027354	     -0.06182717	      0.88281095	     -0.00057262	     -0.21625238	      0.00277107	      0.00021457	     20.58884838
      2.66348664	     -0.05903455	     -0.00083059	     -0.20022957	     -0.06182344	      0.88281125	     -0.00057181	     -0.21624250	      0.00277322	      0.00023322	     20.69595069
      2.66483275	     -0.05898975	     -0.00083237	     -0.20018475	     -0.06181971	      0.88281158	     -0.00057101	     -0.21623236	      0.00277462	      0.00025157	     20.68033064
      2.66617886	     -0.05894449	     -0.00083546	     -0.20013942	     -0.06181597	      0.88281193	     -0.00057021	     -0.21622195	      0.00277498	      0.00026949	     20.75382080
      2.66790977	     -0.05888567	     -0.00083777	     -0.20008055	     -0.06181117	      0.88281241	     -0.00056920	     -0.21620822	      0.00277424	      0.00029198	     20.75190211
      2.66922715	     -0.05884095	     -0.00084146	     -0.20003574	     -0.06180751	      0.88281281	     -0.00056844	     -0.21619751	      0.00277250	      0.00030856	     20.86625710
      2.67054454	     -0.05879612	     -0.00084326	     -0.19999086	     -0.06180386	      0.88281323	     -0.00056768	     -0.21618662	      0.00277006	      0.00032473	     20.86389836
      2.67214458	     -0.05874213	     -0.00084715	     -0.19993674	     -0.06179943	      0.88281376	     -0.00056677	     -0.21617317	      0.00276581	      0.00034363	     20.97749074
      2.67357992	     -0.05869387	     -0.00084876	     -0.19988841	     -0.06179547	      0.88281427	     -0.00056597	     -0.21616093	      0.00276113	      0.00035993	     20.95794549
      2.67501527	     -0.05864635	     -0.00085277	     -0.19984076	     -0.06179151	      0.88281480	     -0.00056518	     -0.21614854	      0.00275528	      0.00037543	     21.09457462
      2.67645062	     -0.05859915	     -0.00085414	     -0.19979347	     -0.06178756	      0.88281534	     -0.00056439	     -0.21613604	      0.00274874	      0.00039024	     21.06843527
      2.67788597	     -0.05855290	     -0.00085828	     -0.19974707	     -0.06178362	      0.88281591	     -0.00056362	     -0.21612345	      0.00274105	      0.00040414	     21.22240975
      2.67932132	     -0.05850712	     -0.00085936	     -0.19970121	     -0.06177969	      0.88281650	     -0.00056286	     -0.21611081	      0.00273276	      0.00041723	     21.18509569
      2.68075666	     -0.05846251	     -0.00086366	     -0.19965643	     -0.06177577	      0.88281711	     -0.00056211	     -0.21609812	      0.00272334	      0.00042931	     21.36042560
      2.68219201	     -0.05841844	     -0.00086435	     -0.19961226	     -0.06177187	      0.88281774	     -0.00056137	     -0.21608543	      0.00271343	      0.00044052	     21.30648457
      2.68347470	     -0.05838021	     -0.00086806	     -0.19957387	     -0.06176840	      0.88281831	     -0.00056071	     -0.21607410	      0.00270364	      0.00044962	     21.45278759
      2.68475739	     -0.05834250	     -0.00086946	     -0.19953606	     -0.06176494	      0.88281889	     -0.00056007	     -0.21606279	      0.00269344	      0.00045798	     21.46002315
      2.68630976	     -0.05829809	     -0.00087275	     -0.19949147	     -0.06176077	      0.88281961	     -0.00055931	     -0.21604917	      0.00268019	      0.00046695	     21.58537893
      2.68786213	     -0.05825449	     -0.00087386	     -0.19944774	     -0.06175662	      0.88282034	     -0.00055856	     -0.21603562	      0.00266631	      0.00047475	     21.58073021
      2.68915787	     -0.05821923	     -0.00087719	     -0.19941231	     -0.06175317	      0.88282096	     -0.00055795	     -0.21602438	      0.00265394	      0.00048023	     21.72845978
      2.69045362	     -0.05818433	     -0.00087837	     -0.19937729	     -0.06174974	      0.88282158	     -0.00055734	     -0.21601321	      0.00264124	      0.00048493	     21.74275901
      2.69201624	     -0.05814346	     -0.00088141	     -0.19933623	     -0.06174562	      0.88282234	     -0.00055663	     -0.21599985	      0.00262514	      0.00048944	     21.87957019
      2.69357885	     -0.05810326	     -0.00088204	     -0.19929589	     -0.06174153	      0.88282311	     -0.00055593	     -0.21598660	      0.00260857	      0.00049280	     21.87282763
      2.69482475	     -0.05807240	     -0.00088507	     -0.19926486	     -0.06173829	      0.88282373	     -0.00055539	     -0.21597612	      0.00259470	      0.00049457	     22.02411629
      2.69607065	     -0.05804188	     -0.00088598	     -0.19923422	     -0.06173507	      0.88282434	     -0.00055485	     -0.21596572	      0.00258062	      0.00049565	     22.05050757
      2.69769358	     -0.05800333	     -0.00088855	     -0.19919547	     -0.06173090	      0.88282515	     -0.00055417	     -0.21595230	      0.00256164	      0.00049593	     22.18584835
      2.69931650	     -0.05796554	     -0.00088882	     -0.19915754	     -0.06172675	      0.88282595	     -0.00055351	     -0.21593902	      0.00254225	      0.00049508	     22.18844945
      2.70051829	     -0.05793875	     -0.00089160	     -0.19913057	     -0.06172371	      0.88282655	     -0.00055304	     -0.21592927	      0.00252734	      0.00049366	     22.33875865
      2.70172009	     -0.05791226	     -0.00089236	     -0.19910395	     -0.06172068	      0.88282714	     -0.00055257	     -0.21591961	      0.00251229	      0.00049171	     22.37222156
      2.70341979	     -0.05787608	     -0.00089459	     -0.19906756	     -0.06171643	      0.88282797	     -0.00055193	     -0.21590608	      0.00249043	      0.00048803	     22.50345290
      2.70487626	     -0.05784582	     -0.00089507	     -0.19903715	     -0.06171281	      0.88282868	     -0.00055139	     -0.21589463	      0.00247138	      0.00048416	     22.52613468
      2.70633273	     -0.05781689	     -0.00089756	     -0.19900803	     -0.06170923	      0.88282938	     -0.00055088	     -0.21588330	      0.00245181	      0.00047963	     22.68238786
      2.70778920	     -0.05778811	     -0.00089741	     -0.19897912	     -0.06170567	      0.88283008	     -0.00055038	     -0.21587211	      0.00243206	      0.00047462	     22.67298339
      2.70924566	     -0.05776105	     -0.00090048	     -0.19895184	     -0.06170214	      0.88283076	     -0.00054989	     -0.21586106	      0.00241174	      0.00046906	     22.87283877
      2.71050639	     -0.05773773	     -0.00089998	     -0.19892841	     -0.06169912	      0.88283135	     -0.00054948	     -0.21585162	      0.00239411	      0.00046399	     22.83551545
      2.71176712	     -0.05771554	     -0.00090165	     -0.19890605	     -0.06169611	      0.88283193	     -0.00054909	     -0.21584229	      0.00237610	      0.00045860	     22.94807151
      2.71333099	     -0.05768848	     -0.00090199	     -0.19887882	     -0.06169241	      0.88283265	     -0.00054862	     -0.21583088	      0.00235357	      0.00045163	     22.98908235
      2.71489487	     -0.05766279	     -0.00090437	     -0.19885292	     -0.06168875	      0.88283335	     -0.00054817	     -0.21581963	      0.00233059	      0.00044432	     23.17216249
      2.71615574	     -0.05764203	     -0.00090366	     -0.19883204	     -0.06168582	      0.88283390	     -0.00054782	     -0.21581068	      0.00231204	      0.00043833	     23.14220450
      2.71741661	     -0.05762227	     -0.00090499	     -0.19881213	     -0.06168292	      0.88283445	     -0.00054748	     -0.21580184	      0.00229316	      0.00043216	     23.25128546
      2.71900461	     -0.05759769	     -0.00090495	     -0.19878738	     -0.06167929	      0.88283513	     -0.00054707	     -0.21579085	      0.00226928	      0.00042430	     23.29071493
      2.72059261	     -0.05757452	     -0.00090714	     -0.19876399	     -0.06167571	      0.88283580	     -0.00054669	     -0.21578002	      0.00224498	      0.00041627	     23.48491911
      2.72180221	     -0.05755661	     -0.00090600	     -0.19874598	     -0.06167301	      0.88283630	     -0.00054640	     -0.21577188	      0.00222652	      0.00041019	     23.43926258
      2.72301180	     -0.05753971	     -0.00090687	     -0.19872893	     -0.06167032	      0.88283679	     -0.00054614	     -0.21576383	      0.00220778	      0.00040406	     23.53272860
      2.72467396	     -0.05751675	     -0.00090662	     -0.19870580	     -0.06166668	      0.88283746	     -0.00054578	     -0.21575291	      0.00218193	      0.00039570	     23.57991662
      2.72633612	     -0.05749526	     -0.00090854	     -0.19868409	     -0.06166307	      0.88283811	     -0.00054545	     -0.21574215	      0.00215573	      0.00038737	     23.78094444
      2.72749249	     -0.05747987	     -0.00090703	     -0.19866860	     -0.06166059	      0.88283855	     -0.00054524	     -0.21573477	      0.00213758	      0.00038170	     23.71891862
      2.72864887	     -0.05746548	     -0.00090749	     -0.19865408	     -0.06165813	      0.88283899	     -0.00054503	     -0.21572746	      0.00211922	      0.00037605	     23.79602749
      2.73042007	     -0.05744379	     -0.00090705	     -0.19863220	     -0.06165440	      0.88283965	     -0.00054473	     -0.21571641	      0.00209104	      0.00036757	     23.84878198
      2.73188393	     -0.05742697	     -0.00090786	     -0.19861521	     -0.06165135	      0.88284018	     -0.00054451	     -0.21570742	      0.00206753	      0.00036071	     23.96429967
      2.73334778	     -0.05740997	     -0.00090655	     -0.19859808	     -0.06164835	      0.88284070	     -0.00054430	     -0.21569856	      0.00204404	      0.00035408	     23.95718945
      2.73481163	     -0.05739453	     -0.00090791	     -0.19858244	     -0.06164537	      0.88284122	     -0.00054410	     -0.21568982	      0.00202027	      0.00034758	     24.11327679
      2.73611484	     -0.05738001	     -0.00090615	     -0.19856782	     -0.06164275	      0.88284167	     -0.00054395	     -0.21568214	      0.00199920	      0.00034203	     24.07082351
      2.73741806	     -0.05736680	     -0.00090674	     -0.19855444	     -0.06164016	      0.88284211	     -0.00054380	     -0.21567456	      0.00197790	      0.00033659	     24.17326155
      2.73872127	     -0.05735325	     -0.00090571	     -0.19854078	     -0.06163760	      0.88284255	     -0.00054367	     -0.21566707	      0.00195662	      0.00033135	     24.18560905
      2.74040410	     -0.05733705	     -0.00090602	     -0.19852437	     -0.06163433	      0.88284310	     -0.00054352	     -0.21565753	      0.00192894	      0.00032475	     24.30728193
      2.74172794	     -0.05732380	     -0.00090411	     -0.19851101	     -0.06163179	      0.88284352	     -0.00054342	     -0.21565013	      0.00190719	      0.00031978	     24.27745784
      2.74305178	     -0.05731191	     -0.00090432	     -0.19849897	     -0.06162928	      0.88284394	     -0.00054333	     -0.21564281	      0.00188525	      0.00031489	     24.37076866
      2.74437561	     -0.05729961	     -0.00090289	     -0.19848655	     -0.06162680	      0.88284436	     -0.00054325	     -0.21563559	      0.00186335	      0.00031015	     24.37665889
      2.74604377	     -0.05728556	     -0.00090291	     -0.19847230	     -0.06162371	      0.88284487	     -0.00054317	     -0.21562660	      0.00183558	      0.00030430	     24.49279647
      2.74734371	     -0.05727397	     -0.00090065	     -0.19846061	     -0.06162134	      0.88284526	     -0.00054312	     -0.21561969	      0.00181402	      0.00029989	     24.45340353
      2.74864366	     -0.05726387	     -0.00090057	     -0.19845036	     -0.06161899	      0.88284565	     -0.00054308	     -0.21561287	      0.00179232	      0.00029551	     24.53123311
      2.74994360	     -0.05725361	     -0.00089915	     -0.19843998	     -0.06161668	      0.88284603	     -0.00054306	     -0.21560614	      0.00177066	      0.00029121	     24.53415302
      2.75168429	     -0.05724236	     -0.00089896	     -0.19842853	     -0.06161362	      0.88284653	     -0.00054304	     -0.21559732	      0.00174149	      0.00028545	     24.63362672
      2.75297370	     -0.05723389	     -0.00089668	     -0.19841996	     -0.06161139	      0.88284690	     -0.00054304	     -0.21559094	      0.00171997	      0.00028118	     24.59029537
      2.75426312	     -0.05722757	     -0.00089647	     -0.19841349	     -0.06160919	      0.88284726	     -0.00054306	     -0.21558468	      0.00169835	      0.00027678	     24.65603528
      2.75584228	     -0.05721995	     -0.00089422	     -0.19840573	     -0.06160653	      0.88284769	     -0.00054308	     -0.21557723	      0.00167204	      0.00027121	     24.64358660
      2.75724514	     -0.05721589	     -0.00089436	     -0.19840150	     -0.06160420	      0.88284807	     -0.00054312	     -0.21557079	      0.00164866	      0.00026597	     24.73598803
      2.75864799	     -0.05721135	     -0.00089166	     -0.19839686	     -0.06160190	      0.88284844	     -0.00054317	     -0.21556457	      0.00162558	      0.00026042	     24.69116381
      2.76005085	     -0.05721002	     -0.00089180	     -0.19839535	     -0.06159964	      0.88284880	     -0.00054323	     -0.21555854	      0.00160256	      0.00025439	     24.78645479
      2.76145370	     -0.05720836	     -0.00088884	     -0.19839360	     -0.06159740	      0.88284915	     -0.00054330	     -0.21555277	      0.00157992	      0.00024792	     24.73219379
      2.76285656	     -0.05721108	     -0.00088903	     -0.19839615	     -0.06159520	      0.88284949	     -0.00054338	     -0.21554724	      0.00155739	      0.00024079	     24.82490097
      2.76425941	     -0.05721365	     -0.00088573	     -0.19839864	     -0.06159303	      0.88284983	     -0.00054348	     -0.21554203	      0.00153533	      0.00023300	     24.75687270
      2.76566227	     -0.05722072	     -0.00088584	     -0.19840555	     -0.06159089	      0.88285015	     -0.00054358	     -0.21553714	      0.00151349	      0.00022432	     24.85204628
      2.76706512	     -0.05722730	     -0.00088208	     -0.19841206	     -0.06158879	      0.88285045	     -0.00054369	     -0.21553262	      0.00149226	      0.00021474	     24.76942800
      2.76846798	     -0.05723914	     -0.00088218	     -0.19842375	     -0.06158671	      0.88285075	     -0.00054381	     -0.21552847	      0.00147137	      0.00020404	     24.86980272
      2.76987083	     -0.05725027	     -0.00087810	     -0.19843482	     -0.06158466	      0.88285103	     -0.00054394	     -0.21552475	      0.00145123	      0.00019224	     24.77345554
      2.77127369	     -0.05726666	     -0.00087824	     -0.19845107	     -0.06158264	      0.88285129	     -0.00054408	     -0.21552143	      0.00143154	      0.00017915	     24.87941479
      2.77267654	     -0.05728131	     -0.00087377	     -0.19846570	     -0.06158064	      0.88285153	     -0.00054423	     -0.21551857	      0.00141275	      0.00016489	     24.76978439
      2.77407940	     -0.05730078	     -0.00087387	     -0.19848504	     -0.06157867	      0.88285175	     -0.00054438	     -0.21551610	      0.00139450	      0.00014932	     24.88184698
      2.77533315	     -0.05731637	     -0.00086993	     -0.19850061	     -0.06157693	      0.88285193	     -0.00054453	     -0.21551426	      0.00137902	      0.00013444	     24.77925229
      2.77658691	     -0.05733506	     -0.00086864	     -0.19851923	     -0.06157521	      0.88285209	     -0.00054468	     -0.21551273	      0.00136405	      0.00011859	     24.81208257
      2.77812792	     -0.05735719	     -0.00086488	     -0.19854134	     -0.06157313	      0.88285225	     -0.00054487	     -0.21551127	      0.00134660	      0.00009792	     24.76267044
      2.77966893	     -0.05738182	     -0.00086333	     -0.19856589	     -0.06157106	      0.88285239	     -0.00054507	     -0.21551022	      0.00133001	      0.00007599	     24.82666857
      2.78095347	     -0.05740067	     -0.00085903	     -0.19858476	     -0.06156936	      0.88285247	     -0.00054524	     -0.21550965	      0.00131706	      0.00005689	     24.72935347
      2.78223800	     -0.05742230	     -0.00085723	     -0.19860637	     -0.06156768	      0.88285253	     -0.00054542	     -0.21550933	      0.00130469	      0.00003705	     24.75090817
      2.78378143	     -0.05744792	     -0.00085293	     -0.19863200	     -0.06156568	      0.88285257	     -0.00054564	     -0.21550931	      0.00129084	      0.00001240	     24.68020430
      2.78532486	     -0.05747658	     -0.00085123	     -0.19866063	     -0.06156369	      0.88285257	     -0.00054587	     -0.21550963	      0.00127787	     -0.00001309	     24.74091837
      2.78656705	     -0.05749774	     -0.00084659	     -0.19868185	     -0.06156211	      0.88285254	     -0.00054605	     -0.21551016	      0.00126831	     -0.00003409	     24.62437937
      2.78780925	     -0.05752167	     -0.00084440	     -0.19870578	     -0.06156054	      0.88285249	     -0.00054624	     -0.21551089	      0.00125932	     -0.00005553	     24.63021493
      2.78940980	     -0.05755219	     -0.00083982	     -0.19873636	     -0.06155854	      0.88285237	     -0.00054649	     -0.21551216	      0.00124883	     -0.00008360	     24.56197206
      2.79101034	     -0.05758606	     -0.00083786	     -0.19877024	     -0.06155654	      0.88285222	     -0.00054675	     -0.21551378	      0.00123939	     -0.00011204	     24.61565988
      2.79222036	     -0.05761021	     -0.00083320	     -0.19879447	     -0.06155505	      0.88285207	     -0.00054694	     -0.21551527	      0.00123314	     -0.00013361	     24.48956026
      2.79343037	     -0.05763700	     -0.00083079	     -0.19882130	     -0.06155356	      0.88285189	     -0.00054714	     -0.21551694	      0.00122744	     -0.00015527	     24.47890969
      2.79509624	     -0.05767348	     -0.00082568	     -0.19885788	     -0.06155152	      0.88285161	     -0.00054741	     -0.21551960	      0.00122075	     -0.00018504	     24.39671199
      2.79676210	     -0.05771254	     -0.00082295	     -0.19889701	     -0.06154949	      0.88285128	     -0.00054769	     -0.21552260	      0.00121525	     -0.00021470	     24.44726202
      2.79792202	     -0.05773742	     -0.00081777	     -0.19892200	     -0.06154808	      0.88285102	     -0.00054789	     -0.21552490	      0.00121235	     -0.00023514	     24.30931672
      2.79908193	     -0.05776419	     -0.00081483	     -0.19894885	     -0.06154668	      0.88285073	     -0.00054809	     -0.21552734	      0.00120998	     -0.00025538	     24.29235484
      2.80085836	     -0.05780438	     -0.00080893	     -0.19898921	     -0.06154453	      0.88285025	     -0.00054839	     -0.21553134	      0.00120758	     -0.00028578	     24.20805852
      2.80233103	     -0.05783846	     -0.00080524	     -0.19902341	     -0.06154276	      0.88284981	     -0.00054864	     -0.21553486	      0.00120660	     -0.00031034	     24.20254937
      2.80380369	     -0.05787063	     -0.00079913	     -0.19905576	     -0.06154098	      0.88284934	     -0.00054889	     -0.21553857	      0.00120670	     -0.00033415	     24.08473753
      2.80527636	     -0.05790515	     -0.00079616	     -0.19909040	     -0.06153920	      0.88284883	     -0.00054914	     -0.21554245	      0.00120757	     -0.00035721	     24.11719147
      2.80658540	     -0.05793461	     -0.00079037	     -0.19912004	     -0.06153762	      0.88284835	     -0.00054936	     -0.21554607	      0.00120928	     -0.00037695	     23.97335226
      2.80789443	     -0.05796643	     -0.00078723	     -0.19915198	     -0.06153603	      0.88284784	     -0.00054958	     -0.21554985	      0.00121159	     -0.00039606	     23.97192778
      2.80920347	     -0.05799691	     -0.00078243	     -0.19918264	     -0.06153445	      0.88284731	     -0.00054980	     -0.21555380	      0.00121475	     -0.00041441	     23.88825217
      2.81091091	     -0.05803704	     -0.00077793	     -0.19922297	     -0.06153237	      0.88284658	     -0.00055009	     -0.21555914	      0.00121991	     -0.00043719	     23.88439116
      2.81224771	     -0.05806626	     -0.00077213	     -0.19925240	     -0.06153073	      0.88284599	     -0.00055031	     -0.21556345	      0.00122492	     -0.00045398	     23.75254730
      2.81358451	     -0.05809643	     -0.00076858	     -0.19928273	     -0.06152909	      0.88284537	     -0.00055053	     -0.21556782	      0.00123052	     -0.00046987	     23.74958980
      2.81492131	     -0.05812517	     -0.00076335	     -0.19931168	     -0.06152744	      0.88284473	     -0.00055074	     -0.21557227	      0.00123689	     -0.00048476	     23.65090007
      2.81660716	     -0.05816184	     -0.00075866	     -0.19934859	     -0.06152535	      0.88284390	     -0.00055101	     -0.21557794	      0.00124573	     -0.00050214	     23.65002516
      2.81792422	     -0.05818872	     -0.00075272	     -0.19937570	     -0.06152371	      0.88284323	     -0.00055121	     -0.21558243	      0.00125348	     -0.00051455	     23.50009569
      2.81924127	     -0.05821663	     -0.00074907	     -0.19940380	     -0.06152205	      0.88284255	     -0.00055141	     -0.21558694	      0.00126169	     -0.00052601	     23.49416729
      2.82055832	     -0.05824386	     -0.00074409	     -0.19943125	     -0.06152038	      0.88284185	     -0.00055161	     -0.21559149	      0.00127057	     -0.00053647	     23.39636812
      2.82231179	     -0.05828142	     -0.00073933	     -0.19946908	     -0.06151814	      0.88284089	     -0.00055187	     -0.21559763	      0.00128314	     -0.00054895	     23.39007366
      2.82362112	     -0.05830844	     -0.00073373	     -0.19949634	     -0.06151646	      0.88284017	     -0.00055205	     -0.21560228	      0.00129334	     -0.00055716	     23.23546448
      2.82493045	     -0.05833576	     -0.00073024	     -0.19952386	     -0.06151476	      0.88283944	     -0.00055223	     -0.21560697	      0.00130395	     -0.00056455	     23.23239674
      2.82652501	     -0.05836687	     -0.00072413	     -0.19955527	     -0.06151267	      0.88283853	     -0.00055245	     -0.21561271	      0.00131778	     -0.00057236	     23.10093449
      2.82794789	     -0.05839498	     -0.00072085	     -0.19958360	     -0.06151078	      0.88283771	     -0.00055263	     -0.21561783	      0.00133061	     -0.00057831	     23.12933659
      2.82937076	     -0.05842184	     -0.00071500	     -0.19961075	     -0.06150888	      0.88283688	     -0.00055281	     -0.21562296	      0.00134422	     -0.00058328	     22.96686033
      2.83079364	     -0.05844976	     -0.00071194	     -0.19963889	     -0.06150696	      0.88283605	     -0.00055298	     -0.21562810	      0.00135820	     -0.00058745	     23.00579858
      2.83221652	     -0.05847649	     -0.00070609	     -0.19966592	     -0.06150501	      0.88283521	     -0.00055314	     -0.21563325	      0.00137298	     -0.00059079	     22.83214450
      2.83363939	     -0.05850411	     -0.00070321	     -0.19969377	     -0.06150305	      0.88283437	     -0.00055330	     -0.21563840	      0.00138812	     -0.00059349	     22.88238200
      2.83506227	     -0.05853036	     -0.00069732	     -0.19972031	     -0.06150106	      0.88283352	     -0.00055344	     -0.21564357	      0.00140409	     -0.00059549	     22.69813498
      2.83648515	     -0.05855690	     -0.00069456	     -0.19974709	     -0.06149905	      0.88283268	     -0.00055358	     -0.21564873	      0.00142039	     -0.00059700	     22.76114517
      2.83790803	     -0.05858144	     -0.00068859	     -0.19977194	     -0.06149702	      0.88283183	     -0.00055371	     -0.21565386	      0.00143755	     -0.00059791	     22.56871834
      2.83933090	     -0.05860616	     -0.00068599	     -0.19979691	     -0.06149496	      0.88283097	     -0.00055383	     -0.21565892	      0.00145497	     -0.00059841	     22.64215426
      2.84075378	     -0.05862901	     -0.00068009	     -0.19982007	     -0.06149288	      0.88283012	     -0.00055394	     -0.21566392	      0.00147319	     -0.00059837	     22.44235222
      2.84217666	     -0.05865167	     -0.00067769	     -0.19984297	     -0.06149077	      0.88282927	     -0.00055404	     -0.21566882	      0.00149159	     -0.00059797	     22.52405253
      2.84359953	     -0.05867236	     -0.00067181	     -0.19986399	     -0.06148863	      0.88282842	     -0.00055413	     -0.21567360	      0.00151075	     -0.00059707	     22.31683202
      2.84502241	     -0.05869270	     -0.00066963	     -0.19988457	     -0.06148647	      0.88282757	     -0.00055421	     -0.21567825	      0.00153002	     -0.00059587	     22.40808241
      2.84644529	     -0.05871103	     -0.00066386	     -0.19990323	     -0.06148428	      0.88282673	     -0.00055428	     -0.21568273	      0.00155003	     -0.00059420	     22.19538021
      2.84786816	     -0.05872874	     -0.00066199	     -0.19992118	     -0.06148206	      0.88282588	     -0.00055434	     -0.21568704	      0.00157008	     -0.00059223	     22.29761790
      2.84929104	     -0.05874396	     -0.00065639	     -0.19993673	     -0.06147981	      0.88282504	     -0.00055439	     -0.21569114	      0.00159082	     -0.00058976	     22.08237368
      2.85071392	     -0.05875793	     -0.00065482	     -0.19995094	     -0.06147753	      0.88282420	     -0.00055443	     -0.21569498	      0.00161151	     -0.00058696	     22.19456045
      2.85213680	     -0.05876955	     -0.00064944	     -0.19996288	     -0.06147522	      0.88282337	     -0.00055445	     -0.21569856	      0.00163282	     -0.00058358	     21.97849247
      2.85355967	     -0.05878013	     -0.00064832	     -0.19997368	     -0.06147289	      0.88282254	     -0.00055447	     -0.21570185	      0.00165392	     -0.00057979	     22.09952705
      2.85483626	     -0.05878773	     -0.00064417	     -0.19998156	     -0.06147076	      0.88282181	     -0.00055447	     -0.21570453	      0.00167329	     -0.00057583	     21.92549713
      2.85611285	     -0.05879433	     -0.00064251	     -0.19998838	     -0.06146861	      0.88282107	     -0.00055446	     -0.21570696	      0.00169250	     -0.00057142	     21.94800960
      2.85767772	     -0.05880045	     -0.00063917	     -0.19999479	     -0.06146595	      0.88282018	     -0.00055444	     -0.21570958	      0.00171618	     -0.00056524	     21.85129642
      2.85924258	     -0.05880508	     -0.00063811	     -0.19999965	     -0.06146324	      0.88281930	     -0.00055441	     -0.21571179	      0.00173954	     -0.00055825	     21.92078611
      2.86054958	     -0.05880752	     -0.00063499	     -0.20000234	     -0.06146096	      0.88281858	     -0.00055437	     -0.21571332	      0.00175911	     -0.00055166	     21.77994042
      2.86185658	     -0.05880921	     -0.00063412	     -0.20000422	     -0.06145865	      0.88281786	     -0.00055432	     -0.21571456	      0.00177827	     -0.00054451	     21.80882843
      2.86316359	     -0.05880972	     -0.00063217	     -0.20000494	     -0.06145631	      0.88281716	     -0.00055425	     -0.21571553	      0.00179733	     -0.00053672	     21.74899512
      2.86495626	     -0.05880878	     -0.00063113	     -0.20000424	     -0.06145306	      0.88281620	     -0.00055415	     -0.21571639	      0.00182293	     -0.00052512	     21.79034071
      2.86628065	     -0.05880662	     -0.00062874	     -0.20000229	     -0.06145064	      0.88281551	     -0.00055406	     -0.21571669	      0.00184172	     -0.00051582	     21.68681031
      2.86760504	     -0.05880355	     -0.00062833	     -0.19999939	     -0.06144819	      0.88281484	     -0.00055396	     -0.21571670	      0.00186005	     -0.00050601	     21.72605404
      2.86920328	     -0.05879822	     -0.00062624	     -0.19999429	     -0.06144519	      0.88281404	     -0.00055382	     -0.21571633	      0.00188197	     -0.00049341	     21.65646308
      2.87061799	     -0.05879207	     -0.00062645	     -0.19998830	     -0.06144252	      0.88281335	     -0.00055369	     -0.21571565	      0.00190082	     -0.00048168	     21.73713898
      2.87203269	     -0.05878421	     -0.00062441	     -0.19998063	     -0.06143982	      0.88281268	     -0.00055354	     -0.21571463	      0.00191954	     -0.00046934	     21.65302850
      2.87344739	     -0.05877499	     -0.00062474	     -0.19997155	     -0.06143709	      0.88281202	     -0.00055337	     -0.21571328	      0.00193762	     -0.00045654	     21.73853091
      2.87486210	     -0.05876409	     -0.00062285	     -0.19996084	     -0.06143433	      0.88281139	     -0.00055319	     -0.21571158	      0.00195554	     -0.00044321	     21.66234134
      2.87627680	     -0.05875186	     -0.00062325	     -0.19994874	     -0.06143156	      0.88281077	     -0.00055300	     -0.21570955	      0.00197283	     -0.00042954	     21.75419555
      2.87769151	     -0.05873818	     -0.00062149	     -0.19993523	     -0.06142875	      0.88281017	     -0.00055280	     -0.21570719	      0.00198995	     -0.00041545	     21.68665327
      2.87910621	     -0.05872338	     -0.00062203	     -0.19992054	     -0.06142593	      0.88280959	     -0.00055258	     -0.21570450	      0.00200646	     -0.00040112	     21.78499515
      2.88052092	     -0.05870710	     -0.00062044	     -0.19990441	     -0.06142308	      0.88280904	     -0.00055234	     -0.21570149	      0.00202279	     -0.00038645	     21.72542126
      2.88193562	     -0.05868950	     -0.00062110	     -0.19988691	     -0.06142020	      0.88280850	     -0.00055210	     -0.21569816	      0.00203851	     -0.00037162	     21.82992986
      2.88335033	     -0.05867038	     -0.00061959	     -0.19986794	     -0.06141731	      0.88280798	     -0.00055183	     -0.21569451	      0.00205406	     -0.00035653	     21.77642416
      2.88476503	     -0.05865009	     -0.00062032	     -0.19984775	     -0.06141439	      0.88280749	     -0.00055156	     -0.21569053	      0.00206898	     -0.00034137	     21.88594121
      2.88617973	     -0.05862848	     -0.00061888	     -0.19982627	     -0.06141145	      0.88280702	     -0.00055126	     -0.21568625	      0.00208371	     -0.00032603	     21.83700910
      2.88759444	     -0.05860581	     -0.00061973	     -0.19980367	     -0.06140850	      0.88280657	     -0.00055096	     -0.21568166	      0.00209780	     -0.00031067	     21.95230100
      2.88900914	     -0.05858188	     -0.00061843	     -0.19977986	     -0.06140552	      0.88280614	     -0.00055064	     -0.21567677	      0.00211168	     -0.00029519	     21.90715772
      2.89042385	     -0.05855700	     -0.00061944	     -0.19975504	     -0.06140252	      0.88280573	     -0.00055030	     -0.21567158	      0.00212489	     -0.00027972	     22.02703005
      2.89183855	     -0.05853102	     -0.00061826	     -0.19972917	     -0.06139951	      0.88280535	     -0.00054995	     -0.21566610	      0.00213788	     -0.00026418	     21.98196195
      2.89325326	     -0.05850422	     -0.00061942	     -0.19970241	     -0.06139647	      0.88280499	     -0.00054959	     -0.21566035	      0.00215018	     -0.00024872	     22.10584289
      2.89466796	     -0.05847642	     -0.00061833	     -0.19967470	     -0.06139342	      0.88280464	     -0.00054921	     -0.21565432	      0.00216226	     -0.00023322	     22.06036208
      2.89608267	     -0.05844783	     -0.00061968	     -0.19964614	     -0.06139036	      0.88280433	     -0.00054882	     -0.21564803	      0.00217364	     -0.00021785	     22.19193220
      2.89749737	     -0.05841836	     -0.00061872	     -0.19961675	     -0.06138727	      0.88280403	     -0.00054841	     -0.21564149	      0.00218478	     -0.00020248	     22.14569661
      2.89891207	     -0.05838845	     -0.00062035	     -0.19958685	     -0.06138417	      0.88280375	     -0.00054799	     -0.21563471	      0.00219517	     -0.00018726	     22.28235263
      2.90032678	     -0.05835790	     -0.00061958	     -0.19955635	     -0.06138106	      0.88280350	     -0.00054755	     -0.21562771	      0.00220529	     -0.00017208	     22.23389221
      2.90174148	     -0.05832678	     -0.00062149	     -0.19952523	     -0.06137793	      0.88280327	     -0.00054711	     -0.21562048	      0.00221464	     -0.00015709	     22.37961077
      2.90315619	     -0.05829479	     -0.00062083	     -0.19949328	     -0.06137480	      0.88280305	     -0.00054664	     -0.21561305	      0.00222369	     -0.00014217	     22.32945806
      2.90457089	     -0.05826219	     -0.00062301	     -0.19946065	     -0.06137164	      0.88280286	     -0.00054617	     -0.21560541	      0.00223192	     -0.00012751	     22.48683782
      2.90598560	     -0.05822874	     -0.00062247	     -0.19942723	     -0.06136848	      0.88280269	     -0.00054568	     -0.21559756	      0.00223984	     -0.00011296	     22.43373127
      2.90740030	     -0.05819479	     -0.00062499	     -0.19939322	     -0.06136531	      0.88280254	     -0.00054519	     -0.21558951	      0.00224688	     -0.00009870	     22.60333894
      2.90881500	     -0.05816011	     -0.00062457	     -0.19935855	     -0.06136212	      0.88280241	     -0.00054468	     -0.21558126	      0.00225360	     -0.00008455	     22.54608996
      2.91022971	     -0.05812491	     -0.00062742	     -0.19932328	     -0.06135893	      0.88280230	     -0.00054416	     -0.21557282	      0.00225935	     -0.00007071	     22.73048448
      2.91164441	     -0.05808887	     -0.00062704	     -0.19928723	     -0.06135573	      0.88280221	     -0.00054362	     -0.21556419	      0.00226474	     -0.00005696	     22.66664465
      2.91305912	     -0.05805233	     -0.00063022	     -0.19925061	     -0.06135252	      0.88280214	     -0.00054308	     -0.21555536	      0.00226909	     -0.00004350	     22.86508661
      2.91447382	     -0.05801516	     -0.00062982	     -0.19921342	     -0.06134931	      0.88280209	     -0.00054252	     -0.21554635	      0.00227305	     -0.00003012	     22.79106837
      2.91574531	     -0.05798159	     -0.00063268	     -0.19917974	     -0.06134642	      0.88280206	     -0.00054202	     -0.21553809	      0.00227569	     -0.00001834	     22.94920339
      2.91701680	     -0.05794771	     -0.00063340	     -0.19914581	     -0.06134352	      0.88280204	     -0.00054150	     -0.21552970	      0.00227793	     -0.00000663	     22.95007038
      2.91855358	     -0.05790675	     -0.00063604	     -0.19910474	     -0.06134002	      0.88280204	     -0.00054087	     -0.21551939	      0.00227967	      0.00000731	     23.08080831
      2.92009036	     -0.05786572	     -0.00063683	     -0.19906363	     -0.06133652	      0.88280207	     -0.00054023	     -0.21550891	      0.00228068	      0.00002113	     23.07109615
      2.92137939	     -0.05783142	     -0.00063999	     -0.19902918	     -0.06133358	      0.88280210	     -0.00053968	     -0.21550000	      0.00228055	      0.00003252	     23.23249652
      2.92266841	     -0.05779704	     -0.00064117	     -0.19899471	     -0.06133064	      0.88280215	     -0.00053912	     -0.21549100	      0.00227988	      0.00004385	     23.24876810
      2.92395743	     -0.05776280	     -0.00064364	     -0.19896034	     -0.06132770	      0.88280221	     -0.00053856	     -0.21548190	      0.00227831	      0.00005502	     23.35812516
      2.92572442	     -0.05771619	     -0.00064573	     -0.19891357	     -0.06132368	      0.88280232	     -0.00053778	     -0.21546931	      0.00227497	      0.00007017	     23.41199304
      2.92702853	     -0.05768235	     -0.00064911	     -0.19887955	     -0.06132071	      0.88280242	     -0.00053720	     -0.21545994	      0.00227136	      0.00008109	     23.57542771
      2.92833265	     -0.05764895	     -0.00065071	     -0.19884602	     -0.06131775	      0.88280254	     -0.00053660	     -0.21545053	      0.00226708	      0.00009186	     23.61102782
      2.92990818	     -0.05760957	     -0.00065440	     -0.19880642	     -0.06131419	      0.88280269	     -0.00053588	     -0.21543913	      0.00226068	      0.00010450	     23.79020761
      2.93130060	     -0.05757558	     -0.00065583	     -0.19877227	     -0.06131104	      0.88280284	     -0.00053524	     -0.21542906	      0.00225426	      0.00011537	     23.80774887
      2.93269302	     -0.05754265	     -0.00065960	     -0.19873912	     -0.06130791	      0.88280301	     -0.00053459	     -0.21541900	      0.00224679	      0.00012578	     23.99991203
      2.93408544	     -0.05751062	     -0.00066121	     -0.19870691	     -0.06130479	      0.88280319	     -0.00053393	     -0.21540899	      0.00223874	      0.00013582	     24.02381655
      2.93547785	     -0.05747974	     -0.00066509	     -0.19867580	     -0.06130167	      0.88280339	     -0.00053327	     -0.21539905	      0.00222977	      0.00014535	     24.21843538
      2.93687027	     -0.05744991	     -0.00066679	     -0.19864577	     -0.06129858	      0.88280360	     -0.00053261	     -0.21538919	      0.00222035	      0.00015444	     24.24427501
      2.93826269	     -0.05742135	     -0.00067073	     -0.19861697	     -0.06129549	      0.88280382	     -0.00053194	     -0.21537944	      0.00221013	      0.00016295	     24.44101418
      2.93965511	     -0.05739352	     -0.00067249	     -0.19858894	     -0.06129242	      0.88280405	     -0.00053126	     -0.21536981	      0.00219958	      0.00017098	     24.47016318
      2.94104753	     -0.05736686	     -0.00067649	     -0.19856202	     -0.06128937	      0.88280429	     -0.00053059	     -0.21536031	      0.00218833	      0.00017840	     24.67108697
      2.94243994	     -0.05734099	     -0.00067828	     -0.19853594	     -0.06128633	      0.88280455	     -0.00052991	     -0.21535095	      0.00217679	      0.00018534	     24.70069455
      2.94383236	     -0.05731605	     -0.00068232	     -0.19851074	     -0.06128331	      0.88280481	     -0.00052922	     -0.21534173	      0.00216460	      0.00019166	     24.90575227
      2.94522478	     -0.05729186	     -0.00068413	     -0.19848633	     -0.06128030	      0.88280508	     -0.00052854	     -0.21533265	      0.00215218	      0.00019752	     24.93338664
      2.94661720	     -0.05726867	     -0.00068824	     -0.19846287	     -0.06127731	      0.88280536	     -0.00052785	     -0.21532371	      0.00213917	      0.00020277	     25.13932220
      2.94800962	     -0.05724626	     -0.00069009	     -0.19844024	     -0.06127434	      0.88280565	     -0.00052716	     -0.21531491	      0.00212603	      0.00020753	     25.16099840
      2.94940203	     -0.05722487	     -0.00069427	     -0.19841858	     -0.06127139	      0.88280594	     -0.00052647	     -0.21530625	      0.00211241	      0.00021170	     25.36711244
      2.95079445	     -0.05720432	     -0.00069615	     -0.19839781	     -0.06126846	      0.88280624	     -0.00052577	     -0.21529773	      0.00209877	      0.00021539	     25.38259351
      2.95218687	     -0.05718486	     -0.00070045	     -0.19837808	     -0.06126555	      0.88280654	     -0.00052508	     -0.21528936	      0.00208474	      0.00021849	     25.59012045
      2.95357929	     -0.05716617	     -0.00070236	     -0.19835917	     -0.06126265	      0.88280684	     -0.00052439	     -0.21528113	      0.00207075	      0.00022115	     25.59855980
      2.95497170	     -0.05714842	     -0.00070678	     -0.19834114	     -0.06125978	      0.88280715	     -0.00052370	     -0.21527305	      0.00205639	      0.00022328	     25.80594304
      2.95636412	     -0.05713126	     -0.00070870	     -0.19832376	     -0.06125693	      0.88280747	     -0.00052300	     -0.21526512	      0.00204211	      0.00022506	     25.80445342
      2.95775654	     -0.05711496	     -0.00071321	     -0.19830718	     -0.06125409	      0.88280778	     -0.00052231	     -0.21525731	      0.00202747	      0.00022638	     26.01132626
      2.95914896	     -0.05709924	     -0.00071513	     -0.19829123	     -0.06125128	      0.88280810	     -0.00052163	     -0.21524964	      0.00201292	      0.00022742	     25.99751394
      2.96054138	     -0.05708442	     -0.00071976	     -0.19827614	     -0.06124849	      0.88280841	     -0.00052094	     -0.21524210	      0.00199800	      0.00022809	     26.20319760
      2.96193379	     -0.05707022	     -0.00072168	     -0.19826172	     -0.06124572	      0.88280873	     -0.00052026	     -0.21523469	      0.00198317	      0.00022857	     26.17595769
      2.96332621	     -0.05705691	     -0.00072646	     -0.19824813	     -0.06124297	      0.88280905	     -0.00051958	     -0.21522741	      0.00196799	      0.00022874	     26.38220155
      2.96471863	     -0.05704411	     -0.00072835	     -0.19823511	     -0.06124024	      0.88280937	     -0.00051890	     -0.21522026	      0.00195293	      0.00022879	     26.34116523
      2.96611105	     -0.05703219	     -0.00073324	     -0.19822290	     -0.06123753	      0.88280969	     -0.00051823	     -0.21521323	      0.00193753	      0.00022857	     26.54835516
      2.96750346	     -0.05702075	     -0.00073505	     -0.19821125	     -0.06123484	      0.88281000	     -0.00051756	     -0.21520633	      0.00192228	      0.00022828	     26.49101977
      2.96889588	     -0.05701019	     -0.00074006	     -0.19820040	     -0.06123217	      0.88281032	     -0.00051690	     -0.21519956	      0.00190666	      0.00022779	     26.69943427
      2.97028830	     -0.05700003	     -0.00074177	     -0.19819003	     -0.06122953	      0.88281064	     -0.00051624	     -0.21519292	      0.00189121	      0.00022731	     26.62386067
      2.97168072	     -0.05699061	     -0.00074686	     -0.19818033	     -0.06122691	      0.88281095	     -0.00051559	     -0.21518640	      0.00187536	      0.00022669	     26.83463106
      2.97307314	     -0.05698140	     -0.00074840	     -0.19817091	     -0.06122431	      0.88281127	     -0.00051494	     -0.21518001	      0.00185969	      0.00022617	     26.73871153
      2.97446555	     -0.05697289	     -0.00075356	     -0.19816211	     -0.06122173	      0.88281158	     -0.00051430	     -0.21517373	      0.00184361	      0.00022560	     26.95190263
      2.97585797	     -0.05696458	     -0.00075492	     -0.19815361	     -0.06121917	      0.88281190	     -0.00051366	     -0.21516758	      0.00182771	      0.00022519	     26.83595012
      2.97710582	     -0.05695774	     -0.00075929	     -0.19814652	     -0.06121690	      0.88281218	     -0.00051310	     -0.21516215	      0.00181308	      0.00022480	     26.99371724
      2.97835366	     -0.05695112	     -0.00076133	     -0.19813970	     -0.06121465	      0.88281246	     -0.00051255	     -0.21515682	      0.00179852	      0.00022455	     26.96467916
      2.97987768	     -0.05694361	     -0.00076535	     -0.19813192	     -0.06121192	      0.88281280	     -0.00051187	     -0.21515043	      0.00178044	      0.00022431	     27.06844126
      2.98140169	     -0.05693647	     -0.00076736	     -0.19812456	     -0.06120922	      0.88281314	     -0.00051121	     -0.21514417	      0.00176238	      0.00022425	     27.00258310
      2.98267500	     -0.05693106	     -0.00077138	     -0.19811890	     -0.06120699	      0.88281343	     -0.00051067	     -0.21513904	      0.00174696	      0.00022423	     27.13917778
      2.98394830	     -0.05692586	     -0.00077334	     -0.19811351	     -0.06120477	      0.88281371	     -0.00051013	     -0.21513399	      0.00173159	      0.00022434	     27.09968920
      2.98522161	     -0.05692109	     -0.00077647	     -0.19810852	     -0.06120258	      0.88281400	     -0.00050960	     -0.21512904	      0.00171599	      0.00022449	     27.16332551
      2.98697293	     -0.05691472	     -0.00077936	     -0.19810188	     -0.06119959	      0.88281439	     -0.00050888	     -0.21512237	      0.00169442	      0.00022481	     27.12865849
      2.98826423	     -0.05691047	     -0.00078330	     -0.19809738	     -0.06119741	      0.88281468	     -0.00050836	     -0.21511756	      0.00167821	      0.00022506	     27.24245130
      2.98955553	     -0.05690659	     -0.00078540	     -0.19809331	     -0.06119526	      0.88281497	     -0.00050785	     -0.21511286	      0.00166199	      0.00022540	     27.19713322
      2.99111509	     -0.05690242	     -0.00078956	     -0.19808885	     -0.06119268	      0.88281533	     -0.00050724	     -0.21510731	      0.00164205	      0.00022583	     27.29480155
      2.99249542	     -0.05689881	     -0.00079123	     -0.19808504	     -0.06119043	      0.88281564	     -0.00050672	     -0.21510251	      0.00162437	      0.00022632	     27.20697218
      2.99387575	     -0.05689559	     -0.00079512	     -0.19808157	     -0.06118820	      0.88281595	     -0.00050621	     -0.21509782	      0.00160632	      0.00022682	     27.31799232
      2.99525608	     -0.05689237	     -0.00079664	     -0.19807816	     -0.06118599	      0.88281627	     -0.00050571	     -0.21509321	      0.00158829	      0.00022743	     27.22687536
      2.99663641	     -0.05688962	     -0.00080033	     -0.19807516	     -0.06118381	      0.88281658	     -0.00050522	     -0.21508869	      0.00156993	      0.00022802	     27.33042325
      2.99801674	     -0.05688703	     -0.00080171	     -0.19807238	     -0.06118166	      0.88281689	     -0.00050474	     -0.21508426	      0.00155160	      0.00022867	     27.23698694
      2.99939707	     -0.05688524	     -0.00080526	     -0.19807035	     -0.06117953	      0.88281721	     -0.00050427	     -0.21507991	      0.00153293	      0.00022924	     27.33478455
      3.00077740	     -0.05688405	     -0.00080662	     -0.19806897	     -0.06117743	      0.88281753	     -0.00050382	     -0.21507567	      0.00151433	      0.00022977	     27.23950811
      3.00215773	     -0.05688393	     -0.00081012	     -0.19806860	     -0.06117535	      0.88281784	     -0.00050337	     -0.21507155	      0.00149548	      0.00023009	     27.33341801
      3.00353806	     -0.05688441	     -0.00081146	     -0.19806889	     -0.06117330	      0.88281816	     -0.00050294	     -0.21506755	      0.00147675	      0.00023025	     27.23775891
      3.00491839	     -0.05688588	     -0.00081484	     -0.19807012	     -0.06117127	      0.88281848	     -0.00050253	     -0.21506369	      0.00145781	      0.00023006	     27.32684997
      3.00629871	     -0.05688790	     -0.00081609	     -0.19807196	     -0.06116927	      0.88281880	     -0.00050213	     -0.21505997	      0.00143904	      0.00022958	     27.22923908
      3.00767904	     -0.05689100	     -0.00081934	     -0.19807483	     -0.06116730	      0.88281911	     -0.00050174	     -0.21505640	      0.00142014	      0.00022863	     27.31248395
      3.00905937	     -0.05689498	     -0.00082048	     -0.19807863	     -0.06116535	      0.88281943	     -0.00050136	     -0.21505298	      0.00140145	      0.00022725	     27.20707476
      3.01043970	     -0.05690083	     -0.00082361	     -0.19808424	     -0.06116343	      0.88281974	     -0.00050100	     -0.21504975	      0.00138269	      0.00022525	     27.28049745
      3.01182003	     -0.05690879	     -0.00082484	     -0.19809203	     -0.06116153	      0.88282005	     -0.00050065	     -0.21504675	      0.00136422	      0.00022262	     27.16824398
      3.01320036	     -0.05691976	     -0.00082811	     -0.19810277	     -0.06115966	      0.88282036	     -0.00050032	     -0.21504403	      0.00134578	      0.00021916	     27.23199495
      3.01458069	     -0.05693313	     -0.00082951	     -0.19811596	     -0.06115782	      0.88282065	     -0.00050001	     -0.21504164	      0.00132774	      0.00021486	     27.11438799
      3.01596102	     -0.05694878	     -0.00083275	     -0.19813139	     -0.06115600	      0.88282095	     -0.00049970	     -0.21503963	      0.00130987	      0.00020954	     27.17260673
      3.01734135	     -0.05696585	     -0.00083406	     -0.19814829	     -0.06115420	      0.88282123	     -0.00049942	     -0.21503798	      0.00129250	      0.00020326	     27.05134306
      3.01872168	     -0.05698497	     -0.00083709	     -0.19816721	     -0.06115243	      0.88282151	     -0.00049915	     -0.21503672	      0.00127540	      0.00019587	     27.09889863
      3.02010201	     -0.05700525	     -0.00083827	     -0.19818733	     -0.06115068	      0.88282177	     -0.00049889	     -0.21503584	      0.00125886	      0.00018745	     26.97433874
      3.02148234	     -0.05702725	     -0.00084109	     -0.19820913	     -0.06114896	      0.88282203	     -0.00049865	     -0.21503533	      0.00124266	      0.00017791	     27.01317481
      3.02286267	     -0.05705056	     -0.00084223	     -0.19823230	     -0.06114725	      0.88282226	     -0.00049843	     -0.21503520	      0.00122707	      0.00016735	     26.88692817
      3.02424300	     -0.05707581	     -0.00084490	     -0.19825737	     -0.06114557	      0.88282249	     -0.00049822	     -0.21503546	      0.00121190	      0.00015569	     26.91281433
      3.02562333	     -0.05710212	     -0.00084595	     -0.19828355	     -0.06114390	      0.88282269	     -0.00049803	     -0.21503611	      0.00119743	      0.00014303	     26.78662622
      3.02700366	     -0.05712972	     -0.00084833	     -0.19831100	     -0.06114226	      0.88282288	     -0.00049785	     -0.21503714	      0.00118347	      0.00012932	     26.80193870
      3.02838399	     -0.05715807	     -0.00084919	     -0.19833923	     -0.06114064	      0.88282305	     -0.00049769	     -0.21503853	      0.00117025	      0.00011468	     26.67919907
      3.02976432	     -0.05718740	     -0.00085131	     -0.19836843	     -0.06113903	      0.88282320	     -0.00049755	     -0.21504027	      0.00115759	      0.00009909	     26.68741435
      3.03142768	     -0.05722239	     -0.00085161	     -0.19840332	     -0.06113712	      0.88282335	     -0.00049739	     -0.21504279	      0.00114339	      0.00007929	     26.51112210
      3.03265197	     -0.05724870	     -0.00085395	     -0.19842951	     -0.06113572	      0.88282343	     -0.00049730	     -0.21504490	      0.00113341	      0.00006400	     26.57689955
      3.03387627	     -0.05727516	     -0.00085429	     -0.19845592	     -0.06113434	      0.88282350	     -0.00049721	     -0.21504721	      0.00112411	      0.00004827	     26.46855163
      3.03552146	     -0.05731199	     -0.00085605	     -0.19849264	     -0.06113250	      0.88282356	     -0.00049712	     -0.21505063	      0.00111237	      0.00002642	     26.45572646
      3.03699791	     -0.05734525	     -0.00085580	     -0.19852586	     -0.06113087	      0.88282359	     -0.00049706	     -0.21505401	      0.00110282	      0.00000632	     26.29284177
      3.03847436	     -0.05737959	     -0.00085813	     -0.19856010	     -0.06112925	      0.88282358	     -0.00049702	     -0.21505765	      0.00109387	     -0.00001423	     26.37373003
      3.03974773	     -0.05740891	     -0.00085717	     -0.19858941	     -0.06112786	      0.88282355	     -0.00049699	     -0.21506101	      0.00108700	     -0.00003210	     26.18253170
      3.04102110	     -0.05743913	     -0.00085829	     -0.19861959	     -0.06112648	      0.88282350	     -0.00049698	     -0.21506454	      0.00108055	     -0.00005012	     26.18755706
      3.04256343	     -0.05747564	     -0.00085765	     -0.19865610	     -0.06112482	      0.88282341	     -0.00049699	     -0.21506905	      0.00107366	     -0.00007198	     26.05138280
      3.04410576	     -0.05751350	     -0.00085899	     -0.19869391	     -0.06112316	      0.88282328	     -0.00049702	     -0.21507381	      0.00106749	     -0.00009388	     26.10123365
      3.04537390	     -0.05754458	     -0.00085733	     -0.19872504	     -0.06112181	      0.88282315	     -0.00049706	     -0.21507791	      0.00106329	     -0.00011178	     25.91942961
      3.04664205	     -0.05757701	     -0.00085773	     -0.19875747	     -0.06112047	      0.88282299	     -0.00049711	     -0.21508218	      0.00105956	     -0.00012965	     25.91673215
      3.04821372	     -0.05761659	     -0.00085632	     -0.19879710	     -0.06111881	      0.88282277	     -0.00049720	     -0.21508772	      0.00105594	     -0.00015156	     25.79414139
      3.04978539	     -0.05765607	     -0.00085701	     -0.19883659	     -0.06111715	      0.88282252	     -0.00049730	     -0.21509345	      0.00105313	     -0.00017318	     25.86387154
      3.05102034	     -0.05768547	     -0.00085467	     -0.19886608	     -0.06111585	      0.88282229	     -0.00049740	     -0.21509806	      0.00105177	     -0.00018976	     25.69454535
      3.05225530	     -0.05771546	     -0.00085439	     -0.19889611	     -0.06111455	      0.88282205	     -0.00049751	     -0.21510275	      0.00105081	     -0.00020601	     25.69420885
      3.05388431	     -0.05775425	     -0.00085236	     -0.19893501	     -0.06111284	      0.88282170	     -0.00049768	     -0.21510904	      0.00105044	     -0.00022674	     25.58826991
      3.05551332	     -0.05779360	     -0.00085244	     -0.19897442	     -0.06111113	      0.88282131	     -0.00049787	     -0.21511545	      0.00105076	     -0.00024670	     25.66455374
      3.05670959	     -0.05782109	     -0.00084958	     -0.19900203	     -0.06110987	      0.88282101	     -0.00049802	     -0.21512023	      0.00105173	     -0.00026074	     25.49762239
      3.05790585	     -0.05784924	     -0.00084875	     -0.19903026	     -0.06110861	      0.88282069	     -0.00049819	     -0.21512505	      0.00105303	     -0.00027432	     25.49614986
      3.05961509	     -0.05788841	     -0.00084614	     -0.19906958	     -0.06110681	      0.88282020	     -0.00049844	     -0.21513202	      0.00105579	     -0.00029278	     25.41116204
      3.06107890	     -0.05792256	     -0.00084528	     -0.19910384	     -0.06110526	      0.88281976	     -0.00049868	     -0.21513806	      0.00105882	     -0.00030774	     25.43959027
      3.06254271	     -0.05795535	     -0.00084204	     -0.19913680	     -0.06110371	      0.88281930	     -0.00049894	     -0.21514417	      0.00106271	     -0.00032183	     25.32440668
      3.06400652	     -0.05798879	     -0.00084142	     -0.19917035	     -0.06110215	      0.88281882	     -0.00049922	     -0.21515032	      0.00106713	     -0.00033510	     25.39918310
      3.06547032	     -0.05801960	     -0.00083690	     -0.19920137	     -0.06110058	      0.88281832	     -0.00049951	     -0.21515650	      0.00107249	     -0.00034743	     25.23773848
      3.06672747	     -0.05804776	     -0.00083632	     -0.19922966	     -0.06109923	      0.88281788	     -0.00049978	     -0.21516182	      0.00107747	     -0.00035743	     25.30284146
      3.06798462	     -0.05807406	     -0.00083313	     -0.19925613	     -0.06109787	      0.88281742	     -0.00050006	     -0.21516716	      0.00108317	     -0.00036680	     25.22473323
      3.06956995	     -0.05810730	     -0.00083072	     -0.19928957	     -0.06109615	      0.88281683	     -0.00050043	     -0.21517388	      0.00109113	     -0.00037783	     25.24208588
      3.07115528	     -0.05813817	     -0.00082589	     -0.19932071	     -0.06109441	      0.88281623	     -0.00050082	     -0.21518059	      0.00110023	     -0.00038787	     25.12938767
      3.07242475	     -0.05816432	     -0.00082483	     -0.19934701	     -0.06109301	      0.88281573	     -0.00050114	     -0.21518591	      0.00110808	     -0.00039527	     25.18564790
      3.07369422	     -0.05818813	     -0.00082147	     -0.19937104	     -0.06109160	      0.88281522	     -0.00050148	     -0.21519123	      0.00111668	     -0.00040201	     25.11260180
      3.07530007	     -0.05821914	     -0.00081900	     -0.19940229	     -0.06108980	      0.88281457	     -0.00050193	     -0.21519793	      0.00112835	     -0.00040969	     25.12292357
      3.07690592	     -0.05824765	     -0.00081382	     -0.19943110	     -0.06108798	      0.88281391	     -0.00050239	     -0.21520461	      0.00114114	     -0.00041640	     25.00583662
      3.07812772	     -0.05827118	     -0.00081299	     -0.19945481	     -0.06108658	      0.88281340	     -0.00050276	     -0.21520965	      0.00115138	     -0.00042095	     25.05864564
      3.07934953	     -0.05829248	     -0.00080974	     -0.19947634	     -0.06108516	      0.88281288	     -0.00050314	     -0.21521467	      0.00116230	     -0.00042495	     25.00178750
      3.08103067	     -0.05832174	     -0.00080664	     -0.19950590	     -0.06108320	      0.88281216	     -0.00050367	     -0.21522150	      0.00117813	     -0.00042969	     25.00079088
      3.08271181	     -0.05834747	     -0.00080065	     -0.19953201	     -0.06108120	      0.88281144	     -0.00050422	     -0.21522821	      0.00119508	     -0.00043353	     24.89404925
      3.08388789	     -0.05836734	     -0.00079954	     -0.19955207	     -0.06107979	      0.88281092	     -0.00050462	     -0.21523280	      0.00120735	     -0.00043580	     24.93146568
      3.08506397	     -0.05838476	     -0.00079599	     -0.19956975	     -0.06107836	      0.88281041	     -0.00050503	     -0.21523732	      0.00122015	     -0.00043767	     24.88241373
      3.08684762	     -0.05841147	     -0.00079178	     -0.19959684	     -0.06107617	      0.88280963	     -0.00050567	     -0.21524401	      0.00124037	     -0.00043995	     24.86279883
      3.08832931	     -0.05843140	     -0.00078671	     -0.19961713	     -0.06107432	      0.88280897	     -0.00050621	     -0.21524943	      0.00125800	     -0.00044135	     24.79255170
      3.08981101	     -0.05845253	     -0.00078395	     -0.19963856	     -0.06107244	      0.88280832	     -0.00050676	     -0.21525468	      0.00127621	     -0.00044238	     24.81053937
      3.09129270	     -0.05846982	     -0.00077795	     -0.19965625	     -0.06107053	      0.88280766	     -0.00050733	     -0.21525979	      0.00129520	     -0.00044304	     24.71551191
      3.09262509	     -0.05848762	     -0.00077591	     -0.19967432	     -0.06106880	      0.88280707	     -0.00050785	     -0.21526421	      0.00131269	     -0.00044340	     24.74118028
      3.09395749	     -0.05850198	     -0.00077104	     -0.19968902	     -0.06106703	      0.88280648	     -0.00050839	     -0.21526852	      0.00133077	     -0.00044348	     24.67035721
      3.09528988	     -0.05851748	     -0.00076809	     -0.19970483	     -0.06106525	      0.88280589	     -0.00050893	     -0.21527268	      0.00134924	     -0.00044334	     24.66347785
      3.09696957	     -0.05853297	     -0.00076212	     -0.19972076	     -0.06106296	      0.88280515	     -0.00050962	     -0.21527771	      0.00137319	     -0.00044279	     24.59841320
      3.09832430	     -0.05854619	     -0.00075967	     -0.19973430	     -0.06106109	      0.88280455	     -0.00051019	     -0.21528153	      0.00139287	     -0.00044204	     24.61059496
      3.09967904	     -0.05855499	     -0.00075450	     -0.19974347	     -0.06105919	      0.88280395	     -0.00051077	     -0.21528514	      0.00141299	     -0.00044095	     24.54937037
      3.10103378	     -0.05856375	     -0.00075121	     -0.19975256	     -0.06105726	      0.88280335	     -0.00051136	     -0.21528847	      0.00143336	     -0.00043951	     24.54415041
      3.10269858	     -0.05856906	     -0.00074470	     -0.19975834	     -0.06105485	      0.88280262	     -0.00051210	     -0.21529217	      0.00145881	     -0.00043715	     24.48396130
      3.10403277	     -0.05857386	     -0.00074202	     -0.19976347	     -0.06105289	      0.88280204	     -0.00051270	     -0.21529474	      0.00147936	     -0.00043479	     24.49391495
      3.10536697	     -0.05857408	     -0.00073665	     -0.19976407	     -0.06105091	      0.88280146	     -0.00051330	     -0.21529698	      0.00150012	     -0.00043194	     24.44093036
      3.10670116	     -0.05857441	     -0.00073299	     -0.19976475	     -0.06104889	      0.88280089	     -0.00051391	     -0.21529885	      0.00152095	     -0.00042862	     24.43266225
      3.10843045	     -0.05856989	     -0.00072606	     -0.19976073	     -0.06104624	      0.88280015	     -0.00051472	     -0.21530073	      0.00154811	     -0.00042356	     24.38151409
      3.10975526	     -0.05856710	     -0.00072319	     -0.19975826	     -0.06104417	      0.88279959	     -0.00051534	     -0.21530171	      0.00156890	     -0.00041914	     24.39170241
      3.11108006	     -0.05855992	     -0.00071778	     -0.19975147	     -0.06104208	      0.88279904	     -0.00051597	     -0.21530231	      0.00158976	     -0.00041419	     24.34893761
      3.11240486	     -0.05855292	     -0.00071397	     -0.19974481	     -0.06103996	      0.88279850	     -0.00051660	     -0.21530250	      0.00161056	     -0.00040875	     24.34391278
      3.11418186	     -0.05853905	     -0.00070683	     -0.19973145	     -0.06103707	      0.88279778	     -0.00051746	     -0.21530215	      0.00163845	     -0.00040067	     24.30249999
      3.11549118	     -0.05852970	     -0.00070398	     -0.19972242	     -0.06103491	      0.88279726	     -0.00051810	     -0.21530141	      0.00165887	     -0.00039418	     24.31534027
      3.11680051	     -0.05851625	     -0.00069871	     -0.19970934	     -0.06103273	      0.88279675	     -0.00051874	     -0.21530030	      0.00167926	     -0.00038718	     24.28040977
      3.11841410	     -0.05850011	     -0.00069442	     -0.19969361	     -0.06103000	      0.88279613	     -0.00051953	     -0.21529839	      0.00170414	     -0.00037794	     24.28926653
      3.11984379	     -0.05848162	     -0.00068819	     -0.19967553	     -0.06102755	      0.88279559	     -0.00052024	     -0.21529621	      0.00172603	     -0.00036914	     24.24075630
      3.12127348	     -0.05846497	     -0.00068510	     -0.19965920	     -0.06102506	      0.88279507	     -0.00052095	     -0.21529357	      0.00174756	     -0.00035986	     24.26061859
      3.12270317	     -0.05844337	     -0.00067876	     -0.19963801	     -0.06102255	      0.88279457	     -0.00052167	     -0.21529051	      0.00176893	     -0.00035006	     24.20802101
      3.12413285	     -0.05842395	     -0.00067590	     -0.19961890	     -0.06102001	      0.88279407	     -0.00052238	     -0.21528699	      0.00178986	     -0.00033984	     24.23586215
      3.12556254	     -0.05839926	     -0.00066943	     -0.19959462	     -0.06101743	      0.88279359	     -0.00052310	     -0.21528306	      0.00181058	     -0.00032916	     24.17785065
      3.12699223	     -0.05837691	     -0.00066682	     -0.19957257	     -0.06101483	      0.88279313	     -0.00052382	     -0.21527869	      0.00183078	     -0.00031812	     24.21566737
      3.12842192	     -0.05834901	     -0.00066013	     -0.19954506	     -0.06101220	      0.88279268	     -0.00052455	     -0.21527392	      0.00185069	     -0.00030668	     24.15013657
      3.12985160	     -0.05832412	     -0.00065784	     -0.19952045	     -0.06100954	      0.88279225	     -0.00052527	     -0.21526872	      0.00186998	     -0.00029498	     24.20095724
      3.13128129	     -0.05829346	     -0.00065094	     -0.19949018	     -0.06100685	      0.88279184	     -0.00052599	     -0.21526314	      0.00188896	     -0.00028295	     24.12742225
      3.13256335	     -0.05826873	     -0.00064881	     -0.19946569	     -0.06100442	      0.88279149	     -0.00052664	     -0.21525778	      0.00190539	     -0.00027201	     24.16541118
      3.13384542	     -0.05824042	     -0.00064387	     -0.19943768	     -0.06100197	      0.88279114	     -0.00052728	     -0.21525214	      0.00192150	     -0.00026089	     24.12905504
      3.13539378	     -0.05820695	     -0.00064007	     -0.19940452	     -0.06099898	      0.88279075	     -0.00052806	     -0.21524491	      0.00194029	     -0.00024734	     24.15704741
      3.13694214	     -0.05816998	     -0.00063376	     -0.19936790	     -0.06099596	      0.88279038	     -0.00052884	     -0.21523728	      0.00195855	     -0.00023367	     24.11032572
      3.13823880	     -0.05814079	     -0.00063159	     -0.19933893	     -0.06099341	      0.88279008	     -0.00052949	     -0.21523057	      0.00197320	     -0.00022223	     24.16178650
      3.13953545	     -0.05810862	     -0.00062685	     -0.19930703	     -0.06099084	      0.88278980	     -0.00053013	     -0.21522360	      0.00198748	     -0.00021078	     24.13167534
      3.14109212	     -0.05807083	     -0.00062334	     -0.19926951	     -0.06098773	      0.88278948	     -0.00053091	     -0.21521487	      0.00200386	     -0.00019711	     24.17778559
[truncated: 251,142 more chars]
