# Supplementary material for: A Neural Controller Model Considering the Vestibulospinal Tract in Human Postural Control
Source: Front Comput Neurosci. 2022 Feb 25;16:785099. doi: 10.3389/fncom.2022.785099 (PMC8913724; doi:10.3389/fncom.2022.785099)
Supplement: Supplementary file 8 [file Data_Sheet_3.zip › SimulationResults/VST+/3.947/opt_5/jiang_CoPpositon_pos.sto]

CoP
version=1
nRows=3472
nColumns=11
inDegrees=no

This file contains CoP trajectory (of origin) and orientations.

Units are S.I. units (seconds, meters, Newtons, ...)
Angles are in degrees.

endheader
time	cop-x	cop-z	cop-x-calcn-r	com-x	com-y	com-z	com-x-calcn-r	com-x-vel	com-y-vel	s_torques
      0.00061852	     -0.05969599	     -0.00092191	     -0.20088047	     -0.06407170	      0.88305628	     -0.00072912	     -0.21842175	     -0.00000500	      0.00007560	     21.73114484
      0.00123704	     -0.05887781	     -0.00084874	     -0.20006373	     -0.06407171	      0.88305636	     -0.00072911	     -0.21839506	     -0.00002566	      0.00016162	     18.97940099
      0.00225862	     -0.05812523	     -0.00079248	     -0.19931179	     -0.06407177	      0.88305660	     -0.00072906	     -0.21833638	     -0.00009400	      0.00031341	     15.74903579
      0.00357372	     -0.05781499	     -0.00078086	     -0.19900050	     -0.06407198	      0.88305714	     -0.00072898	     -0.21825977	     -0.00022292	      0.00050381	     15.87423897
      0.00593994	     -0.05798168	     -0.00081125	     -0.19916374	     -0.06407282	      0.88305867	     -0.00072877	     -0.21816179	     -0.00048778	      0.00077728	     14.78199375
      0.00700689	     -0.05809242	     -0.00082384	     -0.19927299	     -0.06407340	      0.88305955	     -0.00072866	     -0.21813558	     -0.00060397	      0.00086395	     13.64890234
      0.00830694	     -0.05818894	     -0.00083188	     -0.19936797	     -0.06407427	      0.88306073	     -0.00072850	     -0.21811395	     -0.00073781	      0.00094091	     12.55470068
      0.01041962	     -0.05823460	     -0.00083297	     -0.19941158	     -0.06407605	      0.88306280	     -0.00072822	     -0.21809292	     -0.00094084	      0.00100926	     11.61422375
      0.01159327	     -0.05822053	     -0.00082868	     -0.19939653	     -0.06407722	      0.88306399	     -0.00072805	     -0.21808491	     -0.00104812	      0.00102281	     11.25622516
      0.01276692	     -0.05819109	     -0.00082466	     -0.19936614	     -0.06407851	      0.88306520	     -0.00072787	     -0.21807806	     -0.00115324	      0.00102222	     11.09039180
      0.01465963	     -0.05813497	     -0.00081784	     -0.19930850	     -0.06408085	      0.88306711	     -0.00072756	     -0.21806819	     -0.00131963	      0.00099661	     10.93105869
      0.01609391	     -0.05809425	     -0.00081473	     -0.19926660	     -0.06408283	      0.88306851	     -0.00072732	     -0.21806134	     -0.00144425	      0.00096000	     10.91653025
      0.01752819	     -0.05806133	     -0.00081213	     -0.19923249	     -0.06408499	      0.88306986	     -0.00072706	     -0.21805500	     -0.00156759	      0.00091055	     10.90548141
      0.01896247	     -0.05803481	     -0.00081247	     -0.19920473	     -0.06408733	      0.88307112	     -0.00072681	     -0.21804927	     -0.00169002	      0.00084929	     10.95100961
      0.02039675	     -0.05801715	     -0.00081315	     -0.19918582	     -0.06408984	      0.88307229	     -0.00072654	     -0.21804422	     -0.00181103	      0.00077718	     10.98746852
      0.02183104	     -0.05800530	     -0.00081685	     -0.19917268	     -0.06409252	      0.88307335	     -0.00072628	     -0.21803991	     -0.00193083	      0.00069495	     11.04144288
      0.02326532	     -0.05800141	     -0.00082021	     -0.19916752	     -0.06409538	      0.88307428	     -0.00072601	     -0.21803638	     -0.00204879	      0.00060335	     11.08161766
      0.02469960	     -0.05800232	     -0.00082594	     -0.19916712	     -0.06409840	      0.88307507	     -0.00072573	     -0.21803367	     -0.00216508	      0.00050286	     11.11736847
      0.02613388	     -0.05801037	     -0.00083083	     -0.19917390	     -0.06410159	      0.88307572	     -0.00072546	     -0.21803178	     -0.00227902	      0.00039438	     11.14565178
      0.02756816	     -0.05802232	     -0.00083772	     -0.19918456	     -0.06410493	      0.88307620	     -0.00072519	     -0.21803077	     -0.00239081	      0.00027865	     11.17310477
      0.02900244	     -0.05804060	     -0.00084328	     -0.19920161	     -0.06410844	      0.88307651	     -0.00072491	     -0.21803064	     -0.00249972	      0.00015686	     11.20458891
      0.03043672	     -0.05806181	     -0.00085058	     -0.19922158	     -0.06411210	      0.88307665	     -0.00072463	     -0.21803144	     -0.00260595	      0.00003007	     11.26139767
      0.03187100	     -0.05808838	     -0.00085611	     -0.19924697	     -0.06411592	      0.88307660	     -0.00072435	     -0.21803318	     -0.00270877	     -0.00010024	     11.33062299
      0.03330528	     -0.05811680	     -0.00086297	     -0.19927422	     -0.06411987	      0.88307636	     -0.00072406	     -0.21803590	     -0.00280839	     -0.00023280	     11.46533037
      0.03473957	     -0.05814949	     -0.00086779	     -0.19930581	     -0.06412397	      0.88307593	     -0.00072377	     -0.21803960	     -0.00290407	     -0.00036599	     11.61043302
      0.03617385	     -0.05818291	     -0.00087374	     -0.19933816	     -0.06412820	      0.88307531	     -0.00072348	     -0.21804431	     -0.00299605	     -0.00049845	     11.86685000
      0.03760813	     -0.05821953	     -0.00087752	     -0.19937378	     -0.06413256	      0.88307450	     -0.00072318	     -0.21804999	     -0.00308363	     -0.00062854	     12.11819888
      0.03904241	     -0.05825584	     -0.00088234	     -0.19940912	     -0.06413705	      0.88307351	     -0.00072287	     -0.21805667	     -0.00316709	     -0.00075494	     12.52515100
      0.04047669	     -0.05829436	     -0.00088499	     -0.19944676	     -0.06414164	      0.88307234	     -0.00072255	     -0.21806429	     -0.00324578	     -0.00087613	     12.89878017
      0.04191097	     -0.05833188	     -0.00088872	     -0.19948341	     -0.06414635	      0.88307100	     -0.00072223	     -0.21807284	     -0.00332006	     -0.00099097	     13.46513967
      0.04334525	     -0.05837128	     -0.00089057	     -0.19952204	     -0.06415117	      0.88306950	     -0.00072190	     -0.21808227	     -0.00338936	     -0.00109812	     13.96006005
      0.04477953	     -0.05840884	     -0.00089378	     -0.19955886	     -0.06415607	      0.88306785	     -0.00072156	     -0.21809256	     -0.00345412	     -0.00119667	     14.67176896
      0.04621381	     -0.05844670	     -0.00089540	     -0.19959605	     -0.06416107	      0.88306607	     -0.00072121	     -0.21810362	     -0.00351394	     -0.00128559	     15.25155586
      0.04764810	     -0.05848146	     -0.00089846	     -0.19963016	     -0.06416615	      0.88306417	     -0.00072086	     -0.21811538	     -0.00356939	     -0.00136439	     16.07672711
      0.04908238	     -0.05851607	     -0.00089978	     -0.19966423	     -0.06417131	      0.88306216	     -0.00072049	     -0.21812773	     -0.00362010	     -0.00143250	     16.71758451
      0.05051666	     -0.05854711	     -0.00090222	     -0.19969473	     -0.06417653	      0.88306006	     -0.00072012	     -0.21814060	     -0.00366671	     -0.00148965	     17.61993300
      0.05195094	     -0.05857744	     -0.00090284	     -0.19972461	     -0.06418182	      0.88305789	     -0.00071974	     -0.21815389	     -0.00370898	     -0.00153545	     18.28068307
      0.05338522	     -0.05860385	     -0.00090463	     -0.19975059	     -0.06418717	      0.88305567	     -0.00071935	     -0.21816753	     -0.00374765	     -0.00156983	     19.18893073
      0.05481950	     -0.05862950	     -0.00090471	     -0.19977589	     -0.06419257	      0.88305340	     -0.00071895	     -0.21818140	     -0.00378260	     -0.00159266	     19.80262331
      0.05625378	     -0.05865125	     -0.00090616	     -0.19979730	     -0.06419802	      0.88305110	     -0.00071855	     -0.21819545	     -0.00381466	     -0.00160413	     20.64852638
      0.05768806	     -0.05867211	     -0.00090604	     -0.19981788	     -0.06420351	      0.88304880	     -0.00071814	     -0.21820956	     -0.00384380	     -0.00160432	     21.16284589
      0.05912234	     -0.05868884	     -0.00090750	     -0.19983433	     -0.06420905	      0.88304651	     -0.00071772	     -0.21822366	     -0.00387093	     -0.00159365	     21.89127528
      0.06055663	     -0.05870463	     -0.00090737	     -0.19984989	     -0.06421462	      0.88304423	     -0.00071729	     -0.21823763	     -0.00389604	     -0.00157248	     22.26373667
      0.06199091	     -0.05871593	     -0.00090872	     -0.19986095	     -0.06422022	      0.88304200	     -0.00071685	     -0.21825141	     -0.00392002	     -0.00154151	     22.84780651
      0.06342519	     -0.05872594	     -0.00090817	     -0.19987078	     -0.06422586	      0.88303982	     -0.00071641	     -0.21826491	     -0.00394285	     -0.00150135	     23.05883778
      0.06485947	     -0.05873124	     -0.00090900	     -0.19987589	     -0.06423153	      0.88303770	     -0.00071597	     -0.21827808	     -0.00396539	     -0.00145285	     23.48458444
      0.06629375	     -0.05873604	     -0.00090784	     -0.19988053	     -0.06423724	      0.88303565	     -0.00071551	     -0.21829086	     -0.00398757	     -0.00139689	     23.54897780
      0.06772803	     -0.05873669	     -0.00090826	     -0.19988100	     -0.06424297	      0.88303369	     -0.00071505	     -0.21830324	     -0.00401013	     -0.00133449	     23.84911140
      0.06916231	     -0.05873716	     -0.00090672	     -0.19988133	     -0.06424874	      0.88303183	     -0.00071459	     -0.21831517	     -0.00403296	     -0.00126659	     23.78735505
      0.07059659	     -0.05873396	     -0.00090708	     -0.19987795	     -0.06425454	      0.88303006	     -0.00071411	     -0.21832665	     -0.00405675	     -0.00119418	     23.97612050
      0.07203087	     -0.05873096	     -0.00090548	     -0.19987480	     -0.06426038	      0.88302840	     -0.00071364	     -0.21833763	     -0.00408131	     -0.00111823	     23.80517860
      0.07346516	     -0.05872360	     -0.00090589	     -0.19986725	     -0.06426625	      0.88302686	     -0.00071316	     -0.21834811	     -0.00410724	     -0.00103965	     23.90922635
      0.07489944	     -0.05871649	     -0.00090413	     -0.19985998	     -0.06427216	      0.88302542	     -0.00071267	     -0.21835806	     -0.00413434	     -0.00095943	     23.65906037
      0.07633372	     -0.05870551	     -0.00090472	     -0.19984878	     -0.06427811	      0.88302410	     -0.00071219	     -0.21836747	     -0.00416313	     -0.00087840	     23.70888283
      0.07776800	     -0.05869533	     -0.00090293	     -0.19983841	     -0.06428410	      0.88302290	     -0.00071169	     -0.21837634	     -0.00419334	     -0.00079748	     23.40178971
      0.07920228	     -0.05868148	     -0.00090372	     -0.19982431	     -0.06429014	      0.88302182	     -0.00071120	     -0.21838469	     -0.00422546	     -0.00071735	     23.42007157
      0.08063656	     -0.05866997	     -0.00090208	     -0.19981257	     -0.06429622	      0.88302084	     -0.00071070	     -0.21839252	     -0.00425936	     -0.00063886	     23.24915173
      0.08207084	     -0.05866272	     -0.00090452	     -0.19980497	     -0.06430236	      0.88301998	     -0.00071020	     -0.21839999	     -0.00429762	     -0.00056275	     23.53336309
      0.08335127	     -0.05867995	     -0.00090648	     -0.19982182	     -0.06430789	      0.88301930	     -0.00070975	     -0.21840683	     -0.00433874	     -0.00049813	     23.44007968
      0.08463169	     -0.05872947	     -0.00091184	     -0.19987081	     -0.06431347	      0.88301870	     -0.00070930	     -0.21841476	     -0.00438831	     -0.00043849	     23.58730960
      0.08620161	     -0.05883488	     -0.00091727	     -0.19997548	     -0.06432042	      0.88301807	     -0.00070874	     -0.21842733	     -0.00445890	     -0.00037536	     23.76603158
      0.08777153	     -0.05896702	     -0.00092152	     -0.20010686	     -0.06432748	      0.88301752	     -0.00070817	     -0.21844387	     -0.00453623	     -0.00032612	     24.33076120
      0.08908497	     -0.05908092	     -0.00091995	     -0.20022022	     -0.06433348	      0.88301711	     -0.00070769	     -0.21846062	     -0.00460243	     -0.00029664	     24.58719431
      0.09039841	     -0.05918314	     -0.00091693	     -0.20032194	     -0.06433957	      0.88301673	     -0.00070721	     -0.21847942	     -0.00466826	     -0.00027749	     25.14061941
      0.09197541	     -0.05928704	     -0.00090881	     -0.20042535	     -0.06434699	      0.88301631	     -0.00070662	     -0.21850365	     -0.00474508	     -0.00026680	     25.51522899
      0.09355242	     -0.05936949	     -0.00090033	     -0.20050736	     -0.06435453	      0.88301589	     -0.00070604	     -0.21852868	     -0.00481875	     -0.00026735	     26.13352663
      0.09484174	     -0.05942702	     -0.00089074	     -0.20056459	     -0.06436078	      0.88301554	     -0.00070556	     -0.21854922	     -0.00487593	     -0.00027463	     26.14175918
      0.09613107	     -0.05947836	     -0.00088320	     -0.20061563	     -0.06436710	      0.88301518	     -0.00070508	     -0.21856963	     -0.00493022	     -0.00028688	     26.41758886
      0.09776125	     -0.05954147	     -0.00087369	     -0.20067838	     -0.06437519	      0.88301469	     -0.00070449	     -0.21859518	     -0.00499398	     -0.00030827	     26.48604568
      0.09939142	     -0.05960615	     -0.00086815	     -0.20074267	     -0.06438338	      0.88301417	     -0.00070390	     -0.21862056	     -0.00505210	     -0.00033499	     26.84441906
      0.10066735	     -0.05966058	     -0.00086321	     -0.20079682	     -0.06438986	      0.88301373	     -0.00070345	     -0.21864043	     -0.00509339	     -0.00035917	     26.73230692
      0.10194328	     -0.05971829	     -0.00086145	     -0.20085423	     -0.06439638	      0.88301325	     -0.00070301	     -0.21866040	     -0.00513113	     -0.00038586	     26.90090743
      0.10362847	     -0.05980182	     -0.00086006	     -0.20093738	     -0.06440506	      0.88301257	     -0.00070244	     -0.21868707	     -0.00517545	     -0.00042484	     26.93596649
      0.10531365	     -0.05989408	     -0.00086282	     -0.20102924	     -0.06441382	      0.88301182	     -0.00070189	     -0.21871424	     -0.00521374	     -0.00046775	     27.18914713
      0.10656371	     -0.05996873	     -0.00086378	     -0.20110364	     -0.06442035	      0.88301121	     -0.00070149	     -0.21873482	     -0.00523829	     -0.00050214	     27.06456049
      0.10781376	     -0.06004849	     -0.00086726	     -0.20118314	     -0.06442691	      0.88301056	     -0.00070110	     -0.21875583	     -0.00525977	     -0.00053856	     27.12775879
      0.10957913	     -0.06017033	     -0.00087209	     -0.20130464	     -0.06443622	      0.88300956	     -0.00070056	     -0.21878632	     -0.00528496	     -0.00059342	     27.06509360
      0.11110943	     -0.06028374	     -0.00087820	     -0.20141778	     -0.06444432	      0.88300862	     -0.00070011	     -0.21881363	     -0.00530217	     -0.00064376	     27.06563122
      0.11263972	     -0.06040294	     -0.00088243	     -0.20153678	     -0.06445245	      0.88300759	     -0.00069967	     -0.21884180	     -0.00531534	     -0.00069640	     26.89270963
      0.11417002	     -0.06052750	     -0.00088899	     -0.20166114	     -0.06446059	      0.88300648	     -0.00069925	     -0.21887085	     -0.00532473	     -0.00075057	     26.81307217
      0.11570031	     -0.06065525	     -0.00089176	     -0.20178880	     -0.06446874	      0.88300529	     -0.00069882	     -0.21890078	     -0.00533066	     -0.00080602	     26.52348678
      0.11702400	     -0.06076794	     -0.00089648	     -0.20190141	     -0.06447580	      0.88300419	     -0.00069847	     -0.21892735	     -0.00533326	     -0.00085429	     26.39074937
      0.11834769	     -0.06088120	     -0.00089796	     -0.20201465	     -0.06448286	      0.88300303	     -0.00069811	     -0.21895451	     -0.00533365	     -0.00090253	     26.10942502
      0.12000940	     -0.06102449	     -0.00090026	     -0.20215797	     -0.06449172	      0.88300148	     -0.00069767	     -0.21898937	     -0.00533140	     -0.00096214	     25.80828400
      0.12167111	     -0.06116525	     -0.00089947	     -0.20229884	     -0.06450058	      0.88299983	     -0.00069724	     -0.21902501	     -0.00532633	     -0.00102001	     25.39549483
      0.12303198	     -0.06128066	     -0.00090027	     -0.20241434	     -0.06450782	      0.88299842	     -0.00069688	     -0.21905475	     -0.00532028	     -0.00106507	     25.09745618
      0.12439285	     -0.06139375	     -0.00089819	     -0.20252758	     -0.06451506	      0.88299694	     -0.00069653	     -0.21908494	     -0.00531278	     -0.00110796	     24.73258879
      0.12606316	     -0.06152951	     -0.00089654	     -0.20266355	     -0.06452392	      0.88299504	     -0.00069610	     -0.21912246	     -0.00530164	     -0.00115678	     24.33935220
      0.12773347	     -0.06165712	     -0.00089198	     -0.20279143	     -0.06453277	      0.88299308	     -0.00069568	     -0.21916031	     -0.00528873	     -0.00120112	     23.89221015
      0.12906446	     -0.06175633	     -0.00089113	     -0.20289083	     -0.06453980	      0.88299146	     -0.00069534	     -0.21919060	     -0.00527717	     -0.00123230	     23.55342002
      0.13039545	     -0.06185060	     -0.00088765	     -0.20298535	     -0.06454682	      0.88298980	     -0.00069501	     -0.21922094	     -0.00526482	     -0.00126007	     23.20059960
      0.13212782	     -0.06196802	     -0.00088449	     -0.20310307	     -0.06455592	      0.88298759	     -0.00069458	     -0.21926030	     -0.00524750	     -0.00129032	     22.78552417
      0.13386018	     -0.06207665	     -0.00087880	     -0.20321206	     -0.06456500	      0.88298533	     -0.00069415	     -0.21929931	     -0.00522917	     -0.00131393	     22.36311161
      0.13516753	     -0.06215567	     -0.00087758	     -0.20329131	     -0.06457182	      0.88298360	     -0.00069384	     -0.21932839	     -0.00521447	     -0.00132656	     22.03702504
      0.13647488	     -0.06222989	     -0.00087423	     -0.20336580	     -0.06457863	      0.88298186	     -0.00069353	     -0.21935710	     -0.00519940	     -0.00133530	     21.73018552
      0.13827513	     -0.06232739	     -0.00087135	     -0.20346364	     -0.06458797	      0.88297945	     -0.00069311	     -0.21939590	     -0.00517784	     -0.00134045	     21.34546869
      0.14007537	     -0.06241762	     -0.00086632	     -0.20355425	     -0.06459727	      0.88297704	     -0.00069270	     -0.21943376	     -0.00515562	     -0.00133807	     20.98179560
      0.14133891	     -0.06247984	     -0.00086623	     -0.20361669	     -0.06460378	      0.88297535	     -0.00069243	     -0.21945972	     -0.00513941	     -0.00133143	     20.69195479
      0.14260244	     -0.06253858	     -0.00086407	     -0.20367567	     -0.06461026	      0.88297368	     -0.00069215	     -0.21948517	     -0.00512299	     -0.00132151	     20.44139589
      0.14451345	     -0.06262458	     -0.00086239	     -0.20376203	     -0.06462003	      0.88297117	     -0.00069176	     -0.21952267	     -0.00509750	     -0.00130007	     20.09395223
      0.14610700	     -0.06269098	     -0.00085973	     -0.20382875	     -0.06462813	      0.88296912	     -0.00069144	     -0.21955297	     -0.00507569	     -0.00127675	     19.80128364
      0.14770055	     -0.06275643	     -0.00085973	     -0.20389448	     -0.06463620	      0.88296711	     -0.00069114	     -0.21958236	     -0.00505326	     -0.00124862	     19.49964470
      0.14929410	     -0.06281630	     -0.00085676	     -0.20395468	     -0.06464424	      0.88296514	     -0.00069084	     -0.21961087	     -0.00503057	     -0.00121660	     19.25901899
      0.15072432	     -0.06287082	     -0.00085758	     -0.20400944	     -0.06465142	      0.88296342	     -0.00069059	     -0.21963569	     -0.00500955	     -0.00118459	     19.00419720
      0.15215454	     -0.06292075	     -0.00085568	     -0.20405966	     -0.06465857	      0.88296175	     -0.00069035	     -0.21965984	     -0.00498823	     -0.00115033	     18.78405425
      0.15358476	     -0.06297100	     -0.00085577	     -0.20411017	     -0.06466569	      0.88296013	     -0.00069011	     -0.21968330	     -0.00496632	     -0.00111384	     18.54433325
      0.15540371	     -0.06303112	     -0.00085394	     -0.20417066	     -0.06467469	      0.88295815	     -0.00068983	     -0.21971226	     -0.00493803	     -0.00106548	     18.34156467
      0.15687963	     -0.06308031	     -0.00085489	     -0.20422011	     -0.06468196	      0.88295661	     -0.00068962	     -0.21973503	     -0.00491398	     -0.00102423	     18.02828483
      0.15835555	     -0.06312460	     -0.00085310	     -0.20426472	     -0.06468920	      0.88295513	     -0.00068941	     -0.21975722	     -0.00488978	     -0.00098264	     17.86562666
      0.15983147	     -0.06317060	     -0.00085338	     -0.20431100	     -0.06469640	      0.88295371	     -0.00068922	     -0.21977882	     -0.00486466	     -0.00094040	     17.62068200
      0.16130739	     -0.06321360	     -0.00085199	     -0.20435431	     -0.06470356	      0.88295235	     -0.00068903	     -0.21979993	     -0.00483917	     -0.00089839	     17.46082529
      0.16314444	     -0.06326916	     -0.00085230	     -0.20441024	     -0.06471242	      0.88295075	     -0.00068881	     -0.21982552	     -0.00480589	     -0.00084634	     17.09735685
      0.16458973	     -0.06330504	     -0.00084978	     -0.20444647	     -0.06471934	      0.88294956	     -0.00068865	     -0.21984519	     -0.00477952	     -0.00080626	     17.02769335
      0.16603502	     -0.06334307	     -0.00084959	     -0.20448481	     -0.06472623	      0.88294842	     -0.00068850	     -0.21986435	     -0.00475229	     -0.00076741	     16.89428785
      0.16748031	     -0.06337440	     -0.00084726	     -0.20451649	     -0.06473308	      0.88294734	     -0.00068836	     -0.21988302	     -0.00472427	     -0.00072964	     16.69495446
      0.16928357	     -0.06340889	     -0.00084584	     -0.20455139	     -0.06474157	      0.88294606	     -0.00068819	     -0.21990541	     -0.00468923	     -0.00068512	     16.67334627
      0.17082907	     -0.06342882	     -0.00084217	     -0.20457173	     -0.06474879	      0.88294503	     -0.00068806	     -0.21992374	     -0.00465800	     -0.00064819	     16.36425320
      0.17237456	     -0.06344471	     -0.00084149	     -0.20458796	     -0.06475597	      0.88294406	     -0.00068794	     -0.21994110	     -0.00462763	     -0.00061375	     16.42943886
      0.17392005	     -0.06345219	     -0.00083791	     -0.20459583	     -0.06476310	      0.88294313	     -0.00068783	     -0.21995746	     -0.00459663	     -0.00058069	     16.18145220
      0.17546554	     -0.06345630	     -0.00083744	     -0.20460026	     -0.06477018	      0.88294226	     -0.00068772	     -0.21997271	     -0.00456671	     -0.00054984	     16.23414556
      0.17701104	     -0.06345463	     -0.00083409	     -0.20459896	     -0.06477721	      0.88294143	     -0.00068763	     -0.21998692	     -0.00453644	     -0.00052076	     16.03646076
      0.17855653	     -0.06345231	     -0.00083390	     -0.20459695	     -0.06478420	      0.88294065	     -0.00068755	     -0.22000009	     -0.00450694	     -0.00049423	     16.09103970
      0.18010202	     -0.06344532	     -0.00083086	     -0.20459031	     -0.06479114	      0.88293991	     -0.00068748	     -0.22001230	     -0.00447676	     -0.00046976	     15.90028526
      0.18164751	     -0.06343764	     -0.00083102	     -0.20458293	     -0.06479804	      0.88293920	     -0.00068741	     -0.22002356	     -0.00444715	     -0.00044829	     15.99181216
      0.18319300	     -0.06342634	     -0.00082843	     -0.20457197	     -0.06480489	      0.88293852	     -0.00068735	     -0.22003394	     -0.00441661	     -0.00042944	     15.85589108
      0.18473850	     -0.06341507	     -0.00082904	     -0.20456098	     -0.06481169	      0.88293787	     -0.00068730	     -0.22004344	     -0.00438635	     -0.00041396	     15.96624620
      0.18628399	     -0.06340062	     -0.00082697	     -0.20454685	     -0.06481844	      0.88293724	     -0.00068726	     -0.22005214	     -0.00435498	     -0.00040120	     15.83825368
      0.18782948	     -0.06338593	     -0.00082801	     -0.20453243	     -0.06482515	      0.88293663	     -0.00068722	     -0.22006003	     -0.00432397	     -0.00039190	     15.97339732
      0.18937497	     -0.06336868	     -0.00082630	     -0.20451552	     -0.06483181	      0.88293602	     -0.00068719	     -0.22006717	     -0.00429192	     -0.00038542	     15.89321272
      0.19092047	     -0.06335132	     -0.00082748	     -0.20449843	     -0.06483842	      0.88293543	     -0.00068716	     -0.22007358	     -0.00426024	     -0.00038223	     16.03661601
      0.19246596	     -0.06333133	     -0.00082579	     -0.20447877	     -0.06484498	      0.88293484	     -0.00068713	     -0.22007931	     -0.00422764	     -0.00038142	     15.95470336
      0.19401145	     -0.06331063	     -0.00082683	     -0.20445835	     -0.06485148	      0.88293425	     -0.00068711	     -0.22008435	     -0.00419568	     -0.00038351	     16.11623068
      0.19555694	     -0.06328748	     -0.00082493	     -0.20443554	     -0.06485794	      0.88293366	     -0.00068708	     -0.22008875	     -0.00416300	     -0.00038756	     16.06654781
      0.19710243	     -0.06326324	     -0.00082565	     -0.20441158	     -0.06486435	      0.88293305	     -0.00068706	     -0.22009250	     -0.00413106	     -0.00039387	     16.23583797
      0.19864793	     -0.06323586	     -0.00082333	     -0.20438454	     -0.06487071	      0.88293244	     -0.00068704	     -0.22009564	     -0.00409854	     -0.00040131	     16.17928833
      0.20019342	     -0.06320617	     -0.00082359	     -0.20435515	     -0.06487702	      0.88293181	     -0.00068702	     -0.22009813	     -0.00406702	     -0.00041023	     16.36676730
      0.20173891	     -0.06317301	     -0.00082070	     -0.20432234	     -0.06488328	      0.88293117	     -0.00068700	     -0.22009997	     -0.00403506	     -0.00041953	     16.32835417
      0.20328440	     -0.06313694	     -0.00082042	     -0.20428658	     -0.06488950	      0.88293051	     -0.00068697	     -0.22010114	     -0.00400418	     -0.00042951	     16.52908421
      0.20482990	     -0.06309703	     -0.00081693	     -0.20424702	     -0.06489566	      0.88292984	     -0.00068695	     -0.22010162	     -0.00397288	     -0.00043903	     16.48395230
      0.20637539	     -0.06305349	     -0.00081624	     -0.20420378	     -0.06490178	      0.88292916	     -0.00068692	     -0.22010139	     -0.00394281	     -0.00044850	     16.71172774
      0.20792088	     -0.06300620	     -0.00081220	     -0.20415685	     -0.06490785	      0.88292846	     -0.00068689	     -0.22010044	     -0.00391239	     -0.00045684	     16.67757376
      0.20946637	     -0.06295535	     -0.00081124	     -0.20410629	     -0.06491387	      0.88292774	     -0.00068686	     -0.22009873	     -0.00388326	     -0.00046445	     16.92405339
      0.21101186	     -0.06290120	     -0.00080677	     -0.20405250	     -0.06491985	      0.88292702	     -0.00068682	     -0.22009627	     -0.00385380	     -0.00047027	     16.87636924
      0.21255736	     -0.06284407	     -0.00080592	     -0.20399565	     -0.06492578	      0.88292629	     -0.00068678	     -0.22009307	     -0.00382579	     -0.00047488	     17.15185350
      0.21394570	     -0.06279088	     -0.00080205	     -0.20394277	     -0.06493108	      0.88292563	     -0.00068674	     -0.22008957	     -0.00380036	     -0.00047722	     17.12540702
      0.21533405	     -0.06273620	     -0.00080049	     -0.20388834	     -0.06493634	      0.88292497	     -0.00068670	     -0.22008551	     -0.00377591	     -0.00047834	     17.30144647
      0.21672240	     -0.06268031	     -0.00079780	     -0.20383272	     -0.06494156	      0.88292430	     -0.00068665	     -0.22008091	     -0.00375162	     -0.00047778	     17.36831488
      0.21863552	     -0.06260190	     -0.00079552	     -0.20375464	     -0.06494871	      0.88292339	     -0.00068658	     -0.22007376	     -0.00371932	     -0.00047486	     17.63348180
      0.22008578	     -0.06254193	     -0.00079238	     -0.20369495	     -0.06495408	      0.88292271	     -0.00068653	     -0.22006775	     -0.00369476	     -0.00047039	     17.60356073
      0.22153605	     -0.06248135	     -0.00079118	     -0.20363459	     -0.06495943	      0.88292203	     -0.00068646	     -0.22006129	     -0.00367129	     -0.00046481	     17.83686559
      0.22298631	     -0.06242125	     -0.00078883	     -0.20357473	     -0.06496473	      0.88292136	     -0.00068640	     -0.22005441	     -0.00364777	     -0.00045763	     17.89605348
      0.22476390	     -0.06234738	     -0.00078771	     -0.20350111	     -0.06497119	      0.88292055	     -0.00068631	     -0.22004546	     -0.00362002	     -0.00044746	     18.20948976
      0.22618590	     -0.06228838	     -0.00078516	     -0.20344234	     -0.06497632	      0.88291993	     -0.00068623	     -0.22003792	     -0.00359754	     -0.00043754	     18.17724064
      0.22760791	     -0.06222867	     -0.00078447	     -0.20338281	     -0.06498142	      0.88291931	     -0.00068615	     -0.22003006	     -0.00357613	     -0.00042701	     18.42975206
      0.22902992	     -0.06216949	     -0.00078264	     -0.20332383	     -0.06498649	      0.88291871	     -0.00068606	     -0.22002190	     -0.00355473	     -0.00041535	     18.51037749
      0.23083671	     -0.06209405	     -0.00078182	     -0.20324860	     -0.06499289	      0.88291797	     -0.00068593	     -0.22001113	     -0.00352872	     -0.00039972	     18.83899342
      0.23225518	     -0.06203535	     -0.00077957	     -0.20319010	     -0.06499788	      0.88291742	     -0.00068583	     -0.22000237	     -0.00350819	     -0.00038627	     18.81857593
      0.23367364	     -0.06197626	     -0.00077905	     -0.20313115	     -0.06500285	      0.88291688	     -0.00068572	     -0.21999338	     -0.00348880	     -0.00037275	     19.08723078
      0.23509211	     -0.06191826	     -0.00077739	     -0.20307332	     -0.06500778	      0.88291636	     -0.00068560	     -0.21998418	     -0.00346951	     -0.00035877	     19.17902353
      0.23689374	     -0.06184489	     -0.00077670	     -0.20300012	     -0.06501401	      0.88291573	     -0.00068544	     -0.21997223	     -0.00344620	     -0.00034122	     19.53674992
      0.23829986	     -0.06178860	     -0.00077454	     -0.20294399	     -0.06501884	      0.88291526	     -0.00068530	     -0.21996273	     -0.00342791	     -0.00032722	     19.53171063
      0.23970598	     -0.06173202	     -0.00077407	     -0.20288752	     -0.06502365	      0.88291481	     -0.00068515	     -0.21995308	     -0.00341070	     -0.00031385	     19.82412971
      0.24111210	     -0.06167648	     -0.00077247	     -0.20283212	     -0.06502844	      0.88291438	     -0.00068500	     -0.21994331	     -0.00339355	     -0.00030073	     19.94128923
      0.24292996	     -0.06160458	     -0.00077174	     -0.20276035	     -0.06503458	      0.88291385	     -0.00068479	     -0.21993051	     -0.00337248	     -0.00028485	     20.33504306
      0.24432485	     -0.06155022	     -0.00076949	     -0.20270612	     -0.06503928	      0.88291346	     -0.00068461	     -0.21992056	     -0.00335620	     -0.00027296	     20.35062611
      0.24571975	     -0.06149527	     -0.00076883	     -0.20265127	     -0.06504395	      0.88291308	     -0.00068443	     -0.21991051	     -0.00334092	     -0.00026204	     20.66621935
      0.24711464	     -0.06144097	     -0.00076708	     -0.20259708	     -0.06504860	      0.88291273	     -0.00068423	     -0.21990036	     -0.00332571	     -0.00025163	     20.80883344
      0.24895246	     -0.06136908	     -0.00076608	     -0.20252529	     -0.06505469	      0.88291227	     -0.00068396	     -0.21988684	     -0.00330687	     -0.00023928	     21.24075537
      0.25033451	     -0.06131545	     -0.00076374	     -0.20247177	     -0.06505925	      0.88291195	     -0.00068374	     -0.21987657	     -0.00329278	     -0.00023050	     21.28339542
      0.25171657	     -0.06126114	     -0.00076300	     -0.20241752	     -0.06506379	      0.88291164	     -0.00068351	     -0.21986619	     -0.00327986	     -0.00022278	     21.62514510
      0.25338603	     -0.06119654	     -0.00076061	     -0.20235302	     -0.06506926	      0.88291127	     -0.00068322	     -0.21985354	     -0.00326469	     -0.00021431	     21.79781384
      0.25486198	     -0.06113926	     -0.00076016	     -0.20229578	     -0.06507407	      0.88291096	     -0.00068295	     -0.21984227	     -0.00325267	     -0.00020809	     22.23267507
      0.25633794	     -0.06108349	     -0.00075778	     -0.20224008	     -0.06507886	      0.88291066	     -0.00068267	     -0.21983093	     -0.00324089	     -0.00020252	     22.34311508
      0.25781389	     -0.06102790	     -0.00075736	     -0.20218451	     -0.06508363	      0.88291036	     -0.00068237	     -0.21981956	     -0.00323053	     -0.00019827	     22.79550797
      0.25928985	     -0.06097431	     -0.00075504	     -0.20213096	     -0.06508840	      0.88291007	     -0.00068206	     -0.21980818	     -0.00322042	     -0.00019479	     22.93857584
      0.26076580	     -0.06092146	     -0.00075465	     -0.20207812	     -0.06509314	      0.88290979	     -0.00068173	     -0.21979683	     -0.00321158	     -0.00019259	     23.39933355
      0.26224176	     -0.06087094	     -0.00075241	     -0.20202762	     -0.06509788	      0.88290950	     -0.00068139	     -0.21978555	     -0.00320287	     -0.00019116	     23.56164099
      0.26371772	     -0.06082159	     -0.00075216	     -0.20197826	     -0.06510260	      0.88290922	     -0.00068104	     -0.21977438	     -0.00319525	     -0.00019096	     24.03937442
      0.26519367	     -0.06077504	     -0.00075001	     -0.20193172	     -0.06510731	      0.88290894	     -0.00068067	     -0.21976335	     -0.00318762	     -0.00019145	     24.21295100
      0.26666963	     -0.06073030	     -0.00074981	     -0.20188695	     -0.06511201	      0.88290866	     -0.00068029	     -0.21975251	     -0.00318088	     -0.00019299	     24.70545106
      0.26814558	     -0.06068849	     -0.00074764	     -0.20184515	     -0.06511670	      0.88290837	     -0.00067989	     -0.21974190	     -0.00317393	     -0.00019503	     24.88145098
      0.26962154	     -0.06064841	     -0.00074750	     -0.20180502	     -0.06512138	      0.88290808	     -0.00067948	     -0.21973155	     -0.00316767	     -0.00019798	     25.38716098
      0.27109749	     -0.06061133	     -0.00074525	     -0.20176794	     -0.06512605	      0.88290778	     -0.00067905	     -0.21972150	     -0.00316102	     -0.00020125	     25.55532921
      0.27257345	     -0.06057614	     -0.00074515	     -0.20173271	     -0.06513071	      0.88290748	     -0.00067861	     -0.21971180	     -0.00315492	     -0.00020525	     26.06769209
      0.27404941	     -0.06054342	     -0.00074254	     -0.20170000	     -0.06513536	      0.88290718	     -0.00067815	     -0.21970246	     -0.00314829	     -0.00020940	     26.21818369
      0.27552536	     -0.06051226	     -0.00074262	     -0.20166879	     -0.06514000	      0.88290687	     -0.00067768	     -0.21969356	     -0.00314215	     -0.00021404	     26.73730367
      0.27700132	     -0.06048474	     -0.00073978	     -0.20164128	     -0.06514464	      0.88290655	     -0.00067719	     -0.21968514	     -0.00313540	     -0.00021861	     26.86138523
      0.27847727	     -0.06045954	     -0.00073918	     -0.20161604	     -0.06514926	      0.88290622	     -0.00067669	     -0.21967726	     -0.00312911	     -0.00022345	     27.39048667
      0.27995323	     -0.06043787	     -0.00073582	     -0.20159439	     -0.06515387	      0.88290589	     -0.00067617	     -0.21966990	     -0.00312214	     -0.00022814	     27.48306553
      0.28142918	     -0.06041969	     -0.00073543	     -0.20157617	     -0.06515847	      0.88290555	     -0.00067564	     -0.21966312	     -0.00311558	     -0.00023321	     28.02326052
      0.28290514	     -0.06040657	     -0.00073205	     -0.20156306	     -0.06516307	      0.88290520	     -0.00067509	     -0.21965697	     -0.00310824	     -0.00023830	     28.06727415
      0.28438109	     -0.06039796	     -0.00073192	     -0.20155441	     -0.06516765	      0.88290484	     -0.00067454	     -0.21965154	     -0.00310122	     -0.00024404	     28.61968337
      0.28585705	     -0.06039521	     -0.00072839	     -0.20155169	     -0.06517222	      0.88290448	     -0.00067396	     -0.21964689	     -0.00309323	     -0.00025013	     28.60264564
      0.28733301	     -0.06039841	     -0.00072854	     -0.20155484	     -0.06517678	      0.88290410	     -0.00067338	     -0.21964316	     -0.00308548	     -0.00025720	     29.17523719
      0.28864325	     -0.06040746	     -0.00072562	     -0.20156392	     -0.06518082	      0.88290376	     -0.00067285	     -0.21964069	     -0.00307763	     -0.00026406	     29.13773557
      0.28995349	     -0.06042157	     -0.00072494	     -0.20157801	     -0.06518485	      0.88290341	     -0.00067231	     -0.21963906	     -0.00306960	     -0.00027196	     29.46357145
      0.29157775	     -0.06044632	     -0.00072279	     -0.20160278	     -0.06518982	      0.88290296	     -0.00067163	     -0.21963828	     -0.00305848	     -0.00028314	     29.59853675
      0.29320201	     -0.06047796	     -0.00072276	     -0.20163440	     -0.06519478	      0.88290249	     -0.00067094	     -0.21963891	     -0.00304648	     -0.00029628	     30.06615249
      0.29454489	     -0.06050912	     -0.00072062	     -0.20166560	     -0.06519887	      0.88290209	     -0.00067035	     -0.21964049	     -0.00303517	     -0.00030851	     30.00968643
      0.29588778	     -0.06054453	     -0.00072064	     -0.20170101	     -0.06520293	      0.88290166	     -0.00066976	     -0.21964304	     -0.00302320	     -0.00032223	     30.30574447
      0.29751651	     -0.06059338	     -0.00071926	     -0.20174990	     -0.06520784	      0.88290112	     -0.00066903	     -0.21964743	     -0.00300703	     -0.00034065	     30.34603776
      0.29914525	     -0.06064794	     -0.00072058	     -0.20180446	     -0.06521273	      0.88290055	     -0.00066829	     -0.21965324	     -0.00298958	     -0.00036116	     30.78650446
      0.30044526	     -0.06069561	     -0.00071926	     -0.20185220	     -0.06521660	      0.88290007	     -0.00066769	     -0.21965887	     -0.00297410	     -0.00037878	     30.62113218
      0.30174527	     -0.06074711	     -0.00072017	     -0.20190373	     -0.06522046	      0.88289957	     -0.00066709	     -0.21966539	     -0.00295787	     -0.00039763	     30.82566249
      0.30343837	     -0.06082063	     -0.00072033	     -0.20197732	     -0.06522545	      0.88289887	     -0.00066629	     -0.21967522	     -0.00293498	     -0.00042374	     30.80575312
      0.30513147	     -0.06090077	     -0.00072290	     -0.20205750	     -0.06523040	      0.88289813	     -0.00066548	     -0.21968658	     -0.00291062	     -0.00045159	     31.17103841
      0.30640555	     -0.06096535	     -0.00072261	     -0.20212216	     -0.06523409	      0.88289754	     -0.00066486	     -0.21969614	     -0.00289076	     -0.00047342	     30.93103435
      0.30767962	     -0.06103344	     -0.00072444	     -0.20219031	     -0.06523776	      0.88289692	     -0.00066424	     -0.21970655	     -0.00287017	     -0.00049601	     31.05060918
      0.30944184	     -0.06113304	     -0.00072575	     -0.20229003	     -0.06524280	      0.88289602	     -0.00066337	     -0.21972233	     -0.00283986	     -0.00052814	     30.97283675
      0.31120406	     -0.06123819	     -0.00072918	     -0.20239528	     -0.06524777	      0.88289506	     -0.00066248	     -0.21973966	     -0.00280786	     -0.00056115	     31.27479760
      0.31243572	     -0.06131465	     -0.00072896	     -0.20247186	     -0.06525122	      0.88289436	     -0.00066186	     -0.21975266	     -0.00278393	     -0.00058440	     30.97991340
      0.31366737	     -0.06139331	     -0.00073060	     -0.20255064	     -0.06525463	      0.88289362	     -0.00066123	     -0.21976636	     -0.00275928	     -0.00060775	     31.02770287
      0.31554238	     -0.06151818	     -0.00073211	     -0.20267571	     -0.06525977	      0.88289245	     -0.00066027	     -0.21978857	     -0.00271974	     -0.00064301	     30.90100247
      0.31710689	     -0.06162673	     -0.00073448	     -0.20278442	     -0.06526399	      0.88289142	     -0.00065945	     -0.21980831	     -0.00268513	     -0.00067199	     30.98463456
      0.31867139	     -0.06173879	     -0.00073486	     -0.20289670	     -0.06526817	      0.88289035	     -0.00065863	     -0.21982912	     -0.00264853	     -0.00070025	     30.73943317
      0.32023590	     -0.06185437	     -0.00073773	     -0.20301248	     -0.06527228	      0.88288923	     -0.00065780	     -0.21985094	     -0.00261056	     -0.00072770	     30.91216499
      0.32163414	     -0.06196050	     -0.00073753	     -0.20311886	     -0.06527591	      0.88288820	     -0.00065705	     -0.21987127	     -0.00257470	     -0.00075121	     30.59992820
      0.32303238	     -0.06206894	     -0.00073955	     -0.20322751	     -0.06527948	      0.88288713	     -0.00065630	     -0.21989235	     -0.00253771	     -0.00077375	     30.65435975
      0.32443062	     -0.06217852	     -0.00074007	     -0.20333735	     -0.06528300	      0.88288603	     -0.00065554	     -0.21991413	     -0.00249898	     -0.00079505	     30.47396087
      0.32624698	     -0.06232227	     -0.00074221	     -0.20348145	     -0.06528749	      0.88288456	     -0.00065455	     -0.21994336	     -0.00244659	     -0.00082070	     30.49028964
      0.32768908	     -0.06243734	     -0.00074190	     -0.20359684	     -0.06529099	      0.88288337	     -0.00065376	     -0.21996723	     -0.00240286	     -0.00083915	     30.18627279
      0.32913117	     -0.06255241	     -0.00074359	     -0.20371222	     -0.06529442	      0.88288215	     -0.00065296	     -0.21999165	     -0.00235783	     -0.00085580	     30.20036777
      0.33057327	     -0.06266906	     -0.00074400	     -0.20382922	     -0.06529779	      0.88288090	     -0.00065216	     -0.22001661	     -0.00231096	     -0.00087037	     29.94878859
      0.33235438	     -0.06281510	     -0.00074641	     -0.20397568	     -0.06530185	      0.88287934	     -0.00065117	     -0.22004816	     -0.00225109	     -0.00088556	     29.93867580
      0.33378648	     -0.06293388	     -0.00074637	     -0.20409486	     -0.06530504	      0.88287806	     -0.00065037	     -0.22007408	     -0.00220075	     -0.00089536	     29.58341875
      0.33521858	     -0.06305390	     -0.00074833	     -0.20421525	     -0.06530816	      0.88287677	     -0.00064957	     -0.22010044	     -0.00214904	     -0.00090295	     29.56069633
      0.33665067	     -0.06317404	     -0.00074901	     -0.20433580	     -0.06531120	      0.88287548	     -0.00064877	     -0.22012720	     -0.00209538	     -0.00090816	     29.30374982
      0.33849811	     -0.06332972	     -0.00075170	     -0.20449201	     -0.06531500	      0.88287379	     -0.00064773	     -0.22016225	     -0.00202393	     -0.00091146	     29.23795758
      0.33993831	     -0.06345162	     -0.00075197	     -0.20461438	     -0.06531787	      0.88287248	     -0.00064692	     -0.22018996	     -0.00196596	     -0.00091127	     28.84312188
      0.34137851	     -0.06357414	     -0.00075443	     -0.20473734	     -0.06532066	      0.88287117	     -0.00064611	     -0.22021797	     -0.00190663	     -0.00090881	     28.77754373
      0.34281872	     -0.06369676	     -0.00075564	     -0.20486045	     -0.06532336	      0.88286986	     -0.00064530	     -0.22024628	     -0.00184537	     -0.00090402	     28.47680722
      0.34470228	     -0.06385732	     -0.00075906	     -0.20502164	     -0.06532676	      0.88286817	     -0.00064425	     -0.22028370	     -0.00176296	     -0.00089449	     28.36126784
      0.34614511	     -0.06397983	     -0.00075980	     -0.20514468	     -0.06532926	      0.88286689	     -0.00064344	     -0.22031265	     -0.00169754	     -0.00088469	     27.92311823
      0.34758794	     -0.06410163	     -0.00076256	     -0.20526701	     -0.06533166	      0.88286562	     -0.00064264	     -0.22034178	     -0.00163077	     -0.00087298	     27.82555047
      0.34903077	     -0.06422201	     -0.00076401	     -0.20538794	     -0.06533397	      0.88286437	     -0.00064184	     -0.22037106	     -0.00156211	     -0.00085934	     27.50328208
      0.35096075	     -0.06438079	     -0.00076763	     -0.20554747	     -0.06533689	      0.88286273	     -0.00064077	     -0.22041035	     -0.00146796	     -0.00083836	     27.35111394
      0.35240821	     -0.06449783	     -0.00076847	     -0.20566513	     -0.06533896	      0.88286153	     -0.00063997	     -0.22043986	     -0.00139515	     -0.00082056	     26.88801770
      0.35385568	     -0.06461364	     -0.00077141	     -0.20578154	     -0.06534093	      0.88286035	     -0.00063918	     -0.22046934	     -0.00132116	     -0.00080121	     26.76317011
      0.35560786	     -0.06475151	     -0.00077324	     -0.20592019	     -0.06534316	      0.88285897	     -0.00063823	     -0.22050497	     -0.00122931	     -0.00077567	     26.29751482
      0.35736005	     -0.06488706	     -0.00077776	     -0.20605648	     -0.06534523	      0.88285764	     -0.00063728	     -0.22054046	     -0.00113589	     -0.00074807	     26.30545750
      0.35868382	     -0.06498703	     -0.00077818	     -0.20615708	     -0.06534669	      0.88285666	     -0.00063657	     -0.22056712	     -0.00106348	     -0.00072581	     25.76765503
      0.36000759	     -0.06508544	     -0.00078079	     -0.20625611	     -0.06534805	      0.88285572	     -0.00063587	     -0.22059363	     -0.00099039	     -0.00070260	     25.60628773
      0.36191029	     -0.06522361	     -0.00078345	     -0.20639518	     -0.06534983	      0.88285441	     -0.00063487	     -0.22063139	     -0.00088331	     -0.00066761	     25.17173129
      0.36356699	     -0.06534035	     -0.00078728	     -0.20651271	     -0.06535122	      0.88285333	     -0.00063400	     -0.22066388	     -0.00078867	     -0.00063581	     25.02609085
      0.36522369	     -0.06545254	     -0.00078894	     -0.20662575	     -0.06535245	      0.88285231	     -0.00063315	     -0.22069593	     -0.00069217	     -0.00060279	     24.51938552
      0.36688039	     -0.06555997	     -0.00079382	     -0.20673397	     -0.06535351	      0.88285134	     -0.00063230	     -0.22072742	     -0.00059486	     -0.00056876	     24.50923429
      0.36832316	     -0.06564912	     -0.00079547	     -0.20682388	     -0.06535431	      0.88285054	     -0.00063157	     -0.22075431	     -0.00050853	     -0.00053812	     23.99777760
      0.36976592	     -0.06573512	     -0.00079976	     -0.20691060	     -0.06535498	      0.88284978	     -0.00063085	     -0.22078065	     -0.00042180	     -0.00050670	     23.86983709
      0.37151118	     -0.06583390	     -0.00080330	     -0.20701029	     -0.06535562	      0.88284893	     -0.00063000	     -0.22081173	     -0.00031551	     -0.00046760	     23.44921705
      0.37325643	     -0.06592642	     -0.00080923	     -0.20710370	     -0.06535608	      0.88284815	     -0.00062915	     -0.22084185	     -0.00020863	     -0.00042744	     23.38553060
      0.37471710	     -0.06599807	     -0.00081156	     -0.20717614	     -0.06535632	      0.88284755	     -0.00062845	     -0.22086623	     -0.00011800	     -0.00039286	     22.93605226
      0.37617777	     -0.06606470	     -0.00081621	     -0.20724354	     -0.06535642	      0.88284700	     -0.00062776	     -0.22088977	     -0.00002731	     -0.00035753	     22.82546637
      0.37794227	     -0.06613644	     -0.00081949	     -0.20731625	     -0.06535638	      0.88284641	     -0.00062694	     -0.22091698	      0.00008309	     -0.00031359	     22.45595769
      0.37970677	     -0.06620062	     -0.00082460	     -0.20738138	     -0.06535613	      0.88284590	     -0.00062613	     -0.22094276	      0.00019330	     -0.00026819	     22.40102840
      0.38113783	     -0.06624774	     -0.00082585	     -0.20742932	     -0.06535579	      0.88284554	     -0.00062549	     -0.22096261	      0.00028323	     -0.00023018	     21.99527658
      0.38256888	     -0.06629150	     -0.00082925	     -0.20747387	     -0.06535532	      0.88284524	     -0.00062485	     -0.22098148	      0.00037266	     -0.00019131	     21.87448851
      0.38438802	     -0.06634185	     -0.00083181	     -0.20752524	     -0.06535454	      0.88284494	     -0.00062406	     -0.22100409	      0.00048645	     -0.00014075	     21.54256240
      0.38620716	     -0.06638749	     -0.00083672	     -0.20757187	     -0.06535355	      0.88284473	     -0.00062328	     -0.22102514	      0.00059946	     -0.00008930	     21.48860341
      0.38760519	     -0.06641857	     -0.00083757	     -0.20760376	     -0.06535265	      0.88284463	     -0.00062269	     -0.22104029	      0.00068655	     -0.00004923	     21.13516561
      0.38900322	     -0.06644709	     -0.00084058	     -0.20763306	     -0.06535163	      0.88284459	     -0.00062211	     -0.22105454	      0.00077294	     -0.00000900	     21.02454583
      0.39089141	     -0.06648045	     -0.00084303	     -0.20766749	     -0.06535006	      0.88284463	     -0.00062135	     -0.22107238	      0.00088939	      0.00004548	     20.73757645
      0.39277960	     -0.06650864	     -0.00084780	     -0.20769672	     -0.06534827	      0.88284476	     -0.00062060	     -0.22108861	      0.00100470	      0.00009974	     20.70638264
      0.39412695	     -0.06652455	     -0.00084821	     -0.20771341	     -0.06534687	      0.88284492	     -0.00062008	     -0.22109921	      0.00108703	      0.00013834	     20.37967362
      0.39547430	     -0.06653774	     -0.00085068	     -0.20772735	     -0.06534535	      0.88284514	     -0.00061957	     -0.22110899	      0.00116852	      0.00017658	     20.27899637
      0.39747141	     -0.06655064	     -0.00085289	     -0.20774138	     -0.06534289	      0.88284554	     -0.00061882	     -0.22112195	      0.00128862	      0.00023261	     20.02481045
      0.39915071	     -0.06655517	     -0.00085597	     -0.20774683	     -0.06534064	      0.88284597	     -0.00061822	     -0.22113141	      0.00138843	      0.00027890	     19.95382894
      0.40083001	     -0.06655223	     -0.00085666	     -0.20774485	     -0.06533823	      0.88284648	     -0.00061763	     -0.22113952	      0.00148772	      0.00032450	     19.68838117
      0.40250931	     -0.06654248	     -0.00086000	     -0.20773601	     -0.06533565	      0.88284706	     -0.00061706	     -0.22114620	      0.00158549	      0.00036928	     19.70086027
      0.40418860	     -0.06652450	     -0.00085942	     -0.20771900	     -0.06533290	      0.88284772	     -0.00061650	     -0.22115144	      0.00168276	      0.00041350	     19.37369607
      0.40560195	     -0.06650470	     -0.00086245	     -0.20769995	     -0.06533047	      0.88284833	     -0.00061605	     -0.22115469	      0.00176303	      0.00045013	     19.40831951
      0.40701529	     -0.06647925	     -0.00086295	     -0.20767529	     -0.06532792	      0.88284899	     -0.00061560	     -0.22115688	      0.00184272	      0.00048641	     19.23737197
      0.40885249	     -0.06643952	     -0.00086517	     -0.20763653	     -0.06532444	      0.88284993	     -0.00061505	     -0.22115812	      0.00194447	      0.00053291	     19.17091762
      0.41068969	     -0.06639149	     -0.00086497	     -0.20758951	     -0.06532078	      0.88285095	     -0.00061452	     -0.22115759	      0.00204470	      0.00057882	     18.92324131
      0.41210297	     -0.06635026	     -0.00086759	     -0.20754899	     -0.06531783	      0.88285179	     -0.00061413	     -0.22115596	      0.00211997	      0.00061364	     18.95820096
      0.41351625	     -0.06630380	     -0.00086787	     -0.20750328	     -0.06531479	      0.88285269	     -0.00061375	     -0.22115330	      0.00219432	      0.00064820	     18.81790430
      0.41538896	     -0.06623611	     -0.00086980	     -0.20743653	     -0.06531059	      0.88285394	     -0.00061327	     -0.22114817	      0.00229058	      0.00069347	     18.77176890
      0.41726167	     -0.06616056	     -0.00086909	     -0.20736195	     -0.06530621	      0.88285528	     -0.00061281	     -0.22114124	      0.00238480	      0.00073822	     18.54653368
      0.41859753	     -0.06610396	     -0.00087173	     -0.20730596	     -0.06530298	      0.88285629	     -0.00061251	     -0.22113522	      0.00245000	      0.00076966	     18.59606478
      0.41993339	     -0.06604350	     -0.00087213	     -0.20724615	     -0.06529966	      0.88285734	     -0.00061221	     -0.22112833	      0.00251420	      0.00080080	     18.49875563
      0.42192894	     -0.06594830	     -0.00087401	     -0.20715187	     -0.06529455	      0.88285898	     -0.00061180	     -0.22111645	      0.00260733	      0.00084654	     18.45269079
      0.42359433	     -0.06586343	     -0.00087413	     -0.20706777	     -0.06529015	      0.88286042	     -0.00061148	     -0.22110512	      0.00268281	      0.00088396	     18.32887921
      0.42525972	     -0.06577539	     -0.00087653	     -0.20698044	     -0.06528562	      0.88286193	     -0.00061118	     -0.22109253	      0.00275576	      0.00092052	     18.35559738
      0.42692512	     -0.06568192	     -0.00087587	     -0.20688770	     -0.06528097	      0.88286349	     -0.00061090	     -0.22107871	      0.00282679	      0.00095627	     18.20891192
      0.42841658	     -0.06559611	     -0.00087839	     -0.20680249	     -0.06527671	      0.88286494	     -0.00061067	     -0.22106528	      0.00288802	      0.00098741	     18.25707584
      0.42990805	     -0.06550574	     -0.00087816	     -0.20671274	     -0.06527235	      0.88286643	     -0.00061046	     -0.22105090	      0.00294757	      0.00101781	     18.16346440
      0.43139951	     -0.06541308	     -0.00087966	     -0.20662064	     -0.06526791	      0.88286797	     -0.00061027	     -0.22103556	      0.00300492	      0.00104737	     18.16879857
      0.43328463	     -0.06529051	     -0.00087944	     -0.20649881	     -0.06526218	      0.88286998	     -0.00061005	     -0.22101482	      0.00307470	      0.00108354	     18.09171175
      0.43478329	     -0.06519116	     -0.00088155	     -0.20639997	     -0.06525754	      0.88287163	     -0.00060990	     -0.22099727	      0.00312757	      0.00111123	     18.13052268
      0.43628195	     -0.06508789	     -0.00088106	     -0.20629724	     -0.06525281	      0.88287331	     -0.00060977	     -0.22097882	      0.00317850	      0.00113803	     18.07194703
      0.43778061	     -0.06498338	     -0.00088232	     -0.20619322	     -0.06524801	      0.88287504	     -0.00060966	     -0.22095948	      0.00322711	      0.00116386	     18.08590403
      0.43966386	     -0.06484736	     -0.00088168	     -0.20605782	     -0.06524188	      0.88287726	     -0.00060954	     -0.22093398	      0.00328521	      0.00119490	     18.04773286
      0.44112319	     -0.06474100	     -0.00088358	     -0.20595189	     -0.06523705	      0.88287902	     -0.00060947	     -0.22091330	      0.00332765	      0.00121784	     18.08307344
      0.44258252	     -0.06463077	     -0.00088294	     -0.20584210	     -0.06523217	      0.88288081	     -0.00060942	     -0.22089186	      0.00336807	      0.00123975	     18.06269533
      0.44433794	     -0.06449745	     -0.00088432	     -0.20570925	     -0.06522621	      0.88288301	     -0.00060939	     -0.22086505	      0.00341369	      0.00126472	     18.09380731
      0.44591382	     -0.06437373	     -0.00088296	     -0.20558597	     -0.06522080	      0.88288502	     -0.00060938	     -0.22084011	      0.00345200	      0.00128571	     18.09194895
      0.44748971	     -0.06425091	     -0.00088472	     -0.20546350	     -0.06521534	      0.88288706	     -0.00060939	     -0.22081432	      0.00348768	      0.00130541	     18.12213833
      0.44906559	     -0.06412351	     -0.00088291	     -0.20533650	     -0.06520981	      0.88288914	     -0.00060942	     -0.22078777	      0.00352081	      0.00132361	     18.14549542
      0.45064147	     -0.06399842	     -0.00088471	     -0.20521172	     -0.06520424	      0.88289123	     -0.00060948	     -0.22076042	      0.00355131	      0.00134044	     18.17854882
      0.45221735	     -0.06386813	     -0.00088223	     -0.20508179	     -0.06519862	      0.88289336	     -0.00060955	     -0.22073237	      0.00357924	      0.00135566	     18.22314458
      0.45379323	     -0.06374209	     -0.00088428	     -0.20495599	     -0.06519296	      0.88289551	     -0.00060964	     -0.22070359	      0.00360463	      0.00136937	     18.25376664
      0.45519103	     -0.06362597	     -0.00088185	     -0.20484015	     -0.06518791	      0.88289743	     -0.00060974	     -0.22067756	      0.00362503	      0.00138000	     18.29743448
      0.45658883	     -0.06351368	     -0.00088233	     -0.20472808	     -0.06518283	      0.88289936	     -0.00060986	     -0.22065106	      0.00364350	      0.00138928	     18.32636466
      0.45828609	     -0.06337604	     -0.00088050	     -0.20459070	     -0.06517663	      0.88290173	     -0.00061001	     -0.22061837	      0.00366329	      0.00139838	     18.40159989
      0.45998335	     -0.06324360	     -0.00088137	     -0.20445845	     -0.06517039	      0.88290411	     -0.00061019	     -0.22058519	      0.00368046	      0.00140524	     18.41830658
      0.46136783	     -0.06313235	     -0.00087849	     -0.20434740	     -0.06516529	      0.88290606	     -0.00061035	     -0.22055786	      0.00369232	      0.00140879	     18.51119204
      0.46275231	     -0.06302600	     -0.00087830	     -0.20424120	     -0.06516017	      0.88290801	     -0.00061053	     -0.22053029	      0.00370263	      0.00141069	     18.54246705
      0.46447183	     -0.06289263	     -0.00087566	     -0.20410801	     -0.06515379	      0.88291044	     -0.00061076	     -0.22049581	      0.00371303	      0.00141033	     18.65962085
      0.46619135	     -0.06276571	     -0.00087601	     -0.20398121	     -0.06514740	      0.88291286	     -0.00061102	     -0.22046110	      0.00372132	      0.00140730	     18.66957369
      0.46751060	     -0.06266353	     -0.00087246	     -0.20387916	     -0.06514249	      0.88291471	     -0.00061122	     -0.22043439	      0.00372578	      0.00140286	     18.79851946
      0.46882984	     -0.06256691	     -0.00087162	     -0.20378262	     -0.06513757	      0.88291656	     -0.00061144	     -0.22040758	      0.00372910	      0.00139676	     18.85763539
      0.47062144	     -0.06243459	     -0.00086847	     -0.20365042	     -0.06513089	      0.88291905	     -0.00061175	     -0.22037110	      0.00373143	      0.00138568	     18.98725948
      0.47241304	     -0.06230915	     -0.00086828	     -0.20352503	     -0.06512420	      0.88292152	     -0.00061208	     -0.22033454	      0.00373162	      0.00137163	     19.05540717
      0.47365561	     -0.06221722	     -0.00086429	     -0.20343317	     -0.06511957	      0.88292322	     -0.00061231	     -0.22030922	      0.00373021	      0.00135998	     19.18334927
      0.47489818	     -0.06213066	     -0.00086290	     -0.20334664	     -0.06511493	      0.88292490	     -0.00061255	     -0.22028387	      0.00372791	      0.00134702	     19.25490189
      0.47681480	     -0.06199687	     -0.00085917	     -0.20321289	     -0.06510779	      0.88292746	     -0.00061294	     -0.22024486	      0.00372227	      0.00132429	     19.42544305
      0.47839047	     -0.06189156	     -0.00085756	     -0.20310757	     -0.06510193	      0.88292953	     -0.00061327	     -0.22021284	      0.00371607	      0.00130345	     19.49601608
      0.47996613	     -0.06178335	     -0.00085318	     -0.20299939	     -0.06509608	      0.88293157	     -0.00061361	     -0.22018096	      0.00370807	      0.00128050	     19.70509554
      0.48154180	     -0.06168362	     -0.00085229	     -0.20289961	     -0.06509025	      0.88293357	     -0.00061395	     -0.22014915	      0.00369903	      0.00125608	     19.73364845
      0.48292662	     -0.06159040	     -0.00084768	     -0.20280640	     -0.06508513	      0.88293529	     -0.00061426	     -0.22012137	      0.00368956	      0.00123311	     19.93964408
      0.48431144	     -0.06150456	     -0.00084606	     -0.20272050	     -0.06508003	      0.88293698	     -0.00061458	     -0.22009369	      0.00367932	      0.00120918	     20.01632135
      0.48569626	     -0.06141676	     -0.00084251	     -0.20263267	     -0.06507494	      0.88293864	     -0.00061490	     -0.22006618	      0.00366795	      0.00118419	     20.17015522
      0.48753000	     -0.06130687	     -0.00083983	     -0.20252268	     -0.06506823	      0.88294078	     -0.00061532	     -0.22002997	      0.00365157	      0.00114993	     20.29334925
      0.48892773	     -0.06122014	     -0.00083522	     -0.20243590	     -0.06506314	      0.88294237	     -0.00061565	     -0.22000261	      0.00363781	      0.00112283	     20.49621578
      0.49032545	     -0.06114002	     -0.00083316	     -0.20235569	     -0.06505806	      0.88294392	     -0.00061598	     -0.21997542	      0.00362342	      0.00109532	     20.57879315
      0.49172318	     -0.06105820	     -0.00082932	     -0.20227379	     -0.06505301	      0.88294543	     -0.00061632	     -0.21994845	      0.00360802	      0.00106724	     20.75180492
      0.49355194	     -0.06095795	     -0.00082638	     -0.20217339	     -0.06504643	      0.88294735	     -0.00061676	     -0.21991347	      0.00358687	      0.00103017	     20.86841638
      0.49491442	     -0.06087984	     -0.00082160	     -0.20209519	     -0.06504155	      0.88294873	     -0.00061708	     -0.21988770	      0.00356995	      0.00100219	     21.08786807
      0.49627689	     -0.06080822	     -0.00081925	     -0.20202345	     -0.06503670	      0.88295008	     -0.00061741	     -0.21986211	      0.00355256	      0.00097433	     21.17245191
      0.49795858	     -0.06071743	     -0.00081410	     -0.20193251	     -0.06503075	      0.88295169	     -0.00061781	     -0.21983087	      0.00352987	      0.00093985	     21.40871327
      0.49945455	     -0.06064362	     -0.00081196	     -0.20185853	     -0.06502548	      0.88295307	     -0.00061816	     -0.21980334	      0.00350911	      0.00090954	     21.47325883
      0.50095051	     -0.06056489	     -0.00080658	     -0.20177967	     -0.06502025	      0.88295441	     -0.00061851	     -0.21977613	      0.00348725	      0.00087932	     21.72090643
      0.50244648	     -0.06049540	     -0.00080456	     -0.20170998	     -0.06501505	      0.88295570	     -0.00061886	     -0.21974916	      0.00346498	      0.00084971	     21.77994853
      0.50394244	     -0.06041980	     -0.00079867	     -0.20163423	     -0.06500988	      0.88295695	     -0.00061920	     -0.21972253	      0.00344161	      0.00082045	     22.03775679
      0.50543840	     -0.06035458	     -0.00079703	     -0.20156880	     -0.06500475	      0.88295816	     -0.00061953	     -0.21969612	      0.00341783	      0.00079204	     22.08721365
      0.50693437	     -0.06028135	     -0.00079072	     -0.20149540	     -0.06499966	      0.88295932	     -0.00061986	     -0.21967007	      0.00339296	      0.00076418	     22.35758570
      0.50826508	     -0.06022604	     -0.00078916	     -0.20143987	     -0.06499516	      0.88296032	     -0.00062015	     -0.21964708	      0.00337052	      0.00074024	     22.39942200
      0.50959578	     -0.06016586	     -0.00078458	     -0.20137952	     -0.06499069	      0.88296129	     -0.00062042	     -0.21962435	      0.00334730	      0.00071688	     22.57829051
      0.51121068	     -0.06009897	     -0.00078127	     -0.20131237	     -0.06498530	      0.88296243	     -0.00062075	     -0.21959706	      0.00331850	      0.00068957	     22.70858538
      0.51282558	     -0.06002811	     -0.00077520	     -0.20124128	     -0.06497997	      0.88296352	     -0.00062107	     -0.21957013	      0.00328875	      0.00066325	     22.95277474
      0.51416099	     -0.05997596	     -0.00077382	     -0.20118888	     -0.06497559	      0.88296439	     -0.00062132	     -0.21954808	      0.00326369	      0.00064245	     23.01568579
      0.51549640	     -0.05992027	     -0.00076979	     -0.20113297	     -0.06497125	      0.88296524	     -0.00062156	     -0.21952634	      0.00323793	      0.00062239	     23.18070769
      0.51712859	     -0.05985869	     -0.00076670	     -0.20107107	     -0.06496599	      0.88296623	     -0.00062184	     -0.21950012	      0.00320573	      0.00059907	     23.31360150
      0.51876077	     -0.05979315	     -0.00076048	     -0.20100527	     -0.06496079	      0.88296719	     -0.00062211	     -0.21947437	      0.00317259	      0.00057686	     23.55022418
      0.52003840	     -0.05974910	     -0.00075939	     -0.20096094	     -0.06495675	      0.88296792	     -0.00062231	     -0.21945448	      0.00314618	      0.00056036	     23.61170692
      0.52131602	     -0.05970202	     -0.00075556	     -0.20091361	     -0.06495275	      0.88296862	     -0.00062249	     -0.21943492	      0.00311912	      0.00054448	     23.76438210
      0.52301594	     -0.05964579	     -0.00075211	     -0.20085701	     -0.06494748	      0.88296953	     -0.00062272	     -0.21940936	      0.00308226	      0.00052443	     23.91728240
      0.52471587	     -0.05958701	     -0.00074571	     -0.20079790	     -0.06494227	      0.88297041	     -0.00062293	     -0.21938438	      0.00304422	      0.00050542	     24.16035806
      0.52594562	     -0.05955238	     -0.00074460	     -0.20076297	     -0.06493854	      0.88297102	     -0.00062306	     -0.21936661	      0.00301614	      0.00049226	     24.23487400
      0.52717536	     -0.05951458	     -0.00074088	     -0.20072490	     -0.06493485	      0.88297162	     -0.00062319	     -0.21934917	      0.00298744	      0.00047946	     24.38077131
      0.52896099	     -0.05946548	     -0.00073686	     -0.20067538	     -0.06492956	      0.88297246	     -0.00062334	     -0.21932436	      0.00294479	      0.00046146	     24.57194341
      0.53046969	     -0.05942398	     -0.00073174	     -0.20063354	     -0.06492514	      0.88297314	     -0.00062345	     -0.21930393	      0.00290784	      0.00044663	     24.75597532
      0.53197839	     -0.05938965	     -0.00072936	     -0.20059881	     -0.06492078	      0.88297381	     -0.00062353	     -0.21928397	      0.00287009	      0.00043204	     24.91721713
      0.53348709	     -0.05935359	     -0.00072361	     -0.20056240	     -0.06491648	      0.88297445	     -0.00062359	     -0.21926459	      0.00283159	      0.00041748	     25.09815060
      0.53499579	     -0.05932836	     -0.00072208	     -0.20053674	     -0.06491224	      0.88297507	     -0.00062363	     -0.21924579	      0.00279238	      0.00040284	     25.27000262
      0.53628339	     -0.05930604	     -0.00071679	     -0.20051411	     -0.06490866	      0.88297558	     -0.00062364	     -0.21923037	      0.00275850	      0.00039010	     25.38727396
      0.53757100	     -0.05929352	     -0.00071457	     -0.20050122	     -0.06490513	      0.88297607	     -0.00062364	     -0.21921555	      0.00272425	      0.00037695	     25.51968282
      0.53920259	     -0.05928261	     -0.00070940	     -0.20048989	     -0.06490073	      0.88297667	     -0.00062361	     -0.21919786	      0.00268061	      0.00035932	     25.66869102
      0.54083417	     -0.05928373	     -0.00070668	     -0.20049053	     -0.06489639	      0.88297724	     -0.00062354	     -0.21918148	      0.00263688	      0.00034023	     25.86136999
      0.54211783	     -0.05928555	     -0.00070108	     -0.20049205	     -0.06489302	      0.88297767	     -0.00062347	     -0.21916961	      0.00260278	      0.00032393	     25.93518007
      0.54340148	     -0.05929494	     -0.00069798	     -0.20050108	     -0.06488971	      0.88297807	     -0.00062337	     -0.21915859	      0.00256896	      0.00030628	     26.07380170
      0.54506625	     -0.05931176	     -0.00069202	     -0.20051749	     -0.06488546	      0.88297856	     -0.00062322	     -0.21914567	      0.00252590	      0.00028127	     26.18854141
      0.54673103	     -0.05933947	     -0.00068907	     -0.20054473	     -0.06488129	      0.88297901	     -0.00062303	     -0.21913428	      0.00248377	      0.00025363	     26.41921959
      0.54796013	     -0.05936168	     -0.00068385	     -0.20056666	     -0.06487826	      0.88297931	     -0.00062287	     -0.21912693	      0.00245362	      0.00023154	     26.39944983
      0.54918922	     -0.05939012	     -0.00068113	     -0.20059479	     -0.06487526	      0.88297958	     -0.00062268	     -0.21912045	      0.00242411	      0.00020791	     26.50288447
      0.55094324	     -0.05943512	     -0.00067558	     -0.20063937	     -0.06487105	      0.88297991	     -0.00062239	     -0.21911277	      0.00238354	      0.00017164	     26.55025668
      0.55244647	     -0.05948018	     -0.00067251	     -0.20068406	     -0.06486749	      0.88298014	     -0.00062210	     -0.21910761	      0.00235016	      0.00013816	     26.68281869
      0.55394971	     -0.05952738	     -0.00066704	     -0.20073095	     -0.06486398	      0.88298032	     -0.00062177	     -0.21910374	      0.00231840	      0.00010266	     26.62172075
      0.55545294	     -0.05958005	     -0.00066468	     -0.20078326	     -0.06486052	      0.88298045	     -0.00062142	     -0.21910107	      0.00228793	      0.00006525	     26.78843679
      0.55695617	     -0.05963367	     -0.00065879	     -0.20083661	     -0.06485710	      0.88298052	     -0.00062104	     -0.21909957	      0.00225927	      0.00002628	     26.60984151
      0.55825057	     -0.05968504	     -0.00065741	     -0.20088768	     -0.06485419	      0.88298053	     -0.00062068	     -0.21909917	      0.00223551	     -0.00000843	     26.74029384
      0.55954497	     -0.05973761	     -0.00065362	     -0.20094001	     -0.06485131	      0.88298050	     -0.00062029	     -0.21909960	      0.00221307	     -0.00004391	     26.63316714
      0.56117010	     -0.05980745	     -0.00065081	     -0.20100953	     -0.06484774	      0.88298039	     -0.00061977	     -0.21910124	      0.00218633	     -0.00008934	     26.65902735
      0.56279523	     -0.05987903	     -0.00064582	     -0.20108084	     -0.06484421	      0.88298021	     -0.00061922	     -0.21910404	      0.00216158	     -0.00013531	     26.43720108
      0.56410599	     -0.05993968	     -0.00064458	     -0.20114124	     -0.06484138	      0.88298001	     -0.00061874	     -0.21910709	      0.00214265	     -0.00017263	     26.51674777
      0.56541674	     -0.06000116	     -0.00064122	     -0.20120251	     -0.06483859	      0.88297975	     -0.00061823	     -0.21911081	      0.00212511	     -0.00020985	     26.35049906
      0.56706232	     -0.06008119	     -0.00063887	     -0.20128227	     -0.06483511	      0.88297937	     -0.00061756	     -0.21911636	      0.00210456	     -0.00025625	     26.31893475
      0.56870789	     -0.06016362	     -0.00063445	     -0.20136448	     -0.06483166	      0.88297891	     -0.00061685	     -0.21912288	      0.00208608	     -0.00030184	     26.01248046
      0.56997953	     -0.06023032	     -0.00063403	     -0.20143097	     -0.06482902	      0.88297851	     -0.00061626	     -0.21912855	      0.00207276	     -0.00033644	     26.05825023
      0.57125118	     -0.06029825	     -0.00063171	     -0.20149873	     -0.06482639	      0.88297806	     -0.00061566	     -0.21913477	      0.00206076	     -0.00037021	     25.86579617
      0.57296672	     -0.06039235	     -0.00063026	     -0.20159259	     -0.06482287	      0.88297738	     -0.00061480	     -0.21914400	      0.00204615	     -0.00041436	     25.76443360
      0.57468227	     -0.06048795	     -0.00062695	     -0.20168799	     -0.06481937	      0.88297664	     -0.00061389	     -0.21915413	      0.00203377	     -0.00045641	     25.40585767
      0.57591829	     -0.06055842	     -0.00062747	     -0.20175830	     -0.06481686	      0.88297605	     -0.00061321	     -0.21916194	      0.00202571	     -0.00048533	     25.42911444
      0.57715432	     -0.06062938	     -0.00062615	     -0.20182912	     -0.06481436	      0.88297544	     -0.00061250	     -0.21917017	      0.00201884	     -0.00051284	     25.22542477
      0.57895923	     -0.06073458	     -0.00062567	     -0.20193411	     -0.06481072	      0.88297448	     -0.00061142	     -0.21918289	      0.00201030	     -0.00055042	     25.06202368
      0.58049321	     -0.06082463	     -0.00062418	     -0.20202402	     -0.06480764	      0.88297361	     -0.00061046	     -0.21919433	      0.00200468	     -0.00057969	     24.76056944
      0.58202720	     -0.06091533	     -0.00062484	     -0.20211456	     -0.06480457	      0.88297270	     -0.00060946	     -0.21920629	      0.00200010	     -0.00060651	     24.69882511
      0.58356118	     -0.06100650	     -0.00062307	     -0.20220563	     -0.06480151	      0.88297175	     -0.00060842	     -0.21921875	      0.00199710	     -0.00063064	     24.30851387
      0.58509516	     -0.06109842	     -0.00062489	     -0.20229738	     -0.06479844	      0.88297077	     -0.00060735	     -0.21923169	      0.00199487	     -0.00065223	     24.34335954
      0.58639924	     -0.06117609	     -0.00062341	     -0.20237498	     -0.06479584	      0.88296990	     -0.00060640	     -0.21924305	      0.00199432	     -0.00066835	     23.95438860
      0.58770332	     -0.06125341	     -0.00062425	     -0.20245220	     -0.06479324	      0.88296902	     -0.00060542	     -0.21925472	      0.00199430	     -0.00068256	     23.85171398
      0.58937922	     -0.06135206	     -0.00062428	     -0.20255075	     -0.06478990	      0.88296787	     -0.00060412	     -0.21927015	      0.00199561	     -0.00069782	     23.53181852
      0.59105512	     -0.06145125	     -0.00062663	     -0.20264981	     -0.06478655	      0.88296669	     -0.00060277	     -0.21928608	      0.00199790	     -0.00070983	     23.47644088
      0.59237944	     -0.06152879	     -0.00062614	     -0.20272730	     -0.06478391	      0.88296574	     -0.00060167	     -0.21929900	      0.00200091	     -0.00071696	     23.09755777
      0.59370376	     -0.06160576	     -0.00062773	     -0.20280418	     -0.06478125	      0.88296479	     -0.00060054	     -0.21931218	      0.00200439	     -0.00072218	     22.99047921
      0.59540254	     -0.06170326	     -0.00062821	     -0.20290163	     -0.06477784	      0.88296356	     -0.00059905	     -0.21932941	      0.00201013	     -0.00072602	     22.66017291
      0.59710132	     -0.06179948	     -0.00063084	     -0.20299775	     -0.06477442	      0.88296232	     -0.00059751	     -0.21934696	      0.00201670	     -0.00072680	     22.63943306
      0.59838297	     -0.06187101	     -0.00063021	     -0.20306927	     -0.06477183	      0.88296139	     -0.00059631	     -0.21936039	      0.00202278	     -0.00072531	     22.24141584
      0.59966463	     -0.06194198	     -0.00063178	     -0.20314020	     -0.06476924	      0.88296046	     -0.00059509	     -0.21937395	      0.00202917	     -0.00072225	     22.12818862
      0.60144407	     -0.06203809	     -0.00063322	     -0.20323628	     -0.06476562	      0.88295919	     -0.00059334	     -0.21939302	      0.00203920	     -0.00071535	     21.80890401
      0.60322351	     -0.06213438	     -0.00063733	     -0.20333250	     -0.06476198	      0.88295792	     -0.00059154	     -0.21941238	      0.00205001	     -0.00070564	     21.77634202
      0.60446426	     -0.06220038	     -0.00063765	     -0.20339850	     -0.06475943	      0.88295705	     -0.00059025	     -0.21942607	      0.00205856	     -0.00069726	     21.38908986
      0.60570502	     -0.06226537	     -0.00064000	     -0.20346346	     -0.06475687	      0.88295619	     -0.00058894	     -0.21943987	      0.00206736	     -0.00068777	     21.27414070
      0.60759432	     -0.06236190	     -0.00064261	     -0.20355998	     -0.06475295	      0.88295491	     -0.00058689	     -0.21946101	      0.00208189	     -0.00067123	     20.96118552
      0.60916883	     -0.06244061	     -0.00064576	     -0.20363868	     -0.06474966	      0.88295386	     -0.00058514	     -0.21947871	      0.00209465	     -0.00065575	     20.86375039
      0.61074334	     -0.06251791	     -0.00064696	     -0.20371600	     -0.06474636	      0.88295284	     -0.00058335	     -0.21949645	      0.00210846	     -0.00063881	     20.50558252
      0.61231786	     -0.06259425	     -0.00065121	     -0.20379232	     -0.06474302	      0.88295185	     -0.00058152	     -0.21951420	      0.00212260	     -0.00062071	     20.50513228
      0.61371826	     -0.06266091	     -0.00065246	     -0.20385902	     -0.06474004	      0.88295099	     -0.00057986	     -0.21952998	      0.00213624	     -0.00060363	     20.13996952
      0.61511866	     -0.06272654	     -0.00065622	     -0.20392465	     -0.06473704	      0.88295016	     -0.00057817	     -0.21954575	      0.00215011	     -0.00058592	     20.07675855
      0.61651907	     -0.06279095	     -0.00065879	     -0.20398909	     -0.06473402	      0.88294935	     -0.00057646	     -0.21956148	      0.00216481	     -0.00056760	     19.83968211
      0.61835779	     -0.06287358	     -0.00066418	     -0.20407172	     -0.06473002	      0.88294833	     -0.00057416	     -0.21958204	      0.00218473	     -0.00054281	     19.73749430
      0.61979706	     -0.06293582	     -0.00066683	     -0.20413400	     -0.06472687	      0.88294756	     -0.00057233	     -0.21959800	      0.00220130	     -0.00052279	     19.42348347
      0.62123634	     -0.06299579	     -0.00067172	     -0.20419399	     -0.06472369	      0.88294683	     -0.00057047	     -0.21961380	      0.00221813	     -0.00050246	     19.36583949
      0.62267561	     -0.06305260	     -0.00067536	     -0.20425084	     -0.06472048	      0.88294612	     -0.00056859	     -0.21962939	      0.00223574	     -0.00048174	     19.14122438
      0.62448311	     -0.06311847	     -0.00068188	     -0.20431673	     -0.06471642	      0.88294527	     -0.00056618	     -0.21964852	      0.00225826	     -0.00045531	     19.07856277
      0.62590488	     -0.06316559	     -0.00068510	     -0.20436392	     -0.06471319	      0.88294464	     -0.00056426	     -0.21966313	      0.00227673	     -0.00043405	     18.79306568
      0.62732665	     -0.06320904	     -0.00069051	     -0.20440739	     -0.06470994	      0.88294404	     -0.00056232	     -0.21967727	      0.00229516	     -0.00041249	     18.74391880
      0.62874843	     -0.06324904	     -0.00069488	     -0.20444744	     -0.06470667	      0.88294347	     -0.00056035	     -0.21969090	      0.00231401	     -0.00039047	     18.55454182
      0.63063049	     -0.06329769	     -0.00070284	     -0.20449611	     -0.06470229	      0.88294276	     -0.00055772	     -0.21970814	      0.00233882	     -0.00036073	     18.48914613
      0.63204795	     -0.06333105	     -0.00070711	     -0.20452952	     -0.06469896	      0.88294226	     -0.00055571	     -0.21972049	      0.00235786	     -0.00033773	     18.23348924
      0.63346541	     -0.06336145	     -0.00071308	     -0.20455995	     -0.06469561	      0.88294180	     -0.00055368	     -0.21973230	      0.00237647	     -0.00031441	     18.18584796
      0.63517882	     -0.06339516	     -0.00071817	     -0.20459373	     -0.06469151	      0.88294129	     -0.00055120	     -0.21974589	      0.00239909	     -0.00028551	     17.95777010
      0.63671411	     -0.06342354	     -0.00072482	     -0.20462213	     -0.06468782	      0.88294087	     -0.00054896	     -0.21975744	      0.00241871	     -0.00025930	     17.95798716
      0.63824939	     -0.06344868	     -0.00072895	     -0.20464733	     -0.06468409	      0.88294049	     -0.00054669	     -0.21976838	      0.00243859	     -0.00023255	     17.71867739
      0.63978468	     -0.06347062	     -0.00073555	     -0.20466929	     -0.06468033	      0.88294016	     -0.00054441	     -0.21977868	      0.00245761	     -0.00020574	     17.74732867
      0.64131996	     -0.06348880	     -0.00073945	     -0.20468754	     -0.06467654	      0.88293986	     -0.00054210	     -0.21978832	      0.00247689	     -0.00017851	     17.51353824
      0.64285525	     -0.06350300	     -0.00074603	     -0.20470176	     -0.06467272	      0.88293961	     -0.00053978	     -0.21979722	      0.00249513	     -0.00015139	     17.55977723
      0.64439053	     -0.06351247	     -0.00074946	     -0.20471130	     -0.06466888	      0.88293940	     -0.00053744	     -0.21980534	      0.00251357	     -0.00012390	     17.33454940
      0.64592582	     -0.06351725	     -0.00075561	     -0.20471610	     -0.06466501	      0.88293923	     -0.00053508	     -0.21981262	      0.00253079	     -0.00009650	     17.39576673
      0.64746110	     -0.06351713	     -0.00075849	     -0.20471606	     -0.06466111	      0.88293910	     -0.00053271	     -0.21981902	      0.00254809	     -0.00006867	     17.17342769
      0.64899639	     -0.06351229	     -0.00076434	     -0.20471125	     -0.06465718	      0.88293902	     -0.00053032	     -0.21982450	      0.00256393	     -0.00004097	     17.25113710
      0.65053167	     -0.06350293	     -0.00076673	     -0.20470197	     -0.06465324	      0.88293897	     -0.00052792	     -0.21982906	      0.00257976	     -0.00001282	     17.02531760
      0.65206696	     -0.06348905	     -0.00077227	     -0.20468810	     -0.06464926	      0.88293898	     -0.00052550	     -0.21983269	      0.00259390	      0.00001510	     17.12154254
      0.65360224	     -0.06347114	     -0.00077420	     -0.20467028	     -0.06464527	      0.88293902	     -0.00052307	     -0.21983539	      0.00260795	      0.00004343	     16.89424151
      0.65513753	     -0.06344892	     -0.00077951	     -0.20464806	     -0.06464126	      0.88293911	     -0.00052063	     -0.21983718	      0.00262015	      0.00007141	     17.00876958
      0.65667282	     -0.06342303	     -0.00078104	     -0.20462225	     -0.06463722	      0.88293924	     -0.00051818	     -0.21983807	      0.00263220	      0.00009971	     16.78343668
      0.65820810	     -0.06339291	     -0.00078620	     -0.20459211	     -0.06463318	      0.88293942	     -0.00051572	     -0.21983807	      0.00264227	      0.00012755	     16.91586500
      0.65958746	     -0.06336291	     -0.00078756	     -0.20456217	     -0.06462952	      0.88293961	     -0.00051350	     -0.21983733	      0.00265110	      0.00015276	     16.73394670
      0.66096681	     -0.06332996	     -0.00079106	     -0.20452921	     -0.06462586	      0.88293984	     -0.00051128	     -0.21983590	      0.00265848	      0.00017757	     16.76830218
      0.66264081	     -0.06328660	     -0.00079361	     -0.20448587	     -0.06462141	      0.88294016	     -0.00050858	     -0.21983327	      0.00266653	      0.00020756	     16.66222880
      0.66431481	     -0.06323961	     -0.00079804	     -0.20443885	     -0.06461694	      0.88294053	     -0.00050586	     -0.21982966	      0.00267260	      0.00023684	     16.77476808
      0.66571248	     -0.06319765	     -0.00079933	     -0.20439691	     -0.06461320	      0.88294088	     -0.00050360	     -0.21982594	      0.00267719	      0.00026125	     16.60434164
      0.66711016	     -0.06315300	     -0.00080256	     -0.20435222	     -0.06460945	      0.88294126	     -0.00050132	     -0.21982158	      0.00268017	      0.00028493	     16.66347887
      0.66879410	     -0.06309620	     -0.00080473	     -0.20429541	     -0.06460494	      0.88294176	     -0.00049858	     -0.21981548	      0.00268280	      0.00031299	     16.57126986
      0.67047805	     -0.06303595	     -0.00080909	     -0.20423508	     -0.06460042	      0.88294231	     -0.00049584	     -0.21980847	      0.00268325	      0.00033993	     16.72928176
      0.67182012	     -0.06298587	     -0.00081008	     -0.20418498	     -0.06459682	      0.88294279	     -0.00049365	     -0.21980225	      0.00268318	      0.00036121	     16.56824230
      0.67316220	     -0.06293374	     -0.00081300	     -0.20413278	     -0.06459322	      0.88294328	     -0.00049147	     -0.21979548	      0.00268156	      0.00038158	     16.62818491
      0.67491258	     -0.06286331	     -0.00081546	     -0.20406228	     -0.06458853	      0.88294397	     -0.00048862	     -0.21978583	      0.00267825	      0.00040734	     16.58029490
      0.67666295	     -0.06278955	     -0.00081997	     -0.20398838	     -0.06458384	      0.88294471	     -0.00048577	     -0.21977528	      0.00267264	      0.00043164	     16.75980952
      0.67795189	     -0.06273340	     -0.00082081	     -0.20393217	     -0.06458040	      0.88294528	     -0.00048367	     -0.21976694	      0.00266804	      0.00044918	     16.61840856
      0.67924082	     -0.06267551	     -0.00082347	     -0.20387417	     -0.06457697	      0.88294587	     -0.00048158	     -0.21975812	      0.00266198	      0.00046578	     16.67982994
      0.68107975	     -0.06259069	     -0.00082614	     -0.20378921	     -0.06457208	      0.88294674	     -0.00047860	     -0.21974472	      0.00265190	      0.00048840	     16.67466222
      0.68263459	     -0.06251649	     -0.00082963	     -0.20371484	     -0.06456796	      0.88294752	     -0.00047609	     -0.21973266	      0.00264153	      0.00050628	     16.78785513
      0.68418944	     -0.06244061	     -0.00083137	     -0.20363882	     -0.06456387	      0.88294832	     -0.00047359	     -0.21971994	      0.00263015	      0.00052338	     16.73737095
      0.68574429	     -0.06236237	     -0.00083529	     -0.20356038	     -0.06455979	      0.88294914	     -0.00047109	     -0.21970657	      0.00261676	      0.00053917	     16.90630425
      0.68729913	     -0.06228277	     -0.00083664	     -0.20348062	     -0.06455573	      0.88294999	     -0.00046860	     -0.21969257	      0.00260258	      0.00055426	     16.82800301
      0.68885398	     -0.06220020	     -0.00084111	     -0.20339781	     -0.06455170	      0.88295087	     -0.00046613	     -0.21967794	      0.00258612	      0.00056796	     17.05166192
      0.69019134	     -0.06212858	     -0.00084210	     -0.20332603	     -0.06454825	      0.88295163	     -0.00046400	     -0.21966485	      0.00257143	      0.00057922	     16.98455337
      0.69152870	     -0.06205548	     -0.00084509	     -0.20325272	     -0.06454482	      0.88295242	     -0.00046189	     -0.21965133	      0.00255518	      0.00058953	     17.09775607
      0.69321988	     -0.06196264	     -0.00084741	     -0.20315962	     -0.06454052	      0.88295342	     -0.00045923	     -0.21963362	      0.00253332	      0.00060166	     17.13490666
      0.69491105	     -0.06186927	     -0.00085168	     -0.20306595	     -0.06453625	      0.88295445	     -0.00045659	     -0.21961532	      0.00250923	      0.00061239	     17.34606481
      0.69624048	     -0.06179654	     -0.00085282	     -0.20299301	     -0.06453293	      0.88295527	     -0.00045453	     -0.21960057	      0.00248956	      0.00062028	     17.30089518
      0.69756992	     -0.06172383	     -0.00085575	     -0.20292004	     -0.06452963	      0.88295610	     -0.00045248	     -0.21958555	      0.00246839	      0.00062718	     17.42544148
      0.69929382	     -0.06163076	     -0.00085818	     -0.20282665	     -0.06452540	      0.88295719	     -0.00044983	     -0.21956574	      0.00243969	      0.00063505	     17.48402082
      0.70101773	     -0.06153833	     -0.00086252	     -0.20273385	     -0.06452122	      0.88295829	     -0.00044721	     -0.21954562	      0.00240888	      0.00064120	     17.74241206
      0.70227804	     -0.06147212	     -0.00086327	     -0.20266740	     -0.06451820	      0.88295910	     -0.00044531	     -0.21953076	      0.00238589	      0.00064506	     17.69512258
      0.70353836	     -0.06140636	     -0.00086572	     -0.20260137	     -0.06451521	      0.88295991	     -0.00044342	     -0.21951581	      0.00236172	      0.00064782	     17.82292387
      0.70536355	     -0.06131333	     -0.00086817	     -0.20250796	     -0.06451093	      0.88296110	     -0.00044070	     -0.21949406	      0.00232559	      0.00065031	     17.92937137
      0.70690406	     -0.06123632	     -0.00087132	     -0.20243059	     -0.06450737	      0.88296210	     -0.00043843	     -0.21947567	      0.00229372	      0.00065072	     18.12481975
      0.70844458	     -0.06116171	     -0.00087273	     -0.20235566	     -0.06450386	      0.88296310	     -0.00043618	     -0.21945731	      0.00226124	      0.00064983	     18.16923851
      0.70998509	     -0.06108832	     -0.00087625	     -0.20228189	     -0.06450041	      0.88296410	     -0.00043395	     -0.21943901	      0.00222741	      0.00064717	     18.42681098
      0.71152561	     -0.06101785	     -0.00087706	     -0.20221109	     -0.06449700	      0.88296510	     -0.00043175	     -0.21942083	      0.00219335	      0.00064324	     18.42657835
      0.71286089	     -0.06095719	     -0.00088032	     -0.20215010	     -0.06449409	      0.88296595	     -0.00042986	     -0.21940519	      0.00216270	      0.00063832	     18.67335656
      0.71419617	     -0.06089868	     -0.00088165	     -0.20209129	     -0.06449123	      0.88296680	     -0.00042798	     -0.21938967	      0.00213193	      0.00063240	     18.74415027
      0.71583973	     -0.06082795	     -0.00088463	     -0.20202015	     -0.06448775	      0.88296783	     -0.00042571	     -0.21937075	      0.00209315	      0.00062340	     18.97834807
      0.71748329	     -0.06075998	     -0.00088575	     -0.20195181	     -0.06448435	      0.88296885	     -0.00042346	     -0.21935207	      0.00205409	      0.00061289	     19.03664146
      0.71881077	     -0.06070561	     -0.00088875	     -0.20189711	     -0.06448164	      0.88296966	     -0.00042167	     -0.21933715	      0.00202171	      0.00060307	     19.29488329
      0.72013825	     -0.06065332	     -0.00089000	     -0.20184451	     -0.06447898	      0.88297045	     -0.00041989	     -0.21932241	      0.00198932	      0.00059243	     19.37814856
      0.72180887	     -0.06058880	     -0.00089284	     -0.20177958	     -0.06447569	      0.88297143	     -0.00041770	     -0.21930410	      0.00194783	      0.00057762	     19.63095264
      0.72347949	     -0.06052732	     -0.00089376	     -0.20171773	     -0.06447247	      0.88297238	     -0.00041554	     -0.21928607	      0.00190624	      0.00056169	     19.68423057
      0.72474911	     -0.06048075	     -0.00089658	     -0.20167083	     -0.06447007	      0.88297308	     -0.00041392	     -0.21927256	      0.00187390	      0.00054861	     19.95016289
      0.72601873	     -0.06043622	     -0.00089772	     -0.20162602	     -0.06446771	      0.88297377	     -0.00041232	     -0.21925922	      0.00184164	      0.00053510	     20.04231384
      0.72776747	     -0.06037624	     -0.00090026	     -0.20156562	     -0.06446453	      0.88297469	     -0.00041016	     -0.21924114	      0.00179663	      0.00051558	     20.29143571
      0.72951620	     -0.06031959	     -0.00090110	     -0.20150858	     -0.06446143	      0.88297557	     -0.00040804	     -0.21922337	      0.00175156	      0.00049549	     20.34495815
      0.73072513	     -0.06028035	     -0.00090375	     -0.20146904	     -0.06445933	      0.88297616	     -0.00040661	     -0.21921130	      0.00171976	      0.00048110	     20.60568232
      0.73193406	     -0.06024320	     -0.00090485	     -0.20143162	     -0.06445727	      0.88297674	     -0.00040519	     -0.21919938	      0.00168808	      0.00046666	     20.69939027
      0.73380082	     -0.06018744	     -0.00090727	     -0.20137542	     -0.06445416	      0.88297759	     -0.00040305	     -0.21918130	      0.00163867	      0.00044405	     20.94084652
      0.73533486	     -0.06014429	     -0.00090836	     -0.20133193	     -0.06445168	      0.88297825	     -0.00040133	     -0.21916673	      0.00159793	      0.00042546	     21.02467709
      0.73686891	     -0.06010176	     -0.00091083	     -0.20128904	     -0.06444926	      0.88297889	     -0.00039964	     -0.21915245	      0.00155663	      0.00040675	     21.29000329
      0.73840295	     -0.06006261	     -0.00091130	     -0.20124957	     -0.06444691	      0.88297950	     -0.00039800	     -0.21913843	      0.00151545	      0.00038828	     21.30497318
      0.73976478	     -0.06002752	     -0.00091357	     -0.20121416	     -0.06444487	      0.88298002	     -0.00039657	     -0.21912623	      0.00147827	      0.00037183	     21.56898828
      0.74112661	     -0.05999518	     -0.00091414	     -0.20118153	     -0.06444288	      0.88298052	     -0.00039518	     -0.21911423	      0.00144121	      0.00035569	     21.61327673
      0.74248845	     -0.05996300	     -0.00091564	     -0.20114905	     -0.06444094	      0.88298099	     -0.00039381	     -0.21910246	      0.00140374	      0.00033965	     21.79451543
      0.74425401	     -0.05992308	     -0.00091669	     -0.20110875	     -0.06443851	      0.88298157	     -0.00039209	     -0.21908753	      0.00135506	      0.00031934	     21.87242772
      0.74563350	     -0.05989242	     -0.00091888	     -0.20107778	     -0.06443666	      0.88298200	     -0.00039079	     -0.21907615	      0.00131649	      0.00030375	     22.09892141
      0.74701299	     -0.05986464	     -0.00091974	     -0.20104971	     -0.06443487	      0.88298241	     -0.00038951	     -0.21906503	      0.00127796	      0.00028868	     22.12865401
      0.74839248	     -0.05983636	     -0.00092147	     -0.20102112	     -0.06443314	      0.88298280	     -0.00038828	     -0.21905417	      0.00123900	      0.00027396	     22.29819636
      0.75014678	     -0.05980335	     -0.00092248	     -0.20098774	     -0.06443101	      0.88298326	     -0.00038675	     -0.21904071	      0.00118929	      0.00025608	     22.33654616
      0.75149667	     -0.05977763	     -0.00092426	     -0.20096171	     -0.06442943	      0.88298360	     -0.00038562	     -0.21903065	      0.00115047	      0.00024277	     22.54856879
      0.75284657	     -0.05975496	     -0.00092490	     -0.20093877	     -0.06442790	      0.88298392	     -0.00038452	     -0.21902083	      0.00111166	      0.00023003	     22.55962060
      0.75447534	     -0.05972696	     -0.00092650	     -0.20091041	     -0.06442613	      0.88298428	     -0.00038324	     -0.21900929	      0.00106423	      0.00021515	     22.76437868
      0.75610411	     -0.05970344	     -0.00092660	     -0.20088656	     -0.06442444	      0.88298462	     -0.00038201	     -0.21899804	      0.00101677	      0.00020112	     22.67562430
      0.75732844	     -0.05968304	     -0.00092799	     -0.20086589	     -0.06442321	      0.88298486	     -0.00038113	     -0.21898982	      0.00098040	      0.00019086	     22.90549325
      0.75855276	     -0.05966603	     -0.00092846	     -0.20084863	     -0.06442203	      0.88298509	     -0.00038027	     -0.21898174	      0.00094412	      0.00018111	     22.91456014
      0.76031609	     -0.05964128	     -0.00092962	     -0.20082350	     -0.06442042	      0.88298539	     -0.00037908	     -0.21897040	      0.00089129	      0.00016767	     23.06212940
      0.76182991	     -0.05962326	     -0.00093016	     -0.20080517	     -0.06441910	      0.88298564	     -0.00037811	     -0.21896092	      0.00084579	      0.00015685	     23.02663826
      0.76334372	     -0.05960304	     -0.00093132	     -0.20078462	     -0.06441786	      0.88298587	     -0.00037719	     -0.21895171	      0.00079962	      0.00014645	     23.23336927
      0.76485753	     -0.05958835	     -0.00093182	     -0.20076963	     -0.06441668	      0.88298608	     -0.00037632	     -0.21894270	      0.00075358	      0.00013680	     23.10129518
      0.76618531	     -0.05957121	     -0.00093280	     -0.20075221	     -0.06441571	      0.88298626	     -0.00037559	     -0.21893502	      0.00071248	      0.00012863	     23.31394174
      0.76751309	     -0.05955863	     -0.00093329	     -0.20073935	     -0.06441479	      0.88298642	     -0.00037490	     -0.21892747	      0.00067151	      0.00012104	     23.25070192
      0.76884087	     -0.05954403	     -0.00093385	     -0.20072448	     -0.06441392	      0.88298658	     -0.00037424	     -0.21892008	      0.00063010	      0.00011376	     23.34439396
      0.77064408	     -0.05952803	     -0.00093440	     -0.20070810	     -0.06441284	      0.88298678	     -0.00037341	     -0.21891026	      0.00057377	      0.00010459	     23.28157248
      0.77199430	     -0.05951283	     -0.00093470	     -0.20069263	     -0.06441209	      0.88298691	     -0.00037283	     -0.21890310	      0.00053105	      0.00009801	     23.44924085
      0.77334451	     -0.05950233	     -0.00093499	     -0.20068185	     -0.06441140	      0.88298704	     -0.00037228	     -0.21889604	      0.00048844	      0.00009189	     23.37176219
      0.77469473	     -0.05948974	     -0.00093510	     -0.20066899	     -0.06441077	      0.88298716	     -0.00037178	     -0.21888913	      0.00044543	      0.00008596	     23.45053200
      0.77647485	     -0.05947860	     -0.00093541	     -0.20065750	     -0.06441003	      0.88298731	     -0.00037117	     -0.21888023	      0.00038872	      0.00007860	     23.34109751
      0.77778962	     -0.05946718	     -0.00093515	     -0.20064582	     -0.06440955	      0.88298741	     -0.00037077	     -0.21887388	      0.00034632	      0.00007316	     23.49176437
      0.77910439	     -0.05946178	     -0.00093527	     -0.20064015	     -0.06440912	      0.88298750	     -0.00037040	     -0.21886767	      0.00030414	      0.00006790	     23.39689348
      0.78073875	     -0.05945319	     -0.00093480	     -0.20063123	     -0.06440867	      0.88298761	     -0.00036999	     -0.21886028	      0.00025128	      0.00006109	     23.49376586
      0.78218803	     -0.05945257	     -0.00093496	     -0.20063033	     -0.06440834	      0.88298769	     -0.00036967	     -0.21885400	      0.00020473	      0.00005496	     23.32210813
      0.78363731	     -0.05944751	     -0.00093417	     -0.20062500	     -0.06440807	      0.88298777	     -0.00036940	     -0.21884807	      0.00015774	      0.00004822	     23.47312736
      0.78508659	     -0.05945205	     -0.00093444	     -0.20062924	     -0.06440788	      0.88298783	     -0.00036917	     -0.21884244	      0.00011134	      0.00004121	     23.25842316
      0.78653587	     -0.05945230	     -0.00093348	     -0.20062923	     -0.06440775	      0.88298788	     -0.00036898	     -0.21883726	      0.00006451	      0.00003328	     23.42511011
      0.78798515	     -0.05946570	     -0.00093408	     -0.20064233	     -0.06440769	      0.88298793	     -0.00036884	     -0.21883252	      0.00001844	      0.00002474	     23.14465534
      0.78943444	     -0.05947434	     -0.00093266	     -0.20065072	     -0.06440770	      0.88298796	     -0.00036874	     -0.21882842	     -0.00002800	      0.00001474	     23.33810073
      0.79088372	     -0.05949886	     -0.00093321	     -0.20067496	     -0.06440777	      0.88298797	     -0.00036868	     -0.21882495	     -0.00007335	      0.00000361	     22.99176305
      0.79216164	     -0.05951539	     -0.00093200	     -0.20069128	     -0.06440789	      0.88298797	     -0.00036867	     -0.21882257	     -0.00011347	     -0.00000787	     23.13994524
      0.79343956	     -0.05954207	     -0.00093195	     -0.20071773	     -0.06440806	      0.88298795	     -0.00036868	     -0.21882080	     -0.00015266	     -0.00002060	     22.96688432
      0.79502681	     -0.05957570	     -0.00093047	     -0.20075110	     -0.06440834	      0.88298790	     -0.00036875	     -0.21881957	     -0.00020079	     -0.00003865	     22.98325250
      0.79661407	     -0.05962048	     -0.00093013	     -0.20079563	     -0.06440870	      0.88298782	     -0.00036887	     -0.21881940	     -0.00024746	     -0.00005901	     22.68740109
      0.79792030	     -0.05965366	     -0.00092799	     -0.20082863	     -0.06440905	      0.88298774	     -0.00036901	     -0.21882014	     -0.00028544	     -0.00007794	     22.80885581
      0.79922654	     -0.05969521	     -0.00092701	     -0.20087000	     -0.06440944	      0.88298762	     -0.00036917	     -0.21882159	     -0.00032214	     -0.00009843	     22.60056435
      0.80081907	     -0.05974481	     -0.00092447	     -0.20091942	     -0.06440999	      0.88298744	     -0.00036942	     -0.21882435	     -0.00036598	     -0.00012596	     22.60870274
      0.80241160	     -0.05980462	     -0.00092325	     -0.20097904	     -0.06441061	      0.88298722	     -0.00036972	     -0.21882815	     -0.00040788	     -0.00015577	     22.23023469
      0.80368522	     -0.05984644	     -0.00091996	     -0.20102076	     -0.06441115	      0.88298700	     -0.00037000	     -0.21883198	     -0.00044087	     -0.00018160	     22.35290997
      0.80495884	     -0.05989623	     -0.00091811	     -0.20107043	     -0.06441173	      0.88298675	     -0.00037031	     -0.21883642	     -0.00047243	     -0.00020865	     22.13141708
      0.80659994	     -0.05995872	     -0.00091459	     -0.20113281	     -0.06441254	      0.88298638	     -0.00037075	     -0.21884307	     -0.00051189	     -0.00024563	     22.08476150
      0.80824104	     -0.06003058	     -0.00091276	     -0.20120455	     -0.06441341	      0.88298595	     -0.00037124	     -0.21885067	     -0.00054917	     -0.00028430	     21.66506781
      0.80949930	     -0.06007947	     -0.00090924	     -0.20125339	     -0.06441412	      0.88298557	     -0.00037165	     -0.21885718	     -0.00057719	     -0.00031533	     21.76467165
      0.81075755	     -0.06013615	     -0.00090716	     -0.20131000	     -0.06441486	      0.88298515	     -0.00037209	     -0.21886418	     -0.00060375	     -0.00034701	     21.53240435
      0.81244295	     -0.06021106	     -0.00090335	     -0.20138486	     -0.06441591	      0.88298453	     -0.00037272	     -0.21887441	     -0.00063803	     -0.00039069	     21.43652758
      0.81412835	     -0.06029580	     -0.00090124	     -0.20146954	     -0.06441701	      0.88298384	     -0.00037341	     -0.21888551	     -0.00066992	     -0.00043503	     20.98587388
      0.81536190	     -0.06035148	     -0.00089769	     -0.20152522	     -0.06441785	      0.88298328	     -0.00037395	     -0.21889425	     -0.00069269	     -0.00046812	     21.07218269
      0.81659546	     -0.06041454	     -0.00089560	     -0.20158827	     -0.06441872	      0.88298268	     -0.00037451	     -0.21890340	     -0.00071400	     -0.00050120	     20.85103757
      0.81834566	     -0.06050238	     -0.00089153	     -0.20167613	     -0.06441999	      0.88298176	     -0.00037535	     -0.21891713	     -0.00074272	     -0.00054832	     20.71528865
      0.81986062	     -0.06058410	     -0.00088894	     -0.20175787	     -0.06442114	      0.88298090	     -0.00037613	     -0.21892964	     -0.00076555	     -0.00058871	     20.38606101
      0.82137558	     -0.06066095	     -0.00088458	     -0.20183478	     -0.06442231	      0.88297998	     -0.00037694	     -0.21894274	     -0.00078731	     -0.00062896	     20.38885822
      0.82289053	     -0.06074754	     -0.00088224	     -0.20192141	     -0.06442352	      0.88297900	     -0.00037780	     -0.21895632	     -0.00080671	     -0.00066816	     19.95196849
      0.82440549	     -0.06082440	     -0.00087705	     -0.20199838	     -0.06442476	      0.88297796	     -0.00037869	     -0.21897046	     -0.00082532	     -0.00070691	     20.07305184
      0.82569229	     -0.06090037	     -0.00087511	     -0.20207442	     -0.06442583	      0.88297703	     -0.00037947	     -0.21898277	     -0.00083907	     -0.00073865	     19.68784209
      0.82697909	     -0.06096965	     -0.00087134	     -0.20214380	     -0.06442692	      0.88297605	     -0.00038028	     -0.21899542	     -0.00085206	     -0.00076968	     19.62521821
      0.82863718	     -0.06106395	     -0.00086761	     -0.20223824	     -0.06442834	      0.88297475	     -0.00038137	     -0.21901210	     -0.00086667	     -0.00080786	     19.33825990
      0.83029526	     -0.06115342	     -0.00086227	     -0.20232789	     -0.06442979	      0.88297338	     -0.00038250	     -0.21902925	     -0.00087982	     -0.00084427	     19.35279283
      0.83160962	     -0.06123160	     -0.00085982	     -0.20240619	     -0.06443095	      0.88297225	     -0.00038342	     -0.21904310	     -0.00088820	     -0.00087105	     18.97278450
      0.83292398	     -0.06130332	     -0.00085556	     -0.20247809	     -0.06443212	      0.88297109	     -0.00038437	     -0.21905722	     -0.00089592	     -0.00089662	     18.92002225
      0.83460031	     -0.06139956	     -0.00085107	     -0.20257454	     -0.06443363	      0.88296956	     -0.00038561	     -0.21907550	     -0.00090363	     -0.00092671	     18.61848613
      0.83627664	     -0.06148864	     -0.00084452	     -0.20266389	     -0.06443515	      0.88296798	     -0.00038690	     -0.21909414	     -0.00091006	     -0.00095448	     18.68844736
      0.83755663	     -0.06156348	     -0.00084135	     -0.20273892	     -0.06443632	      0.88296675	     -0.00038790	     -0.21910850	     -0.00091287	     -0.00097322	     18.28608310
      0.83883663	     -0.06163164	     -0.00083648	     -0.20280730	     -0.06443749	      0.88296549	     -0.00038893	     -0.21912303	     -0.00091515	     -0.00099066	     18.23216660
      0.84058493	     -0.06172847	     -0.00083080	     -0.20290444	     -0.06443909	      0.88296374	     -0.00039037	     -0.21914304	     -0.00091613	     -0.00101156	     17.95744815
      0.84215790	     -0.06180996	     -0.00082434	     -0.20298625	     -0.06444053	      0.88296214	     -0.00039169	     -0.21916125	     -0.00091569	     -0.00102780	     17.95306960
      0.84373088	     -0.06189817	     -0.00081968	     -0.20307476	     -0.06444197	      0.88296051	     -0.00039305	     -0.21917956	     -0.00091291	     -0.00104097	     17.52508900
      0.84510400	     -0.06196484	     -0.00081335	     -0.20314173	     -0.06444322	      0.88295907	     -0.00039425	     -0.21919568	     -0.00091000	     -0.00105059	     17.62127615
      0.84647712	     -0.06203809	     -0.00080867	     -0.20321528	     -0.06444447	      0.88295762	     -0.00039548	     -0.21921181	     -0.00090534	     -0.00105800	     17.35535713
      0.84785024	     -0.06210579	     -0.00080289	     -0.20328331	     -0.06444571	      0.88295617	     -0.00039673	     -0.21922800	     -0.00089982	     -0.00106352	     17.28882075
      0.84968716	     -0.06219905	     -0.00079610	     -0.20337699	     -0.06444735	      0.88295421	     -0.00039843	     -0.21924966	     -0.00089028	     -0.00106766	     16.97159828
      0.85107975	     -0.06226248	     -0.00078964	     -0.20344079	     -0.06444859	      0.88295272	     -0.00039974	     -0.21926611	     -0.00088222	     -0.00106884	     17.01689875
      0.85247234	     -0.06233064	     -0.00078463	     -0.20350930	     -0.06444981	      0.88295123	     -0.00040107	     -0.21928255	     -0.00087248	     -0.00106781	     16.75223958
      0.85386492	     -0.06239471	     -0.00077876	     -0.20357373	     -0.06445102	      0.88294975	     -0.00040241	     -0.21929903	     -0.00086206	     -0.00106532	     16.70858140
      0.85572061	     -0.06248356	     -0.00077187	     -0.20366308	     -0.06445260	      0.88294778	     -0.00040423	     -0.21932099	     -0.00084583	     -0.00105929	     16.35762459
      0.85715758	     -0.06254449	     -0.00076520	     -0.20372442	     -0.06445381	      0.88294626	     -0.00040566	     -0.21933803	     -0.00083264	     -0.00105317	     16.46713391
      0.85859455	     -0.06261083	     -0.00075982	     -0.20379116	     -0.06445499	      0.88294475	     -0.00040711	     -0.21935497	     -0.00081754	     -0.00104542	     16.19485639
      0.86003152	     -0.06267089	     -0.00075324	     -0.20385165	     -0.06445616	      0.88294325	     -0.00040857	     -0.21937188	     -0.00080179	     -0.00103665	     16.18645839
      0.86177082	     -0.06274748	     -0.00074654	     -0.20392875	     -0.06445753	      0.88294146	     -0.00041036	     -0.21939217	     -0.00078061	     -0.00102421	     15.85915967
      0.86322159	     -0.06280184	     -0.00073986	     -0.20398356	     -0.06445865	      0.88293998	     -0.00041187	     -0.21940901	     -0.00076247	     -0.00101293	     15.97521333
      0.86467235	     -0.06286248	     -0.00073495	     -0.20404464	     -0.06445974	      0.88293852	     -0.00041340	     -0.21942570	     -0.00074254	     -0.00100035	     15.69706010
      0.86612311	     -0.06291694	     -0.00072921	     -0.20409955	     -0.06446081	      0.88293708	     -0.00041493	     -0.21944234	     -0.00072209	     -0.00098719	     15.71656134
      0.86757388	     -0.06297367	     -0.00072439	     -0.20415672	     -0.06446184	      0.88293566	     -0.00041648	     -0.21945884	     -0.00070015	     -0.00097302	     15.51005874
      0.86936199	     -0.06303569	     -0.00071741	     -0.20421932	     -0.06446307	      0.88293394	     -0.00041840	     -0.21947898	     -0.00067238	     -0.00095511	     15.58569831
      0.87080692	     -0.06308858	     -0.00071283	     -0.20427267	     -0.06446402	      0.88293257	     -0.00041997	     -0.21949497	     -0.00064798	     -0.00093941	     15.24316093
      0.87225185	     -0.06313208	     -0.00070676	     -0.20431666	     -0.06446494	      0.88293122	     -0.00042154	     -0.21951070	     -0.00062349	     -0.00092369	     15.31425070
      0.87369677	     -0.06317735	     -0.00070133	     -0.20436241	     -0.06446582	      0.88292990	     -0.00042313	     -0.21952604	     -0.00059759	     -0.00090720	     15.11775209
      0.87545726	     -0.06322316	     -0.00069389	     -0.20440882	     -0.06446684	      0.88292832	     -0.00042507	     -0.21954421	     -0.00056554	     -0.00088679	     15.19469325
      0.87692106	     -0.06326297	     -0.00068906	     -0.20444913	     -0.06446765	      0.88292703	     -0.00042669	     -0.21955876	     -0.00053723	     -0.00086865	     14.89584586
      0.87838487	     -0.06329223	     -0.00068317	     -0.20447889	     -0.06446842	      0.88292578	     -0.00042831	     -0.21957280	     -0.00050908	     -0.00085027	     14.98121377
      0.87984867	     -0.06332214	     -0.00067818	     -0.20450930	     -0.06446914	      0.88292455	     -0.00042995	     -0.21958619	     -0.00047979	     -0.00083092	     14.79764333
      0.88131247	     -0.06334385	     -0.00067244	     -0.20453152	     -0.06446982	      0.88292334	     -0.00043158	     -0.21959893	     -0.00045052	     -0.00081097	     14.82265559
      0.88313568	     -0.06337190	     -0.00066649	     -0.20456019	     -0.06447061	      0.88292189	     -0.00043362	     -0.21961380	     -0.00041296	     -0.00078456	     14.56777943
      0.88459641	     -0.06338367	     -0.00066082	     -0.20457246	     -0.06447119	      0.88292076	     -0.00043526	     -0.21962497	     -0.00038358	     -0.00076258	     14.71797388
      0.88605715	     -0.06340018	     -0.00065629	     -0.20458946	     -0.06447173	      0.88291966	     -0.00043690	     -0.21963538	     -0.00035343	     -0.00073952	     14.54700783
      0.88751789	     -0.06340937	     -0.00065117	     -0.20459913	     -0.06447222	      0.88291860	     -0.00043854	     -0.21964514	     -0.00032379	     -0.00071574	     14.57157278
      0.88930318	     -0.06342279	     -0.00064587	     -0.20461312	     -0.06447277	      0.88291735	     -0.00044054	     -0.21965607	     -0.00028722	     -0.00068548	     14.40027527
      0.89072866	     -0.06342524	     -0.00064088	     -0.20461603	     -0.06447316	      0.88291639	     -0.00044213	     -0.21966409	     -0.00025883	     -0.00066099	     14.50630152
      0.89215413	     -0.06343117	     -0.00063679	     -0.20462241	     -0.06447351	      0.88291546	     -0.00044373	     -0.21967142	     -0.00023000	     -0.00063578	     14.37322816
      0.89357961	     -0.06343163	     -0.00063238	     -0.20462331	     -0.06447382	      0.88291458	     -0.00044532	     -0.21967812	     -0.00020186	     -0.00061055	     14.41599725
      0.89545422	     -0.06343331	     -0.00062704	     -0.20462556	     -0.06447416	      0.88291346	     -0.00044740	     -0.21968592	     -0.00016462	     -0.00057685	     14.25975650
      0.89693921	     -0.06342648	     -0.00062237	     -0.20461917	     -0.06447438	      0.88291263	     -0.00044904	     -0.21969137	     -0.00013626	     -0.00055039	     14.41269703
      0.89842420	     -0.06342394	     -0.00061859	     -0.20461705	     -0.06447456	      0.88291183	     -0.00045068	     -0.21969611	     -0.00010745	     -0.00052376	     14.28811967
      0.89990918	     -0.06341467	     -0.00061453	     -0.20460820	     -0.06447470	      0.88291107	     -0.00045230	     -0.21970022	     -0.00007961	     -0.00049755	     14.37465229
      0.90139417	     -0.06340689	     -0.00061094	     -0.20460083	     -0.06447480	      0.88291035	     -0.00045392	     -0.21970367	     -0.00005167	     -0.00047134	     14.28986275
      0.90317872	     -0.06339015	     -0.00060652	     -0.20458456	     -0.06447486	      0.88290954	     -0.00045585	     -0.21970701	     -0.00001939	     -0.00044075	     14.45745437
      0.90462814	     -0.06337880	     -0.00060335	     -0.20457358	     -0.06447487	      0.88290892	     -0.00045741	     -0.21970902	      0.00000726	     -0.00041576	     14.28364685
      0.90607756	     -0.06335967	     -0.00059993	     -0.20455482	     -0.06447484	      0.88290833	     -0.00045895	     -0.21971046	      0.00003263	     -0.00039165	     14.41346670
      0.90752697	     -0.06334178	     -0.00059675	     -0.20453729	     -0.06447478	      0.88290778	     -0.00046048	     -0.21971128	      0.00005805	     -0.00036773	     14.36433151
      0.90933779	     -0.06331209	     -0.00059276	     -0.20450802	     -0.06447464	      0.88290714	     -0.00046238	     -0.21971148	      0.00008850	     -0.00033875	     14.53513620
      0.91079672	     -0.06328945	     -0.00058969	     -0.20448572	     -0.06447450	      0.88290666	     -0.00046388	     -0.21971094	      0.00011319	     -0.00031533	     14.39920518
      0.91225565	     -0.06325938	     -0.00058663	     -0.20445597	     -0.06447431	      0.88290622	     -0.00046538	     -0.21970983	      0.00013654	     -0.00029264	     14.55097646
      0.91371459	     -0.06323011	     -0.00058366	     -0.20442702	     -0.06447410	      0.88290581	     -0.00046685	     -0.21970809	      0.00015982	     -0.00026999	     14.51708691
      0.91550488	     -0.06318688	     -0.00058015	     -0.20438415	     -0.06447379	      0.88290535	     -0.00046864	     -0.21970516	      0.00018691	     -0.00024284	     14.71608810
      0.91695581	     -0.06315276	     -0.00057715	     -0.20435032	     -0.06447350	      0.88290502	     -0.00047006	     -0.21970211	      0.00020892	     -0.00022055	     14.60333433
      0.91840675	     -0.06311197	     -0.00057447	     -0.20430981	     -0.06447318	      0.88290471	     -0.00047147	     -0.21969849	      0.00022951	     -0.00019875	     14.77090434
      0.91985768	     -0.06307208	     -0.00057164	     -0.20427018	     -0.06447283	      0.88290444	     -0.00047286	     -0.21969429	      0.00024994	     -0.00017682	     14.76227580
      0.92165744	     -0.06301664	     -0.00056860	     -0.20421504	     -0.06447236	      0.88290414	     -0.00047456	     -0.21968833	      0.00027373	     -0.00015003	     14.98078068
      0.92310021	     -0.06297328	     -0.00056580	     -0.20417192	     -0.06447195	      0.88290394	     -0.00047590	     -0.21968295	      0.00029276	     -0.00012818	     14.89626844
      0.92454298	     -0.06292425	     -0.00056363	     -0.20412310	     -0.06447152	      0.88290377	     -0.00047721	     -0.21967707	      0.00031037	     -0.00010675	     15.07810790
      0.92598576	     -0.06287572	     -0.00056112	     -0.20407478	     -0.06447106	      0.88290364	     -0.00047851	     -0.21967067	      0.00032778	     -0.00008517	     15.09667566
      0.92779805	     -0.06280946	     -0.00055868	     -0.20400875	     -0.06447045	      0.88290351	     -0.00048010	     -0.21966193	      0.00034812	     -0.00005848	     15.33630548
      0.92922896	     -0.06275789	     -0.00055613	     -0.20395737	     -0.06446994	      0.88290344	     -0.00048133	     -0.21965446	      0.00036410	     -0.00003710	     15.28199538
      0.93065987	     -0.06270181	     -0.00055451	     -0.20390145	     -0.06446940	      0.88290340	     -0.00048255	     -0.21964653	      0.00037875	     -0.00001613	     15.47831990
      0.93209079	     -0.06264628	     -0.00055243	     -0.20384607	     -0.06446885	      0.88290339	     -0.00048374	     -0.21963812	      0.00039314	      0.00000496	     15.52697565
      0.93392519	     -0.06257070	     -0.00055069	     -0.20377065	     -0.06446811	      0.88290343	     -0.00048522	     -0.21962669	      0.00041009	      0.00003161	     15.79255808
      0.93534310	     -0.06251260	     -0.00054848	     -0.20371268	     -0.06446752	      0.88290348	     -0.00048635	     -0.21961734	      0.00042303	      0.00005250	     15.77078056
      0.93676101	     -0.06245048	     -0.00054740	     -0.20365065	     -0.06446692	      0.88290357	     -0.00048745	     -0.21960755	      0.00043467	      0.00007301	     15.98443482
      0.93817893	     -0.06238839	     -0.00054571	     -0.20358866	     -0.06446629	      0.88290369	     -0.00048852	     -0.21959730	      0.00044599	      0.00009358	     16.06535236
      0.94003972	     -0.06230321	     -0.00054461	     -0.20350356	     -0.06446545	      0.88290389	     -0.00048989	     -0.21958319	      0.00045933	      0.00012012	     16.36038526
      0.94144262	     -0.06223924	     -0.00054277	     -0.20343966	     -0.06446480	      0.88290407	     -0.00049090	     -0.21957206	      0.00046920	      0.00014028	     16.37067726
      0.94284553	     -0.06217224	     -0.00054227	     -0.20337269	     -0.06446413	      0.88290428	     -0.00049188	     -0.21956051	      0.00047785	      0.00015998	     16.59864676
      0.94453836	     -0.06209174	     -0.00054074	     -0.20329224	     -0.06446332	      0.88290458	     -0.00049303	     -0.21954604	      0.00048794	      0.00018373	     16.70327240
      0.94603969	     -0.06201723	     -0.00054081	     -0.20321774	     -0.06446258	      0.88290487	     -0.00049401	     -0.21953274	      0.00049561	      0.00020434	     16.99902760
      0.94754101	     -0.06194311	     -0.00053937	     -0.20314363	     -0.06446183	      0.88290519	     -0.00049497	     -0.21951897	      0.00050324	      0.00022506	     17.05975964
      0.94904234	     -0.06186569	     -0.00053967	     -0.20306618	     -0.06446107	      0.88290554	     -0.00049589	     -0.21950477	      0.00050955	      0.00024528	     17.36344410
      0.95054366	     -0.06178890	     -0.00053842	     -0.20298938	     -0.06446030	      0.88290593	     -0.00049679	     -0.21949012	      0.00051580	      0.00026554	     17.44031727
      0.95204499	     -0.06170974	     -0.00053908	     -0.20291017	     -0.06445952	      0.88290634	     -0.00049765	     -0.21947506	      0.00052079	      0.00028534	     17.74964363
      0.95354631	     -0.06163184	     -0.00053815	     -0.20283223	     -0.06445873	      0.88290678	     -0.00049848	     -0.21945961	      0.00052569	      0.00030519	     17.83578367
      0.95504764	     -0.06155259	     -0.00053933	     -0.20275289	     -0.06445794	      0.88290726	     -0.00049928	     -0.21944382	      0.00052934	      0.00032455	     18.15511387
      0.95654896	     -0.06147541	     -0.00053878	     -0.20267564	     -0.06445714	      0.88290776	     -0.00050004	     -0.21942772	      0.00053288	      0.00034388	     18.24251525
      0.95805029	     -0.06139772	     -0.00054053	     -0.20259782	     -0.06445634	      0.88290829	     -0.00050078	     -0.21941140	      0.00053517	      0.00036258	     18.57311927
      0.95955161	     -0.06132258	     -0.00054025	     -0.20252259	     -0.06445554	      0.88290885	     -0.00050148	     -0.21939489	      0.00053740	      0.00038105	     18.65748764
      0.96105294	     -0.06124747	     -0.00054247	     -0.20244732	     -0.06445473	      0.88290943	     -0.00050214	     -0.21937825	      0.00053840	      0.00039867	     19.00544563
      0.96255426	     -0.06117512	     -0.00054220	     -0.20237486	     -0.06445392	      0.88291004	     -0.00050278	     -0.21936153	      0.00053943	      0.00041591	     19.08067296
      0.96405559	     -0.06110258	     -0.00054476	     -0.20230214	     -0.06445311	      0.88291068	     -0.00050338	     -0.21934477	      0.00053924	      0.00043214	     19.44984107
      0.96555691	     -0.06103261	     -0.00054438	     -0.20223204	     -0.06445230	      0.88291134	     -0.00050395	     -0.21932798	      0.00053919	      0.00044780	     19.50790847
      0.96705824	     -0.06096250	     -0.00054738	     -0.20216173	     -0.06445149	      0.88291202	     -0.00050448	     -0.21931121	      0.00053791	      0.00046227	     19.90612720
      0.96838039	     -0.06090289	     -0.00054725	     -0.20210199	     -0.06445078	      0.88291264	     -0.00050493	     -0.21929647	      0.00053696	      0.00047440	     19.95574224
      0.96970255	     -0.06084361	     -0.00054918	     -0.20204253	     -0.06445007	      0.88291328	     -0.00050535	     -0.21928177	      0.00053525	      0.00048555	     20.21271044
      0.97134850	     -0.06077169	     -0.00055032	     -0.20197041	     -0.06444919	      0.88291409	     -0.00050584	     -0.21926354	      0.00053288	      0.00049831	     20.39572008
      0.97299445	     -0.06070087	     -0.00055347	     -0.20189935	     -0.06444832	      0.88291492	     -0.00050628	     -0.21924543	      0.00052962	      0.00050952	     20.77083306
      0.97432507	     -0.06064534	     -0.00055391	     -0.20184366	     -0.06444762	      0.88291560	     -0.00050662	     -0.21923089	      0.00052698	      0.00051768	     20.83255499
      0.97565569	     -0.06059048	     -0.00055635	     -0.20178858	     -0.06444692	      0.88291629	     -0.00050693	     -0.21921645	      0.00052365	      0.00052476	     21.08868764
      0.97731771	     -0.06052387	     -0.00055812	     -0.20172174	     -0.06444605	      0.88291717	     -0.00050728	     -0.21919856	      0.00051923	      0.00053233	     21.26255417
      0.97897974	     -0.06045871	     -0.00056223	     -0.20165628	     -0.06444519	      0.88291806	     -0.00050760	     -0.21918087	      0.00051387	      0.00053825	     21.65865976
      0.98024603	     -0.06041067	     -0.00056300	     -0.20160806	     -0.06444454	      0.88291875	     -0.00050781	     -0.21916753	      0.00050979	      0.00054189	     21.68665412
      0.98151232	     -0.06036340	     -0.00056574	     -0.20156056	     -0.06444390	      0.88291943	     -0.00050801	     -0.21915432	      0.00050505	      0.00054455	     21.91129929
      0.98325712	     -0.06030027	     -0.00056843	     -0.20149714	     -0.06444303	      0.88292039	     -0.00050824	     -0.21913634	      0.00049812	      0.00054691	     22.10033083
      0.98500192	     -0.06023915	     -0.00057336	     -0.20143568	     -0.06444216	      0.88292134	     -0.00050844	     -0.21911862	      0.00049019	      0.00054770	     22.50707323
      0.98620647	     -0.06019846	     -0.00057434	     -0.20139478	     -0.06444158	      0.88292200	     -0.00050855	     -0.21910656	      0.00048466	      0.00054755	     22.50451013
      0.98741101	     -0.06015860	     -0.00057714	     -0.20135469	     -0.06444100	      0.88292266	     -0.00050864	     -0.21909463	      0.00047853	      0.00054666	     22.69664289
      0.98927323	     -0.06009909	     -0.00058038	     -0.20129483	     -0.06444011	      0.88292368	     -0.00050875	     -0.21907648	      0.00046844	      0.00054417	     22.89477653
      0.99080499	     -0.06005194	     -0.00058427	     -0.20124737	     -0.06443940	      0.88292451	     -0.00050881	     -0.21906181	      0.00045936	      0.00054103	     23.15897785
      0.99233674	     -0.06000655	     -0.00058646	     -0.20120169	     -0.06443871	      0.88292533	     -0.00050884	     -0.21904739	      0.00044993	      0.00053702	     23.24789505
      0.99386850	     -0.05996269	     -0.00059128	     -0.20115749	     -0.06443803	      0.88292615	     -0.00050884	     -0.21903322	      0.00043962	      0.00053207	     23.57286320
      0.99522176	     -0.05992501	     -0.00059311	     -0.20111955	     -0.06443744	      0.88292687	     -0.00050882	     -0.21902093	      0.00043037	      0.00052714	     23.59480525
      0.99657503	     -0.05988821	     -0.00059745	     -0.20108242	     -0.06443686	      0.88292758	     -0.00050878	     -0.21900886	      0.00042037	      0.00052164	     23.82086739
      0.99792829	     -0.05985324	     -0.00060049	     -0.20104716	     -0.06443630	      0.88292828	     -0.00050872	     -0.21899704	      0.00041005	      0.00051578	     23.91441622
      0.99970562	     -0.05980910	     -0.00060601	     -0.20100261	     -0.06443558	      0.88292919	     -0.00050861	     -0.21898191	      0.00039561	      0.00050749	     24.18589161
      1.00107928	     -0.05977616	     -0.00060850	     -0.20096937	     -0.06443505	      0.88292988	     -0.00050850	     -0.21897050	      0.00038413	      0.00050076	     24.21281245
      1.00245294	     -0.05974425	     -0.00061292	     -0.20093712	     -0.06443453	      0.88293057	     -0.00050837	     -0.21895933	      0.00037198	      0.00049366	     24.41988617
      1.00382660	     -0.05971284	     -0.00061611	     -0.20090540	     -0.06443403	      0.88293124	     -0.00050822	     -0.21894840	      0.00035954	      0.00048638	     24.49502168
      1.00558656	     -0.05967526	     -0.00062202	     -0.20086738	     -0.06443341	      0.88293209	     -0.00050800	     -0.21893479	      0.00034276	      0.00047671	     24.74522631
      1.00693098	     -0.05964795	     -0.00062467	     -0.20083977	     -0.06443296	      0.88293272	     -0.00050781	     -0.21892468	      0.00032969	      0.00046916	     24.74236240
      1.00827541	     -0.05962176	     -0.00062921	     -0.20081323	     -0.06443252	      0.88293335	     -0.00050760	     -0.21891483	      0.00031603	      0.00046137	     24.91810025
      1.00990457	     -0.05959164	     -0.00063306	     -0.20078272	     -0.06443202	      0.88293409	     -0.00050733	     -0.21890323	      0.00029918	      0.00045179	     24.96186371
      1.01136888	     -0.05956642	     -0.00063849	     -0.20075711	     -0.06443159	      0.88293475	     -0.00050706	     -0.21889312	      0.00028336	      0.00044296	     25.17785105
      1.01283319	     -0.05954292	     -0.00064165	     -0.20073326	     -0.06443119	      0.88293539	     -0.00050677	     -0.21888332	      0.00026740	      0.00043405	     25.14828582
      1.01429750	     -0.05952140	     -0.00064754	     -0.20071133	     -0.06443081	      0.88293602	     -0.00050647	     -0.21887383	      0.00025075	      0.00042496	     25.36736158
      1.01576182	     -0.05950172	     -0.00065078	     -0.20069130	     -0.06443046	      0.88293663	     -0.00050615	     -0.21886469	      0.00023403	      0.00041585	     25.29976165
      1.01722613	     -0.05948410	     -0.00065690	     -0.20067327	     -0.06443013	      0.88293724	     -0.00050581	     -0.21885590	      0.00021662	      0.00040653	     25.52677545
      1.01869044	     -0.05946877	     -0.00065994	     -0.20065758	     -0.06442982	      0.88293782	     -0.00050545	     -0.21884749	      0.00019922	      0.00039718	     25.41632005
      1.02015475	     -0.05945591	     -0.00066658	     -0.20064430	     -0.06442954	      0.88293840	     -0.00050508	     -0.21883949	      0.00018114	      0.00038755	     25.65864083
      1.02161906	     -0.05944522	     -0.00066959	     -0.20063326	     -0.06442929	      0.88293896	     -0.00050469	     -0.21883191	      0.00016319	      0.00037784	     25.50193239
      1.02291317	     -0.05943771	     -0.00067546	     -0.20062536	     -0.06442909	      0.88293944	     -0.00050434	     -0.21882557	      0.00014676	      0.00036898	     25.68137744
      1.02420729	     -0.05943188	     -0.00067899	     -0.20061921	     -0.06442891	      0.88293991	     -0.00050397	     -0.21881958	      0.00013038	      0.00036002	     25.62761733
      1.02581404	     -0.05942850	     -0.00068527	     -0.20061538	     -0.06442872	      0.88294048	     -0.00050351	     -0.21881268	      0.00010965	      0.00034856	     25.71658081
      1.02742080	     -0.05943064	     -0.00068967	     -0.20061711	     -0.06442856	      0.88294103	     -0.00050302	     -0.21880646	      0.00008894	      0.00033664	     25.57893083
      1.02873582	     -0.05943749	     -0.00069579	     -0.20062358	     -0.06442845	      0.88294147	     -0.00050262	     -0.21880195	      0.00007166	      0.00032622	     25.70785097
      1.03005085	     -0.05944871	     -0.00069992	     -0.20063445	     -0.06442837	      0.88294189	     -0.00050220	     -0.21879804	      0.00005466	      0.00031512	     25.61270796
      1.03166945	     -0.05946879	     -0.00070662	     -0.20065408	     -0.06442830	      0.88294239	     -0.00050167	     -0.21879414	      0.00003378	      0.00030014	     25.67181176
      1.03328806	     -0.05949612	     -0.00071109	     -0.20068100	     -0.06442826	      0.88294286	     -0.00050114	     -0.21879133	      0.00001357	      0.00028352	     25.46957243
      1.03455695	     -0.05952281	     -0.00071740	     -0.20070733	     -0.06442825	      0.88294321	     -0.00050071	     -0.21878995	     -0.00000215	      0.00026902	     25.58798392
      1.03582584	     -0.05955338	     -0.00072164	     -0.20073758	     -0.06442826	      0.88294354	     -0.00050027	     -0.21878933	     -0.00001718	      0.00025321	     25.47670904
      1.03751162	     -0.05959939	     -0.00072855	     -0.20078315	     -0.06442831	      0.88294395	     -0.00049968	     -0.21878969	     -0.00003640	      0.00022993	     25.49240971
      1.03919740	     -0.05965176	     -0.00073314	     -0.20083514	     -0.06442839	      0.88294432	     -0.00049908	     -0.21879143	     -0.00005425	      0.00020406	     25.23540383
      1.04043142	     -0.05969436	     -0.00073908	     -0.20087743	     -0.06442846	      0.88294456	     -0.00049864	     -0.21879359	     -0.00006678	      0.00018328	     25.34057172
      1.04166544	     -0.05973978	     -0.00074303	     -0.20092258	     -0.06442855	      0.88294477	     -0.00049819	     -0.21879651	     -0.00007833	      0.00016105	     25.20720011
      1.04343238	     -0.05981038	     -0.00074990	     -0.20099279	     -0.06442870	      0.88294503	     -0.00049754	     -0.21880198	     -0.00009356	      0.00012655	     25.16237981
      1.04494813	     -0.05987592	     -0.00075449	     -0.20105803	     -0.06442885	      0.88294519	     -0.00049697	     -0.21880790	     -0.00010502	      0.00009458	     24.93833149
      1.04646388	     -0.05994545	     -0.00076108	     -0.20112724	     -0.06442902	      0.88294531	     -0.00049641	     -0.21881493	     -0.00011529	      0.00006045	     24.97337883
      1.04797963	     -0.06001798	     -0.00076497	     -0.20119953	     -0.06442920	      0.88294538	     -0.00049583	     -0.21882302	     -0.00012381	      0.00002446	     24.65287257
      1.04949538	     -0.06009381	     -0.00077204	     -0.20127506	     -0.06442940	      0.88294538	     -0.00049526	     -0.21883214	     -0.00013118	     -0.00001338	     24.76074876
      1.05079856	     -0.06016089	     -0.00077495	     -0.20134196	     -0.06442957	      0.88294534	     -0.00049476	     -0.21884075	     -0.00013595	     -0.00004708	     24.42240062
      1.05210175	     -0.06023024	     -0.00078003	     -0.20141111	     -0.06442975	      0.88294526	     -0.00049427	     -0.21885005	     -0.00013980	     -0.00008185	     24.37688449
      1.05374662	     -0.06032029	     -0.00078482	     -0.20150096	     -0.06442998	      0.88294509	     -0.00049364	     -0.21886272	     -0.00014278	     -0.00012689	     24.11567490
      1.05539150	     -0.06041362	     -0.00079159	     -0.20159406	     -0.06443022	      0.88294484	     -0.00049302	     -0.21887638	     -0.00014408	     -0.00017302	     24.10849578
      1.05672012	     -0.06049098	     -0.00079456	     -0.20167130	     -0.06443041	      0.88294459	     -0.00049251	     -0.21888812	     -0.00014346	     -0.00021075	     23.76966391
      1.05804875	     -0.06057058	     -0.00079960	     -0.20175075	     -0.06443060	      0.88294428	     -0.00049201	     -0.21890045	     -0.00014178	     -0.00024886	     23.69338816
      1.05971067	     -0.06067254	     -0.00080434	     -0.20185259	     -0.06443083	      0.88294383	     -0.00049138	     -0.21891668	     -0.00013766	     -0.00029667	     23.40252286
      1.06137259	     -0.06077719	     -0.00081144	     -0.20195708	     -0.06443106	      0.88294330	     -0.00049076	     -0.21893377	     -0.00013167	     -0.00034445	     23.39341213
      1.06266685	     -0.06085935	     -0.00081432	     -0.20203920	     -0.06443122	      0.88294283	     -0.00049028	     -0.21894762	     -0.00012524	     -0.00038127	     23.04877121
      1.06396110	     -0.06094257	     -0.00081925	     -0.20212234	     -0.06443138	      0.88294231	     -0.00048981	     -0.21896190	     -0.00011775	     -0.00041768	     22.95331791
      1.06569140	     -0.06105451	     -0.00082438	     -0.20223423	     -0.06443157	      0.88294155	     -0.00048918	     -0.21898160	     -0.00010560	     -0.00046526	     22.66531588
      1.06742169	     -0.06116781	     -0.00083168	     -0.20234747	     -0.06443174	      0.88294070	     -0.00048856	     -0.21900191	     -0.00009144	     -0.00051133	     22.63142057
      1.06868766	     -0.06125100	     -0.00083438	     -0.20243068	     -0.06443185	      0.88294003	     -0.00048812	     -0.21901713	     -0.00007936	     -0.00054376	     22.28695469
      1.06995363	     -0.06133553	     -0.00083909	     -0.20251519	     -0.06443194	      0.88293932	     -0.00048768	     -0.21903263	     -0.00006632	     -0.00057509	     22.17214762
      1.07176469	     -0.06145781	     -0.00084447	     -0.20263751	     -0.06443205	      0.88293824	     -0.00048706	     -0.21905529	     -0.00004550	     -0.00061754	     21.87686911
      1.07332113	     -0.06156386	     -0.00085037	     -0.20274359	     -0.06443210	      0.88293726	     -0.00048654	     -0.21907517	     -0.00002585	     -0.00065167	     21.76815577
      1.07487756	     -0.06166936	     -0.00085405	     -0.20284919	     -0.06443213	      0.88293622	     -0.00048603	     -0.21909540	     -0.00000416	     -0.00068341	     21.44322020
      1.07643400	     -0.06177540	     -0.00086042	     -0.20295529	     -0.06443211	      0.88293513	     -0.00048553	     -0.21911591	      0.00001900	     -0.00071271	     21.39862463
      1.07799043	     -0.06188096	     -0.00086329	     -0.20306100	     -0.06443207	      0.88293400	     -0.00048505	     -0.21913667	      0.00004430	     -0.00073930	     21.00113588
      1.07933121	     -0.06197277	     -0.00086897	     -0.20315290	     -0.06443199	      0.88293299	     -0.00048464	     -0.21915474	      0.00006713	     -0.00076013	     20.97025467
      1.08067198	     -0.06206363	     -0.00087191	     -0.20324391	     -0.06443188	      0.88293196	     -0.00048425	     -0.21917297	      0.00009148	     -0.00077887	     20.72027738
      1.08235867	     -0.06217719	     -0.00087687	     -0.20335766	     -0.06443170	      0.88293063	     -0.00048376	     -0.21919606	      0.00012371	     -0.00079947	     20.56424834
      1.08404535	     -0.06228898	     -0.00087962	     -0.20346971	     -0.06443147	      0.88292927	     -0.00048330	     -0.21921926	      0.00015812	     -0.00081667	     20.22133936
      1.08542070	     -0.06237942	     -0.00088439	     -0.20356032	     -0.06443123	      0.88292814	     -0.00048293	     -0.21923823	      0.00018737	     -0.00082824	     20.17161172
      1.08679604	     -0.06246743	     -0.00088688	     -0.20364857	     -0.06443095	      0.88292699	     -0.00048258	     -0.21925723	      0.00021807	     -0.00083751	     19.92285790
      1.08849258	     -0.06257578	     -0.00089159	     -0.20375720	     -0.06443055	      0.88292556	     -0.00048216	     -0.21928069	      0.00025745	     -0.00084593	     19.77559769
      1.09018913	     -0.06268140	     -0.00089352	     -0.20386318	     -0.06443008	      0.88292412	     -0.00048176	     -0.21930416	      0.00029883	     -0.00085113	     19.44059449
      1.09152947	     -0.06276470	     -0.00089770	     -0.20394672	     -0.06442965	      0.88292298	     -0.00048147	     -0.21932267	      0.00033256	     -0.00085305	     19.38044606
      1.09286982	     -0.06284556	     -0.00089938	     -0.20402788	     -0.06442918	      0.88292184	     -0.00048118	     -0.21934114	      0.00036750	     -0.00085314	     19.16648953
      1.09463024	     -0.06295013	     -0.00090254	     -0.20413286	     -0.06442849	      0.88292034	     -0.00048082	     -0.21936526	      0.00041489	     -0.00085053	     18.99623463
      1.09639065	     -0.06305071	     -0.00090261	     -0.20423392	     -0.06442772	      0.88291884	     -0.00048049	     -0.21938918	      0.00046403	     -0.00084511	     18.69864675
      1.09771345	     -0.06312523	     -0.00090533	     -0.20430876	     -0.06442708	      0.88291773	     -0.00048026	     -0.21940699	      0.00050199	     -0.00083906	     18.60494401
      1.09903626	     -0.06319704	     -0.00090553	     -0.20438096	     -0.06442639	      0.88291662	     -0.00048004	     -0.21942463	      0.00054090	     -0.00083173	     18.41657180
      1.10085874	     -0.06329401	     -0.00090718	     -0.20447845	     -0.06442536	      0.88291512	     -0.00047977	     -0.21944863	      0.00059589	     -0.00081951	     18.23449264
      1.10268122	     -0.06338635	     -0.00090617	     -0.20457138	     -0.06442422	      0.88291364	     -0.00047952	     -0.21947233	      0.00065252	     -0.00080514	     17.94774662
      1.10394894	     -0.06345122	     -0.00090857	     -0.20463661	     -0.06442337	      0.88291262	     -0.00047936	     -0.21948862	      0.00069275	     -0.00079388	     17.86146623
      1.10521665	     -0.06351275	     -0.00090846	     -0.20469857	     -0.06442246	      0.88291162	     -0.00047922	     -0.21950475	      0.00073376	     -0.00078188	     17.70061463
      1.10716578	     -0.06360436	     -0.00090923	     -0.20479082	     -0.06442097	      0.88291012	     -0.00047903	     -0.21952913	      0.00079818	     -0.00076202	     17.51218922
      1.10876624	     -0.06367492	     -0.00090802	     -0.20486195	     -0.06441965	      0.88290891	     -0.00047891	     -0.21954872	      0.00085228	     -0.00074457	     17.31004533
      1.11036670	     -0.06374452	     -0.00090884	     -0.20493212	     -0.06441824	      0.88290774	     -0.00047880	     -0.21956784	      0.00090733	     -0.00072610	     17.16230415
      1.11196716	     -0.06380707	     -0.00090647	     -0.20499529	     -0.06441675	      0.88290659	     -0.00047873	     -0.21958648	      0.00096331	     -0.00070677	     16.96322930
      1.11356761	     -0.06386894	     -0.00090743	     -0.20505773	     -0.06441516	      0.88290548	     -0.00047867	     -0.21960452	      0.00101999	     -0.00068669	     16.86454700
      1.11499566	     -0.06391566	     -0.00090435	     -0.20510505	     -0.06441366	      0.88290451	     -0.00047865	     -0.21962006	      0.00107131	     -0.00066804	     16.67386560
      1.11642372	     -0.06396180	     -0.00090394	     -0.20515174	     -0.06441210	      0.88290357	     -0.00047865	     -0.21963498	      0.00112297	     -0.00064884	     16.56355267
      1.11785177	     -0.06400191	     -0.00090160	     -0.20519244	     -0.06441046	      0.88290266	     -0.00047866	     -0.21964926	      0.00117508	     -0.00062902	     16.41946745
      1.11973436	     -0.06405067	     -0.00090014	     -0.20524197	     -0.06440818	      0.88290150	     -0.00047872	     -0.21966700	      0.00124418	     -0.00060205	     16.26143798
      1.12124275	     -0.06408155	     -0.00089649	     -0.20527351	     -0.06440626	      0.88290061	     -0.00047880	     -0.21968028	      0.00129983	     -0.00057953	     16.10641794
      1.12275114	     -0.06411215	     -0.00089543	     -0.20530472	     -0.06440426	      0.88289975	     -0.00047890	     -0.21969266	      0.00135548	     -0.00055647	     15.99079076
      1.12425952	     -0.06413618	     -0.00089197	     -0.20532942	     -0.06440217	      0.88289893	     -0.00047902	     -0.21970417	      0.00141113	     -0.00053286	     15.85799176
      1.12576791	     -0.06415970	     -0.00089036	     -0.20535356	     -0.06440000	      0.88289814	     -0.00047918	     -0.21971478	      0.00146667	     -0.00050878	     15.73203711
      1.12727630	     -0.06417800	     -0.00088710	     -0.20537252	     -0.06439775	      0.88289739	     -0.00047935	     -0.21972453	      0.00152205	     -0.00048432	     15.61240743
      1.12913491	     -0.06420015	     -0.00088529	     -0.20539544	     -0.06439486	      0.88289652	     -0.00047961	     -0.21973532	      0.00159000	     -0.00045395	     15.46456313
      1.13060258	     -0.06420858	     -0.00088098	     -0.20540453	     -0.06439248	      0.88289587	     -0.00047984	     -0.21974295	      0.00164338	     -0.00042953	     15.35775798
      1.13207025	     -0.06421943	     -0.00087937	     -0.20541599	     -0.06439003	      0.88289526	     -0.00048010	     -0.21974969	      0.00169637	     -0.00040528	     15.27608099
      1.13353792	     -0.06422314	     -0.00087566	     -0.20542034	     -0.06438750	      0.88289468	     -0.00048038	     -0.21975564	      0.00174914	     -0.00038086	     15.15798255
      1.13536642	     -0.06422625	     -0.00087313	     -0.20542422	     -0.06438425	      0.88289401	     -0.00048077	     -0.21976179	      0.00181407	     -0.00035069	     15.11002573
      1.13683155	     -0.06421876	     -0.00086815	     -0.20541739	     -0.06438155	      0.88289352	     -0.00048111	     -0.21976574	      0.00186598	     -0.00032602	     14.93623136
      1.13829667	     -0.06421170	     -0.00086589	     -0.20541094	     -0.06437878	      0.88289306	     -0.00048148	     -0.21976870	      0.00191698	     -0.00030166	     14.90347702
      1.13976179	     -0.06419669	     -0.00086150	     -0.20539657	     -0.06437593	      0.88289263	     -0.00048187	     -0.21977071	      0.00196764	     -0.00027708	     14.79310678
      1.14158823	     -0.06417624	     -0.00085826	     -0.20537687	     -0.06437228	      0.88289216	     -0.00048240	     -0.21977179	      0.00202957	     -0.00024669	     14.77690323
      1.14305963	     -0.06414967	     -0.00085292	     -0.20535096	     -0.06436926	      0.88289181	     -0.00048285	     -0.21977157	      0.00207911	     -0.00022162	     14.61223287
      1.14453104	     -0.06412416	     -0.00085042	     -0.20532604	     -0.06436616	      0.88289150	     -0.00048333	     -0.21977028	      0.00212745	     -0.00019684	     14.59468011
      1.14600244	     -0.06409103	     -0.00084582	     -0.20529354	     -0.06436300	      0.88289123	     -0.00048383	     -0.21976803	      0.00217518	     -0.00017179	     14.50220756
      1.14780406	     -0.06404986	     -0.00084282	     -0.20525306	     -0.06435903	      0.88289095	     -0.00048448	     -0.21976388	      0.00223201	     -0.00014126	     14.50255575
      1.14927196	     -0.06400659	     -0.00083768	     -0.20521041	     -0.06435572	      0.88289076	     -0.00048504	     -0.21975946	      0.00227763	     -0.00011570	     14.36398860
      1.15073985	     -0.06396509	     -0.00083536	     -0.20516945	     -0.06435234	      0.88289061	     -0.00048562	     -0.21975403	      0.00232177	     -0.00009033	     14.35429004
      1.15220775	     -0.06391659	     -0.00083089	     -0.20512153	     -0.06434890	      0.88289050	     -0.00048622	     -0.21974770	      0.00236500	     -0.00006462	     14.28311667
      1.15400501	     -0.06385790	     -0.00082772	     -0.20506349	     -0.06434461	      0.88289041	     -0.00048698	     -0.21973868	      0.00241599	     -0.00003330	     14.29178814
      1.15546788	     -0.06380132	     -0.00082230	     -0.20500748	     -0.06434104	      0.88289038	     -0.00048763	     -0.21973042	      0.00245649	     -0.00000724	     14.18306429
      1.15693074	     -0.06374721	     -0.00081953	     -0.20495389	     -0.06433742	      0.88289039	     -0.00048829	     -0.21972127	      0.00249532	      0.00001853	     14.18199244
      1.15839360	     -0.06368687	     -0.00081460	     -0.20489408	     -0.06433374	      0.88289043	     -0.00048898	     -0.21971135	      0.00253300	      0.00004447	     14.13105026
      1.16019144	     -0.06361413	     -0.00081077	     -0.20482194	     -0.06432915	      0.88289054	     -0.00048985	     -0.21969805	      0.00257712	      0.00007598	     14.15171317
      1.16164425	     -0.06354695	     -0.00080480	     -0.20475529	     -0.06432538	      0.88289067	     -0.00049057	     -0.21968652	      0.00261156	      0.00010179	     14.06693491
      1.16309706	     -0.06348276	     -0.00080160	     -0.20469155	     -0.06432156	      0.88289084	     -0.00049131	     -0.21967421	      0.00264420	      0.00012713	     14.07577610
      1.16454987	     -0.06341252	     -0.00079636	     -0.20462180	     -0.06431770	      0.88289104	     -0.00049206	     -0.21966121	      0.00267554	      0.00015243	     14.04607822
      1.16636004	     -0.06332679	     -0.00079208	     -0.20453661	     -0.06431282	      0.88289135	     -0.00049302	     -0.21964399	      0.00271220	      0.00018336	     14.08360390
      1.16780066	     -0.06325078	     -0.00078591	     -0.20446106	     -0.06430889	      0.88289163	     -0.00049381	     -0.21962957	      0.00273998	      0.00020808	     14.02138979
      1.16924128	     -0.06317846	     -0.00078242	     -0.20438914	     -0.06430493	      0.88289194	     -0.00049460	     -0.21961446	      0.00276585	      0.00023212	     14.04214214
      1.17068189	     -0.06310083	     -0.00077696	     -0.20431193	     -0.06430092	      0.88289230	     -0.00049541	     -0.21959876	      0.00279027	      0.00025588	     14.03160270
      1.17251203	     -0.06300457	     -0.00077220	     -0.20421613	     -0.06429579	      0.88289279	     -0.00049646	     -0.21957791	      0.00281871	      0.00028510	     14.08719317
      1.17393844	     -0.06292233	     -0.00076582	     -0.20413430	     -0.06429175	      0.88289321	     -0.00049728	     -0.21956105	      0.00283934	      0.00030771	     14.04580591
      1.17536484	     -0.06284391	     -0.00076210	     -0.20405620	     -0.06428769	      0.88289367	     -0.00049812	     -0.21954360	      0.00285803	      0.00032947	     14.08208749
      1.17679125	     -0.06276073	     -0.00075659	     -0.20397337	     -0.06428360	      0.88289415	     -0.00049897	     -0.21952565	      0.00287522	      0.00035081	     14.09095519
      1.17864829	     -0.06265502	     -0.00075163	     -0.20386804	     -0.06427824	      0.88289483	     -0.00050009	     -0.21950148	      0.00289487	      0.00037744	     14.16908920
      1.18005879	     -0.06256789	     -0.00074531	     -0.20378124	     -0.06427415	      0.88289538	     -0.00050094	     -0.21948261	      0.00290820	      0.00039735	     14.14850289
      1.18146928	     -0.06248448	     -0.00074161	     -0.20369807	     -0.06427004	      0.88289595	     -0.00050181	     -0.21946323	      0.00291958	      0.00041635	     14.20413525
      1.18316511	     -0.06237787	     -0.00073474	     -0.20359180	     -0.06426508	      0.88289668	     -0.00050286	     -0.21943936	      0.00293124	      0.00043850	     14.23996752
      1.18466943	     -0.06228694	     -0.00073129	     -0.20350109	     -0.06426066	      0.88289735	     -0.00050380	     -0.21941761	      0.00293931	      0.00045713	     14.32241403
      1.18617376	     -0.06218880	     -0.00072468	     -0.20340321	     -0.06425624	      0.88289805	     -0.00050474	     -0.21939542	      0.00294571	      0.00047530	     14.34442671
      1.18767808	     -0.06209540	     -0.00072120	     -0.20330999	     -0.06425180	      0.88289878	     -0.00050569	     -0.21937272	      0.00294987	      0.00049247	     14.43535520
      1.18918240	     -0.06199532	     -0.00071461	     -0.20321013	     -0.06424736	      0.88289953	     -0.00050664	     -0.21934963	      0.00295231	      0.00050909	     14.48556209
      1.19068673	     -0.06190031	     -0.00071119	     -0.20311526	     -0.06424292	      0.88290031	     -0.00050760	     -0.21932607	      0.00295259	      0.00052472	     14.58441696
      1.19219105	     -0.06179902	     -0.00070462	     -0.20301415	     -0.06423848	      0.88290111	     -0.00050856	     -0.21930218	      0.00295115	      0.00053981	     14.64322591
      1.19369537	     -0.06170360	     -0.00070131	     -0.20291882	     -0.06423404	      0.88290193	     -0.00050952	     -0.21927788	      0.00294756	      0.00055386	     14.75612035
      1.19519970	     -0.06160245	     -0.00069468	     -0.20281781	     -0.06422961	      0.88290278	     -0.00051048	     -0.21925334	      0.00294231	      0.00056727	     14.82591330
      1.19670402	     -0.06150822	     -0.00069155	     -0.20272364	     -0.06422519	      0.88290364	     -0.00051144	     -0.21922849	      0.00293499	      0.00057954	     14.94967845
      1.19820834	     -0.06140856	     -0.00068485	     -0.20262407	     -0.06422078	      0.88290452	     -0.00051239	     -0.21920350	      0.00292613	      0.00059103	     15.03403565
      1.19971267	     -0.06131691	     -0.00068198	     -0.20253243	     -0.06421639	      0.88290542	     -0.00051335	     -0.21917831	      0.00291532	      0.00060121	     15.17003453
      1.20121699	     -0.06121951	     -0.00067507	     -0.20243510	     -0.06421201	      0.88290633	     -0.00051430	     -0.21915309	      0.00290314	      0.00061044	     15.27212383
      1.20272131	     -0.06113098	     -0.00067242	     -0.20234654	     -0.06420766	      0.88290725	     -0.00051524	     -0.21912778	      0.00288914	      0.00061821	     15.42455102
      1.20422564	     -0.06103564	     -0.00066501	     -0.20225124	     -0.06420332	      0.88290819	     -0.00051618	     -0.21910251	      0.00287390	      0.00062498	     15.54952233
      1.20572996	     -0.06095002	     -0.00066267	     -0.20216555	     -0.06419901	      0.88290913	     -0.00051712	     -0.21907718	      0.00285693	      0.00063024	     15.71993038
      1.20706438	     -0.06086756	     -0.00065618	     -0.20208309	     -0.06419521	      0.88290998	     -0.00051794	     -0.21905480	      0.00284091	      0.00063400	     15.84012527
      1.20839881	     -0.06079136	     -0.00065281	     -0.20200682	     -0.06419143	      0.88291082	     -0.00051875	     -0.21903243	      0.00282367	      0.00063659	     15.99357403
      1.21003352	     -0.06069577	     -0.00064645	     -0.20191118	     -0.06418683	      0.88291187	     -0.00051974	     -0.21900514	      0.00280124	      0.00063846	     16.17682023
      1.21166823	     -0.06060656	     -0.00064283	     -0.20182183	     -0.06418227	      0.88291291	     -0.00052071	     -0.21897796	      0.00277714	      0.00063866	     16.41359701
      1.21300839	     -0.06052919	     -0.00063630	     -0.20174442	     -0.06417856	      0.88291377	     -0.00052150	     -0.21895583	      0.00275658	      0.00063809	     16.54270022
      1.21434856	     -0.06045756	     -0.00063264	     -0.20167266	     -0.06417488	      0.88291462	     -0.00052228	     -0.21893381	      0.00273492	      0.00063646	     16.73530771
      1.21599853	     -0.06036678	     -0.00062640	     -0.20158176	     -0.06417039	      0.88291567	     -0.00052323	     -0.21890695	      0.00270734	      0.00063350	     16.94787497
      1.21764850	     -0.06028365	     -0.00062353	     -0.20149841	     -0.06416595	      0.88291671	     -0.00052417	     -0.21888038	      0.00267839	      0.00062921	     17.24249163
      1.21892664	     -0.06021520	     -0.00061781	     -0.20142985	     -0.06416254	      0.88291751	     -0.00052488	     -0.21886007	      0.00265562	      0.00062548	     17.37031163
      1.22020478	     -0.06015191	     -0.00061488	     -0.20136640	     -0.06415916	      0.88291831	     -0.00052558	     -0.21883995	      0.00263210	      0.00062097	     17.58185861
      1.22192842	     -0.06006612	     -0.00060901	     -0.20128040	     -0.06415465	      0.88291937	     -0.00052651	     -0.21881317	      0.00259980	      0.00061421	     17.83603436
      1.22365206	     -0.05998611	     -0.00060621	     -0.20120010	     -0.06415020	      0.88292043	     -0.00052741	     -0.21878676	      0.00256655	      0.00060649	     18.18744979
      1.22487041	     -0.05992607	     -0.00060096	     -0.20113992	     -0.06414709	      0.88292116	     -0.00052804	     -0.21876840	      0.00254298	      0.00060096	     18.30607143
      1.22608876	     -0.05987094	     -0.00059839	     -0.20108458	     -0.06414400	      0.88292189	     -0.00052866	     -0.21875025	      0.00251891	      0.00059500	     18.52356181
      1.22791751	     -0.05978928	     -0.00059321	     -0.20100264	     -0.06413943	      0.88292297	     -0.00052957	     -0.21872349	      0.00248254	      0.00058584	     18.81431463
      1.22942855	     -0.05972572	     -0.00059063	     -0.20093879	     -0.06413570	      0.88292385	     -0.00053030	     -0.21870177	      0.00245205	      0.00057813	     19.11339079
      1.23093959	     -0.05966116	     -0.00058576	     -0.20087399	     -0.06413202	      0.88292472	     -0.00053102	     -0.21868042	      0.00242161	      0.00057066	     19.31826850
      1.23245063	     -0.05960176	     -0.00058394	     -0.20081428	     -0.06412838	      0.88292557	     -0.00053171	     -0.21865941	      0.00239070	      0.00056314	     19.66224747
      1.23396167	     -0.05954033	     -0.00057840	     -0.20075261	     -0.06412479	      0.88292642	     -0.00053238	     -0.21863877	      0.00236012	      0.00055615	     19.81916451
      1.23527845	     -0.05949164	     -0.00057740	     -0.20070363	     -0.06412171	      0.88292715	     -0.00053295	     -0.21862104	      0.00233298	      0.00055007	     20.13329729
      1.23659524	     -0.05944184	     -0.00057376	     -0.20065358	     -0.06411865	      0.88292787	     -0.00053351	     -0.21860358	      0.00230612	      0.00054440	     20.31092103
      1.23819346	     -0.05938486	     -0.00057146	     -0.20059625	     -0.06411499	      0.88292873	     -0.00053416	     -0.21858273	      0.00227325	      0.00053775	     20.63941498
      1.23979168	     -0.05932778	     -0.00056680	     -0.20053887	     -0.06411138	      0.88292959	     -0.00053479	     -0.21856228	      0.00224068	      0.00053180	     20.80806655
      1.24109801	     -0.05928482	     -0.00056615	     -0.20049559	     -0.06410847	      0.88293028	     -0.00053529	     -0.21854584	      0.00221365	      0.00052711	     21.12547716
      1.24240433	     -0.05924131	     -0.00056317	     -0.20045181	     -0.06410560	      0.88293096	     -0.00053576	     -0.21852968	      0.00218692	      0.00052298	     21.27958781
      1.24402558	     -0.05919023	     -0.00056150	     -0.20040034	     -0.06410208	      0.88293181	     -0.00053633	     -0.21850996	      0.00215342	      0.00051820	     21.60696235
      1.24564684	     -0.05913910	     -0.00055728	     -0.20034887	     -0.06409862	      0.88293265	     -0.00053688	     -0.21849065	      0.00212026	      0.00051427	     21.71567566
      1.24690613	     -0.05910195	     -0.00055695	     -0.20031140	     -0.06409596	      0.88293329	     -0.00053728	     -0.21847591	      0.00209394	      0.00051147	     22.03455453
      1.24816543	     -0.05906470	     -0.00055448	     -0.20027386	     -0.06409334	      0.88293393	     -0.00053767	     -0.21846141	      0.00206788	      0.00050926	     22.16182327
      1.24984403	     -0.05901734	     -0.00055270	     -0.20022609	     -0.06408990	      0.88293479	     -0.00053816	     -0.21844244	      0.00203275	      0.00050683	     22.46012516
      1.25152263	     -0.05897091	     -0.00054866	     -0.20017928	     -0.06408652	      0.88293564	     -0.00053862	     -0.21842389	      0.00199784	      0.00050543	     22.51711102
      1.25273224	     -0.05893927	     -0.00054859	     -0.20014731	     -0.06408412	      0.88293625	     -0.00053893	     -0.21841075	      0.00197204	      0.00050468	     22.82150132
      1.25394186	     -0.05890807	     -0.00054661	     -0.20011581	     -0.06408175	      0.88293686	     -0.00053922	     -0.21839784	      0.00194646	      0.00050449	     22.92073632
      1.25570290	     -0.05886484	     -0.00054526	     -0.20007211	     -0.06407835	      0.88293775	     -0.00053962	     -0.21837941	      0.00190876	      0.00050476	     23.18039195
      1.25719363	     -0.05882973	     -0.00054294	     -0.20003662	     -0.06407553	      0.88293850	     -0.00053994	     -0.21836418	      0.00187686	      0.00050569	     23.22952631
      1.25868436	     -0.05879668	     -0.00054270	     -0.20000315	     -0.06407276	      0.88293925	     -0.00054022	     -0.21834930	      0.00184428	      0.00050677	     23.52345503
      1.26017508	     -0.05876504	     -0.00053998	     -0.19997114	     -0.06407003	      0.88294001	     -0.00054048	     -0.21833479	      0.00181205	      0.00050846	     23.47013321
      1.26151535	     -0.05873834	     -0.00054030	     -0.19994403	     -0.06406762	      0.88294069	     -0.00054069	     -0.21832205	      0.00178231	      0.00050985	     23.75778321
      1.26285562	     -0.05871326	     -0.00053843	     -0.19991860	     -0.06406526	      0.88294138	     -0.00054088	     -0.21830964	      0.00175289	      0.00051151	     23.75350610
      1.26419589	     -0.05869001	     -0.00053797	     -0.19989496	     -0.06406293	      0.88294206	     -0.00054105	     -0.21829755	      0.00172305	      0.00051298	     23.92609762
      1.26588713	     -0.05866270	     -0.00053582	     -0.19986720	     -0.06406004	      0.88294293	     -0.00054123	     -0.21828277	      0.00168558	      0.00051487	     23.92258365
      1.26723898	     -0.05864266	     -0.00053591	     -0.19984675	     -0.06405779	      0.88294363	     -0.00054135	     -0.21827136	      0.00165509	      0.00051592	     24.15999418
      1.26859084	     -0.05862436	     -0.00053424	     -0.19982808	     -0.06405557	      0.88294433	     -0.00054144	     -0.21826032	      0.00162493	      0.00051696	     24.11446242
      1.26994269	     -0.05860877	     -0.00053400	     -0.19981208	     -0.06405339	      0.88294503	     -0.00054152	     -0.21824966	      0.00159431	      0.00051740	     24.26268279
      1.27163848	     -0.05859427	     -0.00053238	     -0.19979710	     -0.06405072	      0.88294590	     -0.00054158	     -0.21823693	      0.00155615	      0.00051744	     24.17892116
      1.27296839	     -0.05858684	     -0.00053297	     -0.19978925	     -0.06404867	      0.88294659	     -0.00054160	     -0.21822752	      0.00152562	      0.00051643	     24.39505583
      1.27429830	     -0.05858364	     -0.00053189	     -0.19978566	     -0.06404666	      0.88294728	     -0.00054160	     -0.21821868	      0.00149552	      0.00051483	     24.30523963
      1.27562822	     -0.05858473	     -0.00053194	     -0.19978634	     -0.06404469	      0.88294796	     -0.00054158	     -0.21821046	      0.00146512	      0.00051197	     24.40034350
      1.27738981	     -0.05859393	     -0.00053069	     -0.19979503	     -0.06404215	      0.88294886	     -0.00054152	     -0.21820065	      0.00142538	      0.00050640	     24.25914337
      1.27870843	     -0.05860582	     -0.00053131	     -0.19980650	     -0.06404029	      0.88294952	     -0.00054144	     -0.21819419	      0.00139534	      0.00050023	     24.44737450
      1.28002704	     -0.05862211	     -0.00053026	     -0.19982241	     -0.06403847	      0.88295018	     -0.00054135	     -0.21818852	      0.00136604	      0.00049267	     24.32251999
      1.28162910	     -0.05864662	     -0.00053032	     -0.19984644	     -0.06403631	      0.88295096	     -0.00054120	     -0.21818273	      0.00133047	      0.00048072	     24.45403662
      1.28323117	     -0.05867694	     -0.00052821	     -0.19987633	     -0.06403420	      0.88295172	     -0.00054102	     -0.21817815	      0.00129620	      0.00046628	     24.12115346
      1.28445853	     -0.05870221	     -0.00052906	     -0.19990123	     -0.06403263	      0.88295228	     -0.00054086	     -0.21817547	      0.00126971	      0.00045297	     24.35912523
      1.28568589	     -0.05873125	     -0.00052815	     -0.19992992	     -0.06403109	      0.88295283	     -0.00054068	     -0.21817349	      0.00124411	      0.00043803	     24.24955105
      1.28738156	     -0.05877515	     -0.00052805	     -0.19997335	     -0.06402901	      0.88295355	     -0.00054040	     -0.21817191	      0.00120938	      0.00041442	     24.27254589
      1.28907722	     -0.05882378	     -0.00052614	     -0.20002155	     -0.06402699	      0.88295423	     -0.00054009	     -0.21817165	      0.00117603	      0.00038768	     23.97593854
      1.29026891	     -0.05886022	     -0.00052723	     -0.20005764	     -0.06402560	      0.88295468	     -0.00053985	     -0.21817224	      0.00115284	      0.00036680	     24.13170531
      1.29146059	     -0.05889890	     -0.00052674	     -0.20009601	     -0.06402424	      0.88295510	     -0.00053959	     -0.21817345	      0.00113057	      0.00034458	     24.00209238
      1.29324627	     -0.05896061	     -0.00052722	     -0.20015725	     -0.06402225	      0.88295569	     -0.00053918	     -0.21817641	      0.00109817	      0.00030860	     23.97015514
      1.29474910	     -0.05901628	     -0.00052681	     -0.20021255	     -0.06402062	      0.88295613	     -0.00053880	     -0.21817994	      0.00107232	      0.00027631	     23.72067827
      1.29625194	     -0.05907471	     -0.00052834	     -0.20027058	     -0.06401902	      0.88295652	     -0.00053840	     -0.21818440	      0.00104712	      0.00024199	     23.81376199
      1.29775477	     -0.05913671	     -0.00052780	     -0.20033225	     -0.06401747	      0.88295685	     -0.00053797	     -0.21818976	      0.00102379	      0.00020652	     23.40871202
      1.29908455	     -0.05919317	     -0.00053006	     -0.20038835	     -0.06401612	      0.88295711	     -0.00053757	     -0.21819525	      0.00100352	      0.00017379	     23.54905910
      1.30041434	     -0.05925250	     -0.00053061	     -0.20044737	     -0.06401480	      0.88295732	     -0.00053715	     -0.21820141	      0.00098476	      0.00014050	     23.29064694
      1.30174412	     -0.05931369	     -0.00053261	     -0.20050824	     -0.06401350	      0.88295748	     -0.00053671	     -0.21820822	      0.00096676	      0.00010650	     23.24937812
      1.30350870	     -0.05939777	     -0.00053429	     -0.20059193	     -0.06401182	      0.88295763	     -0.00053610	     -0.21821823	      0.00094478	      0.00006109	     22.93343088
      1.30486595	     -0.05946483	     -0.00053746	     -0.20065866	     -0.06401054	      0.88295769	     -0.00053562	     -0.21822665	      0.00092865	      0.00002582	     22.98476074
      1.30622319	     -0.05953426	     -0.00053928	     -0.20072779	     -0.06400929	      0.88295770	     -0.00053511	     -0.21823571	      0.00091404	     -0.00000900	     22.70252814
      1.30758044	     -0.05960484	     -0.00054238	     -0.20079807	     -0.06400806	      0.88295766	     -0.00053458	     -0.21824536	      0.00090010	     -0.00004370	     22.65322978
      1.30934001	     -0.05969820	     -0.00054518	     -0.20089108	     -0.06400649	      0.88295755	     -0.00053388	     -0.21825869	      0.00088405	     -0.00008758	     22.28058784
      1.31069503	     -0.05977020	     -0.00054903	     -0.20096279	     -0.06400530	      0.88295741	     -0.00053331	     -0.21826954	      0.00087226	     -0.00012078	     22.34720831
      1.31205005	     -0.05984382	     -0.00055145	     -0.20103616	     -0.06400413	      0.88295722	     -0.00053273	     -0.21828085	      0.00086204	     -0.00015276	     22.05998136
      1.31340506	     -0.05991838	     -0.00055511	     -0.20111045	     -0.06400297	      0.88295699	     -0.00053213	     -0.21829261	      0.00085247	     -0.00018389	     21.99167645
      1.31519074	     -0.06001892	     -0.00055896	     -0.20121068	     -0.06400146	      0.88295663	     -0.00053132	     -0.21830878	      0.00084187	     -0.00022289	     21.61314736
      1.31655217	     -0.06009584	     -0.00056363	     -0.20128734	     -0.06400031	      0.88295631	     -0.00053069	     -0.21832159	      0.00083440	     -0.00025146	     21.67113362
      1.31791360	     -0.06017399	     -0.00056692	     -0.20136528	     -0.06399918	      0.88295595	     -0.00053003	     -0.21833480	      0.00082858	     -0.00027840	     21.38406212
      1.31927503	     -0.06025208	     -0.00057143	     -0.20144313	     -0.06399806	      0.88295555	     -0.00052937	     -0.21834838	      0.00082347	     -0.00030417	     21.31956045
      1.32107051	     -0.06035604	     -0.00057641	     -0.20154683	     -0.06399658	      0.88295497	     -0.00052847	     -0.21836681	      0.00081890	     -0.00033565	     20.94015628
      1.32244326	     -0.06043479	     -0.00058193	     -0.20162535	     -0.06399546	      0.88295450	     -0.00052777	     -0.21838126	      0.00081607	     -0.00035825	     21.00619893
      1.32381600	     -0.06051462	     -0.00058603	     -0.20170500	     -0.06399434	      0.88295399	     -0.00052705	     -0.21839601	      0.00081497	     -0.00037902	     20.71754058
      1.32518875	     -0.06059422	     -0.00059126	     -0.20178440	     -0.06399322	      0.88295346	     -0.00052632	     -0.21841103	      0.00081461	     -0.00039848	     20.65736703
      1.32697283	     -0.06069807	     -0.00059691	     -0.20188804	     -0.06399177	      0.88295273	     -0.00052536	     -0.21843093	      0.00081637	     -0.00042120	     20.28111890
      1.32835884	     -0.06077703	     -0.00060290	     -0.20196681	     -0.06399064	      0.88295213	     -0.00052460	     -0.21844664	      0.00081841	     -0.00043734	     20.35156518
      1.32974484	     -0.06085657	     -0.00060738	     -0.20204621	     -0.06398950	      0.88295151	     -0.00052382	     -0.21846255	      0.00082225	     -0.00045166	     20.05832840
      1.33113085	     -0.06093557	     -0.00061309	     -0.20212506	     -0.06398836	      0.88295088	     -0.00052304	     -0.21847864	      0.00082683	     -0.00046474	     20.00568758
      1.33289464	     -0.06103649	     -0.00061927	     -0.20222583	     -0.06398689	      0.88295005	     -0.00052203	     -0.21849938	      0.00083492	     -0.00047905	     19.63417384
      1.33429807	     -0.06111502	     -0.00062590	     -0.20230421	     -0.06398572	      0.88294937	     -0.00052122	     -0.21851607	      0.00084205	     -0.00048909	     19.71302977
      1.33570149	     -0.06119400	     -0.00063099	     -0.20238310	     -0.06398453	      0.88294867	     -0.00052039	     -0.21853290	      0.00085105	     -0.00049748	     19.41693662
      1.33710492	     -0.06127147	     -0.00063731	     -0.20246045	     -0.06398333	      0.88294797	     -0.00051956	     -0.21854986	      0.00086079	     -0.00050479	     19.37847756
      1.33883583	     -0.06136594	     -0.00064368	     -0.20255484	     -0.06398183	      0.88294709	     -0.00051853	     -0.21857089	      0.00087500	     -0.00051178	     19.01299924
      1.34025720	     -0.06144095	     -0.00065044	     -0.20262976	     -0.06398057	      0.88294636	     -0.00051767	     -0.21858821	      0.00088728	     -0.00051641	     19.09036667
      1.34167857	     -0.06151638	     -0.00065529	     -0.20270516	     -0.06397930	      0.88294562	     -0.00051681	     -0.21860557	      0.00090139	     -0.00051955	     18.78446893
      1.34309994	     -0.06158981	     -0.00066148	     -0.20277853	     -0.06397801	      0.88294488	     -0.00051594	     -0.21862294	      0.00091615	     -0.00052185	     18.75260316
      1.34452131	     -0.06166263	     -0.00066679	     -0.20285133	     -0.06397670	      0.88294414	     -0.00051507	     -0.21864034	      0.00093242	     -0.00052287	     18.50656578
      1.34631143	     -0.06175197	     -0.00067467	     -0.20294064	     -0.06397501	      0.88294320	     -0.00051396	     -0.21866229	      0.00095388	     -0.00052332	     18.52593579
      1.34771675	     -0.06181968	     -0.00067911	     -0.20300838	     -0.06397365	      0.88294247	     -0.00051309	     -0.21867946	      0.00097278	     -0.00052215	     18.13434916
      1.34912208	     -0.06188456	     -0.00068494	     -0.20307326	     -0.06397227	      0.88294174	     -0.00051222	     -0.21869651	      0.00099197	     -0.00052072	     18.14382475
      1.35052741	     -0.06194816	     -0.00068955	     -0.20313691	     -0.06397087	      0.88294101	     -0.00051134	     -0.21871340	      0.00101260	     -0.00051839	     17.90852363
      1.35231270	     -0.06202575	     -0.00069672	     -0.20321455	     -0.06396903	      0.88294008	     -0.00051023	     -0.21873458	      0.00103963	     -0.00051494	     17.90356811
      1.35373708	     -0.06208595	     -0.00070092	     -0.20327483	     -0.06396754	      0.88293935	     -0.00050935	     -0.21875123	      0.00106297	     -0.00051106	     17.53594027
      1.35516146	     -0.06214386	     -0.00070670	     -0.20333280	     -0.06396601	      0.88293863	     -0.00050847	     -0.21876763	      0.00108646	     -0.00050713	     17.55013925
      1.35658584	     -0.06220105	     -0.00071124	     -0.20339008	     -0.06396444	      0.88293791	     -0.00050759	     -0.21878375	      0.00111131	     -0.00050245	     17.31461648
      1.35833984	     -0.06226645	     -0.00071867	     -0.20345557	     -0.06396246	      0.88293703	     -0.00050651	     -0.21880322	      0.00114241	     -0.00049636	     17.33412836
      1.35977682	     -0.06231773	     -0.00072327	     -0.20350696	     -0.06396080	      0.88293632	     -0.00050563	     -0.21881881	      0.00116951	     -0.00049025	     16.97831084
      1.36121381	     -0.06236442	     -0.00072929	     -0.20355374	     -0.06395910	      0.88293562	     -0.00050476	     -0.21883400	      0.00119651	     -0.00048407	     17.01069511
      1.36265079	     -0.06240863	     -0.00073383	     -0.20359809	     -0.06395736	      0.88293493	     -0.00050390	     -0.21884872	      0.00122461	     -0.00047708	     16.77810745
      1.36438230	     -0.06245723	     -0.00074076	     -0.20364682	     -0.06395521	      0.88293411	     -0.00050287	     -0.21886577	      0.00125848	     -0.00046834	     16.80509056
      1.36582880	     -0.06249556	     -0.00074512	     -0.20368530	     -0.06395337	      0.88293344	     -0.00050202	     -0.21887941	      0.00128800	     -0.00045992	     16.47400758
      1.36727531	     -0.06253029	     -0.00075123	     -0.20372014	     -0.06395149	      0.88293278	     -0.00050118	     -0.21889249	      0.00131703	     -0.00045146	     16.50839024
      1.36872181	     -0.06256391	     -0.00075619	     -0.20375391	     -0.06394956	      0.88293214	     -0.00050035	     -0.21890499	      0.00134682	     -0.00044229	     16.29165862
      1.37016832	     -0.06259472	     -0.00076214	     -0.20378484	     -0.06394759	      0.88293150	     -0.00049953	     -0.21891693	      0.00137634	     -0.00043298	     16.26698404
      1.37197939	     -0.06263172	     -0.00076822	     -0.20382203	     -0.06394507	      0.88293073	     -0.00049853	     -0.21893108	      0.00141407	     -0.00042053	     15.95964496
      1.37342311	     -0.06265602	     -0.00077449	     -0.20384645	     -0.06394300	      0.88293013	     -0.00049775	     -0.21894171	      0.00144335	     -0.00041053	     16.06282763
      1.37486684	     -0.06268022	     -0.00077932	     -0.20387081	     -0.06394090	      0.88292955	     -0.00049698	     -0.21895174	      0.00147325	     -0.00040022	     15.87120042
      1.37631057	     -0.06270040	     -0.00078517	     -0.20389112	     -0.06393875	      0.88292898	     -0.00049623	     -0.21896117	      0.00150274	     -0.00038986	     15.84326956
      1.37809066	     -0.06272215	     -0.00079086	     -0.20391307	     -0.06393604	      0.88292829	     -0.00049532	     -0.21897192	      0.00153926	     -0.00037680	     15.65747896
      1.37951174	     -0.06273398	     -0.00079680	     -0.20392503	     -0.06393383	      0.88292777	     -0.00049462	     -0.21897978	      0.00156782	     -0.00036636	     15.69089949
      1.38093283	     -0.06274402	     -0.00080135	     -0.20393523	     -0.06393159	      0.88292725	     -0.00049394	     -0.21898694	      0.00159650	     -0.00035560	     15.55281673
      1.38235391	     -0.06274906	     -0.00080662	     -0.20394041	     -0.06392930	      0.88292676	     -0.00049327	     -0.21899341	      0.00162459	     -0.00034471	     15.53050736
      1.38422161	     -0.06275246	     -0.00081211	     -0.20394401	     -0.06392623	      0.88292612	     -0.00049243	     -0.21900080	      0.00166112	     -0.00032996	     15.39554849
      1.38567940	     -0.06274832	     -0.00081764	     -0.20394001	     -0.06392379	      0.88292565	     -0.00049179	     -0.21900573	      0.00168877	     -0.00031786	     15.41155482
      1.38713719	     -0.06274285	     -0.00082150	     -0.20393471	     -0.06392130	      0.88292520	     -0.00049118	     -0.21900987	      0.00171606	     -0.00030547	     15.30900794
      1.38859498	     -0.06273243	     -0.00082628	     -0.20392444	     -0.06391878	      0.88292476	     -0.00049059	     -0.21901324	      0.00174249	     -0.00029262	     15.29824800
      1.39036383	     -0.06271721	     -0.00083077	     -0.20390941	     -0.06391567	      0.88292426	     -0.00048991	     -0.21901627	      0.00177375	     -0.00027644	     15.19850606
      1.39179360	     -0.06269846	     -0.00083566	     -0.20389078	     -0.06391312	      0.88292387	     -0.00048939	     -0.21901790	      0.00179792	     -0.00026281	     15.22572935
      1.39322336	     -0.06267916	     -0.00083917	     -0.20387164	     -0.06391053	      0.88292351	     -0.00048890	     -0.21901876	      0.00182151	     -0.00024877	     15.13656362
      1.39465313	     -0.06265568	     -0.00084352	     -0.20384828	     -0.06390791	      0.88292316	     -0.00048843	     -0.21901891	      0.00184397	     -0.00023443	     15.14849878
      1.39648710	     -0.06262427	     -0.00084815	     -0.20381703	     -0.06390450	      0.88292275	     -0.00048787	     -0.21901805	      0.00187166	     -0.00021553	     15.06123979
      1.39793519	     -0.06259303	     -0.00085287	     -0.20378590	     -0.06390178	      0.88292245	     -0.00048746	     -0.21901660	      0.00189209	     -0.00020013	     15.11449915
      1.39938327	     -0.06256254	     -0.00085646	     -0.20375551	     -0.06389903	      0.88292217	     -0.00048708	     -0.21901442	      0.00191172	     -0.00018454	     15.04881468
      1.40083136	     -0.06252787	     -0.00086087	     -0.20372093	     -0.06389624	      0.88292191	     -0.00048673	     -0.21901159	      0.00193006	     -0.00016877	     15.07597849
      1.40260897	     -0.06248522	     -0.00086540	     -0.20367840	     -0.06389279	      0.88292163	     -0.00048635	     -0.21900719	      0.00195124	     -0.00014924	     15.02024233
      1.40402823	     -0.06244503	     -0.00086992	     -0.20363828	     -0.06389001	      0.88292143	     -0.00048608	     -0.21900302	      0.00196663	     -0.00013352	     15.08478221
      1.40544748	     -0.06240618	     -0.00087353	     -0.20359950	     -0.06388721	      0.88292125	     -0.00048585	     -0.21899821	      0.00198117	     -0.00011781	     15.03505831
      1.40686674	     -0.06236319	     -0.00087763	     -0.20355657	     -0.06388439	      0.88292110	     -0.00048565	     -0.21899282	      0.00199434	     -0.00010227	     15.08229186
      1.40870937	     -0.06230803	     -0.00088237	     -0.20350148	     -0.06388070	      0.88292093	     -0.00048544	     -0.21898494	      0.00200999	     -0.00008231	     15.04575958
      1.41012918	     -0.06225922	     -0.00088662	     -0.20345270	     -0.06387784	      0.88292082	     -0.00048532	     -0.21897825	      0.00202040	     -0.00006708	     15.13354364
      1.41154899	     -0.06221314	     -0.00089034	     -0.20340665	     -0.06387496	      0.88292074	     -0.00048523	     -0.21897098	      0.00202990	     -0.00005214	     15.10973387
      1.41296881	     -0.06216290	     -0.00089434	     -0.20335643	     -0.06387208	      0.88292067	     -0.00048519	     -0.21896321	      0.00203803	     -0.00003756	     15.17154842
      1.41480200	     -0.06209988	     -0.00089923	     -0.20329342	     -0.06386833	      0.88292062	     -0.00048518	     -0.21895238	      0.00204700	     -0.00001927	     15.17127441
      1.41618907	     -0.06204560	     -0.00090304	     -0.20323914	     -0.06386549	      0.88292060	     -0.00048522	     -0.21894367	      0.00205214	     -0.00000581	     15.27045073
      1.41757615	     -0.06199468	     -0.00090669	     -0.20318821	     -0.06386264	      0.88292060	     -0.00048530	     -0.21893446	      0.00205638	      0.00000727	     15.26867918
      1.41926248	     -0.06192670	     -0.00091092	     -0.20312021	     -0.06385917	      0.88292063	     -0.00048544	     -0.21892268	      0.00205962	      0.00002250	     15.38801115
      1.42077748	     -0.06186912	     -0.00091477	     -0.20306260	     -0.06385605	      0.88292067	     -0.00048562	     -0.21891148	      0.00206135	      0.00003575	     15.37252867
      1.42229248	     -0.06180314	     -0.00091807	     -0.20299659	     -0.06385292	      0.88292074	     -0.00048584	     -0.21889981	      0.00206119	      0.00004840	     15.50699951
      1.42380748	     -0.06174319	     -0.00092176	     -0.20293659	     -0.06384980	      0.88292082	     -0.00048612	     -0.21888755	      0.00205998	      0.00006056	     15.50104645
      1.42532249	     -0.06167348	     -0.00092442	     -0.20286683	     -0.06384668	      0.88292092	     -0.00048644	     -0.21887485	      0.00205684	      0.00007196	     15.67038800
      1.42683749	     -0.06161245	     -0.00092803	     -0.20280574	     -0.06384357	      0.88292104	     -0.00048680	     -0.21886158	      0.00205280	      0.00008286	     15.65454728
      1.42817992	     -0.06154847	     -0.00092992	     -0.20274172	     -0.06384082	      0.88292116	     -0.00048717	     -0.21884948	      0.00204754	      0.00009182	     15.79745198
      1.42952235	     -0.06149088	     -0.00093261	     -0.20268406	     -0.06383807	      0.88292128	     -0.00048757	     -0.21883698	      0.00204150	      0.00010027	     15.83812215
      1.43114955	     -0.06141569	     -0.00093486	     -0.20260879	     -0.06383476	      0.88292146	     -0.00048812	     -0.21882143	      0.00203250	      0.00010961	     15.97792009
      1.43277675	     -0.06134752	     -0.00093805	     -0.20254052	     -0.06383146	      0.88292164	     -0.00048871	     -0.21880538	      0.00202227	      0.00011804	     16.03291268
      1.43411235	     -0.06128366	     -0.00093904	     -0.20247660	     -0.06382876	      0.88292180	     -0.00048925	     -0.21879199	      0.00201246	      0.00012418	     16.17298686
      1.43544796	     -0.06122709	     -0.00094118	     -0.20241994	     -0.06382608	      0.88292197	     -0.00048982	     -0.21877831	      0.00200200	      0.00012961	     16.23456551
      1.43709385	     -0.06115203	     -0.00094266	     -0.20234478	     -0.06382280	      0.88292219	     -0.00049057	     -0.21876123	      0.00198768	      0.00013517	     16.40308993
      1.43873974	     -0.06108601	     -0.00094577	     -0.20227863	     -0.06381954	      0.88292242	     -0.00049138	     -0.21874389	      0.00197237	      0.00013967	     16.46750094
      1.44001330	     -0.06102666	     -0.00094605	     -0.20221921	     -0.06381704	      0.88292260	     -0.00049205	     -0.21873042	      0.00195934	      0.00014232	     16.62671327
      1.44128686	     -0.06097480	     -0.00094773	     -0.20216725	     -0.06381455	      0.88292278	     -0.00049275	     -0.21871683	      0.00194589	      0.00014427	     16.70814884
      1.44300555	     -0.06090168	     -0.00094871	     -0.20209401	     -0.06381122	      0.88292303	     -0.00049374	     -0.21869844	      0.00192657	      0.00014571	     16.89650134
      1.44472424	     -0.06083762	     -0.00095129	     -0.20202979	     -0.06380793	      0.88292328	     -0.00049480	     -0.21867991	      0.00190647	      0.00014601	     16.99006913
      1.44593670	     -0.06078402	     -0.00095065	     -0.20197613	     -0.06380563	      0.88292346	     -0.00049558	     -0.21866689	      0.00189139	      0.00014552	     17.16634000
      1.44714915	     -0.06073692	     -0.00095150	     -0.20192893	     -0.06380334	      0.88292363	     -0.00049639	     -0.21865381	      0.00187605	      0.00014456	     17.26113388
      1.44897337	     -0.06066460	     -0.00095157	     -0.20185649	     -0.06379994	      0.88292389	     -0.00049767	     -0.21863422	      0.00185197	      0.00014218	     17.47464002
      1.45049518	     -0.06060954	     -0.00095253	     -0.20180131	     -0.06379714	      0.88292411	     -0.00049878	     -0.21861791	      0.00183131	      0.00013946	     17.58121834
      1.45201700	     -0.06054862	     -0.00095145	     -0.20174030	     -0.06379437	      0.88292432	     -0.00049994	     -0.21860171	      0.00180983	      0.00013601	     17.82195223
      1.45353881	     -0.06049728	     -0.00095266	     -0.20168881	     -0.06379163	      0.88292452	     -0.00050115	     -0.21858551	      0.00178813	      0.00013211	     17.89424523
      1.45487764	     -0.06044324	     -0.00095090	     -0.20163471	     -0.06378925	      0.88292470	     -0.00050224	     -0.21857137	      0.00176827	      0.00012824	     18.12403850
      1.45621646	     -0.06039719	     -0.00095097	     -0.20158855	     -0.06378690	      0.88292486	     -0.00050337	     -0.21855721	      0.00174825	      0.00012416	     18.21918430
      1.45755529	     -0.06034729	     -0.00094959	     -0.20153857	     -0.06378457	      0.88292503	     -0.00050454	     -0.21854312	      0.00172768	      0.00011983	     18.40161353
      1.45934772	     -0.06028660	     -0.00094909	     -0.20147776	     -0.06378150	      0.88292524	     -0.00050615	     -0.21852428	      0.00169973	      0.00011385	     18.55897202
      1.46070529	     -0.06023527	     -0.00094676	     -0.20142636	     -0.06377920	      0.88292539	     -0.00050741	     -0.21851012	      0.00167792	      0.00010917	     18.78984926
      1.46206285	     -0.06019108	     -0.00094622	     -0.20138207	     -0.06377694	      0.88292553	     -0.00050870	     -0.21849596	      0.00165594	      0.00010451	     18.89658239
      1.46342042	     -0.06014336	     -0.00094430	     -0.20133426	     -0.06377471	      0.88292567	     -0.00051002	     -0.21848189	      0.00163345	      0.00009981	     19.09349577
      1.46520333	     -0.06008742	     -0.00094328	     -0.20127819	     -0.06377182	      0.88292584	     -0.00051181	     -0.21846348	      0.00160352	      0.00009378	     19.24777900
      1.46652544	     -0.06004032	     -0.00094048	     -0.20123103	     -0.06376972	      0.88292597	     -0.00051317	     -0.21844995	      0.00158072	      0.00008938	     19.48222178
      1.46784755	     -0.06000023	     -0.00093952	     -0.20119084	     -0.06376764	      0.88292608	     -0.00051455	     -0.21843646	      0.00155777	      0.00008520	     19.59061934
      1.46948938	     -0.05994605	     -0.00093654	     -0.20113656	     -0.06376511	      0.88292622	     -0.00051632	     -0.21841985	      0.00152863	      0.00008022	     19.84933439
      1.47094683	     -0.05990516	     -0.00093574	     -0.20109554	     -0.06376290	      0.88292633	     -0.00051793	     -0.21840517	      0.00150256	      0.00007619	     19.93857350
      1.47240429	     -0.05985689	     -0.00093233	     -0.20104719	     -0.06376073	      0.88292644	     -0.00051957	     -0.21839066	      0.00147586	      0.00007244	     20.20049237
      1.47386174	     -0.05981818	     -0.00093150	     -0.20100836	     -0.06375860	      0.88292654	     -0.00052124	     -0.21837619	      0.00144906	      0.00006915	     20.27414556
      1.47531919	     -0.05977062	     -0.00092757	     -0.20096073	     -0.06375651	      0.88292664	     -0.00052295	     -0.21836190	      0.00142164	      0.00006620	     20.55187078
      1.47677665	     -0.05973446	     -0.00092691	     -0.20092442	     -0.06375445	      0.88292674	     -0.00052469	     -0.21834764	      0.00139421	      0.00006377	     20.60024132
      1.47823410	     -0.05968756	     -0.00092263	     -0.20087745	     -0.06375244	      0.88292683	     -0.00052646	     -0.21833357	      0.00136613	      0.00006171	     20.90119274
      1.47952908	     -0.05965664	     -0.00092182	     -0.20084640	     -0.06375069	      0.88292691	     -0.00052806	     -0.21832110	      0.00134125	      0.00006038	     20.92650347
      1.48082407	     -0.05961932	     -0.00091864	     -0.20080900	     -0.06374897	      0.88292698	     -0.00052969	     -0.21830879	      0.00131594	      0.00005937	     21.12085800
      1.48240380	     -0.05958006	     -0.00091638	     -0.20076961	     -0.06374691	      0.88292708	     -0.00053170	     -0.21829389	      0.00128495	      0.00005875	     21.23820654
      1.48398353	     -0.05953505	     -0.00091189	     -0.20072450	     -0.06374491	      0.88292717	     -0.00053375	     -0.21827919	      0.00125347	      0.00005868	     21.51320937
      1.48528970	     -0.05950639	     -0.00091065	     -0.20069571	     -0.06374329	      0.88292725	     -0.00053547	     -0.21826711	      0.00122749	      0.00005917	     21.53416214
      1.48659587	     -0.05947158	     -0.00090736	     -0.20066080	     -0.06374170	      0.88292732	     -0.00053721	     -0.21825519	      0.00120114	      0.00006004	     21.71935304
      1.48818905	     -0.05943548	     -0.00090499	     -0.20062455	     -0.06373982	      0.88292742	     -0.00053936	     -0.21824077	      0.00116897	      0.00006178	     21.81437881
      1.48978224	     -0.05939275	     -0.00090013	     -0.20058172	     -0.06373798	      0.88292752	     -0.00054154	     -0.21822656	      0.00113635	      0.00006414	     22.09613898
      1.49103756	     -0.05936787	     -0.00089874	     -0.20055669	     -0.06373657	      0.88292760	     -0.00054329	     -0.21821543	      0.00111077	      0.00006658	     22.08055018
      1.49229288	     -0.05933715	     -0.00089526	     -0.20052589	     -0.06373519	      0.88292769	     -0.00054505	     -0.21820445	      0.00108487	      0.00006937	     22.23707845
      1.49395091	     -0.05930192	     -0.00089207	     -0.20049049	     -0.06373342	      0.88292781	     -0.00054740	     -0.21819010	      0.00105064	      0.00007364	     22.32969764
      1.49560895	     -0.05926033	     -0.00088653	     -0.20044879	     -0.06373171	      0.88292793	     -0.00054978	     -0.21817598	      0.00101600	      0.00007836	     22.61345730
      1.49681612	     -0.05923888	     -0.00088515	     -0.20042720	     -0.06373050	      0.88292803	     -0.00055154	     -0.21816575	      0.00099094	      0.00008219	     22.56440161
      1.49802328	     -0.05921149	     -0.00088170	     -0.20039971	     -0.06372931	      0.88292813	     -0.00055330	     -0.21815566	      0.00096559	      0.00008614	     22.69361854
      1.49976979	     -0.05917633	     -0.00087785	     -0.20036439	     -0.06372766	      0.88292829	     -0.00055588	     -0.21814117	      0.00092890	      0.00009221	     22.77722420
      1.50124827	     -0.05914302	     -0.00087308	     -0.20033095	     -0.06372631	      0.88292843	     -0.00055809	     -0.21812907	      0.00089757	      0.00009756	     22.95103341
      1.50272675	     -0.05911738	     -0.00087037	     -0.20030515	     -0.06372501	      0.88292858	     -0.00056032	     -0.21811708	      0.00086630	      0.00010317	     22.94199986
      1.50420522	     -0.05908498	     -0.00086503	     -0.20027264	     -0.06372375	      0.88292873	     -0.00056256	     -0.21810531	      0.00083463	      0.00010882	     23.15237280
      1.50568370	     -0.05906461	     -0.00086294	     -0.20025208	     -0.06372254	      0.88292890	     -0.00056482	     -0.21809365	      0.00080321	      0.00011470	     23.06824427
      1.50696734	     -0.05903834	     -0.00085798	     -0.20022571	     -0.06372152	      0.88292905	     -0.00056680	     -0.21808377	      0.00077555	      0.00011975	     23.24858375
      1.50825098	     -0.05902059	     -0.00085531	     -0.20020782	     -0.06372055	      0.88292921	     -0.00056878	     -0.21807402	      0.00074807	      0.00012483	     23.23043621
      1.50983381	     -0.05899525	     -0.00085033	     -0.20018233	     -0.06371939	      0.88292941	     -0.00057124	     -0.21806230	      0.00071400	      0.00013089	     23.35306496
      1.51141663	     -0.05897982	     -0.00084751	     -0.20016670	     -0.06371829	      0.88292962	     -0.00057372	     -0.21805088	      0.00068019	      0.00013673	     23.26472112
      1.51270513	     -0.05896201	     -0.00084258	     -0.20014878	     -0.06371743	      0.88292980	     -0.00057575	     -0.21804195	      0.00065244	      0.00014106	     23.41192231
      1.51399364	     -0.05895439	     -0.00083984	     -0.20014101	     -0.06371660	      0.88292998	     -0.00057778	     -0.21803332	      0.00062500	      0.00014501	     23.35622920
      1.51559844	     -0.05894446	     -0.00083474	     -0.20013092	     -0.06371563	      0.88293022	     -0.00058033	     -0.21802318	      0.00059081	      0.00014902	     23.44610079
      1.51720324	     -0.05894766	     -0.00083194	     -0.20013391	     -0.06371471	      0.88293046	     -0.00058288	     -0.21801372	      0.00055713	      0.00015192	     23.28050007
      1.51844364	     -0.05894461	     -0.00082688	     -0.20013075	     -0.06371403	      0.88293065	     -0.00058486	     -0.21800704	      0.00053105	      0.00015314	     23.41046071
      1.51968403	     -0.05895155	     -0.00082381	     -0.20013755	     -0.06371339	      0.88293084	     -0.00058685	     -0.21800084	      0.00050541	      0.00015332	     23.33685361
      1.52136419	     -0.05896168	     -0.00081803	     -0.20014752	     -0.06371257	      0.88293110	     -0.00058954	     -0.21799336	      0.00047110	      0.00015163	     23.37103860
      1.52304436	     -0.05898466	     -0.00081435	     -0.20017031	     -0.06371181	      0.88293135	     -0.00059224	     -0.21798693	      0.00043767	      0.00014754	     23.16695287
      1.52424324	     -0.05899519	     -0.00080872	     -0.20018076	     -0.06371130	      0.88293152	     -0.00059416	     -0.21798309	      0.00041408	      0.00014304	     23.27544343
      1.52544213	     -0.05901469	     -0.00080504	     -0.20020015	     -0.06371081	      0.88293169	     -0.00059609	     -0.21797978	      0.00039111	      0.00013712	     23.18232945
      1.52721646	     -0.05904421	     -0.00079817	     -0.20022954	     -0.06371015	      0.88293192	     -0.00059894	     -0.21797599	      0.00035792	      0.00012562	     23.17200163
      1.52872444	     -0.05907793	     -0.00079363	     -0.20026313	     -0.06370963	      0.88293211	     -0.00060136	     -0.21797375	      0.00033082	      0.00011336	     22.97561100
      1.53023242	     -0.05910786	     -0.00078672	     -0.20029299	     -0.06370915	      0.88293227	     -0.00060379	     -0.21797251	      0.00030437	      0.00009868	     23.05374612
      1.53174040	     -0.05915004	     -0.00078290	     -0.20033504	     -0.06370871	      0.88293240	     -0.00060621	     -0.21797210	      0.00027922	      0.00008190	     22.75474252
      1.53304499	     -0.05917841	     -0.00077633	     -0.20036336	     -0.06370836	      0.88293250	     -0.00060830	     -0.21797252	      0.00025793	      0.00006568	     22.83351659
      1.53434957	     -0.05921565	     -0.00077219	     -0.20040052	     -0.06370804	      0.88293257	     -0.00061039	     -0.21797351	      0.00023757	      0.00004804	     22.65505122
      1.53594464	     -0.05925793	     -0.00076529	     -0.20044274	     -0.06370768	      0.88293263	     -0.00061293	     -0.21797556	      0.00021356	      0.00002472	     22.60692439
      1.53753971	     -0.05930996	     -0.00076092	     -0.20049466	     -0.06370736	      0.88293265	     -0.00061548	     -0.21797842	      0.00019078	     -0.00000028	     22.33879558
      1.53885165	     -0.05934548	     -0.00075448	     -0.20053017	     -0.06370712	      0.88293264	     -0.00061756	     -0.21798145	      0.00017272	     -0.00002185	     22.34598356
      1.54016359	     -0.05938957	     -0.00075059	     -0.20057419	     -0.06370690	      0.88293259	     -0.00061964	     -0.21798494	      0.00015556	     -0.00004420	     22.15119354
      1.54178181	     -0.05944102	     -0.00074393	     -0.20062560	     -0.06370667	      0.88293250	     -0.00062220	     -0.21799000	      0.00013526	     -0.00007271	     22.07757691
      1.54340003	     -0.05950292	     -0.00074008	     -0.20068741	     -0.06370646	      0.88293236	     -0.00062475	     -0.21799576	      0.00011637	     -0.00010191	     21.76551198
      1.54466968	     -0.05954357	     -0.00073396	     -0.20072807	     -0.06370633	      0.88293221	     -0.00062674	     -0.21800086	      0.00010213	     -0.00012507	     21.75639676
      1.54593933	     -0.05959263	     -0.00073033	     -0.20077708	     -0.06370620	      0.88293204	     -0.00062872	     -0.21800634	      0.00008877	     -0.00014852	     21.58923172
      1.54763452	     -0.05965610	     -0.00072396	     -0.20084053	     -0.06370607	      0.88293176	     -0.00063136	     -0.21801434	      0.00007210	     -0.00017990	     21.45194167
      1.54932970	     -0.05972808	     -0.00072049	     -0.20091244	     -0.06370596	      0.88293143	     -0.00063398	     -0.21802300	      0.00005685	     -0.00021126	     21.23867435
      1.55056826	     -0.05977294	     -0.00071484	     -0.20095733	     -0.06370589	      0.88293115	     -0.00063588	     -0.21802979	      0.00004666	     -0.00023367	     21.14644756
      1.55180682	     -0.05982476	     -0.00071181	     -0.20100912	     -0.06370584	      0.88293085	     -0.00063777	     -0.21803686	      0.00003719	     -0.00025582	     21.00494165
      1.55358194	     -0.05989734	     -0.00070608	     -0.20108170	     -0.06370579	      0.88293037	     -0.00064047	     -0.21804756	      0.00002494	     -0.00028661	     20.83924235
      1.55510734	     -0.05996537	     -0.00070316	     -0.20114970	     -0.06370576	      0.88292991	     -0.00064277	     -0.21805722	      0.00001562	     -0.00031207	     20.66699173
      1.55663274	     -0.06002863	     -0.00069761	     -0.20121300	     -0.06370574	      0.88292942	     -0.00064505	     -0.21806738	      0.00000759	     -0.00033627	     20.50713638
      1.55815813	     -0.06009992	     -0.00069584	     -0.20128425	     -0.06370573	      0.88292889	     -0.00064731	     -0.21807791	      0.00000053	     -0.00035952	     20.37576842
      1.55950878	     -0.06015699	     -0.00069069	     -0.20134137	     -0.06370574	      0.88292839	     -0.00064930	     -0.21808762	     -0.00000442	     -0.00037882	     20.20082761
      1.56085942	     -0.06022029	     -0.00068872	     -0.20140467	     -0.06370575	      0.88292786	     -0.00065127	     -0.21809761	     -0.00000860	     -0.00039734	     20.09375044
      1.56221007	     -0.06028117	     -0.00068527	     -0.20146558	     -0.06370576	      0.88292732	     -0.00065323	     -0.21810792	     -0.00001158	     -0.00041462	     19.93689607
      1.56400360	     -0.06036551	     -0.00068296	     -0.20154993	     -0.06370578	      0.88292655	     -0.00065580	     -0.21812202	     -0.00001422	     -0.00043610	     19.84438577
      1.56540699	     -0.06042786	     -0.00067910	     -0.20161235	     -0.06370580	      0.88292593	     -0.00065779	     -0.21813340	     -0.00001452	     -0.00045088	     19.58657801
      1.56681038	     -0.06049325	     -0.00067800	     -0.20167776	     -0.06370582	      0.88292529	     -0.00065977	     -0.21814500	     -0.00001420	     -0.00046458	     19.53902041
      1.56821377	     -0.06055592	     -0.00067505	     -0.20174049	     -0.06370584	      0.88292463	     -0.00066172	     -0.21815682	     -0.00001241	     -0.00047661	     19.34058390
      1.56990130	     -0.06063289	     -0.00067392	     -0.20181750	     -0.06370586	      0.88292381	     -0.00066404	     -0.21817126	     -0.00000922	     -0.00048948	     19.30445013
      1.57128623	     -0.06069305	     -0.00067071	     -0.20187775	     -0.06370587	      0.88292313	     -0.00066592	     -0.21818330	     -0.00000484	     -0.00049799	     19.01041225
      1.57267116	     -0.06075499	     -0.00067018	     -0.20193975	     -0.06370587	      0.88292243	     -0.00066778	     -0.21819547	      0.00000005	     -0.00050548	     18.98958307
      1.57405608	     -0.06081542	     -0.00066814	     -0.20200027	     -0.06370587	      0.88292173	     -0.00066961	     -0.21820777	      0.00000637	     -0.00051141	     18.78635745
      1.57577213	     -0.06089065	     -0.00066772	     -0.20207558	     -0.06370585	      0.88292085	     -0.00067186	     -0.21822316	      0.00001523	     -0.00051725	     18.76753223
      1.57716600	     -0.06094961	     -0.00066546	     -0.20213466	     -0.06370582	      0.88292012	     -0.00067365	     -0.21823578	      0.00002421	     -0.00052010	     18.45587778
      1.57855987	     -0.06100888	     -0.00066551	     -0.20219401	     -0.06370578	      0.88291940	     -0.00067543	     -0.21824846	      0.00003363	     -0.00052213	     18.45833049
      1.57995375	     -0.06106755	     -0.00066418	     -0.20225279	     -0.06370573	      0.88291867	     -0.00067718	     -0.21826122	      0.00004451	     -0.00052285	     18.24451681
      1.58165887	     -0.06113875	     -0.00066443	     -0.20232411	     -0.06370564	      0.88291778	     -0.00067928	     -0.21827690	      0.00005876	     -0.00052271	     18.25032706
      1.58305788	     -0.06119558	     -0.00066287	     -0.20238109	     -0.06370555	      0.88291705	     -0.00068098	     -0.21828981	      0.00007229	     -0.00052110	     17.93152719
      1.58445688	     -0.06125193	     -0.00066357	     -0.20243754	     -0.06370544	      0.88291632	     -0.00068265	     -0.21830272	      0.00008621	     -0.00051905	     17.94980668
      1.58585588	     -0.06130793	     -0.00066300	     -0.20249369	     -0.06370531	      0.88291559	     -0.00068429	     -0.21831565	      0.00010163	     -0.00051603	     17.73711854
      1.58755726	     -0.06137509	     -0.00066405	     -0.20256101	     -0.06370512	      0.88291472	     -0.00068626	     -0.21833137	      0.00012127	     -0.00051186	     17.75411314
      1.58896448	     -0.06142939	     -0.00066323	     -0.20261548	     -0.06370493	      0.88291400	     -0.00068785	     -0.21834435	      0.00013937	     -0.00050736	     17.43650873
      1.59037170	     -0.06148247	     -0.00066435	     -0.20266871	     -0.06370473	      0.88291329	     -0.00068941	     -0.21835729	      0.00015787	     -0.00050285	     17.46966526
      1.59177892	     -0.06153465	     -0.00066420	     -0.20272106	     -0.06370449	      0.88291259	     -0.00069095	     -0.21837015	      0.00017792	     -0.00049778	     17.26335583
      1.59347435	     -0.06159569	     -0.00066583	     -0.20278230	     -0.06370417	      0.88291175	     -0.00069276	     -0.21838552	      0.00020296	     -0.00049171	     17.29796408
      1.59488953	     -0.06164562	     -0.00066569	     -0.20283244	     -0.06370386	      0.88291106	     -0.00069423	     -0.21839822	      0.00022573	     -0.00048597	     16.98908120
      1.59630470	     -0.06169297	     -0.00066782	     -0.20287995	     -0.06370353	      0.88291037	     -0.00069568	     -0.21841081	      0.00024882	     -0.00048050	     17.03565723
      1.59771987	     -0.06173969	     -0.00066883	     -0.20292686	     -0.06370316	      0.88290970	     -0.00069710	     -0.21842329	      0.00027341	     -0.00047469	     16.83648486
      1.59913505	     -0.06178370	     -0.00067102	     -0.20297106	     -0.06370275	      0.88290903	     -0.00069849	     -0.21843561	      0.00029860	     -0.00046900	     16.82530000
      1.60092229	     -0.06183599	     -0.00067251	     -0.20302361	     -0.06370219	      0.88290820	     -0.00070020	     -0.21845083	      0.00033236	     -0.00046137	     16.53400207
      1.60233381	     -0.06187218	     -0.00067552	     -0.20305998	     -0.06370170	      0.88290755	     -0.00070151	     -0.21846250	      0.00035927	     -0.00045543	     16.65956323
      1.60374532	     -0.06190612	     -0.00067679	     -0.20309415	     -0.06370118	      0.88290691	     -0.00070279	     -0.21847379	      0.00038761	     -0.00044917	     16.46583063
      1.60515683	     -0.06193659	     -0.00067947	     -0.20312483	     -0.06370061	      0.88290628	     -0.00070405	     -0.21848464	      0.00041633	     -0.00044282	     16.46149238
      1.60690479	     -0.06197052	     -0.00068126	     -0.20315905	     -0.06369985	      0.88290552	     -0.00070555	     -0.21849742	      0.00045318	     -0.00043428	     16.23234885
      1.60828014	     -0.06199379	     -0.00068467	     -0.20318251	     -0.06369920	      0.88290492	     -0.00070671	     -0.21850693	      0.00048221	     -0.00042745	     16.31091271
      1.60965549	     -0.06201486	     -0.00068667	     -0.20320380	     -0.06369852	      0.88290434	     -0.00070783	     -0.21851595	      0.00051224	     -0.00041996	     16.14128274
      1.61103084	     -0.06203310	     -0.00069019	     -0.20322223	     -0.06369780	      0.88290377	     -0.00070892	     -0.21852449	      0.00054227	     -0.00041229	     16.13760195
      1.61287384	     -0.06205578	     -0.00069421	     -0.20324518	     -0.06369676	      0.88290302	     -0.00071034	     -0.21853520	      0.00058353	     -0.00040107	     15.91155153
      1.61431704	     -0.06206995	     -0.00069908	     -0.20325953	     -0.06369589	      0.88290245	     -0.00071142	     -0.21854300	      0.00061545	     -0.00039200	     16.02519098
      1.61576024	     -0.06208299	     -0.00070258	     -0.20327278	     -0.06369498	      0.88290189	     -0.00071246	     -0.21855027	      0.00064828	     -0.00038220	     15.84993451
      1.61720344	     -0.06209358	     -0.00070751	     -0.20328354	     -0.06369402	      0.88290134	     -0.00071346	     -0.21855700	      0.00068077	     -0.00037217	     15.88104394
      1.61864664	     -0.06210227	     -0.00071103	     -0.20329244	     -0.06369302	      0.88290081	     -0.00071443	     -0.21856320	      0.00071379	     -0.00036139	     15.74382699
      1.62008984	     -0.06210861	     -0.00071547	     -0.20329896	     -0.06369196	      0.88290030	     -0.00071537	     -0.21856885	      0.00074646	     -0.00035042	     15.76268691
      1.62188735	     -0.06211446	     -0.00071992	     -0.20330506	     -0.06369058	      0.88289968	     -0.00071649	     -0.21857513	      0.00078785	     -0.00033585	     15.54445462
      1.62330290	     -0.06211487	     -0.00072516	     -0.20330563	     -0.06368945	      0.88289922	     -0.00071734	     -0.21857948	      0.00081965	     -0.00032414	     15.67301907
      1.62471845	     -0.06211486	     -0.00072855	     -0.20330581	     -0.06368826	      0.88289877	     -0.00071815	     -0.21858330	      0.00085201	     -0.00031205	     15.56739914
      1.62613399	     -0.06211242	     -0.00073338	     -0.20330354	     -0.06368703	      0.88289833	     -0.00071893	     -0.21858661	      0.00088406	     -0.00029971	     15.56484188
      1.62792483	     -0.06210666	     -0.00073773	     -0.20329802	     -0.06368542	      0.88289781	     -0.00071986	     -0.21859006	      0.00092463	     -0.00028377	     15.48544500
      1.62932223	     -0.06209979	     -0.00074299	     -0.20329130	     -0.06368410	      0.88289742	     -0.00072055	     -0.21859220	      0.00095593	     -0.00027108	     15.49851045
      1.63071963	     -0.06209086	     -0.00074619	     -0.20328255	     -0.06368274	      0.88289705	     -0.00072121	     -0.21859385	      0.00098719	     -0.00025830	     15.44479566
      1.63211703	     -0.06207976	     -0.00075057	     -0.20327160	     -0.06368134	      0.88289670	     -0.00072184	     -0.21859501	      0.00101816	     -0.00024535	     15.43209721
      1.63397916	     -0.06206095	     -0.00075454	     -0.20325304	     -0.06367941	      0.88289626	     -0.00072262	     -0.21859580	      0.00105902	     -0.00022811	     15.41288521
      1.63534471	     -0.06204492	     -0.00075928	     -0.20323714	     -0.06367794	      0.88289596	     -0.00072316	     -0.21859581	      0.00108864	     -0.00021511	     15.38919460
      1.63671025	     -0.06202590	     -0.00076192	     -0.20321829	     -0.06367644	      0.88289567	     -0.00072366	     -0.21859535	      0.00111793	     -0.00020220	     15.35969606
      1.63842356	     -0.06199863	     -0.00076669	     -0.20319120	     -0.06367449	      0.88289534	     -0.00072425	     -0.21859407	      0.00115408	     -0.00018583	     15.36230590
      1.63994085	     -0.06197068	     -0.00076877	     -0.20316345	     -0.06367271	      0.88289507	     -0.00072474	     -0.21859227	      0.00118556	     -0.00017133	     15.33752521
      1.64145814	     -0.06194048	     -0.00077337	     -0.20313338	     -0.06367089	      0.88289482	     -0.00072518	     -0.21858985	      0.00121646	     -0.00015647	     15.32663387
      1.64297544	     -0.06190683	     -0.00077498	     -0.20309992	     -0.06366902	      0.88289459	     -0.00072558	     -0.21858681	      0.00124666	     -0.00014169	     15.31089672
      1.64449273	     -0.06187144	     -0.00077978	     -0.20306465	     -0.06366711	      0.88289439	     -0.00072595	     -0.21858316	      0.00127615	     -0.00012666	     15.32853529
      1.64601002	     -0.06183275	     -0.00078094	     -0.20302614	     -0.06366515	      0.88289421	     -0.00072629	     -0.21857892	      0.00130493	     -0.00011176	     15.29845719
      1.64737372	     -0.06179685	     -0.00078527	     -0.20299031	     -0.06366335	      0.88289407	     -0.00072655	     -0.21857461	      0.00133006	     -0.00009821	     15.31640913
      1.64873742	     -0.06175826	     -0.00078710	     -0.20295185	     -0.06366152	      0.88289394	     -0.00072679	     -0.21856983	      0.00135457	     -0.00008484	     15.30488526
      1.65010111	     -0.06171801	     -0.00079023	     -0.20291169	     -0.06365966	      0.88289384	     -0.00072700	     -0.21856458	      0.00137838	     -0.00007143	     15.31374853
      1.65197136	     -0.06165969	     -0.00079295	     -0.20285351	     -0.06365705	      0.88289372	     -0.00072725	     -0.21855661	      0.00140974	     -0.00005337	     15.34869808
      1.65338217	     -0.06161401	     -0.00079689	     -0.20280788	     -0.06365505	      0.88289365	     -0.00072740	     -0.21855003	      0.00143260	     -0.00003951	     15.32722508
      1.65479299	     -0.06156619	     -0.00079883	     -0.20276015	     -0.06365301	      0.88289361	     -0.00072752	     -0.21854296	      0.00145444	     -0.00002607	     15.34892225
      1.65620380	     -0.06151760	     -0.00080231	     -0.20271160	     -0.06365094	      0.88289358	     -0.00072761	     -0.21853543	      0.00147548	     -0.00001270	     15.36231940
      1.65799920	     -0.06145337	     -0.00080493	     -0.20264745	     -0.06364827	      0.88289357	     -0.00072768	     -0.21852518	      0.00150081	      0.00000371	     15.42120918
      1.65937666	     -0.06140323	     -0.00080921	     -0.20259731	     -0.06364619	      0.88289359	     -0.00072771	     -0.21851683	      0.00151943	      0.00001638	     15.40862961
      1.66075413	     -0.06135123	     -0.00081140	     -0.20254533	     -0.06364409	      0.88289362	     -0.00072772	     -0.21850807	      0.00153697	      0.00002846	     15.44151683
      1.66241875	     -0.06128762	     -0.00081595	     -0.20248170	     -0.06364151	      0.88289368	     -0.00072769	     -0.21849694	      0.00155702	      0.00004269	     15.48100340
      1.66390795	     -0.06122874	     -0.00081801	     -0.20242283	     -0.06363918	      0.88289375	     -0.00072763	     -0.21848648	      0.00157371	      0.00005469	     15.53105583
      1.66539714	     -0.06116948	     -0.00082276	     -0.20236351	     -0.06363682	      0.88289384	     -0.00072755	     -0.21847556	      0.00158943	      0.00006642	     15.55673553
      1.66688634	     -0.06110781	     -0.00082484	     -0.20230183	     -0.06363445	      0.88289395	     -0.00072744	     -0.21846418	      0.00160387	      0.00007735	     15.61110987
      1.66837554	     -0.06104620	     -0.00082977	     -0.20224012	     -0.06363205	      0.88289407	     -0.00072730	     -0.21845234	      0.00161721	      0.00008779	     15.66920885
      1.66986473	     -0.06098244	     -0.00083173	     -0.20217633	     -0.06362963	      0.88289421	     -0.00072714	     -0.21844004	      0.00162936	      0.00009741	     15.71748452
      1.67135393	     -0.06091914	     -0.00083691	     -0.20211291	     -0.06362720	      0.88289436	     -0.00072695	     -0.21842730	      0.00164034	      0.00010658	     15.78218677
      1.67284313	     -0.06085407	     -0.00083883	     -0.20204776	     -0.06362474	      0.88289452	     -0.00072674	     -0.21841415	      0.00165009	      0.00011494	     15.83663936
      1.67433233	     -0.06078994	     -0.00084444	     -0.20198348	     -0.06362228	      0.88289470	     -0.00072650	     -0.21840060	      0.00165865	      0.00012282	     15.92104013
      1.67582152	     -0.06072435	     -0.00084633	     -0.20191779	     -0.06361981	      0.88289489	     -0.00072624	     -0.21838669	      0.00166603	      0.00012990	     15.97270776
      1.67731072	     -0.06066033	     -0.00085247	     -0.20185359	     -0.06361732	      0.88289509	     -0.00072596	     -0.21837245	      0.00167216	      0.00013649	     16.07694695
      1.67862581	     -0.06060262	     -0.00085439	     -0.20179577	     -0.06361512	      0.88289527	     -0.00072569	     -0.21835964	      0.00167664	      0.00014164	     16.10963593
      1.67994090	     -0.06054554	     -0.00085902	     -0.20173851	     -0.06361291	      0.88289546	     -0.00072540	     -0.21834664	      0.00168012	      0.00014636	     16.19203694
      1.68157069	     -0.06047593	     -0.00086310	     -0.20166869	     -0.06361017	      0.88289570	     -0.00072502	     -0.21833034	      0.00168319	      0.00015135	     16.28000979
      1.68320048	     -0.06040825	     -0.00086938	     -0.20160076	     -0.06360742	      0.88289595	     -0.00072462	     -0.21831388	      0.00168493	      0.00015556	     16.39170322
      1.68452721	     -0.06035289	     -0.00087176	     -0.20154524	     -0.06360519	      0.88289616	     -0.00072427	     -0.21830041	      0.00168536	      0.00015813	     16.46175318
      1.68585394	     -0.06029921	     -0.00087633	     -0.20149134	     -0.06360295	      0.88289637	     -0.00072390	     -0.21828687	      0.00168498	      0.00016011	     16.55671585
      1.68749653	     -0.06023375	     -0.00088015	     -0.20142564	     -0.06360019	      0.88289664	     -0.00072343	     -0.21827006	      0.00168341	      0.00016142	     16.67528376
      1.68913911	     -0.06017116	     -0.00088635	     -0.20136276	     -0.06359742	      0.88289690	     -0.00072293	     -0.21825325	      0.00168080	      0.00016177	     16.80621081
      1.69040640	     -0.06012189	     -0.00088835	     -0.20131331	     -0.06359529	      0.88289711	     -0.00072253	     -0.21824031	      0.00167797	      0.00016115	     16.88349668
      1.69167369	     -0.06007533	     -0.00089239	     -0.20126652	     -0.06359317	      0.88289731	     -0.00072212	     -0.21822743	      0.00167452	      0.00015990	     16.99871094
      1.69339228	     -0.06001367	     -0.00089625	     -0.20120459	     -0.06359030	      0.88289758	     -0.00072155	     -0.21821010	      0.00166895	      0.00015707	     17.13023292
      1.69511087	     -0.05995455	     -0.00090239	     -0.20114512	     -0.06358743	      0.88289785	     -0.00072095	     -0.21819295	      0.00166239	      0.00015307	     17.33808606
      1.69631545	     -0.05991287	     -0.00090371	     -0.20110327	     -0.06358544	      0.88289803	     -0.00072051	     -0.21818104	      0.00165728	      0.00014945	     17.39856765
      1.69752004	     -0.05987254	     -0.00090696	     -0.20106272	     -0.06358344	      0.88289821	     -0.00072007	     -0.21816922	      0.00165172	      0.00014534	     17.52499504
      1.69935323	     -0.05981257	     -0.00091074	     -0.20100243	     -0.06358042	      0.88289847	     -0.00071938	     -0.21815139	      0.00164245	      0.00013801	     17.70526670
      1.70087392	     -0.05976471	     -0.00091495	     -0.20095429	     -0.06357793	      0.88289867	     -0.00071879	     -0.21813677	      0.00163406	      0.00013127	     17.87060922
      1.70239461	     -0.05971745	     -0.00091690	     -0.20090678	     -0.06357545	      0.88289887	     -0.00071819	     -0.21812232	      0.00162493	      0.00012373	     18.02556787
      1.70391530	     -0.05967264	     -0.00092161	     -0.20086166	     -0.06357299	      0.88289905	     -0.00071757	     -0.21810802	      0.00161531	      0.00011586	     18.20682325
      1.70525967	     -0.05963280	     -0.00092276	     -0.20082161	     -0.06357082	      0.88289920	     -0.00071702	     -0.21809553	      0.00160622	      0.00010834	     18.33113127
      1.70660405	     -0.05959522	     -0.00092632	     -0.20078377	     -0.06356867	      0.88289934	     -0.00071645	     -0.21808317	      0.00159672	      0.00010056	     18.51088392
      1.70794842	     -0.05955821	     -0.00092832	     -0.20074652	     -0.06356653	      0.88289947	     -0.00071588	     -0.21807096	      0.00158680	      0.00009245	     18.65354262
      1.70971508	     -0.05951188	     -0.00093262	     -0.20069985	     -0.06356374	      0.88289963	     -0.00071511	     -0.21805514	      0.00157314	      0.00008159	     18.89507432
      1.71107910	     -0.05947665	     -0.00093385	     -0.20066439	     -0.06356160	      0.88289973	     -0.00071451	     -0.21804310	      0.00156212	      0.00007296	     19.03205111
      1.71244313	     -0.05944330	     -0.00093719	     -0.20063078	     -0.06355948	      0.88289982	     -0.00071391	     -0.21803123	      0.00155074	      0.00006445	     19.21466131
      1.71380715	     -0.05941058	     -0.00093899	     -0.20059781	     -0.06355737	      0.88289991	     -0.00071329	     -0.21801952	      0.00153897	      0.00005587	     19.37628196
      1.71555988	     -0.05937103	     -0.00094309	     -0.20055792	     -0.06355469	      0.88289999	     -0.00071249	     -0.21800472	      0.00152343	      0.00004517	     19.61672580
      1.71689555	     -0.05934114	     -0.00094403	     -0.20052781	     -0.06355266	      0.88290005	     -0.00071188	     -0.21799365	      0.00151117	      0.00003710	     19.76543692
      1.71823122	     -0.05931332	     -0.00094699	     -0.20049974	     -0.06355065	      0.88290009	     -0.00071126	     -0.21798274	      0.00149872	      0.00002947	     19.94568587
      1.71985169	     -0.05928019	     -0.00094863	     -0.20046634	     -0.06354823	      0.88290013	     -0.00071050	     -0.21796973	      0.00148321	      0.00002050	     20.14629081
      1.72130743	     -0.05925249	     -0.00095215	     -0.20043835	     -0.06354609	      0.88290016	     -0.00070982	     -0.21795827	      0.00146908	      0.00001308	     20.35045176
      1.72276316	     -0.05922449	     -0.00095283	     -0.20041012	     -0.06354396	      0.88290017	     -0.00070913	     -0.21794701	      0.00145464	      0.00000600	     20.51054020
      1.72421890	     -0.05919898	     -0.00095638	     -0.20038432	     -0.06354185	      0.88290018	     -0.00070845	     -0.21793594	      0.00144006	     -0.00000039	     20.73355305
      1.72567463	     -0.05917294	     -0.00095665	     -0.20035807	     -0.06353976	      0.88290017	     -0.00070775	     -0.21792509	      0.00142529	     -0.00000634	     20.87060277
      1.72713037	     -0.05914956	     -0.00096034	     -0.20033441	     -0.06353770	      0.88290016	     -0.00070706	     -0.21791442	      0.00141039	     -0.00001154	     21.10754603
      1.72858611	     -0.05912529	     -0.00096016	     -0.20030993	     -0.06353566	      0.88290014	     -0.00070637	     -0.21790394	      0.00139541	     -0.00001621	     21.21899756
      1.73004184	     -0.05910382	     -0.00096406	     -0.20028818	     -0.06353364	      0.88290011	     -0.00070567	     -0.21789364	      0.00138028	     -0.00002011	     21.47292231
      1.73133078	     -0.05908372	     -0.00096383	     -0.20026791	     -0.06353187	      0.88290008	     -0.00070506	     -0.21788467	      0.00136688	     -0.00002307	     21.54599149
      1.73261972	     -0.05906538	     -0.00096604	     -0.20024935	     -0.06353011	      0.88290005	     -0.00070444	     -0.21787583	      0.00135335	     -0.00002543	     21.72311285
      1.73420695	     -0.05904274	     -0.00096686	     -0.20022648	     -0.06352798	      0.88290001	     -0.00070369	     -0.21786512	      0.00133664	     -0.00002761	     21.86518852
      1.73579418	     -0.05902199	     -0.00096986	     -0.20020546	     -0.06352587	      0.88289997	     -0.00070293	     -0.21785458	      0.00131977	     -0.00002889	     22.09893072
      1.73709832	     -0.05900427	     -0.00096952	     -0.20018757	     -0.06352416	      0.88289993	     -0.00070231	     -0.21784606	      0.00130587	     -0.00002932	     22.15941400
      1.73840246	     -0.05898818	     -0.00097145	     -0.20017128	     -0.06352247	      0.88289989	     -0.00070170	     -0.21783765	      0.00129182	     -0.00002911	     22.31524369
      1.74000133	     -0.05896840	     -0.00097202	     -0.20015128	     -0.06352041	      0.88289984	     -0.00070095	     -0.21782750	      0.00127448	     -0.00002807	     22.42796674
      1.74160020	     -0.05895056	     -0.00097509	     -0.20013317	     -0.06351839	      0.88289980	     -0.00070020	     -0.21781752	      0.00125693	     -0.00002604	     22.64463575
      1.74285225	     -0.05893567	     -0.00097443	     -0.20011814	     -0.06351682	      0.88289977	     -0.00069962	     -0.21780982	      0.00124311	     -0.00002387	     22.66861831
      1.74410430	     -0.05892223	     -0.00097597	     -0.20010451	     -0.06351528	      0.88289974	     -0.00069904	     -0.21780222	      0.00122919	     -0.00002114	     22.79264506
      1.74577048	     -0.05890437	     -0.00097665	     -0.20008643	     -0.06351324	      0.88289971	     -0.00069828	     -0.21779225	      0.00121056	     -0.00001677	     22.88744815
      1.74743665	     -0.05888887	     -0.00097963	     -0.20007065	     -0.06351124	      0.88289969	     -0.00069753	     -0.21778245	      0.00119173	     -0.00001153	     23.08274495
      1.74864346	     -0.05887695	     -0.00097879	     -0.20005861	     -0.06350981	      0.88289967	     -0.00069699	     -0.21777548	      0.00117801	     -0.00000731	     23.06938753
      1.74985028	     -0.05886696	     -0.00098007	     -0.20004844	     -0.06350840	      0.88289967	     -0.00069646	     -0.21776862	      0.00116413	     -0.00000270	     23.15783356
      1.75160137	     -0.05885348	     -0.00098051	     -0.20003474	     -0.06350638	      0.88289967	     -0.00069569	     -0.21775889	      0.00114382	      0.00000444	     23.22171731
      1.75308373	     -0.05884446	     -0.00098222	     -0.20002550	     -0.06350470	      0.88289968	     -0.00069506	     -0.21775089	      0.00112644	      0.00001081	     23.33016576
      1.75456610	     -0.05883588	     -0.00098183	     -0.20001675	     -0.06350304	      0.88289970	     -0.00069443	     -0.21774314	      0.00110897	      0.00001728	     23.33039042
      1.75604846	     -0.05883096	     -0.00098427	     -0.20001160	     -0.06350141	      0.88289973	     -0.00069381	     -0.21773564	      0.00109137	      0.00002386	     23.44577616
      1.75753082	     -0.05882697	     -0.00098303	     -0.20000746	     -0.06349980	      0.88289977	     -0.00069320	     -0.21772848	      0.00107376	      0.00003028	     23.38493612
      1.75880516	     -0.05882817	     -0.00098541	     -0.20000846	     -0.06349845	      0.88289981	     -0.00069269	     -0.21772262	      0.00105847	      0.00003566	     23.47220530
      1.76007950	     -0.05883079	     -0.00098523	     -0.20001093	     -0.06349711	      0.88289986	     -0.00069218	     -0.21771711	      0.00104320	      0.00004068	     23.43622184
      1.76167651	     -0.05883905	     -0.00098661	     -0.20001898	     -0.06349546	      0.88289993	     -0.00069156	     -0.21771073	      0.00102401	      0.00004632	     23.47513790
      1.76327353	     -0.05885168	     -0.00098550	     -0.20003145	     -0.06349384	      0.88290001	     -0.00069095	     -0.21770505	      0.00100494	      0.00005087	     23.37849205
      1.76455170	     -0.05886807	     -0.00098737	     -0.20004765	     -0.06349256	      0.88290008	     -0.00069048	     -0.21770108	      0.00098973	      0.00005354	     23.43142649
      1.76582986	     -0.05888713	     -0.00098683	     -0.20006658	     -0.06349131	      0.88290015	     -0.00069001	     -0.21769770	      0.00097479	      0.00005511	     23.35425299
      1.76745278	     -0.05891720	     -0.00098781	     -0.20009647	     -0.06348974	      0.88290024	     -0.00068943	     -0.21769430	      0.00095614	      0.00005534	     23.35967549
      1.76907570	     -0.05895024	     -0.00098600	     -0.20012938	     -0.06348820	      0.88290033	     -0.00068886	     -0.21769194	      0.00093820	      0.00005334	     23.20559689
      1.77030694	     -0.05897933	     -0.00098746	     -0.20015833	     -0.06348705	      0.88290039	     -0.00068844	     -0.21769082	      0.00092499	      0.00005029	     23.25577014
      1.77153818	     -0.05900922	     -0.00098650	     -0.20018813	     -0.06348592	      0.88290045	     -0.00068803	     -0.21769027	      0.00091233	      0.00004582	     23.15960160
      1.77323874	     -0.05905448	     -0.00098634	     -0.20023325	     -0.06348439	      0.88290052	     -0.00068749	     -0.21769044	      0.00089560	      0.00003728	     23.11877064
      1.77493930	     -0.05910170	     -0.00098347	     -0.20028040	     -0.06348288	      0.88290057	     -0.00068695	     -0.21769166	      0.00087993	      0.00002597	     22.90539673
      1.77612502	     -0.05913808	     -0.00098443	     -0.20031668	     -0.06348184	      0.88290060	     -0.00068660	     -0.21769311	      0.00086953	      0.00001655	     22.93636160
      1.77731075	     -0.05917490	     -0.00098318	     -0.20035346	     -0.06348081	      0.88290061	     -0.00068625	     -0.21769504	      0.00085974	      0.00000588	     22.81822207
      1.77911949	     -0.05923502	     -0.00098244	     -0.20041349	     -0.06347927	      0.88290061	     -0.00068574	     -0.21769889	      0.00084582	     -0.00001263	     22.71461373
      1.78062388	     -0.05928728	     -0.00098045	     -0.20046571	     -0.06347801	      0.88290057	     -0.00068533	     -0.21770294	      0.00083529	     -0.00002995	     22.51983175
      1.78212827	     -0.05934289	     -0.00098068	     -0.20052126	     -0.06347676	      0.88290052	     -0.00068494	     -0.21770771	      0.00082564	     -0.00004880	     22.47839245
      1.78363266	     -0.05939906	     -0.00097794	     -0.20057743	     -0.06347552	      0.88290043	     -0.00068456	     -0.21771320	      0.00081703	     -0.00006906	     22.22622663
      1.78497095	     -0.05945248	     -0.00097858	     -0.20063080	     -0.06347443	      0.88290032	     -0.00068424	     -0.21771864	      0.00081012	     -0.00008800	     22.19307422
      1.78630924	     -0.05950613	     -0.00097658	     -0.20068447	     -0.06347335	      0.88290019	     -0.00068394	     -0.21772460	      0.00080401	     -0.00010778	     21.99237231
      1.78764754	     -0.05956247	     -0.00097617	     -0.20074080	     -0.06347228	      0.88290003	     -0.00068365	     -0.21773105	      0.00079862	     -0.00012817	     21.88995413
      1.78939772	     -0.05963746	     -0.00097370	     -0.20081582	     -0.06347089	      0.88289979	     -0.00068329	     -0.21774024	      0.00079273	     -0.00015565	     21.65474994
      1.79076931	     -0.05969941	     -0.00097384	     -0.20087778	     -0.06346981	      0.88289956	     -0.00068303	     -0.21774800	      0.00078905	     -0.00017750	     21.57224155
      1.79214090	     -0.05976068	     -0.00097148	     -0.20093910	     -0.06346872	      0.88289930	     -0.00068279	     -0.21775624	      0.00078619	     -0.00019965	     21.37559763
      1.79351249	     -0.05982330	     -0.00097056	     -0.20100176	     -0.06346765	      0.88289901	     -0.00068256	     -0.21776489	      0.00078421	     -0.00022173	     21.25646681
      1.79523774	     -0.05990163	     -0.00096714	     -0.20108021	     -0.06346630	      0.88289860	     -0.00068229	     -0.21777633	      0.00078288	     -0.00024945	     21.03088172
      1.79659227	     -0.05996571	     -0.00096666	     -0.20114435	     -0.06346524	      0.88289825	     -0.00068210	     -0.21778571	      0.00078287	     -0.00027071	     20.92001055
      1.79794680	     -0.06002911	     -0.00096370	     -0.20120786	     -0.06346418	      0.88289787	     -0.00068192	     -0.21779545	      0.00078361	     -0.00029172	     20.73780197
      1.79930133	     -0.06009447	     -0.00096211	     -0.20127331	     -0.06346311	      0.88289746	     -0.00068176	     -0.21780553	      0.00078524	     -0.00031212	     20.60291185
      1.80109796	     -0.06018085	     -0.00095784	     -0.20135988	     -0.06346170	      0.88289688	     -0.00068157	     -0.21781943	      0.00078865	     -0.00033837	     20.38386132
      1.80245506	     -0.06024812	     -0.00095661	     -0.20142725	     -0.06346063	      0.88289640	     -0.00068144	     -0.21783028	      0.00079238	     -0.00035708	     20.24756146
      1.80381217	     -0.06031391	     -0.00095291	     -0.20149321	     -0.06345955	      0.88289591	     -0.00068133	     -0.21784145	      0.00079682	     -0.00037514	     20.07816986
      1.80544366	     -0.06039496	     -0.00095032	     -0.20157445	     -0.06345824	      0.88289528	     -0.00068122	     -0.21785524	      0.00080342	     -0.00039544	     19.91812553
      1.80690938	     -0.06046537	     -0.00094534	     -0.20164508	     -0.06345706	      0.88289469	     -0.00068114	     -0.21786796	      0.00081026	     -0.00041258	     19.73110961
      1.80837510	     -0.06053776	     -0.00094302	     -0.20171765	     -0.06345587	      0.88289407	     -0.00068108	     -0.21788094	      0.00081830	     -0.00042813	     19.58460516
      1.80984082	     -0.06060691	     -0.00093753	     -0.20178706	     -0.06345466	      0.88289343	     -0.00068103	     -0.21789415	      0.00082712	     -0.00044243	     19.40537880
      1.81130654	     -0.06067836	     -0.00093495	     -0.20185872	     -0.06345344	      0.88289277	     -0.00068100	     -0.21790756	      0.00083709	     -0.00045498	     19.27666955
      1.81277226	     -0.06074652	     -0.00092908	     -0.20192717	     -0.06345221	      0.88289210	     -0.00068100	     -0.21792117	      0.00084785	     -0.00046611	     19.08290192
      1.81423798	     -0.06081666	     -0.00092612	     -0.20199755	     -0.06345096	      0.88289141	     -0.00068101	     -0.21793494	      0.00085969	     -0.00047539	     18.95281156
      1.81570370	     -0.06088301	     -0.00091986	     -0.20206421	     -0.06344969	      0.88289071	     -0.00068103	     -0.21794887	      0.00087229	     -0.00048323	     18.76801812
      1.81716942	     -0.06095132	     -0.00091665	     -0.20213278	     -0.06344840	      0.88288999	     -0.00068108	     -0.21796291	      0.00088599	     -0.00048923	     18.64543252
      1.81863515	     -0.06101547	     -0.00091027	     -0.20219727	     -0.06344709	      0.88288927	     -0.00068114	     -0.21797706	      0.00090044	     -0.00049377	     18.46915760
      1.82010087	     -0.06108182	     -0.00090695	     -0.20226390	     -0.06344576	      0.88288855	     -0.00068123	     -0.21799126	      0.00091595	     -0.00049642	     18.34252601
      1.82156659	     -0.06114476	     -0.00090056	     -0.20232720	     -0.06344440	      0.88288782	     -0.00068133	     -0.21800556	      0.00093215	     -0.00049763	     18.16922006
      1.82303231	     -0.06120956	     -0.00089697	     -0.20239230	     -0.06344303	      0.88288709	     -0.00068145	     -0.21801991	      0.00094939	     -0.00049705	     18.04226054
      1.82449803	     -0.06127019	     -0.00089049	     -0.20245330	     -0.06344162	      0.88288636	     -0.00068158	     -0.21803431	      0.00096729	     -0.00049516	     17.88441655
      1.82596375	     -0.06133203	     -0.00088664	     -0.20251547	     -0.06344019	      0.88288564	     -0.00068174	     -0.21804870	      0.00098622	     -0.00049158	     17.75797552
      1.82742947	     -0.06139026	     -0.00088001	     -0.20257409	     -0.06343873	      0.88288492	     -0.00068192	     -0.21806309	      0.00100574	     -0.00048676	     17.60877507
      1.82889519	     -0.06144962	     -0.00087572	     -0.20263381	     -0.06343724	      0.88288421	     -0.00068211	     -0.21807742	      0.00102623	     -0.00048035	     17.47638324
      1.83036091	     -0.06150499	     -0.00086905	     -0.20268959	     -0.06343572	      0.88288351	     -0.00068232	     -0.21809168	      0.00104726	     -0.00047280	     17.34301984
      1.83182663	     -0.06156117	     -0.00086453	     -0.20274615	     -0.06343417	      0.88288283	     -0.00068255	     -0.21810583	      0.00106926	     -0.00046368	     17.20991150
      1.83329235	     -0.06161368	     -0.00085796	     -0.20279908	     -0.06343259	      0.88288215	     -0.00068279	     -0.21811987	      0.00109178	     -0.00045355	     17.08867629
      1.83475807	     -0.06166697	     -0.00085325	     -0.20285276	     -0.06343097	      0.88288150	     -0.00068306	     -0.21813374	      0.00111525	     -0.00044208	     16.94958744
      1.83622379	     -0.06171672	     -0.00084676	     -0.20290295	     -0.06342932	      0.88288086	     -0.00068334	     -0.21814747	      0.00113920	     -0.00042991	     16.84331016
      1.83768951	     -0.06176689	     -0.00084191	     -0.20295354	     -0.06342763	      0.88288024	     -0.00068364	     -0.21816101	      0.00116413	     -0.00041671	     16.70524399
      1.83946553	     -0.06182291	     -0.00083372	     -0.20301011	     -0.06342553	      0.88287951	     -0.00068402	     -0.21817717	      0.00119489	     -0.00040031	     16.62974908
      1.84081794	     -0.06186658	     -0.00083035	     -0.20305415	     -0.06342390	      0.88287898	     -0.00068433	     -0.21818924	      0.00121951	     -0.00038677	     16.47466053
      1.84217036	     -0.06190514	     -0.00082446	     -0.20309314	     -0.06342224	      0.88287847	     -0.00068466	     -0.21820109	      0.00124437	     -0.00037327	     16.38528861
      1.84387188	     -0.06195333	     -0.00081913	     -0.20314184	     -0.06342009	      0.88287785	     -0.00068508	     -0.21821562	      0.00127664	     -0.00035578	     16.27183523
      1.84539767	     -0.06199096	     -0.00081203	     -0.20317998	     -0.06341812	      0.88287732	     -0.00068549	     -0.21822827	      0.00130610	     -0.00034002	     16.17507476
      1.84692346	     -0.06202928	     -0.00080831	     -0.20321875	     -0.06341610	      0.88287681	     -0.00068591	     -0.21824048	      0.00133653	     -0.00032367	     16.05188321
      1.84844926	     -0.06205890	     -0.00080084	     -0.20324891	     -0.06341404	      0.88287633	     -0.00068635	     -0.21825224	      0.00136723	     -0.00030731	     15.97444660
      1.84997505	     -0.06208927	     -0.00079757	     -0.20327972	     -0.06341193	      0.88287587	     -0.00068680	     -0.21826339	      0.00139872	     -0.00029046	     15.90431106
      1.85150085	     -0.06210912	     -0.00078988	     -0.20330012	     -0.06340977	      0.88287544	     -0.00068727	     -0.21827395	      0.00143046	     -0.00027344	     15.80193630
      1.85284577	     -0.06212904	     -0.00078754	     -0.20332044	     -0.06340783	      0.88287508	     -0.00068770	     -0.21828270	      0.00145889	     -0.00025786	     15.72898563
      1.85419068	     -0.06214307	     -0.00078240	     -0.20333492	     -0.06340585	      0.88287475	     -0.00068815	     -0.21829094	      0.00148738	     -0.00024216	     15.65290144
      1.85584908	     -0.06215967	     -0.00077828	     -0.20335204	     -0.06340335	      0.88287436	     -0.00068871	     -0.21830036	      0.00152288	     -0.00022227	     15.56418421
      1.85750747	     -0.06217001	     -0.00077147	     -0.20336294	     -0.06340080	      0.88287401	     -0.00068929	     -0.21830897	      0.00155824	     -0.00020233	     15.52218467
      1.85887879	     -0.06217955	     -0.00076913	     -0.20337289	     -0.06339864	      0.88287374	     -0.00068978	     -0.21831543	      0.00158790	     -0.00018518	     15.41193217
      1.86025012	     -0.06218381	     -0.00076411	     -0.20337761	     -0.06339644	      0.88287350	     -0.00069029	     -0.21832133	      0.00161734	     -0.00016828	     15.36199562
      1.86191722	     -0.06218857	     -0.00076034	     -0.20338288	     -0.06339372	      0.88287324	     -0.00069091	     -0.21832769	      0.00165333	     -0.00014758	     15.28858351
      1.86358432	     -0.06218601	     -0.00075357	     -0.20338089	     -0.06339093	      0.88287301	     -0.00069156	     -0.21833318	      0.00168905	     -0.00012726	     15.27410919
      1.86490709	     -0.06218439	     -0.00075170	     -0.20337965	     -0.06338868	      0.88287285	     -0.00069208	     -0.21833685	      0.00171768	     -0.00011074	     15.18019160
      1.86622987	     -0.06217635	     -0.00074731	     -0.20337205	     -0.06338639	      0.88287272	     -0.00069261	     -0.21833993	      0.00174600	     -0.00009462	     15.14454680
      1.86796358	     -0.06216469	     -0.00074366	     -0.20336090	     -0.06338333	      0.88287257	     -0.00069332	     -0.21834304	      0.00178308	     -0.00007354	     15.09004086
      1.86969729	     -0.06214582	     -0.00073723	     -0.20334261	     -0.06338020	      0.88287246	     -0.00069404	     -0.21834514	      0.00181972	     -0.00005298	     15.09387638
      1.87097363	     -0.06213233	     -0.00073602	     -0.20332946	     -0.06337786	      0.88287240	     -0.00069458	     -0.21834598	      0.00184677	     -0.00003752	     15.01209589
      1.87224997	     -0.06211386	     -0.00073228	     -0.20331139	     -0.06337549	      0.88287237	     -0.00069513	     -0.21834627	      0.00187342	     -0.00002249	     14.98772247
      1.87406925	     -0.06208514	     -0.00072862	     -0.20328320	     -0.06337205	      0.88287234	     -0.00069592	     -0.21834565	      0.00191102	     -0.00000122	     14.96038760
      1.87561695	     -0.06205527	     -0.00072388	     -0.20325379	     -0.06336907	      0.88287236	     -0.00069660	     -0.21834421	      0.00194250	      0.00001660	     14.93634128
      1.87716465	     -0.06202455	     -0.00072179	     -0.20322349	     -0.06336604	      0.88287240	     -0.00069729	     -0.21834191	      0.00197358	      0.00003448	     14.90180931
      1.87871234	     -0.06198722	     -0.00071685	     -0.20318662	     -0.06336296	      0.88287246	     -0.00069798	     -0.21833879	      0.00200386	      0.00005207	     14.90785016
      1.88026004	     -0.06195097	     -0.00071576	     -0.20315074	     -0.06335983	      0.88287256	     -0.00069868	     -0.21833482	      0.00203373	      0.00006989	     14.86546204
      1.88163930	     -0.06191171	     -0.00071108	     -0.20311188	     -0.06335701	      0.88287266	     -0.00069931	     -0.21833062	      0.00205954	      0.00008551	     14.85952497
      1.88301857	     -0.06187302	     -0.00070916	     -0.20307353	     -0.06335415	      0.88287279	     -0.00069995	     -0.21832577	      0.00208486	      0.00010114	     14.85777218
      1.88439783	     -0.06183064	     -0.00070578	     -0.20303151	     -0.06335126	      0.88287294	     -0.00070059	     -0.21832032	      0.00210953	      0.00011662	     14.85105224
      1.88625136	     -0.06177199	     -0.00070331	     -0.20297329	     -0.06334732	      0.88287318	     -0.00070145	     -0.21831206	      0.00214170	      0.00013742	     14.84649530
      1.88765339	     -0.06172265	     -0.00069907	     -0.20292431	     -0.06334430	      0.88287338	     -0.00070210	     -0.21830512	      0.00216503	      0.00015284	     14.87144699
      1.88905543	     -0.06167326	     -0.00069715	     -0.20287522	     -0.06334125	      0.88287361	     -0.00070276	     -0.21829759	      0.00218777	      0.00016840	     14.85683068
      1.89045746	     -0.06162023	     -0.00069370	     -0.20282252	     -0.06333817	      0.88287385	     -0.00070341	     -0.21828948	      0.00220951	      0.00018361	     14.89016810
      1.89230379	     -0.06154958	     -0.00069118	     -0.20275224	     -0.06333406	      0.88287421	     -0.00070428	     -0.21827791	      0.00223706	      0.00020355	     14.87468106
      1.89368796	     -0.06149137	     -0.00068693	     -0.20269435	     -0.06333095	      0.88287450	     -0.00070493	     -0.21826860	      0.00225643	      0.00021806	     14.93539955
      1.89507213	     -0.06143421	     -0.00068510	     -0.20263745	     -0.06332781	      0.88287482	     -0.00070557	     -0.21825873	      0.00227509	      0.00023239	     14.95139404
      1.89674815	     -0.06136066	     -0.00068070	     -0.20256424	     -0.06332398	      0.88287522	     -0.00070635	     -0.21824607	      0.00229637	      0.00024903	     15.01230576
      1.89824179	     -0.06129551	     -0.00067930	     -0.20249932	     -0.06332054	      0.88287560	     -0.00070705	     -0.21823413	      0.00231434	      0.00026356	     15.02264390
      1.89973543	     -0.06122549	     -0.00067493	     -0.20242958	     -0.06331707	      0.88287601	     -0.00070774	     -0.21822162	      0.00233100	      0.00027729	     15.09359099
      1.90122908	     -0.06115688	     -0.00067378	     -0.20236117	     -0.06331358	      0.88287643	     -0.00070842	     -0.21820851	      0.00234669	      0.00029061	     15.12917580
      1.90272272	     -0.06108338	     -0.00066939	     -0.20228793	     -0.06331006	      0.88287687	     -0.00070910	     -0.21819485	      0.00236109	      0.00030310	     15.20030679
      1.90421637	     -0.06101149	     -0.00066847	     -0.20221620	     -0.06330652	      0.88287734	     -0.00070978	     -0.21818062	      0.00237445	      0.00031514	     15.24548377
      1.90571001	     -0.06093468	     -0.00066397	     -0.20213962	     -0.06330297	      0.88287781	     -0.00071045	     -0.21816586	      0.00238651	      0.00032630	     15.32494117
      1.90720366	     -0.06085979	     -0.00066332	     -0.20206487	     -0.06329940	      0.88287831	     -0.00071111	     -0.21815056	      0.00239750	      0.00033695	     15.38699769
      1.90869730	     -0.06077984	     -0.00065860	     -0.20198511	     -0.06329581	      0.88287882	     -0.00071177	     -0.21813476	      0.00240723	      0.00034674	     15.47224556
      1.91019094	     -0.06070249	     -0.00065824	     -0.20190786	     -0.06329220	      0.88287935	     -0.00071242	     -0.21811843	      0.00241582	      0.00035603	     15.55086014
      1.91168459	     -0.06061995	     -0.00065321	     -0.20182551	     -0.06328859	      0.88287988	     -0.00071306	     -0.21810164	      0.00242316	      0.00036446	     15.63998288
      1.91300440	     -0.06054962	     -0.00065290	     -0.20175523	     -0.06328539	      0.88288037	     -0.00071362	     -0.21808640	      0.00242864	      0.00037147	     15.71552532
      1.91432421	     -0.06047660	     -0.00064988	     -0.20168232	     -0.06328218	      0.88288086	     -0.00071417	     -0.21807083	      0.00243315	      0.00037784	     15.79799044
      1.91595588	     -0.06038769	     -0.00064829	     -0.20159347	     -0.06327821	      0.88288149	     -0.00071484	     -0.21805113	      0.00243740	      0.00038502	     15.91245752
      1.91758755	     -0.06029724	     -0.00064437	     -0.20150312	     -0.06327423	      0.88288212	     -0.00071550	     -0.21803101	      0.00244012	      0.00039114	     16.05328285
      1.91891547	     -0.06022553	     -0.00064455	     -0.20143141	     -0.06327099	      0.88288264	     -0.00071602	     -0.21801435	      0.00244133	      0.00039568	     16.13453396
      1.92024340	     -0.06015285	     -0.00064242	     -0.20135875	     -0.06326774	      0.88288317	     -0.00071654	     -0.21799752	      0.00244150	      0.00039943	     16.24531662
      1.92188977	     -0.06006532	     -0.00064193	     -0.20127120	     -0.06326373	      0.88288383	     -0.00071716	     -0.21797644	      0.00244043	      0.00040324	     16.38780450
      1.92353613	     -0.05997714	     -0.00063877	     -0.20118303	     -0.06325971	      0.88288450	     -0.00071777	     -0.21795518	      0.00243789	      0.00040576	     16.56733781
      1.92479909	     -0.05991273	     -0.00063956	     -0.20111856	     -0.06325663	      0.88288501	     -0.00071823	     -0.21793878	      0.00243510	      0.00040721	     16.65985847
      1.92606205	     -0.05984756	     -0.00063784	     -0.20105336	     -0.06325356	      0.88288553	     -0.00071868	     -0.21792233	      0.00243147	      0.00040788	     16.78509777
      1.92778718	     -0.05976108	     -0.00063704	     -0.20096680	     -0.06324937	      0.88288623	     -0.00071927	     -0.21789979	      0.00242531	      0.00040779	     16.96910793
      1.92951231	     -0.05967422	     -0.00063371	     -0.20087990	     -0.06324519	      0.88288693	     -0.00071984	     -0.21787725	      0.00241782	      0.00040621	     17.17463865
      1.93071265	     -0.05961687	     -0.00063472	     -0.20082245	     -0.06324229	      0.88288742	     -0.00072023	     -0.21786158	      0.00241189	      0.00040448	     17.29355439
      1.93191299	     -0.05955933	     -0.00063351	     -0.20076484	     -0.06323940	      0.88288790	     -0.00072060	     -0.21784598	      0.00240538	      0.00040192	     17.43196372
      1.93375292	     -0.05947381	     -0.00063294	     -0.20067918	     -0.06323499	      0.88288864	     -0.00072116	     -0.21782217	      0.00239442	      0.00039655	     17.66917502
      1.93526562	     -0.05940447	     -0.00063103	     -0.20060974	     -0.06323137	      0.88288923	     -0.00072160	     -0.21780273	      0.00238461	      0.00039077	     17.85414087
      1.93677833	     -0.05933800	     -0.00063136	     -0.20054312	     -0.06322777	      0.88288982	     -0.00072202	     -0.21778341	      0.00237411	      0.00038388	     18.07253483
      1.93829104	     -0.05927155	     -0.00062885	     -0.20047657	     -0.06322419	      0.88289039	     -0.00072242	     -0.21776422	      0.00236302	      0.00037574	     18.26383593
      1.93964915	     -0.05921493	     -0.00062975	     -0.20041978	     -0.06322099	      0.88289090	     -0.00072276	     -0.21774712	      0.00235258	      0.00036758	     18.47073341
      1.94100726	     -0.05915822	     -0.00062810	     -0.20036296	     -0.06321780	      0.88289139	     -0.00072309	     -0.21773015	      0.00234175	      0.00035846	     18.64497220
      1.94236537	     -0.05910379	     -0.00062831	     -0.20030837	     -0.06321463	      0.88289187	     -0.00072341	     -0.21771333	      0.00233056	      0.00034857	     18.85498368
      1.94406664	     -0.05903646	     -0.00062674	     -0.20024088	     -0.06321067	      0.88289245	     -0.00072379	     -0.21769247	      0.00231615	      0.00033507	     19.09091298
      1.94543518	     -0.05898478	     -0.00062783	     -0.20018901	     -0.06320751	      0.88289290	     -0.00072407	     -0.21767586	      0.00230424	      0.00032354	     19.32308402
      1.94680372	     -0.05893327	     -0.00062671	     -0.20013735	     -0.06320437	      0.88289334	     -0.00072434	     -0.21765943	      0.00229212	      0.00031134	     19.50605271
      1.94817226	     -0.05888391	     -0.00062739	     -0.20008780	     -0.06320124	      0.88289376	     -0.00072460	     -0.21764316	      0.00227978	      0.00029866	     19.73245397
      1.94987108	     -0.05882376	     -0.00062641	     -0.20002746	     -0.06319738	      0.88289425	     -0.00072489	     -0.21762323	      0.00226425	      0.00028223	     19.96820712
      1.95121228	     -0.05877879	     -0.00062803	     -0.19998228	     -0.06319435	      0.88289462	     -0.00072511	     -0.21760769	      0.00225180	      0.00026893	     20.20947401
      1.95255349	     -0.05873415	     -0.00062753	     -0.19993746	     -0.06319134	      0.88289497	     -0.00072531	     -0.21759235	      0.00223927	      0.00025530	     20.38615481
      1.95389469	     -0.05869139	     -0.00062858	     -0.19989450	     -0.06318834	      0.88289530	     -0.00072550	     -0.21757719	      0.00222660	      0.00024151	     20.61038289
      1.95566542	     -0.05863629	     -0.00062830	     -0.19983917	     -0.06318442	      0.88289572	     -0.00072572	     -0.21755747	      0.00220977	      0.00022314	     20.84810561
      1.95698997	     -0.05859739	     -0.00063021	     -0.19980005	     -0.06318150	      0.88289600	     -0.00072587	     -0.21754294	      0.00219702	      0.00020947	     21.09083649
      1.95831452	     -0.05855884	     -0.00063002	     -0.19976132	     -0.06317860	      0.88289627	     -0.00072600	     -0.21752861	      0.00218425	      0.00019590	     21.25392538
      1.95992999	     -0.05851442	     -0.00063182	     -0.19971662	     -0.06317508	      0.88289657	     -0.00072614	     -0.21751139	      0.00216849	      0.00017964	     21.53185740
      1.96136645	     -0.05847578	     -0.00063145	     -0.19967779	     -0.06317197	      0.88289682	     -0.00072625	     -0.21749634	      0.00215446	      0.00016548	     21.68054559
      1.96280292	     -0.05843966	     -0.00063384	     -0.19964141	     -0.06316889	      0.88289705	     -0.00072634	     -0.21748152	      0.00214024	      0.00015174	     21.94170315
      1.96423938	     -0.05840413	     -0.00063363	     -0.19960568	     -0.06316583	      0.88289726	     -0.00072642	     -0.21746696	      0.00212605	      0.00013842	     22.07097745
      1.96567584	     -0.05837089	     -0.00063640	     -0.19957216	     -0.06316278	      0.88289745	     -0.00072647	     -0.21745264	      0.00211163	      0.00012561	     22.33533572
      1.96711231	     -0.05833758	     -0.00063601	     -0.19953865	     -0.06315976	      0.88289762	     -0.00072651	     -0.21743857	      0.00209724	      0.00011334	     22.44034751
      1.96854877	     -0.05830674	     -0.00063891	     -0.19950754	     -0.06315676	      0.88289777	     -0.00072653	     -0.21742475	      0.00208256	      0.00010169	     22.70867156
      1.96998523	     -0.05827618	     -0.00063856	     -0.19947677	     -0.06315378	      0.88289791	     -0.00072654	     -0.21741117	      0.00206792	      0.00009067	     22.78549034
      1.97142170	     -0.05824806	     -0.00064182	     -0.19944836	     -0.06315082	      0.88289803	     -0.00072652	     -0.21739783	      0.00205293	      0.00008030	     23.06386532
      1.97285816	     -0.05821989	     -0.00064134	     -0.19941998	     -0.06314788	      0.88289814	     -0.00072649	     -0.21738472	      0.00203796	      0.00007066	     23.10584161
      1.97415038	     -0.05819631	     -0.00064428	     -0.19939613	     -0.06314525	      0.88289823	     -0.00072645	     -0.21737312	      0.00202412	      0.00006259	     23.33428513
      1.97544260	     -0.05817285	     -0.00064486	     -0.19937247	     -0.06314265	      0.88289830	     -0.00072639	     -0.21736169	      0.00201025	      0.00005513	     23.41062083
      1.97673482	     -0.05815060	     -0.00064682	     -0.19934996	     -0.06314006	      0.88289837	     -0.00072632	     -0.21735043	      0.00199610	      0.00004827	     23.56825649
      1.97854277	     -0.05812040	     -0.00064815	     -0.19931944	     -0.06313647	      0.88289845	     -0.00072620	     -0.21733496	      0.00197609	      0.00003967	     23.68667039
      1.97987542	     -0.05809946	     -0.00065117	     -0.19929822	     -0.06313384	      0.88289850	     -0.00072610	     -0.21732376	      0.00196096	      0.00003405	     23.88547694
      1.98120807	     -0.05807884	     -0.00065232	     -0.19927736	     -0.06313124	      0.88289854	     -0.00072597	     -0.21731272	      0.00194576	      0.00002909	     23.94242510
      1.98254072	     -0.05805926	     -0.00065480	     -0.19925751	     -0.06312866	      0.88289858	     -0.00072584	     -0.21730185	      0.00193023	      0.00002473	     24.08969624
      1.98429334	     -0.05803428	     -0.00065645	     -0.19923220	     -0.06312529	      0.88289862	     -0.00072564	     -0.21728780	      0.00190959	      0.00001992	     24.15734495
      1.98559047	     -0.05801692	     -0.00065967	     -0.19921456	     -0.06312283	      0.88289864	     -0.00072547	     -0.21727758	      0.00189390	      0.00001695	     24.34020949
      1.98688760	     -0.05799981	     -0.00066101	     -0.19919719	     -0.06312038	      0.88289866	     -0.00072530	     -0.21726750	      0.00187814	      0.00001453	     24.37326027
      1.98849939	     -0.05797967	     -0.00066441	     -0.19917670	     -0.06311737	      0.88289868	     -0.00072506	     -0.21725518	      0.00185807	      0.00001214	     24.54420955
      1.98993103	     -0.05796223	     -0.00066557	     -0.19915899	     -0.06311472	      0.88289870	     -0.00072483	     -0.21724442	      0.00184009	      0.00001063	     24.53302146
      1.99136267	     -0.05794587	     -0.00066924	     -0.19914230	     -0.06311210	      0.88289871	     -0.00072458	     -0.21723383	      0.00182158	      0.00000957	     24.71711895
      1.99279431	     -0.05792969	     -0.00067026	     -0.19912583	     -0.06310951	      0.88289873	     -0.00072432	     -0.21722342	      0.00180299	      0.00000904	     24.67209779
      1.99422595	     -0.05791503	     -0.00067445	     -0.19911083	     -0.06310694	      0.88289874	     -0.00072404	     -0.21721317	      0.00178379	      0.00000890	     24.86459464
      1.99565759	     -0.05790119	     -0.00067546	     -0.19909670	     -0.06310440	      0.88289875	     -0.00072375	     -0.21720313	      0.00176451	      0.00000922	     24.77801818
      1.99708923	     -0.05788938	     -0.00068012	     -0.19908452	     -0.06310189	      0.88289877	     -0.00072344	     -0.21719329	      0.00174459	      0.00000974	     24.98985419
      1.99836964	     -0.05787976	     -0.00068119	     -0.19907464	     -0.06309966	      0.88289878	     -0.00072316	     -0.21718469	      0.00172677	      0.00001044	     24.89173459
      1.99965005	     -0.05787169	     -0.00068453	     -0.19906625	     -0.06309746	      0.88289879	     -0.00072286	     -0.21717630	      0.00170849	      0.00001116	     24.99334091
      2.00119427	     -0.05786358	     -0.00068692	     -0.19905780	     -0.06309484	      0.88289881	     -0.00072248	     -0.21716645	      0.00168628	      0.00001207	     24.96426161
      2.00273850	     -0.05785796	     -0.00069145	     -0.19905177	     -0.06309226	      0.88289883	     -0.00072209	     -0.21715695	      0.00166356	      0.00001279	     25.12073543
      2.00403389	     -0.05785503	     -0.00069285	     -0.19904856	     -0.06309011	      0.88289885	     -0.00072175	     -0.21714926	      0.00164452	      0.00001324	     25.00998910
      2.00532927	     -0.05785488	     -0.00069650	     -0.19904807	     -0.06308800	      0.88289886	     -0.00072140	     -0.21714187	      0.00162510	      0.00001334	     25.09040774
      2.00662466	     -0.05785767	     -0.00069913	     -0.19905055	     -0.06308590	      0.88289888	     -0.00072103	     -0.21713483	      0.00160565	      0.00001307	     25.05183725
      2.00840909	     -0.05786701	     -0.00070424	     -0.19905942	     -0.06308306	      0.88289890	     -0.00072051	     -0.21712581	      0.00157854	      0.00001177	     25.13145162
      2.00972428	     -0.05787815	     -0.00070625	     -0.19907026	     -0.06308100	      0.88289892	     -0.00072012	     -0.21711974	      0.00155866	      0.00000998	     25.00228761
      2.01103948	     -0.05789306	     -0.00071005	     -0.19908482	     -0.06307896	      0.88289893	     -0.00071971	     -0.21711422	      0.00153865	      0.00000723	     25.05400888
      2.01262761	     -0.05791547	     -0.00071279	     -0.19910686	     -0.06307654	      0.88289894	     -0.00071921	     -0.21710833	      0.00151482	      0.00000251	     24.93797625
      2.01403441	     -0.05793983	     -0.00071711	     -0.19913085	     -0.06307442	      0.88289894	     -0.00071875	     -0.21710388	      0.00149380	     -0.00000322	     25.03083197
      2.01544120	     -0.05796762	     -0.00071907	     -0.19915833	     -0.06307234	      0.88289893	     -0.00071828	     -0.21710019	      0.00147334	     -0.00001041	     24.86661737
      2.01684799	     -0.05799884	     -0.00072322	     -0.19918920	     -0.06307028	      0.88289891	     -0.00071779	     -0.21709725	      0.00145308	     -0.00001929	     24.94863048
      2.01825478	     -0.05803285	     -0.00072497	     -0.19922292	     -0.06306825	      0.88289887	     -0.00071730	     -0.21709508	      0.00143353	     -0.00002977	     24.76770996
      2.01966158	     -0.05807011	     -0.00072886	     -0.19925984	     -0.06306624	      0.88289882	     -0.00071679	     -0.21709367	      0.00141430	     -0.00004204	     24.83438599
      2.02106837	     -0.05811048	     -0.00073057	     -0.19929993	     -0.06306427	      0.88289875	     -0.00071628	     -0.21709304	      0.00139589	     -0.00005596	     24.63701398
      2.02247516	     -0.05815395	     -0.00073442	     -0.19934309	     -0.06306232	      0.88289866	     -0.00071575	     -0.21709317	      0.00137791	     -0.00007164	     24.68736547
      2.02388196	     -0.05819962	     -0.00073617	     -0.19938849	     -0.06306039	      0.88289855	     -0.00071522	     -0.21709408	      0.00136085	     -0.00008889	     24.48101108
      2.02528875	     -0.05824731	     -0.00073987	     -0.19943588	     -0.06305849	      0.88289841	     -0.00071467	     -0.21709571	      0.00134432	     -0.00010773	     24.51163412
      2.02669554	     -0.05829670	     -0.00074161	     -0.19948502	     -0.06305661	      0.88289825	     -0.00071412	     -0.21709804	      0.00132874	     -0.00012792	     24.29820888
      2.02810233	     -0.05834823	     -0.00074520	     -0.19953628	     -0.06305475	      0.88289805	     -0.00071355	     -0.21710104	      0.00131374	     -0.00014943	     24.30294048
      2.02950913	     -0.05840151	     -0.00074702	     -0.19958933	     -0.06305291	      0.88289783	     -0.00071298	     -0.21710469	      0.00129970	     -0.00017202	     24.08464936
      2.03091592	     -0.05845698	     -0.00075051	     -0.19964454	     -0.06305109	      0.88289757	     -0.00071240	     -0.21710897	      0.00128627	     -0.00019564	     24.06123029
      2.03232271	     -0.05851450	     -0.00075241	     -0.19970186	     -0.06304929	      0.88289727	     -0.00071181	     -0.21711386	      0.00127379	     -0.00022006	     23.84085769
      2.03372950	     -0.05857437	     -0.00075586	     -0.19976149	     -0.06304751	      0.88289695	     -0.00071122	     -0.21711936	      0.00126198	     -0.00024522	     23.79534482
      2.03513630	     -0.05863588	     -0.00075796	     -0.19982280	     -0.06304574	      0.88289658	     -0.00071061	     -0.21712545	      0.00125117	     -0.00027086	     23.58267917
      2.03654309	     -0.05869873	     -0.00076138	     -0.19988543	     -0.06304399	      0.88289619	     -0.00071001	     -0.21713210	      0.00124110	     -0.00029688	     23.51974293
      2.03824924	     -0.05877618	     -0.00076356	     -0.19996267	     -0.06304188	      0.88289565	     -0.00070926	     -0.21714085	      0.00123027	     -0.00032852	     23.22195660
      2.03950824	     -0.05883475	     -0.00076741	     -0.20002106	     -0.06304033	      0.88289522	     -0.00070870	     -0.21714776	      0.00122288	     -0.00035186	     23.23235051
      2.04076724	     -0.05889446	     -0.00076945	     -0.20008063	     -0.06303880	      0.88289477	     -0.00070814	     -0.21715504	      0.00121638	     -0.00037495	     23.03660878
      2.04244546	     -0.05897645	     -0.00077359	     -0.20016240	     -0.06303676	      0.88289411	     -0.00070739	     -0.21716531	      0.00120866	     -0.00040528	     22.92765549
      2.04395489	     -0.05905214	     -0.00077569	     -0.20023796	     -0.06303494	      0.88289348	     -0.00070671	     -0.21717510	      0.00120298	     -0.00043189	     22.64899523
      2.04546431	     -0.05912980	     -0.00078043	     -0.20031542	     -0.06303313	      0.88289281	     -0.00070602	     -0.21718542	      0.00119809	     -0.00045782	     22.65647460
      2.04677807	     -0.05919784	     -0.00078179	     -0.20038338	     -0.06303156	      0.88289219	     -0.00070542	     -0.21719481	      0.00119500	     -0.00047960	     22.36122885
      2.04809183	     -0.05926598	     -0.00078519	     -0.20045139	     -0.06302999	      0.88289155	     -0.00070481	     -0.21720453	      0.00119252	     -0.00050067	     22.30272704
      2.04940559	     -0.05933424	     -0.00078730	     -0.20051956	     -0.06302843	      0.88289088	     -0.00070420	     -0.21721455	      0.00119099	     -0.00052081	     22.11439212
      2.05122546	     -0.05942907	     -0.00079157	     -0.20061427	     -0.06302626	      0.88288990	     -0.00070335	     -0.21722890	      0.00119007	     -0.00054705	     22.01039259
      2.05258071	     -0.05949915	     -0.00079297	     -0.20068429	     -0.06302465	      0.88288915	     -0.00070272	     -0.21723989	      0.00119058	     -0.00056507	     21.74400915
      2.05393596	     -0.05956884	     -0.00079616	     -0.20075391	     -0.06302303	      0.88288837	     -0.00070208	     -0.21725111	      0.00119175	     -0.00058177	     21.67380384
      2.05529121	     -0.05963844	     -0.00079805	     -0.20082346	     -0.06302142	      0.88288757	     -0.00070144	     -0.21726253	      0.00119387	     -0.00059695	     21.46799661
      2.05707201	     -0.05973024	     -0.00080215	     -0.20091520	     -0.06301929	      0.88288650	     -0.00070060	     -0.21727786	      0.00119773	     -0.00061462	     21.37856641
      2.05840697	     -0.05979853	     -0.00080333	     -0.20098349	     -0.06301769	      0.88288567	     -0.00069997	     -0.21728957	      0.00120178	     -0.00062603	     21.10292994
      2.05974194	     -0.05986625	     -0.00080633	     -0.20105117	     -0.06301608	      0.88288482	     -0.00069933	     -0.21730146	      0.00120642	     -0.00063591	     21.03290844
      2.06137714	     -0.05994769	     -0.00080820	     -0.20113263	     -0.06301410	      0.88288378	     -0.00069856	     -0.21731622	      0.00121337	     -0.00064575	     20.77217357
      2.06284584	     -0.06001971	     -0.00081165	     -0.20120464	     -0.06301231	      0.88288282	     -0.00069786	     -0.21732961	      0.00122038	     -0.00065254	     20.74135136
      2.06431454	     -0.06009008	     -0.00081248	     -0.20127506	     -0.06301051	      0.88288186	     -0.00069716	     -0.21734312	      0.00122857	     -0.00065728	     20.44532061
      2.06578324	     -0.06015957	     -0.00081582	     -0.20134457	     -0.06300870	      0.88288089	     -0.00069646	     -0.21735670	      0.00123734	     -0.00066013	     20.43679333
      2.06725193	     -0.06022839	     -0.00081624	     -0.20141347	     -0.06300688	      0.88287992	     -0.00069576	     -0.21737036	      0.00124729	     -0.00066099	     20.11606492
      2.06872063	     -0.06029706	     -0.00081971	     -0.20148217	     -0.06300504	      0.88287895	     -0.00069506	     -0.21738411	      0.00125777	     -0.00066014	     20.13429062
      2.07018933	     -0.06036477	     -0.00081991	     -0.20154999	     -0.06300318	      0.88287798	     -0.00069436	     -0.21739796	      0.00126949	     -0.00065748	     19.79847123
      2.07165802	     -0.06043186	     -0.00082357	     -0.20161712	     -0.06300131	      0.88287702	     -0.00069366	     -0.21741189	      0.00128166	     -0.00065326	     19.84168359
      2.07312672	     -0.06049729	     -0.00082339	     -0.20168269	     -0.06299942	      0.88287607	     -0.00069297	     -0.21742588	      0.00129507	     -0.00064735	     19.48746964
      2.07459542	     -0.06056229	     -0.00082684	     -0.20174775	     -0.06299751	      0.88287512	     -0.00069228	     -0.21743990	      0.00130883	     -0.00064009	     19.54534951
      2.07591034	     -0.06061938	     -0.00082639	     -0.20180499	     -0.06299578	      0.88287428	     -0.00069166	     -0.21745249	      0.00132217	     -0.00063233	     19.23801563
      2.07722526	     -0.06067510	     -0.00082806	     -0.20186083	     -0.06299403	      0.88287346	     -0.00069104	     -0.21746507	      0.00133589	     -0.00062363	     19.18696796
      2.07883643	     -0.06074105	     -0.00082840	     -0.20192695	     -0.06299186	      0.88287246	     -0.00069029	     -0.21748045	      0.00135374	     -0.00061163	     18.96177060
      2.08044759	     -0.06080501	     -0.00083066	     -0.20199106	     -0.06298967	      0.88287149	     -0.00068954	     -0.21749572	      0.00137225	     -0.00059831	     18.94900765
      2.08180269	     -0.06085704	     -0.00083006	     -0.20204328	     -0.06298780	      0.88287069	     -0.00068892	     -0.21750848	      0.00138872	     -0.00058605	     18.67509903
      2.08315779	     -0.06090802	     -0.00083149	     -0.20209441	     -0.06298590	      0.88286990	     -0.00068829	     -0.21752113	      0.00140551	     -0.00057303	     18.62490584
      2.08451289	     -0.06095782	     -0.00083159	     -0.20214439	     -0.06298399	      0.88286913	     -0.00068768	     -0.21753368	      0.00142300	     -0.00055925	     18.45007232
      2.08634881	     -0.06102362	     -0.00083318	     -0.20221042	     -0.06298135	      0.88286812	     -0.00068685	     -0.21755050	      0.00144736	     -0.00053965	     18.37665461
      2.08772970	     -0.06107097	     -0.00083239	     -0.20225799	     -0.06297934	      0.88286739	     -0.00068623	     -0.21756301	      0.00146651	     -0.00052426	     18.14055441
      2.08911060	     -0.06111637	     -0.00083333	     -0.20230359	     -0.06297730	      0.88286668	     -0.00068561	     -0.21757534	      0.00148598	     -0.00050851	     18.09585682
      2.09049149	     -0.06115948	     -0.00083275	     -0.20234692	     -0.06297524	      0.88286599	     -0.00068501	     -0.21758746	      0.00150610	     -0.00049242	     17.93411323
      2.09231763	     -0.06121320	     -0.00083322	     -0.20240093	     -0.06297246	      0.88286511	     -0.00068421	     -0.21760311	      0.00153326	     -0.00047076	     17.88252771
      2.09368079	     -0.06125028	     -0.00083155	     -0.20243828	     -0.06297036	      0.88286448	     -0.00068363	     -0.21761446	      0.00155427	     -0.00045433	     17.66848141
      2.09504396	     -0.06128484	     -0.00083167	     -0.20247307	     -0.06296822	      0.88286387	     -0.00068305	     -0.21762549	      0.00157548	     -0.00043777	     17.62972852
      2.09671374	     -0.06132313	     -0.00083010	     -0.20251168	     -0.06296557	      0.88286315	     -0.00068235	     -0.21763850	      0.00160216	     -0.00041728	     17.45116770
      2.09820883	     -0.06135380	     -0.00083066	     -0.20254261	     -0.06296316	      0.88286254	     -0.00068173	     -0.21764963	      0.00162629	     -0.00039869	     17.45372593
      2.09970392	     -0.06138049	     -0.00082887	     -0.20256960	     -0.06296071	      0.88286196	     -0.00068113	     -0.21766019	      0.00165094	     -0.00037972	     17.26832883
      2.10119901	     -0.06140394	     -0.00082979	     -0.20259331	     -0.06295822	      0.88286141	     -0.00068053	     -0.21767016	      0.00167556	     -0.00036036	     17.27856452
      2.10269410	     -0.06142415	     -0.00082794	     -0.20261383	     -0.06295570	      0.88286088	     -0.00067994	     -0.21767950	      0.00170054	     -0.00034060	     17.09876490
      2.10418918	     -0.06144202	     -0.00082916	     -0.20263194	     -0.06295314	      0.88286039	     -0.00067937	     -0.21768822	      0.00172534	     -0.00032044	     17.11050169
      2.10568427	     -0.06145678	     -0.00082706	     -0.20264701	     -0.06295054	      0.88285993	     -0.00067881	     -0.21769632	      0.00175035	     -0.00029994	     16.94328108
      2.10717936	     -0.06146892	     -0.00082825	     -0.20265940	     -0.06294790	      0.88285949	     -0.00067825	     -0.21770379	      0.00177508	     -0.00027906	     16.96249387
      2.10867445	     -0.06147718	     -0.00082563	     -0.20266800	     -0.06294523	      0.88285909	     -0.00067771	     -0.21771059	      0.00179995	     -0.00025792	     16.80947969
      2.11016953	     -0.06148267	     -0.00082664	     -0.20267373	     -0.06294252	      0.88285872	     -0.00067718	     -0.21771672	      0.00182448	     -0.00023647	     16.83764409
      2.11166462	     -0.06148388	     -0.00082341	     -0.20267529	     -0.06293977	      0.88285838	     -0.00067667	     -0.21772214	      0.00184910	     -0.00021485	     16.69704762
      2.11299836	     -0.06148276	     -0.00082375	     -0.20267441	     -0.06293729	      0.88285811	     -0.00067622	     -0.21772636	      0.00187073	     -0.00019534	     16.70465963
      2.11433209	     -0.06147840	     -0.00082159	     -0.20267034	     -0.06293478	      0.88285786	     -0.00067577	     -0.21772999	      0.00189233	     -0.00017572	     16.63369892
      2.11597218	     -0.06146980	     -0.00082054	     -0.20266205	     -0.06293166	      0.88285760	     -0.00067524	     -0.21773363	      0.00191857	     -0.00015138	     16.61177069
      2.11761227	     -0.06145676	     -0.00081726	     -0.20264938	     -0.06292849	      0.88285737	     -0.00067473	     -0.21773637	      0.00194451	     -0.00012700	     16.55073681
      2.11897636	     -0.06144368	     -0.00081711	     -0.20263653	     -0.06292582	      0.88285721	     -0.00067431	     -0.21773795	      0.00196579	     -0.00010646	     16.53760200
      2.12034044	     -0.06142740	     -0.00081467	     -0.20262055	     -0.06292313	      0.88285708	     -0.00067390	     -0.21773892	      0.00198678	     -0.00008599	     16.49747966
      2.12198412	     -0.06140547	     -0.00081363	     -0.20259892	     -0.06291984	      0.88285696	     -0.00067343	     -0.21773926	      0.00201163	     -0.00006117	     16.48383089
      2.12362779	     -0.06137943	     -0.00081003	     -0.20257324	     -0.06291651	      0.88285688	     -0.00067297	     -0.21773874	      0.00203588	     -0.00003649	     16.45956581
      2.12493885	     -0.06135747	     -0.00081008	     -0.20255149	     -0.06291383	      0.88285684	     -0.00067261	     -0.21773772	      0.00205488	     -0.00001655	     16.43872002
      2.12624990	     -0.06133251	     -0.00080782	     -0.20252679	     -0.06291113	      0.88285683	     -0.00067227	     -0.21773617	      0.00207343	      0.00000320	     16.41682840
      2.12795831	     -0.06129781	     -0.00080649	     -0.20249239	     -0.06290756	      0.88285686	     -0.00067183	     -0.21773338	      0.00209697	      0.00002892	     16.41619880
      2.12966671	     -0.06125864	     -0.00080269	     -0.20245356	     -0.06290396	      0.88285693	     -0.00067141	     -0.21772972	      0.00211974	      0.00005430	     16.40991981
      2.13093248	     -0.06122886	     -0.00080288	     -0.20242397	     -0.06290127	      0.88285701	     -0.00067112	     -0.21772646	      0.00213615	      0.00007321	     16.40156269
      2.13219824	     -0.06119626	     -0.00080081	     -0.20239159	     -0.06289856	      0.88285712	     -0.00067083	     -0.21772275	      0.00215204	      0.00009179	     16.39430676
      2.13398652	     -0.06114832	     -0.00079951	     -0.20234393	     -0.06289469	      0.88285730	     -0.00067044	     -0.21771674	      0.00217365	      0.00011775	     16.40943113
      2.13551835	     -0.06110406	     -0.00079700	     -0.20229992	     -0.06289134	      0.88285750	     -0.00067012	     -0.21771090	      0.00219127	      0.00013957	     16.40690631
      2.13705018	     -0.06105923	     -0.00079684	     -0.20225530	     -0.06288797	      0.88285773	     -0.00066981	     -0.21770445	      0.00220811	      0.00016115	     16.42379465
      2.13858202	     -0.06101050	     -0.00079369	     -0.20220682	     -0.06288458	      0.88285799	     -0.00066952	     -0.21769740	      0.00222405	      0.00018208	     16.43784227
      2.14011385	     -0.06096242	     -0.00079430	     -0.20215891	     -0.06288116	      0.88285829	     -0.00066925	     -0.21768976	      0.00223921	      0.00020268	     16.46908610
      2.14144494	     -0.06091622	     -0.00079114	     -0.20211293	     -0.06287817	      0.88285857	     -0.00066902	     -0.21768268	      0.00225160	      0.00022000	     16.46712827
      2.14277603	     -0.06087072	     -0.00079044	     -0.20206758	     -0.06287517	      0.88285887	     -0.00066880	     -0.21767517	      0.00226330	      0.00023696	     16.49894258
      2.14441335	     -0.06081210	     -0.00078781	     -0.20200918	     -0.06287145	      0.88285928	     -0.00066855	     -0.21766542	      0.00227672	      0.00025715	     16.52489472
      2.14605068	     -0.06075356	     -0.00078777	     -0.20195079	     -0.06286771	      0.88285972	     -0.00066831	     -0.21765508	      0.00228904	      0.00027673	     16.58141370
      2.14737680	     -0.06070235	     -0.00078471	     -0.20189976	     -0.06286467	      0.88286009	     -0.00066812	     -0.21764631	      0.00229816	      0.00029191	     16.59869378
      2.14870291	     -0.06065168	     -0.00078410	     -0.20184922	     -0.06286162	      0.88286049	     -0.00066795	     -0.21763715	      0.00230657	      0.00030663	     16.63962214
      2.15036514	     -0.06058491	     -0.00078135	     -0.20178262	     -0.06285778	      0.88286101	     -0.00066775	     -0.21762514	      0.00231601	      0.00032417	     16.69619204
      2.15202737	     -0.06051858	     -0.00078129	     -0.20171641	     -0.06285392	      0.88286157	     -0.00066756	     -0.21761254	      0.00232436	      0.00034089	     16.75910834
      2.15329656	     -0.06046366	     -0.00077786	     -0.20166164	     -0.06285096	      0.88286201	     -0.00066743	     -0.21760254	      0.00232983	      0.00035288	     16.79542587
      2.15456575	     -0.06040990	     -0.00077686	     -0.20160797	     -0.06284800	      0.88286246	     -0.00066730	     -0.21759220	      0.00233464	      0.00036438	     16.84848212
      2.15630350	     -0.06033327	     -0.00077383	     -0.20153149	     -0.06284394	      0.88286311	     -0.00066715	     -0.21757751	      0.00234004	      0.00037910	     16.92706515
      2.15804125	     -0.06025710	     -0.00077350	     -0.20145539	     -0.06283987	      0.88286378	     -0.00066700	     -0.21756220	      0.00234416	      0.00039286	     17.02085183
      2.15924831	     -0.06019984	     -0.00076991	     -0.20139825	     -0.06283704	      0.88286426	     -0.00066691	     -0.21755121	      0.00234613	      0.00040170	     17.06528671
      2.16045538	     -0.06014396	     -0.00076872	     -0.20134243	     -0.06283421	      0.88286475	     -0.00066683	     -0.21753992	      0.00234745	      0.00041012	     17.12870517
      2.16230881	     -0.06005567	     -0.00076559	     -0.20125423	     -0.06282986	      0.88286552	     -0.00066671	     -0.21752201	      0.00234810	      0.00042204	     17.23593400
      2.16383381	     -0.05998338	     -0.00076452	     -0.20118198	     -0.06282628	      0.88286617	     -0.00066662	     -0.21750677	      0.00234744	      0.00043109	     17.32030162
      2.16535880	     -0.05990835	     -0.00076107	     -0.20110703	     -0.06282270	      0.88286684	     -0.00066655	     -0.21749113	      0.00234560	      0.00043924	     17.42602789
      2.16688380	     -0.05983614	     -0.00076084	     -0.20103482	     -0.06281912	      0.88286751	     -0.00066648	     -0.21747509	      0.00234275	      0.00044674	     17.51409992
      2.16824345	     -0.05976856	     -0.00075724	     -0.20096730	     -0.06281594	      0.88286812	     -0.00066643	     -0.21746052	      0.00233916	      0.00045257	     17.60743271
      2.16960310	     -0.05970410	     -0.00075650	     -0.20090282	     -0.06281276	      0.88286874	     -0.00066638	     -0.21744569	      0.00233473	      0.00045777	     17.69727546
      2.17096275	     -0.05963831	     -0.00075387	     -0.20083705	     -0.06280959	      0.88286937	     -0.00066634	     -0.21743067	      0.00232942	      0.00046213	     17.79579955
      2.17269843	     -0.05955714	     -0.00075259	     -0.20075585	     -0.06280556	      0.88287017	     -0.00066629	     -0.21741124	      0.00232143	      0.00046657	     17.92961004
      2.17407017	     -0.05949132	     -0.00074910	     -0.20069005	     -0.06280238	      0.88287081	     -0.00066626	     -0.21739574	      0.00231413	      0.00046901	     18.03863100
      2.17544190	     -0.05942864	     -0.00074814	     -0.20062732	     -0.06279921	      0.88287146	     -0.00066624	     -0.21738011	      0.00230607	      0.00047064	     18.14502136
      2.17681363	     -0.05936524	     -0.00074530	     -0.20056390	     -0.06279605	      0.88287211	     -0.00066622	     -0.21736440	      0.00229722	      0.00047130	     18.26166528
      2.17854397	     -0.05928894	     -0.00074379	     -0.20048752	     -0.06279209	      0.88287292	     -0.00066620	     -0.21734449	      0.00228511	      0.00047097	     18.41327850
      2.17988635	     -0.05922838	     -0.00074007	     -0.20042695	     -0.06278902	      0.88287355	     -0.00066618	     -0.21732903	      0.00227494	      0.00046963	     18.53098975
      2.18122872	     -0.05917120	     -0.00073881	     -0.20036970	     -0.06278598	      0.88287418	     -0.00066618	     -0.21731355	      0.00226426	      0.00046751	     18.64881432
      2.18257110	     -0.05911341	     -0.00073593	     -0.20031187	     -0.06278295	      0.88287481	     -0.00066617	     -0.21729810	      0.00225303	      0.00046444	     18.77330174
      2.18437878	     -0.05903883	     -0.00073395	     -0.20023718	     -0.06277889	      0.88287564	     -0.00066616	     -0.21727731	      0.00223722	      0.00045897	     18.95160060
      2.18570371	     -0.05898277	     -0.00073010	     -0.20018109	     -0.06277593	      0.88287625	     -0.00066616	     -0.21726213	      0.00222508	      0.00045388	     19.07449741
      2.18702865	     -0.05892981	     -0.00072858	     -0.20012804	     -0.06277299	      0.88287684	     -0.00066616	     -0.21724698	      0.00221258	      0.00044803	     19.20415725
      2.18866635	     -0.05886360	     -0.00072459	     -0.20006176	     -0.06276938	      0.88287757	     -0.00066616	     -0.21722833	      0.00219662	      0.00043958	     19.36871417
      2.19011038	     -0.05880880	     -0.00072350	     -0.20000684	     -0.06276622	      0.88287820	     -0.00066616	     -0.21721195	      0.00218219	      0.00043120	     19.51959445
      2.19155441	     -0.05875236	     -0.00071941	     -0.19995034	     -0.06276308	      0.88287882	     -0.00066616	     -0.21719568	      0.00216739	      0.00042184	     19.65677800
      2.19299844	     -0.05870010	     -0.00071852	     -0.19989795	     -0.06275996	      0.88287942	     -0.00066617	     -0.21717948	      0.00215228	      0.00041172	     19.81815034
      2.19444248	     -0.05864592	     -0.00071432	     -0.19984369	     -0.06275686	      0.88288000	     -0.00066617	     -0.21716341	      0.00213688	      0.00040077	     19.94827417
      2.19588651	     -0.05859608	     -0.00071365	     -0.19979371	     -0.06275379	      0.88288057	     -0.00066617	     -0.21714744	      0.00212119	      0.00038918	     20.11998376
      2.19733054	     -0.05854408	     -0.00070922	     -0.19974164	     -0.06275074	      0.88288113	     -0.00066616	     -0.21713162	      0.00210529	      0.00037691	     20.23980639
      2.19877457	     -0.05849696	     -0.00070887	     -0.19969435	     -0.06274771	      0.88288166	     -0.00066616	     -0.21711591	      0.00208910	      0.00036417	     20.42207781
      2.20021860	     -0.05844737	     -0.00070429	     -0.19964469	     -0.06274470	      0.88288218	     -0.00066615	     -0.21710036	      0.00207276	      0.00035090	     20.52919727
      2.20166263	     -0.05840299	     -0.00070433	     -0.19960013	     -0.06274172	      0.88288268	     -0.00066615	     -0.21708494	      0.00205616	      0.00033725	     20.72565307
      2.20294739	     -0.05836145	     -0.00070034	     -0.19955852	     -0.06273909	      0.88288310	     -0.00066614	     -0.21707138	      0.00204134	      0.00032479	     20.80369882
      2.20423215	     -0.05832321	     -0.00069917	     -0.19952014	     -0.06273648	      0.88288351	     -0.00066612	     -0.21705792	      0.00202631	      0.00031215	     20.95133379
      2.20580255	     -0.05827609	     -0.00069577	     -0.19947289	     -0.06273331	      0.88288399	     -0.00066610	     -0.21704166	      0.00200782	      0.00029652	     21.08499603
      2.20737295	     -0.05823225	     -0.00069494	     -0.19942886	     -0.06273017	      0.88288444	     -0.00066608	     -0.21702557	      0.00198906	      0.00028077	     21.28958378
      2.20866967	     -0.05819487	     -0.00069133	     -0.19939138	     -0.06272760	      0.88288480	     -0.00066605	     -0.21701245	      0.00197351	      0.00026775	     21.35904324
      2.20996638	     -0.05816029	     -0.00069027	     -0.19935664	     -0.06272505	      0.88288514	     -0.00066602	     -0.21699945	      0.00195773	      0.00025474	     21.50631373
      2.21154806	     -0.05811774	     -0.00068679	     -0.19931395	     -0.06272197	      0.88288553	     -0.00066598	     -0.21698379	      0.00193835	      0.00023900	     21.62508435
      2.21312975	     -0.05807884	     -0.00068616	     -0.19927483	     -0.06271892	      0.88288589	     -0.00066593	     -0.21696835	      0.00191864	      0.00022345	     21.84066699
      2.21437162	     -0.05804715	     -0.00068262	     -0.19924304	     -0.06271655	      0.88288616	     -0.00066588	     -0.21695640	      0.00190314	      0.00021142	     21.88001371
      2.21561349	     -0.05801800	     -0.00068156	     -0.19921374	     -0.06271419	      0.88288642	     -0.00066583	     -0.21694459	      0.00188741	      0.00019958	     22.01405407
      2.21726176	     -0.05797965	     -0.00067854	     -0.19917520	     -0.06271110	      0.88288673	     -0.00066576	     -0.21692914	      0.00186641	      0.00018425	     22.13179631
      2.21891004	     -0.05794414	     -0.00067815	     -0.19913945	     -0.06270804	      0.88288703	     -0.00066568	     -0.21691393	      0.00184506	      0.00016937	     22.36775291
      2.22010324	     -0.05791753	     -0.00067489	     -0.19911272	     -0.06270585	      0.88288722	     -0.00066561	     -0.21690309	      0.00182961	      0.00015893	     22.38006649
      2.22129645	     -0.05789296	     -0.00067394	     -0.19908799	     -0.06270368	      0.88288740	     -0.00066554	     -0.21689236	      0.00181394	      0.00014871	     22.50416297
      2.22303221	     -0.05785779	     -0.00067133	     -0.19905260	     -0.06270055	      0.88288765	     -0.00066543	     -0.21687700	      0.00179101	      0.00013430	     22.62481870
      2.22449881	     -0.05782992	     -0.00067067	     -0.19902450	     -0.06269793	      0.88288784	     -0.00066532	     -0.21686423	      0.00177138	      0.00012251	     22.79899943
      2.22596541	     -0.05780193	     -0.00066786	     -0.19899634	     -0.06269535	      0.88288801	     -0.00066521	     -0.21685167	      0.00175176	      0.00011112	     22.85730995
      2.22743201	     -0.05777628	     -0.00066797	     -0.19897045	     -0.06269280	      0.88288816	     -0.00066509	     -0.21683928	      0.00173183	      0.00010004	     23.06756777
      2.22889861	     -0.05774999	     -0.00066455	     -0.19894399	     -0.06269027	      0.88288830	     -0.00066495	     -0.21682710	      0.00171202	      0.00008937	     23.07857125
      2.23015261	     -0.05772973	     -0.00066506	     -0.19892351	     -0.06268814	      0.88288841	     -0.00066483	     -0.21681683	      0.00169478	      0.00008046	     23.26269345
      2.23140660	     -0.05770913	     -0.00066329	     -0.19890273	     -0.06268602	      0.88288851	     -0.00066470	     -0.21680670	      0.00167763	      0.00007184	     23.31392924
      2.23299139	     -0.05768468	     -0.00066295	     -0.19887802	     -0.06268338	      0.88288861	     -0.00066453	     -0.21679409	      0.00165576	      0.00006129	     23.48140586
      2.23457618	     -0.05766041	     -0.00066043	     -0.19885353	     -0.06268077	      0.88288870	     -0.00066434	     -0.21678170	      0.00163398	      0.00005120	     23.51080267
      2.23582775	     -0.05764287	     -0.00066116	     -0.19883575	     -0.06267874	      0.88288876	     -0.00066418	     -0.21677206	      0.00161657	      0.00004347	     23.68868418
      2.23707931	     -0.05762511	     -0.00065977	     -0.19881781	     -0.06267673	      0.88288881	     -0.00066402	     -0.21676256	      0.00159931	      0.00003603	     23.73067826
      2.23869388	     -0.05760343	     -0.00065959	     -0.19879585	     -0.06267416	      0.88288886	     -0.00066379	     -0.21675048	      0.00157694	      0.00002677	     23.89229142
      2.24030844	     -0.05758200	     -0.00065709	     -0.19877419	     -0.06267163	      0.88288890	     -0.00066355	     -0.21673862	      0.00155475	      0.00001797	     23.89553263
      2.24150414	     -0.05756745	     -0.00065801	     -0.19875940	     -0.06266978	      0.88288891	     -0.00066336	     -0.21672997	      0.00153812	      0.00001165	     24.06770501
      2.24269984	     -0.05755298	     -0.00065692	     -0.19874474	     -0.06266796	      0.88288892	     -0.00066317	     -0.21672144	      0.00152164	      0.00000561	     24.10282857
      2.24440112	     -0.05753403	     -0.00065673	     -0.19872549	     -0.06266539	      0.88288893	     -0.00066288	     -0.21670953	      0.00149808	     -0.00000263	     24.24437560
      2.24585840	     -0.05751883	     -0.00065528	     -0.19871005	     -0.06266322	      0.88288892	     -0.00066261	     -0.21669955	      0.00147798	     -0.00000935	     24.25819910
      2.24731568	     -0.05750551	     -0.00065602	     -0.19869644	     -0.06266108	      0.88288890	     -0.00066234	     -0.21668979	      0.00145768	     -0.00001591	     24.42937125
      2.24877296	     -0.05749312	     -0.00065422	     -0.19868383	     -0.06265897	      0.88288887	     -0.00066205	     -0.21668027	      0.00143759	     -0.00002224	     24.39479626
      2.25023024	     -0.05748302	     -0.00065589	     -0.19867342	     -0.06265689	      0.88288883	     -0.00066175	     -0.21667101	      0.00141720	     -0.00002857	     24.62480887
      2.25147731	     -0.05747510	     -0.00065429	     -0.19866531	     -0.06265513	      0.88288880	     -0.00066148	     -0.21666330	      0.00139999	     -0.00003388	     24.55259777
      2.25272438	     -0.05746888	     -0.00065491	     -0.19865884	     -0.06265340	      0.88288875	     -0.00066121	     -0.21665582	      0.00138257	     -0.00003929	     24.66732769
      2.25430218	     -0.05746344	     -0.00065420	     -0.19865311	     -0.06265123	      0.88288868	     -0.00066084	     -0.21664669	      0.00136065	     -0.00004623	     24.68413450
      2.25587998	     -0.05746224	     -0.00065577	     -0.19865158	     -0.06264910	      0.88288860	     -0.00066046	     -0.21663801	      0.00133855	     -0.00005354	     24.88070582
      2.25713032	     -0.05746427	     -0.00065467	     -0.19865339	     -0.06264744	      0.88288853	     -0.00066015	     -0.21663151	      0.00132129	     -0.00005960	     24.80063299
      2.25838066	     -0.05746979	     -0.00065572	     -0.19865865	     -0.06264580	      0.88288845	     -0.00065983	     -0.21662542	      0.00130391	     -0.00006613	     24.90194067
      2.25998487	     -0.05748081	     -0.00065555	     -0.19866937	     -0.06264373	      0.88288834	     -0.00065940	     -0.21661825	      0.00128189	     -0.00007523	     24.89782984
      2.26158908	     -0.05749656	     -0.00065750	     -0.19868478	     -0.06264169	      0.88288821	     -0.00065896	     -0.21661186	      0.00125992	     -0.00008550	     25.10909392
      2.26278802	     -0.05751073	     -0.00065621	     -0.19869875	     -0.06264019	      0.88288810	     -0.00065862	     -0.21660763	      0.00124400	     -0.00009395	     24.99189133
      2.26398696	     -0.05752753	     -0.00065683	     -0.19871532	     -0.06263870	      0.88288799	     -0.00065826	     -0.21660386	      0.00122815	     -0.00010329	     25.07405681
      2.26567325	     -0.05755473	     -0.00065642	     -0.19874222	     -0.06263665	      0.88288780	     -0.00065775	     -0.21659939	      0.00120654	     -0.00011790	     25.07227789
      2.26712778	     -0.05758203	     -0.00065741	     -0.19876924	     -0.06263491	      0.88288762	     -0.00065730	     -0.21659631	      0.00118835	     -0.00013206	     25.20247108
      2.26858231	     -0.05761212	     -0.00065635	     -0.19879910	     -0.06263319	      0.88288742	     -0.00065683	     -0.21659397	      0.00117094	     -0.00014763	     25.11840414
      2.27003684	     -0.05764465	     -0.00065783	     -0.19883136	     -0.06263150	      0.88288719	     -0.00065635	     -0.21659235	      0.00115396	     -0.00016474	     25.30840700
      2.27149137	     -0.05767896	     -0.00065613	     -0.19886547	     -0.06262984	      0.88288694	     -0.00065585	     -0.21659143	      0.00113800	     -0.00018320	     25.13757217
      2.27275007	     -0.05771074	     -0.00065770	     -0.19889702	     -0.06262841	      0.88288669	     -0.00065541	     -0.21659118	      0.00112452	     -0.00020035	     25.30759578
      2.27400876	     -0.05774421	     -0.00065717	     -0.19893031	     -0.06262701	      0.88288643	     -0.00065497	     -0.21659143	      0.00111183	     -0.00021842	     25.23005066
      2.27557703	     -0.05778912	     -0.00065823	     -0.19897496	     -0.06262527	      0.88288607	     -0.00065440	     -0.21659244	      0.00109673	     -0.00024222	     25.31203096
      2.27714529	     -0.05783697	     -0.00065747	     -0.19902261	     -0.06262357	      0.88288567	     -0.00065381	     -0.21659425	      0.00108286	     -0.00026724	     25.15367741
      2.27841666	     -0.05787790	     -0.00065939	     -0.19906334	     -0.06262220	      0.88288532	     -0.00065333	     -0.21659631	      0.00107216	     -0.00028840	     25.29347881
      2.27968802	     -0.05791996	     -0.00065938	     -0.19910523	     -0.06262084	      0.88288494	     -0.00065284	     -0.21659886	      0.00106239	     -0.00031011	     25.19498651
      2.28127537	     -0.05797409	     -0.00066097	     -0.19915914	     -0.06261916	      0.88288442	     -0.00065221	     -0.21660270	      0.00105106	     -0.00033793	     25.25446522
      2.28286272	     -0.05803006	     -0.00066042	     -0.19921494	     -0.06261750	      0.88288386	     -0.00065157	     -0.21660724	      0.00104111	     -0.00036628	     25.04870377
      2.28409263	     -0.05807505	     -0.00066260	     -0.19925975	     -0.06261622	      0.88288340	     -0.00065107	     -0.21661120	      0.00103397	     -0.00038863	     25.16719962
      2.28532254	     -0.05812112	     -0.00066288	     -0.19930569	     -0.06261496	      0.88288291	     -0.00065056	     -0.21661555	      0.00102778	     -0.00041111	     25.06017363
      2.28697843	     -0.05818512	     -0.00066478	     -0.19936949	     -0.06261326	      0.88288220	     -0.00064986	     -0.21662200	      0.00102055	     -0.00044154	     25.07315933
      2.28863432	     -0.05825131	     -0.00066489	     -0.19943555	     -0.06261158	      0.88288145	     -0.00064914	     -0.21662909	      0.00101503	     -0.00047183	     24.84380289
      2.28982619	     -0.05830050	     -0.00066764	     -0.19948459	     -0.06261037	      0.88288087	     -0.00064862	     -0.21663458	      0.00101170	     -0.00049353	     24.94464118
      2.29101807	     -0.05835064	     -0.00066859	     -0.19953463	     -0.06260916	      0.88288027	     -0.00064810	     -0.21664040	      0.00100934	     -0.00051493	     24.83503364
      2.29276226	     -0.05842603	     -0.00067130	     -0.19960985	     -0.06260741	      0.88287934	     -0.00064732	     -0.21664948	      0.00100712	     -0.00054566	     24.80192578
      2.29424173	     -0.05849153	     -0.00067255	     -0.19967525	     -0.06260592	      0.88287852	     -0.00064665	     -0.21665769	      0.00100663	     -0.00057095	     24.62438267
      2.29572120	     -0.05855832	     -0.00067584	     -0.19974190	     -0.06260443	      0.88287766	     -0.00064597	     -0.21666636	      0.00100705	     -0.00059542	     24.66457259
      2.29720068	     -0.05862600	     -0.00067667	     -0.19980952	     -0.06260294	      0.88287676	     -0.00064528	     -0.21667545	      0.00100884	     -0.00061882	     24.40783097
      2.29868015	     -0.05869475	     -0.00068082	     -0.19987814	     -0.06260144	      0.88287582	     -0.00064458	     -0.21668495	      0.00101135	     -0.00064118	     24.52563957
      2.29993443	     -0.05875338	     -0.00068135	     -0.19993674	     -0.06260017	      0.88287501	     -0.00064398	     -0.21669331	      0.00101465	     -0.00065909	     24.25301543
      2.30118871	     -0.05881237	     -0.00068404	     -0.19999566	     -0.06259890	      0.88287417	     -0.00064338	     -0.21670193	      0.00101848	     -0.00067613	     24.23236308
      2.30280568	     -0.05888900	     -0.00068615	     -0.20007225	     -0.06259724	      0.88287306	     -0.00064260	     -0.21671340	      0.00102469	     -0.00069660	     24.03886772
      2.30442266	     -0.05896659	     -0.00069037	     -0.20014976	     -0.06259558	      0.88287192	     -0.00064181	     -0.21672527	      0.00103191	     -0.00071541	     24.07758114
      2.30569444	     -0.05902750	     -0.00069138	     -0.20021066	     -0.06259427	      0.88287100	     -0.00064118	     -0.21673487	      0.00103871	     -0.00072886	     23.80836945
      2.30696622	     -0.05908835	     -0.00069440	     -0.20027147	     -0.06259294	      0.88287007	     -0.00064055	     -0.21674468	      0.00104605	     -0.00074118	     23.77498101
      2.30860559	     -0.05916633	     -0.00069691	     -0.20034945	     -0.06259122	      0.88286884	     -0.00063972	     -0.21675761	      0.00105672	     -0.00075519	     23.56000350
      2.31024497	     -0.05924397	     -0.00070161	     -0.20042705	     -0.06258947	      0.88286759	     -0.00063889	     -0.21677082	      0.00106832	     -0.00076716	     23.60855565
      2.31146956	     -0.05930147	     -0.00070252	     -0.20048459	     -0.06258816	      0.88286665	     -0.00063827	     -0.21678086	      0.00107799	     -0.00077464	     23.31011738
      2.31269414	     -0.05935847	     -0.00070533	     -0.20054159	     -0.06258683	      0.88286569	     -0.00063764	     -0.21679102	      0.00108808	     -0.00078101	     23.25559940
      2.31441829	     -0.05943768	     -0.00070809	     -0.20062085	     -0.06258495	      0.88286434	     -0.00063675	     -0.21680550	      0.00110346	     -0.00078796	     23.03596937
      2.31591124	     -0.05950581	     -0.00071190	     -0.20068899	     -0.06258329	      0.88286316	     -0.00063597	     -0.21681819	      0.00111758	     -0.00079215	     23.00401589
      2.31740419	     -0.05957323	     -0.00071374	     -0.20075650	     -0.06258161	      0.88286198	     -0.00063519	     -0.21683100	      0.00113278	     -0.00079456	     22.72656073
      2.31889714	     -0.05964019	     -0.00071817	     -0.20082348	     -0.06257990	      0.88286079	     -0.00063441	     -0.21684393	      0.00114848	     -0.00079534	     22.75660392
      2.32039009	     -0.05970688	     -0.00071933	     -0.20089028	     -0.06257818	      0.88285960	     -0.00063362	     -0.21685698	      0.00116533	     -0.00079436	     22.38955099
      2.32166602	     -0.05976368	     -0.00072336	     -0.20094711	     -0.06257668	      0.88285859	     -0.00063294	     -0.21686822	      0.00117998	     -0.00079236	     22.42538666
      2.32294194	     -0.05981957	     -0.00072517	     -0.20100308	     -0.06257517	      0.88285758	     -0.00063226	     -0.21687954	      0.00119542	     -0.00078918	     22.21469436
      2.32456891	     -0.05988973	     -0.00072886	     -0.20107334	     -0.06257320	      0.88285630	     -0.00063139	     -0.21689405	      0.00121576	     -0.00078366	     22.12448183
      2.32619588	     -0.05995924	     -0.00073055	     -0.20114300	     -0.06257121	      0.88285503	     -0.00063051	     -0.21690862	      0.00123721	     -0.00077651	     21.80634415
      2.32749088	     -0.06001409	     -0.00073432	     -0.20119792	     -0.06256960	      0.88285403	     -0.00062982	     -0.21692026	      0.00125462	     -0.00076987	     21.82479490
      2.32878588	     -0.06006768	     -0.00073606	     -0.20125164	     -0.06256796	      0.88285304	     -0.00062912	     -0.21693193	      0.00127283	     -0.00076232	     21.61798846
      2.33043208	     -0.06013428	     -0.00073970	     -0.20131837	     -0.06256584	      0.88285179	     -0.00062823	     -0.21694675	      0.00129656	     -0.00075159	     21.53131851
      2.33207827	     -0.06019943	     -0.00074113	     -0.20138372	     -0.06256369	      0.88285057	     -0.00062733	     -0.21696153	      0.00132134	     -0.00073958	     21.20101862
      2.33332815	     -0.06024803	     -0.00074481	     -0.20143242	     -0.06256203	      0.88284965	     -0.00062666	     -0.21697271	      0.00134039	     -0.00072979	     21.22339715
      2.33457803	     -0.06029543	     -0.00074650	     -0.20147996	     -0.06256034	      0.88284874	     -0.00062598	     -0.21698384	      0.00136011	     -0.00071936	     21.03726256
      2.33630283	     -0.06035872	     -0.00075010	     -0.20154344	     -0.06255797	      0.88284751	     -0.00062504	     -0.21699907	      0.00138790	     -0.00070415	     20.93322263
      2.33802763	     -0.06041963	     -0.00075147	     -0.20160459	     -0.06255555	      0.88284631	     -0.00062411	     -0.21701411	      0.00141672	     -0.00068795	     20.60737282
      2.33923530	     -0.06046103	     -0.00075503	     -0.20164611	     -0.06255383	      0.88284549	     -0.00062346	     -0.21702449	      0.00143702	     -0.00067619	     20.64050619
      2.34044297	     -0.06050092	     -0.00075670	     -0.20168616	     -0.06255208	      0.88284468	     -0.00062281	     -0.21703474	      0.00145787	     -0.00066400	     20.48216943
      2.34227176	     -0.06055848	     -0.00076032	     -0.20174395	     -0.06254938	      0.88284348	     -0.00062183	     -0.21704997	      0.00148990	     -0.00064489	     20.36395106
      2.34379752	     -0.06060376	     -0.00076221	     -0.20178945	     -0.06254709	      0.88284251	     -0.00062101	     -0.21706235	      0.00151723	     -0.00062831	     20.13961331
      2.34532329	     -0.06064629	     -0.00076602	     -0.20183217	     -0.06254475	      0.88284157	     -0.00062020	     -0.21707440	      0.00154468	     -0.00061126	     20.12284334
      2.34684906	     -0.06068526	     -0.00076723	     -0.20187139	     -0.06254238	      0.88284065	     -0.00061939	     -0.21708607	      0.00157273	     -0.00059363	     19.84424421
      2.34821171	     -0.06071748	     -0.00077110	     -0.20190377	     -0.06254022	      0.88283985	     -0.00061868	     -0.21709611	      0.00159769	     -0.00057752	     19.86949721
      2.34957437	     -0.06074695	     -0.00077285	     -0.20193346	     -0.06253802	      0.88283907	     -0.00061797	     -0.21710577	      0.00162307	     -0.00056091	     19.67274187
      2.35093703	     -0.06077408	     -0.00077618	     -0.20196076	     -0.06253579	      0.88283832	     -0.00061726	     -0.21711502	      0.00164837	     -0.00054386	     19.62221317
      2.35269780	     -0.06080571	     -0.00077906	     -0.20199265	     -0.06253286	      0.88283738	     -0.00061636	     -0.21712632	      0.00168131	     -0.00052106	     19.41312620
      2.35409043	     -0.06082858	     -0.00078331	     -0.20201570	     -0.06253050	      0.88283667	     -0.00061565	     -0.21713474	      0.00170712	     -0.00050249	     19.42302089
      2.35548305	     -0.06084924	     -0.00078568	     -0.20203656	     -0.06252811	      0.88283598	     -0.00061495	     -0.21714269	      0.00173310	     -0.00048332	     19.25276647
      2.35687568	     -0.06086805	     -0.00078959	     -0.20205554	     -0.06252568	      0.88283532	     -0.00061426	     -0.21715017	      0.00175880	     -0.00046368	     19.21769996
      2.35861282	     -0.06088834	     -0.00079272	     -0.20207608	     -0.06252259	      0.88283454	     -0.00061340	     -0.21715883	      0.00179085	     -0.00043847	     19.03869768
      2.35998407	     -0.06090197	     -0.00079715	     -0.20208986	     -0.06252012	      0.88283395	     -0.00061273	     -0.21716511	      0.00181573	     -0.00041813	     19.05798040
      2.36135531	     -0.06091307	     -0.00079950	     -0.20210117	     -0.06251761	      0.88283339	     -0.00061207	     -0.21717092	      0.00184064	     -0.00039734	     18.92559494
      2.36272656	     -0.06092181	     -0.00080306	     -0.20211007	     -0.06251507	      0.88283286	     -0.00061142	     -0.21717621	      0.00186519	     -0.00037622	     18.90001948
      2.36453588	     -0.06092946	     -0.00080592	     -0.20211799	     -0.06251167	      0.88283221	     -0.00061057	     -0.21718240	      0.00189739	     -0.00034777	     18.76354805
      2.36589992	     -0.06093254	     -0.00080975	     -0.20212124	     -0.06250906	      0.88283175	     -0.00060994	     -0.21718646	      0.00192114	     -0.00032595	     18.79065487
      2.36726395	     -0.06093297	     -0.00081150	     -0.20212187	     -0.06250643	      0.88283132	     -0.00060931	     -0.21718998	      0.00194480	     -0.00030369	     18.69097914
      2.36891282	     -0.06093037	     -0.00081521	     -0.20211948	     -0.06250320	      0.88283084	     -0.00060857	     -0.21719352	      0.00197277	     -0.00027637	     18.70181087
      2.37038961	     -0.06092485	     -0.00081641	     -0.20211419	     -0.06250027	      0.88283045	     -0.00060792	     -0.21719602	      0.00199755	     -0.00025146	     18.58364830
      2.37186641	     -0.06091684	     -0.00081992	     -0.20210636	     -0.06249730	      0.88283010	     -0.00060727	     -0.21719789	      0.00202157	     -0.00022630	     18.63216596
      2.37334320	     -0.06090580	     -0.00082075	     -0.20209555	     -0.06249429	      0.88282978	     -0.00060663	     -0.21719913	      0.00204528	     -0.00020079	     18.52207780
      2.37482000	     -0.06089242	     -0.00082410	     -0.20208234	     -0.06249126	      0.88282951	     -0.00060601	     -0.21719976	      0.00206809	     -0.00017512	     18.58595849
      2.37629680	     -0.06087631	     -0.00082456	     -0.20206647	     -0.06248819	      0.88282927	     -0.00060539	     -0.21719977	      0.00209050	     -0.00014920	     18.48134138
      2.37777359	     -0.06085829	     -0.00082785	     -0.20204861	     -0.06248508	      0.88282906	     -0.00060479	     -0.21719919	      0.00211187	     -0.00012326	     18.56318135
      2.37925039	     -0.06083770	     -0.00082802	     -0.20202823	     -0.06248195	      0.88282890	     -0.00060420	     -0.21719803	      0.00213280	     -0.00009722	     18.46411932
      2.38072719	     -0.06081522	     -0.00083132	     -0.20200591	     -0.06247878	      0.88282878	     -0.00060361	     -0.21719630	      0.00215261	     -0.00007132	     18.56882171
      2.38220398	     -0.06079015	     -0.00083122	     -0.20198105	     -0.06247559	      0.88282869	     -0.00060304	     -0.21719401	      0.00217194	     -0.00004547	     18.47444484
      2.38368078	     -0.06076345	     -0.00083457	     -0.20195448	     -0.06247237	      0.88282864	     -0.00060249	     -0.21719118	      0.00219007	     -0.00001992	     18.60260492
      2.38515757	     -0.06073421	     -0.00083419	     -0.20192544	     -0.06246912	      0.88282863	     -0.00060194	     -0.21718782	      0.00220769	      0.00000544	     18.51120173
      2.38663437	     -0.06070335	     -0.00083763	     -0.20189469	     -0.06246585	      0.88282866	     -0.00060141	     -0.21718392	      0.00222405	      0.00003037	     18.66359696
      2.38795809	     -0.06067355	     -0.00083734	     -0.20186506	     -0.06246290	      0.88282871	     -0.00060094	     -0.21717999	      0.00223828	      0.00005251	     18.59255586
      2.38928180	     -0.06064253	     -0.00083937	     -0.20183415	     -0.06245992	      0.88282880	     -0.00060049	     -0.21717565	      0.00225156	      0.00007429	     18.67403916
      2.39089112	     -0.06060273	     -0.00084014	     -0.20179451	     -0.06245629	      0.88282894	     -0.00059995	     -0.21716982	      0.00226687	      0.00010038	     18.68064539
      2.39250044	     -0.06056124	     -0.00084300	     -0.20175313	     -0.06245263	      0.88282912	     -0.00059943	     -0.21716341	      0.00228087	      0.00012592	     18.82371416
      2.39384453	     -0.06052457	     -0.00084284	     -0.20171659	     -0.06244956	      0.88282930	     -0.00059901	     -0.21715762	      0.00229196	      0.00014692	     18.78821648
      2.39518862	     -0.06048679	     -0.00084480	     -0.20167890	     -0.06244647	      0.88282952	     -0.00059859	     -0.21715144	      0.00230207	      0.00016747	     18.88844902
      2.39680416	     -0.06043946	     -0.00084545	     -0.20163169	     -0.06244274	      0.88282981	     -0.00059812	     -0.21714350	      0.00231337	      0.00019167	     18.91697836
      2.39841970	     -0.06039091	     -0.00084845	     -0.20158321	     -0.06243899	      0.88283013	     -0.00059766	     -0.21713501	      0.00232337	      0.00021518	     19.09251233
      2.39971203	     -0.06035043	     -0.00084813	     -0.20154283	     -0.06243599	      0.88283042	     -0.00059730	     -0.21712785	      0.00233085	      0.00023357	     19.06966337
      2.40100437	     -0.06030925	     -0.00084989	     -0.20150171	     -0.06243297	      0.88283074	     -0.00059696	     -0.21712036	      0.00233746	      0.00025147	     19.17610667
      2.40268098	     -0.06025402	     -0.00085063	     -0.20144658	     -0.06242904	      0.88283118	     -0.00059653	     -0.21711017	      0.00234520	      0.00027404	     19.24191977
      2.40435759	     -0.06019773	     -0.00085359	     -0.20139032	     -0.06242511	      0.88283166	     -0.00059612	     -0.21709944	      0.00235166	      0.00029576	     19.44458369
      2.40560279	     -0.06015421	     -0.00085298	     -0.20134687	     -0.06242218	      0.88283203	     -0.00059583	     -0.21709115	      0.00235600	      0.00031142	     19.43461276
      2.40684800	     -0.06011011	     -0.00085433	     -0.20130281	     -0.06241924	      0.88283243	     -0.00059555	     -0.21708258	      0.00235960	      0.00032659	     19.54550307
      2.40860305	     -0.06004593	     -0.00085497	     -0.20123869	     -0.06241510	      0.88283302	     -0.00059518	     -0.21707002	      0.00236382	      0.00034727	     19.64665828
      2.41010961	     -0.05998962	     -0.00085687	     -0.20118240	     -0.06241153	      0.88283356	     -0.00059487	     -0.21705880	      0.00236645	      0.00036432	     19.80643323
      2.41161617	     -0.05993154	     -0.00085661	     -0.20112438	     -0.06240797	      0.88283412	     -0.00059459	     -0.21704717	      0.00236844	      0.00038082	     19.86707132
      2.41312273	     -0.05987300	     -0.00085900	     -0.20106583	     -0.06240440	      0.88283471	     -0.00059432	     -0.21703515	      0.00236944	      0.00039669	     20.06278688
      2.41462930	     -0.05981245	     -0.00085792	     -0.20100534	     -0.06240083	      0.88283532	     -0.00059406	     -0.21702274	      0.00236992	      0.00041204	     20.09990145
      2.41592398	     -0.05976048	     -0.00086014	     -0.20095335	     -0.06239776	      0.88283586	     -0.00059386	     -0.21701177	      0.00236947	      0.00042467	     20.27241404
      2.41721867	     -0.05970722	     -0.00085993	     -0.20090012	     -0.06239469	      0.88283641	     -0.00059367	     -0.21700052	      0.00236865	      0.00043691	     20.34583973
      2.41884255	     -0.05964049	     -0.00086128	     -0.20083337	     -0.06239085	      0.88283714	     -0.00059345	     -0.21698605	      0.00236672	      0.00045160	     20.52071644
      2.42046644	     -0.05957297	     -0.00086042	     -0.20076588	     -0.06238700	      0.88283788	     -0.00059324	     -0.21697122	      0.00236412	      0.00046557	     20.60466904
      2.42175554	     -0.05952023	     -0.00086239	     -0.20071309	     -0.06238396	      0.88283849	     -0.00059309	     -0.21695919	      0.00236128	      0.00047605	     20.77740833
      2.42304464	     -0.05946683	     -0.00086215	     -0.20065970	     -0.06238092	      0.88283911	     -0.00059296	     -0.21694698	      0.00235809	      0.00048604	     20.86171467
      2.42469747	     -0.05939924	     -0.00086339	     -0.20059207	     -0.06237702	      0.88283992	     -0.00059280	     -0.21693106	      0.00235311	      0.00049800	     21.04646528
      2.42635030	     -0.05933142	     -0.00086210	     -0.20052426	     -0.06237314	      0.88284075	     -0.00059266	     -0.21691490	      0.00234747	      0.00050904	     21.13601647
      2.42757674	     -0.05928267	     -0.00086398	     -0.20047544	     -0.06237026	      0.88284138	     -0.00059257	     -0.21690277	      0.00234255	      0.00051650	     21.30412022
      2.42880317	     -0.05923358	     -0.00086367	     -0.20042633	     -0.06236739	      0.88284202	     -0.00059248	     -0.21689055	      0.00233733	      0.00052340	     21.39238936
      2.43054565	     -0.05916524	     -0.00086447	     -0.20035794	     -0.06236333	      0.88284294	     -0.00059238	     -0.21687306	      0.00232905	      0.00053214	     21.57935963
      2.43203552	     -0.05910715	     -0.00086361	     -0.20029982	     -0.06235986	      0.88284374	     -0.00059231	     -0.21685801	      0.00232134	      0.00053861	     21.67498612
      2.43352538	     -0.05905089	     -0.00086489	     -0.20024348	     -0.06235641	      0.88284454	     -0.00059226	     -0.21684291	      0.00231285	      0.00054406	     21.86978614
      2.43501525	     -0.05899445	     -0.00086319	     -0.20018702	     -0.06235297	      0.88284536	     -0.00059221	     -0.21682778	      0.00230395	      0.00054856	     21.94184633
      2.43650512	     -0.05894048	     -0.00086499	     -0.20013294	     -0.06234955	      0.88284618	     -0.00059219	     -0.21681263	      0.00229426	      0.00055198	     22.17607321
      2.43778173	     -0.05889327	     -0.00086303	     -0.20008572	     -0.06234662	      0.88284688	     -0.00059217	     -0.21679965	      0.00228573	      0.00055415	     22.21172697
      2.43905834	     -0.05884778	     -0.00086342	     -0.20004016	     -0.06234371	      0.88284759	     -0.00059216	     -0.21678668	      0.00227666	      0.00055549	     22.36390619
      2.44066650	     -0.05879037	     -0.00086202	     -0.19998270	     -0.06234006	      0.88284849	     -0.00059217	     -0.21677036	      0.00226482	      0.00055607	     22.48408587
      2.44227466	     -0.05873488	     -0.00086271	     -0.19992711	     -0.06233643	      0.88284938	     -0.00059219	     -0.21675407	      0.00225228	      0.00055536	     22.71385880
      2.44354607	     -0.05869027	     -0.00086034	     -0.19988248	     -0.06233357	      0.88285009	     -0.00059222	     -0.21674122	      0.00224215	      0.00055396	     22.75493886
      2.44481748	     -0.05864749	     -0.00086016	     -0.19983962	     -0.06233072	      0.88285079	     -0.00059225	     -0.21672840	      0.00223156	      0.00055176	     22.90225144
      2.44645528	     -0.05859231	     -0.00085812	     -0.19978438	     -0.06232708	      0.88285169	     -0.00059230	     -0.21671195	      0.00221756	      0.00054789	     23.02274310
      2.44809308	     -0.05853958	     -0.00085855	     -0.19973153	     -0.06232346	      0.88285258	     -0.00059237	     -0.21669556	      0.00220292	      0.00054280	     23.26260002
      2.44930340	     -0.05849958	     -0.00085575	     -0.19969150	     -0.06232080	      0.88285324	     -0.00059243	     -0.21668350	      0.00219196	      0.00053839	     23.28512038
      2.45051372	     -0.05846151	     -0.00085516	     -0.19965335	     -0.06231816	      0.88285389	     -0.00059249	     -0.21667149	      0.00218062	      0.00053337	     23.41467231
      2.45224187	     -0.05840747	     -0.00085292	     -0.19959923	     -0.06231440	      0.88285480	     -0.00059260	     -0.21665442	      0.00216404	      0.00052531	     23.54423611
      2.45371756	     -0.05836334	     -0.00085252	     -0.19955499	     -0.06231122	      0.88285557	     -0.00059269	     -0.21663993	      0.00214940	      0.00051763	     23.71627497
      2.45519325	     -0.05831891	     -0.00084965	     -0.19951051	     -0.06230806	      0.88285633	     -0.00059280	     -0.21662554	      0.00213454	      0.00050934	     23.78977853
      2.45666894	     -0.05827748	     -0.00084972	     -0.19946894	     -0.06230492	      0.88285707	     -0.00059292	     -0.21661124	      0.00211916	      0.00050045	     23.98574490
      2.45814463	     -0.05823457	     -0.00084592	     -0.19942598	     -0.06230180	      0.88285781	     -0.00059304	     -0.21659706	      0.00210365	      0.00049113	     24.02432367
      2.45940438	     -0.05820105	     -0.00084624	     -0.19939234	     -0.06229916	      0.88285842	     -0.00059315	     -0.21658503	      0.00208996	      0.00048277	     24.18584990
      2.46066414	     -0.05816656	     -0.00084399	     -0.19935778	     -0.06229654	      0.88285902	     -0.00059327	     -0.21657310	      0.00207617	      0.00047418	     24.25065934
      2.46226217	     -0.05812502	     -0.00084299	     -0.19931610	     -0.06229323	      0.88285977	     -0.00059342	     -0.21655808	      0.00205825	      0.00046291	     24.40782486
      2.46386021	     -0.05808297	     -0.00083949	     -0.19927397	     -0.06228996	      0.88286050	     -0.00059359	     -0.21654322	      0.00204011	      0.00045137	     24.47002961
      2.46511621	     -0.05805271	     -0.00083966	     -0.19924357	     -0.06228741	      0.88286106	     -0.00059372	     -0.21653164	      0.00202545	      0.00044208	     24.61898807
      2.46637220	     -0.05802143	     -0.00083740	     -0.19921220	     -0.06228487	      0.88286161	     -0.00059386	     -0.21652016	      0.00201073	      0.00043269	     24.67765839
      2.46800101	     -0.05798303	     -0.00083614	     -0.19917366	     -0.06228161	      0.88286231	     -0.00059405	     -0.21650541	      0.00199129	      0.00042034	     24.82498429
      2.46962982	     -0.05794399	     -0.00083207	     -0.19913452	     -0.06227838	      0.88286298	     -0.00059424	     -0.21649084	      0.00197173	      0.00040793	     24.87361356
      2.47082608	     -0.05791830	     -0.00083217	     -0.19910869	     -0.06227603	      0.88286346	     -0.00059438	     -0.21648022	      0.00195705	      0.00039876	     25.00692098
      2.47202235	     -0.05789153	     -0.00082989	     -0.19908184	     -0.06227370	      0.88286394	     -0.00059453	     -0.21646971	      0.00194236	      0.00038963	     25.05941571
      2.47374336	     -0.05785510	     -0.00082794	     -0.19904525	     -0.06227038	      0.88286459	     -0.00059475	     -0.21645473	      0.00192090	      0.00037656	     25.18955865
      2.47520871	     -0.05782391	     -0.00082466	     -0.19901395	     -0.06226758	      0.88286514	     -0.00059493	     -0.21644215	      0.00190250	      0.00036557	     25.23447437
      2.47667406	     -0.05779530	     -0.00082376	     -0.19898518	     -0.06226480	      0.88286567	     -0.00059513	     -0.21642969	      0.00188384	      0.00035467	     25.37047144
      2.47813941	     -0.05776527	     -0.00081975	     -0.19895506	     -0.06226206	      0.88286618	     -0.00059532	     -0.21641740	      0.00186521	      0.00034396	     25.38282039
      2.47960476	     -0.05773885	     -0.00081965	     -0.19892847	     -0.06225934	      0.88286667	     -0.00059551	     -0.21640524	      0.00184629	      0.00033333	     25.55095713
      2.48085219	     -0.05771429	     -0.00081585	     -0.19890383	     -0.06225704	      0.88286708	     -0.00059568	     -0.21639502	      0.00183030	      0.00032445	     25.52690149
      2.48209961	     -0.05769207	     -0.00081456	     -0.19888148	     -0.06225477	      0.88286748	     -0.00059585	     -0.21638489	      0.00181414	      0.00031564	     25.61397340
      2.48369026	     -0.05766336	     -0.00081109	     -0.19885264	     -0.06225190	      0.88286798	     -0.00059607	     -0.21637214	      0.00179357	      0.00030461	     25.65178165
      2.48528090	     -0.05763735	     -0.00081004	     -0.19882645	     -0.06224906	      0.88286845	     -0.00059628	     -0.21635956	      0.00177283	      0.00029373	     25.79439462
      2.48652788	     -0.05761545	     -0.00080624	     -0.19880446	     -0.06224686	      0.88286881	     -0.00059645	     -0.21634983	      0.00175668	      0.00028538	     25.76213391
      2.48777487	     -0.05759569	     -0.00080482	     -0.19878457	     -0.06224468	      0.88286916	     -0.00059662	     -0.21634020	      0.00174040	      0.00027709	     25.83589730
      2.48939462	     -0.05756934	     -0.00080123	     -0.19875809	     -0.06224188	      0.88286960	     -0.00059684	     -0.21632787	      0.00171932	      0.00026650	     25.85812352
      2.49101437	     -0.05754588	     -0.00080031	     -0.19873443	     -0.06223911	      0.88287003	     -0.00059706	     -0.21631570	      0.00169814	      0.00025598	     26.00346954
      2.49220282	     -0.05752714	     -0.00079648	     -0.19871561	     -0.06223710	      0.88287033	     -0.00059722	     -0.21630691	      0.00168276	      0.00024834	     25.94310973
      2.49339128	     -0.05751068	     -0.00079496	     -0.19869903	     -0.06223511	      0.88287062	     -0.00059738	     -0.21629821	      0.00166728	      0.00024065	     25.99706629
      2.49510323	     -0.05748721	     -0.00079139	     -0.19867541	     -0.06223228	      0.88287102	     -0.00059760	     -0.21628587	      0.00164513	      0.00022952	     26.01219817
      2.49656145	     -0.05746954	     -0.00078988	     -0.19865757	     -0.06222989	      0.88287135	     -0.00059779	     -0.21627553	      0.00162627	      0.00021991	     26.09133683
      2.49801967	     -0.05745163	     -0.00078601	     -0.19863955	     -0.06222754	      0.88287166	     -0.00059797	     -0.21626539	      0.00160763	      0.00021019	     26.05707859
      2.49947790	     -0.05743717	     -0.00078518	     -0.19862490	     -0.06222520	      0.88287196	     -0.00059815	     -0.21625544	      0.00158895	      0.00020024	     26.16111341
      2.50093612	     -0.05742167	     -0.00078050	     -0.19860930	     -0.06222290	      0.88287225	     -0.00059833	     -0.21624573	      0.00157060	      0.00019013	     26.07835922
      2.50217502	     -0.05741227	     -0.00078013	     -0.19859975	     -0.06222097	      0.88287248	     -0.00059848	     -0.21623765	      0.00155494	      0.00018123	     26.16267810
      2.50341392	     -0.05740274	     -0.00077723	     -0.19859011	     -0.06221905	      0.88287269	     -0.00059862	     -0.21622977	      0.00153955	      0.00017211	     26.12927175
      2.50499997	     -0.05739414	     -0.00077524	     -0.19858133	     -0.06221662	      0.88287296	     -0.00059879	     -0.21622000	      0.00151998	      0.00015991	     26.17234536
      2.50658601	     -0.05738762	     -0.00077092	     -0.19857470	     -0.06221423	      0.88287320	     -0.00059896	     -0.21621066	      0.00150082	      0.00014706	     26.09440125
      2.50782705	     -0.05738746	     -0.00077046	     -0.19857438	     -0.06221237	      0.88287338	     -0.00059908	     -0.21620368	      0.00148588	      0.00013639	     26.15924110
      2.50906809	     -0.05738935	     -0.00076777	     -0.19857617	     -0.06221054	      0.88287354	     -0.00059920	     -0.21619707	      0.00147130	      0.00012518	     26.10314010
      2.51068225	     -0.05739766	     -0.00076597	     -0.19858430	     -0.06220818	      0.88287373	     -0.00059934	     -0.21618912	      0.00145264	      0.00010951	     26.12238537
      2.51229641	     -0.05740914	     -0.00076150	     -0.19859568	     -0.06220585	      0.88287389	     -0.00059948	     -0.21618195	      0.00143474	      0.00009257	     26.00014396
      2.51348205	     -0.05742118	     -0.00076102	     -0.19860759	     -0.06220415	      0.88287399	     -0.00059957	     -0.21617720	      0.00142184	      0.00007915	     26.06342150
      2.51466768	     -0.05743340	     -0.00075818	     -0.19861973	     -0.06220248	      0.88287408	     -0.00059965	     -0.21617287	      0.00140949	      0.00006498	     26.00242988
      2.51637215	     -0.05745382	     -0.00075509	     -0.19864002	     -0.06220009	      0.88287417	     -0.00059976	     -0.21616736	      0.00139235	      0.00004321	     25.99456620
      2.51782688	     -0.05747299	     -0.00075076	     -0.19865913	     -0.06219807	      0.88287422	     -0.00059984	     -0.21616331	      0.00137851	      0.00002337	     25.87794123
      2.51928160	     -0.05749543	     -0.00074845	     -0.19868147	     -0.06219608	      0.88287424	     -0.00059991	     -0.21615985	      0.00136516	      0.00000227	     25.91426200
      2.52073633	     -0.05751893	     -0.00074318	     -0.19870494	     -0.06219410	      0.88287423	     -0.00059996	     -0.21615700	      0.00135271	     -0.00001999	     25.73831751
      2.52219106	     -0.05754613	     -0.00074142	     -0.19873204	     -0.06219214	      0.88287418	     -0.00060001	     -0.21615474	      0.00134077	     -0.00004356	     25.83858225
      2.52343334	     -0.05756988	     -0.00073659	     -0.19875578	     -0.06219048	      0.88287411	     -0.00060003	     -0.21615329	      0.00133146	     -0.00006456	     25.63874390
      2.52467562	     -0.05759599	     -0.00073410	     -0.19878184	     -0.06218883	      0.88287402	     -0.00060005	     -0.21615226	      0.00132257	     -0.00008644	     25.63623059
      2.52625505	     -0.05763033	     -0.00072935	     -0.19881616	     -0.06218675	      0.88287386	     -0.00060006	     -0.21615156	      0.00131225	     -0.00011531	     25.49724170
      2.52783447	     -0.05766683	     -0.00072678	     -0.19885260	     -0.06218469	      0.88287366	     -0.00060006	     -0.21615149	      0.00130275	     -0.00014531	     25.55130274
      2.52908551	     -0.05769610	     -0.00072224	     -0.19888188	     -0.06218306	      0.88287346	     -0.00060005	     -0.21615187	      0.00129614	     -0.00016966	     25.33853621
      2.53033655	     -0.05772719	     -0.00071989	     -0.19891294	     -0.06218144	      0.88287323	     -0.00060003	     -0.21615261	      0.00128999	     -0.00019454	     25.32395424
      2.53194053	     -0.05776820	     -0.00071541	     -0.19895396	     -0.06217938	      0.88287289	     -0.00059999	     -0.21615408	      0.00128315	     -0.00022695	     25.15911822
      2.53354451	     -0.05781138	     -0.00071338	     -0.19899709	     -0.06217733	      0.88287250	     -0.00059993	     -0.21615609	      0.00127717	     -0.00025985	     25.22353265
      2.53474789	     -0.05784450	     -0.00070926	     -0.19903024	     -0.06217579	      0.88287217	     -0.00059988	     -0.21615797	      0.00127359	     -0.00028466	     24.97767583
      2.53595128	     -0.05787926	     -0.00070726	     -0.19906499	     -0.06217426	      0.88287182	     -0.00059982	     -0.21616013	      0.00127045	     -0.00030961	     24.94329110
      2.53763546	     -0.05792922	     -0.00070341	     -0.19911496	     -0.06217213	      0.88287127	     -0.00059972	     -0.21616366	      0.00126721	     -0.00034456	     24.77452055
      2.53931965	     -0.05798109	     -0.00070202	     -0.19916681	     -0.06216999	      0.88287066	     -0.00059961	     -0.21616773	      0.00126504	     -0.00037944	     24.84605660
      2.54047537	     -0.05801712	     -0.00069860	     -0.19920289	     -0.06216853	      0.88287020	     -0.00059952	     -0.21617082	      0.00126453	     -0.00040310	     24.59061583
      2.54163110	     -0.05805412	     -0.00069725	     -0.19923988	     -0.06216707	      0.88286972	     -0.00059943	     -0.21617414	      0.00126445	     -0.00042653	     24.54994806
      2.54343053	     -0.05811232	     -0.00069440	     -0.19929811	     -0.06216479	      0.88286893	     -0.00059926	     -0.21617975	      0.00126556	     -0.00046222	     24.38498187
      2.54491272	     -0.05816184	     -0.00069335	     -0.19934763	     -0.06216292	      0.88286822	     -0.00059911	     -0.21618476	      0.00126740	     -0.00049077	     24.35581603
      2.54639491	     -0.05821214	     -0.00069048	     -0.19939799	     -0.06216104	      0.88286747	     -0.00059895	     -0.21619011	      0.00127031	     -0.00051835	     24.13790755
      2.54787710	     -0.05826365	     -0.00069024	     -0.19944951	     -0.06215915	      0.88286668	     -0.00059877	     -0.21619580	      0.00127389	     -0.00054499	     24.18379524
      2.54917960	     -0.05830991	     -0.00068740	     -0.19949583	     -0.06215749	      0.88286596	     -0.00059860	     -0.21620106	      0.00127806	     -0.00056743	     23.93698888
      2.55048209	     -0.05835753	     -0.00068684	     -0.19954347	     -0.06215582	      0.88286520	     -0.00059842	     -0.21620659	      0.00128272	     -0.00058907	     23.91861716
      2.55178459	     -0.05840584	     -0.00068506	     -0.19959185	     -0.06215415	      0.88286442	     -0.00059823	     -0.21621239	      0.00128824	     -0.00060977	     23.77289785
      2.55353795	     -0.05847193	     -0.00068421	     -0.19965800	     -0.06215188	      0.88286333	     -0.00059795	     -0.21622060	      0.00129671	     -0.00063615	     23.73477423
      2.55487328	     -0.05852254	     -0.00068182	     -0.19970869	     -0.06215015	      0.88286247	     -0.00059772	     -0.21622715	      0.00130425	     -0.00065496	     23.51966622
      2.55620860	     -0.05857290	     -0.00068131	     -0.19975911	     -0.06214840	      0.88286158	     -0.00059748	     -0.21623393	      0.00131238	     -0.00067270	     23.50284943
      2.55754393	     -0.05862251	     -0.00067947	     -0.19980882	     -0.06214664	      0.88286067	     -0.00059723	     -0.21624090	      0.00132143	     -0.00068920	     23.35208174
      2.55927046	     -0.05868631	     -0.00067866	     -0.19987271	     -0.06214435	      0.88285947	     -0.00059689	     -0.21625015	      0.00133404	     -0.00070877	     23.32889780
      2.56058514	     -0.05873481	     -0.00067617	     -0.19992134	     -0.06214259	      0.88285853	     -0.00059661	     -0.21625736	      0.00134464	     -0.00072223	     23.10381820
      2.56189982	     -0.05878354	     -0.00067560	     -0.19997017	     -0.06214081	      0.88285757	     -0.00059632	     -0.21626472	      0.00135573	     -0.00073457	     23.07970803
      2.56349284	     -0.05884236	     -0.00067332	     -0.20002914	     -0.06213864	      0.88285639	     -0.00059595	     -0.21627382	      0.00137027	     -0.00074793	     22.88105159
      2.56508587	     -0.05890059	     -0.00067366	     -0.20008746	     -0.06213645	      0.88285519	     -0.00059557	     -0.21628310	      0.00138554	     -0.00075964	     22.96494116
      2.56628762	     -0.05894370	     -0.00067118	     -0.20013072	     -0.06213477	      0.88285427	     -0.00059526	     -0.21629020	      0.00139802	     -0.00076724	     22.70160073
      2.56748937	     -0.05898645	     -0.00067069	     -0.20017358	     -0.06213309	      0.88285334	     -0.00059495	     -0.21629737	      0.00141081	     -0.00077393	     22.66313606
      2.56921246	     -0.05904677	     -0.00066888	     -0.20023408	     -0.06213064	      0.88285200	     -0.00059448	     -0.21630775	      0.00143017	     -0.00078182	     22.48701623
      2.57070271	     -0.05909862	     -0.00066876	     -0.20028607	     -0.06212849	      0.88285083	     -0.00059406	     -0.21631680	      0.00144761	     -0.00078713	     22.47242553
      2.57219297	     -0.05915005	     -0.00066685	     -0.20033768	     -0.06212632	      0.88284966	     -0.00059362	     -0.21632594	      0.00146602	     -0.00079102	     22.24191217
      2.57368322	     -0.05920095	     -0.00066780	     -0.20038871	     -0.06212412	      0.88284847	     -0.00059317	     -0.21633513	      0.00148489	     -0.00079365	     22.31324215
      2.57499458	     -0.05924515	     -0.00066608	     -0.20043308	     -0.06212217	      0.88284743	     -0.00059276	     -0.21634327	      0.00150239	     -0.00079482	     22.05978549
      2.57630594	     -0.05928878	     -0.00066663	     -0.20047684	     -0.06212018	      0.88284639	     -0.00059234	     -0.21635144	      0.00152017	     -0.00079509	     22.05392149
      2.57761730	     -0.05933145	     -0.00066601	     -0.20051968	     -0.06211818	      0.88284535	     -0.00059190	     -0.21635962	      0.00153859	     -0.00079438	     21.91081235
      2.57940385	     -0.05938762	     -0.00066669	     -0.20057603	     -0.06211541	      0.88284393	     -0.00059129	     -0.21637075	      0.00156433	     -0.00079197	     21.88463735
      2.58075333	     -0.05942864	     -0.00066557	     -0.20061724	     -0.06211328	      0.88284286	     -0.00059082	     -0.21637909	      0.00158453	     -0.00078902	     21.66513855
      2.58210282	     -0.05946936	     -0.00066649	     -0.20065810	     -0.06211113	      0.88284180	     -0.00059034	     -0.21638738	      0.00160499	     -0.00078524	     21.65391327
      2.58345230	     -0.05951000	     -0.00066632	     -0.20069891	     -0.06210895	      0.88284075	     -0.00058984	     -0.21639563	      0.00162602	     -0.00078061	     21.50181009
      2.58520082	     -0.05956237	     -0.00066793	     -0.20075147	     -0.06210608	      0.88283939	     -0.00058918	     -0.21640629	      0.00165371	     -0.00077355	     21.49038570
      2.58652730	     -0.05960134	     -0.00066736	     -0.20079062	     -0.06210387	      0.88283836	     -0.00058867	     -0.21641434	      0.00167539	     -0.00076740	     21.26838076
      2.58785379	     -0.05963978	     -0.00066876	     -0.20082922	     -0.06210164	      0.88283735	     -0.00058815	     -0.21642235	      0.00169727	     -0.00076074	     21.25509757
      2.58946764	     -0.05968504	     -0.00066889	     -0.20087469	     -0.06209888	      0.88283613	     -0.00058750	     -0.21643203	      0.00172458	     -0.00075187	     21.06657682
      2.59108148	     -0.05972802	     -0.00067161	     -0.20091784	     -0.06209607	      0.88283492	     -0.00058683	     -0.21644157	      0.00175217	     -0.00074234	     21.16590957
      2.59229255	     -0.05975867	     -0.00067096	     -0.20094867	     -0.06209394	      0.88283403	     -0.00058632	     -0.21644861	      0.00177352	     -0.00073463	     20.91660574
      2.59350361	     -0.05978766	     -0.00067231	     -0.20097782	     -0.06209178	      0.88283315	     -0.00058581	     -0.21645552	      0.00179492	     -0.00072658	     20.89415975
      2.59525215	     -0.05982548	     -0.00067318	     -0.20101588	     -0.06208861	      0.88283189	     -0.00058505	     -0.21646517	      0.00182635	     -0.00071421	     20.74965005
      2.59676140	     -0.05985452	     -0.00067528	     -0.20104511	     -0.06208583	      0.88283082	     -0.00058438	     -0.21647312	      0.00185367	     -0.00070282	     20.75840695
      2.59827065	     -0.05988076	     -0.00067561	     -0.20107157	     -0.06208301	      0.88282976	     -0.00058370	     -0.21648066	      0.00188147	     -0.00069066	     20.56274534
      2.59977991	     -0.05990474	     -0.00067897	     -0.20109570	     -0.06208015	      0.88282873	     -0.00058302	     -0.21648777	      0.00190914	     -0.00067785	     20.65046945
      2.60109521	     -0.05992382	     -0.00067946	     -0.20111497	     -0.06207763	      0.88282785	     -0.00058241	     -0.21649361	      0.00193366	     -0.00066600	     20.44118815
      2.60241051	     -0.05994153	     -0.00068236	     -0.20113282	     -0.06207507	      0.88282698	     -0.00058180	     -0.21649912	      0.00195798	     -0.00065365	     20.45237494
      2.60399245	     -0.05996103	     -0.00068449	     -0.20115252	     -0.06207195	      0.88282596	     -0.00058105	     -0.21650530	      0.00198741	     -0.00063801	     20.31104829
      2.60557440	     -0.05997902	     -0.00068911	     -0.20117064	     -0.06206878	      0.88282496	     -0.00058029	     -0.21651100	      0.00201654	     -0.00062163	     20.37740186
      2.60688780	     -0.05999267	     -0.00069067	     -0.20118446	     -0.06206611	      0.88282415	     -0.00057965	     -0.21651538	      0.00204093	     -0.00060733	     20.19477527
      2.60820121	     -0.06000501	     -0.00069451	     -0.20119691	     -0.06206342	      0.88282337	     -0.00057901	     -0.21651943	      0.00206499	     -0.00059251	     20.20945278
      2.60980801	     -0.06001798	     -0.00069780	     -0.20121005	     -0.06206008	      0.88282243	     -0.00057821	     -0.21652394	      0.00209444	     -0.00057353	     20.09140434
      2.61141481	     -0.06002857	     -0.00070350	     -0.20122074	     -0.06205669	      0.88282152	     -0.00057741	     -0.21652792	      0.00212341	     -0.00055375	     20.17512967
      2.61269010	     -0.06003493	     -0.00070556	     -0.20122725	     -0.06205397	      0.88282083	     -0.00057677	     -0.21653071	      0.00214650	     -0.00053736	     20.01181946
      2.61396540	     -0.06003964	     -0.00070969	     -0.20123206	     -0.06205121	      0.88282015	     -0.00057612	     -0.21653315	      0.00216916	     -0.00052048	     20.02617256
      2.61562933	     -0.06004295	     -0.00071371	     -0.20123552	     -0.06204758	      0.88281931	     -0.00057526	     -0.21653579	      0.00219856	     -0.00049760	     19.93862163
      2.61729325	     -0.06004326	     -0.00071995	     -0.20123592	     -0.06204390	      0.88281850	     -0.00057440	     -0.21653779	      0.00222731	     -0.00047387	     20.03610773
      2.61852628	     -0.06004150	     -0.00072204	     -0.20123430	     -0.06204114	      0.88281792	     -0.00057376	     -0.21653887	      0.00224861	     -0.00045563	     19.88620875
      2.61975931	     -0.06003828	     -0.00072610	     -0.20123116	     -0.06203835	      0.88281737	     -0.00057311	     -0.21653959	      0.00226943	     -0.00043698	     19.90101285
      2.62150195	     -0.06003094	     -0.00073065	     -0.20122396	     -0.06203437	      0.88281664	     -0.00057219	     -0.21654001	      0.00229851	     -0.00040984	     19.83767405
      2.62299813	     -0.06002228	     -0.00073593	     -0.20121539	     -0.06203091	      0.88281604	     -0.00057139	     -0.21653982	      0.00232285	     -0.00038591	     19.88702211
      2.62449431	     -0.06001144	     -0.00073919	     -0.20120467	     -0.06202742	      0.88281548	     -0.00057059	     -0.21653912	      0.00234693	     -0.00036138	     19.78788566
      2.62599049	     -0.05999860	     -0.00074495	     -0.20119190	     -0.06202389	      0.88281496	     -0.00056978	     -0.21653792	      0.00237023	     -0.00033642	     19.88113569
      2.62748666	     -0.05998343	     -0.00074749	     -0.20117687	     -0.06202033	      0.88281448	     -0.00056897	     -0.21653623	      0.00239336	     -0.00031095	     19.74264572
      2.62877976	     -0.05996884	     -0.00075265	     -0.20116232	     -0.06201722	      0.88281409	     -0.00056827	     -0.21653436	      0.00241259	     -0.00028873	     19.83232583
      2.63007285	     -0.05995263	     -0.00075561	     -0.20114620	     -0.06201409	      0.88281373	     -0.00056756	     -0.21653214	      0.00243161	     -0.00026621	     19.77185116
      2.63168243	     -0.05993036	     -0.00076079	     -0.20112402	     -0.06201016	      0.88281332	     -0.00056668	     -0.21652886	      0.00245449	     -0.00023797	     19.81753098
      2.63329200	     -0.05990571	     -0.00076386	     -0.20109949	     -0.06200619	      0.88281296	     -0.00056579	     -0.21652504	      0.00247683	     -0.00020941	     19.72118228
      2.63458769	     -0.05988453	     -0.00076874	     -0.20107835	     -0.06200297	      0.88281271	     -0.00056508	     -0.21652157	      0.00249397	     -0.00018636	     19.80653459
      2.63588338	     -0.05986196	     -0.00077155	     -0.20105586	     -0.06199973	      0.88281248	     -0.00056436	     -0.21651777	      0.00251077	     -0.00016316	     19.75291188
      2.63751676	     -0.05983178	     -0.00077656	     -0.20102574	     -0.06199561	      0.88281224	     -0.00056346	     -0.21651250	      0.00253100	     -0.00013390	     19.80277027
      2.63915015	     -0.05979933	     -0.00077921	     -0.20099340	     -0.06199146	      0.88281204	     -0.00056255	     -0.21650673	      0.00255052	     -0.00010455	     19.70224308
      2.64039292	     -0.05977325	     -0.00078370	     -0.20096734	     -0.06198828	      0.88281193	     -0.00056186	     -0.21650200	      0.00256446	     -0.00008228	     19.79282413
      2.64163569	     -0.05974573	     -0.00078617	     -0.20093987	     -0.06198508	      0.88281184	     -0.00056117	     -0.21649697	      0.00257802	     -0.00005997	     19.75532950
      2.64334559	     -0.05970605	     -0.00079080	     -0.20090024	     -0.06198066	      0.88281176	     -0.00056023	     -0.21648957	      0.00259555	     -0.00002937	     19.79991420
      2.64505549	     -0.05966427	     -0.00079320	     -0.20085855	     -0.06197621	      0.88281174	     -0.00055928	     -0.21648163	      0.00261211	      0.00000115	     19.70823238
      2.64624295	     -0.05963420	     -0.00079743	     -0.20082848	     -0.06197310	      0.88281175	     -0.00055863	     -0.21647580	      0.00262262	      0.00002213	     19.80237949
      2.64743042	     -0.05960298	     -0.00079972	     -0.20079729	     -0.06196998	      0.88281179	     -0.00055797	     -0.21646971	      0.00263272	      0.00004301	     19.78146228
      2.64925312	     -0.05955339	     -0.00080422	     -0.20074772	     -0.06196517	      0.88281190	     -0.00055697	     -0.21645988	      0.00264691	      0.00007465	     19.82753487
      2.65075566	     -0.05951094	     -0.00080672	     -0.20070531	     -0.06196118	      0.88281203	     -0.00055615	     -0.21645133	      0.00265762	      0.00010035	     19.78847508
      2.65225819	     -0.05946736	     -0.00081107	     -0.20066171	     -0.06195718	      0.88281220	     -0.00055533	     -0.21644239	      0.00266711	      0.00012555	     19.88247747
      2.65376073	     -0.05942232	     -0.00081288	     -0.20061671	     -0.06195317	      0.88281241	     -0.00055452	     -0.21643306	      0.00267582	      0.00015031	     19.81126967
      2.65510372	     -0.05938122	     -0.00081715	     -0.20057557	     -0.06194957	      0.88281262	     -0.00055380	     -0.21642441	      0.00268245	      0.00017193	     19.91923867
      2.65644672	     -0.05933903	     -0.00081916	     -0.20053338	     -0.06194596	      0.88281287	     -0.00055308	     -0.21641546	      0.00268844	      0.00019317	     19.88317429
      2.65778972	     -0.05929614	     -0.00082262	     -0.20049046	     -0.06194235	      0.88281314	     -0.00055236	     -0.21640621	      0.00269342	      0.00021391	     19.94660844
      2.65950014	     -0.05924020	     -0.00082536	     -0.20043449	     -0.06193774	      0.88281353	     -0.00055146	     -0.21639402	      0.00269866	      0.00023967	     19.93090875
      2.66085970	     -0.05919493	     -0.00082947	     -0.20038915	     -0.06193407	      0.88281387	     -0.00055075	     -0.21638401	      0.00270162	      0.00025952	     20.03657044
      2.66221927	     -0.05914877	     -0.00083160	     -0.20034297	     -0.06193039	      0.88281423	     -0.00055004	     -0.21637371	      0.00270387	      0.00027891	     20.01733919
      2.66357883	     -0.05910220	     -0.00083516	     -0.20029633	     -0.06192672	      0.88281463	     -0.00054934	     -0.21636314	      0.00270506	      0.00029772	     20.09231914
      2.66527958	     -0.05904331	     -0.00083789	     -0.20023737	     -0.06192211	      0.88281515	     -0.00054847	     -0.21634956	      0.00270542	      0.00032054	     20.08672080
      2.66661314	     -0.05899717	     -0.00084205	     -0.20019113	     -0.06191851	      0.88281559	     -0.00054780	     -0.21633866	      0.00270451	      0.00033775	     20.19959154
      2.66794669	     -0.05895080	     -0.00084425	     -0.20014469	     -0.06191490	      0.88281605	     -0.00054714	     -0.21632756	      0.00270290	      0.00035446	     20.19442650
      2.66928025	     -0.05890460	     -0.00084773	     -0.20009838	     -0.06191130	      0.88281654	     -0.00054648	     -0.21631627	      0.00270031	      0.00037053	     20.27166827
      2.67105331	     -0.05884334	     -0.00085081	     -0.20003701	     -0.06190651	      0.88281721	     -0.00054561	     -0.21630102	      0.00269569	      0.00039095	     20.28913119
      2.67237251	     -0.05879832	     -0.00085496	     -0.19999185	     -0.06190296	      0.88281774	     -0.00054498	     -0.21628952	      0.00269114	      0.00040533	     20.40912630
      2.67369171	     -0.05875345	     -0.00085721	     -0.19994689	     -0.06189941	      0.88281828	     -0.00054435	     -0.21627792	      0.00268595	      0.00041909	     20.41978262
      2.67530443	     -0.05869944	     -0.00086161	     -0.19989271	     -0.06189509	      0.88281897	     -0.00054360	     -0.21626361	      0.00267839	      0.00043492	     20.54253338
      2.67673654	     -0.05865192	     -0.00086358	     -0.19984508	     -0.06189126	      0.88281960	     -0.00054294	     -0.21625082	      0.00267087	      0.00044816	     20.53583131
      2.67816864	     -0.05860550	     -0.00086789	     -0.19979848	     -0.06188744	      0.88282025	     -0.00054229	     -0.21623799	      0.00266226	      0.00046051	     20.67464811
      2.67960075	     -0.05855969	     -0.00086963	     -0.19975256	     -0.06188363	      0.88282092	     -0.00054165	     -0.21622514	      0.00265302	      0.00047204	     20.66553687
      2.68103285	     -0.05851524	     -0.00087393	     -0.19970792	     -0.06187984	      0.88282160	     -0.00054102	     -0.21621228	      0.00264274	      0.00048257	     20.81683369
      2.68246495	     -0.05847137	     -0.00087535	     -0.19966393	     -0.06187606	      0.88282230	     -0.00054040	     -0.21619947	      0.00263190	      0.00049218	     20.80343834
      2.68389706	     -0.05842890	     -0.00087963	     -0.19962126	     -0.06187230	      0.88282301	     -0.00053979	     -0.21618669	      0.00262007	      0.00050072	     20.96881868
      2.68532916	     -0.05838696	     -0.00088067	     -0.19957920	     -0.06186856	      0.88282374	     -0.00053919	     -0.21617398	      0.00260776	      0.00050833	     20.94641555
      2.68676127	     -0.05834651	     -0.00088497	     -0.19953854	     -0.06186483	      0.88282447	     -0.00053861	     -0.21616135	      0.00259449	      0.00051485	     21.12776441
      2.68819337	     -0.05830644	     -0.00088562	     -0.19949834	     -0.06186113	      0.88282521	     -0.00053803	     -0.21614881	      0.00258084	      0.00052047	     21.09317602
      2.68962547	     -0.05826791	     -0.00089004	     -0.19945959	     -0.06185744	      0.88282596	     -0.00053747	     -0.21613636	      0.00256625	      0.00052502	     21.29512229
      2.69089683	     -0.05823388	     -0.00089060	     -0.19942544	     -0.06185419	      0.88282663	     -0.00053698	     -0.21612541	      0.00255306	      0.00052834	     21.26100183
      2.69216819	     -0.05820090	     -0.00089338	     -0.19939230	     -0.06185095	      0.88282730	     -0.00053650	     -0.21611454	      0.00253923	      0.00053085	     21.37677553
      2.69373384	     -0.05816103	     -0.00089513	     -0.19935225	     -0.06184699	      0.88282814	     -0.00053592	     -0.21610128	      0.00252173	      0.00053298	     21.42375832
      2.69529948	     -0.05812264	     -0.00089892	     -0.19931363	     -0.06184306	      0.88282897	     -0.00053536	     -0.21608818	      0.00250346	      0.00053400	     21.60690711
      2.69658749	     -0.05809148	     -0.00089945	     -0.19928234	     -0.06183984	      0.88282966	     -0.00053491	     -0.21607751	      0.00248817	      0.00053415	     21.59021568
      2.69787550	     -0.05806143	     -0.00090206	     -0.19925210	     -0.06183665	      0.88283035	     -0.00053447	     -0.21606695	      0.00247236	      0.00053359	     21.71165202
      2.69945074	     -0.05802524	     -0.00090348	     -0.19921573	     -0.06183277	      0.88283119	     -0.00053395	     -0.21605417	      0.00245266	      0.00053210	     21.76011262
      2.70102599	     -0.05799063	     -0.00090718	     -0.19918087	     -0.06182892	      0.88283202	     -0.00053345	     -0.21604155	      0.00243230	      0.00052965	     21.96364821
      2.70226084	     -0.05796365	     -0.00090734	     -0.19915376	     -0.06182593	      0.88283268	     -0.00053307	     -0.21603177	      0.00241622	      0.00052720	     21.93709477
      2.70349570	     -0.05793781	     -0.00090953	     -0.19912774	     -0.06182295	      0.88283332	     -0.00053270	     -0.21602208	      0.00239971	      0.00052419	     22.04850938
      2.70513787	     -0.05790412	     -0.00091094	     -0.19909385	     -0.06181903	      0.88283418	     -0.00053222	     -0.21600935	      0.00237747	      0.00051947	     22.11410689
      2.70678005	     -0.05787217	     -0.00091452	     -0.19906165	     -0.06181514	      0.88283503	     -0.00053176	     -0.21599680	      0.00235464	      0.00051390	     22.32932424
      2.70796744	     -0.05784907	     -0.00091432	     -0.19903843	     -0.06181236	      0.88283564	     -0.00053144	     -0.21598784	      0.00233808	      0.00050946	     22.29460544
      2.70915483	     -0.05782694	     -0.00091608	     -0.19901613	     -0.06180959	      0.88283624	     -0.00053113	     -0.21597896	      0.00232118	      0.00050461	     22.39457072
      2.71088484	     -0.05779541	     -0.00091737	     -0.19898439	     -0.06180560	      0.88283711	     -0.00053070	     -0.21596621	      0.00229629	      0.00049701	     22.47053760
      2.71234701	     -0.05777020	     -0.00091972	     -0.19895897	     -0.06180226	      0.88283783	     -0.00053036	     -0.21595560	      0.00227486	      0.00049008	     22.61221377
      2.71380918	     -0.05774520	     -0.00091988	     -0.19893380	     -0.06179895	      0.88283854	     -0.00053003	     -0.21594515	      0.00225330	      0.00048286	     22.63122671
      2.71527134	     -0.05772186	     -0.00092263	     -0.19891024	     -0.06179567	      0.88283924	     -0.00052971	     -0.21593485	      0.00223131	      0.00047529	     22.80605996
      2.71673351	     -0.05769811	     -0.00092182	     -0.19888635	     -0.06179242	      0.88283993	     -0.00052942	     -0.21592469	      0.00220931	      0.00046761	     22.78058475
      2.71797985	     -0.05767948	     -0.00092429	     -0.19886752	     -0.06178968	      0.88284051	     -0.00052918	     -0.21591615	      0.00219016	      0.00046089	     22.92927324
      2.71922618	     -0.05766052	     -0.00092435	     -0.19884843	     -0.06178696	      0.88284108	     -0.00052895	     -0.21590771	      0.00217099	      0.00045418	     22.95286137
      2.72081071	     -0.05763771	     -0.00092594	     -0.19882540	     -0.06178354	      0.88284179	     -0.00052867	     -0.21589712	      0.00214628	      0.00044560	     23.07878244
      2.72239525	     -0.05761488	     -0.00092523	     -0.19880241	     -0.06178016	      0.88284249	     -0.00052842	     -0.21588670	      0.00212147	      0.00043709	     23.08696913
      2.72364182	     -0.05759853	     -0.00092726	     -0.19878587	     -0.06177753	      0.88284303	     -0.00052823	     -0.21587861	      0.00210165	      0.00043037	     23.22577396
      2.72488840	     -0.05758177	     -0.00092706	     -0.19876897	     -0.06177492	      0.88284356	     -0.00052806	     -0.21587063	      0.00208187	      0.00042374	     23.24998718
      2.72650114	     -0.05756135	     -0.00092827	     -0.19874834	     -0.06177158	      0.88284424	     -0.00052785	     -0.21586045	      0.00205603	      0.00041520	     23.37302764
      2.72811389	     -0.05754055	     -0.00092689	     -0.19872738	     -0.06176829	      0.88284490	     -0.00052766	     -0.21585043	      0.00203021	      0.00040681	     23.37204095
      2.72930343	     -0.05752695	     -0.00092869	     -0.19871361	     -0.06176588	      0.88284538	     -0.00052754	     -0.21584314	      0.00201089	      0.00040063	     23.50244655
      2.73049297	     -0.05751275	     -0.00092826	     -0.19869928	     -0.06176350	      0.88284586	     -0.00052742	     -0.21583594	      0.00199165	      0.00039456	     23.52930819
      2.73219507	     -0.05749369	     -0.00092884	     -0.19868001	     -0.06176014	      0.88284652	     -0.00052728	     -0.21582579	      0.00196395	      0.00038597	     23.63936735
      2.73364960	     -0.05747725	     -0.00092775	     -0.19866342	     -0.06175730	      0.88284708	     -0.00052717	     -0.21581725	      0.00194029	      0.00037879	     23.65517476
      2.73510414	     -0.05746251	     -0.00092885	     -0.19864849	     -0.06175449	      0.88284762	     -0.00052708	     -0.21580883	      0.00191644	      0.00037168	     23.78541071
      2.73655867	     -0.05744677	     -0.00092697	     -0.19863262	     -0.06175172	      0.88284816	     -0.00052700	     -0.21580054	      0.00189269	      0.00036475	     23.76768738
      2.73801321	     -0.05743361	     -0.00092871	     -0.19861924	     -0.06174899	      0.88284868	     -0.00052695	     -0.21579237	      0.00186870	      0.00035788	     23.93650507
      2.73925313	     -0.05742077	     -0.00092661	     -0.19860631	     -0.06174668	      0.88284912	     -0.00052691	     -0.21578551	      0.00184840	      0.00035220	     23.88992077
      2.74049305	     -0.05740969	     -0.00092692	     -0.19859507	     -0.06174440	      0.88284956	     -0.00052688	     -0.21577873	      0.00182792	      0.00034656	     23.97226646
      2.74207193	     -0.05739497	     -0.00092549	     -0.19858019	     -0.06174154	      0.88285010	     -0.00052686	     -0.21577022	      0.00180185	      0.00033957	     23.99715256
      2.74365080	     -0.05738231	     -0.00092632	     -0.19856733	     -0.06173871	      0.88285063	     -0.00052686	     -0.21576184	      0.00177558	      0.00033270	     24.13556488
      2.74489289	     -0.05737100	     -0.00092405	     -0.19855592	     -0.06173652	      0.88285104	     -0.00052687	     -0.21575536	      0.00175497	      0.00032746	     24.09371112
      2.74613497	     -0.05736175	     -0.00092407	     -0.19854652	     -0.06173435	      0.88285144	     -0.00052690	     -0.21574895	      0.00173419	      0.00032227	     24.16330061
      2.74774107	     -0.05734965	     -0.00092232	     -0.19853426	     -0.06173159	      0.88285195	     -0.00052694	     -0.21574082	      0.00170733	      0.00031570	     24.17945594
      2.74934718	     -0.05734093	     -0.00092320	     -0.19852532	     -0.06172887	      0.88285246	     -0.00052701	     -0.21573286	      0.00168029	      0.00030914	     24.31675064
      2.75053333	     -0.05733318	     -0.00092067	     -0.19851749	     -0.06172689	      0.88285282	     -0.00052706	     -0.21572714	      0.00166043	      0.00030433	     24.26065671
      2.75171949	     -0.05732767	     -0.00092053	     -0.19851184	     -0.06172493	      0.88285318	     -0.00052713	     -0.21572152	      0.00164046	      0.00029945	     24.31237926
      2.75341367	     -0.05732031	     -0.00091878	     -0.19850431	     -0.06172218	      0.88285368	     -0.00052724	     -0.21571376	      0.00161201	      0.00029238	     24.33143639
      2.75486340	     -0.05731662	     -0.00091875	     -0.19850044	     -0.06171986	      0.88285410	     -0.00052735	     -0.21570735	      0.00158767	      0.00028609	     24.40735324
      2.75631314	     -0.05731281	     -0.00091619	     -0.19849652	     -0.06171757	      0.88285451	     -0.00052747	     -0.21570119	      0.00156355	      0.00027954	     24.38998404
      2.75776287	     -0.05731388	     -0.00091671	     -0.19849740	     -0.06171532	      0.88285491	     -0.00052761	     -0.21569529	      0.00153944	      0.00027256	     24.48614793
      2.75921260	     -0.05731441	     -0.00091318	     -0.19849783	     -0.06171311	      0.88285530	     -0.00052775	     -0.21568973	      0.00151566	      0.00026511	     24.43857779
      2.76044994	     -0.05732034	     -0.00091389	     -0.19850359	     -0.06171125	      0.88285562	     -0.00052789	     -0.21568526	      0.00149541	      0.00025821	     24.51226275
      2.76168728	     -0.05732576	     -0.00091182	     -0.19850892	     -0.06170941	      0.88285594	     -0.00052803	     -0.21568110	      0.00147549	      0.00025081	     24.50469437
      2.76326092	     -0.05733675	     -0.00091083	     -0.19851975	     -0.06170711	      0.88285632	     -0.00052822	     -0.21567625	      0.00145048	      0.00024048	     24.55776666
      2.76483456	     -0.05734784	     -0.00090696	     -0.19853076	     -0.06170484	      0.88285669	     -0.00052842	     -0.21567193	      0.00142606	      0.00022906	     24.53659572
      2.76607715	     -0.05736094	     -0.00090672	     -0.19854373	     -0.06170308	      0.88285697	     -0.00052859	     -0.21566887	      0.00140711	      0.00021913	     24.59678491
      2.76731975	     -0.05737315	     -0.00090377	     -0.19855589	     -0.06170135	      0.88285724	     -0.00052876	     -0.21566615	      0.00138865	      0.00020839	     24.58598230
      2.76891907	     -0.05739285	     -0.00090158	     -0.19857548	     -0.06169914	      0.88285756	     -0.00052899	     -0.21566311	      0.00136549	      0.00019325	     24.63068803
      2.77051840	     -0.05741209	     -0.00089632	     -0.19859469	     -0.06169698	      0.88285786	     -0.00052923	     -0.21566065	      0.00134322	      0.00017660	     24.59925424
      2.77170989	     -0.05743098	     -0.00089552	     -0.19861349	     -0.06169539	      0.88285806	     -0.00052942	     -0.21565916	      0.00132708	      0.00016313	     24.64851497
      2.77290139	     -0.05744872	     -0.00089212	     -0.19863121	     -0.06169381	      0.88285824	     -0.00052961	     -0.21565798	      0.00131153	      0.00014879	     24.63235175
      2.77458434	     -0.05747711	     -0.00088868	     -0.19865955	     -0.06169163	      0.88285848	     -0.00052989	     -0.21565683	      0.00129046	      0.00012699	     24.66008463
      2.77603462	     -0.05750115	     -0.00088388	     -0.19868360	     -0.06168977	      0.88285865	     -0.00053014	     -0.21565632	      0.00127329	      0.00010682	     24.62731190
      2.77748490	     -0.05752878	     -0.00088158	     -0.19871118	     -0.06168793	      0.88285879	     -0.00053040	     -0.21565620	      0.00125692	      0.00008540	     24.67821620
      2.77893518	     -0.05755416	     -0.00087593	     -0.19873662	     -0.06168612	      0.88285889	     -0.00053066	     -0.21565649	      0.00124157	      0.00006290	     24.61339803
      2.78038547	     -0.05758414	     -0.00087428	     -0.19876656	     -0.06168433	      0.88285897	     -0.00053093	     -0.21565713	      0.00122700	      0.00003933	     24.69310255
      2.78163210	     -0.05760651	     -0.00086889	     -0.19878899	     -0.06168281	      0.88285900	     -0.00053116	     -0.21565796	      0.00121536	      0.00001837	     24.60318519
      2.78287874	     -0.05763176	     -0.00086616	     -0.19881425	     -0.06168130	      0.88285901	     -0.00053141	     -0.21565900	      0.00120435	     -0.00000324	     24.62027167
      2.78444823	     -0.05766219	     -0.00086070	     -0.19884475	     -0.06167942	      0.88285899	     -0.00053172	     -0.21566061	      0.00119154	     -0.00003117	     24.56960193
      2.78601773	     -0.05769551	     -0.00085777	     -0.19887809	     -0.06167756	      0.88285891	     -0.00053204	     -0.21566251	      0.00117975	     -0.00005980	     24.62351828
      2.78727593	     -0.05771995	     -0.00085239	     -0.19890263	     -0.06167608	      0.88285882	     -0.00053229	     -0.21566426	      0.00117120	     -0.00008307	     24.52474287
      2.78853414	     -0.05774715	     -0.00084958	     -0.19892987	     -0.06167461	      0.88285871	     -0.00053256	     -0.21566616	      0.00116328	     -0.00010660	     24.53504913
      2.79012408	     -0.05778052	     -0.00084415	     -0.19896334	     -0.06167277	      0.88285851	     -0.00053290	     -0.21566882	      0.00115437	     -0.00013651	     24.46837683
      2.79171402	     -0.05781707	     -0.00084147	     -0.19899994	     -0.06167094	      0.88285827	     -0.00053324	     -0.21567172	      0.00114650	     -0.00016649	     24.52748625
      2.79292630	     -0.05784266	     -0.00083620	     -0.19902565	     -0.06166955	      0.88285806	     -0.00053350	     -0.21567412	      0.00114142	     -0.00018924	     24.40607872
      2.79413858	     -0.05787040	     -0.00083343	     -0.19905345	     -0.06166817	      0.88285781	     -0.00053377	     -0.21567665	      0.00113690	     -0.00021187	     24.40358720
      2.79580187	     -0.05790825	     -0.00082809	     -0.19909144	     -0.06166629	      0.88285743	     -0.00053414	     -0.21568039	      0.00113184	     -0.00024251	     24.32820560
      2.79746516	     -0.05794948	     -0.00082531	     -0.19913276	     -0.06166441	      0.88285701	     -0.00053452	     -0.21568441	      0.00112793	     -0.00027261	     24.38448673
      2.79863176	     -0.05797648	     -0.00082014	     -0.19915991	     -0.06166309	      0.88285668	     -0.00053479	     -0.21568744	      0.00112610	     -0.00029325	     24.24469448
      2.79979837	     -0.05800557	     -0.00081722	     -0.19918909	     -0.06166178	      0.88285632	     -0.00053505	     -0.21569061	      0.00112478	     -0.00031353	     24.23114557
      2.80156446	     -0.05804906	     -0.00081137	     -0.19923277	     -0.06165979	      0.88285574	     -0.00053546	     -0.21569568	      0.00112406	     -0.00034336	     24.14568668
      2.80303607	     -0.05808641	     -0.00080768	     -0.19927027	     -0.06165814	      0.88285522	     -0.00053580	     -0.21570014	      0.00112448	     -0.00036738	     24.14535894
      2.80450769	     -0.05812228	     -0.00080153	     -0.19930634	     -0.06165648	      0.88285466	     -0.00053614	     -0.21570481	      0.00112602	     -0.00039054	     24.02503416
      2.80597930	     -0.05816039	     -0.00079828	     -0.19934460	     -0.06165482	      0.88285407	     -0.00053648	     -0.21570966	      0.00112838	     -0.00041288	     24.06817383
      2.80729354	     -0.05819239	     -0.00079215	     -0.19937682	     -0.06165334	      0.88285351	     -0.00053679	     -0.21571417	      0.00113150	     -0.00043201	     23.92381325
      2.80860778	     -0.05822563	     -0.00078850	     -0.19941022	     -0.06165185	      0.88285293	     -0.00053709	     -0.21571879	      0.00113526	     -0.00045041	     23.93029531
      2.80992202	     -0.05825735	     -0.00078308	     -0.19944215	     -0.06165035	      0.88285233	     -0.00053739	     -0.21572353	      0.00113990	     -0.00046796	     23.83917837
      2.81161684	     -0.05829857	     -0.00077774	     -0.19948363	     -0.06164842	      0.88285152	     -0.00053778	     -0.21572977	      0.00114684	     -0.00048934	     23.83475739
      2.81295738	     -0.05832955	     -0.00077126	     -0.19951486	     -0.06164688	      0.88285085	     -0.00053809	     -0.21573480	      0.00115329	     -0.00050513	     23.68944190
      2.81429792	     -0.05836141	     -0.00076697	     -0.19954693	     -0.06164532	      0.88285017	     -0.00053839	     -0.21573989	      0.00116031	     -0.00051999	     23.68610830
      2.81563846	     -0.05839195	     -0.00076094	     -0.19957773	     -0.06164376	      0.88284946	     -0.00053869	     -0.21574504	      0.00116814	     -0.00053382	     23.57668441
      2.81731350	     -0.05842996	     -0.00075519	     -0.19961602	     -0.06164180	      0.88284855	     -0.00053906	     -0.21575153	      0.00117873	     -0.00054973	     23.57383376
      2.81863354	     -0.05845821	     -0.00074841	     -0.19964455	     -0.06164024	      0.88284782	     -0.00053935	     -0.21575668	      0.00118796	     -0.00056113	     23.41204197
      2.81995357	     -0.05848710	     -0.00074383	     -0.19967369	     -0.06163866	      0.88284707	     -0.00053964	     -0.21576185	      0.00119768	     -0.00057165	     23.40592993
      2.82127361	     -0.05851511	     -0.00073787	     -0.19970197	     -0.06163707	      0.88284631	     -0.00053992	     -0.21576705	      0.00120810	     -0.00058122	     23.29929021
      2.82302046	     -0.05855200	     -0.00073167	     -0.19973920	     -0.06163495	      0.88284528	     -0.00054029	     -0.21577393	      0.00122268	     -0.00059255	     23.29418381
      2.82433401	     -0.05857793	     -0.00072497	     -0.19976542	     -0.06163334	      0.88284450	     -0.00054056	     -0.21577910	      0.00123449	     -0.00060001	     23.13080763
      2.82564755	     -0.05860347	     -0.00072028	     -0.19979123	     -0.06163171	      0.88284371	     -0.00054083	     -0.21578423	      0.00124672	     -0.00060663	     23.12417836
      2.82723843	     -0.05863286	     -0.00071281	     -0.19982098	     -0.06162971	      0.88284274	     -0.00054115	     -0.21579036	      0.00126240	     -0.00061347	     22.97402607
      2.82866315	     -0.05865964	     -0.00070831	     -0.19984804	     -0.06162790	      0.88284186	     -0.00054142	     -0.21579577	      0.00127691	     -0.00061865	     22.99956951
      2.83008788	     -0.05868558	     -0.00070143	     -0.19987431	     -0.06162607	      0.88284098	     -0.00054170	     -0.21580114	      0.00129223	     -0.00062289	     22.81823514
      2.83151260	     -0.05871197	     -0.00069736	     -0.19990097	     -0.06162422	      0.88284009	     -0.00054196	     -0.21580646	      0.00130789	     -0.00062636	     22.85821770
      2.83293733	     -0.05873714	     -0.00069067	     -0.19992648	     -0.06162235	      0.88283919	     -0.00054222	     -0.21581174	      0.00132433	     -0.00062897	     22.66608289
      2.83436206	     -0.05876217	     -0.00068689	     -0.19995178	     -0.06162045	      0.88283829	     -0.00054248	     -0.21581695	      0.00134106	     -0.00063088	     22.71707962
      2.83578678	     -0.05878563	     -0.00068029	     -0.19997558	     -0.06161852	      0.88283739	     -0.00054272	     -0.21582209	      0.00135854	     -0.00063198	     22.51569333
      2.83721151	     -0.05880908	     -0.00067682	     -0.19999931	     -0.06161658	      0.88283649	     -0.00054296	     -0.21582713	      0.00137623	     -0.00063246	     22.57498658
      2.83863624	     -0.05883120	     -0.00067039	     -0.20002178	     -0.06161460	      0.88283559	     -0.00054319	     -0.21583207	      0.00139466	     -0.00063223	     22.36618961
      2.84006096	     -0.05885294	     -0.00066719	     -0.20004379	     -0.06161260	      0.88283469	     -0.00054341	     -0.21583690	      0.00141323	     -0.00063149	     22.43654973
      2.84148569	     -0.05887294	     -0.00066080	     -0.20006414	     -0.06161058	      0.88283379	     -0.00054362	     -0.21584161	      0.00143251	     -0.00063014	     22.22126635
      2.84291041	     -0.05889259	     -0.00065780	     -0.20008406	     -0.06160852	      0.88283290	     -0.00054383	     -0.21584616	      0.00145187	     -0.00062841	     22.29841467
      2.84433514	     -0.05891056	     -0.00065152	     -0.20010238	     -0.06160644	      0.88283200	     -0.00054402	     -0.21585057	      0.00147191	     -0.00062617	     22.07881873
      2.84575987	     -0.05892715	     -0.00064881	     -0.20011924	     -0.06160433	      0.88283111	     -0.00054421	     -0.21585478	      0.00149198	     -0.00062362	     22.17302903
      2.84718459	     -0.05894122	     -0.00064269	     -0.20013366	     -0.06160219	      0.88283023	     -0.00054439	     -0.21585877	      0.00151270	     -0.00062055	     21.95165173
      2.84860932	     -0.05895390	     -0.00064032	     -0.20014660	     -0.06160002	      0.88282934	     -0.00054456	     -0.21586249	      0.00153334	     -0.00061715	     22.05261544
      2.85003404	     -0.05896409	     -0.00063447	     -0.20015713	     -0.06159782	      0.88282847	     -0.00054471	     -0.21586593	      0.00155456	     -0.00061322	     21.82862080
      2.85145877	     -0.05897275	     -0.00063252	     -0.20016605	     -0.06159559	      0.88282760	     -0.00054486	     -0.21586903	      0.00157561	     -0.00060894	     21.93796799
      2.85288350	     -0.05897925	     -0.00062710	     -0.20017288	     -0.06159333	      0.88282673	     -0.00054500	     -0.21587180	      0.00159718	     -0.00060413	     21.71605352
      2.85430822	     -0.05898477	     -0.00062578	     -0.20017863	     -0.06159104	      0.88282588	     -0.00054513	     -0.21587422	      0.00161847	     -0.00059896	     21.83195757
      2.85573295	     -0.05898860	     -0.00062096	     -0.20018277	     -0.06158871	      0.88282503	     -0.00054525	     -0.21587629	      0.00164018	     -0.00059321	     21.61450926
      2.85715767	     -0.05899161	     -0.00062041	     -0.20018600	     -0.06158636	      0.88282419	     -0.00054536	     -0.21587802	      0.00166150	     -0.00058707	     21.73671540
      2.85858240	     -0.05899288	     -0.00061633	     -0.20018755	     -0.06158398	      0.88282335	     -0.00054546	     -0.21587941	      0.00168314	     -0.00058027	     21.53211491
      2.86000713	     -0.05899303	     -0.00061652	     -0.20018789	     -0.06158157	      0.88282253	     -0.00054555	     -0.21588044	      0.00170428	     -0.00057300	     21.66317396
      2.86143185	     -0.05899125	     -0.00061302	     -0.20018638	     -0.06157912	      0.88282172	     -0.00054563	     -0.21588111	      0.00172564	     -0.00056499	     21.46964176
      2.86285658	     -0.05898822	     -0.00061372	     -0.20018352	     -0.06157665	      0.88282092	     -0.00054570	     -0.21588142	      0.00174635	     -0.00055642	     21.60319634
      2.86428130	     -0.05898320	     -0.00061056	     -0.20017875	     -0.06157415	      0.88282014	     -0.00054575	     -0.21588135	      0.00176718	     -0.00054705	     21.41984768
      2.86556123	     -0.05897755	     -0.00061115	     -0.20017324	     -0.06157187	      0.88281944	     -0.00054579	     -0.21588097	      0.00178529	     -0.00053813	     21.50906335
      2.86684115	     -0.05897048	     -0.00060958	     -0.20016635	     -0.06156958	      0.88281876	     -0.00054582	     -0.21588028	      0.00180335	     -0.00052858	     21.43586328
      2.86840979	     -0.05896037	     -0.00060940	     -0.20015642	     -0.06156673	      0.88281794	     -0.00054585	     -0.21587902	      0.00182492	     -0.00051618	     21.48015377
      2.86997843	     -0.05894843	     -0.00060736	     -0.20014471	     -0.06156385	      0.88281714	     -0.00054585	     -0.21587731	      0.00184622	     -0.00050293	     21.38689722
      2.87128773	     -0.05893736	     -0.00060814	     -0.20013376	     -0.06156142	      0.88281649	     -0.00054585	     -0.21587556	      0.00186336	     -0.00049134	     21.47768332
      2.87259703	     -0.05892501	     -0.00060691	     -0.20012158	     -0.06155897	      0.88281585	     -0.00054583	     -0.21587350	      0.00188035	     -0.00047917	     21.42371486
      2.87390633	     -0.05891164	     -0.00060694	     -0.20010833	     -0.06155650	      0.88281523	     -0.00054581	     -0.21587115	      0.00189684	     -0.00046654	     21.46121803
      2.87570488	     -0.05889142	     -0.00060558	     -0.20008832	     -0.06155307	      0.88281441	     -0.00054575	     -0.21586746	      0.00191905	     -0.00044841	     21.42092870
      2.87703074	     -0.05887548	     -0.00060637	     -0.20007248	     -0.06155051	      0.88281383	     -0.00054569	     -0.21586440	      0.00193481	     -0.00043462	     21.51081835
      2.87835659	     -0.05885854	     -0.00060537	     -0.20005567	     -0.06154794	      0.88281326	     -0.00054562	     -0.21586107	      0.00195040	     -0.00042042	     21.47447733
      2.87995956	     -0.05883696	     -0.00060595	     -0.20003421	     -0.06154480	      0.88281260	     -0.00054552	     -0.21585670	      0.00196861	     -0.00040292	     21.56311598
      2.88137702	     -0.05881666	     -0.00060459	     -0.20001405	     -0.06154200	      0.88281204	     -0.00054541	     -0.21585253	      0.00198451	     -0.00038710	     21.50392956
      2.88279449	     -0.05879541	     -0.00060564	     -0.19999289	     -0.06153917	      0.88281150	     -0.00054530	     -0.21584807	      0.00199981	     -0.00037113	     21.61382355
      2.88421195	     -0.05877282	     -0.00060444	     -0.19997042	     -0.06153633	      0.88281099	     -0.00054516	     -0.21584334	      0.00201498	     -0.00035490	     21.55999913
      2.88562941	     -0.05874907	     -0.00060555	     -0.19994674	     -0.06153346	      0.88281050	     -0.00054501	     -0.21583833	      0.00202954	     -0.00033859	     21.67304118
      2.88704687	     -0.05872401	     -0.00060448	     -0.19992180	     -0.06153057	      0.88281003	     -0.00054485	     -0.21583305	      0.00204396	     -0.00032210	     21.62306169
      2.88846434	     -0.05869798	     -0.00060573	     -0.19989583	     -0.06152767	      0.88280958	     -0.00054467	     -0.21582748	      0.00205777	     -0.00030559	     21.73854135
      2.88988180	     -0.05867075	     -0.00060481	     -0.19986869	     -0.06152474	      0.88280916	     -0.00054448	     -0.21582165	      0.00207142	     -0.00028898	     21.68920411
      2.89129926	     -0.05864259	     -0.00060621	     -0.19984058	     -0.06152179	      0.88280876	     -0.00054427	     -0.21581555	      0.00208446	     -0.00027241	     21.80684826
      2.89271673	     -0.05861333	     -0.00060546	     -0.19981140	     -0.06151883	      0.88280839	     -0.00054405	     -0.21580918	      0.00209730	     -0.00025578	     21.75831824
      2.89413419	     -0.05858321	     -0.00060704	     -0.19978130	     -0.06151585	      0.88280804	     -0.00054382	     -0.21580256	      0.00210947	     -0.00023925	     21.87866433
      2.89555165	     -0.05855205	     -0.00060644	     -0.19975022	     -0.06151285	      0.88280771	     -0.00054357	     -0.21579568	      0.00212141	     -0.00022270	     21.82966009
      2.89696912	     -0.05852008	     -0.00060818	     -0.19971826	     -0.06150983	      0.88280741	     -0.00054331	     -0.21578854	      0.00213262	     -0.00020627	     21.95196362
      2.89838658	     -0.05848701	     -0.00060770	     -0.19968524	     -0.06150680	      0.88280713	     -0.00054303	     -0.21578116	      0.00214355	     -0.00018985	     21.90415584
      2.89980404	     -0.05845317	     -0.00060962	     -0.19965139	     -0.06150376	      0.88280687	     -0.00054275	     -0.21577353	      0.00215371	     -0.00017360	     22.03076709
      2.90122151	     -0.05841842	     -0.00060930	     -0.19961668	     -0.06150070	      0.88280663	     -0.00054244	     -0.21576565	      0.00216353	     -0.00015738	     21.98301471
      2.90263897	     -0.05838297	     -0.00061144	     -0.19958120	     -0.06149762	      0.88280642	     -0.00054213	     -0.21575754	      0.00217252	     -0.00014135	     22.11458934
      2.90405643	     -0.05834660	     -0.00061125	     -0.19954485	     -0.06149454	      0.88280623	     -0.00054180	     -0.21574920	      0.00218112	     -0.00012537	     22.06468975
      2.90547390	     -0.05830964	     -0.00061360	     -0.19950785	     -0.06149144	      0.88280607	     -0.00054145	     -0.21574063	      0.00218882	     -0.00010956	     22.20023672
      2.90689136	     -0.05827194	     -0.00061351	     -0.19947015	     -0.06148833	      0.88280592	     -0.00054110	     -0.21573185	      0.00219608	     -0.00009380	     22.14839322
      2.90830882	     -0.05823393	     -0.00061613	     -0.19943207	     -0.06148522	      0.88280580	     -0.00054073	     -0.21572285	      0.00220239	     -0.00007822	     22.28933306
      2.90972629	     -0.05819540	     -0.00061622	     -0.19939352	     -0.06148209	      0.88280570	     -0.00054035	     -0.21571366	      0.00220823	     -0.00006268	     22.23605454
      2.91114375	     -0.05815663	     -0.00061921	     -0.19935465	     -0.06147896	      0.88280562	     -0.00053996	     -0.21570427	      0.00221308	     -0.00004734	     22.38657939
      2.91256121	     -0.05811736	     -0.00061951	     -0.19931535	     -0.06147582	      0.88280557	     -0.00053955	     -0.21569470	      0.00221745	     -0.00003205	     22.32927212
      2.91397867	     -0.05807802	     -0.00062290	     -0.19927588	     -0.06147267	      0.88280553	     -0.00053913	     -0.21568495	      0.00222077	     -0.00001695	     22.48911529
      2.91539614	     -0.05803839	     -0.00062339	     -0.19923620	     -0.06146952	      0.88280552	     -0.00053870	     -0.21567504	      0.00222360	     -0.00000190	     22.42600600
      2.91681360	     -0.05799897	     -0.00062728	     -0.19919662	     -0.06146637	      0.88280553	     -0.00053826	     -0.21566498	      0.00222532	      0.00001293	     22.59868484
      2.91823106	     -0.05795967	     -0.00062804	     -0.19915724	     -0.06146321	      0.88280556	     -0.00053781	     -0.21565479	      0.00222655	      0.00002772	     22.52862786
      2.91964853	     -0.05792096	     -0.00063249	     -0.19911835	     -0.06146006	      0.88280560	     -0.00053735	     -0.21564448	      0.00222663	      0.00004225	     22.71631282
      2.92106599	     -0.05788244	     -0.00063344	     -0.19907973	     -0.06145690	      0.88280567	     -0.00053688	     -0.21563409	      0.00222623	      0.00005669	     22.63753030
      2.92233744	     -0.05784846	     -0.00063758	     -0.19904557	     -0.06145407	      0.88280576	     -0.00053645	     -0.21562469	      0.00222488	      0.00006937	     22.78904144
      2.92360890	     -0.05781482	     -0.00063960	     -0.19901179	     -0.06145124	      0.88280585	     -0.00053602	     -0.21561526	      0.00222305	      0.00008192	     22.78845902
      2.92515042	     -0.05777484	     -0.00064384	     -0.19897159	     -0.06144782	      0.88280599	     -0.00053548	     -0.21560377	      0.00221978	      0.00009680	     22.91417665
      2.92669195	     -0.05773567	     -0.00064620	     -0.19893224	     -0.06144440	      0.88280615	     -0.00053493	     -0.21559226	      0.00221570	      0.00011137	     22.90172466
      2.92798068	     -0.05770375	     -0.00065065	     -0.19890010	     -0.06144155	      0.88280630	     -0.00053446	     -0.21558264	      0.00221131	      0.00012319	     23.05417337
      2.92926941	     -0.05767226	     -0.00065304	     -0.19886844	     -0.06143870	      0.88280647	     -0.00053398	     -0.21557304	      0.00220641	      0.00013476	     23.06428067
      2.93081782	     -0.05763542	     -0.00065764	     -0.19883134	     -0.06143529	      0.88280669	     -0.00053340	     -0.21556154	      0.00219947	      0.00014817	     23.20656175
      2.93236624	     -0.05759954	     -0.00066001	     -0.19879526	     -0.06143189	      0.88280693	     -0.00053282	     -0.21555011	      0.00219178	      0.00016112	     23.19450518
      2.93360509	     -0.05757186	     -0.00066448	     -0.19876734	     -0.06142918	      0.88280713	     -0.00053234	     -0.21554102	      0.00218471	      0.00017100	     23.35562434
      2.93484394	     -0.05754489	     -0.00066698	     -0.19874018	     -0.06142648	      0.88280735	     -0.00053186	     -0.21553201	      0.00217724	      0.00018054	     23.38061285
      2.93645143	     -0.05751127	     -0.00067169	     -0.19870626	     -0.06142299	      0.88280765	     -0.00053123	     -0.21552043	      0.00216660	      0.00019227	     23.52549384
      2.93805892	     -0.05747884	     -0.00067430	     -0.19867359	     -0.06141951	      0.88280797	     -0.00053059	     -0.21550902	      0.00215528	      0.00020335	     23.52521592
      2.93925452	     -0.05745572	     -0.00067879	     -0.19865021	     -0.06141694	      0.88280821	     -0.00053011	     -0.21550064	      0.00214609	      0.00021103	     23.69155503
      2.94045011	     -0.05743302	     -0.00068143	     -0.19862730	     -0.06141438	      0.88280847	     -0.00052963	     -0.21549237	      0.00213665	      0.00021834	     23.72771427
      2.94213242	     -0.05740252	     -0.00068642	     -0.19859648	     -0.06141080	      0.88280885	     -0.00052894	     -0.21548092	      0.00212258	      0.00022788	     23.87436963
      2.94364366	     -0.05737618	     -0.00068939	     -0.19856988	     -0.06140760	      0.88280920	     -0.00052832	     -0.21547083	      0.00210947	      0.00023576	     23.89311523
      2.94515489	     -0.05735102	     -0.00069514	     -0.19854439	     -0.06140442	      0.88280956	     -0.00052770	     -0.21546093	      0.00209560	      0.00024287	     24.13371760
      2.94636165	     -0.05733142	     -0.00069688	     -0.19852458	     -0.06140190	      0.88280986	     -0.00052720	     -0.21545316	      0.00208444	      0.00024814	     24.08134870
      2.94756842	     -0.05731252	     -0.00070067	     -0.19850544	     -0.06139939	      0.88281016	     -0.00052670	     -0.21544550	      0.00207281	      0.00025292	     24.19928633
      2.94920123	     -0.05728785	     -0.00070454	     -0.19848046	     -0.06139602	      0.88281058	     -0.00052601	     -0.21543533	      0.00205678	      0.00025877	     24.26048593
      2.95083405	     -0.05726443	     -0.00071046	     -0.19845668	     -0.06139267	      0.88281100	     -0.00052533	     -0.21542536	      0.00204013	      0.00026381	     24.49399579
      2.95201717	     -0.05724796	     -0.00071228	     -0.19844001	     -0.06139027	      0.88281132	     -0.00052483	     -0.21541826	      0.00202801	      0.00026708	     24.43993264
      2.95320030	     -0.05723217	     -0.00071600	     -0.19842398	     -0.06138788	      0.88281163	     -0.00052434	     -0.21541127	      0.00201552	      0.00026993	     24.54795796
      2.95489927	     -0.05721050	     -0.00072023	     -0.19840198	     -0.06138447	      0.88281210	     -0.00052362	     -0.21540141	      0.00199735	      0.00027345	     24.61257536
      2.95634036	     -0.05719331	     -0.00072515	     -0.19838449	     -0.06138160	      0.88281249	     -0.00052302	     -0.21539322	      0.00198152	      0.00027585	     24.76816248
      2.95778145	     -0.05717700	     -0.00072814	     -0.19836790	     -0.06137876	      0.88281289	     -0.00052241	     -0.21538519	      0.00196561	      0.00027782	     24.76709653
      2.95922253	     -0.05716180	     -0.00073359	     -0.19835238	     -0.06137594	      0.88281329	     -0.00052181	     -0.21537733	      0.00194926	      0.00027925	     24.96107377
      2.96066362	     -0.05714729	     -0.00073600	     -0.19833762	     -0.06137314	      0.88281370	     -0.00052121	     -0.21536963	      0.00193295	      0.00028033	     24.90941210
      2.96192036	     -0.05713551	     -0.00074100	     -0.19832556	     -0.06137072	      0.88281405	     -0.00052069	     -0.21536306	      0.00191832	      0.00028087	     25.08353648
      2.96317710	     -0.05712416	     -0.00074384	     -0.19831397	     -0.06136832	      0.88281440	     -0.00052017	     -0.21535660	      0.00190374	      0.00028119	     25.08808600
      2.96471500	     -0.05711116	     -0.00074890	     -0.19830065	     -0.06136540	      0.88281483	     -0.00051953	     -0.21534886	      0.00188558	      0.00028122	     25.22543241
      2.96625289	     -0.05709889	     -0.00075189	     -0.19828810	     -0.06136252	      0.88281527	     -0.00051891	     -0.21534131	      0.00186742	      0.00028100	     25.19837011
      2.96751057	     -0.05708968	     -0.00075675	     -0.19827861	     -0.06136018	      0.88281562	     -0.00051840	     -0.21533526	      0.00185224	      0.00028055	     25.35645402
      2.96876825	     -0.05708087	     -0.00075958	     -0.19826956	     -0.06135786	      0.88281597	     -0.00051789	     -0.21532932	      0.00183712	      0.00028001	     25.35401824
      2.97032807	     -0.05707071	     -0.00076461	     -0.19825908	     -0.06135501	      0.88281641	     -0.00051727	     -0.21532212	      0.00181812	      0.00027911	     25.48122595
      2.97188789	     -0.05706100	     -0.00076738	     -0.19824910	     -0.06135219	      0.88281684	     -0.00051665	     -0.21531509	      0.00179918	      0.00027812	     25.43312594
      2.97309951	     -0.05705407	     -0.00077205	     -0.19824190	     -0.06135001	      0.88281718	     -0.00051618	     -0.21530973	      0.00178418	      0.00027720	     25.58262943
      2.97431113	     -0.05704736	     -0.00077473	     -0.19823498	     -0.06134786	      0.88281751	     -0.00051571	     -0.21530447	      0.00176925	      0.00027627	     25.57909600
      2.97593621	     -0.05703912	     -0.00077962	     -0.19822641	     -0.06134500	      0.88281796	     -0.00051509	     -0.21529757	      0.00174898	      0.00027496	     25.68427867
      2.97756130	     -0.05703141	     -0.00078234	     -0.19821843	     -0.06134218	      0.88281841	     -0.00051448	     -0.21529083	      0.00172872	      0.00027366	     25.62383758
      2.97872597	     -0.05702653	     -0.00078683	     -0.19821330	     -0.06134017	      0.88281873	     -0.00051405	     -0.21528610	      0.00171388	      0.00027265	     25.76281086
      2.97989064	     -0.05702184	     -0.00078940	     -0.19820840	     -0.06133819	      0.88281904	     -0.00051362	     -0.21528146	      0.00169912	      0.00027170	     25.75882216
      2.98160714	     -0.05701557	     -0.00079423	     -0.19820179	     -0.06133529	      0.88281951	     -0.00051300	     -0.21527478	      0.00167711	      0.00027028	     25.84464417
      2.98305179	     -0.05701062	     -0.00079702	     -0.19819660	     -0.06133288	      0.88281990	     -0.00051248	     -0.21526929	      0.00165853	      0.00026915	     25.81181502
      2.98449644	     -0.05700621	     -0.00080167	     -0.19819190	     -0.06133050	      0.88282029	     -0.00051198	     -0.21526393	      0.00163965	      0.00026800	     25.93817565
      2.98594109	     -0.05700196	     -0.00080376	     -0.19818741	     -0.06132814	      0.88282067	     -0.00051149	     -0.21525868	      0.00162082	      0.00026695	     25.85441039
      2.98738575	     -0.05699798	     -0.00080915	     -0.19818313	     -0.06132581	      0.88282106	     -0.00051100	     -0.21525356	      0.00160158	      0.00026588	     26.04275985
      2.98861012	     -0.05699495	     -0.00081061	     -0.19817991	     -0.06132386	      0.88282138	     -0.00051060	     -0.21524933	      0.00158536	      0.00026513	     25.92451978
      2.98983450	     -0.05699250	     -0.00081415	     -0.19817722	     -0.06132193	      0.88282171	     -0.00051020	     -0.21524520	      0.00156884	      0.00026438	     25.99545576
      2.99140708	     -0.05698977	     -0.00081721	     -0.19817422	     -0.06131948	      0.88282212	     -0.00050971	     -0.21524004	      0.00154756	      0.00026354	     25.96753858
      2.99297966	     -0.05698793	     -0.00082221	     -0.19817207	     -0.06131706	      0.88282254	     -0.00050922	     -0.21523504	      0.00152594	      0.00026273	     26.11176205
      2.99420754	     -0.05698692	     -0.00082367	     -0.19817088	     -0.06131520	      0.88282286	     -0.00050886	     -0.21523126	      0.00150911	      0.00026221	     26.00085352
      2.99543542	     -0.05698682	     -0.00082707	     -0.19817054	     -0.06131336	      0.88282318	     -0.00050850	     -0.21522758	      0.00149201	      0.00026166	     26.06100992
      2.99703617	     -0.05698754	     -0.00083002	     -0.19817099	     -0.06131099	      0.88282360	     -0.00050804	     -0.21522297	      0.00146969	      0.00026096	     26.02208624
      2.99863693	     -0.05698962	     -0.00083508	     -0.19817276	     -0.06130865	      0.88282401	     -0.00050761	     -0.21521858	      0.00144707	      0.00026013	     26.17893173
      2.99980943	     -0.05699155	     -0.00083611	     -0.19817452	     -0.06130697	      0.88282432	     -0.00050729	     -0.21521550	      0.00143064	      0.00025951	     26.04722015
      3.00098193	     -0.05699437	     -0.00083901	     -0.19817713	     -0.06130530	      0.88282462	     -0.00050699	     -0.21521254	      0.00141404	      0.00025872	     26.09017761
      3.00267417	     -0.05699975	     -0.00084195	     -0.19818223	     -0.06130293	      0.88282506	     -0.00050657	     -0.21520851	      0.00139010	      0.00025737	     26.05577291
      3.00411656	     -0.05700622	     -0.00084568	     -0.19818844	     -0.06130094	      0.88282543	     -0.00050623	     -0.21520531	      0.00136955	      0.00025588	     26.13179160
      3.00555896	     -0.05701472	     -0.00084740	     -0.19819672	     -0.06129897	      0.88282580	     -0.00050590	     -0.21520237	      0.00134916	      0.00025404	     26.03703120
      3.00700136	     -0.05702608	     -0.00085165	     -0.19820781	     -0.06129704	      0.88282616	     -0.00050558	     -0.21519973	      0.00132859	      0.00025165	     26.15875405
      3.00844376	     -0.05703939	     -0.00085254	     -0.19822094	     -0.06129514	      0.88282652	     -0.00050528	     -0.21519744	      0.00130836	      0.00024873	     26.00032261
      3.00966732	     -0.05705282	     -0.00085626	     -0.19823414	     -0.06129355	      0.88282683	     -0.00050504	     -0.21519580	      0.00129106	      0.00024563	     26.11023459
      3.01089087	     -0.05706729	     -0.00085770	     -0.19824844	     -0.06129198	      0.88282712	     -0.00050480	     -0.21519443	      0.00127404	      0.00024202	     26.04441228
      3.01246383	     -0.05708769	     -0.00086078	     -0.19826860	     -0.06129000	      0.88282750	     -0.00050452	     -0.21519308	      0.00125229	      0.00023645	     26.09079449
      3.01403679	     -0.05710975	     -0.00086161	     -0.19829048	     -0.06128804	      0.88282787	     -0.00050425	     -0.21519218	      0.00123098	      0.00022988	     25.96190106
      3.01526872	     -0.05712899	     -0.00086452	     -0.19830952	     -0.06128654	      0.88282815	     -0.00050406	     -0.21519181	      0.00121434	      0.00022387	     26.05705933
      3.01650064	     -0.05714921	     -0.00086529	     -0.19832960	     -0.06128505	      0.88282842	     -0.00050387	     -0.21519174	      0.00119811	      0.00021717	     25.98024808
      3.01809913	     -0.05717759	     -0.00086751	     -0.19835778	     -0.06128315	      0.88282876	     -0.00050365	     -0.21519209	      0.00117735	      0.00020726	     26.01324508
      3.01969763	     -0.05720727	     -0.00086725	     -0.19838732	     -0.06128129	      0.88282908	     -0.00050345	     -0.21519295	      0.00115734	      0.00019602	     25.85049810
      3.02087870	     -0.05723026	     -0.00086955	     -0.19841016	     -0.06127993	      0.88282931	     -0.00050331	     -0.21519389	      0.00114278	      0.00018674	     25.95233306
      3.02205977	     -0.05725339	     -0.00086983	     -0.19843319	     -0.06127859	      0.88282952	     -0.00050319	     -0.21519508	      0.00112877	      0.00017675	     25.88293992
      3.02374547	     -0.05728748	     -0.00087134	     -0.19846712	     -0.06127670	      0.88282981	     -0.00050303	     -0.21519719	      0.00110941	      0.00016121	     25.89874591
      3.02519315	     -0.05731735	     -0.00087126	     -0.19849689	     -0.06127511	      0.88283003	     -0.00050291	     -0.21519936	      0.00109355	      0.00014678	     25.78121286
      3.02664083	     -0.05734844	     -0.00087319	     -0.19852783	     -0.06127353	      0.88283023	     -0.00050281	     -0.21520185	      0.00107819	      0.00013131	     25.85977487
      3.02808851	     -0.05738008	     -0.00087251	     -0.19855941	     -0.06127198	      0.88283041	     -0.00050273	     -0.21520466	      0.00106373	      0.00011500	     25.68438205
      3.02953619	     -0.05741314	     -0.00087515	     -0.19859233	     -0.06127045	      0.88283056	     -0.00050267	     -0.21520778	      0.00104973	      0.00009778	     25.83263889
      3.03076905	     -0.05744146	     -0.00087424	     -0.19862060	     -0.06126917	      0.88283068	     -0.00050264	     -0.21521068	      0.00103864	      0.00008260	     25.64049552
      3.03200191	     -0.05747077	     -0.00087546	     -0.19864983	     -0.06126789	      0.88283077	     -0.00050261	     -0.21521379	      0.00102792	      0.00006689	     25.66527752
      3.03357999	     -0.05750852	     -0.00087536	     -0.19868753	     -0.06126628	      0.88283086	     -0.00050260	     -0.21521807	      0.00101514	      0.00004617	     25.56020097
      3.03515807	     -0.05754729	     -0.00087715	     -0.19872621	     -0.06126469	      0.88283091	     -0.00050262	     -0.21522266	      0.00100316	      0.00002481	     25.64989371
      3.03640467	     -0.05757783	     -0.00087601	     -0.19875674	     -0.06126344	      0.88283093	     -0.00050265	     -0.21522651	      0.00099457	      0.00000767	     25.47972285
      3.03765126	     -0.05760915	     -0.00087682	     -0.19878801	     -0.06126221	      0.88283093	     -0.00050269	     -0.21523053	      0.00098641	     -0.00000972	     25.49965778
      3.03925139	     -0.05764943	     -0.00087613	     -0.19882828	     -0.06126064	      0.88283090	     -0.00050276	     -0.21523595	      0.00097692	     -0.00003220	     25.39237016
      3.04085153	     -0.05769036	     -0.00087734	     -0.19886917	     -0.06125908	      0.88283083	     -0.00050286	     -0.21524163	      0.00096823	     -0.00005485	     25.48946088
      3.04205048	     -0.05772028	     -0.00087533	     -0.19889914	     -0.06125792	      0.88283075	     -0.00050295	     -0.21524604	      0.00096256	     -0.00007179	     25.31112065
      3.04324944	     -0.05775049	     -0.00087516	     -0.19892936	     -0.06125677	      0.88283066	     -0.00050305	     -0.21525056	      0.00095732	     -0.00008874	     25.31734172
      3.04493074	     -0.05779218	     -0.00087341	     -0.19897111	     -0.06125517	      0.88283049	     -0.00050321	     -0.21525707	      0.00095105	     -0.00011233	     25.22546493
      3.04661204	     -0.05783407	     -0.00087359	     -0.19901302	     -0.06125357	      0.88283028	     -0.00050340	     -0.21526374	      0.00094576	     -0.00013566	     25.33002449
      3.04776361	     -0.05786204	     -0.00087085	     -0.19904109	     -0.06125249	      0.88283011	     -0.00050355	     -0.21526841	      0.00094299	     -0.00015133	     25.14809586
      3.04891518	     -0.05789061	     -0.00086997	     -0.19906972	     -0.06125140	      0.88282993	     -0.00050371	     -0.21527314	      0.00094059	     -0.00016681	     25.14357589
      3.05071258	     -0.05793487	     -0.00086731	     -0.19911410	     -0.06124971	      0.88282961	     -0.00050398	     -0.21528068	      0.00093796	     -0.00019042	     25.05650476
      3.05218923	     -0.05797140	     -0.00086605	     -0.19915072	     -0.06124833	      0.88282931	     -0.00050422	     -0.21528699	      0.00093663	     -0.00020932	     25.08020042
      3.05366589	     -0.05800685	     -0.00086261	     -0.19918632	     -0.06124695	      0.88282899	     -0.00050449	     -0.21529340	      0.00093630	     -0.00022766	     24.95335839
      3.05514254	     -0.05804278	     -0.00086174	     -0.19922235	     -0.06124556	      0.88282864	     -0.00050478	     -0.21529988	      0.00093663	     -0.00024548	     25.04277445
      3.05644935	     -0.05807365	     -0.00085806	     -0.19925339	     -0.06124434	      0.88282831	     -0.00050505	     -0.21530568	      0.00093780	     -0.00026065	     24.88924812
      3.05775615	     -0.05810532	     -0.00085663	     -0.19928516	     -0.06124311	      0.88282796	     -0.00050533	     -0.21531155	      0.00093943	     -0.00027535	     24.92249456
      3.05906295	     -0.05813662	     -0.00085366	     -0.19931662	     -0.06124188	      0.88282759	     -0.00050563	     -0.21531749	      0.00094178	     -0.00028947	     24.84532355
      3.06078478	     -0.05817815	     -0.00085101	     -0.19935835	     -0.06124026	      0.88282708	     -0.00050605	     -0.21532541	      0.00094572	     -0.00030727	     24.88006483
      3.06212168	     -0.05820919	     -0.00084678	     -0.19938959	     -0.06123899	      0.88282666	     -0.00050640	     -0.21533164	      0.00094970	     -0.00032039	     24.74895226
      3.06345859	     -0.05824009	     -0.00084446	     -0.19942066	     -0.06123772	      0.88282622	     -0.00050676	     -0.21533790	      0.00095422	     -0.00033298	     24.78504816
      3.06479549	     -0.05826916	     -0.00084067	     -0.19944994	     -0.06123644	      0.88282577	     -0.00050714	     -0.21534417	      0.00095953	     -0.00034493	     24.70916099
      3.06649276	     -0.05830611	     -0.00083756	     -0.19948713	     -0.06123481	      0.88282517	     -0.00050764	     -0.21535215	      0.00096714	     -0.00035923	     24.75645116
      3.06780871	     -0.05833296	     -0.00083292	     -0.19951422	     -0.06123353	      0.88282469	     -0.00050804	     -0.21535834	      0.00097396	     -0.00036959	     24.62827256
      3.06912466	     -0.05835970	     -0.00083026	     -0.19954117	     -0.06123224	      0.88282420	     -0.00050846	     -0.21536449	      0.00098134	     -0.00037938	     24.66049149
      3.07044061	     -0.05838529	     -0.00082626	     -0.19956700	     -0.06123095	      0.88282369	     -0.00050890	     -0.21537060	      0.00098949	     -0.00038852	     24.59543427
      3.07221392	     -0.05841985	     -0.00082254	     -0.19960186	     -0.06122918	      0.88282299	     -0.00050951	     -0.21537875	      0.00100146	     -0.00039985	     24.63470876
      3.07352404	     -0.05844420	     -0.00081774	     -0.19962648	     -0.06122786	      0.88282246	     -0.00050997	     -0.21538473	      0.00101122	     -0.00040744	     24.50689288
      3.07483417	     -0.05846900	     -0.00081487	     -0.19965151	     -0.06122653	      0.88282193	     -0.00051046	     -0.21539067	      0.00102147	     -0.00041446	     24.52623328
      3.07643917	     -0.05849796	     -0.00080938	     -0.19968083	     -0.06122488	      0.88282125	     -0.00051106	     -0.21539787	      0.00103505	     -0.00042224	     24.42180223
      3.07786747	     -0.05852370	     -0.00080647	     -0.19970683	     -0.06122339	      0.88282065	     -0.00051162	     -0.21540421	      0.00104783	     -0.00042853	     24.47809149
      3.07929576	     -0.05854704	     -0.00080082	     -0.19973051	     -0.06122189	      0.88282003	     -0.00051220	     -0.21541046	      0.00106158	     -0.00043415	     24.35118707
      3.08072406	     -0.05857052	     -0.00079786	     -0.19975427	     -0.06122036	      0.88281941	     -0.00051279	     -0.21541657	      0.00107589	     -0.00043920	     24.41403421
      3.08215235	     -0.05859168	     -0.00079191	     -0.19977580	     -0.06121881	      0.88281878	     -0.00051339	     -0.21542255	      0.00109110	     -0.00044360	     24.27747628
      3.08358064	     -0.05861301	     -0.00078895	     -0.19979743	     -0.06121724	      0.88281814	     -0.00051401	     -0.21542838	      0.00110678	     -0.00044747	     24.34430612
      3.08500894	     -0.05863196	     -0.00078276	     -0.19981676	     -0.06121565	      0.88281750	     -0.00051464	     -0.21543406	      0.00112330	     -0.00045072	     24.19891750
      3.08643723	     -0.05865136	     -0.00077984	     -0.19983647	     -0.06121403	      0.88281685	     -0.00051529	     -0.21543956	      0.00114022	     -0.00045351	     24.27221146
      3.08786552	     -0.05866773	     -0.00077336	     -0.19985324	     -0.06121239	      0.88281620	     -0.00051596	     -0.21544488	      0.00115798	     -0.00045574	     24.11958386
      3.08929382	     -0.05868437	     -0.00077041	     -0.19987020	     -0.06121073	      0.88281555	     -0.00051663	     -0.21544997	      0.00117610	     -0.00045758	     24.19999561
      3.09072211	     -0.05869724	     -0.00076365	     -0.19988348	     -0.06120903	      0.88281490	     -0.00051732	     -0.21545483	      0.00119503	     -0.00045889	     24.04658827
      3.09215041	     -0.05871019	     -0.00076078	     -0.19989676	     -0.06120731	      0.88281424	     -0.00051803	     -0.21545940	      0.00121422	     -0.00045980	     24.13642931
      3.09357870	     -0.05871882	     -0.00075380	     -0.19990582	     -0.06120556	      0.88281358	     -0.00051874	     -0.21546365	      0.00123413	     -0.00046011	     23.98003088
      3.09500699	     -0.05872755	     -0.00075089	     -0.19991488	     -0.06120379	      0.88281293	     -0.00051947	     -0.21546755	      0.00125419	     -0.00045997	     24.06928427
      3.09643529	     -0.05873192	     -0.00074363	     -0.19991970	     -0.06120198	      0.88281227	     -0.00052021	     -0.21547108	      0.00127491	     -0.00045926	     23.90789528
      3.09786358	     -0.05873685	     -0.00074081	     -0.19992496	     -0.06120015	      0.88281161	     -0.00052096	     -0.21547420	      0.00129570	     -0.00045813	     24.00425570
      3.09914833	     -0.05873764	     -0.00073456	     -0.19992614	     -0.06119847	      0.88281103	     -0.00052165	     -0.21547668	      0.00131491	     -0.00045664	     23.86865571
      3.10043307	     -0.05873842	     -0.00073101	     -0.19992725	     -0.06119677	      0.88281044	     -0.00052234	     -0.21547881	      0.00133418	     -0.00045479	     23.88934991
      3.10199684	     -0.05873624	     -0.00072491	     -0.19992552	     -0.06119466	      0.88280973	     -0.00052320	     -0.21548095	      0.00135805	     -0.00045191	     23.81719773
      3.10356061	     -0.05873302	     -0.00072119	     -0.19992269	     -0.06119252	      0.88280903	     -0.00052406	     -0.21548256	      0.00138205	     -0.00044840	     23.87331107
      3.10487444	     -0.05872686	     -0.00071529	     -0.19991692	     -0.06119069	      0.88280844	     -0.00052480	     -0.21548350	      0.00140255	     -0.00044486	     23.76345234
      3.10618827	     -0.05872043	     -0.00071183	     -0.19991083	     -0.06118883	      0.88280786	     -0.00052555	     -0.21548404	      0.00142298	     -0.00044084	     23.78329246
      3.10750209	     -0.05871160	     -0.00070693	     -0.19990236	     -0.06118695	      0.88280728	     -0.00052630	     -0.21548420	      0.00144356	     -0.00043628	     23.73282220
      3.10928862	     -0.05869841	     -0.00070201	     -0.19988964	     -0.06118435	      0.88280651	     -0.00052734	     -0.21548377	      0.00147149	     -0.00042929	     23.75461345
      3.11061998	     -0.05868590	     -0.00069631	     -0.19987751	     -0.06118237	      0.88280594	     -0.00052811	     -0.21548300	      0.00149242	     -0.00042343	     23.66563555
      3.11195133	     -0.05867354	     -0.00069283	     -0.19986548	     -0.06118037	      0.88280538	     -0.00052890	     -0.21548184	      0.00151318	     -0.00041712	     23.68180565
      3.11354963	     -0.05865592	     -0.00068665	     -0.19984831	     -0.06117793	      0.88280472	     -0.00052985	     -0.21547996	      0.00153812	     -0.00040885	     23.61454582
      3.11496968	     -0.05864013	     -0.00068349	     -0.19983285	     -0.06117574	      0.88280415	     -0.00053070	     -0.21547784	      0.00156003	     -0.00040099	     23.65642441
      3.11638973	     -0.05862118	     -0.00067759	     -0.19981430	     -0.06117350	      0.88280358	     -0.00053155	     -0.21547531	      0.00158198	     -0.00039258	     23.57597560
      3.11780978	     -0.05860227	     -0.00067438	     -0.19979572	     -0.06117124	      0.88280303	     -0.00053241	     -0.21547235	      0.00160361	     -0.00038375	     23.61741541
      3.11922982	     -0.05858016	     -0.00066847	     -0.19977400	     -0.06116895	      0.88280249	     -0.00053327	     -0.21546898	      0.00162521	     -0.00037443	     23.54114941
      3.12064987	     -0.05855810	     -0.00066522	     -0.19975226	     -0.06116663	      0.88280197	     -0.00053413	     -0.21546519	      0.00164642	     -0.00036475	     23.58332780
      3.12206992	     -0.05853296	     -0.00065932	     -0.19972750	     -0.06116427	      0.88280146	     -0.00053500	     -0.21546098	      0.00166752	     -0.00035463	     23.50960628
      3.12348997	     -0.05850796	     -0.00065606	     -0.19970281	     -0.06116189	      0.88280096	     -0.00053586	     -0.21545636	      0.00168815	     -0.00034420	     23.55316388
      3.12491002	     -0.05848001	     -0.00065018	     -0.19967523	     -0.06115948	      0.88280048	     -0.00053673	     -0.21545134	      0.00170861	     -0.00033339	     23.48190932
      3.12633006	     -0.05845244	     -0.00064696	     -0.19964796	     -0.06115704	      0.88280002	     -0.00053760	     -0.21544591	      0.00172851	     -0.00032233	     23.52624181
      3.12775011	     -0.05842222	     -0.00064115	     -0.19961810	     -0.06115457	      0.88279957	     -0.00053847	     -0.21544011	      0.00174817	     -0.00031097	     23.45606531
      3.12917016	     -0.05839256	     -0.00063802	     -0.19958872	     -0.06115207	      0.88279913	     -0.00053935	     -0.21543393	      0.00176724	     -0.00029946	     23.50396380
      3.13059021	     -0.05836030	     -0.00063228	     -0.19955680	     -0.06114955	      0.88279872	     -0.00054021	     -0.21542741	      0.00178603	     -0.00028773	     23.43461653
      3.13201026	     -0.05832845	     -0.00062923	     -0.19952521	     -0.06114700	      0.88279832	     -0.00054108	     -0.21542053	      0.00180419	     -0.00027593	     23.48791057
      3.13343031	     -0.05829375	     -0.00062349	     -0.19949084	     -0.06114443	      0.88279793	     -0.00054195	     -0.21541332	      0.00182202	     -0.00026400	     23.42118619
      3.13485035	     -0.05825937	     -0.00062052	     -0.19945671	     -0.06114183	      0.88279757	     -0.00054282	     -0.21540576	      0.00183918	     -0.00025209	     23.48349594
      3.13627040	     -0.05822242	     -0.00061482	     -0.19942007	     -0.06113920	      0.88279722	     -0.00054368	     -0.21539787	      0.00185598	     -0.00024013	     23.41882151
      3.13769045	     -0.05818612	     -0.00061200	     -0.19938399	     -0.06113656	      0.88279688	     -0.00054454	     -0.21538964	      0.00187203	     -0.00022828	     23.48951253
      3.13911050	     -0.05814743	     -0.00060637	     -0.19934559	     -0.06113389	      0.88279657	     -0.00054539	     -0.21538110	      0.00188769	     -0.00021647	     23.42651155
      3.14053055	     -0.05810956	     -0.00060377	     -0.19930793	     -0.06113120	      0.88279627	     -0.00054624	     -0.21537224	      0.00190259	     -0.00020486	     23.50808773
      3.14195059	     -0.05806929	     -0.00059821	     -0.19926793	     -0.06112848	      0.88279599	     -0.00054709	     -0.21536310	      0.00191711	     -0.00019336	     23.44591681
      3.14337064	     -0.05802970	     -0.00059586	     -0.19922852	     -0.06112575	      0.88279572	     -0.00054793	     -0.21535366	      0.00193085	     -0.00018209	     23.54060805
      3.14479069	     -0.05798757	     -0.00059035	     -0.19918664	     -0.06112300	      0.88279547	     -0.00054876	     -0.21534394	      0.00194419	     -0.00017097	     23.47927831
      3.14621074	     -0.05794615	     -0.00058829	     -0.19914538	     -0.06112023	      0.88279523	     -0.00054959	     -0.21533392	      0.00195666	     -0.00016013	     23.59041119
[truncated: 249,646 more chars]
