# Supplementary material for: A Neural Controller Model Considering the Vestibulospinal Tract in Human Postural Control
Source: Front Comput Neurosci. 2022 Feb 25;16:785099. doi: 10.3389/fncom.2022.785099 (PMC8913724; doi:10.3389/fncom.2022.785099)
Supplement: Supplementary file 8 [file Data_Sheet_3.zip › SimulationResults/VST+/3.947/opt_6/jiang_CoPpositon_pos.sto]

CoP
version=1
nRows=3482
nColumns=11
inDegrees=no

This file contains CoP trajectory (of origin) and orientations.

Units are S.I. units (seconds, meters, Newtons, ...)
Angles are in degrees.

endheader
time	cop-x	cop-z	cop-x-calcn-r	com-x	com-y	com-z	com-x-calcn-r	com-x-vel	com-y-vel	s_torques
      0.00061852	     -0.05969604	     -0.00092191	     -0.20088051	     -0.06407170	      0.88305628	     -0.00072912	     -0.21842175	     -0.00000500	      0.00007560	     21.73131754
      0.00123703	     -0.05887809	     -0.00084880	     -0.20006402	     -0.06407171	      0.88305636	     -0.00072911	     -0.21839506	     -0.00002565	      0.00016162	     18.98043959
      0.00225862	     -0.05812671	     -0.00079278	     -0.19931327	     -0.06407177	      0.88305660	     -0.00072906	     -0.21833640	     -0.00009401	      0.00031340	     15.75346561
      0.00357374	     -0.05781959	     -0.00078179	     -0.19900509	     -0.06407198	      0.88305714	     -0.00072898	     -0.21825988	     -0.00022297	      0.00050378	     15.88507563
      0.00594060	     -0.05799497	     -0.00081388	     -0.19917698	     -0.06407282	      0.88305867	     -0.00072877	     -0.21816231	     -0.00048810	      0.00077726	     14.79951102
      0.00700644	     -0.05810995	     -0.00082732	     -0.19929047	     -0.06407340	      0.88305955	     -0.00072866	     -0.21813644	     -0.00060430	      0.00086382	     13.67133623
      0.00830560	     -0.05821178	     -0.00083642	     -0.19939074	     -0.06407427	      0.88306073	     -0.00072850	     -0.21811528	     -0.00073824	      0.00094075	     12.58376073
      0.01042167	     -0.05826570	     -0.00083916	     -0.19944259	     -0.06407605	      0.88306280	     -0.00072821	     -0.21809511	     -0.00094199	      0.00100929	     11.65043788
      0.01159366	     -0.05825576	     -0.00083568	     -0.19943168	     -0.06407722	      0.88306399	     -0.00072804	     -0.21808766	     -0.00104935	      0.00102290	     11.29663663
      0.01276565	     -0.05823023	     -0.00083249	     -0.19940520	     -0.06407851	      0.88306519	     -0.00072786	     -0.21808137	     -0.00115457	      0.00102246	     11.13297321
      0.01465913	     -0.05817970	     -0.00082689	     -0.19935315	     -0.06408086	      0.88306711	     -0.00072754	     -0.21807241	     -0.00132147	      0.00099719	     10.97525924
      0.01609319	     -0.05814282	     -0.00082466	     -0.19931509	     -0.06408284	      0.88306852	     -0.00072729	     -0.21806624	     -0.00144642	      0.00096092	     10.96081541
      0.01752725	     -0.05811333	     -0.00082288	     -0.19928441	     -0.06408500	      0.88306986	     -0.00072703	     -0.21806058	     -0.00157010	      0.00091189	     10.95006506
      0.01896131	     -0.05808998	     -0.00082400	     -0.19925983	     -0.06408734	      0.88307113	     -0.00072677	     -0.21805552	     -0.00169287	      0.00085111	     10.99545532
      0.02039538	     -0.05807510	     -0.00082536	     -0.19924371	     -0.06408986	      0.88307230	     -0.00072650	     -0.21805111	     -0.00181422	      0.00077954	     11.03214134
      0.02182944	     -0.05806586	     -0.00082960	     -0.19923318	     -0.06409255	      0.88307336	     -0.00072622	     -0.21804744	     -0.00193436	      0.00069788	     11.08562761
      0.02326350	     -0.05806421	     -0.00083353	     -0.19923027	     -0.06409541	      0.88307429	     -0.00072594	     -0.21804451	     -0.00205264	      0.00060688	     11.12618898
      0.02469756	     -0.05806724	     -0.00083982	     -0.19923201	     -0.06409843	      0.88307509	     -0.00072566	     -0.21804239	     -0.00216925	      0.00050703	     11.16127610
      0.02613162	     -0.05807707	     -0.00084513	     -0.19924057	     -0.06410163	      0.88307574	     -0.00072537	     -0.21804107	     -0.00228350	      0.00039921	     11.19008374
      0.02756568	     -0.05809074	     -0.00085246	     -0.19925297	     -0.06410498	      0.88307623	     -0.00072509	     -0.21804059	     -0.00239557	      0.00028416	     11.21687770
      0.02899974	     -0.05811040	     -0.00085831	     -0.19927142	     -0.06410850	      0.88307656	     -0.00072480	     -0.21804099	     -0.00250473	      0.00016304	     11.24971511
      0.03043381	     -0.05813301	     -0.00086596	     -0.19929279	     -0.06411216	      0.88307670	     -0.00072451	     -0.21804229	     -0.00261119	      0.00003692	     11.30659793
      0.03186787	     -0.05816066	     -0.00087167	     -0.19931928	     -0.06411598	      0.88307666	     -0.00072421	     -0.21804450	     -0.00271420	     -0.00009271	     11.37860130
      0.03330193	     -0.05819022	     -0.00087882	     -0.19934768	     -0.06411995	      0.88307643	     -0.00072391	     -0.21804768	     -0.00281397	     -0.00022462	     11.51504432
      0.03473599	     -0.05822375	     -0.00088374	     -0.19938013	     -0.06412405	      0.88307602	     -0.00072361	     -0.21805181	     -0.00290976	     -0.00035716	     11.66476453
      0.03617005	     -0.05825815	     -0.00088993	     -0.19941346	     -0.06412829	      0.88307541	     -0.00072330	     -0.21805692	     -0.00300182	     -0.00048900	     11.92541140
      0.03760411	     -0.05829546	     -0.00089378	     -0.19944979	     -0.06413266	      0.88307461	     -0.00072299	     -0.21806300	     -0.00308943	     -0.00061848	     12.18318579
      0.03903818	     -0.05833267	     -0.00089883	     -0.19948602	     -0.06413715	      0.88307364	     -0.00072267	     -0.21807004	     -0.00317288	     -0.00074430	     12.59704916
      0.04047224	     -0.05837181	     -0.00090153	     -0.19952429	     -0.06414176	      0.88307248	     -0.00072234	     -0.21807801	     -0.00325152	     -0.00086493	     12.97808113
      0.04190630	     -0.05840945	     -0.00090540	     -0.19956107	     -0.06414647	      0.88307116	     -0.00072200	     -0.21808688	     -0.00332572	     -0.00097921	     13.55524948
      0.04334036	     -0.05844629	     -0.00090690	     -0.19959715	     -0.06415129	      0.88306968	     -0.00072166	     -0.21809656	     -0.00339493	     -0.00108578	     14.05120557
      0.04477442	     -0.05848083	     -0.00090959	     -0.19963095	     -0.06415621	      0.88306805	     -0.00072131	     -0.21810700	     -0.00345964	     -0.00118387	     14.77225098
      0.04620848	     -0.05851586	     -0.00090999	     -0.19966532	     -0.06416121	      0.88306629	     -0.00072095	     -0.21811815	     -0.00351938	     -0.00127259	     15.36049415
      0.04764254	     -0.05854863	     -0.00091160	     -0.19969747	     -0.06416630	      0.88306440	     -0.00072058	     -0.21812999	     -0.00357466	     -0.00135145	     16.20008271
      0.04907661	     -0.05858153	     -0.00091118	     -0.19972984	     -0.06417146	      0.88306241	     -0.00072020	     -0.21814242	     -0.00362511	     -0.00141975	     16.85123877
      0.05051067	     -0.05861239	     -0.00091233	     -0.19976018	     -0.06417670	      0.88306034	     -0.00071982	     -0.21815542	     -0.00367140	     -0.00147718	     17.75327398
      0.05194473	     -0.05864319	     -0.00091169	     -0.19979054	     -0.06418199	      0.88305818	     -0.00071943	     -0.21816888	     -0.00371329	     -0.00152330	     18.41323435
      0.05337879	     -0.05867103	     -0.00091274	     -0.19981795	     -0.06418735	      0.88305597	     -0.00071904	     -0.21818273	     -0.00375154	     -0.00155803	     19.31537512
      0.05481285	     -0.05869812	     -0.00091211	     -0.19984470	     -0.06419275	      0.88305372	     -0.00071864	     -0.21819684	     -0.00378604	     -0.00158119	     19.92617432
      0.05624691	     -0.05872159	     -0.00091323	     -0.19986783	     -0.06419820	      0.88305144	     -0.00071823	     -0.21821114	     -0.00381766	     -0.00159298	     20.76158009
      0.05768098	     -0.05874360	     -0.00091268	     -0.19988955	     -0.06420370	      0.88304916	     -0.00071782	     -0.21822548	     -0.00384636	     -0.00159351	     21.26878900
      0.05911504	     -0.05876184	     -0.00091406	     -0.19990751	     -0.06420923	      0.88304688	     -0.00071740	     -0.21823979	     -0.00387305	     -0.00158324	     21.98584226
      0.06054910	     -0.05877897	     -0.00091381	     -0.19992442	     -0.06421481	      0.88304462	     -0.00071698	     -0.21825396	     -0.00389772	     -0.00156253	     22.34976359
      0.06198316	     -0.05879192	     -0.00091529	     -0.19993714	     -0.06422041	      0.88304240	     -0.00071656	     -0.21826792	     -0.00392126	     -0.00153207	     22.92382071
      0.06341722	     -0.05880299	     -0.00091497	     -0.19994803	     -0.06422605	      0.88304023	     -0.00071613	     -0.21828158	     -0.00394365	     -0.00149246	     23.12862344
      0.06485128	     -0.05881008	     -0.00091681	     -0.19995491	     -0.06423172	      0.88303812	     -0.00071569	     -0.21829486	     -0.00396577	     -0.00144457	     23.55375946
      0.06628534	     -0.05881593	     -0.00091666	     -0.19996060	     -0.06423743	      0.88303609	     -0.00071525	     -0.21830772	     -0.00398757	     -0.00138921	     23.60979449
      0.06771941	     -0.05881753	     -0.00091838	     -0.19996201	     -0.06424316	      0.88303414	     -0.00071481	     -0.21832012	     -0.00400980	     -0.00132735	     23.90197022
      0.06915347	     -0.05881721	     -0.00091782	     -0.19996154	     -0.06424893	      0.88303229	     -0.00071436	     -0.21833198	     -0.00403232	     -0.00125987	     23.83703097
      0.07058753	     -0.05881239	     -0.00091922	     -0.19995654	     -0.06425473	      0.88303053	     -0.00071391	     -0.21834327	     -0.00405585	     -0.00118767	     24.01145631
      0.07202159	     -0.05880677	     -0.00091816	     -0.19995076	     -0.06426056	      0.88302888	     -0.00071346	     -0.21835395	     -0.00408026	     -0.00111171	     23.83544626
      0.07345565	     -0.05879809	     -0.00091933	     -0.19994189	     -0.06426643	      0.88302734	     -0.00071300	     -0.21836406	     -0.00410616	     -0.00103292	     23.91516821
      0.07488971	     -0.05878946	     -0.00091788	     -0.19993310	     -0.06427234	      0.88302592	     -0.00071253	     -0.21837359	     -0.00413331	     -0.00095232	     23.66355675
      0.07632378	     -0.05877813	     -0.00091895	     -0.19992155	     -0.06427828	      0.88302461	     -0.00071206	     -0.21838258	     -0.00416219	     -0.00087078	     23.69320939
      0.07775784	     -0.05876681	     -0.00091712	     -0.19991005	     -0.06428428	      0.88302342	     -0.00071159	     -0.21839104	     -0.00419251	     -0.00078930	     23.39893473
      0.07919190	     -0.05875229	     -0.00091805	     -0.19989529	     -0.06429031	      0.88302235	     -0.00071111	     -0.21839898	     -0.00422470	     -0.00070856	     23.40262379
      0.08062596	     -0.05873814	     -0.00091582	     -0.19988093	     -0.06429639	      0.88302139	     -0.00071062	     -0.21840641	     -0.00425869	     -0.00062944	     23.24758360
      0.08191605	     -0.05872851	     -0.00091723	     -0.19987102	     -0.06430191	      0.88302062	     -0.00071018	     -0.21841274	     -0.00429281	     -0.00056023	     23.46173020
      0.08320614	     -0.05873841	     -0.00091847	     -0.19988057	     -0.06430747	      0.88301994	     -0.00070974	     -0.21841913	     -0.00433343	     -0.00049408	     23.46206925
      0.08476677	     -0.05879452	     -0.00092350	     -0.19993606	     -0.06431428	      0.88301923	     -0.00070919	     -0.21842825	     -0.00439386	     -0.00042079	     23.63379085
      0.08632740	     -0.05889812	     -0.00092660	     -0.20003898	     -0.06432119	      0.88301862	     -0.00070864	     -0.21844047	     -0.00446485	     -0.00035859	     23.79540174
      0.08763685	     -0.05900477	     -0.00092910	     -0.20014502	     -0.06432708	      0.88301818	     -0.00070817	     -0.21845375	     -0.00452942	     -0.00031712	     24.25565309
      0.08894629	     -0.05911401	     -0.00092675	     -0.20025374	     -0.06433305	      0.88301779	     -0.00070770	     -0.21846968	     -0.00459546	     -0.00028636	     24.59677577
      0.09051821	     -0.05923164	     -0.00092143	     -0.20037081	     -0.06434034	      0.88301736	     -0.00070712	     -0.21849149	     -0.00467430	     -0.00026310	     25.22821316
      0.09209013	     -0.05932801	     -0.00091068	     -0.20046675	     -0.06434775	      0.88301696	     -0.00070653	     -0.21851506	     -0.00475074	     -0.00025321	     25.52946424
      0.09338054	     -0.05939119	     -0.00090266	     -0.20052958	     -0.06435392	      0.88301663	     -0.00070605	     -0.21853495	     -0.00481120	     -0.00025339	     26.02214126
      0.09467096	     -0.05944448	     -0.00089228	     -0.20058261	     -0.06436016	      0.88301630	     -0.00070557	     -0.21855490	     -0.00486898	     -0.00025983	     26.16637372
      0.09628858	     -0.05950337	     -0.00088121	     -0.20064114	     -0.06436810	      0.88301587	     -0.00070497	     -0.21857968	     -0.00493732	     -0.00027505	     26.48384797
      0.09790621	     -0.05956033	     -0.00086977	     -0.20069778	     -0.06437613	      0.88301541	     -0.00070438	     -0.21860416	     -0.00500035	     -0.00029682	     26.45204445
      0.09919035	     -0.05960697	     -0.00086471	     -0.20074412	     -0.06438259	      0.88301501	     -0.00070391	     -0.21862346	     -0.00504649	     -0.00031790	     26.74941994
      0.10047449	     -0.05965639	     -0.00085941	     -0.20079326	     -0.06438909	      0.88301459	     -0.00070346	     -0.21864272	     -0.00508888	     -0.00034200	     26.76705796
      0.10213631	     -0.05972597	     -0.00085640	     -0.20086246	     -0.06439759	      0.88301399	     -0.00070288	     -0.21866775	     -0.00513835	     -0.00037711	     26.97677558
      0.10379812	     -0.05980371	     -0.00085399	     -0.20093985	     -0.06440617	      0.88301333	     -0.00070232	     -0.21869306	     -0.00518173	     -0.00041640	     26.91442107
      0.10506333	     -0.05986913	     -0.00085626	     -0.20100495	     -0.06441274	      0.88301278	     -0.00070191	     -0.21871265	     -0.00521093	     -0.00044887	     27.12882639
      0.10632853	     -0.05993989	     -0.00085777	     -0.20107544	     -0.06441935	      0.88301219	     -0.00070151	     -0.21873260	     -0.00523674	     -0.00048363	     27.11629924
      0.10805485	     -0.06004582	     -0.00086282	     -0.20118099	     -0.06442842	      0.88301132	     -0.00070097	     -0.21876049	     -0.00526686	     -0.00053449	     27.19691766
      0.10978116	     -0.06016133	     -0.00086687	     -0.20129619	     -0.06443753	      0.88301035	     -0.00070046	     -0.21878932	     -0.00529125	     -0.00058920	     27.05826989
      0.11101222	     -0.06024935	     -0.00087280	     -0.20138396	     -0.06444406	      0.88300960	     -0.00070010	     -0.21881050	     -0.00530540	     -0.00063015	     27.10691336
      0.11224328	     -0.06034082	     -0.00087685	     -0.20147525	     -0.06445060	      0.88300880	     -0.00069975	     -0.21883221	     -0.00531688	     -0.00067263	     26.99803502
      0.11407174	     -0.06048294	     -0.00088373	     -0.20161713	     -0.06446033	      0.88300751	     -0.00069925	     -0.21886548	     -0.00532942	     -0.00073786	     26.86485781
      0.11562645	     -0.06060819	     -0.00088778	     -0.20174225	     -0.06446862	      0.88300631	     -0.00069882	     -0.21889473	     -0.00533610	     -0.00079479	     26.61886674
      0.11718116	     -0.06073709	     -0.00089317	     -0.20187105	     -0.06447692	      0.88300503	     -0.00069841	     -0.21892486	     -0.00533947	     -0.00085221	     26.43927771
      0.11873588	     -0.06086743	     -0.00089442	     -0.20200139	     -0.06448522	      0.88300366	     -0.00069800	     -0.21895585	     -0.00533991	     -0.00090958	     26.09681406
      0.12010365	     -0.06098404	     -0.00089749	     -0.20211798	     -0.06449252	      0.88300239	     -0.00069765	     -0.21898380	     -0.00533803	     -0.00095916	     25.86848847
      0.12147142	     -0.06109889	     -0.00089735	     -0.20223291	     -0.06449982	      0.88300104	     -0.00069730	     -0.21901232	     -0.00533420	     -0.00100768	     25.54219871
      0.12283919	     -0.06121225	     -0.00089752	     -0.20234636	     -0.06450712	      0.88299963	     -0.00069695	     -0.21904138	     -0.00532863	     -0.00105436	     25.24478102
      0.12472301	     -0.06136481	     -0.00089456	     -0.20249913	     -0.06451715	      0.88299759	     -0.00069647	     -0.21908216	     -0.00531846	     -0.00111505	     24.76462058
      0.12613705	     -0.06147691	     -0.00089345	     -0.20261140	     -0.06452466	      0.88299598	     -0.00069611	     -0.21911322	     -0.00530897	     -0.00115709	     24.43078192
      0.12755110	     -0.06158375	     -0.00088962	     -0.20271847	     -0.06453216	      0.88299432	     -0.00069575	     -0.21914453	     -0.00529818	     -0.00119601	     24.06901080
      0.12896515	     -0.06168538	     -0.00088734	     -0.20282032	     -0.06453964	      0.88299260	     -0.00069540	     -0.21917597	     -0.00528610	     -0.00123112	     23.72269377
      0.13081153	     -0.06181087	     -0.00088209	     -0.20294615	     -0.06454939	      0.88299029	     -0.00069494	     -0.21921708	     -0.00526889	     -0.00127104	     23.26896855
      0.13221336	     -0.06190217	     -0.00087992	     -0.20303769	     -0.06455676	      0.88298849	     -0.00069459	     -0.21924816	     -0.00525459	     -0.00129604	     22.89685010
      0.13361518	     -0.06198775	     -0.00087552	     -0.20312356	     -0.06456412	      0.88298666	     -0.00069425	     -0.21927904	     -0.00523974	     -0.00131676	     22.55727215
      0.13531296	     -0.06208777	     -0.00087246	     -0.20322390	     -0.06457300	      0.88298440	     -0.00069384	     -0.21931603	     -0.00522069	     -0.00133545	     22.15241878
      0.13701073	     -0.06217916	     -0.00086648	     -0.20331566	     -0.06458185	      0.88298213	     -0.00069344	     -0.21935244	     -0.00520099	     -0.00134749	     21.80783525
      0.13829712	     -0.06224729	     -0.00086568	     -0.20338401	     -0.06458853	      0.88298039	     -0.00069315	     -0.21937953	     -0.00518523	     -0.00135150	     21.48352700
      0.13958351	     -0.06231108	     -0.00086272	     -0.20344806	     -0.06459519	      0.88297865	     -0.00069286	     -0.21940617	     -0.00516921	     -0.00135180	     21.21033846
      0.14141774	     -0.06240007	     -0.00086061	     -0.20353739	     -0.06460465	      0.88297618	     -0.00069245	     -0.21944335	     -0.00514565	     -0.00134547	     20.84794185
      0.14300967	     -0.06247238	     -0.00085757	     -0.20361000	     -0.06461282	      0.88297404	     -0.00069211	     -0.21947483	     -0.00512461	     -0.00133388	     20.53159849
      0.14460159	     -0.06254441	     -0.00085746	     -0.20368231	     -0.06462096	      0.88297193	     -0.00069178	     -0.21950552	     -0.00510290	     -0.00131668	     20.20956295
      0.14619352	     -0.06261068	     -0.00085404	     -0.20374890	     -0.06462907	      0.88296985	     -0.00069147	     -0.21953545	     -0.00508089	     -0.00129466	     19.96001403
      0.14760466	     -0.06267146	     -0.00085481	     -0.20380991	     -0.06463622	      0.88296804	     -0.00069119	     -0.21956131	     -0.00506066	     -0.00127100	     19.67678615
      0.14901579	     -0.06272765	     -0.00085284	     -0.20386637	     -0.06464335	      0.88296627	     -0.00069093	     -0.21958660	     -0.00504017	     -0.00124427	     19.45391339
      0.15042692	     -0.06278474	     -0.00085276	     -0.20392371	     -0.06465045	      0.88296453	     -0.00069068	     -0.21961130	     -0.00501908	     -0.00121451	     19.20305520
      0.15229856	     -0.06285649	     -0.00085080	     -0.20399582	     -0.06465981	      0.88296230	     -0.00069035	     -0.21964322	     -0.00499062	     -0.00117156	     18.98271367
      0.15376069	     -0.06291414	     -0.00085171	     -0.20405373	     -0.06466709	      0.88296061	     -0.00069011	     -0.21966750	     -0.00496729	     -0.00113498	     18.64907965
      0.15522282	     -0.06296737	     -0.00084993	     -0.20410726	     -0.06467434	      0.88295898	     -0.00068988	     -0.21969129	     -0.00494382	     -0.00109714	     18.48381404
      0.15668496	     -0.06302247	     -0.00084998	     -0.20416264	     -0.06468155	      0.88295740	     -0.00068965	     -0.21971457	     -0.00491943	     -0.00105788	     18.22850421
      0.15847860	     -0.06308462	     -0.00084740	     -0.20422518	     -0.06469035	      0.88295555	     -0.00068939	     -0.21974252	     -0.00488898	     -0.00100917	     18.08013258
      0.15994145	     -0.06313679	     -0.00084771	     -0.20427764	     -0.06469748	      0.88295410	     -0.00068918	     -0.21976476	     -0.00486274	     -0.00096851	     17.75537788
      0.16140430	     -0.06318302	     -0.00084494	     -0.20432422	     -0.06470457	      0.88295272	     -0.00068899	     -0.21978657	     -0.00483620	     -0.00092851	     17.62724701
      0.16286715	     -0.06323104	     -0.00084406	     -0.20437256	     -0.06471163	      0.88295139	     -0.00068880	     -0.21980791	     -0.00480851	     -0.00088880	     17.39581135
      0.16464395	     -0.06328336	     -0.00084037	     -0.20442533	     -0.06472014	      0.88294985	     -0.00068858	     -0.21983326	     -0.00477425	     -0.00084216	     17.29151580
      0.16613935	     -0.06332757	     -0.00083963	     -0.20446988	     -0.06472726	      0.88294862	     -0.00068840	     -0.21985404	     -0.00474393	     -0.00080351	     16.99419709
      0.16763476	     -0.06336144	     -0.00083557	     -0.20450417	     -0.06473433	      0.88294745	     -0.00068824	     -0.21987427	     -0.00471351	     -0.00076675	     16.93308838
      0.16913016	     -0.06339375	     -0.00083378	     -0.20453685	     -0.06474136	      0.88294633	     -0.00068808	     -0.21989377	     -0.00468210	     -0.00073114	     16.73234286
      0.17062557	     -0.06341576	     -0.00082991	     -0.20455926	     -0.06474833	      0.88294526	     -0.00068793	     -0.21991246	     -0.00465073	     -0.00069725	     16.67993015
      0.17212097	     -0.06343414	     -0.00082776	     -0.20457802	     -0.06475526	      0.88294424	     -0.00068779	     -0.21993020	     -0.00461887	     -0.00066451	     16.51719414
      0.17395031	     -0.06344416	     -0.00082316	     -0.20458853	     -0.06476368	      0.88294306	     -0.00068763	     -0.21995052	     -0.00458076	     -0.00062691	     16.54837270
      0.17542751	     -0.06345172	     -0.00082238	     -0.20459642	     -0.06477042	      0.88294216	     -0.00068751	     -0.21996572	     -0.00454958	     -0.00059741	     16.29736543
      0.17690472	     -0.06345026	     -0.00081902	     -0.20459534	     -0.06477712	      0.88294129	     -0.00068739	     -0.21997994	     -0.00451939	     -0.00057007	     16.29619087
      0.17838193	     -0.06345061	     -0.00081805	     -0.20459601	     -0.06478377	      0.88294047	     -0.00068729	     -0.21999314	     -0.00448895	     -0.00054429	     16.17056027
      0.18015580	     -0.06344326	     -0.00081488	     -0.20458907	     -0.06479171	      0.88293953	     -0.00068717	     -0.22000779	     -0.00445294	     -0.00051646	     16.22249804
      0.18165351	     -0.06344017	     -0.00081522	     -0.20458628	     -0.06479835	      0.88293877	     -0.00068708	     -0.22001912	     -0.00442170	     -0.00049490	     16.04143867
      0.18315123	     -0.06342896	     -0.00081294	     -0.20457540	     -0.06480495	      0.88293805	     -0.00068700	     -0.22002963	     -0.00439087	     -0.00047640	     16.11034996
      0.18464895	     -0.06342155	     -0.00081331	     -0.20456828	     -0.06481150	      0.88293735	     -0.00068693	     -0.22003927	     -0.00435920	     -0.00046034	     16.02546135
      0.18614666	     -0.06340837	     -0.00081204	     -0.20455542	     -0.06481801	      0.88293667	     -0.00068686	     -0.22004815	     -0.00432757	     -0.00044734	     16.09786742
      0.18764438	     -0.06339732	     -0.00081249	     -0.20454466	     -0.06482447	      0.88293600	     -0.00068679	     -0.22005624	     -0.00429516	     -0.00043688	     16.04005613
      0.18949167	     -0.06337719	     -0.00081118	     -0.20452492	     -0.06483236	      0.88293521	     -0.00068671	     -0.22006524	     -0.00425542	     -0.00042832	     16.23104610
      0.19096656	     -0.06336526	     -0.00081263	     -0.20451327	     -0.06483862	      0.88293458	     -0.00068665	     -0.22007163	     -0.00422257	     -0.00042369	     16.07626155
      0.19244145	     -0.06334568	     -0.00081136	     -0.20449400	     -0.06484482	      0.88293396	     -0.00068659	     -0.22007742	     -0.00419032	     -0.00042203	     16.20953778
      0.19391634	     -0.06332985	     -0.00081189	     -0.20447847	     -0.06485098	      0.88293333	     -0.00068653	     -0.22008256	     -0.00415755	     -0.00042237	     16.18489672
      0.19571353	     -0.06330370	     -0.00081016	     -0.20445271	     -0.06485841	      0.88293257	     -0.00068646	     -0.22008808	     -0.00411815	     -0.00042586	     16.37872533
      0.19719867	     -0.06328627	     -0.00081096	     -0.20443557	     -0.06486450	      0.88293194	     -0.00068639	     -0.22009198	     -0.00408499	     -0.00043002	     16.26586844
      0.19868380	     -0.06326024	     -0.00080896	     -0.20440988	     -0.06487055	      0.88293129	     -0.00068632	     -0.22009538	     -0.00405267	     -0.00043597	     16.43165324
      0.20016894	     -0.06323710	     -0.00080867	     -0.20438705	     -0.06487654	      0.88293064	     -0.00068625	     -0.22009820	     -0.00402009	     -0.00044267	     16.41660742
      0.20165408	     -0.06320725	     -0.00080657	     -0.20435753	     -0.06488249	      0.88292998	     -0.00068618	     -0.22010047	     -0.00398815	     -0.00045026	     16.55571964
      0.20351366	     -0.06317121	     -0.00080541	     -0.20432189	     -0.06488987	      0.88292913	     -0.00068608	     -0.22010247	     -0.00394801	     -0.00045990	     16.50185884
      0.20497703	     -0.06313159	     -0.00080178	     -0.20428263	     -0.06489562	      0.88292845	     -0.00068599	     -0.22010342	     -0.00391757	     -0.00046760	     16.73413249
      0.20644039	     -0.06309622	     -0.00080036	     -0.20424757	     -0.06490133	      0.88292776	     -0.00068591	     -0.22010370	     -0.00388703	     -0.00047495	     16.77270988
      0.20790376	     -0.06305304	     -0.00079700	     -0.20420474	     -0.06490700	      0.88292706	     -0.00068581	     -0.22010338	     -0.00385705	     -0.00048162	     16.87710529
      0.20975885	     -0.06299861	     -0.00079462	     -0.20415070	     -0.06491412	      0.88292616	     -0.00068569	     -0.22010200	     -0.00381973	     -0.00048888	     17.00850866
      0.21121802	     -0.06294698	     -0.00079020	     -0.20409942	     -0.06491967	      0.88292545	     -0.00068558	     -0.22010022	     -0.00379084	     -0.00049303	     17.09372962
      0.21267718	     -0.06289826	     -0.00078832	     -0.20405100	     -0.06492518	      0.88292472	     -0.00068547	     -0.22009775	     -0.00376257	     -0.00049596	     17.20176953
      0.21413635	     -0.06284357	     -0.00078466	     -0.20399663	     -0.06493065	      0.88292400	     -0.00068535	     -0.22009465	     -0.00373479	     -0.00049729	     17.30560957
      0.21598651	     -0.06277607	     -0.00078227	     -0.20392949	     -0.06493753	      0.88292308	     -0.00068519	     -0.22008981	     -0.00370046	     -0.00049677	     17.47678949
      0.21744081	     -0.06271669	     -0.00077802	     -0.20387042	     -0.06494289	      0.88292236	     -0.00068506	     -0.22008537	     -0.00367393	     -0.00049419	     17.55456159
      0.21889510	     -0.06266134	     -0.00077660	     -0.20381532	     -0.06494822	      0.88292164	     -0.00068492	     -0.22008034	     -0.00364806	     -0.00049009	     17.68384292
      0.22034939	     -0.06260210	     -0.00077352	     -0.20375636	     -0.06495350	      0.88292093	     -0.00068477	     -0.22007483	     -0.00362261	     -0.00048433	     17.79674004
      0.22217663	     -0.06253119	     -0.00077222	     -0.20368575	     -0.06496009	      0.88292006	     -0.00068458	     -0.22006722	     -0.00359137	     -0.00047503	     17.97996075
      0.22361050	     -0.06247152	     -0.00076890	     -0.20362633	     -0.06496523	      0.88291938	     -0.00068442	     -0.22006080	     -0.00356720	     -0.00046603	     18.07923760
      0.22504436	     -0.06241578	     -0.00076837	     -0.20357079	     -0.06497032	      0.88291872	     -0.00068425	     -0.22005398	     -0.00354348	     -0.00045587	     18.21761882
      0.22647823	     -0.06235769	     -0.00076631	     -0.20351292	     -0.06497539	      0.88291808	     -0.00068408	     -0.22004683	     -0.00352011	     -0.00044466	     18.35640766
      0.22833636	     -0.06228553	     -0.00076584	     -0.20344101	     -0.06498190	      0.88291726	     -0.00068385	     -0.22003708	     -0.00349039	     -0.00042885	     18.55485479
      0.22978434	     -0.06222540	     -0.00076311	     -0.20338110	     -0.06498694	      0.88291665	     -0.00068365	     -0.22002914	     -0.00346763	     -0.00041549	     18.68065282
      0.23123232	     -0.06216896	     -0.00076308	     -0.20332483	     -0.06499194	      0.88291606	     -0.00068345	     -0.22002088	     -0.00344541	     -0.00040168	     18.86608560
      0.23268030	     -0.06211035	     -0.00076114	     -0.20326641	     -0.06499692	      0.88291549	     -0.00068324	     -0.22001236	     -0.00342355	     -0.00038741	     19.00599962
      0.23445320	     -0.06204129	     -0.00076103	     -0.20319754	     -0.06500296	      0.88291482	     -0.00068297	     -0.22000157	     -0.00339756	     -0.00036962	     19.24716299
      0.23587747	     -0.06198322	     -0.00075837	     -0.20313965	     -0.06500779	      0.88291430	     -0.00068274	     -0.21999266	     -0.00337708	     -0.00035506	     19.36108766
      0.23730173	     -0.06192776	     -0.00075824	     -0.20308433	     -0.06501258	      0.88291381	     -0.00068250	     -0.21998353	     -0.00335725	     -0.00034059	     19.56596121
      0.23872600	     -0.06187116	     -0.00075634	     -0.20302788	     -0.06501735	      0.88291333	     -0.00068226	     -0.21997422	     -0.00333782	     -0.00032627	     19.71961650
      0.24052517	     -0.06180147	     -0.00075586	     -0.20295836	     -0.06502333	      0.88291276	     -0.00068193	     -0.21996221	     -0.00331409	     -0.00030865	     19.99206677
      0.24194096	     -0.06174472	     -0.00075309	     -0.20290177	     -0.06502801	      0.88291233	     -0.00068166	     -0.21995258	     -0.00329581	     -0.00029510	     20.11442183
      0.24335676	     -0.06168949	     -0.00075261	     -0.20284664	     -0.06503267	      0.88291193	     -0.00068137	     -0.21994280	     -0.00327820	     -0.00028212	     20.35442390
      0.24477255	     -0.06163331	     -0.00075041	     -0.20279060	     -0.06503730	      0.88291153	     -0.00068108	     -0.21993287	     -0.00326096	     -0.00026966	     20.51691975
      0.24657244	     -0.06156273	     -0.00074929	     -0.20272015	     -0.06504315	      0.88291106	     -0.00068069	     -0.21992004	     -0.00323989	     -0.00025473	     20.83472661
      0.24797014	     -0.06150667	     -0.00074622	     -0.20266423	     -0.06504766	      0.88291071	     -0.00068037	     -0.21990993	     -0.00322391	     -0.00024374	     20.95910024
      0.24936784	     -0.06145109	     -0.00074525	     -0.20260874	     -0.06505216	      0.88291038	     -0.00068004	     -0.21989967	     -0.00320867	     -0.00023352	     21.23097492
      0.25076554	     -0.06139489	     -0.00074290	     -0.20255264	     -0.06505663	      0.88291006	     -0.00067970	     -0.21988927	     -0.00319392	     -0.00022403	     21.42284658
      0.25259917	     -0.06132151	     -0.00074153	     -0.20247936	     -0.06506247	      0.88290966	     -0.00067924	     -0.21987541	     -0.00317577	     -0.00021286	     21.80120648
      0.25398174	     -0.06126613	     -0.00073863	     -0.20242407	     -0.06506685	      0.88290937	     -0.00067887	     -0.21986481	     -0.00316277	     -0.00020531	     21.95193626
      0.25536431	     -0.06121171	     -0.00073778	     -0.20236970	     -0.06507122	      0.88290909	     -0.00067849	     -0.21985411	     -0.00315078	     -0.00019871	     22.26059059
      0.25703330	     -0.06114722	     -0.00073513	     -0.20230528	     -0.06507647	      0.88290877	     -0.00067802	     -0.21984110	     -0.00313718	     -0.00019199	     22.51378975
      0.25851757	     -0.06109118	     -0.00073485	     -0.20224926	     -0.06508111	      0.88290849	     -0.00067758	     -0.21982949	     -0.00312622	     -0.00018723	     22.89805367
      0.26000185	     -0.06103652	     -0.00073236	     -0.20219464	     -0.06508575	      0.88290821	     -0.00067713	     -0.21981787	     -0.00311585	     -0.00018351	     23.09764904
      0.26148612	     -0.06098354	     -0.00073236	     -0.20214165	     -0.06509036	      0.88290794	     -0.00067667	     -0.21980629	     -0.00310654	     -0.00018102	     23.52138244
      0.26297039	     -0.06093240	     -0.00073004	     -0.20209054	     -0.06509497	      0.88290767	     -0.00067619	     -0.21979479	     -0.00309763	     -0.00017958	     23.73103952
      0.26445467	     -0.06088313	     -0.00073026	     -0.20204123	     -0.06509956	      0.88290741	     -0.00067569	     -0.21978341	     -0.00308962	     -0.00017929	     24.18024495
      0.26593894	     -0.06083666	     -0.00072799	     -0.20199477	     -0.06510414	      0.88290714	     -0.00067518	     -0.21977220	     -0.00308181	     -0.00017989	     24.38910623
      0.26742321	     -0.06079270	     -0.00072841	     -0.20195077	     -0.06510871	      0.88290687	     -0.00067466	     -0.21976121	     -0.00307475	     -0.00018138	     24.85941992
      0.26890749	     -0.06075140	     -0.00072612	     -0.20190947	     -0.06511327	      0.88290660	     -0.00067411	     -0.21975049	     -0.00306767	     -0.00018350	     25.05486691
      0.27039176	     -0.06071237	     -0.00072676	     -0.20187038	     -0.06511782	      0.88290633	     -0.00067356	     -0.21974008	     -0.00306117	     -0.00018633	     25.54540141
      0.27187603	     -0.06067605	     -0.00072436	     -0.20183406	     -0.06512235	      0.88290605	     -0.00067298	     -0.21973001	     -0.00305441	     -0.00018959	     25.71674412
      0.27336031	     -0.06064208	     -0.00072516	     -0.20180002	     -0.06512688	      0.88290576	     -0.00067239	     -0.21972032	     -0.00304809	     -0.00019345	     26.23620355
      0.27484458	     -0.06061072	     -0.00072229	     -0.20176867	     -0.06513140	      0.88290547	     -0.00067179	     -0.21971103	     -0.00304131	     -0.00019762	     26.37789026
      0.27632885	     -0.06058190	     -0.00072291	     -0.20173979	     -0.06513591	      0.88290518	     -0.00067117	     -0.21970221	     -0.00303493	     -0.00020221	     26.92791411
      0.27764275	     -0.06055759	     -0.00071998	     -0.20171549	     -0.06513990	      0.88290491	     -0.00067061	     -0.21969479	     -0.00302883	     -0.00020631	     27.04099940
      0.27895664	     -0.06053566	     -0.00071914	     -0.20169354	     -0.06514387	      0.88290464	     -0.00067004	     -0.21968780	     -0.00302293	     -0.00021050	     27.40545862
      0.28058283	     -0.06051198	     -0.00071662	     -0.20166985	     -0.06514878	      0.88290429	     -0.00066932	     -0.21967977	     -0.00301529	     -0.00021570	     27.67691878
      0.28220902	     -0.06049204	     -0.00071607	     -0.20164987	     -0.06515368	      0.88290393	     -0.00066858	     -0.21967246	     -0.00300767	     -0.00022109	     28.18449465
      0.28353950	     -0.06047923	     -0.00071323	     -0.20163708	     -0.06515768	      0.88290364	     -0.00066796	     -0.21966702	     -0.00300096	     -0.00022559	     28.27452488
      0.28486998	     -0.06047008	     -0.00071230	     -0.20162790	     -0.06516166	      0.88290333	     -0.00066734	     -0.21966213	     -0.00299428	     -0.00023044	     28.61905056
      0.28650910	     -0.06046420	     -0.00070927	     -0.20162204	     -0.06516656	      0.88290295	     -0.00066655	     -0.21965691	     -0.00298548	     -0.00023695	     28.82623993
      0.28814823	     -0.06046448	     -0.00070841	     -0.20162229	     -0.06517145	      0.88290256	     -0.00066576	     -0.21965268	     -0.00297640	     -0.00024444	     29.33216770
      0.28942762	     -0.06046904	     -0.00070537	     -0.20162688	     -0.06517525	      0.88290224	     -0.00066512	     -0.21965011	     -0.00296848	     -0.00025101	     29.33663624
      0.29070701	     -0.06047766	     -0.00070460	     -0.20163548	     -0.06517905	      0.88290191	     -0.00066448	     -0.21964822	     -0.00296027	     -0.00025849	     29.62988244
      0.29241806	     -0.06049642	     -0.00070269	     -0.20165425	     -0.06518410	      0.88290146	     -0.00066361	     -0.21964686	     -0.00294815	     -0.00026997	     29.80626924
      0.29412911	     -0.06052271	     -0.00070337	     -0.20168051	     -0.06518913	      0.88290099	     -0.00066273	     -0.21964688	     -0.00293501	     -0.00028343	     30.32381986
      0.29536781	     -0.06054646	     -0.00070166	     -0.20170429	     -0.06519276	      0.88290063	     -0.00066209	     -0.21964779	     -0.00292430	     -0.00029436	     30.23052551
      0.29660651	     -0.06057435	     -0.00070213	     -0.20173217	     -0.06519638	      0.88290026	     -0.00066144	     -0.21964946	     -0.00291305	     -0.00030644	     30.45786790
      0.29840831	     -0.06062245	     -0.00070246	     -0.20178027	     -0.06520161	      0.88289969	     -0.00066049	     -0.21965330	     -0.00289512	     -0.00032594	     30.57466999
      0.29994664	     -0.06067016	     -0.00070441	     -0.20182796	     -0.06520605	      0.88289917	     -0.00065966	     -0.21965793	     -0.00287861	     -0.00034445	     30.87516230
      0.30148498	     -0.06072310	     -0.00070480	     -0.20188092	     -0.06521047	      0.88289863	     -0.00065883	     -0.21966382	     -0.00286057	     -0.00036452	     30.80225462
      0.30302332	     -0.06078089	     -0.00070806	     -0.20193869	     -0.06521485	      0.88289805	     -0.00065799	     -0.21967092	     -0.00284157	     -0.00038620	     31.18881214
      0.30439601	     -0.06083681	     -0.00070852	     -0.20199466	     -0.06521874	      0.88289751	     -0.00065724	     -0.21967829	     -0.00282315	     -0.00040665	     31.01265682
      0.30576870	     -0.06089720	     -0.00071160	     -0.20205504	     -0.06522260	      0.88289693	     -0.00065648	     -0.21968662	     -0.00280397	     -0.00042819	     31.23634777
      0.30714140	     -0.06096187	     -0.00071356	     -0.20211975	     -0.06522644	      0.88289633	     -0.00065572	     -0.21969592	     -0.00278353	     -0.00045056	     31.19313358
      0.30893860	     -0.06105271	     -0.00071776	     -0.20221061	     -0.06523142	      0.88289549	     -0.00065472	     -0.21970958	     -0.00275531	     -0.00048103	     31.40579678
      0.31035151	     -0.06112871	     -0.00071921	     -0.20228668	     -0.06523529	      0.88289480	     -0.00065392	     -0.21972147	     -0.00273150	     -0.00050566	     31.22501843
      0.31176443	     -0.06120863	     -0.00072263	     -0.20236665	     -0.06523913	      0.88289407	     -0.00065312	     -0.21973436	     -0.00270669	     -0.00053082	     31.38631820
      0.31317734	     -0.06129199	     -0.00072450	     -0.20245010	     -0.06524294	      0.88289330	     -0.00065231	     -0.21974822	     -0.00268038	     -0.00055618	     31.28362223
      0.31494229	     -0.06140075	     -0.00072840	     -0.20255896	     -0.06524764	      0.88289229	     -0.00065129	     -0.21976686	     -0.00264590	     -0.00058791	     31.43417020
      0.31634189	     -0.06149104	     -0.00072945	     -0.20264939	     -0.06525132	      0.88289145	     -0.00065048	     -0.21978268	     -0.00261681	     -0.00061280	     31.19537695
      0.31774150	     -0.06158500	     -0.00073236	     -0.20274346	     -0.06525497	      0.88289057	     -0.00064966	     -0.21979943	     -0.00258664	     -0.00063742	     31.28271309
      0.31914110	     -0.06168180	     -0.00073378	     -0.20284043	     -0.06525856	      0.88288966	     -0.00064884	     -0.21981707	     -0.00255488	     -0.00066155	     31.14984067
      0.32097740	     -0.06181287	     -0.00073707	     -0.20297170	     -0.06526322	      0.88288842	     -0.00064776	     -0.21984149	     -0.00251121	     -0.00069235	     31.23217517
      0.32238333	     -0.06191606	     -0.00073762	     -0.20307511	     -0.06526672	      0.88288743	     -0.00064692	     -0.21986113	     -0.00247576	     -0.00071498	     30.97347855
      0.32378926	     -0.06202140	     -0.00074005	     -0.20318064	     -0.06527018	      0.88288641	     -0.00064608	     -0.21988153	     -0.00243907	     -0.00073672	     31.01751610
      0.32519518	     -0.06212816	     -0.00074108	     -0.20328764	     -0.06527358	      0.88288536	     -0.00064524	     -0.21990264	     -0.00240065	     -0.00075730	     30.85329845
      0.32706969	     -0.06227259	     -0.00074395	     -0.20343239	     -0.06527803	      0.88288392	     -0.00064411	     -0.21993181	     -0.00234723	     -0.00078281	     30.87952329
      0.32847514	     -0.06238242	     -0.00074388	     -0.20354252	     -0.06528130	      0.88288280	     -0.00064326	     -0.21995437	     -0.00230508	     -0.00080015	     30.57703200
      0.32988058	     -0.06249362	     -0.00074561	     -0.20365401	     -0.06528451	      0.88288167	     -0.00064240	     -0.21997749	     -0.00226168	     -0.00081594	     30.56574748
      0.33158629	     -0.06262888	     -0.00074643	     -0.20378966	     -0.06528832	      0.88288026	     -0.00064137	     -0.22000626	     -0.00220666	     -0.00083270	     30.27016674
      0.33329199	     -0.06276737	     -0.00075020	     -0.20392850	     -0.06529203	      0.88287883	     -0.00064033	     -0.22003583	     -0.00214968	     -0.00084683	     30.37869745
      0.33457948	     -0.06287310	     -0.00075015	     -0.20403457	     -0.06529477	      0.88287773	     -0.00063954	     -0.22005864	     -0.00210463	     -0.00085552	     29.97447155
      0.33586696	     -0.06297979	     -0.00075230	     -0.20414159	     -0.06529745	      0.88287663	     -0.00063876	     -0.22008186	     -0.00205848	     -0.00086255	     29.91013436
      0.33771868	     -0.06313371	     -0.00075449	     -0.20429600	     -0.06530120	      0.88287502	     -0.00063764	     -0.22011586	     -0.00198945	     -0.00086954	     29.61436216
      0.33932945	     -0.06326788	     -0.00075806	     -0.20443059	     -0.06530436	      0.88287362	     -0.00063666	     -0.22014595	     -0.00192726	     -0.00087260	     29.56359928
      0.34094022	     -0.06340212	     -0.00075973	     -0.20456532	     -0.06530741	      0.88287221	     -0.00063569	     -0.22017645	     -0.00186258	     -0.00087269	     29.14151883
      0.34255099	     -0.06353738	     -0.00076457	     -0.20470102	     -0.06531036	      0.88287081	     -0.00063472	     -0.22020733	     -0.00179630	     -0.00086994	     29.18955459
      0.34395529	     -0.06365523	     -0.00076593	     -0.20481933	     -0.06531284	      0.88286959	     -0.00063387	     -0.22023455	     -0.00173635	     -0.00086512	     28.71594138
      0.34535959	     -0.06377326	     -0.00076966	     -0.20493780	     -0.06531523	      0.88286838	     -0.00063303	     -0.22026200	     -0.00167522	     -0.00085825	     28.62370477
      0.34705725	     -0.06391571	     -0.00077249	     -0.20508082	     -0.06531801	      0.88286693	     -0.00063203	     -0.22029548	     -0.00159897	     -0.00084716	     28.20951574
      0.34875492	     -0.06405816	     -0.00077770	     -0.20522384	     -0.06532066	      0.88286550	     -0.00063103	     -0.22032924	     -0.00152086	     -0.00083331	     28.16394350
      0.35018373	     -0.06417710	     -0.00077957	     -0.20534332	     -0.06532279	      0.88286432	     -0.00063019	     -0.22035783	     -0.00145295	     -0.00081948	     27.66730469
      0.35161255	     -0.06429562	     -0.00078376	     -0.20546234	     -0.06532481	      0.88286316	     -0.00062936	     -0.22038656	     -0.00138390	     -0.00080392	     27.54562985
      0.35304137	     -0.06441307	     -0.00078668	     -0.20558035	     -0.06532674	      0.88286203	     -0.00062853	     -0.22041539	     -0.00131314	     -0.00078664	     27.20446875
      0.35501371	     -0.06457318	     -0.00079225	     -0.20574122	     -0.06532923	      0.88286050	     -0.00062740	     -0.22045527	     -0.00121335	     -0.00076032	     26.99451110
      0.35648671	     -0.06469011	     -0.00079438	     -0.20585878	     -0.06533096	      0.88285940	     -0.00062656	     -0.22048505	     -0.00113675	     -0.00073887	     26.51940339
      0.35795970	     -0.06480487	     -0.00079839	     -0.20597415	     -0.06533258	      0.88285833	     -0.00062573	     -0.22051474	     -0.00105907	     -0.00071609	     26.38120637
      0.35943269	     -0.06491637	     -0.00080093	     -0.20608630	     -0.06533408	      0.88285729	     -0.00062491	     -0.22054427	     -0.00097978	     -0.00069196	     26.01868711
      0.36137461	     -0.06505916	     -0.00080601	     -0.20622994	     -0.06533588	      0.88285598	     -0.00062384	     -0.22058283	     -0.00087359	     -0.00065834	     25.82698068
      0.36283448	     -0.06516291	     -0.00080783	     -0.20633439	     -0.06533710	      0.88285504	     -0.00062305	     -0.22061148	     -0.00079201	     -0.00063170	     25.34456236
      0.36429434	     -0.06526414	     -0.00081177	     -0.20643630	     -0.06533819	      0.88285413	     -0.00062226	     -0.22063979	     -0.00070968	     -0.00060408	     25.19053585
      0.36607386	     -0.06538317	     -0.00081478	     -0.20655619	     -0.06533937	      0.88285309	     -0.00062132	     -0.22067377	     -0.00060758	     -0.00056907	     24.71941210
      0.36785337	     -0.06549845	     -0.00082110	     -0.20667229	     -0.06534035	      0.88285211	     -0.00062039	     -0.22070712	     -0.00050453	     -0.00053287	     24.69517747
      0.36919499	     -0.06558154	     -0.00082315	     -0.20675607	     -0.06534098	      0.88285141	     -0.00061970	     -0.22073179	     -0.00042537	     -0.00050464	     24.18278496
      0.37053660	     -0.06566221	     -0.00082749	     -0.20683738	     -0.06534150	      0.88285075	     -0.00061901	     -0.22075603	     -0.00034589	     -0.00047579	     24.01879008
      0.37246363	     -0.06577281	     -0.00083252	     -0.20694895	     -0.06534205	      0.88284988	     -0.00061805	     -0.22079000	     -0.00023035	     -0.00043321	     23.60619507
      0.37413826	     -0.06586375	     -0.00083843	     -0.20704072	     -0.06534235	      0.88284918	     -0.00061722	     -0.22081864	     -0.00012919	     -0.00039527	     23.46422150
      0.37581290	     -0.06594841	     -0.00084208	     -0.20712626	     -0.06534248	      0.88284856	     -0.00061641	     -0.22084638	     -0.00002679	     -0.00035638	     23.02164349
      0.37748754	     -0.06602761	     -0.00084890	     -0.20720629	     -0.06534244	      0.88284799	     -0.00061562	     -0.22087310	      0.00007571	     -0.00031666	     22.99922713
      0.37894383	     -0.06608960	     -0.00085115	     -0.20726908	     -0.06534227	      0.88284756	     -0.00061494	     -0.22089545	      0.00016581	     -0.00028115	     22.57599339
      0.38040012	     -0.06614645	     -0.00085521	     -0.20732671	     -0.06534196	      0.88284717	     -0.00061427	     -0.22091689	      0.00025566	     -0.00024476	     22.45792960
      0.38216285	     -0.06620852	     -0.00085799	     -0.20738976	     -0.06534141	      0.88284678	     -0.00061347	     -0.22094160	      0.00036483	     -0.00019936	     22.10459746
      0.38392557	     -0.06626461	     -0.00086285	     -0.20744680	     -0.06534067	      0.88284647	     -0.00061269	     -0.22096486	      0.00047346	     -0.00015272	     22.02670997
      0.38538791	     -0.06630600	     -0.00086386	     -0.20748903	     -0.06533992	      0.88284628	     -0.00061205	     -0.22098306	      0.00056389	     -0.00011306	     21.65441991
      0.38685025	     -0.06634439	     -0.00086710	     -0.20752822	     -0.06533903	      0.88284614	     -0.00061143	     -0.22100025	      0.00065367	     -0.00007279	     21.53699192
      0.38863819	     -0.06638622	     -0.00086903	     -0.20757108	     -0.06533776	      0.88284605	     -0.00061068	     -0.22101993	      0.00076337	     -0.00002278	     21.21864871
      0.39042612	     -0.06642394	     -0.00087336	     -0.20760977	     -0.06533630	      0.88284606	     -0.00060996	     -0.22103816	      0.00087212	      0.00002765	     21.15855406
      0.39184960	     -0.06644975	     -0.00087373	     -0.20763641	     -0.06533499	      0.88284613	     -0.00060939	     -0.22105166	      0.00095880	      0.00006804	     20.82544070
      0.39327309	     -0.06647328	     -0.00087645	     -0.20766072	     -0.06533357	      0.88284625	     -0.00060884	     -0.22106426	      0.00104468	      0.00010834	     20.71964491
      0.39512191	     -0.06649859	     -0.00087810	     -0.20768709	     -0.06533153	      0.88284650	     -0.00060813	     -0.22107930	      0.00115584	      0.00016052	     20.44528651
      0.39697072	     -0.06651869	     -0.00088209	     -0.20770820	     -0.06532929	      0.88284685	     -0.00060745	     -0.22109283	      0.00126576	      0.00021213	     20.41191415
      0.39835360	     -0.06652862	     -0.00088199	     -0.20771894	     -0.06532749	      0.88284717	     -0.00060696	     -0.22110196	      0.00134789	      0.00025037	     20.11046008
      0.39973648	     -0.06653539	     -0.00088411	     -0.20772648	     -0.06532557	      0.88284754	     -0.00060648	     -0.22111021	      0.00142911	      0.00028805	     20.02422662
      0.40166611	     -0.06653711	     -0.00088545	     -0.20772930	     -0.06532270	      0.88284814	     -0.00060583	     -0.22112024	      0.00154170	      0.00033973	     19.79515898
      0.40359575	     -0.06653024	     -0.00088909	     -0.20772347	     -0.06531962	      0.88284885	     -0.00060520	     -0.22112844	      0.00165261	      0.00039022	     19.81516179
      0.40491272	     -0.06651903	     -0.00088835	     -0.20771302	     -0.06531739	      0.88284938	     -0.00060479	     -0.22113297	      0.00172799	      0.00042415	     19.53770479
      0.40622970	     -0.06650415	     -0.00088979	     -0.20769887	     -0.06531507	      0.88284997	     -0.00060439	     -0.22113660	      0.00180226	      0.00045754	     19.47153545
      0.40830123	     -0.06647146	     -0.00089081	     -0.20766733	     -0.06531121	      0.88285097	     -0.00060379	     -0.22114046	      0.00191763	      0.00050925	     19.28098756
      0.40998883	     -0.06643753	     -0.00089287	     -0.20763430	     -0.06530790	      0.88285186	     -0.00060332	     -0.22114191	      0.00200976	      0.00055065	     19.23869119
      0.41167643	     -0.06639593	     -0.00089268	     -0.20759364	     -0.06530443	      0.88285283	     -0.00060288	     -0.22114186	      0.00210063	      0.00059157	     19.02694186
      0.41336403	     -0.06634916	     -0.00089547	     -0.20754773	     -0.06530081	      0.88285386	     -0.00060246	     -0.22114027	      0.00218937	      0.00063192	     19.05837410
      0.41485749	     -0.06630148	     -0.00089479	     -0.20750087	     -0.06529748	      0.88285483	     -0.00060210	     -0.22113764	      0.00226691	      0.00066734	     18.83866625
      0.41635095	     -0.06625043	     -0.00089678	     -0.20745057	     -0.06529404	      0.88285585	     -0.00060177	     -0.22113385	      0.00234263	      0.00070234	     18.82656140
      0.41784441	     -0.06619418	     -0.00089707	     -0.20739509	     -0.06529049	      0.88285693	     -0.00060145	     -0.22112894	      0.00241708	      0.00073705	     18.69900830
      0.41978868	     -0.06611533	     -0.00089925	     -0.20731718	     -0.06528569	      0.88285840	     -0.00060107	     -0.22112086	      0.00251138	      0.00078165	     18.67958477
      0.42129876	     -0.06604812	     -0.00089862	     -0.20725072	     -0.06528185	      0.88285961	     -0.00060079	     -0.22111331	      0.00258300	      0.00081590	     18.51271489
      0.42280884	     -0.06597784	     -0.00090022	     -0.20718115	     -0.06527789	      0.88286087	     -0.00060053	     -0.22110464	      0.00265256	      0.00084965	     18.50738261
      0.42431893	     -0.06590296	     -0.00090008	     -0.20710698	     -0.06527384	      0.88286217	     -0.00060030	     -0.22109487	      0.00272052	      0.00088297	     18.40210010
      0.42624908	     -0.06580305	     -0.00090184	     -0.20700793	     -0.06526850	      0.88286392	     -0.00060002	     -0.22108082	      0.00280443	      0.00092467	     18.40813173
      0.42772107	     -0.06572200	     -0.00090078	     -0.20692756	     -0.06526433	      0.88286530	     -0.00059983	     -0.22106897	      0.00286664	      0.00095584	     18.27000112
      0.42919305	     -0.06563901	     -0.00090195	     -0.20684519	     -0.06526007	      0.88286673	     -0.00059966	     -0.22105613	      0.00292672	      0.00098627	     18.27546253
      0.43098103	     -0.06553311	     -0.00090119	     -0.20674006	     -0.06525477	      0.88286853	     -0.00059948	     -0.22103928	      0.00299742	      0.00102227	     18.17623803
      0.43257758	     -0.06543610	     -0.00090272	     -0.20664367	     -0.06524994	      0.88287019	     -0.00059935	     -0.22102305	      0.00305786	      0.00105329	     18.22101442
      0.43417413	     -0.06533413	     -0.00090116	     -0.20654235	     -0.06524501	      0.88287189	     -0.00059923	     -0.22100577	      0.00311635	      0.00108338	     18.11014659
      0.43577067	     -0.06523050	     -0.00090254	     -0.20643930	     -0.06523999	      0.88287364	     -0.00059914	     -0.22098742	      0.00317205	      0.00111228	     18.17707621
      0.43736722	     -0.06512191	     -0.00090050	     -0.20633134	     -0.06523488	      0.88287544	     -0.00059907	     -0.22096806	      0.00322580	      0.00114024	     18.06138743
      0.43896377	     -0.06501202	     -0.00090193	     -0.20622198	     -0.06522969	      0.88287728	     -0.00059903	     -0.22094765	      0.00327655	      0.00116686	     18.15964764
      0.44056031	     -0.06489719	     -0.00089929	     -0.20610773	     -0.06522442	      0.88287917	     -0.00059901	     -0.22092627	      0.00332539	      0.00119253	     18.02695322
      0.44215686	     -0.06478187	     -0.00090089	     -0.20599290	     -0.06521907	      0.88288109	     -0.00059901	     -0.22090390	      0.00337100	      0.00121665	     18.16963745
      0.44355397	     -0.06467700	     -0.00089842	     -0.20588850	     -0.06521434	      0.88288281	     -0.00059903	     -0.22088357	      0.00340941	      0.00123696	     18.04973020
      0.44495109	     -0.06457177	     -0.00089849	     -0.20578367	     -0.06520955	      0.88288455	     -0.00059907	     -0.22086252	      0.00344540	      0.00125605	     18.10783790
      0.44669353	     -0.06443771	     -0.00089669	     -0.20565013	     -0.06520351	      0.88288676	     -0.00059914	     -0.22083535	      0.00348784	      0.00127851	     18.06829528
      0.44843597	     -0.06430285	     -0.00089719	     -0.20551570	     -0.06519739	      0.88288900	     -0.00059924	     -0.22080716	      0.00352667	      0.00129898	     18.21656128
      0.44982520	     -0.06419263	     -0.00089463	     -0.20540587	     -0.06519247	      0.88289082	     -0.00059934	     -0.22078402	      0.00355598	      0.00131436	     18.10515412
      0.45121443	     -0.06408253	     -0.00089422	     -0.20529610	     -0.06518751	      0.88289265	     -0.00059945	     -0.22076029	      0.00358280	      0.00132827	     18.18497729
      0.45298288	     -0.06394047	     -0.00089180	     -0.20515445	     -0.06518115	      0.88289502	     -0.00059962	     -0.22072927	      0.00361444	      0.00134435	     18.16775436
      0.45475132	     -0.06379837	     -0.00089177	     -0.20501270	     -0.06517473	      0.88289741	     -0.00059982	     -0.22069736	      0.00364235	      0.00135801	     18.37018381
      0.45606151	     -0.06369134	     -0.00088863	     -0.20490596	     -0.06516995	      0.88289919	     -0.00059999	     -0.22067321	      0.00366170	      0.00136718	     18.25507825
      0.45737170	     -0.06358515	     -0.00088753	     -0.20480001	     -0.06516514	      0.88290099	     -0.00060016	     -0.22064862	      0.00367884	      0.00137478	     18.32940632
      0.45924121	     -0.06343397	     -0.00088442	     -0.20464917	     -0.06515824	      0.88290357	     -0.00060044	     -0.22061287	      0.00370063	      0.00138342	     18.35323738
      0.46081278	     -0.06330855	     -0.00088305	     -0.20452397	     -0.06515241	      0.88290574	     -0.00060069	     -0.22058230	      0.00371611	      0.00138829	     18.46952017
      0.46238434	     -0.06318376	     -0.00087948	     -0.20439944	     -0.06514656	      0.88290793	     -0.00060096	     -0.22055134	      0.00372976	      0.00139121	     18.44438601
      0.46395591	     -0.06306097	     -0.00087821	     -0.20427684	     -0.06514069	      0.88291012	     -0.00060125	     -0.22052004	      0.00374072	      0.00139156	     18.61992551
      0.46552747	     -0.06293891	     -0.00087390	     -0.20415500	     -0.06513480	      0.88291230	     -0.00060156	     -0.22048846	      0.00375026	      0.00138990	     18.56220615
      0.46709904	     -0.06281868	     -0.00087296	     -0.20403491	     -0.06512891	      0.88291448	     -0.00060188	     -0.22045665	      0.00375701	      0.00138545	     18.79475512
      0.46846292	     -0.06271496	     -0.00086881	     -0.20393135	     -0.06512378	      0.88291637	     -0.00060217	     -0.22042889	      0.00376195	      0.00137989	     18.74874936
      0.46982679	     -0.06261278	     -0.00086689	     -0.20382927	     -0.06511864	      0.88291825	     -0.00060247	     -0.22040102	      0.00376503	      0.00137227	     18.87919103
      0.47151493	     -0.06248759	     -0.00086273	     -0.20370423	     -0.06511229	      0.88292055	     -0.00060286	     -0.22036639	      0.00376724	      0.00136048	     18.92850083
      0.47320307	     -0.06236475	     -0.00086066	     -0.20358147	     -0.06510593	      0.88292284	     -0.00060326	     -0.22033168	      0.00376697	      0.00134569	     19.16903851
      0.47455131	     -0.06226745	     -0.00085638	     -0.20348427	     -0.06510085	      0.88292464	     -0.00060360	     -0.22030394	      0.00376589	      0.00133235	     19.12976040
      0.47589955	     -0.06217166	     -0.00085410	     -0.20338854	     -0.06509577	      0.88292643	     -0.00060393	     -0.22027620	      0.00376316	      0.00131715	     19.28258784
      0.47761997	     -0.06205110	     -0.00084955	     -0.20326805	     -0.06508930	      0.88292868	     -0.00060438	     -0.22024083	      0.00375829	      0.00129568	     19.35517825
      0.47934040	     -0.06193279	     -0.00084713	     -0.20314976	     -0.06508284	      0.88293089	     -0.00060483	     -0.22020553	      0.00375110	      0.00127160	     19.64803173
      0.48061655	     -0.06184589	     -0.00084258	     -0.20306290	     -0.06507806	      0.88293250	     -0.00060518	     -0.22017943	      0.00374521	      0.00125272	     19.60293132
      0.48189270	     -0.06176030	     -0.00083990	     -0.20297732	     -0.06507328	      0.88293408	     -0.00060552	     -0.22015339	      0.00373797	      0.00123249	     19.75238127
      0.48370918	     -0.06164054	     -0.00083476	     -0.20285757	     -0.06506650	      0.88293629	     -0.00060603	     -0.22011648	      0.00372634	      0.00120208	     19.87204846
      0.48524797	     -0.06154107	     -0.00083159	     -0.20275807	     -0.06506078	      0.88293812	     -0.00060646	     -0.22008539	      0.00371490	      0.00117477	     20.08528809
      0.48678675	     -0.06144335	     -0.00082643	     -0.20266034	     -0.06505507	      0.88293991	     -0.00060690	     -0.22005447	      0.00370262	      0.00114652	     20.13547192
      0.48832554	     -0.06134745	     -0.00082350	     -0.20256438	     -0.06504938	      0.88294165	     -0.00060733	     -0.22002374	      0.00368875	      0.00111706	     20.40130443
      0.48986432	     -0.06125358	     -0.00081767	     -0.20247048	     -0.06504372	      0.88294335	     -0.00060778	     -0.21999323	      0.00367436	      0.00108709	     20.40667070
      0.49123060	     -0.06117157	     -0.00081518	     -0.20238840	     -0.06503871	      0.88294481	     -0.00060817	     -0.21996633	      0.00366018	      0.00105969	     20.66028536
      0.49259688	     -0.06109125	     -0.00081050	     -0.20230802	     -0.06503372	      0.88294624	     -0.00060856	     -0.21993962	      0.00364560	      0.00103209	     20.72570330
      0.49396316	     -0.06101236	     -0.00080701	     -0.20222905	     -0.06502875	      0.88294763	     -0.00060896	     -0.21991311	      0.00363003	      0.00100409	     20.90406314
      0.49580617	     -0.06090846	     -0.00080082	     -0.20212504	     -0.06502208	      0.88294945	     -0.00060949	     -0.21987768	      0.00360809	      0.00096622	     21.02049891
      0.49719346	     -0.06083183	     -0.00079779	     -0.20204830	     -0.06501708	      0.88295077	     -0.00060988	     -0.21985127	      0.00359037	      0.00093750	     21.26171670
      0.49858075	     -0.06075686	     -0.00079298	     -0.20197323	     -0.06501212	      0.88295205	     -0.00061028	     -0.21982509	      0.00357225	      0.00090906	     21.33468448
      0.49996805	     -0.06068327	     -0.00078931	     -0.20189951	     -0.06500717	      0.88295329	     -0.00061067	     -0.21979914	      0.00355318	      0.00088067	     21.52563425
      0.50179031	     -0.06058927	     -0.00078300	     -0.20180536	     -0.06500072	      0.88295486	     -0.00061117	     -0.21976541	      0.00352739	      0.00084395	     21.63138356
      0.50313889	     -0.06052125	     -0.00078004	     -0.20173718	     -0.06499598	      0.88295598	     -0.00061154	     -0.21974071	      0.00350723	      0.00081699	     21.88130512
      0.50448748	     -0.06045505	     -0.00077536	     -0.20167085	     -0.06499126	      0.88295707	     -0.00061191	     -0.21971625	      0.00348679	      0.00079069	     21.95834181
      0.50616327	     -0.06037450	     -0.00077104	     -0.20159009	     -0.06498544	      0.88295837	     -0.00061235	     -0.21968619	      0.00346025	      0.00075864	     22.21447565
      0.50764675	     -0.06030527	     -0.00076542	     -0.20152070	     -0.06498033	      0.88295947	     -0.00061273	     -0.21965987	      0.00343631	      0.00073124	     22.25936701
      0.50913023	     -0.06023720	     -0.00076200	     -0.20145242	     -0.06497525	      0.88296054	     -0.00061311	     -0.21963384	      0.00341122	      0.00070451	     22.53383070
      0.51061371	     -0.06017111	     -0.00075624	     -0.20138615	     -0.06497021	      0.88296156	     -0.00061347	     -0.21960811	      0.00338587	      0.00067888	     22.56186773
      0.51209719	     -0.06010596	     -0.00075311	     -0.20132077	     -0.06496520	      0.88296255	     -0.00061382	     -0.21958266	      0.00335934	      0.00065400	     22.85629145
      0.51358067	     -0.06004269	     -0.00074714	     -0.20125730	     -0.06496024	      0.88296350	     -0.00061416	     -0.21955749	      0.00333259	      0.00063033	     22.86100664
      0.51506415	     -0.05997960	     -0.00074426	     -0.20119395	     -0.06495531	      0.88296442	     -0.00061449	     -0.21953261	      0.00330459	      0.00060748	     23.18282934
      0.51638575	     -0.05992425	     -0.00073895	     -0.20113841	     -0.06495096	      0.88296521	     -0.00061477	     -0.21951069	      0.00327942	      0.00058833	     23.17356349
      0.51770734	     -0.05987036	     -0.00073576	     -0.20108427	     -0.06494665	      0.88296598	     -0.00061504	     -0.21948904	      0.00325330	      0.00056997	     23.37212317
      0.51930559	     -0.05980734	     -0.00073044	     -0.20102098	     -0.06494147	      0.88296687	     -0.00061535	     -0.21946322	      0.00322110	      0.00054898	     23.47431725
      0.52090384	     -0.05974543	     -0.00072698	     -0.20095874	     -0.06493635	      0.88296773	     -0.00061564	     -0.21943780	      0.00318768	      0.00052907	     23.77374779
      0.52222877	     -0.05969590	     -0.00072195	     -0.20090898	     -0.06493215	      0.88296842	     -0.00061586	     -0.21941705	      0.00315953	      0.00051359	     23.78079041
      0.52355370	     -0.05964846	     -0.00071893	     -0.20086124	     -0.06492798	      0.88296909	     -0.00061607	     -0.21939663	      0.00313037	      0.00049880	     23.98684288
      0.52516722	     -0.05959312	     -0.00071378	     -0.20080558	     -0.06492296	      0.88296988	     -0.00061631	     -0.21937222	      0.00309411	      0.00048177	     24.09883152
      0.52678073	     -0.05953992	     -0.00071081	     -0.20075199	     -0.06491800	      0.88297065	     -0.00061652	     -0.21934830	      0.00305654	      0.00046545	     24.42976036
      0.52805053	     -0.05950013	     -0.00070603	     -0.20071193	     -0.06491413	      0.88297123	     -0.00061667	     -0.21932983	      0.00302659	      0.00045314	     24.43649394
      0.52932032	     -0.05946204	     -0.00070303	     -0.20067353	     -0.06491031	      0.88297180	     -0.00061680	     -0.21931168	      0.00299578	      0.00044107	     24.63812260
      0.53100003	     -0.05941444	     -0.00069781	     -0.20062553	     -0.06490531	      0.88297253	     -0.00061695	     -0.21928817	      0.00295427	      0.00042550	     24.78343928
      0.53267973	     -0.05937003	     -0.00069470	     -0.20058067	     -0.06490039	      0.88297323	     -0.00061707	     -0.21926527	      0.00291156	      0.00041004	     25.14573372
      0.53389796	     -0.05934018	     -0.00069002	     -0.20055054	     -0.06489686	      0.88297372	     -0.00061714	     -0.21924906	      0.00288035	      0.00039893	     25.13821865
      0.53511620	     -0.05931219	     -0.00068710	     -0.20052222	     -0.06489337	      0.88297420	     -0.00061719	     -0.21923320	      0.00284853	      0.00038767	     25.32350407
      0.53688565	     -0.05927702	     -0.00068153	     -0.20048658	     -0.06488837	      0.88297487	     -0.00061724	     -0.21921088	      0.00280182	      0.00037102	     25.47473640
      0.53838261	     -0.05925468	     -0.00067828	     -0.20046383	     -0.06488420	      0.88297542	     -0.00061725	     -0.21919279	      0.00276177	      0.00035627	     25.71443197
      0.53987957	     -0.05923885	     -0.00067305	     -0.20044760	     -0.06488010	      0.88297594	     -0.00061723	     -0.21917558	      0.00272177	      0.00034067	     25.75641505
      0.54137653	     -0.05922962	     -0.00067003	     -0.20043793	     -0.06487606	      0.88297643	     -0.00061718	     -0.21915936	      0.00268153	      0.00032379	     26.05556238
      0.54287349	     -0.05922695	     -0.00066403	     -0.20043488	     -0.06487207	      0.88297691	     -0.00061710	     -0.21914423	      0.00264192	      0.00030550	     26.00830950
      0.54416078	     -0.05923006	     -0.00066181	     -0.20043760	     -0.06486869	      0.88297729	     -0.00061701	     -0.21913212	      0.00260791	      0.00028830	     26.28574151
      0.54544806	     -0.05923779	     -0.00065763	     -0.20044499	     -0.06486536	      0.88297765	     -0.00061690	     -0.21912088	      0.00257463	      0.00026976	     26.31638679
      0.54706258	     -0.05925392	     -0.00065430	     -0.20046066	     -0.06486123	      0.88297806	     -0.00061673	     -0.21910806	      0.00253355	      0.00024435	     26.53490353
      0.54867709	     -0.05927721	     -0.00064924	     -0.20048352	     -0.06485718	      0.88297844	     -0.00061652	     -0.21909668	      0.00249380	      0.00021656	     26.48043519
      0.54997124	     -0.05930110	     -0.00064770	     -0.20050703	     -0.06485397	      0.88297870	     -0.00061632	     -0.21908864	      0.00246257	      0.00019237	     26.72674098
      0.55126538	     -0.05932914	     -0.00064420	     -0.20053474	     -0.06485080	      0.88297893	     -0.00061611	     -0.21908158	      0.00243247	      0.00016658	     26.70244271
      0.55290630	     -0.05937069	     -0.00064132	     -0.20057585	     -0.06484684	      0.88297918	     -0.00061579	     -0.21907404	      0.00239553	      0.00013151	     26.86261402
      0.55454721	     -0.05941833	     -0.00063653	     -0.20062309	     -0.06484294	      0.88297936	     -0.00061544	     -0.21906810	      0.00236054	      0.00009403	     26.70899978
      0.55580008	     -0.05945840	     -0.00063562	     -0.20066282	     -0.06484000	      0.88297946	     -0.00061514	     -0.21906460	      0.00233472	      0.00006383	     26.91657347
      0.55705294	     -0.05950102	     -0.00063290	     -0.20070514	     -0.06483709	      0.88297952	     -0.00061482	     -0.21906200	      0.00231019	      0.00003257	     26.84341605
      0.55876717	     -0.05956328	     -0.00063060	     -0.20076700	     -0.06483316	      0.88297954	     -0.00061433	     -0.21905979	      0.00227822	     -0.00001181	     26.90783420
      0.56048140	     -0.05962961	     -0.00062640	     -0.20083296	     -0.06482928	      0.88297948	     -0.00061380	     -0.21905910	      0.00224854	     -0.00005754	     26.66592071
      0.56169358	     -0.05967883	     -0.00062603	     -0.20088188	     -0.06482656	      0.88297939	     -0.00061340	     -0.21905947	      0.00222846	     -0.00009059	     26.81450652
      0.56290576	     -0.05972983	     -0.00062381	     -0.20093264	     -0.06482387	      0.88297926	     -0.00061297	     -0.21906053	      0.00220962	     -0.00012393	     26.69943587
      0.56471875	     -0.05980989	     -0.00062165	     -0.20101232	     -0.06481989	      0.88297899	     -0.00061229	     -0.21906334	      0.00218317	     -0.00017416	     26.65696179
      0.56624235	     -0.05988036	     -0.00061866	     -0.20108252	     -0.06481658	      0.88297869	     -0.00061167	     -0.21906681	      0.00216281	     -0.00021633	     26.43727074
      0.56776594	     -0.05995386	     -0.00061762	     -0.20115571	     -0.06481330	      0.88297833	     -0.00061101	     -0.21907123	      0.00214376	     -0.00025827	     26.46097150
      0.56928954	     -0.06003034	     -0.00061416	     -0.20123195	     -0.06481005	      0.88297791	     -0.00061031	     -0.21907660	      0.00212661	     -0.00029961	     26.13481625
      0.57065422	     -0.06010114	     -0.00061390	     -0.20130250	     -0.06480715	      0.88297747	     -0.00060965	     -0.21908217	      0.00211227	     -0.00033606	     26.17778551
      0.57201890	     -0.06017305	     -0.00061156	     -0.20137420	     -0.06480428	      0.88297699	     -0.00060896	     -0.21908843	      0.00209950	     -0.00037161	     25.92648900
      0.57338358	     -0.06024593	     -0.00061078	     -0.20144687	     -0.06480142	      0.88297646	     -0.00060824	     -0.21909530	      0.00208780	     -0.00040616	     25.85176549
      0.57514207	     -0.06034158	     -0.00060847	     -0.20154227	     -0.06479776	      0.88297571	     -0.00060725	     -0.21910501	      0.00207469	     -0.00044879	     25.54105384
      0.57654203	     -0.06041975	     -0.00060882	     -0.20162023	     -0.06479487	      0.88297506	     -0.00060643	     -0.21911339	      0.00206536	     -0.00048109	     25.51477468
      0.57794199	     -0.06049935	     -0.00060748	     -0.20169964	     -0.06479198	      0.88297436	     -0.00060558	     -0.21912233	      0.00205746	     -0.00051166	     25.22801522
      0.57934195	     -0.06058015	     -0.00060790	     -0.20178025	     -0.06478911	      0.88297362	     -0.00060469	     -0.21913181	      0.00205048	     -0.00054042	     25.12370290
      0.58107213	     -0.06068105	     -0.00060695	     -0.20188094	     -0.06478556	      0.88297266	     -0.00060354	     -0.21914423	      0.00204355	     -0.00057317	     24.76881749
      0.58245708	     -0.06076266	     -0.00060841	     -0.20196236	     -0.06478274	      0.88297185	     -0.00060258	     -0.21915469	      0.00203886	     -0.00059714	     24.72642408
      0.58384203	     -0.06084487	     -0.00060807	     -0.20204443	     -0.06477992	      0.88297101	     -0.00060159	     -0.21916558	      0.00203540	     -0.00061895	     24.42410747
      0.58522697	     -0.06092802	     -0.00060935	     -0.20212741	     -0.06477710	      0.88297014	     -0.00060056	     -0.21917690	      0.00203271	     -0.00063865	     24.29448793
      0.58702481	     -0.06103702	     -0.00060982	     -0.20223623	     -0.06477345	      0.88296897	     -0.00059918	     -0.21919222	      0.00203084	     -0.00066096	     23.92027223
      0.58841009	     -0.06112118	     -0.00061234	     -0.20232022	     -0.06477063	      0.88296804	     -0.00059808	     -0.21920447	      0.00203018	     -0.00067569	     23.87515217
      0.58979537	     -0.06120442	     -0.00061307	     -0.20240333	     -0.06476782	      0.88296710	     -0.00059694	     -0.21921708	      0.00203069	     -0.00068814	     23.57548858
      0.59118066	     -0.06128604	     -0.00061528	     -0.20248481	     -0.06476501	      0.88296614	     -0.00059576	     -0.21923000	      0.00203185	     -0.00069836	     23.43907440
      0.59301725	     -0.06139428	     -0.00061698	     -0.20259291	     -0.06476127	      0.88296484	     -0.00059415	     -0.21924758	      0.00203480	     -0.00070835	     23.04606797
      0.59439642	     -0.06147540	     -0.00062029	     -0.20267389	     -0.06475847	      0.88296386	     -0.00059290	     -0.21926114	      0.00203759	     -0.00071338	     22.99790838
      0.59577559	     -0.06155610	     -0.00062182	     -0.20275448	     -0.06475565	      0.88296288	     -0.00059162	     -0.21927497	      0.00204140	     -0.00071625	     22.69760159
      0.59745209	     -0.06165361	     -0.00062541	     -0.20285185	     -0.06475223	      0.88296168	     -0.00059002	     -0.21929214	      0.00204671	     -0.00071703	     22.57567737
      0.59895683	     -0.06174026	     -0.00062679	     -0.20293842	     -0.06474914	      0.88296060	     -0.00058853	     -0.21930785	      0.00205264	     -0.00071515	     22.19752003
      0.60046157	     -0.06182584	     -0.00063076	     -0.20302389	     -0.06474605	      0.88295952	     -0.00058701	     -0.21932380	      0.00205902	     -0.00071105	     22.15803128
      0.60196632	     -0.06191021	     -0.00063225	     -0.20310819	     -0.06474294	      0.88295846	     -0.00058545	     -0.21933996	      0.00206659	     -0.00070471	     21.76571305
      0.60347106	     -0.06199272	     -0.00063677	     -0.20319060	     -0.06473983	      0.88295740	     -0.00058385	     -0.21935631	      0.00207451	     -0.00069644	     21.74469212
      0.60497580	     -0.06207375	     -0.00063886	     -0.20327157	     -0.06473670	      0.88295636	     -0.00058221	     -0.21937285	      0.00208358	     -0.00068618	     21.34102787
      0.60648054	     -0.06215403	     -0.00064406	     -0.20335175	     -0.06473356	      0.88295534	     -0.00058053	     -0.21938958	      0.00209291	     -0.00067428	     21.33447947
      0.60798529	     -0.06223255	     -0.00064619	     -0.20343023	     -0.06473040	      0.88295434	     -0.00057881	     -0.21940646	      0.00210343	     -0.00066076	     20.92702531
      0.60949003	     -0.06230994	     -0.00065124	     -0.20350754	     -0.06472723	      0.88295335	     -0.00057705	     -0.21942344	      0.00211418	     -0.00064593	     20.93417331
      0.61099477	     -0.06238627	     -0.00065332	     -0.20358385	     -0.06472404	      0.88295239	     -0.00057526	     -0.21944051	      0.00212611	     -0.00062978	     20.52569404
      0.61249951	     -0.06246189	     -0.00065909	     -0.20365939	     -0.06472083	      0.88295146	     -0.00057343	     -0.21945766	      0.00213825	     -0.00061269	     20.53974191
      0.61400425	     -0.06253628	     -0.00066175	     -0.20373377	     -0.06471760	      0.88295055	     -0.00057157	     -0.21947486	      0.00215161	     -0.00059462	     20.14566097
      0.61550900	     -0.06260924	     -0.00066775	     -0.20380668	     -0.06471435	      0.88294967	     -0.00056967	     -0.21949209	      0.00216521	     -0.00057586	     20.16347218
      0.61701374	     -0.06268034	     -0.00067086	     -0.20387777	     -0.06471109	      0.88294882	     -0.00056774	     -0.21950929	      0.00218000	     -0.00055633	     19.78861877
      0.61851848	     -0.06274976	     -0.00067751	     -0.20394714	     -0.06470779	      0.88294799	     -0.00056578	     -0.21952644	      0.00219499	     -0.00053632	     19.79858644
      0.62002322	     -0.06281719	     -0.00068131	     -0.20401457	     -0.06470448	      0.88294720	     -0.00056378	     -0.21954349	      0.00221108	     -0.00051567	     19.44698500
      0.62152797	     -0.06288268	     -0.00068821	     -0.20408002	     -0.06470114	      0.88294644	     -0.00056176	     -0.21956040	      0.00222731	     -0.00049457	     19.44706082
      0.62303271	     -0.06294561	     -0.00069251	     -0.20414296	     -0.06469777	      0.88294571	     -0.00055970	     -0.21957712	      0.00224454	     -0.00047288	     19.12511054
      0.62453745	     -0.06300610	     -0.00069964	     -0.20420342	     -0.06469438	      0.88294502	     -0.00055762	     -0.21959361	      0.00226186	     -0.00045083	     19.11219800
      0.62604219	     -0.06306250	     -0.00070436	     -0.20425983	     -0.06469097	      0.88294436	     -0.00055551	     -0.21960981	      0.00228004	     -0.00042827	     18.83018142
      0.62754694	     -0.06311463	     -0.00071148	     -0.20431195	     -0.06468752	      0.88294373	     -0.00055337	     -0.21962560	      0.00229823	     -0.00040532	     18.80633217
      0.62905168	     -0.06316230	     -0.00071655	     -0.20435964	     -0.06468405	      0.88294314	     -0.00055120	     -0.21964090	      0.00231704	     -0.00038180	     18.55802435
      0.63055642	     -0.06320636	     -0.00072375	     -0.20440369	     -0.06468055	      0.88294258	     -0.00054901	     -0.21965565	      0.00233566	     -0.00035780	     18.51302977
      0.63206116	     -0.06324696	     -0.00072908	     -0.20444433	     -0.06467702	      0.88294206	     -0.00054680	     -0.21966982	      0.00235462	     -0.00033321	     18.29241775
      0.63356591	     -0.06328463	     -0.00073617	     -0.20448200	     -0.06467346	      0.88294158	     -0.00054456	     -0.21968340	      0.00237327	     -0.00030821	     18.23540747
      0.63507065	     -0.06331899	     -0.00074145	     -0.20451639	     -0.06466988	      0.88294113	     -0.00054230	     -0.21969637	      0.00239208	     -0.00028275	     18.04527987
      0.63657539	     -0.06335038	     -0.00074757	     -0.20454779	     -0.06466627	      0.88294073	     -0.00054002	     -0.21970874	      0.00241048	     -0.00025692	     17.98215993
      0.63808013	     -0.06337988	     -0.00075248	     -0.20457734	     -0.06466262	      0.88294036	     -0.00053771	     -0.21972055	      0.00242886	     -0.00023070	     17.81914680
      0.63991260	     -0.06341251	     -0.00076038	     -0.20460998	     -0.06465815	      0.88293997	     -0.00053488	     -0.21973416	      0.00245060	     -0.00019849	     17.79402764
      0.64126398	     -0.06343309	     -0.00076378	     -0.20463061	     -0.06465483	      0.88293972	     -0.00053277	     -0.21974362	      0.00246669	     -0.00017451	     17.60546165
      0.64261536	     -0.06345094	     -0.00076907	     -0.20464849	     -0.06465149	      0.88293950	     -0.00053065	     -0.21975255	      0.00248220	     -0.00015049	     17.56192284
      0.64441070	     -0.06346932	     -0.00077430	     -0.20466693	     -0.06464701	      0.88293926	     -0.00052781	     -0.21976354	      0.00250251	     -0.00011847	     17.42235619
      0.64601664	     -0.06348079	     -0.00078045	     -0.20467842	     -0.06464298	      0.88293909	     -0.00052525	     -0.21977245	      0.00251986	     -0.00008980	     17.40966561
      0.64762259	     -0.06348674	     -0.00078363	     -0.20468445	     -0.06463892	      0.88293897	     -0.00052267	     -0.21978044	      0.00253696	     -0.00006102	     17.24488452
      0.64903868	     -0.06348822	     -0.00078912	     -0.20468595	     -0.06463532	      0.88293890	     -0.00052038	     -0.21978669	      0.00255107	     -0.00003568	     17.25365347
      0.65045477	     -0.06348527	     -0.00079205	     -0.20468306	     -0.06463169	      0.88293887	     -0.00051808	     -0.21979217	      0.00256489	     -0.00001028	     17.13885446
      0.65187086	     -0.06347883	     -0.00079625	     -0.20467665	     -0.06462805	      0.88293887	     -0.00051577	     -0.21979687	      0.00257786	      0.00001508	     17.10959864
      0.65375504	     -0.06346377	     -0.00079986	     -0.20466167	     -0.06462318	      0.88293893	     -0.00051267	     -0.21980191	      0.00259424	      0.00004884	     16.99135646
      0.65518771	     -0.06344848	     -0.00080441	     -0.20464639	     -0.06461945	      0.88293902	     -0.00051031	     -0.21980479	      0.00260552	      0.00007439	     17.00864401
      0.65662039	     -0.06342865	     -0.00080668	     -0.20462662	     -0.06461571	      0.88293914	     -0.00050794	     -0.21980687	      0.00261627	      0.00009995	     16.90536931
      0.65805306	     -0.06340599	     -0.00081024	     -0.20460398	     -0.06461196	      0.88293930	     -0.00050555	     -0.21980815	      0.00262593	      0.00012529	     16.89859865
      0.65994083	     -0.06337071	     -0.00081294	     -0.20456876	     -0.06460699	      0.88293957	     -0.00050241	     -0.21980864	      0.00263756	      0.00015850	     16.78744210
      0.66133629	     -0.06334149	     -0.00081697	     -0.20453954	     -0.06460330	      0.88293981	     -0.00050007	     -0.21980814	      0.00264478	      0.00018283	     16.82130803
      0.66273174	     -0.06330896	     -0.00081883	     -0.20450704	     -0.06459961	      0.88294008	     -0.00049773	     -0.21980694	      0.00265133	      0.00020698	     16.75024505
      0.66447316	     -0.06326542	     -0.00082287	     -0.20446349	     -0.06459499	      0.88294047	     -0.00049480	     -0.21980445	      0.00265794	      0.00023664	     16.77268613
      0.66602255	     -0.06322227	     -0.00082425	     -0.20442036	     -0.06459086	      0.88294086	     -0.00049219	     -0.21980137	      0.00266283	      0.00026267	     16.67416117
      0.66757194	     -0.06317698	     -0.00082838	     -0.20437504	     -0.06458674	      0.88294128	     -0.00048958	     -0.21979745	      0.00266616	      0.00028812	     16.73482870
      0.66912133	     -0.06312764	     -0.00082931	     -0.20432571	     -0.06458260	      0.88294175	     -0.00048696	     -0.21979274	      0.00266864	      0.00031307	     16.63819242
      0.67067071	     -0.06307689	     -0.00083381	     -0.20427490	     -0.06457847	      0.88294225	     -0.00048435	     -0.21978724	      0.00266947	      0.00033721	     16.73329052
      0.67222010	     -0.06302196	     -0.00083422	     -0.20421997	     -0.06457433	      0.88294279	     -0.00048173	     -0.21978100	      0.00266954	      0.00036073	     16.62119214
      0.67357788	     -0.06297284	     -0.00083814	     -0.20417077	     -0.06457071	      0.88294330	     -0.00047944	     -0.21977489	      0.00266813	      0.00038058	     16.69852748
      0.67493566	     -0.06292101	     -0.00083959	     -0.20411891	     -0.06456709	      0.88294383	     -0.00047715	     -0.21976823	      0.00266604	      0.00039983	     16.66276176
      0.67662672	     -0.06285450	     -0.00084315	     -0.20405230	     -0.06456258	      0.88294452	     -0.00047430	     -0.21975915	      0.00266184	      0.00042278	     16.72137042
      0.67831778	     -0.06278411	     -0.00084434	     -0.20398185	     -0.06455808	      0.88294526	     -0.00047145	     -0.21974923	      0.00265636	      0.00044470	     16.67461629
      0.67968055	     -0.06272625	     -0.00084807	     -0.20392388	     -0.06455447	      0.88294587	     -0.00046916	     -0.21974061	      0.00265047	      0.00046149	     16.76296078
      0.68104331	     -0.06266574	     -0.00084948	     -0.20386330	     -0.06455086	      0.88294651	     -0.00046688	     -0.21973147	      0.00264378	      0.00047759	     16.75337524
      0.68275473	     -0.06258811	     -0.00085300	     -0.20378551	     -0.06454634	      0.88294735	     -0.00046402	     -0.21971922	      0.00263368	      0.00049665	     16.84190145
      0.68446615	     -0.06250685	     -0.00085386	     -0.20370414	     -0.06454185	      0.88294821	     -0.00046116	     -0.21970617	      0.00262218	      0.00051456	     16.81929731
      0.68575972	     -0.06244464	     -0.00085744	     -0.20364178	     -0.06453846	      0.88294889	     -0.00045902	     -0.21969575	      0.00261199	      0.00052724	     16.91617539
      0.68705328	     -0.06238050	     -0.00085875	     -0.20357753	     -0.06453509	      0.88294958	     -0.00045687	     -0.21968490	      0.00260104	      0.00053921	     16.93795073
      0.68885755	     -0.06228958	     -0.00086192	     -0.20348640	     -0.06453041	      0.88295056	     -0.00045390	     -0.21966904	      0.00258396	      0.00055469	     17.03669515
      0.69066182	     -0.06219525	     -0.00086247	     -0.20339189	     -0.06452577	      0.88295158	     -0.00045094	     -0.21965237	      0.00256515	      0.00056891	     17.06202308
      0.69188952	     -0.06213090	     -0.00086579	     -0.20332736	     -0.06452263	      0.88295228	     -0.00044893	     -0.21964055	      0.00255094	      0.00057785	     17.16811018
      0.69311723	     -0.06206478	     -0.00086693	     -0.20326108	     -0.06451950	      0.88295300	     -0.00044694	     -0.21962838	      0.00253601	      0.00058628	     17.21199056
      0.69505162	     -0.06196006	     -0.00086985	     -0.20315609	     -0.06451462	      0.88295414	     -0.00044381	     -0.21960850	      0.00251051	      0.00059843	     17.34238512
      0.69662358	     -0.06187406	     -0.00087095	     -0.20306987	     -0.06451069	      0.88295509	     -0.00044128	     -0.21959178	      0.00248826	      0.00060739	     17.38451901
      0.69819554	     -0.06178940	     -0.00087420	     -0.20298494	     -0.06450680	      0.88295605	     -0.00043878	     -0.21957461	      0.00246427	      0.00061530	     17.54830774
      0.69976750	     -0.06170417	     -0.00087452	     -0.20289948	     -0.06450295	      0.88295702	     -0.00043629	     -0.21955709	      0.00243921	      0.00062230	     17.56629770
      0.70114738	     -0.06163136	     -0.00087787	     -0.20282640	     -0.06449960	      0.88295789	     -0.00043412	     -0.21954144	      0.00241576	      0.00062736	     17.72422592
      0.70252726	     -0.06155845	     -0.00087868	     -0.20275325	     -0.06449628	      0.88295875	     -0.00043197	     -0.21952563	      0.00239158	      0.00063149	     17.77956596
      0.70390714	     -0.06148725	     -0.00088100	     -0.20268179	     -0.06449300	      0.88295963	     -0.00042983	     -0.21950966	      0.00236635	      0.00063452	     17.90654405
      0.70574854	     -0.06139312	     -0.00088231	     -0.20258733	     -0.06448867	      0.88296080	     -0.00042700	     -0.21948821	      0.00233150	      0.00063687	     18.01053546
      0.70714454	     -0.06132426	     -0.00088537	     -0.20251817	     -0.06448543	      0.88296169	     -0.00042489	     -0.21947187	      0.00230395	      0.00063719	     18.18540623
      0.70854053	     -0.06125555	     -0.00088620	     -0.20244919	     -0.06448224	      0.88296258	     -0.00042278	     -0.21945552	      0.00227585	      0.00063634	     18.25643795
      0.70993653	     -0.06118905	     -0.00088851	     -0.20238240	     -0.06447908	      0.88296346	     -0.00042070	     -0.21943918	      0.00224691	      0.00063415	     18.41157347
      0.71176851	     -0.06110299	     -0.00088961	     -0.20229597	     -0.06447500	      0.88296462	     -0.00041801	     -0.21941783	      0.00220814	      0.00062943	     18.52512092
      0.71312803	     -0.06104191	     -0.00089264	     -0.20223458	     -0.06447202	      0.88296547	     -0.00041603	     -0.21940205	      0.00217849	      0.00062443	     18.72635677
      0.71448754	     -0.06098102	     -0.00089346	     -0.20217342	     -0.06446908	      0.88296632	     -0.00041407	     -0.21938639	      0.00214853	      0.00061836	     18.81059436
      0.71617308	     -0.06090870	     -0.00089639	     -0.20210072	     -0.06446549	      0.88296735	     -0.00041167	     -0.21936711	      0.00211052	      0.00060915	     19.03803878
      0.71766680	     -0.06084507	     -0.00089673	     -0.20203679	     -0.06446236	      0.88296826	     -0.00040958	     -0.21935022	      0.00207649	      0.00059971	     19.11043136
      0.71916051	     -0.06078460	     -0.00089986	     -0.20197598	     -0.06445928	      0.88296914	     -0.00040751	     -0.21933349	      0.00204170	      0.00058892	     19.34996347
      0.72065423	     -0.06072384	     -0.00089984	     -0.20191492	     -0.06445626	      0.88297002	     -0.00040547	     -0.21931695	      0.00200671	      0.00057707	     19.42008334
      0.72214795	     -0.06066661	     -0.00090312	     -0.20185735	     -0.06445329	      0.88297087	     -0.00040346	     -0.21930060	      0.00197103	      0.00056404	     19.67570026
      0.72364167	     -0.06060867	     -0.00090263	     -0.20179912	     -0.06445037	      0.88297170	     -0.00040148	     -0.21928446	      0.00193523	      0.00055013	     19.73650086
      0.72513538	     -0.06055481	     -0.00090612	     -0.20174490	     -0.06444751	      0.88297251	     -0.00039954	     -0.21926850	      0.00189874	      0.00053519	     20.01008034
      0.72662910	     -0.06049963	     -0.00090505	     -0.20168946	     -0.06444470	      0.88297330	     -0.00039762	     -0.21925278	      0.00186218	      0.00051957	     20.05482439
      0.72793980	     -0.06045498	     -0.00090799	     -0.20164450	     -0.06444228	      0.88297397	     -0.00039597	     -0.21923915	      0.00182954	      0.00050523	     20.27538851
      0.72925049	     -0.06040969	     -0.00090817	     -0.20159894	     -0.06443990	      0.88297462	     -0.00039434	     -0.21922571	      0.00179680	      0.00049053	     20.37217309
      0.73088885	     -0.06035605	     -0.00091018	     -0.20154495	     -0.06443699	      0.88297541	     -0.00039234	     -0.21920913	      0.00175537	      0.00047161	     20.58778741
      0.73252721	     -0.06030244	     -0.00090960	     -0.20149103	     -0.06443415	      0.88297617	     -0.00039039	     -0.21919285	      0.00171369	      0.00045237	     20.68894642
      0.73384935	     -0.06026277	     -0.00091203	     -0.20145107	     -0.06443191	      0.88297676	     -0.00038884	     -0.21917989	      0.00167959	      0.00043658	     20.89375267
      0.73517150	     -0.06022241	     -0.00091187	     -0.20141046	     -0.06442971	      0.88297732	     -0.00038732	     -0.21916713	      0.00164537	      0.00042076	     20.98552690
      0.73682496	     -0.06017527	     -0.00091355	     -0.20136297	     -0.06442703	      0.88297800	     -0.00038547	     -0.21915142	      0.00160210	      0.00040090	     21.19049941
      0.73847842	     -0.06012769	     -0.00091228	     -0.20131509	     -0.06442441	      0.88297865	     -0.00038366	     -0.21913603	      0.00155860	      0.00038121	     21.27419626
      0.73973831	     -0.06009555	     -0.00091460	     -0.20128267	     -0.06442247	      0.88297912	     -0.00038231	     -0.21912448	      0.00152502	      0.00036626	     21.45678116
      0.74099820	     -0.06006230	     -0.00091436	     -0.20124919	     -0.06442057	      0.88297957	     -0.00038099	     -0.21911312	      0.00149134	      0.00035151	     21.54185183
      0.74273339	     -0.06001985	     -0.00091557	     -0.20120639	     -0.06441802	      0.88298016	     -0.00037921	     -0.21909776	      0.00144452	      0.00033145	     21.72625799
      0.74446857	     -0.05997622	     -0.00091401	     -0.20116246	     -0.06441556	      0.88298072	     -0.00037749	     -0.21908274	      0.00139739	      0.00031192	     21.80837354
      0.74566916	     -0.05995023	     -0.00091658	     -0.20113620	     -0.06441390	      0.88298109	     -0.00037634	     -0.21907255	      0.00136435	      0.00029873	     21.96193291
      0.74686975	     -0.05992311	     -0.00091668	     -0.20110885	     -0.06441228	      0.88298144	     -0.00037521	     -0.21906256	      0.00133119	      0.00028591	     22.03555326
      0.74872206	     -0.05988468	     -0.00091804	     -0.20107005	     -0.06440986	      0.88298195	     -0.00037352	     -0.21904751	      0.00127957	      0.00026675	     22.19567488
      0.75024136	     -0.05985199	     -0.00091740	     -0.20103708	     -0.06440795	      0.88298235	     -0.00037218	     -0.21903552	      0.00123685	      0.00025170	     22.27257445
      0.75176066	     -0.05982425	     -0.00091937	     -0.20100901	     -0.06440611	      0.88298272	     -0.00037089	     -0.21902381	      0.00119368	      0.00023723	     22.41554273
      0.75327996	     -0.05979375	     -0.00091793	     -0.20097825	     -0.06440432	      0.88298307	     -0.00036964	     -0.21901243	      0.00115023	      0.00022337	     22.46441773
      0.75464215	     -0.05977213	     -0.00092010	     -0.20095633	     -0.06440278	      0.88298336	     -0.00036857	     -0.21900245	      0.00111087	      0.00021141	     22.59295393
      0.75600435	     -0.05974736	     -0.00091910	     -0.20093132	     -0.06440130	      0.88298364	     -0.00036752	     -0.21899272	      0.00107127	      0.00019995	     22.63975631
      0.75736654	     -0.05972645	     -0.00092019	     -0.20091013	     -0.06439987	      0.88298391	     -0.00036652	     -0.21898319	      0.00103134	      0.00018892	     22.73315973
      0.75907831	     -0.05969817	     -0.00091922	     -0.20088154	     -0.06439814	      0.88298422	     -0.00036531	     -0.21897152	      0.00098078	      0.00017568	     22.80566647
      0.76045182	     -0.05968071	     -0.00092115	     -0.20086378	     -0.06439683	      0.88298445	     -0.00036439	     -0.21896236	      0.00093988	      0.00016551	     22.89464366
      0.76182533	     -0.05965984	     -0.00092027	     -0.20084266	     -0.06439556	      0.88298467	     -0.00036351	     -0.21895343	      0.00089871	      0.00015577	     22.93888126
      0.76319883	     -0.05964323	     -0.00092153	     -0.20082576	     -0.06439436	      0.88298488	     -0.00036266	     -0.21894468	      0.00085727	      0.00014644	     23.00328361
      0.76490482	     -0.05961962	     -0.00092060	     -0.20080185	     -0.06439294	      0.88298512	     -0.00036167	     -0.21893411	      0.00080544	      0.00013542	     23.06773197
      0.76625058	     -0.05960676	     -0.00092262	     -0.20078869	     -0.06439188	      0.88298530	     -0.00036093	     -0.21892595	      0.00076430	      0.00012714	     23.11517201
      0.76759633	     -0.05958964	     -0.00092181	     -0.20077132	     -0.06439088	      0.88298546	     -0.00036022	     -0.21891799	      0.00072291	      0.00011920	     23.15589570
      0.76894209	     -0.05957646	     -0.00092273	     -0.20075787	     -0.06438994	      0.88298562	     -0.00035956	     -0.21891018	      0.00068133	      0.00011158	     23.19041374
      0.77071839	     -0.05955563	     -0.00092163	     -0.20073672	     -0.06438877	      0.88298581	     -0.00035874	     -0.21890016	      0.00062607	      0.00010196	     23.25089325
      0.77204757	     -0.05954570	     -0.00092325	     -0.20072650	     -0.06438797	      0.88298594	     -0.00035818	     -0.21889279	      0.00058454	      0.00009508	     23.25656932
      0.77337676	     -0.05953093	     -0.00092222	     -0.20071150	     -0.06438722	      0.88298606	     -0.00035765	     -0.21888561	      0.00054275	      0.00008842	     23.28906006
      0.77499668	     -0.05951834	     -0.00092310	     -0.20069859	     -0.06438638	      0.88298620	     -0.00035706	     -0.21887700	      0.00049163	      0.00008058	     23.29225213
      0.77643674	     -0.05950221	     -0.00092120	     -0.20068221	     -0.06438571	      0.88298631	     -0.00035658	     -0.21886954	      0.00044587	      0.00007381	     23.33320953
      0.77787680	     -0.05949408	     -0.00092233	     -0.20067378	     -0.06438510	      0.88298641	     -0.00035614	     -0.21886220	      0.00040004	      0.00006720	     23.29788635
      0.77931685	     -0.05947982	     -0.00092011	     -0.20065928	     -0.06438456	      0.88298650	     -0.00035575	     -0.21885508	      0.00035390	      0.00006061	     23.33782229
      0.78075691	     -0.05947511	     -0.00092122	     -0.20065428	     -0.06438408	      0.88298659	     -0.00035541	     -0.21884812	      0.00030777	      0.00005399	     23.27541407
      0.78219697	     -0.05946400	     -0.00091891	     -0.20064293	     -0.06438367	      0.88298666	     -0.00035511	     -0.21884144	      0.00026139	      0.00004720	     23.31955233
      0.78363703	     -0.05946377	     -0.00092017	     -0.20064240	     -0.06438333	      0.88298672	     -0.00035485	     -0.21883498	      0.00021513	      0.00004018	     23.23000743
      0.78507709	     -0.05945642	     -0.00091774	     -0.20063482	     -0.06438305	      0.88298677	     -0.00035464	     -0.21882890	      0.00016869	      0.00003275	     23.27924713
      0.78651715	     -0.05946208	     -0.00091937	     -0.20064018	     -0.06438284	      0.88298682	     -0.00035447	     -0.21882309	      0.00012250	      0.00002488	     23.15056678
      0.78795721	     -0.05946084	     -0.00091675	     -0.20063871	     -0.06438270	      0.88298685	     -0.00035435	     -0.21881779	      0.00007618	      0.00001626	     23.20038403
      0.78939726	     -0.05947530	     -0.00091833	     -0.20065287	     -0.06438262	      0.88298686	     -0.00035427	     -0.21881292	      0.00003031	      0.00000675	     23.02764314
      0.79083732	     -0.05948249	     -0.00091561	     -0.20065984	     -0.06438261	      0.88298686	     -0.00035423	     -0.21880873	     -0.00001551	     -0.00000405	     23.09912157
      0.79212186	     -0.05950345	     -0.00091706	     -0.20068053	     -0.06438266	      0.88298685	     -0.00035424	     -0.21880549	     -0.00005576	     -0.00001479	     22.91582320
      0.79340639	     -0.05952127	     -0.00091581	     -0.20069814	     -0.06438275	      0.88298683	     -0.00035428	     -0.21880291	     -0.00009574	     -0.00002688	     22.90418710
      0.79498367	     -0.05955320	     -0.00091594	     -0.20072979	     -0.06438294	      0.88298677	     -0.00035437	     -0.21880058	     -0.00014392	     -0.00004372	     22.76414272
      0.79656094	     -0.05958302	     -0.00091321	     -0.20075939	     -0.06438321	      0.88298669	     -0.00035452	     -0.21879930	     -0.00019126	     -0.00006298	     22.79735350
      0.79787331	     -0.05961916	     -0.00091363	     -0.20079531	     -0.06438348	      0.88298659	     -0.00035468	     -0.21879896	     -0.00022957	     -0.00008083	     22.58614010
      0.79918567	     -0.05965158	     -0.00091158	     -0.20082757	     -0.06438381	      0.88298647	     -0.00035488	     -0.21879938	     -0.00026722	     -0.00010048	     22.56933473
      0.80077108	     -0.05970076	     -0.00091096	     -0.20087652	     -0.06438427	      0.88298629	     -0.00035516	     -0.21880082	     -0.00031135	     -0.00012658	     22.38320617
      0.80235649	     -0.05974683	     -0.00090769	     -0.20092243	     -0.06438480	      0.88298607	     -0.00035550	     -0.21880339	     -0.00035427	     -0.00015529	     22.42335971
      0.80362664	     -0.05979519	     -0.00090790	     -0.20097061	     -0.06438527	      0.88298586	     -0.00035580	     -0.21880616	     -0.00038736	     -0.00017998	     22.16194832
      0.80489680	     -0.05983888	     -0.00090561	     -0.20101419	     -0.06438578	      0.88298561	     -0.00035613	     -0.21880964	     -0.00041968	     -0.00020622	     22.11899551
      0.80654757	     -0.05990358	     -0.00090398	     -0.20107873	     -0.06438651	      0.88298524	     -0.00035662	     -0.21881513	     -0.00046009	     -0.00024230	     21.90085366
      0.80819835	     -0.05996447	     -0.00089985	     -0.20113952	     -0.06438730	      0.88298481	     -0.00035715	     -0.21882176	     -0.00049904	     -0.00028045	     21.91021509
      0.80943424	     -0.06002052	     -0.00089949	     -0.20119546	     -0.06438793	      0.88298445	     -0.00035759	     -0.21882735	     -0.00052684	     -0.00031006	     21.61155847
      0.81067012	     -0.06007180	     -0.00089688	     -0.20124668	     -0.06438860	      0.88298405	     -0.00035805	     -0.21883354	     -0.00055388	     -0.00034063	     21.53849160
      0.81240036	     -0.06014982	     -0.00089428	     -0.20132461	     -0.06438959	      0.88298342	     -0.00035875	     -0.21884308	     -0.00058995	     -0.00038461	     21.29911282
      0.81389826	     -0.06021492	     -0.00089040	     -0.20138968	     -0.06439050	      0.88298281	     -0.00035939	     -0.21885218	     -0.00061973	     -0.00042355	     21.22436458
      0.81539615	     -0.06028889	     -0.00088869	     -0.20146359	     -0.06439145	      0.88298215	     -0.00036008	     -0.21886193	     -0.00064785	     -0.00046296	     20.93829753
      0.81689405	     -0.06035556	     -0.00088403	     -0.20153028	     -0.06439244	      0.88298143	     -0.00036081	     -0.21887240	     -0.00067475	     -0.00050267	     20.91172393
      0.81839194	     -0.06043471	     -0.00088276	     -0.20160939	     -0.06439347	      0.88298064	     -0.00036158	     -0.21888341	     -0.00069983	     -0.00054227	     20.55984994
      0.81969850	     -0.06049506	     -0.00087825	     -0.20166979	     -0.06439439	      0.88297991	     -0.00036228	     -0.21889355	     -0.00072082	     -0.00057672	     20.54488712
      0.82100505	     -0.06056423	     -0.00087611	     -0.20173896	     -0.06439535	      0.88297914	     -0.00036301	     -0.21890408	     -0.00074041	     -0.00061082	     20.31644666
      0.82261941	     -0.06064583	     -0.00087170	     -0.20182063	     -0.06439656	      0.88297812	     -0.00036396	     -0.21891769	     -0.00076313	     -0.00065234	     20.19633163
      0.82423376	     -0.06073610	     -0.00086943	     -0.20191094	     -0.06439781	      0.88297703	     -0.00036495	     -0.21893184	     -0.00078380	     -0.00069284	     19.88964037
      0.82556356	     -0.06080246	     -0.00086477	     -0.20197740	     -0.06439886	      0.88297609	     -0.00036579	     -0.21894397	     -0.00079967	     -0.00072527	     19.84498341
      0.82689336	     -0.06087717	     -0.00086243	     -0.20205217	     -0.06439994	      0.88297510	     -0.00036667	     -0.21895639	     -0.00081406	     -0.00075668	     19.62080300
      0.82852197	     -0.06096419	     -0.00085773	     -0.20213932	     -0.06440128	      0.88297384	     -0.00036778	     -0.21897211	     -0.00083010	     -0.00079367	     19.50833330
      0.83015059	     -0.06106070	     -0.00085550	     -0.20223594	     -0.06440264	      0.88297252	     -0.00036893	     -0.21898825	     -0.00084392	     -0.00082871	     19.18569587
      0.83144577	     -0.06112830	     -0.00085074	     -0.20230368	     -0.06440374	      0.88297143	     -0.00036988	     -0.21900150	     -0.00085382	     -0.00085504	     19.15406489
      0.83274095	     -0.06120345	     -0.00084810	     -0.20237896	     -0.06440485	      0.88297030	     -0.00037085	     -0.21901496	     -0.00086229	     -0.00087999	     18.95361630
      0.83443480	     -0.06129663	     -0.00084280	     -0.20247235	     -0.06440632	      0.88296879	     -0.00037216	     -0.21903299	     -0.00087167	     -0.00091042	     18.82337175
      0.83612865	     -0.06139665	     -0.00083963	     -0.20257256	     -0.06440780	      0.88296722	     -0.00037351	     -0.21905132	     -0.00087876	     -0.00093817	     18.51784034
      0.83739574	     -0.06146124	     -0.00083423	     -0.20263736	     -0.06440892	      0.88296602	     -0.00037454	     -0.21906530	     -0.00088297	     -0.00095702	     18.49143220
      0.83866284	     -0.06153231	     -0.00083093	     -0.20270862	     -0.06441004	      0.88296480	     -0.00037560	     -0.21907937	     -0.00088587	     -0.00097426	     18.30951177
      0.84042996	     -0.06162578	     -0.00082471	     -0.20280239	     -0.06441161	      0.88296306	     -0.00037711	     -0.21909921	     -0.00088824	     -0.00099552	     18.18504051
      0.84197843	     -0.06171166	     -0.00082065	     -0.20288853	     -0.06441298	      0.88296150	     -0.00037846	     -0.21911671	     -0.00088841	     -0.00101131	     17.91771472
      0.84352690	     -0.06178844	     -0.00081384	     -0.20296563	     -0.06441436	      0.88295993	     -0.00037984	     -0.21913439	     -0.00088737	     -0.00102453	     17.88546024
      0.84507536	     -0.06187397	     -0.00081003	     -0.20305145	     -0.06441573	      0.88295833	     -0.00038125	     -0.21915207	     -0.00088448	     -0.00103506	     17.55974814
      0.84642430	     -0.06193746	     -0.00080327	     -0.20311526	     -0.06441692	      0.88295693	     -0.00038251	     -0.21916760	     -0.00088114	     -0.00104224	     17.56587502
      0.84777323	     -0.06200811	     -0.00079894	     -0.20318619	     -0.06441811	      0.88295552	     -0.00038378	     -0.21918312	     -0.00087643	     -0.00104756	     17.35448253
      0.84941995	     -0.06208762	     -0.00079177	     -0.20326609	     -0.06441955	      0.88295379	     -0.00038535	     -0.21920216	     -0.00086935	     -0.00105163	     17.26843991
      0.85106667	     -0.06217402	     -0.00078702	     -0.20335285	     -0.06442097	      0.88295206	     -0.00038696	     -0.21922119	     -0.00086042	     -0.00105312	     16.98722117
      0.85242009	     -0.06223455	     -0.00078026	     -0.20341374	     -0.06442213	      0.88295063	     -0.00038830	     -0.21923695	     -0.00085208	     -0.00105243	     16.97743485
      0.85377352	     -0.06230116	     -0.00077605	     -0.20348067	     -0.06442328	      0.88294921	     -0.00038965	     -0.21925268	     -0.00084247	     -0.00105016	     16.78182981
      0.85545154	     -0.06237686	     -0.00076893	     -0.20355682	     -0.06442468	      0.88294745	     -0.00039136	     -0.21927228	     -0.00082926	     -0.00104533	     16.70860005
      0.85712956	     -0.06245924	     -0.00076439	     -0.20363961	     -0.06442606	      0.88294570	     -0.00039309	     -0.21929183	     -0.00081410	     -0.00103838	     16.41053205
      0.85844458	     -0.06251229	     -0.00075782	     -0.20369306	     -0.06442712	      0.88294434	     -0.00039446	     -0.21930720	     -0.00080135	     -0.00103150	     16.42508425
      0.85975961	     -0.06257182	     -0.00075347	     -0.20375294	     -0.06442816	      0.88294299	     -0.00039584	     -0.21932246	     -0.00078742	     -0.00102368	     16.26523184
      0.86151477	     -0.06264489	     -0.00074607	     -0.20382652	     -0.06442953	      0.88294120	     -0.00039771	     -0.21934278	     -0.00076737	     -0.00101174	     16.16996409
      0.86326994	     -0.06272292	     -0.00074132	     -0.20390504	     -0.06443086	      0.88293944	     -0.00039960	     -0.21936288	     -0.00074547	     -0.00099832	     15.94042908
      0.86455457	     -0.06276813	     -0.00073491	     -0.20395066	     -0.06443180	      0.88293816	     -0.00040100	     -0.21937753	     -0.00072849	     -0.00098738	     15.92240668
      0.86583920	     -0.06281911	     -0.00073118	     -0.20400201	     -0.06443273	      0.88293690	     -0.00040241	     -0.21939201	     -0.00071058	     -0.00097578	     15.78343792
      0.86767606	     -0.06288743	     -0.00072488	     -0.20407089	     -0.06443401	      0.88293513	     -0.00040444	     -0.21941260	     -0.00068369	     -0.00095806	     15.68875385
      0.86926764	     -0.06294954	     -0.00072114	     -0.20413346	     -0.06443508	      0.88293361	     -0.00040621	     -0.21943026	     -0.00065891	     -0.00094171	     15.49241468
      0.87085922	     -0.06300064	     -0.00071473	     -0.20418508	     -0.06443611	      0.88293213	     -0.00040800	     -0.21944777	     -0.00063317	     -0.00092467	     15.49458875
      0.87245079	     -0.06305877	     -0.00071187	     -0.20424368	     -0.06443709	      0.88293067	     -0.00040980	     -0.21946490	     -0.00060593	     -0.00090679	     15.24549431
      0.87381848	     -0.06309546	     -0.00070554	     -0.20428083	     -0.06443790	      0.88292944	     -0.00041135	     -0.21947939	     -0.00058210	     -0.00089088	     15.28034107
      0.87518616	     -0.06313724	     -0.00070186	     -0.20432304	     -0.06443868	      0.88292824	     -0.00041291	     -0.21949350	     -0.00055738	     -0.00087442	     15.14177248
      0.87688829	     -0.06317994	     -0.00069536	     -0.20436633	     -0.06443961	      0.88292676	     -0.00041486	     -0.21951057	     -0.00052595	     -0.00085321	     15.09064146
      0.87859043	     -0.06322581	     -0.00069175	     -0.20441272	     -0.06444047	      0.88292533	     -0.00041682	     -0.21952694	     -0.00049367	     -0.00083131	     14.93992399
      0.87995298	     -0.06324899	     -0.00068571	     -0.20443639	     -0.06444113	      0.88292421	     -0.00041840	     -0.21953958	     -0.00046752	     -0.00081305	     14.93749021
      0.88131553	     -0.06327603	     -0.00068231	     -0.20446385	     -0.06444175	      0.88292312	     -0.00041997	     -0.21955161	     -0.00044094	     -0.00079430	     14.83643869
      0.88305838	     -0.06330053	     -0.00067596	     -0.20448895	     -0.06444249	      0.88292175	     -0.00042199	     -0.21956621	     -0.00040687	     -0.00076949	     14.82481360
      0.88480124	     -0.06332921	     -0.00067273	     -0.20451816	     -0.06444317	      0.88292043	     -0.00042402	     -0.21957978	     -0.00037238	     -0.00074355	     14.65839921
      0.88610112	     -0.06333736	     -0.00066678	     -0.20452677	     -0.06444363	      0.88291948	     -0.00042553	     -0.21958933	     -0.00034705	     -0.00072335	     14.67988291
      0.88740100	     -0.06335109	     -0.00066341	     -0.20454090	     -0.06444407	      0.88291855	     -0.00042703	     -0.21959829	     -0.00032166	     -0.00070274	     14.62177344
      0.88925505	     -0.06336382	     -0.00065718	     -0.20455423	     -0.06444463	      0.88291728	     -0.00042919	     -0.21961017	     -0.00028572	     -0.00067246	     14.57872587
      0.89085013	     -0.06337598	     -0.00065358	     -0.20456687	     -0.06444506	      0.88291623	     -0.00043103	     -0.21961951	     -0.00025511	     -0.00064590	     14.54046311
      0.89244522	     -0.06337941	     -0.00064747	     -0.20457082	     -0.06444544	      0.88291522	     -0.00043288	     -0.21962810	     -0.00022465	     -0.00061868	     14.48743891
      0.89404031	     -0.06338728	     -0.00064473	     -0.20457913	     -0.06444578	      0.88291425	     -0.00043472	     -0.21963584	     -0.00019476	     -0.00059142	     14.49143844
      0.89563540	     -0.06338347	     -0.00063781	     -0.20457584	     -0.06444607	      0.88291333	     -0.00043655	     -0.21964286	     -0.00016496	     -0.00056380	     14.45561311
      0.89701725	     -0.06338644	     -0.00063585	     -0.20457918	     -0.06444628	      0.88291257	     -0.00043813	     -0.21964824	     -0.00013962	     -0.00054001	     14.44571544
      0.89839910	     -0.06338151	     -0.00063100	     -0.20457466	     -0.06444645	      0.88291184	     -0.00043971	     -0.21965310	     -0.00011447	     -0.00051621	     14.43590472
      0.90010588	     -0.06337769	     -0.00062767	     -0.20457129	     -0.06444662	      0.88291098	     -0.00044164	     -0.21965829	     -0.00008392	     -0.00048719	     14.45291382
      0.90181267	     -0.06336567	     -0.00062153	     -0.20455977	     -0.06444674	      0.88291018	     -0.00044356	     -0.21966269	     -0.00005360	     -0.00045831	     14.41894589
      0.90320363	     -0.06335966	     -0.00062028	     -0.20455408	     -0.06444680	      0.88290956	     -0.00044512	     -0.21966562	     -0.00002959	     -0.00043523	     14.45960646
      0.90459459	     -0.06334671	     -0.00061620	     -0.20454150	     -0.06444682	      0.88290897	     -0.00044667	     -0.21966804	     -0.00000576	     -0.00041240	     14.47184561
      0.90632018	     -0.06333203	     -0.00061353	     -0.20452723	     -0.06444681	      0.88290828	     -0.00044857	     -0.21967028	      0.00002322	     -0.00038464	     14.50926519
      0.90804577	     -0.06330866	     -0.00060783	     -0.20450431	     -0.06444674	      0.88290764	     -0.00045045	     -0.21967176	      0.00005181	     -0.00035726	     14.52558109
      0.90938292	     -0.06329434	     -0.00060723	     -0.20449025	     -0.06444666	      0.88290717	     -0.00045190	     -0.21967230	      0.00007328	     -0.00033659	     14.58094268
      0.91072007	     -0.06327300	     -0.00060386	     -0.20446923	     -0.06444655	      0.88290674	     -0.00045334	     -0.21967240	      0.00009458	     -0.00031607	     14.60034385
      0.91251016	     -0.06324385	     -0.00060129	     -0.20444046	     -0.06444635	      0.88290620	     -0.00045524	     -0.21967174	      0.00012225	     -0.00028922	     14.69398828
      0.91430025	     -0.06320695	     -0.00059599	     -0.20440397	     -0.06444611	      0.88290570	     -0.00045712	     -0.21967023	      0.00014962	     -0.00026252	     14.66783469
      0.91560331	     -0.06318130	     -0.00059576	     -0.20437854	     -0.06444590	      0.88290537	     -0.00045847	     -0.21966855	      0.00016845	     -0.00024344	     14.78411563
      0.91690637	     -0.06315086	     -0.00059285	     -0.20434837	     -0.06444567	      0.88290507	     -0.00045981	     -0.21966641	      0.00018714	     -0.00022452	     14.83548304
      0.91876693	     -0.06310604	     -0.00059040	     -0.20430388	     -0.06444530	      0.88290468	     -0.00046169	     -0.21966256	      0.00021298	     -0.00019773	     14.92159414
      0.92034378	     -0.06306261	     -0.00058653	     -0.20426075	     -0.06444494	      0.88290438	     -0.00046326	     -0.21965858	      0.00023413	     -0.00017525	     15.00924246
      0.92192062	     -0.06301969	     -0.00058536	     -0.20421807	     -0.06444456	      0.88290412	     -0.00046481	     -0.21965393	      0.00025461	     -0.00015280	     15.08111040
      0.92349747	     -0.06297030	     -0.00058098	     -0.20416896	     -0.06444414	      0.88290390	     -0.00046634	     -0.21964865	      0.00027428	     -0.00013064	     15.20073088
      0.92507431	     -0.06292335	     -0.00058060	     -0.20412222	     -0.06444369	      0.88290371	     -0.00046784	     -0.21964271	      0.00029336	     -0.00010838	     15.26651529
      0.92649051	     -0.06287444	     -0.00057644	     -0.20407355	     -0.06444327	      0.88290357	     -0.00046916	     -0.21963689	      0.00030974	     -0.00008866	     15.38130623
      0.92790671	     -0.06282768	     -0.00057542	     -0.20402696	     -0.06444282	      0.88290346	     -0.00047047	     -0.21963056	      0.00032563	     -0.00006891	     15.46709022
      0.92932290	     -0.06277699	     -0.00057256	     -0.20397647	     -0.06444234	      0.88290338	     -0.00047175	     -0.21962377	      0.00034092	     -0.00004932	     15.58115566
      0.93116716	     -0.06271064	     -0.00057103	     -0.20391033	     -0.06444170	      0.88290331	     -0.00047339	     -0.21961421	      0.00036005	     -0.00002375	     15.70968136
      0.93260264	     -0.06265417	     -0.00056746	     -0.20385405	     -0.06444117	      0.88290329	     -0.00047464	     -0.21960623	      0.00037410	     -0.00000405	     15.86254190
      0.93403812	     -0.06259873	     -0.00056652	     -0.20379873	     -0.06444062	      0.88290330	     -0.00047586	     -0.21959776	      0.00038768	      0.00001586	     15.95960175
      0.93547360	     -0.06253981	     -0.00056386	     -0.20373996	     -0.06444006	      0.88290333	     -0.00047706	     -0.21958883	      0.00040048	      0.00003558	     16.11207560
      0.93731204	     -0.06246448	     -0.00056273	     -0.20366476	     -0.06443931	      0.88290342	     -0.00047856	     -0.21957669	      0.00041607	      0.00006096	     16.25893691
      0.93872078	     -0.06240196	     -0.00055945	     -0.20360238	     -0.06443871	      0.88290352	     -0.00047968	     -0.21956689	      0.00042709	      0.00008020	     16.44014740
      0.94012952	     -0.06234068	     -0.00055878	     -0.20354117	     -0.06443810	      0.88290365	     -0.00048078	     -0.21955663	      0.00043764	      0.00009957	     16.57075540
      0.94182288	     -0.06226297	     -0.00055584	     -0.20346357	     -0.06443735	      0.88290384	     -0.00048206	     -0.21954374	      0.00044938	      0.00012259	     16.78456608
      0.94334551	     -0.06219371	     -0.00055583	     -0.20339435	     -0.06443666	      0.88290404	     -0.00048318	     -0.21953159	      0.00045932	      0.00014342	     16.93030328
      0.94486813	     -0.06211988	     -0.00055284	     -0.20332062	     -0.06443596	      0.88290427	     -0.00048427	     -0.21951897	      0.00046842	      0.00016396	     17.13262651
      0.94639075	     -0.06204800	     -0.00055337	     -0.20324873	     -0.06443524	      0.88290454	     -0.00048533	     -0.21950585	      0.00047692	      0.00018458	     17.31021328
      0.94791337	     -0.06197175	     -0.00055059	     -0.20317254	     -0.06443450	      0.88290484	     -0.00048636	     -0.21949229	      0.00048471	      0.00020497	     17.50810080
      0.94943600	     -0.06189739	     -0.00055172	     -0.20309815	     -0.06443376	      0.88290516	     -0.00048735	     -0.21947825	      0.00049188	      0.00022545	     17.71202075
      0.95095862	     -0.06181837	     -0.00054901	     -0.20301916	     -0.06443301	      0.88290552	     -0.00048832	     -0.21946379	      0.00049842	      0.00024572	     17.90880041
      0.95248124	     -0.06174176	     -0.00055084	     -0.20294248	     -0.06443224	      0.88290591	     -0.00048925	     -0.21944887	      0.00050426	      0.00026606	     18.13943511
      0.95384232	     -0.06166981	     -0.00054881	     -0.20287053	     -0.06443155	      0.88290629	     -0.00049006	     -0.21943521	      0.00050899	      0.00028407	     18.29888012
      0.95520339	     -0.06159977	     -0.00054974	     -0.20280043	     -0.06443086	      0.88290668	     -0.00049084	     -0.21942123	      0.00051312	      0.00030204	     18.50261296
      0.95684145	     -0.06151441	     -0.00054904	     -0.20271501	     -0.06443001	      0.88290720	     -0.00049174	     -0.21940407	      0.00051744	      0.00032341	     18.72476433
      0.95847951	     -0.06143134	     -0.00055115	     -0.20263182	     -0.06442916	      0.88290774	     -0.00049261	     -0.21938658	      0.00052094	      0.00034454	     18.99365139
      0.95984130	     -0.06136112	     -0.00055008	     -0.20256154	     -0.06442845	      0.88290822	     -0.00049330	     -0.21937185	      0.00052334	      0.00036169	     19.15768803
      0.96120309	     -0.06129330	     -0.00055159	     -0.20249360	     -0.06442774	      0.88290873	     -0.00049396	     -0.21935697	      0.00052518	      0.00037851	     19.37015436
      0.96285688	     -0.06121125	     -0.00055145	     -0.20241144	     -0.06442687	      0.88290937	     -0.00049473	     -0.21933876	      0.00052681	      0.00039824	     19.59816137
      0.96451068	     -0.06113208	     -0.00055407	     -0.20233210	     -0.06442600	      0.88291005	     -0.00049546	     -0.21932044	      0.00052768	      0.00041720	     19.88913005
      0.96581191	     -0.06106911	     -0.00055310	     -0.20226904	     -0.06442531	      0.88291060	     -0.00049601	     -0.21930598	      0.00052800	      0.00043138	     20.03372713
      0.96711314	     -0.06100830	     -0.00055452	     -0.20220809	     -0.06442462	      0.88291117	     -0.00049653	     -0.21929150	      0.00052786	      0.00044491	     20.24451001
      0.96883557	     -0.06092845	     -0.00055485	     -0.20212808	     -0.06442371	      0.88291195	     -0.00049718	     -0.21927233	      0.00052717	      0.00046163	     20.48423661
      0.97055801	     -0.06085138	     -0.00055777	     -0.20205079	     -0.06442281	      0.88291276	     -0.00049779	     -0.21925320	      0.00052576	      0.00047694	     20.81543833
      0.97180084	     -0.06079540	     -0.00055696	     -0.20199470	     -0.06442215	      0.88291336	     -0.00049820	     -0.21923944	      0.00052449	      0.00048700	     20.92733078
      0.97304368	     -0.06074130	     -0.00055841	     -0.20194045	     -0.06442150	      0.88291397	     -0.00049859	     -0.21922572	      0.00052281	      0.00049626	     21.13003875
      0.97486248	     -0.06066321	     -0.00055938	     -0.20186214	     -0.06442055	      0.88291488	     -0.00049912	     -0.21920575	      0.00051984	      0.00050826	     21.37613393
      0.97639173	     -0.06059951	     -0.00056173	     -0.20179822	     -0.06441976	      0.88291567	     -0.00049953	     -0.21918908	      0.00051675	      0.00051694	     21.64317970
      0.97792097	     -0.06053642	     -0.00056206	     -0.20173495	     -0.06441897	      0.88291646	     -0.00049991	     -0.21917254	      0.00051331	      0.00052429	     21.80610583
      0.97945022	     -0.06047575	     -0.00056529	     -0.20167403	     -0.06441819	      0.88291727	     -0.00050025	     -0.21915613	      0.00050921	      0.00053033	     22.10578639
      0.98097946	     -0.06041525	     -0.00056511	     -0.20161334	     -0.06441742	      0.88291808	     -0.00050056	     -0.21913988	      0.00050484	      0.00053503	     22.21618311
      0.98228364	     -0.06036598	     -0.00056841	     -0.20156384	     -0.06441676	      0.88291878	     -0.00050080	     -0.21912615	      0.00050049	      0.00053800	     22.47722841
      0.98358782	     -0.06031721	     -0.00056947	     -0.20151488	     -0.06441611	      0.88291949	     -0.00050102	     -0.21911256	      0.00049592	      0.00054003	     22.60739569
      0.98523953	     -0.06025791	     -0.00057260	     -0.20145530	     -0.06441530	      0.88292038	     -0.00050127	     -0.21909554	      0.00048944	      0.00054132	     22.87474225
      0.98689124	     -0.06019979	     -0.00057348	     -0.20139693	     -0.06441449	      0.88292127	     -0.00050147	     -0.21907877	      0.00048247	      0.00054131	     23.00032443
      0.98818722	     -0.06015614	     -0.00057676	     -0.20135303	     -0.06441387	      0.88292197	     -0.00050161	     -0.21906578	      0.00047631	      0.00054039	     23.24966120
      0.98948319	     -0.06011311	     -0.00057802	     -0.20130979	     -0.06441326	      0.88292267	     -0.00050173	     -0.21905295	      0.00046988	      0.00053874	     23.36154326
      0.99116831	     -0.06005932	     -0.00058137	     -0.20125568	     -0.06441248	      0.88292358	     -0.00050185	     -0.21903651	      0.00046077	      0.00053548	     23.61856906
      0.99285343	     -0.06000707	     -0.00058256	     -0.20120314	     -0.06441171	      0.88292448	     -0.00050193	     -0.21902037	      0.00045115	      0.00053107	     23.70363282
      0.99408483	     -0.05997077	     -0.00058633	     -0.20116657	     -0.06441116	      0.88292513	     -0.00050198	     -0.21900876	      0.00044341	      0.00052711	     23.94839131
      0.99531624	     -0.05993500	     -0.00058818	     -0.20113056	     -0.06441062	      0.88292578	     -0.00050200	     -0.21899732	      0.00043548	      0.00052266	     24.04542669
      0.99709922	     -0.05988441	     -0.00059248	     -0.20107960	     -0.06440985	      0.88292670	     -0.00050200	     -0.21898109	      0.00042313	      0.00051544	     24.28327812
      0.99860999	     -0.05984384	     -0.00059491	     -0.20103873	     -0.06440922	      0.88292748	     -0.00050197	     -0.21896767	      0.00041214	      0.00050876	     24.34882647
      1.00012076	     -0.05980507	     -0.00059944	     -0.20099960	     -0.06440860	      0.88292824	     -0.00050191	     -0.21895457	      0.00040032	      0.00050152	     24.59830019
      1.00163153	     -0.05976720	     -0.00060141	     -0.20096143	     -0.06440801	      0.88292899	     -0.00050183	     -0.21894177	      0.00038819	      0.00049389	     24.61837699
      1.00314230	     -0.05973119	     -0.00060672	     -0.20092505	     -0.06440743	      0.88292973	     -0.00050173	     -0.21892926	      0.00037516	      0.00048576	     24.92145085
      1.00443251	     -0.05970042	     -0.00060827	     -0.20089401	     -0.06440696	      0.88293035	     -0.00050162	     -0.21891880	      0.00036390	      0.00047867	     24.88721888
      1.00572273	     -0.05967161	     -0.00061216	     -0.20086489	     -0.06440649	      0.88293097	     -0.00050149	     -0.21890858	      0.00035201	      0.00047132	     25.05042280
      1.00735698	     -0.05963660	     -0.00061562	     -0.20082951	     -0.06440593	      0.88293173	     -0.00050130	     -0.21889597	      0.00033655	      0.00046180	     25.11971807
      1.00899124	     -0.05960364	     -0.00062126	     -0.20079612	     -0.06440539	      0.88293247	     -0.00050109	     -0.21888372	      0.00032029	      0.00045196	     25.37847716
      1.01027902	     -0.05957858	     -0.00062325	     -0.20077078	     -0.06440499	      0.88293305	     -0.00050090	     -0.21887432	      0.00030733	      0.00044411	     25.32909720
      1.01156680	     -0.05955500	     -0.00062735	     -0.20074687	     -0.06440460	      0.88293362	     -0.00050070	     -0.21886514	      0.00029382	      0.00043606	     25.46920513
      1.01323132	     -0.05952655	     -0.00063132	     -0.20071802	     -0.06440413	      0.88293434	     -0.00050041	     -0.21885362	      0.00027602	      0.00042550	     25.50593732
      1.01489584	     -0.05950133	     -0.00063785	     -0.20069234	     -0.06440368	      0.88293504	     -0.00050010	     -0.21884252	      0.00025746	      0.00041464	     25.76032169
      1.01612476	     -0.05948434	     -0.00064014	     -0.20067506	     -0.06440338	      0.88293554	     -0.00049986	     -0.21883461	      0.00024371	      0.00040653	     25.66055698
      1.01735367	     -0.05946903	     -0.00064434	     -0.20065942	     -0.06440309	      0.88293603	     -0.00049960	     -0.21882697	      0.00022952	      0.00039823	     25.76062006
      1.01911035	     -0.05945005	     -0.00064934	     -0.20063999	     -0.06440270	      0.88293672	     -0.00049921	     -0.21881654	      0.00020895	      0.00038613	     25.77915976
      1.02061267	     -0.05943659	     -0.00065509	     -0.20062611	     -0.06440240	      0.88293730	     -0.00049885	     -0.21880810	      0.00019090	      0.00037546	     25.92133230
      1.02211500	     -0.05942534	     -0.00065891	     -0.20061449	     -0.06440213	      0.88293785	     -0.00049848	     -0.21880012	      0.00017280	      0.00036454	     25.84957210
      1.02361733	     -0.05941639	     -0.00066517	     -0.20060511	     -0.06440188	      0.88293839	     -0.00049810	     -0.21879260	      0.00015422	      0.00035321	     26.04075374
      1.02511965	     -0.05940987	     -0.00066825	     -0.20059822	     -0.06440166	      0.88293891	     -0.00049769	     -0.21878559	      0.00013579	      0.00034162	     25.87370686
      1.02640386	     -0.05940726	     -0.00067400	     -0.20059524	     -0.06440150	      0.88293934	     -0.00049734	     -0.21878000	      0.00011958	      0.00033129	     26.02943104
      1.02768808	     -0.05940783	     -0.00067763	     -0.20059548	     -0.06440136	      0.88293976	     -0.00049697	     -0.21877485	      0.00010352	      0.00032061	     25.95453079
      1.02931702	     -0.05941468	     -0.00068388	     -0.20060188	     -0.06440120	      0.88294027	     -0.00049649	     -0.21876902	      0.00008297	      0.00030620	     26.01372596
      1.03094595	     -0.05942882	     -0.00068820	     -0.20061561	     -0.06440109	      0.88294076	     -0.00049600	     -0.21876413	      0.00006275	      0.00029061	     25.84496224
      1.03223674	     -0.05944530	     -0.00069412	     -0.20063171	     -0.06440102	      0.88294113	     -0.00049560	     -0.21876099	      0.00004670	      0.00027705	     25.96824951
      1.03352753	     -0.05946579	     -0.00069800	     -0.20065187	     -0.06440096	      0.88294147	     -0.00049519	     -0.21875856	      0.00003118	      0.00026239	     25.86613535
      1.03518446	     -0.05949835	     -0.00070491	     -0.20068397	     -0.06440093	      0.88294189	     -0.00049465	     -0.21875652	      0.00001170	      0.00024168	     25.90767405
      1.03684140	     -0.05953713	     -0.00070955	     -0.20072236	     -0.06440093	      0.88294227	     -0.00049410	     -0.21875574	     -0.00000667	      0.00021880	     25.67372539
      1.03808163	     -0.05957038	     -0.00071563	     -0.20075527	     -0.06440094	      0.88294253	     -0.00049368	     -0.21875599	     -0.00002006	      0.00020004	     25.79328906
      1.03932187	     -0.05960706	     -0.00071971	     -0.20079165	     -0.06440097	      0.88294277	     -0.00049325	     -0.21875698	     -0.00003260	      0.00017997	     25.67213781
      1.04106738	     -0.05966490	     -0.00072685	     -0.20084907	     -0.06440105	      0.88294306	     -0.00049265	     -0.21875966	     -0.00004922	      0.00014931	     25.65224005
      1.04257809	     -0.05972047	     -0.00073168	     -0.20090431	     -0.06440113	      0.88294326	     -0.00049211	     -0.21876321	     -0.00006221	      0.00012054	     25.44410457
      1.04408881	     -0.05978153	     -0.00073861	     -0.20096500	     -0.06440123	      0.88294342	     -0.00049157	     -0.21876790	     -0.00007417	      0.00008961	     25.49623315
      1.04559953	     -0.05984706	     -0.00074292	     -0.20103025	     -0.06440135	      0.88294353	     -0.00049102	     -0.21877375	     -0.00008450	      0.00005670	     25.19819667
      1.04711025	     -0.05991736	     -0.00075048	     -0.20110020	     -0.06440149	      0.88294359	     -0.00049047	     -0.21878074	     -0.00009376	      0.00002171	     25.32267966
      1.04841629	     -0.05998074	     -0.00075383	     -0.20116337	     -0.06440162	      0.88294360	     -0.00048999	     -0.21878769	     -0.00010022	     -0.00000995	     25.00433838
      1.04972233	     -0.06004668	     -0.00075925	     -0.20122906	     -0.06440175	      0.88294356	     -0.00048950	     -0.21879543	     -0.00010577	     -0.00004296	     24.97707754
      1.05135713	     -0.06013191	     -0.00076431	     -0.20131404	     -0.06440193	      0.88294346	     -0.00048889	     -0.21880619	     -0.00011085	     -0.00008586	     24.73433404
      1.05299194	     -0.06022094	     -0.00077133	     -0.20140280	     -0.06440211	      0.88294328	     -0.00048828	     -0.21881806	     -0.00011423	     -0.00013036	     24.74894932
      1.05432282	     -0.06029532	     -0.00077451	     -0.20147703	     -0.06440226	      0.88294308	     -0.00048778	     -0.21882853	     -0.00011527	     -0.00016746	     24.42569354
      1.05565369	     -0.06037184	     -0.00077968	     -0.20155337	     -0.06440242	      0.88294284	     -0.00048728	     -0.21883966	     -0.00011521	     -0.00020527	     24.36924399
      1.05730516	     -0.06046906	     -0.00078449	     -0.20165042	     -0.06440261	      0.88294246	     -0.00048665	     -0.21885436	     -0.00011311	     -0.00025272	     24.09314690
      1.05895663	     -0.06056920	     -0.00079165	     -0.20175038	     -0.06440279	      0.88294200	     -0.00048603	     -0.21886997	     -0.00010920	     -0.00030053	     24.09911169
      1.06025612	     -0.06064907	     -0.00079465	     -0.20183016	     -0.06440293	      0.88294159	     -0.00048555	     -0.21888286	     -0.00010438	     -0.00033800	     23.75972701
      1.06155561	     -0.06072985	     -0.00079965	     -0.20191083	     -0.06440306	      0.88294112	     -0.00048506	     -0.21889624	     -0.00009852	     -0.00037525	     23.67584983
      1.06326925	     -0.06083695	     -0.00080468	     -0.20201784	     -0.06440322	      0.88294044	     -0.00048442	     -0.21891453	     -0.00008872	     -0.00042358	     23.39475721
      1.06498288	     -0.06094583	     -0.00081184	     -0.20212662	     -0.06440336	      0.88293967	     -0.00048379	     -0.21893349	     -0.00007700	     -0.00047074	     23.36941107
      1.06625430	     -0.06102735	     -0.00081448	     -0.20220812	     -0.06440346	      0.88293905	     -0.00048333	     -0.21894796	     -0.00006663	     -0.00050466	     23.02540257
      1.06752571	     -0.06111014	     -0.00081915	     -0.20229088	     -0.06440353	      0.88293839	     -0.00048287	     -0.21896276	     -0.00005530	     -0.00053764	     22.91759986
      1.06931583	     -0.06122775	     -0.00082449	     -0.20240849	     -0.06440362	      0.88293739	     -0.00048223	     -0.21898413	     -0.00003717	     -0.00058213	     22.63269261
      1.07086616	     -0.06133056	     -0.00083056	     -0.20251128	     -0.06440366	      0.88293646	     -0.00048169	     -0.21900308	     -0.00001969	     -0.00061865	     22.53823277
      1.07241649	     -0.06143380	     -0.00083438	     -0.20261457	     -0.06440368	      0.88293547	     -0.00048115	     -0.21902242	     -0.00000022	     -0.00065291	     22.21187414
      1.07396681	     -0.06153824	     -0.00084089	     -0.20271903	     -0.06440366	      0.88293443	     -0.00048063	     -0.21904209	      0.00002069	     -0.00068486	     22.16931220
      1.07551714	     -0.06164220	     -0.00084390	     -0.20282310	     -0.06440361	      0.88293335	     -0.00048011	     -0.21906207	      0.00004371	     -0.00071422	     21.77628755
      1.07686206	     -0.06173369	     -0.00084981	     -0.20291463	     -0.06440354	      0.88293237	     -0.00047967	     -0.21907963	      0.00006474	     -0.00073771	     21.75120866
      1.07820698	     -0.06182461	     -0.00085335	     -0.20300565	     -0.06440344	      0.88293136	     -0.00047924	     -0.21909739	      0.00008731	     -0.00075916	     21.49975646
      1.07988268	     -0.06193824	     -0.00085930	     -0.20311941	     -0.06440327	      0.88293007	     -0.00047872	     -0.21911976	      0.00011706	     -0.00078312	     21.35964210
      1.08155839	     -0.06205083	     -0.00086269	     -0.20323220	     -0.06440304	      0.88292874	     -0.00047821	     -0.21914235	      0.00014899	     -0.00080379	     21.00559714
      1.08293076	     -0.06214373	     -0.00086800	     -0.20332522	     -0.06440282	      0.88292763	     -0.00047780	     -0.21916099	      0.00017627	     -0.00081833	     20.96075991
      1.08430314	     -0.06223530	     -0.00087094	     -0.20341699	     -0.06440256	      0.88292650	     -0.00047741	     -0.21917974	      0.00020508	     -0.00083065	     20.70857834
      1.08599347	     -0.06234721	     -0.00087628	     -0.20352912	     -0.06440218	      0.88292508	     -0.00047694	     -0.21920293	      0.00024212	     -0.00084289	     20.57246273
      1.08768381	     -0.06245546	     -0.00087905	     -0.20363766	     -0.06440174	      0.88292365	     -0.00047648	     -0.21922618	      0.00028127	     -0.00085177	     20.22205490
      1.08902379	     -0.06254199	     -0.00088403	     -0.20372439	     -0.06440134	      0.88292250	     -0.00047614	     -0.21924465	      0.00031330	     -0.00085658	     20.17533397
      1.09036378	     -0.06262615	     -0.00088647	     -0.20380881	     -0.06440090	      0.88292135	     -0.00047580	     -0.21926314	      0.00034665	     -0.00085941	     19.94691847
      1.09211589	     -0.06273517	     -0.00089093	     -0.20391816	     -0.06440025	      0.88291985	     -0.00047538	     -0.21928727	      0.00039174	     -0.00086036	     19.78475296
      1.09386800	     -0.06284089	     -0.00089225	     -0.20402431	     -0.06439952	      0.88291834	     -0.00047499	     -0.21931133	      0.00043881	     -0.00085831	     19.44842063
      1.09518071	     -0.06292051	     -0.00089583	     -0.20410420	     -0.06439892	      0.88291722	     -0.00047470	     -0.21932928	      0.00047497	     -0.00085497	     19.39059614
      1.09649341	     -0.06299722	     -0.00089693	     -0.20418125	     -0.06439828	      0.88291610	     -0.00047443	     -0.21934716	      0.00051227	     -0.00085014	     19.18975949
      1.09831978	     -0.06310220	     -0.00089966	     -0.20428670	     -0.06439729	      0.88291455	     -0.00047408	     -0.21937184	      0.00056564	     -0.00084113	     19.01178728
      1.10014614	     -0.06320203	     -0.00089933	     -0.20438708	     -0.06439621	      0.88291303	     -0.00047375	     -0.21939625	      0.00062083	     -0.00082974	     18.71229054
      1.10141114	     -0.06327053	     -0.00090229	     -0.20445591	     -0.06439540	      0.88291198	     -0.00047354	     -0.21941295	      0.00065993	     -0.00082041	     18.63264178
      1.10267613	     -0.06333525	     -0.00090284	     -0.20452102	     -0.06439454	      0.88291095	     -0.00047334	     -0.21942948	      0.00069980	     -0.00081009	     18.46735880
      1.10462237	     -0.06343240	     -0.00090467	     -0.20461875	     -0.06439312	      0.88290939	     -0.00047307	     -0.21945454	      0.00076253	     -0.00079223	     18.24927332
      1.10620646	     -0.06350632	     -0.00090429	     -0.20469321	     -0.06439187	      0.88290815	     -0.00047287	     -0.21947455	      0.00081457	     -0.00077631	     18.07663745
      1.10779056	     -0.06358028	     -0.00090585	     -0.20476768	     -0.06439054	      0.88290693	     -0.00047269	     -0.21949414	      0.00086787	     -0.00075889	     17.84579192
      1.10937465	     -0.06364779	     -0.00090427	     -0.20483576	     -0.06438912	      0.88290575	     -0.00047254	     -0.21951333	      0.00092164	     -0.00074071	     17.73049605
      1.11095874	     -0.06371807	     -0.00090585	     -0.20490658	     -0.06438761	      0.88290459	     -0.00047241	     -0.21953205	      0.00097665	     -0.00072148	     17.52373681
      1.11254284	     -0.06377884	     -0.00090312	     -0.20496798	     -0.06438602	      0.88290346	     -0.00047230	     -0.21955034	      0.00103211	     -0.00070179	     17.41237180
      1.11396821	     -0.06383689	     -0.00090451	     -0.20502653	     -0.06438452	      0.88290247	     -0.00047223	     -0.21956631	      0.00108303	     -0.00068323	     17.21111158
      1.11539359	     -0.06388595	     -0.00090246	     -0.20507615	     -0.06438294	      0.88290151	     -0.00047218	     -0.21958184	      0.00113419	     -0.00066446	     17.11314572
      1.11681896	     -0.06393445	     -0.00090215	     -0.20512521	     -0.06438128	      0.88290058	     -0.00047215	     -0.21959682	      0.00118606	     -0.00064509	     16.95090065
      1.11868555	     -0.06398745	     -0.00089929	     -0.20517898	     -0.06437901	      0.88289940	     -0.00047214	     -0.21961552	      0.00125424	     -0.00061926	     16.86578706
      1.12015883	     -0.06402877	     -0.00089933	     -0.20522088	     -0.06437712	      0.88289850	     -0.00047217	     -0.21962942	      0.00130891	     -0.00059780	     16.60896882
      1.12163211	     -0.06405965	     -0.00089642	     -0.20525238	     -0.06437515	      0.88289764	     -0.00047222	     -0.21964255	      0.00136318	     -0.00057609	     16.56715782
      1.12310540	     -0.06409160	     -0.00089548	     -0.20528493	     -0.06437310	      0.88289680	     -0.00047229	     -0.21965482	      0.00141790	     -0.00055361	     16.37437670
      1.12488390	     -0.06412037	     -0.00089184	     -0.20531448	     -0.06437052	      0.88289584	     -0.00047241	     -0.21966856	      0.00148338	     -0.00052614	     16.34246967
      1.12633882	     -0.06414693	     -0.00089147	     -0.20534163	     -0.06436832	      0.88289510	     -0.00047254	     -0.21967885	      0.00153745	     -0.00050271	     16.07047555
      1.12779373	     -0.06416363	     -0.00088833	     -0.20535895	     -0.06436605	      0.88289438	     -0.00047269	     -0.21968839	      0.00159071	     -0.00047930	     16.05218367
      1.12924865	     -0.06418227	     -0.00088696	     -0.20537820	     -0.06436369	      0.88289370	     -0.00047287	     -0.21969708	      0.00164416	     -0.00045540	     15.87530623
      1.13105417	     -0.06419537	     -0.00088298	     -0.20539209	     -0.06436067	      0.88289291	     -0.00047313	     -0.21970676	      0.00170956	     -0.00042579	     15.86684964
      1.13251633	     -0.06420843	     -0.00088182	     -0.20540575	     -0.06435813	      0.88289230	     -0.00047337	     -0.21971363	      0.00176284	     -0.00040112	     15.60405611
      1.13397848	     -0.06421083	     -0.00087817	     -0.20540879	     -0.06435551	      0.88289173	     -0.00047364	     -0.21971970	      0.00181504	     -0.00037675	     15.61442512
      1.13544063	     -0.06421421	     -0.00087603	     -0.20541278	     -0.06435282	      0.88289120	     -0.00047393	     -0.21972485	      0.00186731	     -0.00035209	     15.45208708
      1.13722741	     -0.06420664	     -0.00087117	     -0.20540601	     -0.06434943	      0.88289060	     -0.00047433	     -0.21972994	      0.00192995	     -0.00032223	     15.47894313
      1.13868926	     -0.06420222	     -0.00086926	     -0.20540219	     -0.06434657	      0.88289015	     -0.00047468	     -0.21973300	      0.00198135	     -0.00029725	     15.23220654
      1.14015110	     -0.06418628	     -0.00086506	     -0.20538690	     -0.06434363	      0.88288973	     -0.00047506	     -0.21973514	      0.00203143	     -0.00027263	     15.26625836
      1.14161294	     -0.06417146	     -0.00086242	     -0.20537269	     -0.06434063	      0.88288935	     -0.00047547	     -0.21973625	      0.00208136	     -0.00024773	     15.11895586
      1.14339339	     -0.06414196	     -0.00085740	     -0.20534395	     -0.06433687	      0.88288893	     -0.00047600	     -0.21973630	      0.00214062	     -0.00021767	     15.16964827
      1.14485474	     -0.06411976	     -0.00085530	     -0.20532233	     -0.06433371	      0.88288863	     -0.00047647	     -0.21973520	      0.00218913	     -0.00019240	     14.93898324
      1.14631609	     -0.06408643	     -0.00085112	     -0.20528961	     -0.06433047	      0.88288837	     -0.00047696	     -0.21973315	      0.00223604	     -0.00016741	     14.99099897
      1.14777744	     -0.06405485	     -0.00084862	     -0.20525861	     -0.06432717	      0.88288815	     -0.00047748	     -0.21973009	      0.00228254	     -0.00014204	     14.85698226
      1.14955192	     -0.06400598	     -0.00084394	     -0.20521046	     -0.06432307	      0.88288792	     -0.00047814	     -0.21972515	      0.00233704	     -0.00011133	     14.92556962
      1.15100942	     -0.06396853	     -0.00084200	     -0.20517355	     -0.06431963	      0.88288778	     -0.00047872	     -0.21972001	      0.00238138	     -0.00008539	     14.70889779
      1.15246693	     -0.06392071	     -0.00083801	     -0.20512631	     -0.06431613	      0.88288767	     -0.00047931	     -0.21971402	      0.00242385	     -0.00005967	     14.77516589
      1.15392444	     -0.06387529	     -0.00083538	     -0.20508142	     -0.06431257	      0.88288760	     -0.00047993	     -0.21970711	      0.00246566	     -0.00003355	     14.65639325
      1.15569920	     -0.06381029	     -0.00083043	     -0.20501710	     -0.06430815	      0.88288757	     -0.00048072	     -0.21969759	      0.00251430	     -0.00000188	     14.74604116
      1.15715224	     -0.06376020	     -0.00082797	     -0.20496752	     -0.06430447	      0.88288759	     -0.00048139	     -0.21968885	      0.00255344	      0.00002468	     14.54476204
      1.15860529	     -0.06370056	     -0.00082354	     -0.20490841	     -0.06430073	      0.88288764	     -0.00048208	     -0.21967937	      0.00259051	      0.00005097	     14.62308909
      1.16005833	     -0.06364357	     -0.00082033	     -0.20485192	     -0.06429694	      0.88288774	     -0.00048279	     -0.21966909	      0.00262669	      0.00007753	     14.52015386
      1.16183332	     -0.06356493	     -0.00081467	     -0.20477389	     -0.06429224	      0.88288790	     -0.00048369	     -0.21965557	      0.00266839	      0.00010962	     14.62315184
      1.16327868	     -0.06350459	     -0.00081176	     -0.20471402	     -0.06428836	      0.88288808	     -0.00048444	     -0.21964372	      0.00270146	      0.00013611	     14.44282272
      1.16472404	     -0.06343525	     -0.00080692	     -0.20464516	     -0.06428443	      0.88288830	     -0.00048521	     -0.21963122	      0.00273236	      0.00016208	     14.53052563
      1.16616940	     -0.06336897	     -0.00080329	     -0.20457933	     -0.06428046	      0.88288855	     -0.00048600	     -0.21961801	      0.00276225	      0.00018803	     14.44802171
      1.16795175	     -0.06327898	     -0.00079728	     -0.20448989	     -0.06427550	      0.88288891	     -0.00048700	     -0.21960086	      0.00279648	      0.00021933	     14.56715911
      1.16938861	     -0.06321028	     -0.00079401	     -0.20442161	     -0.06427147	      0.88288925	     -0.00048782	     -0.21958627	      0.00282306	      0.00024462	     14.41047956
      1.17082548	     -0.06313290	     -0.00078890	     -0.20434464	     -0.06426739	      0.88288962	     -0.00048866	     -0.21957111	      0.00284740	      0.00026916	     14.51051406
      1.17226234	     -0.06305838	     -0.00078491	     -0.20427051	     -0.06426329	      0.88289002	     -0.00048952	     -0.21955530	      0.00287061	      0.00029343	     14.45149573
      1.17405337	     -0.06295764	     -0.00077839	     -0.20417026	     -0.06425812	      0.88289057	     -0.00049061	     -0.21953478	      0.00289675	      0.00032261	     14.58637893
      1.17547935	     -0.06288178	     -0.00077476	     -0.20409475	     -0.06425398	      0.88289105	     -0.00049149	     -0.21951775	      0.00291639	      0.00034558	     14.45404139
      1.17690533	     -0.06279806	     -0.00076943	     -0.20401139	     -0.06424980	      0.88289156	     -0.00049238	     -0.21950020	      0.00293377	      0.00036754	     14.56487462
      1.17833132	     -0.06271751	     -0.00076521	     -0.20393117	     -0.06424561	      0.88289210	     -0.00049329	     -0.21948210	      0.00294993	      0.00038899	     14.53030352
      1.18013777	     -0.06260840	     -0.00075844	     -0.20382246	     -0.06424026	      0.88289282	     -0.00049445	     -0.21945844	      0.00296755	      0.00041477	     14.68485383
      1.18155226	     -0.06252730	     -0.00075464	     -0.20374164	     -0.06423606	      0.88289342	     -0.00049538	     -0.21943932	      0.00298010	      0.00043448	     14.57965567
      1.18296676	     -0.06243856	     -0.00074921	     -0.20365319	     -0.06423183	      0.88289405	     -0.00049631	     -0.21941975	      0.00299040	      0.00045311	     14.70579118
      1.18438125	     -0.06235288	     -0.00074482	     -0.20356776	     -0.06422760	      0.88289471	     -0.00049725	     -0.21939967	      0.00299942	      0.00047115	     14.69775112
      1.18620573	     -0.06223587	     -0.00073781	     -0.20345108	     -0.06422212	      0.88289559	     -0.00049848	     -0.21937313	      0.00300811	      0.00049303	     14.87509794
      1.18760792	     -0.06215057	     -0.00073390	     -0.20336598	     -0.06421789	      0.88289629	     -0.00049943	     -0.21935221	      0.00301346	      0.00050938	     14.79580700
      1.18901012	     -0.06205836	     -0.00072846	     -0.20327398	     -0.06421367	      0.88289701	     -0.00050039	     -0.21933092	      0.00301658	      0.00052470	     14.93614279
      1.19041232	     -0.06196946	     -0.00072407	     -0.20318526	     -0.06420944	      0.88289776	     -0.00050135	     -0.21930922	      0.00301841	      0.00053945	     14.95435115
      1.19225721	     -0.06184712	     -0.00071713	     -0.20306314	     -0.06420387	      0.88289877	     -0.00050263	     -0.21928016	      0.00301789	      0.00055749	     15.15747959
      1.19364546	     -0.06176051	     -0.00071341	     -0.20297666	     -0.06419968	      0.88289955	     -0.00050359	     -0.21925789	      0.00301621	      0.00057058	     15.10375205
      1.19503370	     -0.06166830	     -0.00070827	     -0.20288458	     -0.06419549	      0.88290036	     -0.00050456	     -0.21923538	      0.00301242	      0.00058262	     15.25887135
      1.19671010	     -0.06156307	     -0.00070341	     -0.20277946	     -0.06419045	      0.88290134	     -0.00050574	     -0.21920786	      0.00300628	      0.00059629	     15.28342320
      1.19818984	     -0.06146508	     -0.00069768	     -0.20268158	     -0.06418600	      0.88290223	     -0.00050677	     -0.21918338	      0.00299861	      0.00060702	     15.50208507
      1.19966958	     -0.06137485	     -0.00069367	     -0.20259140	     -0.06418157	      0.88290314	     -0.00050781	     -0.21915869	      0.00298992	      0.00061703	     15.49570193
      1.20114932	     -0.06127873	     -0.00068798	     -0.20249536	     -0.06417716	      0.88290406	     -0.00050885	     -0.21913391	      0.00297907	      0.00062559	     15.72781171
      1.20262906	     -0.06119021	     -0.00068387	     -0.20240685	     -0.06417276	      0.88290499	     -0.00050989	     -0.21910900	      0.00296720	      0.00063324	     15.74861079
      1.20410880	     -0.06109631	     -0.00067814	     -0.20231298	     -0.06416838	      0.88290593	     -0.00051092	     -0.21908408	      0.00295328	      0.00063939	     15.99381760
      1.20558854	     -0.06101007	     -0.00067385	     -0.20222674	     -0.06416402	      0.88290688	     -0.00051195	     -0.21905910	      0.00293840	      0.00064460	     16.03237630
      1.20706828	     -0.06091855	     -0.00066803	     -0.20213522	     -0.06415968	      0.88290784	     -0.00051298	     -0.21903416	      0.00292155	      0.00064833	     16.29795920
      1.20854802	     -0.06083447	     -0.00066371	     -0.20205109	     -0.06415537	      0.88290880	     -0.00051400	     -0.21900921	      0.00290381	      0.00065111	     16.34917622
      1.21002775	     -0.06074528	     -0.00065790	     -0.20196187	     -0.06415109	      0.88290977	     -0.00051502	     -0.21898436	      0.00288422	      0.00065239	     16.63505314
      1.21150749	     -0.06066398	     -0.00065328	     -0.20188049	     -0.06414684	      0.88291073	     -0.00051603	     -0.21895956	      0.00286385	      0.00065279	     16.69830672
      1.21298723	     -0.06057761	     -0.00064709	     -0.20179406	     -0.06414261	      0.88291170	     -0.00051704	     -0.21893493	      0.00284174	      0.00065179	     17.00441123
      1.21446697	     -0.06049893	     -0.00064254	     -0.20171528	     -0.06413843	      0.88291266	     -0.00051803	     -0.21891040	      0.00281902	      0.00064999	     17.07511407
      1.21594671	     -0.06041439	     -0.00063681	     -0.20163064	     -0.06413427	      0.88291362	     -0.00051902	     -0.21888610	      0.00279471	      0.00064691	     17.40721828
      1.21742645	     -0.06033916	     -0.00063282	     -0.20155526	     -0.06413016	      0.88291457	     -0.00052000	     -0.21886199	      0.00277000	      0.00064319	     17.48097200
      1.21890619	     -0.06025831	     -0.00062732	     -0.20147427	     -0.06412608	      0.88291552	     -0.00052097	     -0.21883818	      0.00274386	      0.00063833	     17.84056649
      1.22038593	     -0.06018672	     -0.00062345	     -0.20140250	     -0.06412204	      0.88291646	     -0.00052192	     -0.21881459	      0.00271752	      0.00063304	     17.91695678
      1.22186567	     -0.06010874	     -0.00061786	     -0.20132437	     -0.06411803	      0.88291740	     -0.00052287	     -0.21879132	      0.00268990	      0.00062685	     18.29917379
      1.22334540	     -0.06004040	     -0.00061421	     -0.20125583	     -0.06411407	      0.88291832	     -0.00052380	     -0.21876827	      0.00266231	      0.00062046	     18.36778780
      1.22482514	     -0.05996475	     -0.00060903	     -0.20117999	     -0.06411016	      0.88291923	     -0.00052472	     -0.21874558	      0.00263356	      0.00061335	     18.78274463
      1.22630488	     -0.05990079	     -0.00060599	     -0.20111580	     -0.06410628	      0.88292013	     -0.00052563	     -0.21872317	      0.00260505	      0.00060623	     18.83636218
      1.22778462	     -0.05982869	     -0.00060107	     -0.20104349	     -0.06410245	      0.88292103	     -0.00052652	     -0.21870118	      0.00257549	      0.00059852	     19.28572799
      1.22926436	     -0.05976901	     -0.00059837	     -0.20098356	     -0.06409866	      0.88292191	     -0.00052740	     -0.21867945	      0.00254643	      0.00059096	     19.31764918
      1.23057844	     -0.05970865	     -0.00059424	     -0.20092299	     -0.06409533	      0.88292268	     -0.00052816	     -0.21866050	      0.00251983	      0.00058394	     19.70075400
      1.23189252	     -0.05965599	     -0.00059141	     -0.20087009	     -0.06409204	      0.88292344	     -0.00052892	     -0.21864177	      0.00249354	      0.00057718	     19.83761492
      1.23350372	     -0.05958890	     -0.00058720	     -0.20080273	     -0.06408804	      0.88292436	     -0.00052982	     -0.21861920	      0.00246089	      0.00056890	     20.19617815
      1.23511492	     -0.05952946	     -0.00058400	     -0.20074298	     -0.06408410	      0.88292527	     -0.00053071	     -0.21859699	      0.00242860	      0.00056116	     20.30857515
      1.23644333	     -0.05947522	     -0.00058036	     -0.20068851	     -0.06408090	      0.88292601	     -0.00053142	     -0.21857901	      0.00240146	      0.00055482	     20.69331967
      1.23777174	     -0.05942776	     -0.00057786	     -0.20064079	     -0.06407772	      0.88292675	     -0.00053212	     -0.21856125	      0.00237476	      0.00054902	     20.81840656
      1.23938969	     -0.05936723	     -0.00057417	     -0.20057994	     -0.06407391	      0.88292763	     -0.00053295	     -0.21854000	      0.00234187	      0.00054219	     21.18830018
      1.24100765	     -0.05931450	     -0.00057135	     -0.20052688	     -0.06407015	      0.88292850	     -0.00053375	     -0.21851909	      0.00230953	      0.00053621	     21.24203654
      1.24229015	     -0.05926722	     -0.00056837	     -0.20047935	     -0.06406720	      0.88292919	     -0.00053438	     -0.21850284	      0.00228327	      0.00053159	     21.63456894
      1.24357266	     -0.05922634	     -0.00056616	     -0.20043819	     -0.06406429	      0.88292987	     -0.00053498	     -0.21848680	      0.00225745	      0.00052754	     21.74903259
      1.24524073	     -0.05917125	     -0.00056305	     -0.20038275	     -0.06406055	      0.88293074	     -0.00053575	     -0.21846632	      0.00222353	      0.00052266	     22.09034646
      1.24690880	     -0.05912273	     -0.00056041	     -0.20033386	     -0.06405687	      0.88293161	     -0.00053649	     -0.21844620	      0.00219006	      0.00051870	     22.10943413
      1.24814891	     -0.05908128	     -0.00055794	     -0.20029214	     -0.06405417	      0.88293225	     -0.00053702	     -0.21843154	      0.00216445	      0.00051596	     22.48622512
      1.24938903	     -0.05904543	     -0.00055589	     -0.20025601	     -0.06405150	      0.88293289	     -0.00053753	     -0.21841707	      0.00213917	      0.00051382	     22.58050508
      1.25112042	     -0.05899414	     -0.00055297	     -0.20020433	     -0.06404783	      0.88293378	     -0.00053822	     -0.21839725	      0.00210340	      0.00051130	     22.88504437
      1.25267862	     -0.05895273	     -0.00055054	     -0.20016255	     -0.06404458	      0.88293457	     -0.00053882	     -0.21837973	      0.00207135	      0.00050992	     22.90685599
      1.25423681	     -0.05890713	     -0.00054833	     -0.20011657	     -0.06404137	      0.88293537	     -0.00053939	     -0.21836258	      0.00203830	      0.00050877	     23.36774499
      1.25549444	     -0.05887715	     -0.00054646	     -0.20008629	     -0.06403883	      0.88293601	     -0.00053983	     -0.21834895	      0.00201212	      0.00050870	     23.25775047
      1.25675207	     -0.05884443	     -0.00054484	     -0.20005325	     -0.06403631	      0.88293665	     -0.00054026	     -0.21833557	      0.00198522	      0.00050865	     23.47928394
      1.25842150	     -0.05880563	     -0.00054260	     -0.20001403	     -0.06403303	      0.88293750	     -0.00054079	     -0.21831816	      0.00194951	      0.00050913	     23.55126657
      1.26009092	     -0.05876578	     -0.00054097	     -0.19997374	     -0.06402981	      0.88293835	     -0.00054129	     -0.21830122	      0.00191297	      0.00050963	     23.95117443
      1.26131310	     -0.05874202	     -0.00053923	     -0.19994967	     -0.06402748	      0.88293897	     -0.00054164	     -0.21828909	      0.00188663	      0.00051050	     23.80779887
      1.26253528	     -0.05871654	     -0.00053805	     -0.19992385	     -0.06402519	      0.88293959	     -0.00054197	     -0.21827723	      0.00185965	      0.00051113	     23.97926825
      1.26427546	     -0.05868428	     -0.00053603	     -0.19989113	     -0.06402199	      0.88294048	     -0.00054241	     -0.21826080	      0.00182128	      0.00051209	     24.02611115
      1.26581234	     -0.05865618	     -0.00053486	     -0.19986261	     -0.06401922	      0.88294127	     -0.00054277	     -0.21824676	      0.00178687	      0.00051259	     24.29098829
      1.26734923	     -0.05863330	     -0.00053248	     -0.19983932	     -0.06401650	      0.88294206	     -0.00054309	     -0.21823314	      0.00175294	      0.00051319	     24.11773836
      1.26862363	     -0.05861254	     -0.00053192	     -0.19981819	     -0.06401428	      0.88294271	     -0.00054334	     -0.21822222	      0.00172401	      0.00051312	     24.41238049
      1.26989803	     -0.05859625	     -0.00053039	     -0.19980155	     -0.06401210	      0.88294337	     -0.00054357	     -0.21821162	      0.00169547	      0.00051292	     24.36750197
      1.27151020	     -0.05857789	     -0.00052944	     -0.19978272	     -0.06400940	      0.88294419	     -0.00054383	     -0.21819874	      0.00165891	      0.00051185	     24.52967403
      1.27312237	     -0.05856721	     -0.00052743	     -0.19977160	     -0.06400676	      0.88294502	     -0.00054406	     -0.21818655	      0.00162269	      0.00051009	     24.33977339
      1.27437741	     -0.05856109	     -0.00052751	     -0.19976509	     -0.06400474	      0.88294566	     -0.00054422	     -0.21817763	      0.00159388	      0.00050759	     24.57633705
      1.27563245	     -0.05856061	     -0.00052639	     -0.19976425	     -0.06400275	      0.88294629	     -0.00054435	     -0.21816927	      0.00156554	      0.00050435	     24.49543020
      1.27728307	     -0.05856470	     -0.00052590	     -0.19976784	     -0.06400020	      0.88294712	     -0.00054450	     -0.21815919	      0.00152814	      0.00049816	     24.61038905
      1.27893368	     -0.05857663	     -0.00052394	     -0.19977932	     -0.06399771	      0.88294794	     -0.00054461	     -0.21815024	      0.00149163	      0.00048998	     24.34268436
      1.28015282	     -0.05858767	     -0.00052440	     -0.19978998	     -0.06399591	      0.88294853	     -0.00054467	     -0.21814439	      0.00146436	      0.00048204	     24.57952013
      1.28137195	     -0.05860381	     -0.00052353	     -0.19980576	     -0.06399414	      0.88294911	     -0.00054470	     -0.21813922	      0.00143788	      0.00047279	     24.48488790
      1.28308707	     -0.05863150	     -0.00052326	     -0.19983295	     -0.06399170	      0.88294991	     -0.00054473	     -0.21813313	      0.00140106	      0.00045697	     24.54028871
      1.28480220	     -0.05866586	     -0.00052130	     -0.19986685	     -0.06398933	      0.88295068	     -0.00054471	     -0.21812844	      0.00136566	      0.00043817	     24.21027649
      1.28597418	     -0.05869051	     -0.00052203	     -0.19989115	     -0.06398775	      0.88295118	     -0.00054468	     -0.21812603	      0.00134146	      0.00042320	     24.42989681
      1.28714617	     -0.05871831	     -0.00052129	     -0.19991863	     -0.06398619	      0.88295167	     -0.00054463	     -0.21812423	      0.00131820	      0.00040689	     24.32151682
      1.28896751	     -0.05876534	     -0.00052106	     -0.19996517	     -0.06398382	      0.88295238	     -0.00054451	     -0.21812267	      0.00128291	      0.00037852	     24.30812848
      1.29047831	     -0.05880909	     -0.00052014	     -0.20000853	     -0.06398190	      0.88295294	     -0.00054438	     -0.21812250	      0.00125497	      0.00035261	     24.07021321
      1.29198911	     -0.05885569	     -0.00052098	     -0.20005471	     -0.06398003	      0.88295345	     -0.00054423	     -0.21812332	      0.00122748	      0.00032423	     24.19106591
      1.29349991	     -0.05890639	     -0.00051971	     -0.20010504	     -0.06397819	      0.88295392	     -0.00054404	     -0.21812513	      0.00120172	      0.00029425	     23.77432478
      1.29480282	     -0.05895167	     -0.00052123	     -0.20014997	     -0.06397664	      0.88295428	     -0.00054386	     -0.21812746	      0.00117960	      0.00026664	     23.94116392
      1.29610573	     -0.05900053	     -0.00052111	     -0.20019851	     -0.06397512	      0.88295461	     -0.00054366	     -0.21813050	      0.00115871	      0.00023801	     23.71180688
      1.29768741	     -0.05906262	     -0.00052264	     -0.20026019	     -0.06397330	      0.88295496	     -0.00054338	     -0.21813513	      0.00113406	      0.00020172	     23.70262530
      1.29926909	     -0.05912836	     -0.00052259	     -0.20032556	     -0.06397153	      0.88295525	     -0.00054308	     -0.21814076	      0.00111098	      0.00016440	     23.33791232
      1.30057497	     -0.05918393	     -0.00052484	     -0.20038079	     -0.06397009	      0.88295544	     -0.00054280	     -0.21814613	      0.00109225	      0.00013260	     23.44035773
      1.30188085	     -0.05924171	     -0.00052547	     -0.20043828	     -0.06396868	      0.88295559	     -0.00054251	     -0.21815211	      0.00107478	      0.00010056	     23.19743536
      1.30348192	     -0.05931454	     -0.00052786	     -0.20051072	     -0.06396697	      0.88295572	     -0.00054212	     -0.21816026	      0.00105410	      0.00006064	     23.17371345
      1.30508299	     -0.05939033	     -0.00052871	     -0.20058617	     -0.06396530	      0.88295579	     -0.00054170	     -0.21816927	      0.00103525	      0.00002089	     22.76422812
      1.30638203	     -0.05945217	     -0.00053183	     -0.20064770	     -0.06396396	      0.88295579	     -0.00054134	     -0.21817717	      0.00102025	     -0.00001150	     22.87809627
      1.30768108	     -0.05951583	     -0.00053328	     -0.20071108	     -0.06396265	      0.88295576	     -0.00054096	     -0.21818556	      0.00100660	     -0.00004339	     22.64166755
      1.30930879	     -0.05959697	     -0.00053672	     -0.20079186	     -0.06396102	      0.88295566	     -0.00054046	     -0.21819675	      0.00099039	     -0.00008288	     22.58828935
      1.31093650	     -0.05968090	     -0.00053857	     -0.20087548	     -0.06395942	      0.88295549	     -0.00053993	     -0.21820865	      0.00097612	     -0.00012114	     22.17664441
      1.31221684	     -0.05974765	     -0.00054251	     -0.20094194	     -0.06395818	      0.88295532	     -0.00053949	     -0.21821851	      0.00096527	     -0.00015069	     22.26891216
      1.31349719	     -0.05981598	     -0.00054490	     -0.20101002	     -0.06395695	      0.88295510	     -0.00053904	     -0.21822878	      0.00095585	     -0.00017921	     22.04207578
      1.31516493	     -0.05990622	     -0.00054967	     -0.20109993	     -0.06395536	      0.88295477	     -0.00053842	     -0.21824277	      0.00094468	     -0.00021517	     21.97570534
      1.31683268	     -0.05999842	     -0.00055302	     -0.20119184	     -0.06395380	      0.88295439	     -0.00053778	     -0.21825740	      0.00093574	     -0.00024905	     21.54793599
      1.31810118	     -0.06006772	     -0.00055803	     -0.20126087	     -0.06395261	      0.88295406	     -0.00053727	     -0.21826893	      0.00092933	     -0.00027379	     21.65494965
      1.31936967	     -0.06013811	     -0.00056138	     -0.20133105	     -0.06395144	      0.88295369	     -0.00053675	     -0.21828077	      0.00092437	     -0.00029720	     21.44253003
      1.32108195	     -0.06023391	     -0.00056735	     -0.20142654	     -0.06394986	      0.88295316	     -0.00053603	     -0.21829722	      0.00091893	     -0.00032707	     21.35105513
      1.32279422	     -0.06033138	     -0.00057176	     -0.20152375	     -0.06394829	      0.88295257	     -0.00053528	     -0.21831421	      0.00091578	     -0.00035455	     20.93366067
      1.32403026	     -0.06040122	     -0.00057745	     -0.20159337	     -0.06394716	      0.88295212	     -0.00053472	     -0.21832679	      0.00091400	     -0.00037330	     21.03455407
      1.32526630	     -0.06047169	     -0.00058157	     -0.20166367	     -0.06394603	      0.88295165	     -0.00053415	     -0.21833961	      0.00091365	     -0.00039075	     20.83995040
      1.32705013	     -0.06057372	     -0.00058876	     -0.20176543	     -0.06394440	      0.88295093	     -0.00053331	     -0.21835853	      0.00091454	     -0.00041416	     20.74321588
      1.32858168	     -0.06066183	     -0.00059392	     -0.20185335	     -0.06394300	      0.88295029	     -0.00053257	     -0.21837514	      0.00091730	     -0.00043218	     20.42821299
      1.33011322	     -0.06074905	     -0.00060098	     -0.20194036	     -0.06394159	      0.88294961	     -0.00053181	     -0.21839205	      0.00092091	     -0.00044887	     20.48700237
      1.33164477	     -0.06083637	     -0.00060577	     -0.20202753	     -0.06394018	      0.88294891	     -0.00053104	     -0.21840923	      0.00092684	     -0.00046351	     20.06487147
      1.33317631	     -0.06092143	     -0.00061367	     -0.20211239	     -0.06393875	      0.88294819	     -0.00053025	     -0.21842663	      0.00093329	     -0.00047694	     20.24367663
      1.33447706	     -0.06099395	     -0.00061764	     -0.20218481	     -0.06393753	      0.88294756	     -0.00052956	     -0.21844156	      0.00094072	     -0.00048681	     19.87125495
      1.33577780	     -0.06106536	     -0.00062364	     -0.20225609	     -0.06393630	      0.88294693	     -0.00052887	     -0.21845659	      0.00094868	     -0.00049578	     19.83884503
      1.33744772	     -0.06115621	     -0.00063006	     -0.20234682	     -0.06393471	      0.88294609	     -0.00052797	     -0.21847604	      0.00096076	     -0.00050555	     19.57372216
      1.33911763	     -0.06124566	     -0.00063823	     -0.20243614	     -0.06393309	      0.88294524	     -0.00052705	     -0.21849560	      0.00097390	     -0.00051398	     19.64275501
      1.34044532	     -0.06131612	     -0.00064259	     -0.20250654	     -0.06393179	      0.88294455	     -0.00052630	     -0.21851123	      0.00098625	     -0.00051902	     19.25774677
      1.34177302	     -0.06138554	     -0.00064875	     -0.20257589	     -0.06393048	      0.88294386	     -0.00052555	     -0.21852690	      0.00099899	     -0.00052352	     19.23626566
      1.34346035	     -0.06147258	     -0.00065509	     -0.20266287	     -0.06392878	      0.88294297	     -0.00052459	     -0.21854686	      0.00101708	     -0.00052779	     18.95878312
      1.34514769	     -0.06155614	     -0.00066344	     -0.20274636	     -0.06392704	      0.88294208	     -0.00052361	     -0.21856680	      0.00103608	     -0.00053108	     19.07634402
      1.34644071	     -0.06161944	     -0.00066770	     -0.20280966	     -0.06392569	      0.88294139	     -0.00052285	     -0.21858207	      0.00105254	     -0.00053205	     18.67221867
      1.34773373	     -0.06168163	     -0.00067382	     -0.20287181	     -0.06392432	      0.88294070	     -0.00052209	     -0.21859732	      0.00106925	     -0.00053272	     18.64024038
      1.34949165	     -0.06176458	     -0.00068077	     -0.20295476	     -0.06392242	      0.88293977	     -0.00052105	     -0.21861798	      0.00109370	     -0.00053239	     18.39137997
      1.35107299	     -0.06183648	     -0.00068834	     -0.20302665	     -0.06392067	      0.88293893	     -0.00052011	     -0.21863645	      0.00111660	     -0.00053132	     18.40146997
      1.35265434	     -0.06190683	     -0.00069369	     -0.20309705	     -0.06391889	      0.88293809	     -0.00051917	     -0.21865475	      0.00114144	     -0.00052895	     17.99598356
      1.35404323	     -0.06196524	     -0.00070075	     -0.20315546	     -0.06391729	      0.88293735	     -0.00051834	     -0.21867064	      0.00116336	     -0.00052651	     18.09813360
      1.35543211	     -0.06202287	     -0.00070576	     -0.20321315	     -0.06391566	      0.88293663	     -0.00051750	     -0.21868633	      0.00118669	     -0.00052334	     17.85304943
      1.35682100	     -0.06207781	     -0.00071192	     -0.20326813	     -0.06391399	      0.88293590	     -0.00051667	     -0.21870179	      0.00121052	     -0.00051976	     17.79601010
      1.35864714	     -0.06214633	     -0.00071849	     -0.20333676	     -0.06391175	      0.88293496	     -0.00051557	     -0.21872169	      0.00124337	     -0.00051404	     17.51426748
      1.36005158	     -0.06219580	     -0.00072523	     -0.20338628	     -0.06390999	      0.88293424	     -0.00051473	     -0.21873663	      0.00126889	     -0.00050908	     17.55600336
      1.36145601	     -0.06224336	     -0.00073021	     -0.20343393	     -0.06390819	      0.88293353	     -0.00051389	     -0.21875124	      0.00129559	     -0.00050299	     17.31796176
      1.36286045	     -0.06228744	     -0.00073599	     -0.20347810	     -0.06390635	      0.88293283	     -0.00051305	     -0.21876546	      0.00132237	     -0.00049637	     17.28192952
      1.36470370	     -0.06234168	     -0.00074229	     -0.20353250	     -0.06390388	      0.88293192	     -0.00051196	     -0.21878345	      0.00135880	     -0.00048622	     16.96327439
      1.36615048	     -0.06237915	     -0.00074867	     -0.20357006	     -0.06390189	      0.88293122	     -0.00051111	     -0.21879699	      0.00138710	     -0.00047761	     17.05560087
      1.36759726	     -0.06241572	     -0.00075333	     -0.20360676	     -0.06389986	      0.88293054	     -0.00051026	     -0.21880997	      0.00141641	     -0.00046806	     16.81823942
      1.36904404	     -0.06244904	     -0.00075925	     -0.20364020	     -0.06389779	      0.88292987	     -0.00050942	     -0.21882239	      0.00144550	     -0.00045811	     16.80003881
      1.37049082	     -0.06248067	     -0.00076431	     -0.20367196	     -0.06389568	      0.88292921	     -0.00050859	     -0.21883425	      0.00147515	     -0.00044740	     16.61420104
      1.37230737	     -0.06251696	     -0.00077204	     -0.20370840	     -0.06389297	      0.88292841	     -0.00050756	     -0.21884835	      0.00151187	     -0.00043376	     16.65801199
      1.37371978	     -0.06254334	     -0.00077637	     -0.20373492	     -0.06389081	      0.88292781	     -0.00050677	     -0.21885869	      0.00154128	     -0.00042214	     16.35022115
      1.37513220	     -0.06256650	     -0.00078222	     -0.20375820	     -0.06388861	      0.88292722	     -0.00050599	     -0.21886848	      0.00156993	     -0.00041075	     16.37562836
      1.37654461	     -0.06258802	     -0.00078710	     -0.20377986	     -0.06388637	      0.88292665	     -0.00050522	     -0.21887771	      0.00159896	     -0.00039897	     16.22252851
      1.37838170	     -0.06261118	     -0.00079473	     -0.20380318	     -0.06388340	      0.88292593	     -0.00050425	     -0.21888885	      0.00163601	     -0.00038377	     16.26407370
      1.37981217	     -0.06262619	     -0.00079920	     -0.20381835	     -0.06388104	      0.88292539	     -0.00050350	     -0.21889680	      0.00166540	     -0.00037124	     16.00210456
      1.38124264	     -0.06263666	     -0.00080509	     -0.20382894	     -0.06387864	      0.88292487	     -0.00050277	     -0.21890410	      0.00169380	     -0.00035898	     16.04994356
      1.38267311	     -0.06264465	     -0.00080991	     -0.20383707	     -0.06387620	      0.88292436	     -0.00050206	     -0.21891072	      0.00172236	     -0.00034633	     15.90823935
      1.38446798	     -0.06264873	     -0.00081709	     -0.20384131	     -0.06387307	      0.88292376	     -0.00050119	     -0.21891802	      0.00175706	     -0.00033057	     15.98240769
      1.38590608	     -0.06264881	     -0.00082123	     -0.20384155	     -0.06387053	      0.88292329	     -0.00050051	     -0.21892306	      0.00178507	     -0.00031709	     15.73626979
      1.38734419	     -0.06264438	     -0.00082685	     -0.20383724	     -0.06386794	      0.88292284	     -0.00049986	     -0.21892738	      0.00181174	     -0.00030378	     15.80406859
      1.38878230	     -0.06263782	     -0.00083131	     -0.20383082	     -0.06386531	      0.88292242	     -0.00049922	     -0.21893098	      0.00183827	     -0.00028994	     15.67370913
      1.39054689	     -0.06262438	     -0.00083779	     -0.20381753	     -0.06386204	      0.88292192	     -0.00049848	     -0.21893441	      0.00186924	     -0.00027292	     15.76631471
      1.39198834	     -0.06261120	     -0.00084167	     -0.20380449	     -0.06385933	      0.88292154	     -0.00049789	     -0.21893641	      0.00189442	     -0.00025816	     15.54329101
      1.39342978	     -0.06259309	     -0.00084682	     -0.20378650	     -0.06385658	      0.88292118	     -0.00049733	     -0.21893770	      0.00191800	     -0.00024351	     15.62987198
      1.39487123	     -0.06257350	     -0.00085089	     -0.20376703	     -0.06385380	      0.88292084	     -0.00049680	     -0.21893827	      0.00194117	     -0.00022832	     15.51502466
      1.39661863	     -0.06254471	     -0.00085694	     -0.20373836	     -0.06385039	      0.88292045	     -0.00049618	     -0.21893803	      0.00196739	     -0.00020993	     15.62769080
      1.39805810	     -0.06251938	     -0.00086058	     -0.20371315	     -0.06384754	      0.88292016	     -0.00049571	     -0.21893706	      0.00198860	     -0.00019402	     15.42806670
      1.39949757	     -0.06248946	     -0.00086547	     -0.20368332	     -0.06384466	      0.88291989	     -0.00049527	     -0.21893541	      0.00200802	     -0.00017836	     15.52818441
      1.40093704	     -0.06245878	     -0.00086936	     -0.20365274	     -0.06384176	      0.88291965	     -0.00049485	     -0.21893307	      0.00202685	     -0.00016234	     15.43180266
      1.40268004	     -0.06241700	     -0.00087512	     -0.20361105	     -0.06383821	      0.88291938	     -0.00049439	     -0.21892937	      0.00204759	     -0.00014322	     15.56266109
      1.40411442	     -0.06238203	     -0.00087866	     -0.20357616	     -0.06383526	      0.88291919	     -0.00049404	     -0.21892561	      0.00206411	     -0.00012700	     15.38629083
      1.40554880	     -0.06234281	     -0.00088337	     -0.20353700	     -0.06383229	      0.88291902	     -0.00049373	     -0.21892124	      0.00207876	     -0.00011124	     15.50083196
      1.40698318	     -0.06230346	     -0.00088719	     -0.20349771	     -0.06382929	      0.88291887	     -0.00049345	     -0.21891625	      0.00209273	     -0.00009540	     15.42730443
      1.40872903	     -0.06225127	     -0.00089272	     -0.20344557	     -0.06382563	      0.88291872	     -0.00049315	     -0.21890939	      0.00210756	     -0.00007674	     15.57589154
      1.41015565	     -0.06220886	     -0.00089618	     -0.20340321	     -0.06382261	      0.88291862	     -0.00049295	     -0.21890314	      0.00211904	     -0.00006134	     15.42460937
      1.41158227	     -0.06216228	     -0.00090066	     -0.20335666	     -0.06381958	      0.88291854	     -0.00049278	     -0.21889636	      0.00212863	     -0.00004665	     15.55288213
      1.41300889	     -0.06211612	     -0.00090438	     -0.20331053	     -0.06381654	      0.88291849	     -0.00049265	     -0.21888904	      0.00213747	     -0.00003212	     15.50475981
      1.41476318	     -0.06205502	     -0.00090964	     -0.20324943	     -0.06381278	      0.88291845	     -0.00049254	     -0.21887932	      0.00214613	     -0.00001519	     15.67425407
      1.41618030	     -0.06200643	     -0.00091298	     -0.20320086	     -0.06380974	      0.88291844	     -0.00049249	     -0.21887089	      0.00215243	     -0.00000157	     15.55092520
      1.41759743	     -0.06195346	     -0.00091708	     -0.20314788	     -0.06380668	      0.88291844	     -0.00049248	     -0.21886198	      0.00215686	      0.00001120	     15.69307394
      1.41901455	     -0.06190140	     -0.00092056	     -0.20309580	     -0.06380362	      0.88291847	     -0.00049251	     -0.21885257	      0.00216049	      0.00002367	     15.67066335
      1.42078026	     -0.06183230	     -0.00092535	     -0.20302668	     -0.06379981	      0.88291852	     -0.00049260	     -0.21884020	      0.00216277	      0.00003814	     15.85977297
      1.42218591	     -0.06177879	     -0.00092845	     -0.20297314	     -0.06379676	      0.88291858	     -0.00049272	     -0.21882983	      0.00216385	      0.00004948	     15.76540639
      1.42359156	     -0.06172059	     -0.00093202	     -0.20291491	     -0.06379372	      0.88291866	     -0.00049288	     -0.21881903	      0.00216307	      0.00005992	     15.92188954
      1.42499721	     -0.06166365	     -0.00093512	     -0.20285792	     -0.06379068	      0.88291875	     -0.00049308	     -0.21880777	      0.00216149	      0.00007001	     15.92793366
      1.42677779	     -0.06158708	     -0.00093919	     -0.20278129	     -0.06378684	      0.88291889	     -0.00049339	     -0.21879291	      0.00215726	      0.00008171	     16.13704223
      1.42816990	     -0.06152976	     -0.00094190	     -0.20272391	     -0.06378384	      0.88291901	     -0.00049368	     -0.21878080	      0.00215320	      0.00009065	     16.06974170
      1.42956202	     -0.06146819	     -0.00094473	     -0.20266228	     -0.06378084	      0.88291914	     -0.00049401	     -0.21876833	      0.00214731	      0.00009869	     16.23515805
      1.43095414	     -0.06140914	     -0.00094726	     -0.20260316	     -0.06377786	      0.88291928	     -0.00049439	     -0.21875549	      0.00214059	      0.00010632	     16.26504605
      1.43275369	     -0.06132965	     -0.00095033	     -0.20252357	     -0.06377402	      0.88291948	     -0.00049493	     -0.21873844	      0.00212972	      0.00011494	     16.49138068
      1.43413039	     -0.06127303	     -0.00095252	     -0.20246688	     -0.06377109	      0.88291964	     -0.00049540	     -0.21872504	      0.00212073	      0.00012115	     16.44819914
      1.43550708	     -0.06121214	     -0.00095451	     -0.20240590	     -0.06376818	      0.88291981	     -0.00049591	     -0.21871143	      0.00211015	      0.00012633	     16.62527529
      1.43688378	     -0.06115401	     -0.00095663	     -0.20234769	     -0.06376528	      0.88291999	     -0.00049646	     -0.21869759	      0.00209892	      0.00013096	     16.67729966
      1.43870699	     -0.06107491	     -0.00095900	     -0.20226846	     -0.06376147	      0.88292023	     -0.00049725	     -0.21867905	      0.00208218	      0.00013571	     16.92665710
      1.44006834	     -0.06102088	     -0.00096092	     -0.20221432	     -0.06375864	      0.88292042	     -0.00049788	     -0.21866503	      0.00206920	      0.00013870	     16.90396060
      1.44142969	     -0.06096281	     -0.00096229	     -0.20215616	     -0.06375584	      0.88292061	     -0.00049856	     -0.21865093	      0.00205493	      0.00014064	     17.09685852
      1.44308099	     -0.06089795	     -0.00096416	     -0.20209118	     -0.06375246	      0.88292085	     -0.00049943	     -0.21863368	      0.00203711	      0.00014226	     17.15647768
      1.44453732	     -0.06083684	     -0.00096480	     -0.20202998	     -0.06374950	      0.88292105	     -0.00050025	     -0.21861841	      0.00202008	      0.00014262	     17.41721424
      1.44599365	     -0.06078207	     -0.00096605	     -0.20197510	     -0.06374657	      0.88292126	     -0.00050112	     -0.21860306	      0.00200289	      0.00014261	     17.42715923
      1.44744999	     -0.06072267	     -0.00096638	     -0.20191559	     -0.06374367	      0.88292147	     -0.00050203	     -0.21858776	      0.00198440	      0.00014165	     17.68937940
      1.44890632	     -0.06067057	     -0.00096753	     -0.20186338	     -0.06374079	      0.88292167	     -0.00050298	     -0.21857245	      0.00196580	      0.00014032	     17.71567302
      1.45036265	     -0.06061309	     -0.00096747	     -0.20180580	     -0.06373794	      0.88292188	     -0.00050398	     -0.21855722	      0.00194609	      0.00013809	     17.98821399
      1.45181898	     -0.06056279	     -0.00096838	     -0.20175538	     -0.06373512	      0.88292208	     -0.00050503	     -0.21854200	      0.00192634	      0.00013555	     18.02061132
      1.45327532	     -0.06050666	     -0.00096776	     -0.20169916	     -0.06373233	      0.88292227	     -0.00050612	     -0.21852688	      0.00190554	      0.00013221	     18.30509624
      1.45473165	     -0.06045791	     -0.00096816	     -0.20165031	     -0.06372957	      0.88292246	     -0.00050725	     -0.21851176	      0.00188475	      0.00012869	     18.33429965
      1.45618798	     -0.06040267	     -0.00096698	     -0.20159499	     -0.06372685	      0.88292264	     -0.00050843	     -0.21849673	      0.00186298	      0.00012452	     18.62948288
      1.45764431	     -0.06035527	     -0.00096712	     -0.20154748	     -0.06372415	      0.88292282	     -0.00050965	     -0.21848170	      0.00184129	      0.00012029	     18.66036880
      1.45910065	     -0.06030077	     -0.00096540	     -0.20149290	     -0.06372148	      0.88292300	     -0.00051091	     -0.21846676	      0.00181860	      0.00011552	     18.96835610
      1.46055698	     -0.06025498	     -0.00096529	     -0.20144700	     -0.06371885	      0.88292316	     -0.00051222	     -0.21845181	      0.00179601	      0.00011081	     18.99121334
      1.46201331	     -0.06020136	     -0.00096302	     -0.20139331	     -0.06371625	      0.88292332	     -0.00051357	     -0.21843696	      0.00177245	      0.00010568	     19.31462533
      1.46346964	     -0.06015754	     -0.00096271	     -0.20134939	     -0.06371369	      0.88292347	     -0.00051496	     -0.21842210	      0.00174906	      0.00010076	     19.32539274
      1.46492598	     -0.06010472	     -0.00095989	     -0.20129650	     -0.06371116	      0.88292361	     -0.00051639	     -0.21840736	      0.00172466	      0.00009558	     19.66531826
      1.46638231	     -0.06006305	     -0.00095946	     -0.20125473	     -0.06370866	      0.88292375	     -0.00051786	     -0.21839261	      0.00170048	      0.00009078	     19.65735994
      1.46783864	     -0.06001098	     -0.00095608	     -0.20120260	     -0.06370621	      0.88292388	     -0.00051937	     -0.21837798	      0.00167528	      0.00008581	     20.01799644
      1.46913483	     -0.05997494	     -0.00095540	     -0.20116646	     -0.06370405	      0.88292398	     -0.00052074	     -0.21836496	      0.00165308	      0.00008179	     20.01469864
      1.47043102	     -0.05993275	     -0.00095285	     -0.20112421	     -0.06370192	      0.88292409	     -0.00052215	     -0.21835203	      0.00163020	      0.00007778	     20.23523456
      1.47201732	     -0.05988688	     -0.00095087	     -0.20107824	     -0.06369936	      0.88292421	     -0.00052392	     -0.21833625	      0.00160209	      0.00007328	     20.35039853
      1.47360363	     -0.05983570	     -0.00094706	     -0.20102699	     -0.06369684	      0.88292432	     -0.00052572	     -0.21832060	      0.00157324	      0.00006898	     20.66883709
      1.47491198	     -0.05980152	     -0.00094577	     -0.20099271	     -0.06369480	      0.88292441	     -0.00052725	     -0.21830772	      0.00154953	      0.00006595	     20.67859890
      1.47622034	     -0.05976170	     -0.00094287	     -0.20095283	     -0.06369278	      0.88292449	     -0.00052880	     -0.21829495	      0.00152522	      0.00006307	     20.89515327
      1.47781861	     -0.05971894	     -0.00094052	     -0.20090996	     -0.06369037	      0.88292459	     -0.00053074	     -0.21827941	      0.00149541	      0.00006018	     20.99676942
      1.47941689	     -0.05966996	     -0.00093591	     -0.20086091	     -0.06368800	      0.88292468	     -0.00053271	     -0.21826404	      0.00146487	      0.00005771	     21.33141204
      1.48067085	     -0.05964016	     -0.00093449	     -0.20083102	     -0.06368618	      0.88292476	     -0.00053430	     -0.21825202	      0.00144108	      0.00005645	     21.30936944
      1.48192481	     -0.05960476	     -0.00093131	     -0.20079555	     -0.06368439	      0.88292483	     -0.00053590	     -0.21824013	      0.00141674	      0.00005548	     21.49695911
      1.48359120	     -0.05956257	     -0.00092818	     -0.20075325	     -0.06368206	      0.88292492	     -0.00053807	     -0.21822442	      0.00138427	      0.00005496	     21.60888509
      1.48525759	     -0.05951453	     -0.00092329	     -0.20070512	     -0.06367978	      0.88292501	     -0.00054029	     -0.21820890	      0.00135108	      0.00005506	     21.94798216
      1.48646258	     -0.05948818	     -0.00092198	     -0.20067866	     -0.06367816	      0.88292508	     -0.00054191	     -0.21819771	      0.00132728	      0.00005581	     21.89912656
      1.48766757	     -0.05945642	     -0.00091893	     -0.20064683	     -0.06367658	      0.88292514	     -0.00054356	     -0.21818664	      0.00130301	      0.00005679	     22.05902013
      1.48942382	     -0.05941458	     -0.00091529	     -0.20060486	     -0.06367432	      0.88292525	     -0.00054600	     -0.21817060	      0.00126756	      0.00005899	     22.17535520
      1.49090597	     -0.05937577	     -0.00091085	     -0.20056596	     -0.06367247	      0.88292534	     -0.00054809	     -0.21815722	      0.00123723	      0.00006137	     22.40027886
      1.49238812	     -0.05934389	     -0.00090805	     -0.20053395	     -0.06367065	      0.88292543	     -0.00055021	     -0.21814392	      0.00120700	      0.00006441	     22.41564545
      1.49387026	     -0.05930512	     -0.00090299	     -0.20049510	     -0.06366889	      0.88292553	     -0.00055235	     -0.21813080	      0.00117625	      0.00006774	     22.69205554
      1.49535241	     -0.05927687	     -0.00090076	     -0.20046671	     -0.06366717	      0.88292563	     -0.00055453	     -0.21811776	      0.00114584	      0.00007169	     22.62888296
      1.49662460	     -0.05924387	     -0.00089613	     -0.20043364	     -0.06366573	      0.88292572	     -0.00055641	     -0.21810672	      0.00111916	      0.00007517	     22.87639318
      1.49789680	     -0.05921801	     -0.00089343	     -0.20040767	     -0.06366432	      0.88292582	     -0.00055832	     -0.21809574	      0.00109271	      0.00007904	     22.89768631
      1.49949412	     -0.05918142	     -0.00088863	     -0.20037095	     -0.06366260	      0.88292595	     -0.00056074	     -0.21808211	      0.00105912	      0.00008409	     23.08721033
      1.50109145	     -0.05915160	     -0.00088553	     -0.20034098	     -0.06366094	      0.88292609	     -0.00056319	     -0.21806858	      0.00102569	      0.00008960	     23.04994730
      1.50236487	     -0.05912106	     -0.00088082	     -0.20031037	     -0.06365965	      0.88292621	     -0.00056516	     -0.21805796	      0.00099850	      0.00009401	     23.26969696
      1.50363830	     -0.05909755	     -0.00087792	     -0.20028674	     -0.06365839	      0.88292633	     -0.00056714	     -0.21804741	      0.00097153	      0.00009869	     23.26717553
      1.50526044	     -0.05906443	     -0.00087282	     -0.20025348	     -0.06365685	      0.88292649	     -0.00056969	     -0.21803418	      0.00093679	      0.00010459	     23.43234866
      1.50688257	     -0.05904034	     -0.00086962	     -0.20022922	     -0.06365535	      0.88292667	     -0.00057227	     -0.21802114	      0.00090229	      0.00011068	     23.33009706
      1.50810343	     -0.05901558	     -0.00086490	     -0.20020438	     -0.06365427	      0.88292681	     -0.00057422	     -0.21801155	      0.00087580	      0.00011501	     23.54190190
      1.50932429	     -0.05899797	     -0.00086193	     -0.20018664	     -0.06365322	      0.88292695	     -0.00057619	     -0.21800210	      0.00084961	      0.00011942	     23.52404233
      1.51102488	     -0.05897167	     -0.00085660	     -0.20016019	     -0.06365180	      0.88292716	     -0.00057895	     -0.21798927	      0.00081290	      0.00012518	     23.64573933
      1.51272546	     -0.05895579	     -0.00085315	     -0.20014411	     -0.06365045	      0.88292738	     -0.00058172	     -0.21797681	      0.00077663	      0.00013068	     23.47521880
      1.51389557	     -0.05894011	     -0.00084845	     -0.20012835	     -0.06364956	      0.88292753	     -0.00058364	     -0.21796860	      0.00075123	      0.00013383	     23.67478950
      1.51506568	     -0.05893328	     -0.00084538	     -0.20012139	     -0.06364869	      0.88292769	     -0.00058557	     -0.21796066	      0.00072627	      0.00013670	     23.63172083
      1.51687595	     -0.05892547	     -0.00083966	     -0.20011340	     -0.06364741	      0.88292794	     -0.00058857	     -0.21794913	      0.00068779	      0.00013983	     23.69263444
      1.51837713	     -0.05892734	     -0.00083570	     -0.20011512	     -0.06364640	      0.88292815	     -0.00059107	     -0.21794030	      0.00065654	      0.00014120	     23.55632439
      1.51987831	     -0.05892773	     -0.00082989	     -0.20011539	     -0.06364544	      0.88292836	     -0.00059358	     -0.21793225	      0.00062531	      0.00014075	     23.72469511
      1.52137949	     -0.05894085	     -0.00082623	     -0.20012835	     -0.06364452	      0.88292857	     -0.00059610	     -0.21792493	      0.00059530	      0.00013890	     23.42929167
      1.52267927	     -0.05894738	     -0.00082069	     -0.20013479	     -0.06364377	      0.88292875	     -0.00059828	     -0.21791932	      0.00056919	      0.00013539	     23.63150266
      1.52397906	     -0.05896391	     -0.00081688	     -0.20015120	     -0.06364304	      0.88292892	     -0.00060047	     -0.21791434	      0.00054408	      0.00013049	     23.47694105
      1.52554734	     -0.05898323	     -0.00081078	     -0.20017041	     -0.06364221	      0.88292912	     -0.00060311	     -0.21790925	      0.00051423	      0.00012219	     23.54345009
      1.52711563	     -0.05901302	     -0.00080627	     -0.20020006	     -0.06364143	      0.88292931	     -0.00060576	     -0.21790515	      0.00048575	      0.00011165	     23.25135803
      1.52841972	     -0.05903283	     -0.00080041	     -0.20021981	     -0.06364081	      0.88292944	     -0.00060797	     -0.21790254	      0.00046230	      0.00010071	     23.41886441
      1.52972381	     -0.05906045	     -0.00079607	     -0.20024734	     -0.06364022	      0.88292957	     -0.00061017	     -0.21790056	      0.00044000	      0.00008835	     23.22273539
      1.53130772	     -0.05909176	     -0.00078938	     -0.20027857	     -0.06363955	      0.88292969	     -0.00061285	     -0.21789904	      0.00041350	      0.00007095	     23.26859150
      1.53289162	     -0.05913187	     -0.00078420	     -0.20031859	     -0.06363891	      0.88292979	     -0.00061553	     -0.21789839	      0.00038861	      0.00005172	     22.88633667
      1.53419489	     -0.05915871	     -0.00077795	     -0.20034539	     -0.06363842	      0.88292985	     -0.00061773	     -0.21789853	      0.00036824	      0.00003413	     23.05154792
      1.53549816	     -0.05919401	     -0.00077324	     -0.20038063	     -0.06363795	      0.88292988	     -0.00061993	     -0.21789921	      0.00034907	      0.00001547	     22.82627113
      1.53710219	     -0.05923561	     -0.00076627	     -0.20042219	     -0.06363741	      0.88292989	     -0.00062263	     -0.21790084	      0.00032614	     -0.00000925	     22.81918827
      1.53870622	     -0.05928574	     -0.00076086	     -0.20047225	     -0.06363691	      0.88292985	     -0.00062532	     -0.21790327	      0.00030485	     -0.00003522	     22.42456069
      1.53999054	     -0.05931959	     -0.00075472	     -0.20050609	     -0.06363653	      0.88292979	     -0.00062748	     -0.21790582	      0.00028804	     -0.00005722	     22.55467181
      1.54127486	     -0.05936081	     -0.00075001	     -0.20054727	     -0.06363617	      0.88292970	     -0.00062962	     -0.21790881	      0.00027245	     -0.00007965	     22.32419003
      1.54291336	     -0.05941144	     -0.00074323	     -0.20059788	     -0.06363574	      0.88292955	     -0.00063235	     -0.21791332	      0.00025329	     -0.00010923	     22.29130878
      1.54455186	     -0.05947063	     -0.00073800	     -0.20065702	     -0.06363533	      0.88292934	     -0.00063507	     -0.21791853	      0.00023598	     -0.00013897	     21.85095281
      1.54583809	     -0.05951119	     -0.00073255	     -0.20069758	     -0.06363504	      0.88292915	     -0.00063720	     -0.21792316	      0.00022253	     -0.00016269	     21.98799274
      1.54712433	     -0.05955964	     -0.00072847	     -0.20074600	     -0.06363476	      0.88292893	     -0.00063932	     -0.21792820	      0.00021036	     -0.00018623	     21.76186484
      1.54879027	     -0.05962064	     -0.00072249	     -0.20080699	     -0.06363442	      0.88292859	     -0.00064205	     -0.21793539	      0.00019546	     -0.00021660	     21.69424704
      1.55045622	     -0.05968996	     -0.00071782	     -0.20087628	     -0.06363411	      0.88292821	     -0.00064477	     -0.21794325	      0.00018236	     -0.00024627	     21.28556936
      1.55171751	     -0.05973578	     -0.00071300	     -0.20092211	     -0.06363389	      0.88292788	     -0.00064681	     -0.21794968	      0.00017277	     -0.00026849	     21.38871968
      1.55297880	     -0.05978732	     -0.00070918	     -0.20097365	     -0.06363367	      0.88292753	     -0.00064885	     -0.21795642	      0.00016442	     -0.00029002	     21.18072802
      1.55469716	     -0.05985431	     -0.00070336	     -0.20104066	     -0.06363340	      0.88292701	     -0.00065160	     -0.21796609	      0.00015403	     -0.00031842	     21.10714003
      1.55641553	     -0.05992864	     -0.00069860	     -0.20111500	     -0.06363314	      0.88292643	     -0.00065433	     -0.21797623	      0.00014571	     -0.00034508	     20.65286681
      1.55764624	     -0.05997565	     -0.00069450	     -0.20116204	     -0.06363297	      0.88292600	     -0.00065627	     -0.21798386	      0.00013993	     -0.00036348	     20.79244291
      1.55887695	     -0.06002893	     -0.00069123	     -0.20121533	     -0.06363280	      0.88292554	     -0.00065820	     -0.21799172	      0.00013544	     -0.00038083	     20.59887939
      1.56066486	     -0.06010429	     -0.00068649	     -0.20129072	     -0.06363256	      0.88292484	     -0.00066098	     -0.21800362	      0.00013009	     -0.00040460	     20.51279666
      1.56218829	     -0.06017106	     -0.00068288	     -0.20135754	     -0.06363236	      0.88292421	     -0.00066332	     -0.21801412	      0.00012729	     -0.00042302	     20.19792726
      1.56371171	     -0.06023339	     -0.00067925	     -0.20141990	     -0.06363217	      0.88292355	     -0.00066564	     -0.21802496	      0.00012509	     -0.00044026	     20.27945076
      1.56523514	     -0.06030235	     -0.00067613	     -0.20148891	     -0.06363198	      0.88292287	     -0.00066795	     -0.21803605	      0.00012507	     -0.00045536	     19.83079325
      1.56675856	     -0.06036428	     -0.00067336	     -0.20155088	     -0.06363179	      0.88292216	     -0.00067022	     -0.21804749	      0.00012528	     -0.00046915	     20.05268119
      1.56805909	     -0.06042438	     -0.00067105	     -0.20161104	     -0.06363163	      0.88292155	     -0.00067215	     -0.21805745	      0.00012732	     -0.00047931	     19.66210871
      1.56935961	     -0.06047981	     -0.00066914	     -0.20166651	     -0.06363146	      0.88292092	     -0.00067405	     -0.21806764	      0.00012982	     -0.00048844	     19.65558156
      1.57100381	     -0.06055153	     -0.00066662	     -0.20173831	     -0.06363124	      0.88292011	     -0.00067644	     -0.21808075	      0.00013475	     -0.00049804	     19.39204245
      1.57264801	     -0.06061924	     -0.00066491	     -0.20180609	     -0.06363102	      0.88291928	     -0.00067879	     -0.21809410	      0.00014059	     -0.00050603	     19.50484123
      1.57395980	     -0.06067648	     -0.00066294	     -0.20186342	     -0.06363083	      0.88291861	     -0.00068064	     -0.21810486	      0.00014711	     -0.00051048	     19.11338946
      1.57527158	     -0.06073080	     -0.00066190	     -0.20191780	     -0.06363063	      0.88291794	     -0.00068247	     -0.21811576	      0.00015392	     -0.00051418	     19.11647282
      1.57693637	     -0.06080107	     -0.00066007	     -0.20198819	     -0.06363037	      0.88291708	     -0.00068477	     -0.21812973	      0.00016439	     -0.00051708	     18.84439347
      1.57860115	     -0.06086781	     -0.00065954	     -0.20205503	     -0.06363008	      0.88291622	     -0.00068702	     -0.21814385	      0.00017566	     -0.00051880	     18.99738458
      1.57987365	     -0.06092037	     -0.00065779	     -0.20210771	     -0.06362985	      0.88291556	     -0.00068872	     -0.21815469	      0.00018617	     -0.00051844	     18.59588270
      1.58114614	     -0.06097113	     -0.00065735	     -0.20215856	     -0.06362961	      0.88291490	     -0.00069040	     -0.21816559	      0.00019691	     -0.00051774	     18.57898250
      1.58287971	     -0.06104188	     -0.00065623	     -0.20222947	     -0.06362925	      0.88291400	     -0.00069265	     -0.21818052	      0.00021332	     -0.00051556	     18.34162719
      1.58442915	     -0.06110397	     -0.00065667	     -0.20229169	     -0.06362891	      0.88291321	     -0.00069463	     -0.21819398	      0.00022898	     -0.00051290	     18.37334369
      1.58597859	     -0.06116685	     -0.00065541	     -0.20235474	     -0.06362854	      0.88291242	     -0.00069656	     -0.21820752	      0.00024670	     -0.00050913	     17.99447993
      1.58734637	     -0.06121899	     -0.00065633	     -0.20240699	     -0.06362819	      0.88291172	     -0.00069825	     -0.21821951	      0.00026267	     -0.00050564	     18.11026524
      1.58871415	     -0.06127155	     -0.00065563	     -0.20245971	     -0.06362782	      0.88291103	     -0.00069990	     -0.21823148	      0.00028029	     -0.00050157	     17.87515280
      1.59008194	     -0.06132239	     -0.00065624	     -0.20251070	     -0.06362743	      0.88291035	     -0.00070153	     -0.21824343	      0.00029862	     -0.00049738	     17.84770337
      1.59185048	     -0.06138724	     -0.00065613	     -0.20257577	     -0.06362688	      0.88290948	     -0.00070358	     -0.21825879	      0.00032429	     -0.00049136	     17.57666325
      1.59323760	     -0.06143589	     -0.00065767	     -0.20262458	     -0.06362641	      0.88290880	     -0.00070516	     -0.21827076	      0.00034503	     -0.00048669	     17.64825763
      1.59462472	     -0.06148412	     -0.00065784	     -0.20267299	     -0.06362592	      0.88290813	     -0.00070671	     -0.21828263	      0.00036736	     -0.00048151	     17.41307805
      1.59601185	     -0.06153076	     -0.00065917	     -0.20271980	     -0.06362539	      0.88290746	     -0.00070823	     -0.21829439	      0.00039022	     -0.00047649	     17.40324698
      1.59779181	     -0.06158857	     -0.00066005	     -0.20277786	     -0.06362467	      0.88290662	     -0.00071014	     -0.21830929	      0.00042156	     -0.00046969	     17.10934932
      1.59921158	     -0.06163143	     -0.00066271	     -0.20282089	     -0.06362406	      0.88290596	     -0.00071162	     -0.21832102	      0.00044693	     -0.00046444	     17.22148459
      1.60063136	     -0.06167333	     -0.00066387	     -0.20286300	     -0.06362340	      0.88290530	     -0.00071307	     -0.21833256	      0.00047389	     -0.00045888	     16.99664146
      1.60205114	     -0.06171181	     -0.00066654	     -0.20290166	     -0.06362271	      0.88290465	     -0.00071448	     -0.21834387	      0.00050130	     -0.00045347	     17.01197126
      1.60347091	     -0.06174729	     -0.00066832	     -0.20293735	     -0.06362198	      0.88290401	     -0.00071586	     -0.21835487	      0.00052991	     -0.00044768	     16.84473728
      1.60524092	     -0.06178667	     -0.00067212	     -0.20297697	     -0.06362101	      0.88290323	     -0.00071754	     -0.21836804	      0.00056598	     -0.00044059	     16.91847940
      1.60663449	     -0.06181425	     -0.00067348	     -0.20300478	     -0.06362020	      0.88290262	     -0.00071882	     -0.21837792	      0.00059582	     -0.00043404	     16.63184477
      1.60802806	     -0.06183843	     -0.00067659	     -0.20302915	     -0.06361935	      0.88290202	     -0.00072006	     -0.21838733	      0.00062543	     -0.00042754	     16.67313577
      1.60942162	     -0.06186057	     -0.00067872	     -0.20305151	     -0.06361845	      0.88290143	     -0.00072128	     -0.21839625	      0.00065586	     -0.00042041	     16.52815722
      1.61120263	     -0.06188540	     -0.00068315	     -0.20307658	     -0.06361725	      0.88290069	     -0.00072278	     -0.21840691	      0.00069476	     -0.00041097	     16.57583532
      1.61261152	     -0.06190225	     -0.00068542	     -0.20309365	     -0.06361625	      0.88290011	     -0.00072393	     -0.21841477	      0.00072654	     -0.00040244	     16.33253664
      1.61402041	     -0.06191681	     -0.00068996	     -0.20310839	     -0.06361521	      0.88289955	     -0.00072505	     -0.21842213	      0.00075784	     -0.00039377	     16.38010486
      1.61542931	     -0.06193028	     -0.00069348	     -0.20312205	     -0.06361412	      0.88289900	     -0.00072613	     -0.21842902	      0.00078976	     -0.00038436	     16.24278418
      1.61717845	     -0.06194401	     -0.00069933	     -0.20313598	     -0.06361270	      0.88289834	     -0.00072742	     -0.21843691	      0.00082902	     -0.00037239	     16.30697816
      1.61859146	     -0.06195295	     -0.00070242	     -0.20314513	     -0.06361150	      0.88289782	     -0.00072843	     -0.21844274	      0.00086155	     -0.00036175	     16.08868822
      1.62000447	     -0.06195926	     -0.00070746	     -0.20315160	     -0.06361026	      0.88289732	     -0.00072940	     -0.21844806	      0.00089345	     -0.00035108	     16.14915410
      1.62141748	     -0.06196419	     -0.00071111	     -0.20315672	     -0.06360898	      0.88289683	     -0.00073033	     -0.21845287	      0.00092580	     -0.00033974	     16.02900123
      1.62315228	     -0.06196751	     -0.00071707	     -0.20316024	     -0.06360734	      0.88289625	     -0.00073143	     -0.21845810	      0.00096493	     -0.00032561	     16.10220277
      1.62456867	     -0.06196842	     -0.00072040	     -0.20316135	     -0.06360595	      0.88289580	     -0.00073228	     -0.21846181	      0.00099748	     -0.00031318	     15.90520668
      1.62598506	     -0.06196692	     -0.00072555	     -0.20316000	     -0.06360451	      0.88289537	     -0.00073310	     -0.21846504	      0.00102926	     -0.00030079	     15.97187435
      1.62740144	     -0.06196415	     -0.00072938	     -0.20315740	     -0.06360303	      0.88289495	     -0.00073388	     -0.21846778	      0.00106136	     -0.00028787	     15.86716268
      1.62912909	     -0.06195798	     -0.00073557	     -0.20315141	     -0.06360117	      0.88289447	     -0.00073478	     -0.21847049	      0.00109973	     -0.00027209	     15.95254482
      1.63054323	     -0.06195086	     -0.00073886	     -0.20314447	     -0.06359959	      0.88289409	     -0.00073548	     -0.21847219	      0.00113157	     -0.00025846	     15.77103948
      1.63195736	     -0.06194097	     -0.00074390	     -0.20313471	     -0.06359797	      0.88289374	     -0.00073615	     -0.21847341	      0.00116250	     -0.00024500	     15.84614967
      1.63337150	     -0.06192917	     -0.00074750	     -0.20312309	     -0.06359630	      0.88289340	     -0.00073677	     -0.21847416	      0.00119356	     -0.00023114	     15.75425200
      1.63510223	     -0.06191110	     -0.00075324	     -0.20310518	     -0.06359420	      0.88289301	     -0.00073749	     -0.21847442	      0.00123058	     -0.00021430	     15.84890451
      1.63651290	     -0.06189370	     -0.00075603	     -0.20308796	     -0.06359245	      0.88289272	     -0.00073803	     -0.21847409	      0.00126097	     -0.00020000	     15.68064810
      1.63792357	     -0.06187334	     -0.00076053	     -0.20306772	     -0.06359065	      0.88289245	     -0.00073854	     -0.21847326	      0.00129028	     -0.00018597	     15.76410129
      1.63933425	     -0.06185110	     -0.00076363	     -0.20304563	     -0.06358881	      0.88289220	     -0.00073901	     -0.21847193	      0.00131956	     -0.00017165	     15.68469697
      1.64107108	     -0.06182029	     -0.00076880	     -0.20301498	     -0.06358648	      0.88289191	     -0.00073955	     -0.21846961	      0.00135439	     -0.00015428	     15.78874962
      1.64247668	     -0.06179287	     -0.00077112	     -0.20298771	     -0.06358456	      0.88289171	     -0.00073994	     -0.21846718	      0.00138259	     -0.00013974	     15.63272443
      1.64388228	     -0.06176273	     -0.00077517	     -0.20295768	     -0.06358260	      0.88289152	     -0.00074030	     -0.21846426	      0.00140958	     -0.00012555	     15.72210576
      1.64528789	     -0.06173078	     -0.00077787	     -0.20292587	     -0.06358060	      0.88289135	     -0.00074063	     -0.21846084	      0.00143635	     -0.00011118	     15.65589117
      1.64703385	     -0.06168796	     -0.00078263	     -0.20288316	     -0.06357806	      0.88289118	     -0.00074098	     -0.21845592	      0.00146819	     -0.00009372	     15.77161093
      1.64843362	     -0.06165152	     -0.00078465	     -0.20284684	     -0.06357599	      0.88289105	     -0.00074123	     -0.21845142	      0.00149355	     -0.00007939	     15.62965333
      1.64983338	     -0.06161262	     -0.00078839	     -0.20280802	     -0.06357388	      0.88289095	     -0.00074145	     -0.21844644	      0.00151756	     -0.00006553	     15.72559035
      1.65123315	     -0.06157229	     -0.00079082	     -0.20276779	     -0.06357174	      0.88289087	     -0.00074164	     -0.21844097	      0.00154120	     -0.00005163	     15.67277247
      1.65298925	     -0.06151923	     -0.00079526	     -0.20271481	     -0.06356901	      0.88289080	     -0.00074182	     -0.21843344	      0.00156925	     -0.00003478	     15.79703079
      1.65438234	     -0.06147559	     -0.00079704	     -0.20267126	     -0.06356681	      0.88289076	     -0.00074194	     -0.21842695	      0.00159119	     -0.00002124	     15.66918189
      1.65577543	     -0.06143008	     -0.00080061	     -0.20262579	     -0.06356458	      0.88289074	     -0.00074202	     -0.21842000	      0.00161170	     -0.00000830	     15.77153670
      1.65716852	     -0.06138357	     -0.00080298	     -0.20257933	     -0.06356232	      0.88289073	     -0.00074208	     -0.21841261	      0.00163173	      0.00000453	     15.73367289
      1.65893582	     -0.06132247	     -0.00080742	     -0.20251825	     -0.06355941	      0.88289076	     -0.00074210	     -0.21840260	      0.00165544	      0.00002004	     15.87110345
      1.66032080	     -0.06127354	     -0.00080927	     -0.20246937	     -0.06355711	      0.88289079	     -0.00074209	     -0.21839429	      0.00167358	      0.00003221	     15.75801503
      1.66170578	     -0.06122305	     -0.00081294	     -0.20241887	     -0.06355478	      0.88289084	     -0.00074206	     -0.21838557	      0.00169026	      0.00004365	     15.86912639
      1.66309076	     -0.06117174	     -0.00081550	     -0.20236757	     -0.06355242	      0.88289091	     -0.00074199	     -0.21837644	      0.00170636	      0.00005485	     15.84843646
      1.66487330	     -0.06110401	     -0.00082032	     -0.20229979	     -0.06354936	      0.88289102	     -0.00074187	     -0.21836410	      0.00172526	      0.00006833	     16.00036713
      1.66624918	     -0.06105074	     -0.00082237	     -0.20224651	     -0.06354698	      0.88289112	     -0.00074175	     -0.21835414	      0.00173931	      0.00007860	     15.90571320
      1.66762507	     -0.06099625	     -0.00082621	     -0.20219197	     -0.06354458	      0.88289124	     -0.00074160	     -0.21834380	      0.00175184	      0.00008805	     16.02556227
      1.66900095	     -0.06094117	     -0.00082901	     -0.20213684	     -0.06354216	      0.88289137	     -0.00074143	     -0.21833309	      0.00176373	      0.00009716	     16.02345422
      1.67080125	     -0.06086750	     -0.00083415	     -0.20206305	     -0.06353897	      0.88289155	     -0.00074117	     -0.21831852	      0.00177740	      0.00010797	     16.19476851
      1.67216820	     -0.06081068	     -0.00083649	     -0.20200617	     -0.06353654	      0.88289170	     -0.00074095	     -0.21830704	      0.00178717	      0.00011593	     16.11991939
      1.67353515	     -0.06075285	     -0.00084061	     -0.20194823	     -0.06353409	      0.88289187	     -0.00074071	     -0.21829521	      0.00179545	      0.00012302	     16.25365982
      1.67490210	     -0.06069501	     -0.00084375	     -0.20189028	     -0.06353163	      0.88289204	     -0.00074044	     -0.21828304	      0.00180304	      0.00012971	     16.27088389
      1.67672018	     -0.06061788	     -0.00084944	     -0.20181296	     -0.06352834	      0.88289228	     -0.00074006	     -0.21826638	      0.00181120	      0.00013746	     16.46031371
      1.67807692	     -0.06056008	     -0.00085236	     -0.20175504	     -0.06352588	      0.88289247	     -0.00073975	     -0.21825364	      0.00181663	      0.00014294	     16.40224678
      1.67943367	     -0.06050270	     -0.00085715	     -0.20169748	     -0.06352341	      0.88289267	     -0.00073942	     -0.21824069	      0.00182057	      0.00014758	     16.54170726
      1.68107852	     -0.06043454	     -0.00086152	     -0.20162913	     -0.06352042	      0.88289292	     -0.00073900	     -0.21822478	      0.00182447	      0.00015264	     16.55311076
      1.68252771	     -0.06037483	     -0.00086705	     -0.20156920	     -0.06351777	      0.88289314	     -0.00073861	     -0.21821060	      0.00182633	      0.00015606	     16.75062099
      1.68397690	     -0.06031626	     -0.00087058	     -0.20151044	     -0.06351512	      0.88289337	     -0.00073820	     -0.21819629	      0.00182772	      0.00015907	     16.72490849
      1.68542610	     -0.06025826	     -0.00087597	     -0.20145220	     -0.06351247	      0.88289360	     -0.00073776	     -0.21818189	      0.00182759	      0.00016098	     16.92688216
      1.68687529	     -0.06020186	     -0.00087932	     -0.20139561	     -0.06350983	      0.88289384	     -0.00073731	     -0.21816742	      0.00182701	      0.00016238	     16.92230595
      1.68832448	     -0.06014606	     -0.00088435	     -0.20133956	     -0.06350718	      0.88289407	     -0.00073685	     -0.21815292	      0.00182504	      0.00016271	     17.12158638
      1.68977367	     -0.06009137	     -0.00088767	     -0.20128466	     -0.06350454	      0.88289431	     -0.00073636	     -0.21813843	      0.00182262	      0.00016250	     17.12429594
      1.69122286	     -0.06003836	     -0.00089284	     -0.20123138	     -0.06350190	      0.88289454	     -0.00073586	     -0.21812401	      0.00181892	      0.00016121	     17.33491629
      1.69267205	     -0.05998734	     -0.00089618	     -0.20118012	     -0.06349926	      0.88289477	     -0.00073534	     -0.21810969	      0.00181489	      0.00015933	     17.34620206
      1.69412125	     -0.05993717	     -0.00090125	     -0.20112968	     -0.06349664	      0.88289500	     -0.00073481	     -0.21809548	      0.00180968	      0.00015633	     17.57078295
      1.69557044	     -0.05988856	     -0.00090443	     -0.20108084	     -0.06349402	      0.88289523	     -0.00073426	     -0.21808140	      0.00180425	      0.00015278	     17.58792881
      1.69701963	     -0.05984053	     -0.00090915	     -0.20103253	     -0.06349141	      0.88289545	     -0.00073370	     -0.21806744	      0.00179768	      0.00014824	     17.82285323
      1.69846882	     -0.05979434	     -0.00091193	     -0.20098610	     -0.06348881	      0.88289566	     -0.00073312	     -0.21805362	      0.00179094	      0.00014331	     17.84069781
      1.69991801	     -0.05974899	     -0.00091652	     -0.20094046	     -0.06348622	      0.88289586	     -0.00073254	     -0.21803994	      0.00178313	      0.00013748	     18.08848552
      1.70136720	     -0.05970540	     -0.00091915	     -0.20089664	     -0.06348364	      0.88289606	     -0.00073194	     -0.21802641	      0.00177521	      0.00013133	     18.11408851
      1.70281640	     -0.05966246	     -0.00092366	     -0.20085341	     -0.06348107	      0.88289624	     -0.00073133	     -0.21801303	      0.00176625	      0.00012438	     18.37576916
      1.70426559	     -0.05962120	     -0.00092607	     -0.20081191	     -0.06347852	      0.88289642	     -0.00073071	     -0.21799981	      0.00175722	      0.00011721	     18.40325107
      1.70571478	     -0.05958050	     -0.00093042	     -0.20077092	     -0.06347598	      0.88289658	     -0.00073008	     -0.21798675	      0.00174719	      0.00010931	     18.67906641
      1.70716397	     -0.05954150	     -0.00093252	     -0.20073168	     -0.06347346	      0.88289673	     -0.00072944	     -0.21797384	      0.00173712	      0.00010133	     18.70739772
      1.70861316	     -0.05950309	     -0.00093675	     -0.20069297	     -0.06347095	      0.88289687	     -0.00072879	     -0.21796109	      0.00172605	      0.00009277	     18.99761596
      1.71006236	     -0.05946651	     -0.00093859	     -0.20065615	     -0.06346845	      0.88289700	     -0.00072814	     -0.21794850	      0.00171498	      0.00008430	     19.02289120
      1.71151155	     -0.05943047	     -0.00094279	     -0.20061982	     -0.06346598	      0.88289712	     -0.00072747	     -0.21793607	      0.00170293	      0.00007543	     19.32880357
      1.71296074	     -0.05939630	     -0.00094437	     -0.20058541	     -0.06346352	      0.88289722	     -0.00072681	     -0.21792380	      0.00169095	      0.00006682	     19.34777198
      1.71440993	     -0.05936255	     -0.00094856	     -0.20055137	     -0.06346108	      0.88289731	     -0.00072613	     -0.21791169	      0.00167797	      0.00005799	     19.67062579
      1.71585912	     -0.05933067	     -0.00094984	     -0.20051926	     -0.06345865	      0.88289739	     -0.00072545	     -0.21789975	      0.00166512	      0.00004961	     19.67855135
      1.71730831	     -0.05929914	     -0.00095403	     -0.20048743	     -0.06345625	      0.88289746	     -0.00072477	     -0.21788798	      0.00165130	      0.00004117	     20.01887206
      1.71875751	     -0.05926969	     -0.00095489	     -0.20045775	     -0.06345387	      0.88289751	     -0.00072408	     -0.21787637	      0.00163768	      0.00003336	     20.01158195
      1.72020670	     -0.05924051	     -0.00095907	     -0.20042828	     -0.06345151	      0.88289755	     -0.00072339	     -0.21786494	      0.00162310	      0.00002563	     20.37396258
      1.72149128	     -0.05921629	     -0.00095984	     -0.20040386	     -0.06344943	      0.88289758	     -0.00072278	     -0.21785495	      0.00161041	      0.00001941	     20.37212050
      1.72277586	     -0.05919232	     -0.00096248	     -0.20037964	     -0.06344737	      0.88289760	     -0.00072216	     -0.21784511	      0.00159714	      0.00001340	     20.59030424
      1.72436595	     -0.05916411	     -0.00096423	     -0.20035117	     -0.06344484	      0.88289762	     -0.00072140	     -0.21783312	      0.00158066	      0.00000665	     20.71188556
      1.72595604	     -0.05913662	     -0.00096766	     -0.20032338	     -0.06344234	      0.88289762	     -0.00072063	     -0.21782135	      0.00156358	      0.00000038	     21.03554432
      1.72725785	     -0.05911536	     -0.00096822	     -0.20030193	     -0.06344032	      0.88289762	     -0.00072001	     -0.21781187	      0.00154979	     -0.00000404	     21.04504423
      1.72855967	     -0.05909433	     -0.00097050	     -0.20028067	     -0.06343831	      0.88289761	     -0.00071938	     -0.21780253	      0.00153552	     -0.00000815	     21.26395777
      1.73016026	     -0.05906960	     -0.00097172	     -0.20025569	     -0.06343586	      0.88289760	     -0.00071862	     -0.21779123	      0.00151807	     -0.00001239	     21.36823243
      1.73176085	     -0.05904530	     -0.00097484	     -0.20023111	     -0.06343345	      0.88289757	     -0.00071785	     -0.21778012	      0.00150008	     -0.00001601	     21.70873411
      1.73300906	     -0.05902746	     -0.00097488	     -0.20021310	     -0.06343158	      0.88289755	     -0.00071726	     -0.21777158	      0.00148637	     -0.00001802	     21.68073344
      1.73425727	     -0.05900968	     -0.00097662	     -0.20019512	     -0.06342974	      0.88289753	     -0.00071666	     -0.21776316	      0.00147225	     -0.00001969	     21.86723585
      1.73592745	     -0.05898696	     -0.00097771	     -0.20017215	     -0.06342729	      0.88289749	     -0.00071587	     -0.21775204	      0.00145345	     -0.00002104	     21.97405268
      1.73759763	     -0.05896463	     -0.00098067	     -0.20014954	     -0.06342488	      0.88289746	     -0.00071509	     -0.21774110	      0.00143418	     -0.00002165	     22.31214655
      1.73879744	     -0.05894959	     -0.00098042	     -0.20013435	     -0.06342317	      0.88289743	     -0.00071453	     -0.21773335	      0.00142065	     -0.00002133	     22.25277562
      1.73999725	     -0.05893459	     -0.00098182	     -0.20011917	     -0.06342147	      0.88289741	     -0.00071397	     -0.21772567	      0.00140675	     -0.00002073	     22.40538878
      1.74175927	     -0.05891355	     -0.00098279	     -0.20009789	     -0.06341901	      0.88289737	     -0.00071316	     -0.21771455	      0.00138635	     -0.00001902	     22.50759980
      1.74324119	     -0.05889629	     -0.00098464	     -0.20008040	     -0.06341697	      0.88289735	     -0.00071248	     -0.21770533	      0.00136887	     -0.00001696	     22.71678200
      1.74472310	     -0.05888013	     -0.00098489	     -0.20006405	     -0.06341496	      0.88289732	     -0.00071181	     -0.21769622	      0.00135153	     -0.00001412	     22.71599192
      1.74620502	     -0.05886416	     -0.00098724	     -0.20004785	     -0.06341297	      0.88289730	     -0.00071115	     -0.21768723	      0.00133369	     -0.00001083	     22.96874785
      1.74768694	     -0.05884966	     -0.00098668	     -0.20003318	     -0.06341100	      0.88289729	     -0.00071050	     -0.21767835	      0.00131617	     -0.00000676	     22.87804575
      1.74895957	     -0.05883718	     -0.00098878	     -0.20002050	     -0.06340934	      0.88289728	     -0.00070994	     -0.21767084	      0.00130057	     -0.00000309	     23.10238935
      1.75023219	     -0.05882588	     -0.00098890	     -0.20000904	     -0.06340769	      0.88289728	     -0.00070939	     -0.21766342	      0.00128518	      0.00000104	     23.09623738
      1.75182744	     -0.05881261	     -0.00099034	     -0.19999554	     -0.06340566	      0.88289729	     -0.00070871	     -0.21765429	      0.00126552	      0.00000649	     23.24746703
      1.75342269	     -0.05880141	     -0.00098998	     -0.19998417	     -0.06340365	      0.88289730	     -0.00070805	     -0.21764536	      0.00124599	      0.00001239	     23.17061701
      1.75469676	     -0.05879319	     -0.00099204	     -0.19997575	     -0.06340208	      0.88289732	     -0.00070752	     -0.21763839	      0.00122994	      0.00001713	     23.35637225
      1.75597083	     -0.05878659	     -0.00099223	     -0.19996899	     -0.06340052	      0.88289735	     -0.00070701	     -0.21763159	      0.00121409	      0.00002208	     23.32101798
      1.75759211	     -0.05877963	     -0.00099373	     -0.19996181	     -0.06339857	      0.88289739	     -0.00070636	     -0.21762321	      0.00119360	      0.00002827	     23.44127327
      1.75921339	     -0.05877609	     -0.00099319	     -0.19995810	     -0.06339665	      0.88289744	     -0.00070573	     -0.21761516	      0.00117333	      0.00003442	     23.30178114
      1.76043722	     -0.05877555	     -0.00099503	     -0.19995737	     -0.06339522	      0.88289748	     -0.00070527	     -0.21760936	      0.00115762	      0.00003866	     23.46059153
      1.76166105	     -0.05877818	     -0.00099503	     -0.19995986	     -0.06339382	      0.88289753	     -0.00070481	     -0.21760386	      0.00114217	      0.00004263	     23.39756669
      1.76336013	     -0.05878675	     -0.00099612	     -0.19996821	     -0.06339189	      0.88289761	     -0.00070419	     -0.21759681	      0.00112063	      0.00004714	     23.45034303
      1.76505921	     -0.05880260	     -0.00099523	     -0.19998388	     -0.06339001	      0.88289769	     -0.00070358	     -0.21759058	      0.00109965	      0.00005032	     23.24367906
      1.76623040	     -0.05881634	     -0.00099682	     -0.19999747	     -0.06338873	      0.88289775	     -0.00070318	     -0.21758683	      0.00108511	      0.00005128	     23.39151507
      1.76740158	     -0.05883316	     -0.00099660	     -0.20001416	     -0.06338747	      0.88289781	     -0.00070278	     -0.21758354	      0.00107109	      0.00005131	     23.31688088
      1.76921830	     -0.05886389	     -0.00099714	     -0.20004469	     -0.06338554	      0.88289790	     -0.00070218	     -0.21757942	      0.00104986	      0.00004908	     23.32594378
      1.77071244	     -0.05889350	     -0.00099643	     -0.20007418	     -0.06338398	      0.88289798	     -0.00070171	     -0.21757693	      0.00103327	      0.00004516	     23.17053638
      1.77220658	     -0.05892639	     -0.00099739	     -0.20010691	     -0.06338245	      0.88289804	     -0.00070125	     -0.21757527	      0.00101713	      0.00003912	     23.26203917
      1.77370072	     -0.05896301	     -0.00099600	     -0.20014344	     -0.06338094	      0.88289809	     -0.00070080	     -0.21757445	      0.00100210	      0.00003126	     22.99885346
      1.77503551	     -0.05899746	     -0.00099696	     -0.20017777	     -0.06337961	      0.88289813	     -0.00070042	     -0.21757441	      0.00098897	      0.00002242	     23.10959171
      1.77637030	     -0.05903459	     -0.00099578	     -0.20021483	     -0.06337830	      0.88289815	     -0.00070005	     -0.21757501	      0.00097677	      0.00001217	     22.90525770
      1.77770509	     -0.05907376	     -0.00099575	     -0.20025391	     -0.06337701	      0.88289816	     -0.00069969	     -0.21757624	      0.00096504	      0.00000033	     22.89280528
      1.77942018	     -0.05912772	     -0.00099412	     -0.20030780	     -0.06337536	      0.88289815	     -0.00069924	     -0.21757876	      0.00095120	     -0.00001693	     22.64671626
      1.78078371	     -0.05917219	     -0.00099438	     -0.20035220	     -0.06337407	      0.88289811	     -0.00069891	     -0.21758148	      0.00094082	     -0.00003239	     22.70462303
      1.78214723	     -0.05921861	     -0.00099272	     -0.20039859	     -0.06337280	      0.88289806	     -0.00069859	     -0.21758480	      0.00093153	     -0.00004903	     22.47086151
      1.78351075	     -0.05926631	     -0.00099226	     -0.20044624	     -0.06337153	      0.88289798	     -0.00069828	     -0.21758870	      0.00092284	     -0.00006695	     22.44063969
      1.78520537	     -0.05932806	     -0.00099009	     -0.20050800	     -0.06336998	      0.88289784	     -0.00069792	     -0.21759431	      0.00091346	     -0.00009055	     22.15384179
      1.78655076	     -0.05937793	     -0.00099000	     -0.20055783	     -0.06336875	      0.88289771	     -0.00069765	     -0.21759934	      0.00090656	     -0.00011036	     22.19705802
      1.78789614	     -0.05942933	     -0.00098812	     -0.20060925	     -0.06336754	      0.88289755	     -0.00069739	     -0.21760484	      0.00090078	     -0.00013065	     21.95348506
      1.78924153	     -0.05948164	     -0.00098727	     -0.20066157	     -0.06336633	      0.88289736	     -0.00069715	     -0.21761079	      0.00089552	     -0.00015150	     21.89152756
      1.79100643	     -0.05955280	     -0.00098469	     -0.20073277	     -0.06336475	      0.88289707	     -0.00069685	     -0.21761925	      0.00089006	     -0.00017911	     21.57917356
      1.79234574	     -0.05960758	     -0.00098414	     -0.20078757	     -0.06336356	      0.88289681	     -0.00069665	     -0.21762616	      0.00088643	     -0.00020034	     21.60046175
      1.79368505	     -0.05966444	     -0.00098195	     -0.20084449	     -0.06336238	      0.88289653	     -0.00069645	     -0.21763347	      0.00088394	     -0.00022131	     21.34649238
      1.79529923	     -0.05973360	     -0.00098047	     -0.20091370	     -0.06336095	      0.88289615	     -0.00069624	     -0.21764281	      0.00088162	     -0.00024653	     21.29971884
      1.79691340	     -0.05980542	     -0.00097679	     -0.20098565	     -0.06335953	      0.88289573	     -0.00069606	     -0.21765270	      0.00088104	     -0.00027098	     20.87037839
      1.79815791	     -0.05986032	     -0.00097606	     -0.20104059	     -0.06335844	      0.88289538	     -0.00069593	     -0.21766068	      0.00088075	     -0.00028963	     20.95182125
      1.79940243	     -0.05991690	     -0.00097353	     -0.20109727	     -0.06335734	      0.88289501	     -0.00069581	     -0.21766897	      0.00088159	     -0.00030764	     20.74181119
      1.80111464	     -0.05999498	     -0.00097082	     -0.20117549	     -0.06335583	      0.88289447	     -0.00069567	     -0.21768086	      0.00088365	     -0.00033161	     20.63368101
      1.80282685	     -0.06007466	     -0.00096614	     -0.20125536	     -0.06335431	      0.88289388	     -0.00069555	     -0.21769326	      0.00088751	     -0.00035415	     20.23767214
      1.80404232	     -0.06012986	     -0.00096463	     -0.20131066	     -0.06335323	      0.88289344	     -0.00069548	     -0.21770236	      0.00089054	     -0.00036955	     20.30638994
      1.80525780	     -0.06018576	     -0.00096142	     -0.20136671	     -0.06335215	      0.88289298	     -0.00069543	     -0.21771167	      0.00089464	     -0.00038399	     20.11556528
      1.80704969	     -0.06026732	     -0.00095725	     -0.20144849	     -0.06335054	      0.88289227	     -0.00069537	     -0.21772575	      0.00090166	     -0.00040391	     19.99670609
      1.80857464	     -0.06033740	     -0.00095255	     -0.20151879	     -0.06334916	      0.88289165	     -0.00069534	     -0.21773804	      0.00090907	     -0.00041912	     19.69633532
      1.81009959	     -0.06040598	     -0.00094914	     -0.20158758	     -0.06334776	      0.88289100	     -0.00069533	     -0.21775060	      0.00091693	     -0.00043315	     19.72824952
      1.81162455	     -0.06047548	     -0.00094340	     -0.20165735	     -0.06334636	      0.88289033	     -0.00069534	     -0.21776338	      0.00092655	     -0.00044519	     19.30826325
      1.81297406	     -0.06053464	     -0.00094023	     -0.20171670	     -0.06334510	      0.88288972	     -0.00069536	     -0.21777487	      0.00093513	     -0.00045477	     19.39248079
      1.81432357	     -0.06059510	     -0.00093524	     -0.20177741	     -0.06334383	      0.88288910	     -0.00069540	     -0.21778650	      0.00094501	     -0.00046280	     19.12880750
      1.81567308	     -0.06065436	     -0.00093117	     -0.20183692	     -0.06334255	      0.88288847	     -0.00069545	     -0.21779827	      0.00095536	     -0.00046960	     19.06163876
      1.81746069	     -0.06073269	     -0.00092449	     -0.20191560	     -0.06334083	      0.88288762	     -0.00069554	     -0.21781405	      0.00097055	     -0.00047631	     18.74961756
      1.81883502	     -0.06079118	     -0.00092059	     -0.20197434	     -0.06333949	      0.88288697	     -0.00069563	     -0.21782630	      0.00098266	     -0.00048009	     18.78386984
      1.82020934	     -0.06084995	     -0.00091535	     -0.20203341	     -0.06333813	      0.88288631	     -0.00069573	     -0.21783864	      0.00099605	     -0.00048218	     18.52123685
      1.82158367	     -0.06090740	     -0.00091106	     -0.20209114	     -0.06333675	      0.88288564	     -0.00069585	     -0.21785105	      0.00100981	     -0.00048312	     18.47492465
      1.82337043	     -0.06098266	     -0.00090434	     -0.20216679	     -0.06333493	      0.88288478	     -0.00069603	     -0.21786729	      0.00102928	     -0.00048210	     18.13173426
      1.82475076	     -0.06103806	     -0.00090033	     -0.20222248	     -0.06333350	      0.88288412	     -0.00069619	     -0.21787990	      0.00104453	     -0.00048016	     18.20965020
      1.82613109	     -0.06109385	     -0.00089487	     -0.20227859	     -0.06333205	      0.88288346	     -0.00069636	     -0.21789252	      0.00106115	     -0.00047678	     17.94711406
      1.82751142	     -0.06114791	     -0.00089031	     -0.20233298	     -0.06333057	      0.88288280	     -0.00069655	     -0.21790515	      0.00107812	     -0.00047258	     17.91135295
      1.82928997	     -0.06121761	     -0.00088335	     -0.20240312	     -0.06332863	      0.88288197	     -0.00069681	     -0.21792142	      0.00110158	     -0.00046550	     17.58494851
      1.83067937	     -0.06126919	     -0.00087918	     -0.20245503	     -0.06332709	      0.88288132	     -0.00069704	     -0.21793410	      0.00112013	     -0.00045921	     17.67265635
      1.83206878	     -0.06132176	     -0.00087361	     -0.20250796	     -0.06332552	      0.88288069	     -0.00069728	     -0.21794674	      0.00114002	     -0.00045173	     17.41466445
      1.83345819	     -0.06137269	     -0.00086897	     -0.20255924	     -0.06332392	      0.88288007	     -0.00069754	     -0.21795934	      0.00116020	     -0.00044368	     17.38979949
      1.83522384	     -0.06143767	     -0.00086199	     -0.20262471	     -0.06332185	      0.88287929	     -0.00069788	     -0.21797529	      0.00118740	     -0.00043216	     17.07275290
      1.83662543	     -0.06148583	     -0.00085761	     -0.20267323	     -0.06332017	      0.88287870	     -0.00069818	     -0.21798787	      0.00120914	     -0.00042256	     17.16983063
      1.83802703	     -0.06153390	     -0.00085181	     -0.20272171	     -0.06331846	      0.88287811	     -0.00069849	     -0.21800034	      0.00123223	     -0.00041207	     16.91781751
      1.83942863	     -0.06157904	     -0.00084692	     -0.20276724	     -0.06331671	      0.88287754	     -0.00069881	     -0.21801266	      0.00125556	     -0.00040133	     16.90965371
      1.84117053	     -0.06163453	     -0.00083982	     -0.20282325	     -0.06331450	      0.88287685	     -0.00069923	     -0.21802772	      0.00128605	     -0.00038708	     16.61003119
      1.84258230	     -0.06167578	     -0.00083540	     -0.20286490	     -0.06331267	      0.88287632	     -0.00069959	     -0.21803972	      0.00131081	     -0.00037540	     16.71203073
      1.84399407	     -0.06171652	     -0.00082962	     -0.20290607	     -0.06331080	      0.88287579	     -0.00069997	     -0.21805149	      0.00133687	     -0.00036311	     16.47407472
      1.84540585	     -0.06175329	     -0.00082483	     -0.20294327	     -0.06330889	      0.88287529	     -0.00070035	     -0.21806299	      0.00136309	     -0.00035080	     16.48177927
      1.84712411	     -0.06179581	     -0.00081796	     -0.20298633	     -0.06330652	      0.88287470	     -0.00070084	     -0.21807653	      0.00139632	     -0.00033520	     16.21098598
      1.84854862	     -0.06182565	     -0.00081367	     -0.20301660	     -0.06330451	      0.88287423	     -0.00070127	     -0.21808733	      0.00142379	     -0.00032225	     16.32143111
      1.84997314	     -0.06185417	     -0.00080807	     -0.20304558	     -0.06330247	      0.88287378	     -0.00070170	     -0.21809768	      0.00145240	     -0.00030870	     16.10150662
      1.85139765	     -0.06187818	     -0.00080372	     -0.20307004	     -0.06330038	      0.88287335	     -0.00070215	     -0.21810755	      0.00148091	     -0.00029506	     16.12848015
      1.85282216	     -0.06189990	     -0.00079857	     -0.20309221	     -0.06329825	      0.88287294	     -0.00070261	     -0.21811688	      0.00151013	     -0.00028076	     15.96942233
      1.85460715	     -0.06192151	     -0.00079314	     -0.20311439	     -0.06329552	      0.88287246	     -0.00070321	     -0.21812777	      0.00154645	     -0.00026258	     16.04203078
      1.85599980	     -0.06193618	     -0.00078780	     -0.20312952	     -0.06329334	      0.88287210	     -0.00070368	     -0.21813562	      0.00157569	     -0.00024731	     15.77168953
      1.85739245	     -0.06194752	     -0.00078386	     -0.20314129	     -0.06329113	      0.88287177	     -0.00070417	     -0.21814294	      0.00160432	     -0.00023208	     15.81240388
      1.85878510	     -0.06195794	     -0.00077905	     -0.20315216	     -0.06328888	      0.88287146	     -0.00070467	     -0.21814972	      0.00163342	     -0.00021637	     15.68481717
      1.86060202	     -0.06196710	     -0.00077372	     -0.20316189	     -0.06328587	      0.88287108	     -0.00070534	     -0.21815773	      0.00167099	     -0.00019583	     15.73704025
      1.86200252	     -0.06197253	     -0.00076833	     -0.20316779	     -0.06328351	      0.88287082	     -0.00070586	     -0.21816323	      0.00170060	     -0.00017939	     15.51709522
      1.86340301	     -0.06197379	     -0.00076429	     -0.20316949	     -0.06328111	      0.88287058	     -0.00070640	     -0.21816814	      0.00172957	     -0.00016325	     15.56822555
      1.86480351	     -0.06197349	     -0.00075940	     -0.20316964	     -0.06327867	      0.88287036	     -0.00070694	     -0.21817242	      0.00175896	     -0.00014690	     15.46091414
      1.86660760	     -0.06196794	     -0.00075432	     -0.20316466	     -0.06327546	      0.88287012	     -0.00070765	     -0.21817700	      0.00179628	     -0.00012620	     15.53397126
      1.86800916	     -0.06196143	     -0.00074915	     -0.20315861	     -0.06327292	      0.88286995	     -0.00070822	     -0.21817979	      0.00182585	     -0.00010970	     15.33778181
      1.86941073	     -0.06195055	     -0.00074546	     -0.20314816	     -0.06327034	      0.88286981	     -0.00070879	     -0.21818191	      0.00185468	     -0.00009360	     15.39995152
      1.87081229	     -0.06193800	     -0.00074097	     -0.20313605	     -0.06326772	      0.88286969	     -0.00070936	     -0.21818335	      0.00188378	     -0.00007735	     15.30794112
      1.87261179	     -0.06191630	     -0.00073668	     -0.20311487	     -0.06326430	      0.88286957	     -0.00071011	     -0.21818421	      0.00192034	     -0.00005682	     15.39522984
      1.87401209	     -0.06189764	     -0.00073223	     -0.20309665	     -0.06326159	      0.88286950	     -0.00071071	     -0.21818411	      0.00194913	     -0.00004040	     15.21204106
      1.87541239	     -0.06187467	     -0.00072926	     -0.20307407	     -0.06325884	      0.88286945	     -0.00071130	     -0.21818337	      0.00197695	     -0.00002434	     15.28436732
      1.87681270	     -0.06184983	     -0.00072549	     -0.20304965	     -0.06325605	      0.88286943	     -0.00071190	     -0.21818196	      0.00200480	     -0.00000810	     15.20650326
      1.87861201	     -0.06181298	     -0.00072205	     -0.20301328	     -0.06325242	      0.88286944	     -0.00071268	     -0.21817917	      0.00203948	      0.00001248	     15.30482444
      1.88000762	     -0.06178244	     -0.00071800	     -0.20298315	     -0.06324955	      0.88286946	     -0.00071329	     -0.21817625	      0.00206645	      0.00002888	     15.14131219
      1.88140322	     -0.06174799	     -0.00071537	     -0.20294906	     -0.06324665	      0.88286952	     -0.00071390	     -0.21817268	      0.00209229	      0.00004490	     15.22187442
      1.88279883	     -0.06171187	     -0.00071188	     -0.20291333	     -0.06324371	      0.88286959	     -0.00071452	     -0.21816846	      0.00211796	      0.00006106	     15.16020400
      1.88460790	     -0.06166065	     -0.00070867	     -0.20286255	     -0.06323985	      0.88286972	     -0.00071532	     -0.21816206	      0.00214987	      0.00008160	     15.27186246
      1.88599836	     -0.06161950	     -0.00070481	     -0.20282178	     -0.06323684	      0.88286984	     -0.00071593	     -0.21815642	      0.00217427	      0.00009771	     15.12751753
      1.88738882	     -0.06157495	     -0.00070222	     -0.20277755	     -0.06323380	      0.88286999	     -0.00071655	     -0.21815020	      0.00219741	      0.00011338	     15.21757752
      1.88877927	     -0.06152927	     -0.00069863	     -0.20273223	     -0.06323073	      0.88287016	     -0.00071716	     -0.21814340	      0.00222020	      0.00012909	     15.17234207
      1.89059610	     -0.06146607	     -0.00069517	     -0.20266943	     -0.06322667	      0.88287041	     -0.00071797	     -0.21813370	      0.00224842	      0.00014904	     15.30108438
      1.89197831	     -0.06141622	     -0.00069104	     -0.20261992	     -0.06322355	      0.88287063	     -0.00071858	     -0.21812570	      0.00226958	      0.00016434	     15.18030588
      1.89336053	     -0.06136340	     -0.00068831	     -0.20256739	     -0.06322040	      0.88287087	     -0.00071919	     -0.21811716	      0.00228936	      0.00017905	     15.28160874
      1.89474274	     -0.06130967	     -0.00068468	     -0.20251396	     -0.06321722	      0.88287112	     -0.00071979	     -0.21810810	      0.00230864	      0.00019362	     15.25767079
      1.89657453	     -0.06123506	     -0.00068108	     -0.20243971	     -0.06321297	      0.88287150	     -0.00072059	     -0.21809530	      0.00233243	      0.00021213	     15.40178647
      1.89794771	     -0.06117773	     -0.00067696	     -0.20238267	     -0.06320976	      0.88287180	     -0.00072118	     -0.21808511	      0.00234980	      0.00022595	     15.30214131
      1.89932090	     -0.06111776	     -0.00067434	     -0.20232294	     -0.06320652	      0.88287212	     -0.00072177	     -0.21807442	      0.00236574	      0.00023906	     15.41444816
      1.90097963	     -0.06104446	     -0.00066988	     -0.20224995	     -0.06320258	      0.88287253	     -0.00072248	     -0.21806085	      0.00238424	      0.00025454	     15.38439683
      1.90244193	     -0.06097735	     -0.00066752	     -0.20218307	     -0.06319908	      0.88287291	     -0.00072310	     -0.21804831	      0.00239894	      0.00026732	     15.54892907
      1.90390422	     -0.06090989	     -0.00066345	     -0.20211585	     -0.06319556	      0.88287331	     -0.00072371	     -0.21803525	      0.00241316	      0.00027985	     15.49179706
      1.90536651	     -0.06083991	     -0.00066114	     -0.20204606	     -0.06319202	      0.88287372	     -0.00072431	     -0.21802169	      0.00242572	      0.00029143	     15.65836265
      1.90682880	     -0.06076947	     -0.00065719	     -0.20197584	     -0.06318847	      0.88287416	     -0.00072491	     -0.21800764	      0.00243772	      0.00030260	     15.62938766
      1.90829110	     -0.06069663	     -0.00065494	     -0.20190317	     -0.06318490	      0.88287461	     -0.00072549	     -0.21799309	      0.00244810	      0.00031276	     15.79757488
      1.90975339	     -0.06062316	     -0.00065112	     -0.20182988	     -0.06318131	      0.88287507	     -0.00072607	     -0.21797806	      0.00245784	      0.00032243	     15.78568165
      1.91121568	     -0.06054749	     -0.00064899	     -0.20175435	     -0.06317771	      0.88287555	     -0.00072664	     -0.21796255	      0.00246596	      0.00033106	     15.96435971
      1.91267798	     -0.06047142	     -0.00064534	     -0.20167843	     -0.06317410	      0.88287604	     -0.00072720	     -0.21794657	      0.00247339	      0.00033918	     15.96680980
      1.91414027	     -0.06039369	     -0.00064344	     -0.20160080	     -0.06317048	      0.88287654	     -0.00072775	     -0.21793014	      0.00247916	      0.00034627	     16.15516170
      1.91560256	     -0.06031571	     -0.00064019	     -0.20152293	     -0.06316685	      0.88287705	     -0.00072829	     -0.21791328	      0.00248423	      0.00035285	     16.16948222
      1.91706485	     -0.06023713	     -0.00063887	     -0.20144441	     -0.06316321	      0.88287757	     -0.00072881	     -0.21789605	      0.00248764	      0.00035842	     16.36656179
      1.91852715	     -0.06015965	     -0.00063605	     -0.20136700	     -0.06315957	      0.88287810	     -0.00072933	     -0.21787852	      0.00249033	      0.00036347	     16.38978716
      1.91998944	     -0.06008185	     -0.00063498	     -0.20128922	     -0.06315593	      0.88287864	     -0.00072983	     -0.21786071	      0.00249139	      0.00036751	     16.60217015
      1.92145173	     -0.06000552	     -0.00063216	     -0.20121294	     -0.06315229	      0.88287918	     -0.00073032	     -0.21784268	      0.00249179	      0.00037112	     16.63209170
      1.92291403	     -0.05992898	     -0.00063128	     -0.20113639	     -0.06314864	      0.88287972	     -0.00073080	     -0.21782445	      0.00249060	      0.00037375	     16.86082118
      1.92437632	     -0.05985383	     -0.00062854	     -0.20106125	     -0.06314500	      0.88288027	     -0.00073126	     -0.21780605	      0.00248884	      0.00037592	     16.90066201
      1.92583861	     -0.05977857	     -0.00062787	     -0.20098595	     -0.06314136	      0.88288082	     -0.00073171	     -0.21778752	      0.00248553	      0.00037706	     17.14865631
      1.92730090	     -0.05970468	     -0.00062512	     -0.20091205	     -0.06313773	      0.88288137	     -0.00073214	     -0.21776888	      0.00248172	      0.00037771	     17.19286071
      1.92876320	     -0.05963080	     -0.00062487	     -0.20083810	     -0.06313411	      0.88288192	     -0.00073256	     -0.21775018	      0.00247638	      0.00037731	     17.46087688
      1.93022549	     -0.05955948	     -0.00062230	     -0.20076674	     -0.06313049	      0.88288248	     -0.00073296	     -0.21773148	      0.00247063	      0.00037639	     17.50569235
      1.93168778	     -0.05948874	     -0.00062242	     -0.20069589	     -0.06312688	      0.88288302	     -0.00073335	     -0.21771279	      0.00246343	      0.00037431	     17.80136583
      1.93315007	     -0.05942064	     -0.00061964	     -0.20062774	     -0.06312329	      0.88288357	     -0.00073372	     -0.21769416	      0.00245598	      0.00037163	     17.84657475
      1.93461237	     -0.05935311	     -0.00062007	     -0.20056008	     -0.06311970	      0.88288411	     -0.00073407	     -0.21767560	      0.00244714	      0.00036769	     18.17689470
      1.93591698	     -0.05929489	     -0.00061774	     -0.20050178	     -0.06311651	      0.88288459	     -0.00073437	     -0.21765911	      0.00243916	      0.00036360	     18.22561265
      1.93722159	     -0.05923734	     -0.00061747	     -0.20044412	     -0.06311334	      0.88288506	     -0.00073466	     -0.21764272	      0.00243028	      0.00035851	     18.45623512
      1.93880397	     -0.05916959	     -0.00061577	     -0.20037624	     -0.06310950	      0.88288562	     -0.00073498	     -0.21762296	      0.00241914	      0.00035135	     18.61654736
      1.94038635	     -0.05910337	     -0.00061610	     -0.20030984	     -0.06310568	      0.88288617	     -0.00073529	     -0.21760336	      0.00240705	      0.00034279	     18.95492259
      1.94169745	     -0.05905036	     -0.00061430	     -0.20025673	     -0.06310253	      0.88288661	     -0.00073554	     -0.21758726	      0.00239703	      0.00033499	     19.02679739
      1.94300855	     -0.05899819	     -0.00061449	     -0.20020440	     -0.06309940	      0.88288705	     -0.00073576	     -0.21757130	      0.00238634	      0.00032624	     19.27907000
      1.94460496	     -0.05893666	     -0.00061338	     -0.20014271	     -0.06309560	      0.88288756	     -0.00073602	     -0.21755205	      0.00237320	      0.00031472	     19.45283624
      1.94620137	     -0.05887668	     -0.00061452	     -0.20008251	     -0.06309182	      0.88288805	     -0.00073626	     -0.21753302	      0.00235932	      0.00030207	     19.83072176
      1.94745829	     -0.05883122	     -0.00061316	     -0.20003693	     -0.06308886	      0.88288843	     -0.00073643	     -0.21751820	      0.00234857	      0.00029173	     19.88729858
      1.94871522	     -0.05878663	     -0.00061374	     -0.19999216	     -0.06308592	      0.88288879	     -0.00073659	     -0.21750353	      0.00233734	      0.00028077	     20.12609240
      1.95037701	     -0.05872975	     -0.00061338	     -0.19993508	     -0.06308204	      0.88288924	     -0.00073678	     -0.21748437	      0.00232249	      0.00026577	     20.32500655
      1.95203881	     -0.05867473	     -0.00061519	     -0.19987980	     -0.06307820	      0.88288967	     -0.00073695	     -0.21746550	      0.00230717	      0.00025007	     20.72307874
      1.95324450	     -0.05863655	     -0.00061420	     -0.19984148	     -0.06307542	      0.88288996	     -0.00073706	     -0.21745199	      0.00229636	      0.00023860	     20.76034034
      1.95445018	     -0.05859934	     -0.00061500	     -0.19980409	     -0.06307266	      0.88289024	     -0.00073715	     -0.21743864	      0.00228524	      0.00022687	     20.97745147
      1.95620051	     -0.05854735	     -0.00061525	     -0.19975185	     -0.06306867	      0.88289063	     -0.00073727	     -0.21741954	      0.00226919	      0.00020983	     21.19272260
      1.95767987	     -0.05850474	     -0.00061661	     -0.19970902	     -0.06306533	      0.88289093	     -0.00073735	     -0.21740366	      0.00225540	      0.00019542	     21.48250475
      1.95915923	     -0.05846400	     -0.00061629	     -0.19966808	     -0.06306200	      0.88289120	     -0.00073741	     -0.21738804	      0.00224181	      0.00018129	     21.59856545
      1.96063859	     -0.05842441	     -0.00061841	     -0.19962824	     -0.06305869	      0.88289146	     -0.00073745	     -0.21737267	      0.00222780	      0.00016726	     21.93264268
      1.96211795	     -0.05838652	     -0.00061768	     -0.19959016	     -0.06305541	      0.88289170	     -0.00073747	     -0.21735754	      0.00221410	      0.00015370	     21.98334742
      1.96338623	     -0.05835474	     -0.00061994	     -0.19955815	     -0.06305261	      0.88289189	     -0.00073747	     -0.21734477	      0.00220186	      0.00014220	     22.27557867
      1.96465451	     -0.05832411	     -0.00062026	     -0.19952733	     -0.06304982	      0.88289206	     -0.00073747	     -0.21733216	      0.00218977	      0.00013110	     22.38274504
      1.96624908	     -0.05828658	     -0.00062207	     -0.19948954	     -0.06304634	      0.88289226	     -0.00073744	     -0.21731655	      0.00217417	      0.00011752	     22.65338586
      1.96784365	     -0.05825065	     -0.00062189	     -0.19945338	     -0.06304289	      0.88289244	     -0.00073738	     -0.21730121	      0.00215854	      0.00010461	     22.74367257
      1.96910868	     -0.05822325	     -0.00062411	     -0.19942574	     -0.06304017	      0.88289256	     -0.00073733	     -0.21728924	      0.00214563	      0.00009470	     23.01315010
      1.97037371	     -0.05819692	     -0.00062447	     -0.19939921	     -0.06303746	      0.88289268	     -0.00073726	     -0.21727744	      0.00213276	      0.00008531	     23.10976611
      1.97199664	     -0.05816438	     -0.00062644	     -0.19936639	     -0.06303401	      0.88289280	     -0.00073715	     -0.21726255	      0.00211579	      0.00007383	     23.36354510
      1.97361956	     -0.05813355	     -0.00062640	     -0.19933531	     -0.06303059	      0.88289292	     -0.00073702	     -0.21724793	      0.00209875	      0.00006319	     23.42110258
      1.97482712	     -0.05811150	     -0.00062894	     -0.19931303	     -0.06302807	      0.88289299	     -0.00073691	     -0.21723724	      0.00208556	      0.00005567	     23.66819529
      1.97603469	     -0.05809040	     -0.00062971	     -0.19929172	     -0.06302556	      0.88289305	     -0.00073678	     -0.21722670	      0.00207242	      0.00004868	     23.74931806
      1.97774323	     -0.05806194	     -0.00063239	     -0.19926293	     -0.06302203	      0.88289313	     -0.00073659	     -0.21721205	      0.00205342	      0.00003956	     23.97015529
      1.97920583	     -0.05803891	     -0.00063357	     -0.19923964	     -0.06301904	      0.88289318	     -0.00073640	     -0.21719976	      0.00203706	      0.00003263	     24.02844364
      1.98066844	     -0.05801685	     -0.00063678	     -0.19921728	     -0.06301607	      0.88289322	     -0.00073620	     -0.21718768	      0.00202025	      0.00002637	     24.26528631
      1.98213105	     -0.05799582	     -0.00063768	     -0.19919599	     -0.06301313	      0.88289326	     -0.00073598	     -0.21717582	      0.00200348	      0.00002093	     24.26860437
      1.98359366	     -0.05797559	     -0.00064168	     -0.19917543	     -0.06301021	      0.88289328	     -0.00073574	     -0.21716417	      0.00198617	      0.00001611	     24.55237936
      1.98486864	     -0.05795867	     -0.00064238	     -0.19915828	     -0.06300769	      0.88289330	     -0.00073552	     -0.21715418	      0.00197118	      0.00001258	     24.50914413
      1.98614363	     -0.05794232	     -0.00064527	     -0.19914166	     -0.06300519	      0.88289331	     -0.00073529	     -0.21714433	      0.00195580	      0.00000949	     24.66846746
      1.98770576	     -0.05792310	     -0.00064731	     -0.19912214	     -0.06300215	      0.88289333	     -0.00073499	     -0.21713246	      0.00193687	      0.00000641	     24.71220031
      1.98926790	     -0.05790476	     -0.00065146	     -0.19910344	     -0.06299914	      0.88289334	     -0.00073467	     -0.21712079	      0.00191745	      0.00000393	     24.94716916
      1.99054238	     -0.05789042	     -0.00065251	     -0.19908886	     -0.06299670	      0.88289334	     -0.00073439	     -0.21711142	      0.00190164	      0.00000243	     24.89040156
      1.99181686	     -0.05787670	     -0.00065583	     -0.19907484	     -0.06299429	      0.88289334	     -0.00073410	     -0.21710218	      0.00188542	      0.00000125	     25.02350254
      1.99340020	     -0.05786047	     -0.00065844	     -0.19905829	     -0.06299132	      0.88289334	     -0.00073373	     -0.21709088	      0.00186514	      0.00000034	     25.03888366
      1.99498354	     -0.05784516	     -0.00066317	     -0.19904259	     -0.06298838	      0.88289334	     -0.00073334	     -0.21707978	      0.00184430	     -0.00000014	     25.26225282
      1.99621166	     -0.05783428	     -0.00066438	     -0.19903147	     -0.06298613	      0.88289334	     -0.00073302	     -0.21707133	      0.00182814	     -0.00000014	     25.16694161
      1.99743979	     -0.05782432	     -0.00066754	     -0.19902122	     -0.06298389	      0.88289334	     -0.00073270	     -0.21706302	      0.00181157	      0.00000003	     25.26069159
      1.99908902	     -0.05781249	     -0.00067047	     -0.19900902	     -0.06298092	      0.88289334	     -0.00073224	     -0.21705210	      0.00178909	      0.00000055	     25.25725950
      2.00073824	     -0.05780268	     -0.00067555	     -0.19899880	     -0.06297799	      0.88289334	     -0.00073177	     -0.21704148	      0.00176603	      0.00000120	     25.46233208
      2.00191737	     -0.05779695	     -0.00067670	     -0.19899283	     -0.06297592	      0.88289335	     -0.00073142	     -0.21703410	      0.00174957	      0.00000180	     25.32957271
      2.00309649	     -0.05779242	     -0.00067974	     -0.19898801	     -0.06297387	      0.88289335	     -0.00073107	     -0.21702690	      0.00173275	      0.00000233	     25.38865739
      2.00484085	     -0.05778775	     -0.00068322	     -0.19898294	     -0.06297087	      0.88289335	     -0.00073052	     -0.21701662	      0.00170766	      0.00000305	     25.36570464
      2.00630522	     -0.05778591	     -0.00068743	     -0.19898073	     -0.06296838	      0.88289336	     -0.00073005	     -0.21700834	      0.00168622	      0.00000342	     25.45722147
      2.00776960	     -0.05778691	     -0.00068977	     -0.19898140	     -0.06296593	      0.88289336	     -0.00072956	     -0.21700043	      0.00166476	      0.00000355	     25.34811246
      2.00923398	     -0.05779183	     -0.00069460	     -0.19898593	     -0.06296351	      0.88289337	     -0.00072907	     -0.21699295	      0.00164289	      0.00000311	     25.47995677
      2.01069835	     -0.05780102	     -0.00069627	     -0.19899481	     -0.06296112	      0.88289337	     -0.00072856	     -0.21698600	      0.00162125	      0.00000199	     25.27727544
      2.01194567	     -0.05781224	     -0.00070072	     -0.19900569	     -0.06295911	      0.88289337	     -0.00072811	     -0.21698055	      0.00160254	      0.00000017	     25.39932061
      2.01319298	     -0.05782620	     -0.00070308	     -0.19901936	     -0.06295712	      0.88289337	     -0.00072766	     -0.21697557	      0.00158413	     -0.00000245	     25.30329629
      2.01478216	     -0.05784822	     -0.00070752	     -0.19904098	     -0.06295462	      0.88289336	     -0.00072707	     -0.21696994	      0.00156077	     -0.00000726	     25.33769021
      2.01637134	     -0.05787518	     -0.00070996	     -0.19906760	     -0.06295216	      0.88289335	     -0.00072647	     -0.21696517	      0.00153796	     -0.00001384	     25.14491088
      2.01762838	     -0.05790043	     -0.00071432	     -0.19909252	     -0.06295023	      0.88289333	     -0.00072598	     -0.21696205	      0.00152002	     -0.00002056	     25.24596010
      2.01888541	     -0.05792865	     -0.00071674	     -0.19912046	     -0.06294834	      0.88289330	     -0.00072549	     -0.21695954	      0.00150264	     -0.00002859	     25.12261305
      2.02049837	     -0.05796878	     -0.00072127	     -0.19916021	     -0.06294593	      0.88289324	     -0.00072484	     -0.21695722	      0.00148083	     -0.00004099	     25.13348024
      2.02211133	     -0.05801244	     -0.00072354	     -0.19920355	     -0.06294356	      0.88289316	     -0.00072419	     -0.21695591	      0.00146004	     -0.00005570	     24.88196009
      2.02332157	     -0.05804719	     -0.00072772	     -0.19923801	     -0.06294180	      0.88289309	     -0.00072369	     -0.21695558	      0.00144476	     -0.00006834	     24.97989906
      2.02453180	     -0.05808316	     -0.00072993	     -0.19927374	     -0.06294006	      0.88289300	     -0.00072318	     -0.21695577	      0.00143020	     -0.00008219	     24.84750510
      2.02622661	     -0.05813622	     -0.00073425	     -0.19932644	     -0.06293765	      0.88289284	     -0.00072246	     -0.21695690	      0.00141062	     -0.00010363	     24.80681513
      2.02792143	     -0.05819272	     -0.00073656	     -0.19938265	     -0.06293528	      0.88289264	     -0.00072173	     -0.21695900	      0.00139233	     -0.00012717	     24.50316986
      2.02908719	     -0.05823368	     -0.00074074	     -0.19942335	     -0.06293366	      0.88289249	     -0.00072122	     -0.21696102	      0.00138014	     -0.00014457	     24.58290976
      2.03025295	     -0.05827606	     -0.00074309	     -0.19946552	     -0.06293206	      0.88289231	     -0.00072070	     -0.21696348	      0.00136867	     -0.00016273	     24.43927322
      2.03206130	     -0.05834481	     -0.00074782	     -0.19953394	     -0.06292960	      0.88289199	     -0.00071990	     -0.21696819	      0.00135188	     -0.00019232	     24.33623215
      2.03355355	     -0.05840403	     -0.00075069	     -0.19959292	     -0.06292759	      0.88289168	     -0.00071922	     -0.21697285	      0.00133915	     -0.00021773	     24.10676666
      2.03504579	     -0.05846490	     -0.00075540	     -0.19965352	     -0.06292560	      0.88289134	     -0.00071854	     -0.21697818	      0.00132716	     -0.00024388	     24.10088651
      2.03653804	     -0.05852714	     -0.00075751	     -0.19971555	     -0.06292363	      0.88289095	     -0.00071786	     -0.21698414	      0.00131636	     -0.00027042	     23.78506302
      2.03785996	     -0.05858376	     -0.00076197	     -0.19977194	     -0.06292190	      0.88289058	     -0.00071724	     -0.21698991	      0.00130730	     -0.00029423	     23.80603842
      2.03918188	     -0.05864175	     -0.00076423	     -0.19982976	     -0.06292017	      0.88289017	     -0.00071663	     -0.21699614	      0.00129920	     -0.00031806	     23.57170691
      2.04050380	     -0.05870136	     -0.00076783	     -0.19988918	     -0.06291846	      0.88288974	     -0.00071601	     -0.21700280	      0.00129170	     -0.00034187	     23.49065805
      2.04224724	     -0.05878182	     -0.00077105	     -0.19996943	     -0.06291622	      0.88288911	     -0.00071518	     -0.21701225	      0.00128316	     -0.00037295	     23.21952542
      2.04360493	     -0.05884589	     -0.00077537	     -0.20003331	     -0.06291448	      0.88288859	     -0.00071453	     -0.21702009	      0.00127726	     -0.00039676	     23.19899800
      2.04496262	     -0.05891108	     -0.00077775	     -0.20009837	     -0.06291275	      0.88288804	     -0.00071388	     -0.21702835	      0.00127239	     -0.00041997	     22.96149476
      2.04632031	     -0.05897711	     -0.00078144	     -0.20016424	     -0.06291102	      0.88288745	     -0.00071322	     -0.21703700	      0.00126818	     -0.00044252	     22.87517859
      2.04803389	     -0.05906136	     -0.00078431	     -0.20024835	     -0.06290885	      0.88288667	     -0.00071239	     -0.21704844	      0.00126423	     -0.00046975	     22.58775152
      2.04937439	     -0.05912807	     -0.00078842	     -0.20031491	     -0.06290716	      0.88288603	     -0.00071174	     -0.21705777	      0.00126187	     -0.00049008	     22.56238023
      2.05071490	     -0.05919480	     -0.00079053	     -0.20038156	     -0.06290547	      0.88288536	     -0.00071108	     -0.21706740	      0.00126055	     -0.00050935	     22.33388059
      2.05205540	     -0.05926189	     -0.00079389	     -0.20044854	     -0.06290378	      0.88288466	     -0.00071042	     -0.21707732	      0.00125997	     -0.00052759	     22.24058322
      2.05384176	     -0.05935141	     -0.00079686	     -0.20053797	     -0.06290153	      0.88288370	     -0.00070954	     -0.21709094	      0.00126070	     -0.00055006	     21.96248622
      2.05518106	     -0.05941823	     -0.00080091	     -0.20060468	     -0.06289984	      0.88288295	     -0.00070888	     -0.21710144	      0.00126206	     -0.00056548	     21.94277408
      2.05652036	     -0.05948487	     -0.00080314	     -0.20067127	     -0.06289815	      0.88288218	     -0.00070822	     -0.21711214	      0.00126447	     -0.00057945	     21.72378466
      2.05814266	     -0.05956537	     -0.00080751	     -0.20075169	     -0.06289610	      0.88288123	     -0.00070741	     -0.21712538	      0.00126828	     -0.00059443	     21.64430612
      2.05959894	     -0.05963683	     -0.00080934	     -0.20082314	     -0.06289425	      0.88288036	     -0.00070669	     -0.21713749	      0.00127288	     -0.00060586	     21.36107444
      2.06105521	     -0.05970805	     -0.00081343	     -0.20089430	     -0.06289239	      0.88287947	     -0.00070597	     -0.21714979	      0.00127811	     -0.00061549	     21.33434147
      2.06251149	     -0.05977875	     -0.00081489	     -0.20096501	     -0.06289052	      0.88287857	     -0.00070524	     -0.21716227	      0.00128451	     -0.00062317	     21.03853539
      2.06396776	     -0.05984887	     -0.00081883	     -0.20103511	     -0.06288865	      0.88287765	     -0.00070452	     -0.21717493	      0.00129150	     -0.00062903	     21.02610284
      2.06542404	     -0.05991813	     -0.00081990	     -0.20110441	     -0.06288676	      0.88287674	     -0.00070380	     -0.21718775	      0.00129966	     -0.00063293	     20.71871979
      2.06688032	     -0.05998683	     -0.00082367	     -0.20117310	     -0.06288486	      0.88287581	     -0.00070308	     -0.21720070	      0.00130836	     -0.00063508	     20.71901405
      2.06833659	     -0.06005425	     -0.00082442	     -0.20124059	     -0.06288295	      0.88287489	     -0.00070235	     -0.21721378	      0.00131824	     -0.00063535	     20.40752548
      2.06979287	     -0.06012034	     -0.00082800	     -0.20130671	     -0.06288102	      0.88287396	     -0.00070163	     -0.21722694	      0.00132862	     -0.00063397	     20.42017187
      2.07124915	     -0.06018522	     -0.00082841	     -0.20137169	     -0.06287908	      0.88287304	     -0.00070091	     -0.21724017	      0.00134014	     -0.00063081	     20.10288593
      2.07270542	     -0.06024970	     -0.00083187	     -0.20143620	     -0.06287712	      0.88287213	     -0.00070020	     -0.21725346	      0.00135208	     -0.00062614	     20.11705942
      2.07416170	     -0.06031288	     -0.00083214	     -0.20149950	     -0.06287514	      0.88287122	     -0.00069948	     -0.21726680	      0.00136514	     -0.00061988	     19.80421465
      2.07561798	     -0.06037463	     -0.00083535	     -0.20156131	     -0.06287314	      0.88287032	     -0.00069877	     -0.21728017	      0.00137861	     -0.00061233	     19.82632788
      2.07707425	     -0.06043466	     -0.00083535	     -0.20162150	     -0.06287112	      0.88286944	     -0.00069806	     -0.21729353	      0.00139317	     -0.00060341	     19.52172174
      2.07853053	     -0.06049413	     -0.00083822	     -0.20168105	     -0.06286908	      0.88286856	     -0.00069735	     -0.21730686	      0.00140809	     -0.00059338	     19.53919648
      2.07998680	     -0.06055263	     -0.00083795	     -0.20173972	     -0.06286702	      0.88286771	     -0.00069665	     -0.21732016	      0.00142404	     -0.00058218	     19.24396854
      2.08144308	     -0.06061068	     -0.00084059	     -0.20179788	     -0.06286494	      0.88286687	     -0.00069595	     -0.21733344	      0.00144035	     -0.00057012	     19.26007471
      2.08289936	     -0.06066705	     -0.00084024	     -0.20185444	     -0.06286283	      0.88286605	     -0.00069526	     -0.21734668	      0.00145768	     -0.00055718	     18.98381737
      2.08435563	     -0.06072173	     -0.00084253	     -0.20190925	     -0.06286069	      0.88286525	     -0.00069457	     -0.21735985	      0.00147539	     -0.00054364	     18.99764132
      2.08581191	     -0.06077425	     -0.00084199	     -0.20196198	     -0.06285853	      0.88286446	     -0.00069389	     -0.21737290	      0.00149409	     -0.00052943	     18.74010243
      2.08726819	     -0.06082486	     -0.00084393	     -0.20201275	     -0.06285634	      0.88286370	     -0.00069321	     -0.21738580	      0.00151311	     -0.00051475	     18.74769628
      2.08872446	     -0.06087307	     -0.00084324	     -0.20206119	     -0.06285412	      0.88286297	     -0.00069254	     -0.21739852	      0.00153303	     -0.00049950	     18.50885168
      2.09018074	     -0.06091957	     -0.00084473	     -0.20210787	     -0.06285187	      0.88286225	     -0.00069187	     -0.21741103	      0.00155322	     -0.00048390	     18.50150255
      2.09163702	     -0.06096407	     -0.00084385	     -0.20215262	     -0.06284960	      0.88286156	     -0.00069121	     -0.21742331	      0.00157421	     -0.00046792	     18.28136064
      2.09309329	     -0.06100677	     -0.00084502	     -0.20219552	     -0.06284729	      0.88286089	     -0.00069056	     -0.21743535	      0.00159548	     -0.00045179	     18.27128207
      2.09454957	     -0.06104685	     -0.00084401	     -0.20223585	     -0.06284495	      0.88286024	     -0.00068991	     -0.21744711	      0.00161752	     -0.00043538	     18.07983599
      2.09600584	     -0.06108411	     -0.00084472	     -0.20227334	     -0.06284258	      0.88285962	     -0.00068928	     -0.21745855	      0.00163982	     -0.00041880	     18.06507505
      2.09746212	     -0.06111792	     -0.00084356	     -0.20230742	     -0.06284017	      0.88285902	     -0.00068865	     -0.21746961	      0.00166273	     -0.00040192	     17.89680097
      2.09891840	     -0.06114855	     -0.00084391	     -0.20233830	     -0.06283773	      0.88285845	     -0.00068803	     -0.21748023	      0.00168580	     -0.00038485	     17.87748219
      2.10037467	     -0.06117594	     -0.00084272	     -0.20236597	     -0.06283526	      0.88285790	     -0.00068741	     -0.21749038	      0.00170936	     -0.00036748	     17.73230405
      2.10183095	     -0.06120053	     -0.00084279	     -0.20239081	     -0.06283276	      0.88285738	     -0.00068681	     -0.21750002	      0.00173297	     -0.00034989	     17.70926674
      2.10358327	     -0.06122590	     -0.00084062	     -0.20241654	     -0.06282969	      0.88285678	     -0.00068610	     -0.21751092	      0.00176185	     -0.00032818	     17.52706759
      2.10489322	     -0.06124241	     -0.00084114	     -0.20243329	     -0.06282737	      0.88285636	     -0.00068557	     -0.21751854	      0.00178322	     -0.00031171	     17.56245174
      2.10620318	     -0.06125666	     -0.00083973	     -0.20244780	     -0.06282502	      0.88285597	     -0.00068506	     -0.21752569	      0.00180486	     -0.00029490	     17.45181800
      2.10792589	     -0.06127223	     -0.00083918	     -0.20246370	     -0.06282189	      0.88285548	     -0.00068439	     -0.21753440	      0.00183309	     -0.00027251	     17.43236719
      2.10947430	     -0.06128253	     -0.00083678	     -0.20247433	     -0.06281903	      0.88285507	     -0.00068380	     -0.21754151	      0.00185866	     -0.00025199	     17.28642475
      2.11102272	     -0.06128934	     -0.00083679	     -0.20248142	     -0.06281613	      0.88285470	     -0.00068323	     -0.21754793	      0.00188375	     -0.00023137	     17.35602851
      2.11239152	     -0.06129207	     -0.00083395	     -0.20248447	     -0.06281354	      0.88285439	     -0.00068273	     -0.21755300	      0.00190626	     -0.00021275	     17.19689399
      2.11376032	     -0.06129213	     -0.00083320	     -0.20248479	     -0.06281091	      0.88285412	     -0.00068224	     -0.21755748	      0.00192829	     -0.00019408	     17.22334976
      2.11512912	     -0.06128941	     -0.00083103	     -0.20248237	     -0.06280826	      0.88285386	     -0.00068176	     -0.21756137	      0.00195041	     -0.00017512	     17.14527847
      2.11693919	     -0.06128164	     -0.00082952	     -0.20247496	     -0.06280470	      0.88285357	     -0.00068114	     -0.21756559	      0.00197911	     -0.00014988	     17.18344766
      2.11833778	     -0.06127251	     -0.00082643	     -0.20246615	     -0.06280192	      0.88285337	     -0.00068068	     -0.21756812	      0.00200139	     -0.00012997	     17.05206209
      2.11973637	     -0.06126065	     -0.00082513	     -0.20245456	     -0.06279911	      0.88285321	     -0.00068022	     -0.21757002	      0.00202300	     -0.00011004	     17.09770895
      2.12113497	     -0.06124623	     -0.00082246	     -0.20244045	     -0.06279626	      0.88285307	     -0.00067978	     -0.21757130	      0.00204461	     -0.00008977	     17.02384293
      2.12290596	     -0.06122428	     -0.00082061	     -0.20241884	     -0.06279262	      0.88285293	     -0.00067923	     -0.21757201	      0.00207112	     -0.00006408	     17.09958713
      2.12428404	     -0.06120460	     -0.00081734	     -0.20239947	     -0.06278975	      0.88285286	     -0.00067882	     -0.21757188	      0.00209179	     -0.00004366	     16.96471087
      2.12566211	     -0.06118227	     -0.00081588	     -0.20237740	     -0.06278685	      0.88285281	     -0.00067841	     -0.21757116	      0.00211162	     -0.00002338	     17.02743689
      2.12704019	     -0.06115798	     -0.00081329	     -0.20235339	     -0.06278393	      0.88285279	     -0.00067802	     -0.21756985	      0.00213131	     -0.00000290	     16.97245262
      2.12886579	     -0.06112251	     -0.00081129	     -0.20231826	     -0.06278001	      0.88285281	     -0.00067752	     -0.21756725	      0.00215630	      0.00002406	     17.06423071
      2.13023778	     -0.06109394	     -0.00080815	     -0.20228997	     -0.06277704	      0.88285286	     -0.00067715	     -0.21756466	      0.00217497	      0.00004453	     16.93942468
      2.13160977	     -0.06106303	     -0.00080671	     -0.20225930	     -0.06277405	      0.88285293	     -0.00067680	     -0.21756153	      0.00219266	      0.00006466	     17.01355565
      2.13326327	     -0.06102378	     -0.00080354	     -0.20222037	     -0.06277040	      0.88285306	     -0.00067639	     -0.21755708	      0.00221369	      0.00008889	     16.93923347
      2.13473522	     -0.06098606	     -0.00080261	     -0.20218287	     -0.06276713	      0.88285321	     -0.00067604	     -0.21755249	      0.00223127	      0.00010999	     17.06404912
      2.13620716	     -0.06094678	     -0.00079966	     -0.20214387	     -0.06276383	      0.88285338	     -0.00067570	     -0.21754732	      0.00224869	      0.00013110	     16.95814245
      2.13767910	     -0.06090476	     -0.00079873	     -0.20210206	     -0.06276051	      0.88285359	     -0.00067538	     -0.21754159	      0.00226485	      0.00015159	     17.09127678
      2.13915105	     -0.06086170	     -0.00079577	     -0.20205926	     -0.06275717	      0.88285383	     -0.00067506	     -0.21753530	      0.00228078	      0.00017193	     16.99635787
      2.14062299	     -0.06081606	     -0.00079483	     -0.20201382	     -0.06275380	      0.88285410	     -0.00067477	     -0.21752846	      0.00229540	      0.00019154	     17.13384112
      2.14209494	     -0.06076930	     -0.00079173	     -0.20196731	     -0.06275041	      0.88285439	     -0.00067448	     -0.21752110	      0.00230975	      0.00021086	     17.04726161
      2.14356688	     -0.06072009	     -0.00079068	     -0.20191829	     -0.06274700	      0.88285472	     -0.00067420	     -0.21751323	      0.00232278	      0.00022933	     17.19232290
      2.14503883	     -0.06066993	     -0.00078732	     -0.20186836	     -0.06274357	      0.88285507	     -0.00067394	     -0.21750486	      0.00233552	      0.00024744	     17.11058226
      2.14651077	     -0.06061749	     -0.00078625	     -0.20181609	     -0.06274013	      0.88285545	     -0.00067369	     -0.21749601	      0.00234688	      0.00026463	     17.26597188
      2.14798271	     -0.06056465	     -0.00078292	     -0.20176347	     -0.06273666	      0.88285585	     -0.00067345	     -0.21748669	      0.00235790	      0.00028138	     17.18802138
      2.14945466	     -0.06050954	     -0.00078192	     -0.20170851	     -0.06273319	      0.88285627	     -0.00067323	     -0.21747692	      0.00236750	      0.00029707	     17.35682518
      2.15092660	     -0.06045402	     -0.00077849	     -0.20165319	     -0.06272969	      0.88285672	     -0.00067301	     -0.21746669	      0.00237676	      0.00031222	     17.28357814
      2.15239855	     -0.06039569	     -0.00077750	     -0.20159500	     -0.06272619	      0.88285719	     -0.00067281	     -0.21745602	      0.00238454	      0.00032628	     17.46747443
      2.15387049	     -0.06033687	     -0.00077383	     -0.20153636	     -0.06272267	      0.88285768	     -0.00067262	     -0.21744488	      0.00239197	      0.00033979	     17.39496614
      2.15534244	     -0.06027515	     -0.00077277	     -0.20147476	     -0.06271915	      0.88285819	     -0.00067244	     -0.21743329	      0.00239785	      0.00035221	     17.59429157
      2.15681438	     -0.06021331	     -0.00076873	     -0.20141309	     -0.06271561	      0.88285872	     -0.00067227	     -0.21742123	      0.00240338	      0.00036412	     17.52089207
      2.15828632	     -0.06014863	     -0.00076778	     -0.20134850	     -0.06271207	      0.88285926	     -0.00067210	     -0.21740874	      0.00240730	      0.00037496	     17.73926060
      2.15960007	     -0.06009091	     -0.00076422	     -0.20129093	     -0.06270891	      0.88285976	     -0.00067197	     -0.21739720	      0.00241050	      0.00038421	     17.68589524
      2.16091383	     -0.06003141	     -0.00076254	     -0.20123151	     -0.06270574	      0.88286027	     -0.00067184	     -0.21738532	      0.00241253	      0.00039268	     17.80950714
      2.16251480	     -0.05995825	     -0.00075909	     -0.20115847	     -0.06270188	      0.88286091	     -0.00067169	     -0.21737037	      0.00241421	      0.00040226	     17.84955629
      2.16411577	     -0.05988312	     -0.00075738	     -0.20108342	     -0.06269801	      0.88286156	     -0.00067156	     -0.21735492	      0.00241436	      0.00041077	     18.04869953
      2.16543811	     -0.05982122	     -0.00075389	     -0.20102161	     -0.06269482	      0.88286211	     -0.00067145	     -0.21734180	      0.00241399	      0.00041731	     18.02640930
      2.16676045	     -0.05975824	     -0.00075216	     -0.20095869	     -0.06269163	      0.88286266	     -0.00067135	     -0.21732837	      0.00241246	      0.00042307	     18.16127828
      2.16837413	     -0.05968185	     -0.00074865	     -0.20088237	     -0.06268774	      0.88286335	     -0.00067124	     -0.21731159	      0.00240977	      0.00042939	     18.21497436
      2.16998780	     -0.05960497	     -0.00074711	     -0.20080551	     -0.06268385	      0.88286405	     -0.00067113	     -0.21729445	      0.00240550	      0.00043458	     18.44366624
      2.17125126	     -0.05954600	     -0.00074370	     -0.20074660	     -0.06268081	      0.88286460	     -0.00067106	     -0.21728081	      0.00240176	      0.00043816	     18.42019684
      2.17251472	     -0.05948676	     -0.00074199	     -0.20068736	     -0.06267778	      0.88286515	     -0.00067098	     -0.21726701	      0.00239701	      0.00044094	     18.55288234
      2.17419785	     -0.05940909	     -0.00073850	     -0.20060972	     -0.06267375	      0.88286590	     -0.00067090	     -0.21724840	      0.00238986	      0.00044371	     18.64265263
      2.17588098	     -0.05933165	     -0.00073674	     -0.20053226	     -0.06266974	      0.88286665	     -0.00067082	     -0.21722959	      0.00238121	      0.00044515	     18.90542529
      2.17708932	     -0.05927736	     -0.00073318	     -0.20047800	     -0.06266687	      0.88286719	     -0.00067076	     -0.21721597	      0.00237470	      0.00044562	     18.88636016
      2.17829767	     -0.05922303	     -0.00073123	     -0.20042365	     -0.06266400	      0.88286772	     -0.00067071	     -0.21720228	      0.00236737	      0.00044528	     19.02024558
      2.18007589	     -0.05914462	     -0.00072736	     -0.20034523	     -0.06265980	      0.88286851	     -0.00067064	     -0.21718204	      0.00235584	      0.00044358	     19.14531795
      2.18156761	     -0.05907968	     -0.00072516	     -0.20028024	     -0.06265629	      0.88286917	     -0.00067058	     -0.21716501	      0.00234522	      0.00044088	     19.34167075
      2.18305934	     -0.05901648	     -0.00072125	     -0.20021702	     -0.06265280	      0.88286983	     -0.00067053	     -0.21714795	      0.00233419	      0.00043720	     19.40342367
      2.18455107	     -0.05895382	     -0.00071950	     -0.20015430	     -0.06264933	      0.88287048	     -0.00067048	     -0.21713090	      0.00232225	      0.00043228	     19.64816889
      2.18604279	     -0.05889324	     -0.00071495	     -0.20009370	     -0.06264588	      0.88287112	     -0.00067043	     -0.21711388	      0.00231021	      0.00042646	     19.66563615
      2.18731353	     -0.05884175	     -0.00071372	     -0.20004214	     -0.06264295	      0.88287166	     -0.00067039	     -0.21709942	      0.00229917	      0.00042051	     19.88680330
      2.18858427	     -0.05879166	     -0.00071060	     -0.19999200	     -0.06264003	      0.88287219	     -0.00067035	     -0.21708500	      0.00228806	      0.00041393	     19.96124186
      2.19019690	     -0.05872887	     -0.00070797	     -0.19992913	     -0.06263635	      0.88287285	     -0.00067030	     -0.21706678	      0.00227335	      0.00040446	     20.17158576
      2.19180953	     -0.05866787	     -0.00070357	     -0.19986808	     -0.06263270	      0.88287349	     -0.00067025	     -0.21704866	      0.00225845	      0.00039400	     20.23958996
      2.19307402	     -0.05862046	     -0.00070232	     -0.19982057	     -0.06262985	      0.88287398	     -0.00067021	     -0.21703452	      0.00224616	      0.00038497	     20.45846339
      2.19433851	     -0.05857435	     -0.00069931	     -0.19977440	     -0.06262702	      0.88287446	     -0.00067017	     -0.21702046	      0.00223387	      0.00037546	     20.53881949
      2.19598275	     -0.05851539	     -0.00069673	     -0.19971533	     -0.06262336	      0.88287507	     -0.00067012	     -0.21700231	      0.00221739	      0.00036226	     20.75352345
      2.19762699	     -0.05845829	     -0.00069206	     -0.19965816	     -0.06261973	      0.88287566	     -0.00067007	     -0.21698430	      0.00220081	      0.00034843	     20.81352241
      2.19882871	     -0.05841714	     -0.00069108	     -0.19961689	     -0.06261709	      0.88287607	     -0.00067003	     -0.21697124	      0.00218817	      0.00033782	     21.02525612
      2.20003044	     -0.05837715	     -0.00068836	     -0.19957683	     -0.06261447	      0.88287647	     -0.00066998	     -0.21695828	      0.00217555	      0.00032701	     21.10765370
      2.20177026	     -0.05832064	     -0.00068542	     -0.19952019	     -0.06261070	      0.88287702	     -0.00066992	     -0.21693969	      0.00215685	      0.00031089	     21.31374170
      2.20324606	     -0.05827432	     -0.00068176	     -0.19947378	     -0.06260753	      0.88287747	     -0.00066986	     -0.21692409	      0.00214087	      0.00029701	     21.39179177
      2.20472186	     -0.05822898	     -0.00067996	     -0.19942829	     -0.06260438	      0.88287790	     -0.00066979	     -0.21690863	      0.00212445	      0.00028290	     21.61465046
      2.20619766	     -0.05818526	     -0.00067590	     -0.19938448	     -0.06260126	      0.88287831	     -0.00066973	     -0.21689333	      0.00210809	      0.00026881	     21.65022334
      2.20767346	     -0.05814240	     -0.00067493	     -0.19934145	     -0.06259816	      0.88287869	     -0.00066966	     -0.21687820	      0.00209119	      0.00025459	     21.92816370
      2.20892564	     -0.05810743	     -0.00067134	     -0.19930640	     -0.06259555	      0.88287900	     -0.00066959	     -0.21686548	      0.00207702	      0.00024265	     21.92090970
      2.21017781	     -0.05807317	     -0.00066984	     -0.19927201	     -0.06259296	      0.88287930	     -0.00066952	     -0.21685288	      0.00206252	      0.00023066	     22.08073343
      2.21178184	     -0.05803063	     -0.00066665	     -0.19922933	     -0.06258966	      0.88287966	     -0.00066943	     -0.21683693	      0.00204391	      0.00021549	     22.17898468
      2.21338586	     -0.05798937	     -0.00066532	     -0.19918787	     -0.06258640	      0.88287999	     -0.00066933	     -0.21682119	      0.00202485	      0.00020045	     22.43365851
      2.21463498	     -0.05795856	     -0.00066204	     -0.19915696	     -0.06258388	      0.88288023	     -0.00066924	     -0.21680909	      0.00201010	      0.00018899	     22.42777520
      2.21588411	     -0.05792848	     -0.00066062	     -0.19912674	     -0.06258138	      0.88288046	     -0.00066916	     -0.21679713	      0.00199502	      0.00017766	     22.57795611
      2.21751923	     -0.05789034	     -0.00065748	     -0.19908843	     -0.06257813	      0.88288074	     -0.00066903	     -0.21678167	      0.00197522	      0.00016321	     22.66820638
      2.21915436	     -0.05785332	     -0.00065654	     -0.19905120	     -0.06257492	      0.88288100	     -0.00066890	     -0.21676643	      0.00195496	      0.00014910	     22.93936305
      2.22034152	     -0.05782739	     -0.00065341	     -0.19902517	     -0.06257261	      0.88288117	     -0.00066880	     -0.21675551	      0.00194037	      0.00013922	     22.90463508
      2.22152869	     -0.05780195	     -0.00065214	     -0.19899957	     -0.06257031	      0.88288133	     -0.00066869	     -0.21674471	      0.00192545	      0.00012952	     23.03250740
      2.22326194	     -0.05776599	     -0.00064927	     -0.19896341	     -0.06256700	      0.88288154	     -0.00066852	     -0.21672915	      0.00190355	      0.00011583	     23.13177495
      2.22472798	     -0.05773658	     -0.00064811	     -0.19893380	     -0.06256422	      0.88288170	     -0.00066837	     -0.21671618	      0.00188470	      0.00010461	     23.31291770
      2.22619402	     -0.05770822	     -0.00064513	     -0.19890528	     -0.06256147	      0.88288185	     -0.00066821	     -0.21670339	      0.00186587	      0.00009380	     23.33745129
      2.22766005	     -0.05768077	     -0.00064467	     -0.19887761	     -0.06255875	      0.88288198	     -0.00066804	     -0.21669077	      0.00184665	      0.00008325	     23.56445328
      2.22912609	     -0.05765441	     -0.00064125	     -0.19885108	     -0.06255605	      0.88288209	     -0.00066786	     -0.21667833	      0.00182762	      0.00007315	     23.52780427
      2.23036332	     -0.05763286	     -0.00064145	     -0.19882933	     -0.06255380	      0.88288218	     -0.00066770	     -0.21666797	      0.00181117	      0.00006484	     23.72360191
      2.23160055	     -0.05761205	     -0.00063964	     -0.19880836	     -0.06255157	      0.88288225	     -0.00066754	     -0.21665774	      0.00179483	      0.00005685	     23.75592420
      2.23320047	     -0.05758617	     -0.00063881	     -0.19878222	     -0.06254872	      0.88288234	     -0.00066731	     -0.21664470	      0.00177345	      0.00004686	     23.91706212
      2.23480038	     -0.05756132	     -0.00063614	     -0.19875716	     -0.06254590	      0.88288240	     -0.00066707	     -0.21663187	      0.00175213	      0.00003737	     23.91959607
      2.23603706	     -0.05754275	     -0.00063652	     -0.19873838	     -0.06254374	      0.88288244	     -0.00066687	     -0.21662210	      0.00173535	      0.00003024	     24.10372271
      2.23727373	     -0.05752477	     -0.00063506	     -0.19872022	     -0.06254161	      0.88288248	     -0.00066667	     -0.21661244	      0.00171868	      0.00002340	     24.13291582
      2.23890545	     -0.05750201	     -0.00063461	     -0.19869719	     -0.06253882	      0.88288251	     -0.00066639	     -0.21659990	      0.00169647	      0.00001468	     24.29051845
      2.24053717	     -0.05748034	     -0.00063213	     -0.19867528	     -0.06253607	      0.88288253	     -0.00066609	     -0.21658757	      0.00167435	      0.00000638	     24.27180093
      2.24171252	     -0.05746545	     -0.00063299	     -0.19866016	     -0.06253411	      0.88288253	     -0.00066587	     -0.21657883	      0.00165811	      0.00000055	     24.45195455
      2.24288787	     -0.05745106	     -0.00063206	     -0.19864558	     -0.06253217	      0.88288253	     -0.00066563	     -0.21657020	      0.00164200	     -0.00000506	     24.48316782
      2.24462134	     -0.05743060	     -0.00063181	     -0.19862482	     -0.06252935	      0.88288251	     -0.00066528	     -0.21655770	      0.00161804	     -0.00001303	     24.62601252
      2.24608081	     -0.05741462	     -0.00063053	     -0.19860860	     -0.06252700	      0.88288249	     -0.00066497	     -0.21654737	      0.00159789	     -0.00001942	     24.63321833
      2.24754028	     -0.05739988	     -0.00063124	     -0.19859357	     -0.06252468	      0.88288245	     -0.00066464	     -0.21653726	      0.00157746	     -0.00002566	     24.81010525
      2.24899975	     -0.05738659	     -0.00062962	     -0.19858004	     -0.06252239	      0.88288241	     -0.00066431	     -0.21652736	      0.00155721	     -0.00003167	     24.76228902
      2.25045922	     -0.05737487	     -0.00063138	     -0.19856801	     -0.06252014	      0.88288236	     -0.00066396	     -0.21651771	      0.00153658	     -0.00003769	     25.00875708
      2.25169046	     -0.05736608	     -0.00062986	     -0.19855902	     -0.06251826	      0.88288231	     -0.00066365	     -0.21650977	      0.00151945	     -0.00004267	     24.92214428
      2.25292170	     -0.05735842	     -0.00063046	     -0.19855111	     -0.06251640	      0.88288226	     -0.00066334	     -0.21650202	      0.00150211	     -0.00004775	     25.03638350
      2.25451555	     -0.05735017	     -0.00062991	     -0.19854258	     -0.06251402	      0.88288218	     -0.00066292	     -0.21649228	      0.00147981	     -0.00005442	     25.05638410
      2.25610941	     -0.05734423	     -0.00063145	     -0.19853630	     -0.06251168	      0.88288208	     -0.00066249	     -0.21648291	      0.00145738	     -0.00006136	     25.26300617
      2.25734351	     -0.05734192	     -0.00063037	     -0.19853377	     -0.06250989	      0.88288200	     -0.00066214	     -0.21647595	      0.00144029	     -0.00006691	     25.17386049
      2.25857760	     -0.05734211	     -0.00063128	     -0.19853371	     -0.06250812	      0.88288192	     -0.00066178	     -0.21646928	      0.00142309	     -0.00007281	     25.27013347
      2.26020207	     -0.05734655	     -0.00063121	     -0.19853784	     -0.06250583	      0.88288179	     -0.00066130	     -0.21646103	      0.00140072	     -0.00008115	     25.26113237
      2.26182653	     -0.05735594	     -0.00063337	     -0.19854686	     -0.06250357	      0.88288165	     -0.00066080	     -0.21645346	      0.00137842	     -0.00009051	     25.48012827
      2.26300309	     -0.05736592	     -0.00063247	     -0.19855664	     -0.06250196	      0.88288154	     -0.00066042	     -0.21644845	      0.00136276	     -0.00009796	     25.34601658
      2.26417966	     -0.05737838	     -0.00063351	     -0.19856886	     -0.06250037	      0.88288142	     -0.00066004	     -0.21644386	      0.00134718	     -0.00010615	     25.42227798
      2.26590380	     -0.05739977	     -0.00063387	     -0.19858992	     -0.06249806	      0.88288123	     -0.00065947	     -0.21643794	      0.00132498	     -0.00011952	     25.41758031
      2.26736670	     -0.05742056	     -0.00063534	     -0.19861041	     -0.06249614	      0.88288104	     -0.00065897	     -0.21643363	      0.00130659	     -0.00013228	     25.54738148
      2.26882960	     -0.05744402	     -0.00063489	     -0.19863362	     -0.06249424	      0.88288084	     -0.00065846	     -0.21642998	      0.00128894	     -0.00014628	     25.45185978
      2.27029251	     -0.05747060	     -0.00063703	     -0.19865989	     -0.06249237	      0.88288062	     -0.00065793	     -0.21642700	      0.00127162	     -0.00016169	     25.64789744
      2.27159974	     -0.05749702	     -0.00063639	     -0.19868611	     -0.06249071	      0.88288040	     -0.00065745	     -0.21642493	      0.00125691	     -0.00017653	     25.50075267
      2.27290698	     -0.05752577	     -0.00063800	     -0.19871460	     -0.06248908	      0.88288015	     -0.00065696	     -0.21642342	      0.00124251	     -0.00019251	     25.61550328
      2.27421422	     -0.05755615	     -0.00063827	     -0.19874476	     -0.06248746	      0.88287989	     -0.00065646	     -0.21642246	      0.00122878	     -0.00020946	     25.56429130
      2.27590791	     -0.05759795	     -0.00064030	     -0.19878625	     -0.06248540	      0.88287952	     -0.00065580	     -0.21642203	      0.00121168	     -0.00023285	     25.68662442
      2.27724557	     -0.05763314	     -0.00064019	     -0.19882123	     -0.06248379	      0.88287919	     -0.00065526	     -0.21642230	      0.00119903	     -0.00025223	     25.54626431
      2.27858324	     -0.05767048	     -0.00064208	     -0.19885833	     -0.06248219	      0.88287884	     -0.00065472	     -0.21642313	      0.00118680	     -0.00027241	     25.63713270
      2.27992090	     -0.05770969	     -0.00064256	     -0.19889735	     -0.06248061	      0.88287846	     -0.00065416	     -0.21642449	      0.00117536	     -0.00029323	     25.55397829
      2.28158687	     -0.05776044	     -0.00064487	     -0.19894781	     -0.06247866	      0.88287795	     -0.00065345	     -0.21642693	      0.00116193	     -0.00032002	     25.66183772
      2.28290530	     -0.05780173	     -0.00064474	     -0.19898894	     -0.06247714	      0.88287752	     -0.00065288	     -0.21642940	      0.00115231	     -0.00034165	     25.49944240
      2.28422374	     -0.05784486	     -0.00064662	     -0.19903186	     -0.06247563	      0.88287705	     -0.00065230	     -0.21643232	      0.00114323	     -0.00036367	     25.56353629
      2.28554217	     -0.05788989	     -0.00064733	     -0.19907671	     -0.06247412	      0.88287656	     -0.00065171	     -0.21643570	      0.00113507	     -0.00038588	     25.47550553
      2.28727898	     -0.05795205	     -0.00064994	     -0.19913862	     -0.06247216	      0.88287586	     -0.00065092	     -0.21644086	      0.00112541	     -0.00041537	     25.53774979
      2.28859305	     -0.05800165	     -0.00065026	     -0.19918808	     -0.06247069	      0.88287530	     -0.00065031	     -0.21644530	      0.00111928	     -0.00043767	     25.35698201
      2.28990712	     -0.05805354	     -0.00065257	     -0.19923979	     -0.06246922	      0.88287471	     -0.00064970	     -0.21645022	      0.00111386	     -0.00045999	     25.39136604
      2.29149269	     -0.05811819	     -0.00065378	     -0.19930427	     -0.06246746	      0.88287396	     -0.00064894	     -0.21645679	      0.00110876	     -0.00048671	     25.23967346
      2.29291946	     -0.05817756	     -0.00065684	     -0.19936347	     -0.06246588	      0.88287325	     -0.00064825	     -0.21646326	      0.00110518	     -0.00051051	     25.31745716
      2.29434623	     -0.05823775	     -0.00065763	     -0.19942354	     -0.06246430	      0.88287250	     -0.00064754	     -0.21647020	      0.00110299	     -0.00053381	     25.11795936
      2.29577300	     -0.05829892	     -0.00066103	     -0.19948455	     -0.06246273	      0.88287173	     -0.00064683	     -0.21647757	      0.00110166	     -0.00055659	     25.19753292
      2.29719978	     -0.05836095	     -0.00066194	     -0.19954648	     -0.06246116	      0.88287092	     -0.00064611	     -0.21648536	      0.00110170	     -0.00057856	     24.97083650
      2.29862655	     -0.05842412	     -0.00066572	     -0.19960950	     -0.06245959	      0.88287008	     -0.00064538	     -0.21649354	      0.00110249	     -0.00059974	     25.04979420
      2.30005332	     -0.05848804	     -0.00066683	     -0.19967334	     -0.06245801	      0.88286921	     -0.00064464	     -0.21650210	      0.00110463	     -0.00061983	     24.79911584
      2.30148009	     -0.05855267	     -0.00067099	     -0.19973784	     -0.06245643	      0.88286831	     -0.00064390	     -0.21651101	      0.00110746	     -0.00063889	     24.88051826
      2.30290686	     -0.05861755	     -0.00067225	     -0.19980266	     -0.06245485	      0.88286738	     -0.00064315	     -0.21652025	      0.00111160	     -0.00065665	     24.60757911
      2.30433364	     -0.05868278	     -0.00067668	     -0.19986777	     -0.06245326	      0.88286643	     -0.00064238	     -0.21652980	      0.00111637	     -0.00067321	     24.68870756
      2.30576041	     -0.05874812	     -0.00067809	     -0.19993307	     -0.06245166	      0.88286546	     -0.00064161	     -0.21653963	      0.00112241	     -0.00068831	     24.39980525
      2.30718718	     -0.05881373	     -0.00068276	     -0.19999858	     -0.06245006	      0.88286447	     -0.00064084	     -0.21654973	      0.00112902	     -0.00070209	     24.47951964
      2.30861395	     -0.05887872	     -0.00068434	     -0.20006355	     -0.06244844	      0.88286346	     -0.00064006	     -0.21656007	      0.00113687	     -0.00071429	     24.18326655
      2.31004073	     -0.05894306	     -0.00068916	     -0.20012781	     -0.06244681	      0.88286243	     -0.00063927	     -0.21657061	      0.00114523	     -0.00072501	     24.26026513
      2.31146750	     -0.05900667	     -0.00069085	     -0.20019142	     -0.06244517	      0.88286139	     -0.00063847	     -0.21658132	      0.00115476	     -0.00073401	     23.95408206
      2.31289427	     -0.05907023	     -0.00069582	     -0.20025491	     -0.06244352	      0.88286034	     -0.00063767	     -0.21659219	      0.00116473	     -0.00074143	     24.02062672
      2.31432104	     -0.05913364	     -0.00069774	     -0.20031833	     -0.06244185	      0.88285928	     -0.00063686	     -0.21660322	      0.00117579	     -0.00074710	     23.70808594
      2.31574781	     -0.05919754	     -0.00070283	     -0.20038219	     -0.06244016	      0.88285821	     -0.00063605	     -0.21661442	      0.00118724	     -0.00075122	     23.76102604
      2.31717459	     -0.05926129	     -0.00070492	     -0.20044596	     -0.06243846	      0.88285713	     -0.00063523	     -0.21662580	      0.00119975	     -0.00075368	     23.45086180
      2.31860136	     -0.05932446	     -0.00070996	     -0.20050909	     -0.06243674	      0.88285606	     -0.00063441	     -0.21663733	      0.00121267	     -0.00075470	     23.49749556
      2.32002813	     -0.05938667	     -0.00071211	     -0.20057135	     -0.06243500	      0.88285498	     -0.00063358	     -0.21664900	      0.00122664	     -0.00075412	     23.19679943
      2.32145490	     -0.05944844	     -0.00071703	     -0.20063311	     -0.06243324	      0.88285391	     -0.00063275	     -0.21666079	      0.00124102	     -0.00075218	     23.22660753
      2.32288167	     -0.05950936	     -0.00071922	     -0.20069409	     -0.06243146	      0.88285284	     -0.00063191	     -0.21667268	      0.00125639	     -0.00074881	     22.93380283
      2.32430845	     -0.05956978	     -0.00072392	     -0.20075453	     -0.06242965	      0.88285177	     -0.00063107	     -0.21668465	      0.00127215	     -0.00074425	     22.94572800
      2.32573522	     -0.05962975	     -0.00072619	     -0.20081458	     -0.06242783	      0.88285071	     -0.00063023	     -0.21669671	      0.00128886	     -0.00073849	     22.66463557
      2.32716199	     -0.05968932	     -0.00073079	     -0.20087418	     -0.06242598	      0.88284966	     -0.00062939	     -0.21670884	      0.00130599	     -0.00073176	     22.66100379
      2.32858876	     -0.05974814	     -0.00073320	     -0.20093309	     -0.06242410	      0.88284863	     -0.00062854	     -0.21672104	      0.00132404	     -0.00072404	     22.39701835
      2.33001553	     -0.05980649	     -0.00073771	     -0.20099149	     -0.06242220	      0.88284760	     -0.00062769	     -0.21673329	      0.00134253	     -0.00071553	     22.37571523
      2.33144231	     -0.05986395	     -0.00074029	     -0.20104906	     -0.06242027	      0.88284658	     -0.00062683	     -0.21674559	      0.00136188	     -0.00070619	     22.12638379
      2.33286908	     -0.05992062	     -0.00074464	     -0.20110580	     -0.06241831	      0.88284558	     -0.00062598	     -0.21675791	      0.00138166	     -0.00069619	     22.08704773
      2.33429585	     -0.05997602	     -0.00074733	     -0.20116131	     -0.06241633	      0.88284460	     -0.00062512	     -0.21677024	      0.00140223	     -0.00068546	     21.85427128
      2.33572262	     -0.06003053	     -0.00075158	     -0.20121591	     -0.06241431	      0.88284363	     -0.00062427	     -0.21678254	      0.00142322	     -0.00067413	     21.79538304
      2.33714939	     -0.06008375	     -0.00075440	     -0.20126926	     -0.06241226	      0.88284267	     -0.00062341	     -0.21679482	      0.00144492	     -0.00066216	     21.57910853
      2.33857617	     -0.06013549	     -0.00075841	     -0.20132111	     -0.06241019	      0.88284174	     -0.00062256	     -0.21680703	      0.00146702	     -0.00064967	     21.50758309
      2.34032036	     -0.06019616	     -0.00076122	     -0.20138198	     -0.06240760	      0.88284062	     -0.00062151	     -0.21682183	      0.00149494	     -0.00063366	     21.21461970
      2.34160039	     -0.06023887	     -0.00076539	     -0.20142478	     -0.06240568	      0.88283982	     -0.00062074	     -0.21683255	      0.00151565	     -0.00062155	     21.22870402
      2.34288043	     -0.06027978	     -0.00076758	     -0.20146585	     -0.06240372	      0.88283903	     -0.00061997	     -0.21684314	      0.00153693	     -0.00060904	     21.04911913
      2.34458854	     -0.06033170	     -0.00077179	     -0.20151794	     -0.06240107	      0.88283800	     -0.00061895	     -0.21685698	      0.00156567	     -0.00059182	     20.96305660
      2.34611816	     -0.06037534	     -0.00077387	     -0.20156178	     -0.06239866	      0.88283711	     -0.00061804	     -0.21686907	      0.00159200	     -0.00057579	     20.71779326
      2.34764779	     -0.06041639	     -0.00077853	     -0.20160298	     -0.06239620	      0.88283624	     -0.00061713	     -0.21688082	      0.00161836	     -0.00055931	     20.74335688
      2.34898906	     -0.06044969	     -0.00077984	     -0.20163648	     -0.06239402	      0.88283550	     -0.00061634	     -0.21689082	      0.00164199	     -0.00054433	     20.48685846
      2.35033032	     -0.06048074	     -0.00078329	     -0.20166768	     -0.06239180	      0.88283478	     -0.00061555	     -0.21690049	      0.00166551	     -0.00052901	     20.45461976
      2.35167159	     -0.06050929	     -0.00078543	     -0.20169641	     -0.06238955	      0.88283408	     -0.00061476	     -0.21690981	      0.00168927	     -0.00051322	     20.30641765
      2.35348834	     -0.06054457	     -0.00078986	     -0.20173191	     -0.06238645	      0.88283317	     -0.00061370	     -0.21692183	      0.00172136	     -0.00049117	     20.25404187
      2.35486555	     -0.06056884	     -0.00079150	     -0.20175639	     -0.06238406	      0.88283251	     -0.00061290	     -0.21693047	      0.00174586	     -0.00047381	     20.05182705
      2.35624277	     -0.06059145	     -0.00079509	     -0.20177916	     -0.06238164	      0.88283186	     -0.00061210	     -0.21693868	      0.00177006	     -0.00045601	     20.02124252
      2.35761998	     -0.06061220	     -0.00079737	     -0.20180009	     -0.06237919	      0.88283125	     -0.00061131	     -0.21694648	      0.00179429	     -0.00043769	     19.88459016
      2.35940028	     -0.06063643	     -0.00080184	     -0.20182453	     -0.06237597	      0.88283049	     -0.00061030	     -0.21695593	      0.00182521	     -0.00041339	     19.85896921
      2.36075244	     -0.06065241	     -0.00080325	     -0.20184072	     -0.06237348	      0.88282995	     -0.00060954	     -0.21696262	      0.00184872	     -0.00039436	     19.68300451
      2.36210460	     -0.06066651	     -0.00080655	     -0.20185498	     -0.06237097	      0.88282943	     -0.00060878	     -0.21696887	      0.00187184	     -0.00037496	     19.66489341
      2.36374826	     -0.06068057	     -0.00080878	     -0.20186927	     -0.06236787	      0.88282883	     -0.00060787	     -0.21697587	      0.00189985	     -0.00035079	     19.52481761
      2.36522669	     -0.06069042	     -0.00081259	     -0.20187930	     -0.06236504	      0.88282833	     -0.00060706	     -0.21698159	      0.00192454	     -0.00032863	     19.54455984
      2.36670513	     -0.06069724	     -0.00081382	     -0.20188634	     -0.06236218	      0.88282786	     -0.00060626	     -0.21698674	      0.00194920	     -0.00030595	     19.39351053
      2.36818356	     -0.06070149	     -0.00081762	     -0.20189076	     -0.06235928	      0.88282742	     -0.00060547	     -0.21699130	      0.00197325	     -0.00028291	     19.43546850
      2.36966200	     -0.06070277	     -0.00081846	     -0.20189226	     -0.06235634	      0.88282702	     -0.00060469	     -0.21699527	      0.00199723	     -0.00025941	     19.28151163
      2.37114043	     -0.06070177	     -0.00082226	     -0.20189143	     -0.06235337	      0.88282666	     -0.00060391	     -0.21699864	      0.00202048	     -0.00023563	     19.34582888
      2.37261887	     -0.06069788	     -0.00082264	     -0.20188778	     -0.06235037	      0.88282632	     -0.00060315	     -0.21700142	      0.00204365	     -0.00021140	     19.18765176
      2.37409730	     -0.06069155	     -0.00082650	     -0.20188160	     -0.06234733	      0.88282603	     -0.00060240	     -0.21700360	      0.00206598	     -0.00018695	     19.27950709
      2.37557574	     -0.06068207	     -0.00082640	     -0.20187237	     -0.06234426	      0.88282577	     -0.00060166	     -0.21700518	      0.00208822	     -0.00016214	     19.11683274
      2.37688250	     -0.06067178	     -0.00082955	     -0.20186221	     -0.06234152	      0.88282557	     -0.00060101	     -0.21700607	      0.00210705	     -0.00014012	     19.18756236
      2.37818926	     -0.06065923	     -0.00083036	     -0.20184984	     -0.06233875	      0.88282541	     -0.00060038	     -0.21700649	      0.00212562	     -0.00011793	     19.11960337
      2.37981328	     -0.06064113	     -0.00083288	     -0.20183193	     -0.06233528	      0.88282524	     -0.00059960	     -0.21700636	      0.00214777	     -0.00009031	     19.15249725
      2.38143730	     -0.06061995	     -0.00083329	     -0.20181099	     -0.06233178	      0.88282511	     -0.00059883	     -0.21700553	      0.00216922	     -0.00006262	     19.06378672
      2.38276679	     -0.06060076	     -0.00083601	     -0.20179193	     -0.06232888	      0.88282504	     -0.00059822	     -0.21700433	      0.00218581	     -0.00004007	     19.14546606
      2.38409628	     -0.06057954	     -0.00083657	     -0.20177089	     -0.06232596	      0.88282501	     -0.00059762	     -0.21700268	      0.00220191	     -0.00001757	     19.10024839
      2.38572825	     -0.06055141	     -0.00083889	     -0.20174292	     -0.06232235	      0.88282500	     -0.00059689	     -0.21700003	      0.00222052	      0.00000979	     19.16593778
      2.38736021	     -0.06052044	     -0.00083882	     -0.20171216	     -0.06231872	      0.88282504	     -0.00059618	     -0.21699672	      0.00223826	      0.00003689	     19.09886161
      2.38863520	     -0.06049477	     -0.00084139	     -0.20168659	     -0.06231585	      0.88282510	     -0.00059564	     -0.21699368	      0.00225107	      0.00005771	     19.20352415
      2.38991018	     -0.06046735	     -0.00084185	     -0.20165931	     -0.06231298	      0.88282519	     -0.00059510	     -0.21699025	      0.00226338	      0.00007829	     19.19278866
      2.39161265	     -0.06042898	     -0.00084381	     -0.20162108	     -0.06230911	      0.88282534	     -0.00059441	     -0.21698507	      0.00227858	      0.00010521	     19.27756806
      2.39331513	     -0.06038824	     -0.00084346	     -0.20158054	     -0.06230522	      0.88282554	     -0.00059373	     -0.21697924	      0.00229273	      0.00013150	     19.24815916
      2.39454092	     -0.06035809	     -0.00084583	     -0.20155046	     -0.06230240	      0.88282572	     -0.00059326	     -0.21697465	      0.00230190	      0.00014989	     19.36775475
      2.39576671	     -0.06032665	     -0.00084625	     -0.20151912	     -0.06229958	      0.88282591	     -0.00059280	     -0.21696973	      0.00231060	      0.00016789	     19.38751265
      2.39756247	     -0.06027914	     -0.00084794	     -0.20147174	     -0.06229542	      0.88282623	     -0.00059213	     -0.21696198	      0.00232211	      0.00019341	     19.49591315
      2.39907521	     -0.06023739	     -0.00084798	     -0.20143012	     -0.06229190	      0.88282654	     -0.00059159	     -0.21695495	      0.00233089	      0.00021413	     19.52058603
      2.40058795	     -0.06019454	     -0.00084996	     -0.20138733	     -0.06228836	      0.88282688	     -0.00059107	     -0.21694748	      0.00233857	      0.00023405	     19.66729114
      2.40210069	     -0.06014970	     -0.00084927	     -0.20134263	     -0.06228482	      0.88282725	     -0.00059057	     -0.21693957	      0.00234557	      0.00025328	     19.67464052
      2.40361343	     -0.06010413	     -0.00085189	     -0.20129710	     -0.06228127	      0.88282765	     -0.00059008	     -0.21693123	      0.00235137	      0.00027170	     19.87581271
      2.40489956	     -0.06006366	     -0.00085082	     -0.20125674	     -0.06227824	      0.88282801	     -0.00058967	     -0.21692381	      0.00235588	      0.00028686	     19.86047984
      2.40618569	     -0.06002281	     -0.00085199	     -0.20121594	     -0.06227521	      0.88282839	     -0.00058928	     -0.21691610	      0.00235958	      0.00030146	     19.97956293
      2.40782618	     -0.05996889	     -0.00085186	     -0.20116210	     -0.06227133	      0.88282890	     -0.00058880	     -0.21690585	      0.00236356	      0.00031938	     20.05885889
      2.40946667	     -0.05991377	     -0.00085381	     -0.20110702	     -0.06226745	      0.88282943	     -0.00058834	     -0.21689511	      0.00236643	      0.00033644	     20.26376670
      2.41074887	     -0.05986905	     -0.00085271	     -0.20106239	     -0.06226442	      0.88282987	     -0.00058800	     -0.21688640	      0.00236823	      0.00034928	     20.27405382
      2.41203108	     -0.05982393	     -0.00085365	     -0.20101729	     -0.06226138	      0.88283033	     -0.00058767	     -0.21687741	      0.00236933	      0.00036162	     20.40392844
      2.41370344	     -0.05976333	     -0.00085342	     -0.20095676	     -0.06225742	      0.88283095	     -0.00058725	     -0.21686525	      0.00237008	      0.00037707	     20.50476564
      2.41537580	     -0.05970175	     -0.00085544	     -0.20089519	     -0.06225345	      0.88283159	     -0.00058686	     -0.21685261	      0.00236977	      0.00039176	     20.74128909
      2.41659543	     -0.05965524	     -0.00085406	     -0.20084874	     -0.06225057	      0.88283207	     -0.00058659	     -0.21684310	      0.00236919	      0.00040213	     20.75134676
      2.41781507	     -0.05960862	     -0.00085473	     -0.20080213	     -0.06224768	      0.88283257	     -0.00058633	     -0.21683335	      0.00236797	      0.00041213	     20.87926438
      2.41958361	     -0.05953970	     -0.00085445	     -0.20073325	     -0.06224349	      0.88283331	     -0.00058598	     -0.21681878	      0.00236543	      0.00042607	     21.01022478
      2.42108103	     -0.05948121	     -0.00085556	     -0.20067475	     -0.06223995	      0.88283396	     -0.00058570	     -0.21680608	      0.00236240	      0.00043731	     21.18917770
      2.42257846	     -0.05942188	     -0.00085454	     -0.20061545	     -0.06223642	      0.88283462	     -0.00058543	     -0.21679306	      0.00235881	      0.00044806	     21.26830007
      2.42407588	     -0.05936333	     -0.00085619	     -0.20055687	     -0.06223289	      0.88283530	     -0.00058519	     -0.21677974	      0.00235433	      0.00045820	     21.48014067
      2.42557331	     -0.05930383	     -0.00085428	     -0.20049741	     -0.06222936	      0.88283599	     -0.00058496	     -0.21676617	      0.00234943	      0.00046780	     21.52857781
      2.42684620	     -0.05925456	     -0.00085587	     -0.20044810	     -0.06222638	      0.88283659	     -0.00058478	     -0.21675444	      0.00234450	      0.00047536	     21.71056162
      2.42811910	     -0.05920482	     -0.00085507	     -0.20039837	     -0.06222340	      0.88283720	     -0.00058462	     -0.21674257	      0.00233927	      0.00048244	     21.79236504
      2.42974283	     -0.05914246	     -0.00085553	     -0.20033597	     -0.06221960	      0.88283799	     -0.00058442	     -0.21672723	      0.00233184	      0.00049058	     21.97819095
      2.43136656	     -0.05908005	     -0.00085364	     -0.20027357	     -0.06221582	      0.88283880	     -0.00058425	     -0.21671173	      0.00232385	      0.00049772	     22.06798372
      2.43263351	     -0.05903292	     -0.00085476	     -0.20022640	     -0.06221288	      0.88283943	     -0.00058412	     -0.21669952	      0.00231697	      0.00050247	     22.24844695
      2.43390046	     -0.05898557	     -0.00085365	     -0.20017904	     -0.06220995	      0.88284007	     -0.00058401	     -0.21668725	      0.00230985	      0.00050656	     22.33511350
      2.43555667	     -0.05892522	     -0.00085363	     -0.20011865	     -0.06220614	      0.88284091	     -0.00058389	     -0.21667112	      0.00229993	      0.00051071	     22.52847528
      2.43721289	     -0.05886514	     -0.00085100	     -0.20005857	     -0.06220234	      0.88284176	     -0.00058378	     -0.21665494	      0.00228957	      0.00051362	     22.61619932
      2.43841532	     -0.05882339	     -0.00085194	     -0.20001676	     -0.06219959	      0.88284238	     -0.00058371	     -0.21664316	      0.00228149	      0.00051483	     22.79383784
      2.43961775	     -0.05878129	     -0.00085067	     -0.19997464	     -0.06219685	      0.88284300	     -0.00058366	     -0.21663138	      0.00227324	      0.00051539	     22.88219747
      2.44137387	     -0.05872115	     -0.00085000	     -0.19991445	     -0.06219287	      0.88284390	     -0.00058359	     -0.21661417	      0.00226061	      0.00051496	     23.07509296
      2.44285758	     -0.05867043	     -0.00084796	     -0.19986370	     -0.06218952	      0.88284467	     -0.00058355	     -0.21659964	      0.00224954	      0.00051355	     23.16845213
      2.44434129	     -0.05862137	     -0.00084802	     -0.19981457	     -0.06218619	      0.88284543	     -0.00058353	     -0.21658512	      0.00223791	      0.00051117	     23.36797854
      2.44582500	     -0.05857166	     -0.00084514	     -0.19976485	     -0.06218288	      0.88284618	     -0.00058351	     -0.21657063	      0.00222602	      0.00050795	     23.42839182
      2.44730871	     -0.05852434	     -0.00084587	     -0.19971743	     -0.06217959	      0.88284693	     -0.00058352	     -0.21655615	      0.00221347	      0.00050381	     23.67164566
      2.44856077	     -0.05848327	     -0.00084296	     -0.19967636	     -0.06217682	      0.88284756	     -0.00058353	     -0.21654397	      0.00220276	      0.00049974	     23.69048375
      2.44981283	     -0.05844379	     -0.00084232	     -0.19963682	     -0.06217407	      0.88284818	     -0.00058355	     -0.21653180	      0.00219164	      0.00049507	     23.83618261
      2.45143090	     -0.05839295	     -0.00083983	     -0.19958593	     -0.06217054	      0.88284898	     -0.00058359	     -0.21651613	      0.00217695	      0.00048827	     23.94850251
      2.45304897	     -0.05834433	     -0.00083958	     -0.19953721	     -0.06216703	      0.88284976	     -0.00058365	     -0.21650052	      0.00216166	      0.00048058	     24.17685599
      2.45429723	     -0.05830607	     -0.00083652	     -0.19949893	     -0.06216434	      0.88285036	     -0.00058370	     -0.21648855	      0.00214976	      0.00047417	     24.20062444
      2.45554550	     -0.05826958	     -0.00083565	     -0.19946237	     -0.06216166	      0.88285095	     -0.00058376	     -0.21647661	      0.00213750	      0.00046727	     24.33785406
      2.45719696	     -0.05822151	     -0.00083276	     -0.19941423	     -0.06215814	      0.88285171	     -0.00058385	     -0.21646091	      0.00212103	      0.00045757	     24.44725870
      2.45884843	     -0.05817601	     -0.00083230	     -0.19936862	     -0.06215465	      0.88285246	     -0.00058396	     -0.21644530	      0.00210400	      0.00044724	     24.68629564
      2.46003171	     -0.05814244	     -0.00082888	     -0.19933503	     -0.06215217	      0.88285298	     -0.00058404	     -0.21643419	      0.00209175	      0.00043959	     24.68753847
      2.46121498	     -0.05811065	     -0.00082763	     -0.19930317	     -0.06214970	      0.88285350	     -0.00058413	     -0.21642313	      0.00207920	      0.00043166	     24.80488721
      2.46297250	     -0.05806378	     -0.00082444	     -0.19925622	     -0.06214607	      0.88285425	     -0.00058428	     -0.21640682	      0.00206032	      0.00041950	     24.92244121
      2.46444657	     -0.05802622	     -0.00082313	     -0.19921856	     -0.06214304	      0.88285486	     -0.00058441	     -0.21639323	      0.00204414	      0.00040898	     25.08259075
      2.46592064	     -0.05798819	     -0.00081952	     -0.19918047	     -0.06214004	      0.88285545	     -0.00058455	     -0.21637975	      0.00202784	      0.00039829	     25.13903837
      2.46739470	     -0.05795277	     -0.00081880	     -0.19914493	     -0.06213706	      0.88285603	     -0.00058470	     -0.21636637	      0.00201114	      0.00038738	     25.32822836
      2.46871749	     -0.05791992	     -0.00081502	     -0.19911204	     -0.06213441	      0.88285654	     -0.00058484	     -0.21635446	      0.00199615	      0.00037753	     25.34745565
      2.47004028	     -0.05788939	     -0.00081383	     -0.19908141	     -0.06213178	      0.88285703	     -0.00058499	     -0.21634263	      0.00198088	      0.00036754	     25.48572390
      2.47136307	     -0.05785865	     -0.00081086	     -0.19905060	     -0.06212917	      0.88285751	     -0.00058514	     -0.21633090	      0.00196558	      0.00035753	     25.54524901
      2.47303835	     -0.05782190	     -0.00080894	     -0.19901372	     -0.06212590	      0.88285810	     -0.00058534	     -0.21631616	      0.00194595	      0.00034479	     25.71157861
      2.47437757	     -0.05779187	     -0.00080515	     -0.19898364	     -0.06212330	      0.88285855	     -0.00058550	     -0.21630450	      0.00193025	      0.00033466	     25.73399449
      2.47571680	     -0.05776391	     -0.00080368	     -0.19895557	     -0.06212073	      0.88285899	     -0.00058567	     -0.21629292	      0.00191436	      0.00032452	     25.86187772
      2.47705602	     -0.05773553	     -0.00080047	     -0.19892712	     -0.06211817	      0.88285942	     -0.00058584	     -0.21628144	      0.00189851	      0.00031443	     25.91051118
      2.47872153	     -0.05770240	     -0.00079849	     -0.19889386	     -0.06211503	      0.88285993	     -0.00058606	     -0.21626729	      0.00187865	      0.00030192	     26.06757044
      2.48003612	     -0.05767553	     -0.00079458	     -0.19886693	     -0.06211257	      0.88286033	     -0.00058624	     -0.21625623	      0.00186307	      0.00029216	     26.07335671
      2.48135070	     -0.05765079	     -0.00079298	     -0.19884208	     -0.06211013	      0.88286070	     -0.00058642	     -0.21624526	      0.00184736	      0.00028242	     26.18435953
      2.48266528	     -0.05762574	     -0.00078987	     -0.19881696	     -0.06210771	      0.88286107	     -0.00058660	     -0.21623439	      0.00183175	      0.00027279	     26.22379772
      2.48440067	     -0.05759474	     -0.00078762	     -0.19878581	     -0.06210455	      0.88286153	     -0.00058684	     -0.21622020	      0.00181104	      0.00026021	     26.36457550
      2.48570279	     -0.05757069	     -0.00078374	     -0.19876170	     -0.06210220	      0.88286186	     -0.00058703	     -0.21620967	      0.00179566	      0.00025092	     26.35352600
      2.48700492	     -0.05754815	     -0.00078201	     -0.19873905	     -0.06209987	      0.88286218	     -0.00058721	     -0.21619924	      0.00178017	      0.00024170	     26.44628043
      2.48858739	     -0.05752041	     -0.00077790	     -0.19871123	     -0.06209707	      0.88286256	     -0.00058744	     -0.21618671	      0.00176148	      0.00023070	     26.46080167
      2.48999865	     -0.05749769	     -0.00077647	     -0.19868838	     -0.06209460	      0.88286288	     -0.00058764	     -0.21617566	      0.00174476	      0.00022097	     26.57941639
      2.49140990	     -0.05747378	     -0.00077223	     -0.19866440	     -0.06209215	      0.88286318	     -0.00058784	     -0.21616474	      0.00172827	      0.00021140	     26.55494214
      2.49282116	     -0.05745215	     -0.00077089	     -0.19864264	     -0.06208972	      0.88286347	     -0.00058805	     -0.21615393	      0.00171169	      0.00020187	     26.67373003
      2.49423241	     -0.05742924	     -0.00076654	     -0.19861966	     -0.06208732	      0.88286375	     -0.00058825	     -0.21614324	      0.00169537	      0.00019244	     26.63498634
      2.49564366	     -0.05740889	     -0.00076540	     -0.19859917	     -0.06208493	      0.88286402	     -0.00058845	     -0.21613264	      0.00167896	      0.00018300	     26.75462995
      2.49705492	     -0.05738739	     -0.00076102	     -0.19857761	     -0.06208258	      0.88286427	     -0.00058864	     -0.21612217	      0.00166281	      0.00017362	     26.69721358
      2.49846617	     -0.05736894	     -0.00076018	     -0.19855901	     -0.06208024	      0.88286451	     -0.00058884	     -0.21611182	      0.00164655	      0.00016415	     26.81776160
      2.49987743	     -0.05734948	     -0.00075567	     -0.19853948	     -0.06207793	      0.88286473	     -0.00058903	     -0.21610161	      0.00163058	      0.00015467	     26.73823060
      2.50128868	     -0.05733360	     -0.00075510	     -0.19852344	     -0.06207564	      0.88286494	     -0.00058922	     -0.21609156	      0.00161448	      0.00014501	     26.86481751
      2.50269993	     -0.05731672	     -0.00075046	     -0.19850649	     -0.06207337	      0.88286514	     -0.00058940	     -0.21608169	      0.00159875	      0.00013526	     26.76289623
      2.50411119	     -0.05730350	     -0.00075018	     -0.19849311	     -0.06207113	      0.88286532	     -0.00058958	     -0.21607200	      0.00158291	      0.00012523	     26.89886442
      2.50536835	     -0.05729086	     -0.00074623	     -0.19848041	     -0.06206915	      0.88286548	     -0.00058974	     -0.21606356	      0.00156915	      0.00011616	     26.79425615
      2.50662551	     -0.05728112	     -0.00074489	     -0.19847054	     -0.06206718	      0.88286562	     -0.00058989	     -0.21605530	      0.00155536	      0.00010682	     26.83912041
      2.50816939	     -0.05727085	     -0.00074150	     -0.19846017	     -0.06206479	      0.88286577	     -0.00059007	     -0.21604545	      0.00153874	      0.00009498	     26.78445291
      2.50971327	     -0.05726508	     -0.00074046	     -0.19845423	     -0.06206243	      0.88286591	     -0.00059024	     -0.21603598	      0.00152225	      0.00008256	     26.86482423
      2.51099235	     -0.05726176	     -0.00073690	     -0.19845084	     -0.06206049	      0.88286601	     -0.00059038	     -0.21602849	      0.00150901	      0.00007178	     26.74498231
      2.51227143	     -0.05726223	     -0.00073565	     -0.19845118	     -0.06205857	      0.88286609	     -0.00059051	     -0.21602135	      0.00149588	      0.00006036	     26.77088088
      2.51382194	     -0.05726540	     -0.00073216	     -0.19845425	     -0.06205626	      0.88286617	     -0.00059066	     -0.21601323	      0.00148052	      0.00004560	     26.67967933
      2.51537244	     -0.05727333	     -0.00073113	     -0.19846203	     -0.06205398	      0.88286623	     -0.00059080	     -0.21600571	      0.00146557	      0.00002957	     26.76504073
      2.51660487	     -0.05728102	     -0.00072738	     -0.19846966	     -0.06205218	      0.88286626	     -0.00059091	     -0.21600021	      0.00145434	      0.00001594	     26.60626843
      2.51783730	     -0.05729202	     -0.00072584	     -0.19848055	     -0.06205039	      0.88286627	     -0.00059101	     -0.21599514	      0.00144339	      0.00000136	     26.61273563
      2.51944926	     -0.05730886	     -0.00072222	     -0.19849731	     -0.06204808	      0.88286626	     -0.00059112	     -0.21598919	      0.00142989	     -0.00001909	     26.50285962
      2.52106122	     -0.05732945	     -0.00072079	     -0.19851777	     -0.06204578	      0.88286621	     -0.00059123	     -0.21598399	      0.00141709	     -0.00004123	     26.58202532
      2.52225685	     -0.05734509	     -0.00071685	     -0.19853338	     -0.06204409	      0.88286615	     -0.00059130	     -0.21598062	      0.00140840	     -0.00005863	     26.38690449
      2.52345248	     -0.05736273	     -0.00071499	     -0.19855095	     -0.06204242	      0.88286607	     -0.00059136	     -0.21597764	      0.00140008	     -0.00007693	     26.37346448
      2.52513808	     -0.05738968	     -0.00071113	     -0.19857784	     -0.06204006	      0.88286592	     -0.00059144	     -0.21597410	      0.00138935	     -0.00010408	     26.23959170
      2.52658929	     -0.05741589	     -0.00070939	     -0.19860397	     -0.06203805	      0.88286575	     -0.00059149	     -0.21597168	      0.00138087	     -0.00012868	     26.24538847
      2.52804050	     -0.05744339	     -0.00070554	     -0.19863143	     -0.06203606	      0.88286554	     -0.00059153	     -0.21596983	      0.00137336	     -0.00015421	     26.05238925
      2.52949172	     -0.05747347	     -0.00070437	     -0.19866144	     -0.06203407	      0.88286530	     -0.00059156	     -0.21596853	      0.00136643	     -0.00018068	     26.09987456
      2.53094293	     -0.05750392	     -0.00069974	     -0.19869189	     -0.06203209	      0.88286502	     -0.00059157	     -0.21596777	      0.00136057	     -0.00020785	     25.83592044
      2.53219912	     -0.05753202	     -0.00069887	     -0.19871993	     -0.06203038	      0.88286474	     -0.00059157	     -0.21596750	      0.00135591	     -0.00023197	     25.88761301
      2.53345532	     -0.05756035	     -0.00069576	     -0.19874825	     -0.06202868	      0.88286443	     -0.00059157	     -0.21596760	      0.00135207	     -0.00025641	     25.72989400
      2.53501885	     -0.05759788	     -0.00069368	     -0.19878574	     -0.06202657	      0.88286401	     -0.00059155	     -0.21596819	      0.00134801	     -0.00028723	     25.68978029
      2.53658237	     -0.05763693	     -0.00068963	     -0.19882480	     -0.06202447	      0.88286354	     -0.00059151	     -0.21596932	      0.00134507	     -0.00031825	     25.45028594
      2.53785106	     -0.05767056	     -0.00068897	     -0.19885839	     -0.06202276	      0.88286312	     -0.00059147	     -0.21597062	      0.00134318	     -0.00034353	     25.48151222
      2.53911975	     -0.05770498	     -0.00068629	     -0.19889281	     -0.06202106	      0.88286267	     -0.00059142	     -0.21597225	      0.00134210	     -0.00036870	     25.31496526
      2.54070193	     -0.05775019	     -0.00068474	     -0.19893800	     -0.06201894	      0.88286206	     -0.00059134	     -0.21597476	      0.00134150	     -0.00039991	     25.26685470
      2.54228411	     -0.05779689	     -0.00068109	     -0.19898473	     -0.06201681	      0.88286140	     -0.00059124	     -0.21597778	      0.00134211	     -0.00043066	     25.00724164
      2.54351099	     -0.05783488	     -0.00068103	     -0.19902268	     -0.06201517	      0.88286086	     -0.00059116	     -0.21598048	      0.00134304	     -0.00045418	     25.03927649
      2.54473787	     -0.05787345	     -0.00067903	     -0.19906127	     -0.06201352	      0.88286029	     -0.00059106	     -0.21598347	      0.00134477	     -0.00047723	     24.88608235
      2.54638656	     -0.05792668	     -0.00067783	     -0.19911450	     -0.06201130	      0.88285947	     -0.00059092	     -0.21598793	      0.00134794	     -0.00050746	     24.81768770
      2.54803524	     -0.05798089	     -0.00067463	     -0.19916876	     -0.06200907	      0.88285861	     -0.00059076	     -0.21599289	      0.00135245	     -0.00053659	     24.55270152
      2.54922224	     -0.05802106	     -0.00067502	     -0.19920892	     -0.06200746	      0.88285796	     -0.00059063	     -0.21599673	      0.00135614	     -0.00055690	     24.58843023
      2.55040925	     -0.05806151	     -0.00067355	     -0.19924940	     -0.06200585	      0.88285729	     -0.00059049	     -0.21600081	      0.00136059	     -0.00057647	     24.45086619
      2.55214630	     -0.05812166	     -0.00067266	     -0.19930957	     -0.06200348	      0.88285627	     -0.00059027	     -0.21600717	      0.00136801	     -0.00060381	     24.36277510
      2.55361566	     -0.05817328	     -0.00067077	     -0.19936125	     -0.06200147	      0.88285536	     -0.00059006	     -0.21601291	      0.00137535	     -0.00062556	     24.16212249
      2.55508502	     -0.05822584	     -0.00067092	     -0.19941383	     -0.06199944	      0.88285443	     -0.00058984	     -0.21601897	      0.00138335	     -0.00064608	     24.15823950
      2.55655437	     -0.05827829	     -0.00066862	     -0.19946637	     -0.06199740	      0.88285346	     -0.00058960	     -0.21602533	      0.00139247	     -0.00066519	     23.90769806
      2.55802373	     -0.05833079	     -0.00066959	     -0.19951888	     -0.06199535	      0.88285247	     -0.00058934	     -0.21603194	      0.00140212	     -0.00068296	     23.98442908
      2.55928332	     -0.05837536	     -0.00066745	     -0.19956355	     -0.06199358	      0.88285160	     -0.00058911	     -0.21603779	      0.00141136	     -0.00069692	     23.72630597
      2.56054292	     -0.05842014	     -0.00066752	     -0.19960837	     -0.06199179	      0.88285072	     -0.00058887	     -0.21604379	      0.00142097	     -0.00070982	     23.69509953
      2.56213325	     -0.05847672	     -0.00066620	     -0.19966505	     -0.06198952	      0.88284958	     -0.00058854	     -0.21605158	      0.00143407	     -0.00072444	     23.50430297
      2.56372358	     -0.05853367	     -0.00066699	     -0.19972206	     -0.06198723	      0.88284842	     -0.00058819	     -0.21605960	      0.00144787	     -0.00073735	     23.52827568
      2.56499547	     -0.05857915	     -0.00066527	     -0.19976764	     -0.06198538	      0.88284747	     -0.00058790	     -0.21606618	      0.00145981	     -0.00074635	     23.27758599
      2.56626736	     -0.05862515	     -0.00066568	     -0.19981371	     -0.06198352	      0.88284652	     -0.00058760	     -0.21607290	      0.00147211	     -0.00075432	     23.24493644
      2.56787984	     -0.05868354	     -0.00066485	     -0.19987222	     -0.06198113	      0.88284529	     -0.00058720	     -0.21608163	      0.00148872	     -0.00076287	     23.05007330
      2.56949233	     -0.05874132	     -0.00066632	     -0.19993008	     -0.06197872	      0.88284406	     -0.00058677	     -0.21609058	      0.00150602	     -0.00076984	     23.10549719
      2.57071983	     -0.05878429	     -0.00066490	     -0.19997316	     -0.06197686	      0.88284311	     -0.00058644	     -0.21609751	      0.00152008	     -0.00077398	     22.84498838
      2.57194732	     -0.05882658	     -0.00066550	     -0.20001554	     -0.06197498	      0.88284216	     -0.00058609	     -0.21610451	      0.00153445	     -0.00077723	     22.80906332
      2.57363361	     -0.05888341	     -0.00066517	     -0.20007252	     -0.06197238	      0.88284084	     -0.00058559	     -0.21611421	      0.00155513	     -0.00078014	     22.62426486
      2.57531989	     -0.05893931	     -0.00066717	     -0.20012852	     -0.06196974	      0.88283953	     -0.00058507	     -0.21612397	      0.00157648	     -0.00078139	     22.68913703
      2.57650365	     -0.05897807	     -0.00066617	     -0.20016741	     -0.06196786	      0.88283860	     -0.00058470	     -0.21613085	      0.00159226	     -0.00078119	     22.41993604
      2.57768740	     -0.05901670	     -0.00066719	     -0.20020612	     -0.06196597	      0.88283768	     -0.00058431	     -0.21613776	      0.00160824	     -0.00078025	     22.37677239
      2.57947721	     -0.05907442	     -0.00066793	     -0.20026400	     -0.06196307	      0.88283628	     -0.00058370	     -0.21614826	      0.00163325	     -0.00077734	     22.19904388
      2.58097120	     -0.05912211	     -0.00066988	     -0.20031179	     -0.06196061	      0.88283513	     -0.00058318	     -0.21615705	      0.00165463	     -0.00077365	     22.18121190
      2.58246519	     -0.05916932	     -0.00067004	     -0.20035917	     -0.06195812	      0.88283397	     -0.00058264	     -0.21616587	      0.00167676	     -0.00076880	     21.95532544
      2.58395918	     -0.05921626	     -0.00067281	     -0.20040620	     -0.06195560	      0.88283283	     -0.00058208	     -0.21617471	      0.00169913	     -0.00076304	     22.00687060
      2.58528904	     -0.05925721	     -0.00067267	     -0.20044730	     -0.06195333	      0.88283182	     -0.00058156	     -0.21618260	      0.00171977	     -0.00075706	     21.76393957
      2.58661891	     -0.05929771	     -0.00067483	     -0.20048791	     -0.06195103	      0.88283082	     -0.00058104	     -0.21619048	      0.00174057	     -0.00075048	     21.76092473
      2.58794877	     -0.05933783	     -0.00067573	     -0.20052816	     -0.06194870	      0.88282982	     -0.00058050	     -0.21619835	      0.00176191	     -0.00074323	     21.61342604
      2.58968258	     -0.05938943	     -0.00067851	     -0.20057991	     -0.06194562	      0.88282854	     -0.00057978	     -0.21620861	      0.00179010	     -0.00073296	     21.59205657
      2.59104222	     -0.05942836	     -0.00067881	     -0.20061901	     -0.06194317	      0.88282755	     -0.00057920	     -0.21621662	      0.00181283	     -0.00072426	     21.38384845
      2.59240186	     -0.05946527	     -0.00068095	     -0.20065604	     -0.06194069	      0.88282657	     -0.00057861	     -0.21622456	      0.00183571	     -0.00071515	     21.38347949
      2.59376149	     -0.05950027	     -0.00068170	     -0.20069121	     -0.06193818	      0.88282561	     -0.00057801	     -0.21623237	      0.00185908	     -0.00070556	     21.24213874
      2.59547142	     -0.05954253	     -0.00068455	     -0.20073363	     -0.06193497	      0.88282441	     -0.00057723	     -0.21624199	      0.00188872	     -0.00069290	     21.24569606
      2.59681136	     -0.05957414	     -0.00068497	     -0.20076542	     -0.06193243	      0.88282349	     -0.00057661	     -0.21624935	      0.00191244	     -0.00068244	     21.04552731
      2.59815130	     -0.05960431	     -0.00068745	     -0.20079571	     -0.06192985	      0.88282258	     -0.00057598	     -0.21625654	      0.00193617	     -0.00067160	     21.04545101
      2.59949124	     -0.05963236	     -0.00068877	     -0.20082392	     -0.06192724	      0.88282169	     -0.00057533	     -0.21626353	      0.00196020	     -0.00066025	     20.92663069
      2.60127228	     -0.05966617	     -0.00069222	     -0.20085791	     -0.06192372	      0.88282053	     -0.00057446	     -0.21627246	      0.00199217	     -0.00064443	     20.93145341
      2.60260577	     -0.05968892	     -0.00069319	     -0.20088083	     -0.06192105	      0.88281968	     -0.00057380	     -0.21627881	      0.00201639	     -0.00063188	     20.75461589
      2.60393926	     -0.05970985	     -0.00069624	     -0.20090188	     -0.06191834	      0.88281884	     -0.00057313	     -0.21628487	      0.00204040	     -0.00061877	     20.75913873
      2.60555954	     -0.05973290	     -0.00069854	     -0.20092512	     -0.06191501	      0.88281785	     -0.00057229	     -0.21629179	      0.00206967	     -0.00060191	     20.61625936
      2.60700745	     -0.05975172	     -0.00070278	     -0.20094404	     -0.06191200	      0.88281699	     -0.00057154	     -0.21629758	      0.00209546	     -0.00058607	     20.66345359
      2.60845536	     -0.05976866	     -0.00070483	     -0.20096114	     -0.06190894	      0.88281616	     -0.00057078	     -0.21630297	      0.00212129	     -0.00056941	     20.50334564
      2.60990327	     -0.05978407	     -0.00070956	     -0.20097665	     -0.06190585	      0.88281535	     -0.00057001	     -0.21630798	      0.00214659	     -0.00055206	     20.56445395
      2.61135118	     -0.05979774	     -0.00071184	     -0.20099046	     -0.06190273	      0.88281456	     -0.00056922	     -0.21631259	      0.00217187	     -0.00053393	     20.40943305
      2.61279909	     -0.05980979	     -0.00071698	     -0.20100260	     -0.06189956	      0.88281380	     -0.00056843	     -0.21631680	      0.00219651	     -0.00051519	     20.48664327
      2.61424700	     -0.05981971	     -0.00071935	     -0.20101265	     -0.06189637	      0.88281307	     -0.00056763	     -0.21632060	      0.00222113	     -0.00049571	     20.33521453
      2.61569491	     -0.05982769	     -0.00072467	     -0.20102071	     -0.06189313	      0.88281236	     -0.00056683	     -0.21632398	      0.00224507	     -0.00047565	     20.42619157
      2.61714282	     -0.05983330	     -0.00072689	     -0.20102646	     -0.06188987	      0.88281169	     -0.00056601	     -0.21632692	      0.00226901	     -0.00045483	     20.27547681
      2.61859073	     -0.05983693	     -0.00073239	     -0.20103016	     -0.06188656	      0.88281105	     -0.00056519	     -0.21632940	      0.00229226	     -0.00043348	     20.38141916
      2.62003864	     -0.05983837	     -0.00073455	     -0.20103174	     -0.06188323	      0.88281044	     -0.00056436	     -0.21633142	      0.00231551	     -0.00041143	     20.23081471
      2.62148655	     -0.05983794	     -0.00074027	     -0.20103136	     -0.06187986	      0.88280986	     -0.00056352	     -0.21633298	      0.00233801	     -0.00038892	     20.35231202
      2.62293446	     -0.05983524	     -0.00074229	     -0.20102881	     -0.06187646	      0.88280931	     -0.00056268	     -0.21633408	      0.00236051	     -0.00036577	     20.19744775
      2.62438237	     -0.05983067	     -0.00074818	     -0.20102429	     -0.06187302	      0.88280880	     -0.00056183	     -0.21633472	      0.00238219	     -0.00034223	     20.33539264
      2.62567123	     -0.05982475	     -0.00075016	     -0.20101848	     -0.06186994	      0.88280837	     -0.00056107	     -0.21633490	      0.00240148	     -0.00032082	     20.20531455
      2.62696009	     -0.05981736	     -0.00075436	     -0.20101116	     -0.06186683	      0.88280797	     -0.00056031	     -0.21633472	      0.00242018	     -0.00029917	     20.25113156
      2.62855154	     -0.05980589	     -0.00075792	     -0.20099979	     -0.06186296	      0.88280752	     -0.00055936	     -0.21633400	      0.00244292	     -0.00027202	     20.19739456
      2.63014299	     -0.05979205	     -0.00076340	     -0.20098603	     -0.06185906	      0.88280711	     -0.00055841	     -0.21633273	      0.00246486	     -0.00024459	     20.29728399
      2.63145615	     -0.05977856	     -0.00076546	     -0.20097264	     -0.06185581	      0.88280680	     -0.00055761	     -0.21633127	      0.00248274	     -0.00022167	     20.19299992
      2.63276932	     -0.05976350	     -0.00076952	     -0.20095764	     -0.06185254	      0.88280652	     -0.00055682	     -0.21632943	      0.00249997	     -0.00019867	     20.24556127
      2.63436656	     -0.05974294	     -0.00077272	     -0.20093719	     -0.06184853	      0.88280623	     -0.00055585	     -0.21632668	      0.00252046	     -0.00017051	     20.19534322
      2.63596379	     -0.05972022	     -0.00077814	     -0.20091451	     -0.06184449	      0.88280598	     -0.00055488	     -0.21632338	      0.00253999	     -0.00014233	     20.31922137
      2.63722434	     -0.05970056	     -0.00077974	     -0.20089495	     -0.06184128	      0.88280581	     -0.00055411	     -0.21632040	      0.00255513	     -0.00012000	     20.21120837
      2.63848490	     -0.05967963	     -0.00078327	     -0.20087407	     -0.06183805	      0.88280568	     -0.00055334	     -0.21631708	      0.00256956	     -0.00009775	     20.25693276
      2.64014814	     -0.05965003	     -0.00078635	     -0.20084456	     -0.06183376	      0.88280554	     -0.00055233	     -0.21631221	      0.00258795	     -0.00006841	     20.22308165
      2.64181138	     -0.05961848	     -0.00079149	     -0.20081305	     -0.06182944	      0.88280545	     -0.00055131	     -0.21630678	      0.00260519	     -0.00003926	     20.35594959
      2.64302554	     -0.05959406	     -0.00079261	     -0.20078872	     -0.06182627	      0.88280541	     -0.00055057	     -0.21630247	      0.00261741	     -0.00001802	     20.24540752
      2.64423969	     -0.05956880	     -0.00079561	     -0.20076350	     -0.06182308	      0.88280540	     -0.00054982	     -0.21629790	      0.00262890	      0.00000303	     20.28472829
      2.64598810	     -0.05953066	     -0.00079873	     -0.20072543	     -0.06181847	      0.88280544	     -0.00054876	     -0.21629083	      0.00264460	      0.00003307	     20.26603716
      2.64747402	     -0.05949677	     -0.00080264	     -0.20069157	     -0.06181453	      0.88280550	     -0.00054785	     -0.21628439	      0.00265689	      0.00005822	     20.34308519
      2.64895995	     -0.05946129	     -0.00080454	     -0.20065616	     -0.06181058	      0.88280561	     -0.00054695	     -0.21627757	      0.00266851	      0.00008306	     20.28437980
      2.65044587	     -0.05942452	     -0.00080898	     -0.20061938	     -0.06180660	      0.88280575	     -0.00054604	     -0.21627036	      0.00267899	      0.00010748	     20.40543193
      2.65193180	     -0.05938607	     -0.00081017	     -0.20058100	     -0.06180261	      0.88280593	     -0.00054515	     -0.21626277	      0.00268886	      0.00013163	     20.30691338
      2.65320547	     -0.05935219	     -0.00081416	     -0.20054710	     -0.06179918	      0.88280611	     -0.00054438	     -0.21625596	      0.00269627	      0.00015190	     20.41839516
      2.65447914	     -0.05931721	     -0.00081598	     -0.20051215	     -0.06179575	      0.88280631	     -0.00054362	     -0.21624887	      0.00270317	      0.00017190	     20.39129433
      2.65608368	     -0.05927196	     -0.00081980	     -0.20046689	     -0.06179140	      0.88280661	     -0.00054266	     -0.21623957	      0.00271067	      0.00019656	     20.47004721
      2.65768823	     -0.05922509	     -0.00082160	     -0.20042005	     -0.06178705	      0.88280695	     -0.00054171	     -0.21622984	      0.00271718	      0.00022070	     20.41922958
      2.65896064	     -0.05918705	     -0.00082547	     -0.20038196	     -0.06178359	      0.88280724	     -0.00054096	     -0.21622183	      0.00272123	      0.00023934	     20.53087741
      2.66023306	     -0.05914812	     -0.00082731	     -0.20034303	     -0.06178012	      0.88280755	     -0.00054022	     -0.21621357	      0.00272469	      0.00025765	     20.51606478
      2.66186520	     -0.05909732	     -0.00083113	     -0.20029218	     -0.06177567	      0.88280799	     -0.00053928	     -0.21620261	      0.00272780	      0.00028048	     20.60435533
      2.66349734	     -0.05904513	     -0.00083266	     -0.20023999	     -0.06177122	      0.88280847	     -0.00053834	     -0.21619125	      0.00272980	      0.00030267	     20.55950668
      2.66471138	     -0.05900571	     -0.00083636	     -0.20020050	     -0.06176790	      0.88280885	     -0.00053765	     -0.21618255	      0.00273018	      0.00031866	     20.67598670
      2.66592542	     -0.05896555	     -0.00083809	     -0.20016031	     -0.06176459	      0.88280924	     -0.00053697	     -0.21617364	      0.00272999	      0.00033434	     20.67877186
      2.66764422	     -0.05890812	     -0.00084168	     -0.20010280	     -0.06175990	      0.88280984	     -0.00053601	     -0.21616067	      0.00272833	      0.00035588	     20.76665420
      2.66911887	     -0.05885840	     -0.00084346	     -0.20005303	     -0.06175588	      0.88281037	     -0.00053520	     -0.21614925	      0.00272582	      0.00037384	     20.75797771
      2.67059353	     -0.05880871	     -0.00084725	     -0.20000324	     -0.06175186	      0.88281094	     -0.00053440	     -0.21613758	      0.00272204	      0.00039122	     20.88074174
      2.67206818	     -0.05875885	     -0.00084845	     -0.19995333	     -0.06174785	      0.88281153	     -0.00053361	     -0.21612568	      0.00271740	      0.00040809	     20.84574466
      2.67354283	     -0.05870953	     -0.00085286	     -0.19990387	     -0.06174385	      0.88281214	     -0.00053283	     -0.21611359	      0.00271144	      0.00042420	     21.02102135
      2.67480336	     -0.05866741	     -0.00085355	     -0.19986170	     -0.06174043	      0.88281269	     -0.00053217	     -0.21610312	      0.00270582	      0.00043746	     20.96676091
      2.67606390	     -0.05862585	     -0.00085635	     -0.19982003	     -0.06173703	      0.88281324	     -0.00053152	     -0.21609255	      0.00269929	      0.00045006	     21.05946906
      2.67766060	     -0.05857366	     -0.00085834	     -0.19976774	     -0.06173272	      0.88281398	     -0.00053071	     -0.21607903	      0.00269019	      0.00046510	     21.09048645
      2.67925731	     -0.05852240	     -0.00086231	     -0.19971631	     -0.06172844	      0.88281473	     -0.00052992	     -0.21606542	      0.00267990	      0.00047892	     21.26123512
      2.68051600	     -0.05848237	     -0.00086294	     -0.19967621	     -0.06172507	      0.88281534	     -0.00052930	     -0.21605463	      0.00267130	      0.00048901	     21.22528617
      2.68177470	     -0.05844312	     -0.00086550	     -0.19963684	     -0.06172171	      0.88281596	     -0.00052869	     -0.21604381	      0.00266194	      0.00049823	     21.32399216
      2.68340003	     -0.05839340	     -0.00086728	     -0.19958700	     -0.06171739	      0.88281678	     -0.00052792	     -0.21602983	      0.00264915	      0.00050897	     21.36351392
      2.68502537	     -0.05834521	     -0.00087125	     -0.19953861	     -0.06171310	      0.88281761	     -0.00052717	     -0.21601587	      0.00263527	      0.00051825	     21.56077151
      2.68622511	     -0.05831015	     -0.00087155	     -0.19950348	     -0.06170994	      0.88281824	     -0.00052663	     -0.21600559	      0.00262469	      0.00052427	     21.51196536
      2.68742485	     -0.05827598	     -0.00087378	     -0.19946917	     -0.06170680	      0.88281887	     -0.00052609	     -0.21599534	      0.00261350	      0.00052947	     21.60411917
      2.68913978	     -0.05822806	     -0.00087571	     -0.19942109	     -0.06170233	      0.88281978	     -0.00052535	     -0.21598077	      0.00259687	      0.00053561	     21.66324848
      2.69060500	     -0.05818842	     -0.00087861	     -0.19938128	     -0.06169854	      0.88282057	     -0.00052472	     -0.21596840	      0.00258189	      0.00053961	     21.80078276
      2.69207022	     -0.05814950	     -0.00087943	     -0.19934223	     -0.06169477	      0.88282137	     -0.00052412	     -0.21595613	      0.00256649	      0.00054256	     21.80782702
      2.69353544	     -0.05811185	     -0.00088276	     -0.19930440	     -0.06169102	      0.88282216	     -0.00052353	     -0.21594395	      0.00255033	      0.00054436	     21.98768233
      2.69500066	     -0.05807465	     -0.00088271	     -0.19926708	     -0.06168730	      0.88282296	     -0.00052295	     -0.21593188	      0.00253392	      0.00054520	     21.95279490
      2.69624977	     -0.05804405	     -0.00088569	     -0.19923631	     -0.06168414	      0.88282364	     -0.00052248	     -0.21592167	      0.00251929	      0.00054501	     22.11233679
      2.69749888	     -0.05801377	     -0.00088642	     -0.19920591	     -0.06168100	      0.88282432	     -0.00052201	     -0.21591154	      0.00250449	      0.00054414	     22.13728120
      2.69908845	     -0.05797644	     -0.00088875	     -0.19916840	     -0.06167704	      0.88282518	     -0.00052144	     -0.21589877	      0.00248507	      0.00054199	     22.27466799
      2.70067803	     -0.05793986	     -0.00088889	     -0.19913168	     -0.06167310	      0.88282604	     -0.00052088	     -0.21588614	      0.00246534	      0.00053881	     22.28425025
      2.70192704	     -0.05791227	     -0.00089142	     -0.19910391	     -0.06167003	      0.88282671	     -0.00052046	     -0.21587630	      0.00244934	      0.00053552	     22.43955159
      2.70317606	     -0.05788503	     -0.00089188	     -0.19907655	     -0.06166698	      0.88282738	     -0.00052005	     -0.21586656	      0.00243323	      0.00053169	     22.46995266
      2.70479412	     -0.05785103	     -0.00089387	     -0.19904236	     -0.06166306	      0.88282824	     -0.00051954	     -0.21585407	      0.00241185	      0.00052587	     22.61124925
      2.70641219	     -0.05781780	     -0.00089352	     -0.19900898	     -0.06165918	      0.88282908	     -0.00051905	     -0.21584174	      0.00239023	      0.00051925	     22.61550959
      2.70760331	     -0.05779450	     -0.00089587	     -0.19898552	     -0.06165634	      0.88282970	     -0.00051871	     -0.21583277	      0.00237386	      0.00051381	     22.76865920
      2.70879443	     -0.05777123	     -0.00089618	     -0.19896213	     -0.06165352	      0.88283031	     -0.00051837	     -0.21582389	      0.00235742	      0.00050806	     22.80424320
      2.71050280	     -0.05773930	     -0.00089772	     -0.19893000	     -0.06164952	      0.88283117	     -0.00051791	     -0.21581134	      0.00233341	      0.00049922	     22.93651939
      2.71196077	     -0.05771271	     -0.00089762	     -0.19890327	     -0.06164613	      0.88283189	     -0.00051754	     -0.21580079	      0.00231270	      0.00049126	     22.96255689
      2.71341874	     -0.05768736	     -0.00089950	     -0.19887773	     -0.06164277	      0.88283260	     -0.00051719	     -0.21579040	      0.00229159	      0.00048291	     23.12085176
      2.71487672	     -0.05766218	     -0.00089867	     -0.19885243	     -0.06163945	      0.88283330	     -0.00051685	     -0.21578015	      0.00227041	      0.00047435	     23.10994294
      2.71633469	     -0.05763854	     -0.00090115	     -0.19882858	     -0.06163615	      0.88283398	     -0.00051654	     -0.21577004	      0.00224874	      0.00046551	     23.31703188
      2.71757631	     -0.05761818	     -0.00090003	     -0.19880812	     -0.06163337	      0.88283456	     -0.00051628	     -0.21576155	      0.00223033	      0.00045795	     23.27354459
      2.71881794	     -0.05759883	     -0.00090109	     -0.19878863	     -0.06163061	      0.88283512	     -0.00051604	     -0.21575315	      0.00221161	      0.00045027	     23.38111743
      2.72040113	     -0.05757445	     -0.00090080	     -0.19876409	     -0.06162713	      0.88283582	     -0.00051575	     -0.21574258	      0.00218766	      0.00044046	     23.42432468
      2.72198433	     -0.05755140	     -0.00090253	     -0.19874083	     -0.06162369	      0.88283651	     -0.00051548	     -0.21573216	      0.00216337	      0.00043060	     23.60652510
      2.72322745	     -0.05753311	     -0.00090125	     -0.19872244	     -0.06162101	      0.88283704	     -0.00051529	     -0.21572409	      0.00214434	      0.00042295	     23.57148115
      2.72447057	     -0.05751587	     -0.00090199	     -0.19870506	     -0.06161836	      0.88283757	     -0.00051511	     -0.21571610	      0.00212506	      0.00041529	     23.67271918
      2.72608155	     -0.05749375	     -0.00090134	     -0.19868279	     -0.06161495	      0.88283823	     -0.00051489	     -0.21570587	      0.00210002	      0.00040549	     23.71298734
      2.72769254	     -0.05747317	     -0.00090297	     -0.19866200	     -0.06161159	      0.88283887	     -0.00051470	     -0.21569578	      0.00207468	      0.00039576	     23.90675647
      2.72887871	     -0.05745761	     -0.00090133	     -0.19864635	     -0.06160914	      0.88283934	     -0.00051457	     -0.21568845	      0.00205612	      0.00038877	     23.85442713
      2.73006489	     -0.05744316	     -0.00090171	     -0.19863177	     -0.06160671	      0.88283979	     -0.00051445	     -0.21568119	      0.00203736	      0.00038181	     23.93907253
      2.73176572	     -0.05742270	     -0.00090093	     -0.19861115	     -0.06160327	      0.88284044	     -0.00051431	     -0.21567092	      0.00201045	      0.00037204	     23.98716779
      2.73321783	     -0.05740637	     -0.00090164	     -0.19859465	     -0.06160037	      0.88284097	     -0.00051420	     -0.21566228	      0.00198732	      0.00036382	     24.10904100
      2.73466994	     -0.05738970	     -0.00090010	     -0.19857786	     -0.06159750	      0.88284149	     -0.00051411	     -0.21565375	      0.00196428	      0.00035581	     24.10202295
      2.73612205	     -0.05737460	     -0.00090125	     -0.19856257	     -0.06159466	      0.88284200	     -0.00051404	     -0.21564532	      0.00194104	      0.00034789	     24.25718965
      2.73757415	     -0.05735847	     -0.00089875	     -0.19854635	     -0.06159186	      0.88284250	     -0.00051399	     -0.21563701	      0.00191798	      0.00034022	     24.20599856
      2.73881130	     -0.05734649	     -0.00089990	     -0.19853420	     -0.06158950	      0.88284292	     -0.00051396	     -0.21563000	      0.00189809	      0.00033376	     24.33678813
      2.74004844	     -0.05733378	     -0.00089863	     -0.19852138	     -0.06158716	      0.88284333	     -0.00051394	     -0.21562307	      0.00187831	      0.00032748	     24.34068377
      2.74162544	     -0.05731881	     -0.00089857	     -0.19850625	     -0.06158422	      0.88284384	     -0.00051393	     -0.21561433	      0.00185292	      0.00031964	     24.43998129
      2.74320245	     -0.05730328	     -0.00089619	     -0.19849060	     -0.06158132	      0.88284434	     -0.00051395	     -0.21560572	      0.00182759	      0.00031207	     24.42108591
      2.74444203	     -0.05729276	     -0.00089699	     -0.19847992	     -0.06157907	      0.88284472	     -0.00051397	     -0.21559902	      0.00180748	      0.00030622	     24.53651768
      2.74568162	     -0.05728138	     -0.00089550	     -0.19846844	     -0.06157684	      0.88284510	     -0.00051401	     -0.21559239	      0.00178747	      0.00030052	     24.53811782
      2.74728588	     -0.05726787	     -0.00089512	     -0.19845476	     -0.06157399	      0.88284557	     -0.00051407	     -0.21558391	      0.00176141	      0.00029327	     24.62977875
      2.74889014	     -0.05725333	     -0.00089208	     -0.19844012	     -0.06157119	      0.88284604	     -0.00051416	     -0.21557555	      0.00173544	      0.00028621	     24.60081686
      2.75007399	     -0.05724463	     -0.00089275	     -0.19843127	     -0.06156914	      0.88284637	     -0.00051423	     -0.21556943	      0.00171611	      0.00028100	     24.70527051
      2.75125785	     -0.05723510	     -0.00089114	     -0.19842164	     -0.06156712	      0.88284670	     -0.00051432	     -0.21556338	      0.00169692	      0.00027584	     24.70979019
      2.75295056	     -0.05722290	     -0.00089030	     -0.19840927	     -0.06156428	      0.88284716	     -0.00051446	     -0.21555485	      0.00166946	      0.00026842	     24.78573813
      2.75439797	     -0.05721283	     -0.00088803	     -0.19839909	     -0.06156188	      0.88284755	     -0.00051459	     -0.21554770	      0.00164616	      0.00026199	     24.77418068
      2.75584537	     -0.05720531	     -0.00088805	     -0.19839140	     -0.06155951	      0.88284792	     -0.00051474	     -0.21554070	      0.00162287	      0.00025534	     24.87465684
      2.75729278	     -0.05719679	     -0.00088499	     -0.19838280	     -0.06155718	      0.88284829	     -0.00051490	     -0.21553386	      0.00159989	      0.00024845	     24.83812161
      2.75874019	     -0.05719200	     -0.00088574	     -0.19837783	     -0.06155488	      0.88284864	     -0.00051508	     -0.21552718	      0.00157697	      0.00024115	     24.97661507
      2.75997697	     -0.05718618	     -0.00088269	     -0.19837194	     -0.06155294	      0.88284894	     -0.00051524	     -0.21552162	      0.00155779	      0.00023461	     24.91667220
      2.76121376	     -0.05718325	     -0.00088218	     -0.19836889	     -0.06155103	      0.88284922	     -0.00051542	     -0.21551620	      0.00153872	      0.00022765	     24.97628006
      2.76278338	     -0.05717995	     -0.00087964	     -0.19836548	     -0.06154863	      0.88284957	     -0.00051565	     -0.21550954	      0.00151496	      0.00021820	     24.97494194
      2.76435301	     -0.05718135	     -0.00087950	     -0.19836673	     -0.06154627	      0.88284991	     -0.00051589	     -0.21550317	      0.00149157	      0.00020783	     25.07700567
      2.76559462	     -0.05718237	     -0.00087639	     -0.19836769	     -0.06154443	      0.88285016	     -0.00051610	     -0.21549841	      0.00147357	      0.00019891	     25.01645753
      2.76683624	     -0.05718727	     -0.00087570	     -0.19837248	     -0.06154261	      0.88285040	     -0.00051631	     -0.21549389	      0.00145587	      0.00018921	     25.06397687
      2.76843169	     -0.05719433	     -0.00087292	     -0.19837945	     -0.06154030	      0.88285069	     -0.00051660	     -0.21548850	      0.00143387	      0.00017554	     25.05629462
      2.77002713	     -0.05720590	     -0.00087272	     -0.19839087	     -0.06153803	      0.88285096	     -0.00051690	     -0.21548357	      0.00141258	      0.00016040	     25.16473184
      2.77121816	     -0.05721313	     -0.00086924	     -0.19839808	     -0.06153636	      0.88285114	     -0.00051713	     -0.21548021	      0.00139738	      0.00014815	     25.09424144
      2.77240919	     -0.05722386	     -0.00086814	     -0.19840873	     -0.06153471	      0.88285131	     -0.00051737	     -0.21547711	      0.00138261	      0.00013502	     25.12678012
      2.77408687	     -0.05723951	     -0.00086493	     -0.19842433	     -0.06153240	      0.88285152	     -0.00051771	     -0.21547322	      0.00136276	      0.00011509	     25.11789156
      2.77553410	     -0.05725640	     -0.00086370	     -0.19844114	     -0.06153044	      0.88285167	     -0.00051802	     -0.21547030	      0.00134647	      0.00009654	     25.16364131
      2.77698132	     -0.05727223	     -0.00085973	     -0.19845697	     -0.06152850	      0.88285180	     -0.00051834	     -0.21546779	      0.00133108	      0.00007679	     25.11912194
      2.77842855	     -0.05729232	     -0.00085883	     -0.19847698	     -0.06152659	      0.88285190	     -0.00051866	     -0.21546566	      0.00131646	      0.00005584	     25.18269240
      2.77987578	     -0.05730996	     -0.00085365	     -0.19849466	     -0.06152469	      0.88285196	     -0.00051899	     -0.21546394	      0.00130282	      0.00003381	     25.10444649
      2.78112035	     -0.05733031	     -0.00085296	     -0.19851496	     -0.06152308	      0.88285199	     -0.00051928	     -0.21546275	      0.00129169	      0.00001397	     25.14455203
      2.78236492	     -0.05734894	     -0.00084944	     -0.19853361	     -0.06152148	      0.88285200	     -0.00051958	     -0.21546186	      0.00128136	     -0.00000660	     25.10332247
      2.78393128	     -0.05737543	     -0.00084688	     -0.19856010	     -0.06151948	      0.88285196	     -0.00051996	     -0.21546113	      0.00126937	     -0.00003349	     25.11660528
      2.78549763	     -0.05740004	     -0.00084163	     -0.19858478	     -0.06151750	      0.88285189	     -0.00052034	     -0.21546084	      0.00125863	     -0.00006126	     25.05236968
      2.78675335	     -0.05742352	     -0.00084046	     -0.19860826	     -0.06151593	      0.88285180	     -0.00052065	     -0.21546085	      0.00125076	     -0.00008408	     25.07614082
      2.78800907	     -0.05744475	     -0.00083662	     -0.19862954	     -0.06151436	      0.88285168	     -0.00052097	     -0.21546112	      0.00124371	     -0.00010722	     25.02514300
      2.78959641	     -0.05747403	     -0.00083361	     -0.19865886	     -0.06151239	      0.88285149	     -0.00052137	     -0.21546173	      0.00123579	     -0.00013687	     25.02047215
      2.79118375	     -0.05750080	     -0.00082766	     -0.19868575	     -0.06151044	      0.88285124	     -0.00052178	     -0.21546267	      0.00122911	     -0.00016672	     24.93816886
      2.79239426	     -0.05752556	     -0.00082643	     -0.19871054	     -0.06150895	      0.88285103	     -0.00052210	     -0.21546357	      0.00122467	     -0.00018957	     24.94495320
      2.79360476	     -0.05754853	     -0.00082264	     -0.19873359	     -0.06150747	      0.88285079	     -0.00052242	     -0.21546465	      0.00122095	     -0.00021239	     24.88753099
      2.79526506	     -0.05758261	     -0.00081897	     -0.19876777	     -0.06150545	      0.88285041	     -0.00052286	     -0.21546642	      0.00121685	     -0.00024356	     24.85991281
      2.79692535	     -0.05761446	     -0.00081240	     -0.19879979	     -0.06150343	      0.88284998	     -0.00052330	     -0.21546852	      0.00121405	     -0.00027441	     24.76375397
      2.79809141	     -0.05764073	     -0.00081110	     -0.19882611	     -0.06150201	      0.88284964	     -0.00052361	     -0.21547015	      0.00121272	     -0.00029582	     24.76447853
      2.79925747	     -0.05766475	     -0.00080733	     -0.19885023	     -0.06150060	      0.88284929	     -0.00052393	     -0.21547194	      0.00121206	     -0.00031691	     24.70785366
      2.80101876	     -0.05770291	     -0.00080289	     -0.19888855	     -0.06149847	      0.88284870	     -0.00052441	     -0.21547487	      0.00121212	     -0.00034810	     24.66198140
      2.80248603	     -0.05773381	     -0.00079764	     -0.19891962	     -0.06149669	      0.88284817	     -0.00052480	     -0.21547755	      0.00121325	     -0.00037334	     24.57593359
      2.80395331	     -0.05776737	     -0.00079480	     -0.19895329	     -0.06149491	      0.88284761	     -0.00052520	     -0.21548042	      0.00121519	     -0.00039782	     24.56647377
      2.80542058	     -0.05779723	     -0.00078863	     -0.19898336	     -0.06149312	      0.88284700	     -0.00052560	     -0.21548347	      0.00121811	     -0.00042137	     24.45685184
      2.80674059	     -0.05782691	     -0.00078643	     -0.19901315	     -0.06149151	      0.88284644	     -0.00052596	     -0.21548632	      0.00122135	     -0.00044174	     24.45396735
      2.80806060	     -0.05785382	     -0.00078136	     -0.19904025	     -0.06148990	      0.88284584	     -0.00052632	     -0.21548930	      0.00122536	     -0.00046123	     24.35791324
      2.80938061	     -0.05788273	     -0.00077814	     -0.19906930	     -0.06148827	      0.88284522	     -0.00052668	     -0.21549239	      0.00122999	     -0.00047986	     24.32705432
      2.81104709	     -0.05791733	     -0.00077192	     -0.19910414	     -0.06148622	      0.88284440	     -0.00052713	     -0.21549646	      0.00123686	     -0.00050210	     24.22176409
      2.81239066	     -0.05794778	     -0.00076929	     -0.19913474	     -0.06148455	      0.88284371	     -0.00052749	     -0.21549986	      0.00124305	     -0.00051902	     24.21672919
      2.81373424	     -0.05797657	     -0.00076414	     -0.19916373	     -0.06148288	      0.88284301	     -0.00052784	     -0.21550340	      0.00124997	     -0.00053499	     24.11482232
      2.81507781	     -0.05800762	     -0.00076090	     -0.19919495	     -0.06148119	      0.88284228	     -0.00052820	     -0.21550708	      0.00125745	     -0.00055007	     24.08921846
      2.81672982	     -0.05804367	     -0.00075469	     -0.19923127	     -0.06147911	      0.88284135	     -0.00052863	     -0.21551180	      0.00126764	     -0.00056734	     23.97566389
      2.81805529	     -0.05807385	     -0.00075208	     -0.19926162	     -0.06147742	      0.88284059	     -0.00052897	     -0.21551569	      0.00127642	     -0.00058020	     23.98122167
      2.81938077	     -0.05810125	     -0.00074690	     -0.19928925	     -0.06147573	      0.88283982	     -0.00052931	     -0.21551967	      0.00128593	     -0.00059209	     23.87820434
      2.82070624	     -0.05812969	     -0.00074333	     -0.19931788	     -0.06147401	      0.88283902	     -0.00052964	     -0.21552370	      0.00129598	     -0.00060307	     23.85003343
      2.82242017	     -0.05816452	     -0.00073674	     -0.19935302	     -0.06147178	      0.88283798	     -0.00053007	     -0.21552900	      0.00130995	     -0.00061586	     23.72808034
      2.82373941	     -0.05819289	     -0.00073395	     -0.19938158	     -0.06147005	      0.88283716	     -0.00053039	     -0.21553312	      0.00132121	     -0.00062467	     23.73599603
      2.82505864	     -0.05821959	     -0.00072882	     -0.19940853	     -0.06146829	      0.88283633	     -0.00053070	     -0.21553730	      0.00133310	     -0.00063254	     23.62751948
      2.82637787	     -0.05824741	     -0.00072521	     -0.19943656	     -0.06146653	      0.88283549	     -0.00053101	     -0.21554153	      0.00134538	     -0.00063956	     23.59948951
      2.82813600	     -0.05828263	     -0.00071861	     -0.19947211	     -0.06146415	      0.88283436	     -0.00053142	     -0.21554725	      0.00136260	     -0.00064761	     23.47275560
      2.82944455	     -0.05830947	     -0.00071593	     -0.19949914	     -0.06146236	      0.88283351	     -0.00053171	     -0.21555153	      0.00137581	     -0.00065271	     23.49810835
      2.83075310	     -0.05833389	     -0.00071109	     -0.19952381	     -0.06146055	      0.88283265	     -0.00053200	     -0.21555583	      0.00138957	     -0.00065701	     23.39706652
      2.83235159	     -0.05836385	     -0.00070716	     -0.19955404	     -0.06145831	      0.88283160	     -0.00053234	     -0.21556106	      0.00140677	     -0.00066128	     23.39857201
      2.83377568	     -0.05838897	     -0.00070156	     -0.19957944	     -0.06145630	      0.88283065	     -0.00053264	     -0.21556570	      0.00142271	     -0.00066416	     23.25942743
      2.83519978	     -0.05841564	     -0.00069882	     -0.19960633	     -0.06145426	      0.88282971	     -0.00053292	     -0.21557032	      0.00143891	     -0.00066632	     23.29754948
      2.83662388	     -0.05844039	     -0.00069329	     -0.19963138	     -0.06145220	      0.88282876	     -0.00053320	     -0.21557495	      0.00145575	     -0.00066774	     23.15162976
      2.83804798	     -0.05846602	     -0.00069072	     -0.19965723	     -0.06145011	      0.88282780	     -0.00053347	     -0.21557955	      0.00147281	     -0.00066858	     23.20419846
      2.83947207	     -0.05848998	     -0.00068517	     -0.19968149	     -0.06144800	      0.88282685	     -0.00053373	     -0.21558413	      0.00149052	     -0.00066878	     23.04808553
      2.84089617	     -0.05851467	     -0.00068287	     -0.19970639	     -0.06144587	      0.88282590	     -0.00053398	     -0.21558866	      0.00150843	     -0.00066850	     23.11838848
      2.84232027	     -0.05853676	     -0.00067737	     -0.19972878	     -0.06144371	      0.88282495	     -0.00053422	     -0.21559315	      0.00152701	     -0.00066760	     22.95699166
      2.84374437	     -0.05855927	     -0.00067529	     -0.19975151	     -0.06144152	      0.88282400	     -0.00053445	     -0.21559754	      0.00154571	     -0.00066620	     23.03777714
      2.84516846	     -0.05858011	     -0.00066988	     -0.19977266	     -0.06143930	      0.88282305	     -0.00053467	     -0.21560186	      0.00156501	     -0.00066419	     22.86213130
      2.84659256	     -0.05860205	     -0.00066815	     -0.19979481	     -0.06143706	      0.88282211	     -0.00053488	     -0.21560608	      0.00158433	     -0.00066175	     22.95347370
      2.84801666	     -0.05862195	     -0.00066285	     -0.19981501	     -0.06143479	      0.88282117	     -0.00053507	     -0.21561024	      0.00160427	     -0.00065874	     22.77143774
      2.84944076	     -0.05864156	     -0.00066135	     -0.19983484	     -0.06143249	      0.88282023	     -0.00053526	     -0.21561428	      0.00162420	     -0.00065534	     22.88055464
      2.85086485	     -0.05865839	     -0.00065610	     -0.19985198	     -0.06143016	      0.88281930	     -0.00053543	     -0.21561818	      0.00164475	     -0.00065132	     22.69717585
      2.85228895	     -0.05867456	     -0.00065493	     -0.19986836	     -0.06142781	      0.88281838	     -0.00053559	     -0.21562189	      0.00166521	     -0.00064684	     22.82103418
      2.85371305	     -0.05868750	     -0.00064985	     -0.19988160	     -0.06142542	      0.88281746	     -0.00053574	     -0.21562539	      0.00168627	     -0.00064165	     22.63576457
      2.85513715	     -0.05869931	     -0.00064904	     -0.19989361	     -0.06142301	      0.88281655	     -0.00053588	     -0.21562861	      0.00170709	     -0.00063588	     22.77127092
      2.85640999	     -0.05870754	     -0.00064502	     -0.19990209	     -0.06142082	      0.88281574	     -0.00053599	     -0.21563125	      0.00172607	     -0.00063000	     22.61661757
      2.85768283	     -0.05871505	     -0.00064346	     -0.19990980	     -0.06141861	      0.88281495	     -0.00053609	     -0.21563363	      0.00174485	     -0.00062357	     22.64972748
      2.85925020	     -0.05872261	     -0.00064014	     -0.19991764	     -0.06141586	      0.88281398	     -0.00053620	     -0.21563622	      0.00176809	     -0.00061472	     22.56982822
      2.86081757	     -0.05872908	     -0.00063909	     -0.19992432	     -0.06141307	      0.88281302	     -0.00053630	     -0.21563844	      0.00179106	     -0.00060491	     22.65195558
      2.86211935	     -0.05873291	     -0.00063593	     -0.19992839	     -0.06141072	      0.88281224	     -0.00053637	     -0.21564000	      0.00181029	     -0.00059594	     22.52531690
      2.86342113	     -0.05873617	     -0.00063502	     -0.19993183	     -0.06140836	      0.88281147	     -0.00053642	     -0.21564130	      0.00182920	     -0.00058636	     22.56359533
      2.86499067	     -0.05873861	     -0.00063237	     -0.19993452	     -0.06140547	      0.88281056	     -0.00053648	     -0.21564252	      0.00185203	     -0.00057394	     22.49086332
      2.86656022	     -0.05873996	     -0.00063225	     -0.19993606	     -0.06140254	      0.88280967	     -0.00053651	     -0.21564336	      0.00187445	     -0.00056071	     22.60027165
      2.86781229	     -0.05873956	     -0.00062964	     -0.19993586	     -0.06140018	      0.88280897	     -0.00053653	     -0.21564376	      0.00189244	     -0.00054952	     22.47884898
      2.86906437	     -0.05873829	     -0.00062917	     -0.19993475	     -0.06139780	      0.88280829	     -0.00053654	     -0.21564392	      0.00191007	     -0.00053789	     22.51846550
      2.87069563	     -0.05873475	     -0.00062724	     -0.19993143	     -0.06139467	      0.88280743	     -0.00053653	     -0.21564374	      0.00193294	     -0.00052200	     22.47198459
      2.87232689	     -0.05872948	     -0.00062762	     -0.19992633	     -0.06139150	      0.88280659	     -0.00053650	     -0.21564311	      0.00195526	     -0.00050544	     22.59929235
      2.87353769	     -0.05872411	     -0.00062543	     -0.19992114	     -0.06138912	      0.88280598	     -0.00053647	     -0.21564236	      0.00197184	     -0.00049262	     22.48134569
      2.87474849	     -0.05871799	     -0.00062529	     -0.19991515	     -0.06138672	      0.88280540	     -0.00053643	     -0.21564136	      0.00198801	     -0.00047951	     22.52204560
      2.87645490	     -0.05870757	     -0.00062402	     -0.19990493	     -0.06138331	      0.88280459	     -0.00053635	     -0.21563953	      0.00201049	     -0.00046045	     22.49698134
      2.87792039	     -0.05869706	     -0.00062440	     -0.19989456	     -0.06138035	      0.88280393	     -0.00053627	     -0.21563758	      0.00202923	     -0.00044368	     22.57975325
      2.87938587	     -0.05868484	     -0.00062286	     -0.19988251	     -0.06137736	      0.88280329	     -0.00053617	     -0.21563527	      0.00204777	     -0.00042652	     22.51437780
      2.88085135	     -0.05867132	     -0.00062395	     -0.19986909	     -0.06137435	      0.88280268	     -0.00053606	     -0.21563261	      0.00206563	     -0.00040913	     22.64551016
      2.88231684	     -0.05865615	     -0.00062202	     -0.19985410	     -0.06137131	      0.88280209	     -0.00053593	     -0.21562960	      0.00208336	     -0.00039139	     22.53860021
      2.88358618	     -0.05864217	     -0.00062343	     -0.19984019	     -0.06136866	      0.88280161	     -0.00053580	     -0.21562672	      0.00209804	     -0.00037592	     22.66295357
      2.88485552	     -0.05862712	     -0.00062274	     -0.19982526	     -0.06136598	      0.88280114	     -0.00053567	     -0.21562360	      0.00211258	     -0.00036024	     22.62971815
      2.88642905	     -0.05860728	     -0.00062357	     -0.19980552	     -0.06136265	      0.88280059	     -0.00053548	     -0.21561940	      0.00212992	     -0.00034071	     22.71997126
      2.88800258	     -0.05858592	     -0.00062244	     -0.19978430	     -0.06135928	      0.88280007	     -0.00053527	     -0.21561485	      0.00214685	     -0.00032101	     22.66102973
      2.88927280	     -0.05856780	     -0.00062405	     -0.19976622	     -0.06135655	      0.88279967	     -0.00053510	     -0.21561092	      0.00215978	     -0.00030514	     22.79194931
      2.89054302	     -0.05854868	     -0.00062373	     -0.19974720	     -0.06135379	      0.88279929	     -0.00053491	     -0.21560678	      0.00217245	     -0.00028920	     22.77523307
      2.89214006	     -0.05852353	     -0.00062496	     -0.19972210	     -0.06135031	      0.88279885	     -0.00053465	     -0.21560127	      0.00218756	     -0.00026924	     22.88351730
      2.89373711	     -0.05849702	     -0.00062409	     -0.19969570	     -0.06134681	      0.88279843	     -0.00053438	     -0.21559543	      0.00220211	     -0.00024929	     22.83393404
      2.89495536	     -0.05847617	     -0.00062609	     -0.19967486	     -0.06134412	      0.88279814	     -0.00053416	     -0.21559076	      0.00221241	     -0.00023421	     22.97849006
      2.89617361	     -0.05845451	     -0.00062621	     -0.19965326	     -0.06134142	      0.88279786	     -0.00053392	     -0.21558591	      0.00222240	     -0.00021917	     22.98716105
      2.89784484	     -0.05842358	     -0.00062773	     -0.19962235	     -0.06133769	      0.88279751	     -0.00053359	     -0.21557897	      0.00223516	     -0.00019877	     23.10964198
      2.89951607	     -0.05839121	     -0.00062722	     -0.19959004	     -0.06133395	      0.88279720	     -0.00053324	     -0.21557169	      0.00224712	     -0.00017858	     23.08989143
      2.90068041	     -0.05836807	     -0.00062952	     -0.19956688	     -0.06133132	      0.88279700	     -0.00053298	     -0.21556643	      0.00225459	     -0.00016476	     23.25041727
      2.90184475	     -0.05834431	     -0.00062999	     -0.19954313	     -0.06132870	      0.88279681	     -0.00053271	     -0.21556101	      0.00226172	     -0.00015104	     23.28661076
      2.90362468	     -0.05830703	     -0.00063179	     -0.19950584	     -0.06132466	      0.88279656	     -0.00053229	     -0.21555243	      0.00227149	     -0.00013039	     23.42854439
      2.90509521	     -0.05827530	     -0.00063216	     -0.19947411	     -0.06132132	      0.88279638	     -0.00053192	     -0.21554508	      0.00227871	     -0.00011358	     23.46386336
      2.90656574	     -0.05824284	     -0.00063440	     -0.19944160	     -0.06131796	      0.88279623	     -0.00053154	     -0.21553749	      0.00228489	     -0.00009708	     23.64467559
      2.90803626	     -0.05820952	     -0.00063417	     -0.19940828	     -0.06131460	      0.88279610	     -0.00053115	     -0.21552968	      0.00229045	     -0.00008076	     23.64583652
      2.90935071	     -0.05817942	     -0.00063662	     -0.19937811	     -0.06131158	      0.88279600	     -0.00053079	     -0.21552252	      0.00229446	     -0.00006646	     23.83537984
      2.91066515	     -0.05814889	     -0.00063693	     -0.19934755	     -0.06130856	      0.88279592	     -0.00053041	     -0.21551519	      0.00229801	     -0.00005228	     23.86753431
      2.91197959	     -0.05811800	     -0.00063875	     -0.19931659	     -0.06130554	      0.88279586	     -0.00053003	     -0.21550771	      0.00230079	     -0.00003833	     24.01105601
      2.91365524	     -0.05807782	     -0.00063953	     -0.19927636	     -0.06130168	      0.88279581	     -0.00052953	     -0.21549795	      0.00230359	     -0.00002074	     24.08350081
      2.91498664	     -0.05804547	     -0.00064206	     -0.19924391	     -0.06129862	      0.88279580	     -0.00052912	     -0.21549002	      0.00230493	     -0.00000700	     24.27384307
      2.91631804	     -0.05801267	     -0.00064265	     -0.19921105	     -0.06129555	      0.88279580	     -0.00052869	     -0.21548195	      0.00230585	      0.00000667	     24.31851474
      2.91764943	     -0.05797962	     -0.00064471	     -0.19917790	     -0.06129248	      0.88279581	     -0.00052826	     -0.21547373	      0.00230605	      0.00002019	     24.47118123
      2.91931462	     -0.05793785	     -0.00064566	     -0.19913604	     -0.06128864	      0.88279586	     -0.00052771	     -0.21546328	      0.00230567	      0.00003700	     24.54320164
      2.92062096	     -0.05790485	     -0.00064842	     -0.19910291	     -0.06128562	      0.88279592	     -0.00052727	     -0.21545493	      0.00230459	      0.00005003	     24.73648338
      2.92192730	     -0.05787149	     -0.00064929	     -0.19906946	     -0.06128262	      0.88279599	     -0.00052682	     -0.21544647	      0.00230317	      0.00006305	     24.78676768
      2.92323365	     -0.05783804	     -0.00065145	     -0.19903589	     -0.06127961	      0.88279608	     -0.00052636	     -0.21543790	      0.00230112	      0.00007596	     24.93103483
      2.92496985	     -0.05779360	     -0.00065289	     -0.19899132	     -0.06127562	      0.88279623	     -0.00052574	     -0.21542634	      0.00229774	      0.00009307	     25.01333858
      2.92626310	     -0.05776072	     -0.00065583	     -0.19895829	     -0.06127265	      0.88279636	     -0.00052527	     -0.21541762	      0.00229446	      0.00010568	     25.20156295
      2.92755636	     -0.05772805	     -0.00065701	     -0.19892551	     -0.06126968	      0.88279650	     -0.00052480	     -0.21540883	      0.00229085	      0.00011824	     25.25174755
      2.92913578	     -0.05768884	     -0.00066019	     -0.19888611	     -0.06126607	      0.88279670	     -0.00052420	     -0.21539802	      0.00228564	      0.00013336	     25.44363051
      2.93053955	     -0.05765457	     -0.00066121	     -0.19885171	     -0.06126286	      0.88279690	     -0.00052367	     -0.21538836	      0.00228059	      0.00014667	     25.46542960
      2.93194332	     -0.05762103	     -0.00066468	     -0.19881799	     -0.06125966	      0.88279711	     -0.00052313	     -0.21537869	      0.00227482	      0.00015970	     25.66821795
      2.93334709	     -0.05758805	     -0.00066581	     -0.19878488	     -0.06125647	      0.88279735	     -0.00052258	     -0.21536901	      0.00226878	      0.00017256	     25.67826647
      2.93475086	     -0.05755591	     -0.00066955	     -0.19875253	     -0.06125329	      0.88279760	     -0.00052203	     -0.21535934	      0.00226202	      0.00018502	     25.88884044
      2.93615463	     -0.05752437	     -0.00067066	     -0.19872085	     -0.06125012	      0.88279787	     -0.00052147	     -0.21534970	      0.00225504	      0.00019719	     25.88259438
      2.93755840	     -0.05749367	     -0.00067462	     -0.19868993	     -0.06124696	      0.88279815	     -0.00052091	     -0.21534009	      0.00224734	      0.00020888	     26.10130273
      2.93896217	     -0.05746359	     -0.00067567	     -0.19865970	     -0.06124381	      0.88279845	     -0.00052034	     -0.21533053	      0.00223945	      0.00022022	     26.07620664
      2.94036594	     -0.05743428	     -0.00067991	     -0.19863017	     -0.06124068	      0.88279877	     -0.00051977	     -0.21532103	      0.00223083	      0.00023100	     26.30519891
      2.94176971	     -0.05740573	     -0.00068091	     -0.19860146	     -0.06123755	      0.88279910	     -0.00051920	     -0.21531160	      0.00222205	      0.00024138	     26.25794582
      2.94317348	     -0.05737832	     -0.00068552	     -0.19857381	     -0.06123444	      0.88279945	     -0.00051862	     -0.21530227	      0.00221253	      0.00025111	     26.50140275
      2.94457725	     -0.05735163	     -0.00068643	     -0.19854696	     -0.06123134	      0.88279981	     -0.00051803	     -0.21529303	      0.00220292	      0.00026036	     26.43152052
      2.94582190	     -0.05732882	     -0.00069048	     -0.19852394	     -0.06122860	      0.88280013	     -0.00051752	     -0.21528492	      0.00219378	      0.00026796	     26.62312094
      2.94706656	     -0.05730655	     -0.00069237	     -0.19850150	     -0.06122588	      0.88280047	     -0.00051700	     -0.21527690	      0.00218450	      0.00027512	     26.63865890
      2.94860758	     -0.05727988	     -0.00069631	     -0.19847458	     -0.06122252	      0.88280090	     -0.00051635	     -0.21526708	      0.00217244	      0.00028323	     26.79199967
      2.95014860	     -0.05725411	     -0.00069834	     -0.19844860	     -0.06121918	      0.88280134	     -0.00051570	     -0.21525741	      0.00216007	      0.00029057	     26.78128249
      2.95141409	     -0.05723381	     -0.00070239	     -0.19842807	     -0.06121646	      0.88280172	     -0.00051517	     -0.21524957	      0.00214936	      0.00029590	     26.95965532
      2.95267958	     -0.05721408	     -0.00070446	     -0.19840816	     -0.06121374	      0.88280209	     -0.00051464	     -0.21524183	      0.00213852	      0.00030071	     26.96899005
      2.95422826	     -0.05719088	     -0.00070862	     -0.19838471	     -0.06121044	      0.88280256	     -0.00051399	     -0.21523249	      0.00212472	      0.00030579	     27.12226812
      2.95577695	     -0.05716848	     -0.00071056	     -0.19836209	     -0.06120716	      0.88280304	     -0.00051334	     -0.21522331	      0.00211070	      0.00031008	     27.08823867
      2.95699170	     -0.05715166	     -0.00071464	     -0.19834504	     -0.06120461	      0.88280342	     -0.00051283	     -0.21521621	      0.00209920	      0.00031278	     27.26047631
      2.95820645	     -0.05713532	     -0.00071678	     -0.19832852	     -0.06120206	      0.88280380	     -0.00051233	     -0.21520921	      0.00208762	      0.00031505	     27.26997971
      2.95982090	     -0.05711461	     -0.00072098	     -0.19830753	     -0.06119870	      0.88280431	     -0.00051166	     -0.21520006	      0.00207176	      0.00031731	     27.39970737
      2.96143534	     -0.05709476	     -0.00072308	     -0.19828745	     -0.06119537	      0.88280482	     -0.00051099	     -0.21519107	      0.00205568	      0.00031888	     27.35344676
      2.96260600	     -0.05708111	     -0.00072715	     -0.19827357	     -0.06119297	      0.88280520	     -0.00051051	     -0.21518466	      0.00204357	      0.00031953	     27.51125445
      2.96377667	     -0.05706783	     -0.00072935	     -0.19826011	     -0.06119059	      0.88280557	     -0.00051004	     -0.21517834	      0.00203142	      0.00031992	     27.51710762
      2.96547544	     -0.05704941	     -0.00073365	     -0.19824139	     -0.06118715	      0.88280612	     -0.00050935	     -0.21516931	      0.00201336	      0.00031995	     27.62319009
      2.96691502	     -0.05703446	     -0.00073604	     -0.19822623	     -0.06118427	      0.88280658	     -0.00050877	     -0.21516181	      0.00199787	      0.00031961	     27.60103392
      2.96835460	     -0.05702032	     -0.00074034	     -0.19821182	     -0.06118140	      0.88280704	     -0.00050819	     -0.21515444	      0.00198196	      0.00031886	     27.74413180
      2.96979419	     -0.05700676	     -0.00074216	     -0.19819805	     -0.06117856	      0.88280749	     -0.00050763	     -0.21514719	      0.00196601	      0.00031787	     27.67032728
      2.97123377	     -0.05699409	     -0.00074714	     -0.19818510	     -0.06117574	      0.88280795	     -0.00050706	     -0.21514008	      0.00194957	      0.00031652	     27.87055277
      2.97246429	     -0.05698366	     -0.00074843	     -0.19817450	     -0.06117335	      0.88280834	     -0.00050659	     -0.21513410	      0.00193557	      0.00031529	     27.76426952
      2.97369482	     -0.05697390	     -0.00075185	     -0.19816452	     -0.06117098	      0.88280873	     -0.00050612	     -0.21512821	      0.00192122	      0.00031386	     27.84887592
      2.97525329	     -0.05696219	     -0.00075472	     -0.19815255	     -0.06116800	      0.88280921	     -0.00050553	     -0.21512090	      0.00190294	      0.00031193	     27.82975477
      2.97681176	     -0.05695135	     -0.00075949	     -0.19814142	     -0.06116505	      0.88280970	     -0.00050494	     -0.21511374	      0.00188424	      0.00030981	     27.98921111
      2.97804524	     -0.05694313	     -0.00076080	     -0.19813302	     -0.06116273	      0.88281008	     -0.00050449	     -0.21510819	      0.00186948	      0.00030811	     27.88380176
      2.97927872	     -0.05693550	     -0.00076405	     -0.19812518	     -0.06116043	      0.88281046	     -0.00050404	     -0.21510273	      0.00185438	      0.00030632	     27.95684932
      2.98086299	     -0.05692629	     -0.00076678	     -0.19811572	     -0.06115751	      0.88281094	     -0.00050348	     -0.21509586	      0.00183489	      0.00030400	     27.92596908
      2.98244727	     -0.05691792	     -0.00077167	     -0.19810706	     -0.06115462	      0.88281142	     -0.00050292	     -0.21508915	      0.00181502	      0.00030157	     28.09436975
      2.98362812	     -0.05691198	     -0.00077275	     -0.19810095	     -0.06115249	      0.88281178	     -0.00050252	     -0.21508425	      0.00180028	      0.00029982	     27.96795288
      2.98480898	     -0.05690656	     -0.00077572	     -0.19809533	     -0.06115037	      0.88281213	     -0.00050212	     -0.21507944	      0.00178529	      0.00029802	     28.02016708
      2.98647595	     -0.05689950	     -0.00077871	     -0.19808800	     -0.06114741	      0.88281262	     -0.00050157	     -0.21507280	      0.00176402	      0.00029555	     27.99046016
      2.98791068	     -0.05689397	     -0.00078260	     -0.19808221	     -0.06114489	      0.88281305	     -0.00050111	     -0.21506722	      0.00174543	      0.00029344	     28.07738517
      2.98934541	     -0.05688862	     -0.00078460	     -0.19807665	     -0.06114240	      0.88281347	     -0.00050066	     -0.21506177	      0.00172685	      0.00029146	     27.98718164
      2.99078014	     -0.05688428	     -0.00078909	     -0.19807204	     -0.06113994	      0.88281388	     -0.00050022	     -0.21505647	      0.00170792	      0.00028948	     28.11594292
      2.99221487	     -0.05688020	     -0.00079035	     -0.19806776	     -0.06113750	      0.88281430	     -0.00049979	     -0.21505132	      0.00168912	      0.00028765	     27.96537754
      2.99344643	     -0.05687725	     -0.00079434	     -0.19806458	     -0.06113543	      0.88281465	     -0.00049943	     -0.21504700	      0.00167267	      0.00028602	     28.08251194
      2.99467800	     -0.05687440	     -0.00079616	     -0.19806155	     -0.06113338	      0.88281500	     -0.00049909	     -0.21504278	      0.00165636	      0.00028445	     28.01875379
      2.99623036	     -0.05687135	     -0.00079987	     -0.19805824	     -0.06113083	      0.88281544	     -0.00049866	     -0.21503759	      0.00163563	      0.00028239	     28.07400145
      2.99778272	     -0.05686872	     -0.00080152	     -0.19805539	     -0.06112830	      0.88281588	     -0.00049825	     -0.21503254	      0.00161500	      0.00028030	     27.95486871
      2.99902016	     -0.05686729	     -0.00080519	     -0.19805374	     -0.06112631	      0.88281622	     -0.00049794	     -0.21502862	      0.00159834	      0.00027848	     28.05732920
      3.00025761	     -0.05686612	     -0.00080685	     -0.19805239	     -0.06112435	      0.88281657	     -0.00049764	     -0.21502479	      0.00158180	      0.00027660	     27.98754042
      3.00183328	     -0.05686547	     -0.00081036	     -0.19805148	     -0.06112187	      0.88281700	     -0.00049726	     -0.21502004	      0.00156058	      0.00027397	     28.03254950
      3.00340895	     -0.05686553	     -0.00081154	     -0.19805134	     -0.06111943	      0.88281743	     -0.00049691	     -0.21501545	      0.00153951	      0.00027109	     27.88179327
      3.00459778	     -0.05686653	     -0.00081491	     -0.19805213	     -0.06111761	      0.88281775	     -0.00049666	     -0.21501210	      0.00152341	      0.00026857	     27.97871097
      3.00578661	     -0.05686795	     -0.00081633	     -0.19805339	     -0.06111581	      0.88281807	     -0.00049642	     -0.21500886	      0.00150749	      0.00026581	     27.91075959
      3.00743943	     -0.05687124	     -0.00081958	     -0.19805643	     -0.06111333	      0.88281851	     -0.00049610	     -0.21500453	      0.00148536	      0.00026138	     27.93378649
      3.00909224	     -0.05687580	     -0.00082075	     -0.19806079	     -0.06111090	      0.88281893	     -0.00049580	     -0.21500043	      0.00146353	      0.00025630	     27.76906674
      3.01023203	     -0.05688044	     -0.00082419	     -0.19806523	     -0.06110924	      0.88281922	     -0.00049561	     -0.21499776	      0.00144835	      0.00025227	     27.86764512
      3.01137182	     -0.05688598	     -0.00082579	     -0.19807062	     -0.06110760	      0.88281951	     -0.00049542	     -0.21499522	      0.00143339	      0.00024788	     27.80290987
      3.01313561	     -0.05689703	     -0.00082922	     -0.19808140	     -0.06110509	      0.88281994	     -0.00049516	     -0.21499162	      0.00141038	      0.00024016	     27.79398680
      3.01458733	     -0.05690833	     -0.00083087	     -0.19809251	     -0.06110305	      0.88282028	     -0.00049497	     -0.21498898	      0.00139179	      0.00023288	     27.67615728
      3.01603905	     -0.05692228	     -0.00083442	     -0.19810624	     -0.06110105	      0.88282061	     -0.00049479	     -0.21498667	      0.00137340	      0.00022455	     27.73980561
      3.01749076	     -0.05693829	     -0.00083552	     -0.19812209	     -0.06109907	      0.88282093	     -0.00049464	     -0.21498474	      0.00135563	      0.00021517	     27.56171360
      3.01878914	     -0.05695462	     -0.00083918	     -0.19813821	     -0.06109732	      0.88282121	     -0.00049451	     -0.21498333	      0.00133994	      0.00020571	     27.65558396
      3.02008753	     -0.05697205	     -0.00084056	     -0.19815548	     -0.06109559	      0.88282147	     -0.00049440	     -0.21498224	      0.00132486	      0.00019532	     27.52901706
      3.02138591	     -0.05699118	     -0.00084336	     -0.19817444	     -0.06109388	      0.88282171	     -0.00049431	     -0.21498147	      0.00131011	      0.00018389	     27.54547237
      3.02304718	     -0.05701770	     -0.00084532	     -0.19820078	     -0.06109171	      0.88282201	     -0.00049421	     -0.21498096	      0.00129209	      0.00016785	     27.41347212
      3.02437118	     -0.05704058	     -0.00084876	     -0.19822348	     -0.06109001	      0.88282222	     -0.00049414	     -0.21498095	      0.00127820	      0.00015387	     27.48686380
      3.02569518	     -0.05706416	     -0.00085009	     -0.19824693	     -0.06108833	      0.88282241	     -0.00049410	     -0.21498127	      0.00126502	      0.00013899	     27.36155068
      3.02701917	     -0.05708910	     -0.00085279	     -0.19827172	     -0.06108666	      0.88282259	     -0.00049407	     -0.21498192	      0.00125230	      0.00012319	     27.37674333
      3.02866336	     -0.05712103	     -0.00085416	     -0.19830352	     -0.06108462	      0.88282277	     -0.00049405	     -0.21498317	      0.00123747	      0.00010245	     27.23408973
      3.02997009	     -0.05714787	     -0.00085713	     -0.19833022	     -0.06108301	      0.88282290	     -0.00049405	     -0.21498450	      0.00122623	      0.00008506	     27.29941615
      3.03127683	     -0.05717504	     -0.00085793	     -0.19835731	     -0.06108141	      0.88282299	     -0.00049407	     -0.21498613	      0.00121579	      0.00006703	     27.18017498
      3.03258356	     -0.05720290	     -0.00085985	     -0.19838506	     -0.06107983	      0.88282307	     -0.00049410	     -0.21498803	      0.00120590	      0.00004836	     27.18172006
      3.03429119	     -0.05723926	     -0.00086037	     -0.19842135	     -0.06107778	      0.88282313	     -0.00049417	     -0.21499089	      0.00119409	      0.00002322	     27.04768736
      3.03559346	     -0.05726776	     -0.00086247	     -0.19844976	     -0.06107623	      0.88282315	     -0.00049424	     -0.21499332	      0.00118570	      0.00000350	     27.10215237
      3.03689573	     -0.05729595	     -0.00086240	     -0.19847792	     -0.06107469	      0.88282314	     -0.00049432	     -0.21499596	      0.00117812	     -0.00001652	     26.99075996
      3.03819801	     -0.05732461	     -0.00086342	     -0.19850653	     -0.06107316	      0.88282311	     -0.00049442	     -0.21499878	      0.00117113	     -0.00003683	     26.98723750
      3.03995100	     -0.05736257	     -0.00086296	     -0.19854448	     -0.06107112	      0.88282302	     -0.00049458	     -0.21500285	      0.00116293	     -0.00006438	     26.86124242
      3.04124398	     -0.05739140	     -0.00086444	     -0.19857326	     -0.06106962	      0.88282292	     -0.00049471	     -0.21500602	      0.00115754	     -0.00008481	     26.91389833
      3.04253697	     -0.05741988	     -0.00086393	     -0.19860176	     -0.06106812	      0.88282280	     -0.00049486	     -0.21500933	      0.00115292	     -0.00010514	     26.81723932
      3.04412604	     -0.05745570	     -0.00086501	     -0.19863756	     -0.06106629	      0.88282261	     -0.00049507	     -0.21501359	      0.00114799	     -0.00012997	     26.84483974
      3.04554034	     -0.05748699	     -0.00086385	     -0.19866888	     -0.06106467	      0.88282241	     -0.00049527	     -0.21501753	      0.00114450	     -0.00015170	     26.71467924
      3.04695464	     -0.05751972	     -0.00086518	     -0.19870161	     -0.06106306	      0.88282218	     -0.00049549	     -0.21502162	      0.00114152	     -0.00017308	     26.77609577
      3.04836894	     -0.05755186	     -0.00086367	     -0.19873381	     -0.06106144	      0.88282192	     -0.00049573	     -0.21502587	      0.00113937	     -0.00019394	     26.64282475
      3.04978324	     -0.05758532	     -0.00086491	     -0.19876728	     -0.06105983	      0.88282163	     -0.00049598	     -0.21503025	      0.00113770	     -0.00021432	     26.72005895
      3.05119755	     -0.05761718	     -0.00086288	     -0.19879922	     -0.06105822	      0.88282132	     -0.00049626	     -0.21503478	      0.00113688	     -0.00023405	     26.58854253
      3.05261185	     -0.05765023	     -0.00086388	     -0.19883229	     -0.06105662	      0.88282097	     -0.00049655	     -0.21503941	      0.00113651	     -0.00025320	     26.67905611
      3.05402615	     -0.05768154	     -0.00086130	     -0.19886373	     -0.06105501	      0.88282060	     -0.00049686	     -0.21504414	      0.00113702	     -0.00027160	     26.54499229
      3.05544045	     -0.05771466	     -0.00086214	     -0.19889689	     -0.06105340	      0.88282020	     -0.00049719	     -0.21504896	      0.00113799	     -0.00028935	     26.64551789
      3.05685475	     -0.05774584	     -0.00085911	     -0.19892821	     -0.06105179	      0.88281978	     -0.00049753	     -0.21505388	      0.00113990	     -0.00030630	     26.51097255
      3.05826906	     -0.05777912	     -0.00085983	     -0.19896156	     -0.06105018	      0.88281934	     -0.00049790	     -0.21505887	      0.00114232	     -0.00032257	     26.62045397
      3.05968336	     -0.05780988	     -0.00085621	     -0.19899248	     -0.06104856	      0.88281887	     -0.00049828	     -0.21506396	      0.00114572	     -0.00033797	     26.48517353
      3.06109766	     -0.05784250	     -0.00085660	     -0.19902519	     -0.06104694	      0.88281838	     -0.00049867	     -0.21506909	      0.00114966	     -0.00035265	     26.59997184
      3.06251196	     -0.05787177	     -0.00085242	     -0.19905466	     -0.06104531	      0.88281787	     -0.00049909	     -0.21507429	      0.00115464	     -0.00036642	     26.46314319
      3.06392627	     -0.05790348	     -0.00085261	     -0.19908648	     -0.06104367	      0.88281735	     -0.00049952	     -0.21507948	      0.00116018	     -0.00037945	     26.57986304
      3.06519889	     -0.05792909	     -0.00084885	     -0.19911229	     -0.06104219	      0.88281686	     -0.00049992	     -0.21508419	      0.00116607	     -0.00039040	     26.46481643
      3.06647151	     -0.05795657	     -0.00084775	     -0.19913992	     -0.06104070	      0.88281635	     -0.00050033	     -0.21508890	      0.00117248	     -0.00040073	     26.49862643
      3.06802073	     -0.05798850	     -0.00084441	     -0.19917207	     -0.06103888	      0.88281572	     -0.00050085	     -0.21509468	      0.00118127	     -0.00041236	     26.44214433
      3.06956995	     -0.05802147	     -0.00084331	     -0.19920522	     -0.06103704	      0.88281508	     -0.00050140	     -0.21510046	      0.00119095	     -0.00042305	     26.50683866
      3.07087607	     -0.05804610	     -0.00083930	     -0.19923009	     -0.06103548	      0.88281452	     -0.00050186	     -0.21510534	      0.00120001	     -0.00043126	     26.40858729
      3.07218218	     -0.05807219	     -0.00083773	     -0.19925637	     -0.06103391	      0.88281395	     -0.00050235	     -0.21511019	      0.00120966	     -0.00043884	     26.43201704
      3.07348830	     -0.05809641	     -0.00083449	     -0.19928082	     -0.06103232	      0.88281337	     -0.00050285	     -0.21511502	      0.00122005	     -0.00044575	     26.38483179
      3.07524790	     -0.05812965	     -0.00083182	     -0.19931435	     -0.06103016	      0.88281258	     -0.00050353	     -0.21512146	      0.00123507	     -0.00045414	     26.40656866
      3.07657333	     -0.05815102	     -0.00082753	     -0.19933600	     -0.06102851	      0.88281197	     -0.00050407	     -0.21512625	      0.00124728	     -0.00045975	     26.32623574
      3.07789875	     -0.05817406	     -0.00082562	     -0.19935927	     -0.06102685	      0.88281136	     -0.00050462	     -0.21513096	      0.00126007	     -0.00046482	     26.33475776
      3.07922417	     -0.05819520	     -0.00082213	     -0.19938067	     -0.06102517	      0.88281074	     -0.00050517	     -0.21513562	      0.00127356	     -0.00046934	     26.28800794
      3.08097941	     -0.05822492	     -0.00081960	     -0.19941071	     -0.06102292	      0.88280991	     -0.00050593	     -0.21514167	      0.00129234	     -0.00047457	     26.30016332
      3.08228472	     -0.05824436	     -0.00081532	     -0.19943045	     -0.06102123	      0.88280929	     -0.00050651	     -0.21514613	      0.00130707	     -0.00047792	     26.22168134
      3.08359002	     -0.05826617	     -0.00081342	     -0.19945251	     -0.06101951	      0.88280867	     -0.00050710	     -0.21515051	      0.00132230	     -0.00048088	     26.21630947
      3.08519494	     -0.05828981	     -0.00080880	     -0.19947651	     -0.06101737	      0.88280789	     -0.00050784	     -0.21515584	      0.00134183	     -0.00048396	     26.15707887
      3.08662612	     -0.05831283	     -0.00080704	     -0.19949981	     -0.06101544	      0.88280720	     -0.00050851	     -0.21516048	      0.00135986	     -0.00048625	     26.15992762
      3.08805730	     -0.05833108	     -0.00080197	     -0.19951843	     -0.06101348	      0.88280650	     -0.00050919	     -0.21516503	      0.00137857	     -0.00048807	     26.09346467
      3.08948848	     -0.05835182	     -0.00080012	     -0.19953946	     -0.06101149	      0.88280580	     -0.00050989	     -0.21516942	      0.00139778	     -0.00048944	     26.09258688
      3.09091966	     -0.05836641	     -0.00079436	     -0.19955444	     -0.06100948	      0.88280510	     -0.00051059	     -0.21517365	      0.00141758	     -0.00049031	     26.02365620
      3.09235083	     -0.05838464	     -0.00079235	     -0.19957299	     -0.06100743	      0.88280440	     -0.00051131	     -0.21517766	      0.00143775	     -0.00049069	     26.01179453
      3.09378201	     -0.05839648	     -0.00078598	     -0.19958524	     -0.06100536	      0.88280370	     -0.00051203	     -0.21518149	      0.00145843	     -0.00049057	     25.94296971
      3.09521319	     -0.05841286	     -0.00078403	     -0.19960194	     -0.06100326	      0.88280299	     -0.00051277	     -0.21518507	      0.00147943	     -0.00048999	     25.92962161
      3.09664437	     -0.05842167	     -0.00077710	     -0.19961118	     -0.06100113	      0.88280229	     -0.00051351	     -0.21518846	      0.00150087	     -0.00048888	     25.86453715
      3.09807555	     -0.05843566	     -0.00077519	     -0.19962549	     -0.06099896	      0.88280159	     -0.00051426	     -0.21519156	      0.00152256	     -0.00048730	     25.84731064
      3.09934533	     -0.05844104	     -0.00076897	     -0.19963127	     -0.06099702	      0.88280098	     -0.00051493	     -0.21519413	      0.00154209	     -0.00048545	     25.78176403
      3.10061511	     -0.05844920	     -0.00076565	     -0.19963975	     -0.06099505	      0.88280036	     -0.00051561	     -0.21519646	      0.00156175	     -0.00048321	     25.74911380
      3.10218751	     -0.05845428	     -0.00075927	     -0.19964529	     -0.06099257	      0.88279960	     -0.00051646	     -0.21519904	      0.00158633	     -0.00047988	     25.70309726
      3.10375991	     -0.05846032	     -0.00075544	     -0.19965174	     -0.06099006	      0.88279885	     -0.00051731	     -0.21520119	      0.00161109	     -0.00047590	     25.67976188
      3.10505622	     -0.05845895	     -0.00074892	     -0.19965078	     -0.06098796	      0.88279824	     -0.00051802	     -0.21520265	      0.00163167	     -0.00047210	     25.62913406
      3.10635254	     -0.05845985	     -0.00074518	     -0.19965203	     -0.06098583	      0.88279763	     -0.00051874	     -0.21520377	      0.00165229	     -0.00046782	     25.59927954
      3.10793037	     -0.05845575	     -0.00073833	     -0.19964840	     -0.06098320	      0.88279690	     -0.00051962	     -0.21520470	      0.00167745	     -0.00046192	     25.55690263
      3.10950821	     -0.05845364	     -0.00073460	     -0.19964669	     -0.06098053	      0.88279617	     -0.00052050	     -0.21520510	      0.00170256	     -0.00045527	     25.54042195
      3.11075514	     -0.05844553	     -0.00072813	     -0.19963898	     -0.06097840	      0.88279561	     -0.00052120	     -0.21520508	      0.00172240	     -0.00044945	     25.48726049
      3.11200208	     -0.05843978	     -0.00072441	     -0.19963356	     -0.06097624	      0.88279505	     -0.00052190	     -0.21520471	      0.00174215	     -0.00044314	     25.46114542
      3.11364419	     -0.05842737	     -0.00071764	     -0.19962162	     -0.06097336	      0.88279433	     -0.00052284	     -0.21520373	      0.00176802	     -0.00043407	     25.41976776
      3.11528631	     -0.05841662	     -0.00071385	     -0.19961128	     -0.06097043	      0.88279363	     -0.00052377	     -0.21520215	      0.00179363	     -0.00042415	     25.41237644
      3.11649058	     -0.05840275	     -0.00070762	     -0.19959778	     -0.06096826	      0.88279312	     -0.00052446	     -0.21520064	      0.00181226	     -0.00041635	     25.35273850
      3.11769484	     -0.05839143	     -0.00070406	     -0.19958676	     -0.06096607	      0.88279262	     -0.00052515	     -0.21519881	      0.00183067	     -0.00040813	     25.33062597
      3.11941724	     -0.05837133	     -0.00069745	     -0.19956713	     -0.06096289	      0.88279193	     -0.00052614	     -0.21519569	      0.00185668	     -0.00039569	     25.28872756
      3.12088634	     -0.05835491	     -0.00069367	     -0.19955106	     -0.06096015	      0.88279136	     -0.00052699	     -0.21519253	      0.00187847	     -0.00038449	     25.27477654
      3.12235544	     -0.05833338	     -0.00068725	     -0.19952994	     -0.06095737	      0.88279080	     -0.00052784	     -0.21518897	      0.00189993	     -0.00037279	     25.23142273
      3.12382454	     -0.05831462	     -0.00068428	     -0.19951150	     -0.06095457	      0.88279026	     -0.00052869	     -0.21518494	      0.00192092	     -0.00036066	     25.23597285
      3.12529364	     -0.05828888	     -0.00067703	     -0.19948618	     -0.06095173	      0.88278974	     -0.00052954	     -0.21518051	      0.00194154	     -0.00034812	     25.18382983
      3.12655656	     -0.05827069	     -0.00067487	     -0.19946824	     -0.06094927	      0.88278931	     -0.00053027	     -0.21517634	      0.00195882	     -0.00033710	     25.18569980
      3.12781947	     -0.05824790	     -0.00066984	     -0.19944577	     -0.06094678	      0.88278889	     -0.00053101	     -0.21517188	      0.00197580	     -0.00032586	     25.15234979
      3.12940347	     -0.05822051	     -0.00066562	     -0.19941872	     -0.06094364	      0.88278839	     -0.00053192	     -0.21516585	      0.00199652	     -0.00031153	     25.15173360
      3.13098747	     -0.05818852	     -0.00065869	     -0.19938713	     -0.06094046	      0.88278790	     -0.00053283	     -0.21515938	      0.00201670	     -0.00029697	     25.10971377
      3.13224948	     -0.05816576	     -0.00065645	     -0.19936460	     -0.06093790	      0.88278754	     -0.00053356	     -0.21515389	      0.00203225	     -0.00028531	     25.12553251
      3.13351150	     -0.05813907	     -0.00065154	     -0.19933821	     -0.06093533	      0.88278718	     -0.00053429	     -0.21514814	      0.00204745	     -0.00027359	     25.09585382
      3.13512183	     -0.05810604	     -0.00064729	     -0.19930549	     -0.06093202	      0.88278676	     -0.00053521	     -0.21514041	      0.00206616	     -0.00025862	     25.10854162
      3.13673216	     -0.05806884	     -0.00064018	     -0.19926867	     -0.06092867	      0.88278635	     -0.00053612	     -0.21513227	      0.00208421	     -0.00024366	     25.06323706
      3.13793692	     -0.05804398	     -0.00063832	     -0.19924399	     -0.06092616	      0.88278606	     -0.00053681	     -0.21512591	      0.00209712	     -0.00023256	     25.09366553
      3.13914168	     -0.05801610	     -0.00063397	     -0.19921636	     -0.06092362	      0.88278579	     -0.00053748	     -0.21511936	      0.00210969	     -0.00022154	     25.07229749
      3.14083539	     -0.05797748	     -0.00062949	     -0.19917804	     -0.06092003	      0.88278543	     -0.00053843	     -0.21510980	      0.00212661	     -0.00020627	     25.09620928
[truncated: 251,516 more chars]
