# Supplementary material for: A Neural Controller Model Considering the Vestibulospinal Tract in Human Postural Control
Source: Front Comput Neurosci. 2022 Feb 25;16:785099. doi: 10.3389/fncom.2022.785099 (PMC8913724; doi:10.3389/fncom.2022.785099)
Supplement: Supplementary file 8 [file Data_Sheet_3.zip › SimulationResults/VST+/3.947/opt_7/jiang_CoPpositon_pos.sto]

CoP
version=1
nRows=3480
nColumns=11
inDegrees=no

This file contains CoP trajectory (of origin) and orientations.

Units are S.I. units (seconds, meters, Newtons, ...)
Angles are in degrees.

endheader
time	cop-x	cop-z	cop-x-calcn-r	com-x	com-y	com-z	com-x-calcn-r	com-x-vel	com-y-vel	s_torques
      0.00061851	     -0.05969607	     -0.00092191	     -0.20088054	     -0.06407170	      0.88305628	     -0.00072912	     -0.21842175	     -0.00000500	      0.00007560	     21.73064222
      0.00123702	     -0.05887822	     -0.00084879	     -0.20006415	     -0.06407171	      0.88305636	     -0.00072911	     -0.21839507	     -0.00002565	      0.00016161	     18.97794510
      0.00225861	     -0.05812736	     -0.00079272	     -0.19931392	     -0.06407177	      0.88305660	     -0.00072906	     -0.21833641	     -0.00009399	      0.00031338	     15.74804073
      0.00357377	     -0.05782167	     -0.00078160	     -0.19900717	     -0.06407198	      0.88305714	     -0.00072898	     -0.21825993	     -0.00022289	      0.00050366	     15.87595012
      0.00594047	     -0.05800131	     -0.00081332	     -0.19918334	     -0.06407282	      0.88305867	     -0.00072877	     -0.21816260	     -0.00048759	      0.00077650	     14.77272181
      0.00700682	     -0.05811867	     -0.00082655	     -0.19929921	     -0.06407340	      0.88305955	     -0.00072866	     -0.21813689	     -0.00060348	      0.00086259	     13.63660539
      0.00830638	     -0.05822345	     -0.00083534	     -0.19940244	     -0.06407427	      0.88306072	     -0.00072850	     -0.21811600	     -0.00073687	      0.00093869	     12.53954950
      0.01042165	     -0.05828205	     -0.00083748	     -0.19945899	     -0.06407605	      0.88306279	     -0.00072822	     -0.21809639	     -0.00093918	      0.00100538	     11.59827516
      0.01159511	     -0.05827459	     -0.00083364	     -0.19945056	     -0.06407721	      0.88306398	     -0.00072804	     -0.21808930	     -0.00104574	      0.00101779	     11.23767035
      0.01276857	     -0.05825136	     -0.00082999	     -0.19942639	     -0.06407850	      0.88306517	     -0.00072786	     -0.21808340	     -0.00115004	      0.00101600	     11.07035199
      0.01466149	     -0.05820433	     -0.00082359	     -0.19937787	     -0.06408083	      0.88306708	     -0.00072755	     -0.21807512	     -0.00131496	      0.00098839	     10.90515152
      0.01609620	     -0.05816984	     -0.00082065	     -0.19934222	     -0.06408281	      0.88306847	     -0.00072730	     -0.21806949	     -0.00143836	      0.00095027	     10.88712251
      0.01753091	     -0.05814254	     -0.00081810	     -0.19931377	     -0.06408496	      0.88306980	     -0.00072705	     -0.21806439	     -0.00156038	      0.00089935	     10.87073543
      0.01896563	     -0.05812122	     -0.00081840	     -0.19929123	     -0.06408728	      0.88307104	     -0.00072678	     -0.21805990	     -0.00168141	      0.00083672	     10.91372121
      0.02040034	     -0.05810820	     -0.00081890	     -0.19927701	     -0.06408978	      0.88307219	     -0.00072651	     -0.21805607	     -0.00180094	      0.00076337	     10.94713870
      0.02183505	     -0.05810067	     -0.00082232	     -0.19926822	     -0.06409245	      0.88307323	     -0.00072624	     -0.21805297	     -0.00191921	      0.00068004	     11.00048580
      0.02326977	     -0.05810062	     -0.00082533	     -0.19926694	     -0.06409529	      0.88307414	     -0.00072597	     -0.21805063	     -0.00203558	      0.00058752	     11.04053429
      0.02470448	     -0.05810513	     -0.00083070	     -0.19927019	     -0.06409829	      0.88307491	     -0.00072569	     -0.21804908	     -0.00215026	      0.00048633	     11.07719084
      0.02613919	     -0.05811635	     -0.00083509	     -0.19928018	     -0.06410146	      0.88307553	     -0.00072541	     -0.21804832	     -0.00226256	      0.00037734	     11.10759366
      0.02757390	     -0.05813132	     -0.00084153	     -0.19929391	     -0.06410478	      0.88307599	     -0.00072513	     -0.21804841	     -0.00237269	      0.00026132	     11.13645078
      0.02900862	     -0.05815222	     -0.00084650	     -0.19931362	     -0.06410826	      0.88307628	     -0.00072485	     -0.21804934	     -0.00247994	      0.00013945	     11.17105796
      0.03044333	     -0.05817599	     -0.00085327	     -0.19933619	     -0.06411190	      0.88307639	     -0.00072456	     -0.21805117	     -0.00258453	      0.00001279	     11.22859802
      0.03187804	     -0.05820474	     -0.00085818	     -0.19936381	     -0.06411568	      0.88307631	     -0.00072428	     -0.21805390	     -0.00268571	     -0.00011718	     11.30055179
      0.03331276	     -0.05823535	     -0.00086453	     -0.19939329	     -0.06411960	      0.88307605	     -0.00072399	     -0.21805758	     -0.00278372	     -0.00024920	     11.43426851
      0.03474747	     -0.05826987	     -0.00086874	     -0.19942675	     -0.06412367	      0.88307560	     -0.00072370	     -0.21806219	     -0.00287784	     -0.00038166	     11.58028667
      0.03618218	     -0.05830520	     -0.00087422	     -0.19946105	     -0.06412786	      0.88307496	     -0.00072340	     -0.21806776	     -0.00296830	     -0.00051322	     11.83292209
      0.03761689	     -0.05834338	     -0.00087742	     -0.19949826	     -0.06413218	      0.88307413	     -0.00072310	     -0.21807427	     -0.00305443	     -0.00064226	     12.08193295
      0.03905161	     -0.05838140	     -0.00088183	     -0.19953534	     -0.06413662	      0.88307311	     -0.00072279	     -0.21808172	     -0.00313651	     -0.00076747	     12.48109421
      0.04048632	     -0.05842130	     -0.00088398	     -0.19957438	     -0.06414118	      0.88307193	     -0.00072248	     -0.21809008	     -0.00321392	     -0.00088736	     12.84763158
      0.04192103	     -0.05845979	     -0.00088729	     -0.19961204	     -0.06414584	      0.88307057	     -0.00072216	     -0.21809933	     -0.00328700	     -0.00100078	     13.40320065
      0.04335575	     -0.05849755	     -0.00088843	     -0.19964905	     -0.06415061	      0.88306906	     -0.00072183	     -0.21810937	     -0.00335525	     -0.00110642	     13.88312639
      0.04479046	     -0.05853256	     -0.00089083	     -0.19968333	     -0.06415547	      0.88306740	     -0.00072150	     -0.21812012	     -0.00341913	     -0.00120344	     14.57690696
      0.04622517	     -0.05856794	     -0.00089121	     -0.19971807	     -0.06416042	      0.88306561	     -0.00072116	     -0.21813152	     -0.00347823	     -0.00129094	     15.14309626
      0.04765988	     -0.05860152	     -0.00089303	     -0.19975103	     -0.06416545	      0.88306370	     -0.00072082	     -0.21814354	     -0.00353304	     -0.00136843	     15.94749059
      0.04909460	     -0.05863524	     -0.00089320	     -0.19978421	     -0.06417055	      0.88306169	     -0.00072047	     -0.21815611	     -0.00358317	     -0.00143519	     16.57196191
      0.05052931	     -0.05866569	     -0.00089515	     -0.19981412	     -0.06417573	      0.88305959	     -0.00072011	     -0.21816917	     -0.00362929	     -0.00149090	     17.43456768
      0.05196402	     -0.05869393	     -0.00089547	     -0.19984191	     -0.06418096	      0.88305742	     -0.00071975	     -0.21818258	     -0.00367119	     -0.00153519	     18.06522728
      0.05339874	     -0.05871845	     -0.00089735	     -0.19986599	     -0.06418626	      0.88305519	     -0.00071938	     -0.21819623	     -0.00370962	     -0.00156809	     18.93598287
      0.05483345	     -0.05874233	     -0.00089755	     -0.19988950	     -0.06419161	      0.88305292	     -0.00071901	     -0.21821006	     -0.00374447	     -0.00158959	     19.52665026
      0.05626816	     -0.05876260	     -0.00089937	     -0.19990940	     -0.06419700	      0.88305063	     -0.00071863	     -0.21822400	     -0.00377651	     -0.00159993	     20.35162834
      0.05770287	     -0.05878145	     -0.00089954	     -0.19992796	     -0.06420244	      0.88304834	     -0.00071825	     -0.21823796	     -0.00380567	     -0.00159926	     20.85876865
      0.05913759	     -0.05879695	     -0.00090140	     -0.19994316	     -0.06420792	      0.88304605	     -0.00071786	     -0.21825187	     -0.00383282	     -0.00158801	     21.58268019
      0.06057230	     -0.05881147	     -0.00090132	     -0.19995744	     -0.06421344	      0.88304378	     -0.00071747	     -0.21826565	     -0.00385793	     -0.00156653	     21.96362239
      0.06200701	     -0.05882237	     -0.00090281	     -0.19996809	     -0.06421899	      0.88304156	     -0.00071707	     -0.21827925	     -0.00388185	     -0.00153543	     22.54857327
      0.06344173	     -0.05883208	     -0.00090236	     -0.19997761	     -0.06422458	      0.88303938	     -0.00071666	     -0.21829259	     -0.00390460	     -0.00149533	     22.78539805
      0.06487644	     -0.05883815	     -0.00090378	     -0.19998347	     -0.06423019	      0.88303727	     -0.00071626	     -0.21830562	     -0.00392696	     -0.00144700	     23.21868825
      0.06631115	     -0.05884292	     -0.00090319	     -0.19998808	     -0.06423584	      0.88303523	     -0.00071584	     -0.21831826	     -0.00394891	     -0.00139122	     23.30848134
      0.06774586	     -0.05884399	     -0.00090444	     -0.19998895	     -0.06424153	      0.88303328	     -0.00071542	     -0.21833048	     -0.00397117	     -0.00132889	     23.60095401
      0.06918058	     -0.05884366	     -0.00090335	     -0.19998848	     -0.06424724	      0.88303142	     -0.00071500	     -0.21834221	     -0.00399368	     -0.00126097	     23.56331332
      0.07061529	     -0.05883989	     -0.00090413	     -0.19998453	     -0.06425299	      0.88302967	     -0.00071457	     -0.21835344	     -0.00401706	     -0.00118842	     23.74113770
      0.07205000	     -0.05883534	     -0.00090250	     -0.19997984	     -0.06425877	      0.88302802	     -0.00071413	     -0.21836415	     -0.00404119	     -0.00111232	     23.60804333
      0.07348472	     -0.05882744	     -0.00090304	     -0.19997176	     -0.06426458	      0.88302648	     -0.00071370	     -0.21837434	     -0.00406659	     -0.00103355	     23.70340327
      0.07491943	     -0.05881861	     -0.00090084	     -0.19996278	     -0.06427044	      0.88302505	     -0.00071325	     -0.21838398	     -0.00409311	     -0.00095314	     23.48916324
      0.07635414	     -0.05880652	     -0.00090103	     -0.19995049	     -0.06427633	      0.88302374	     -0.00071280	     -0.21839308	     -0.00412122	     -0.00087188	     23.52740208
      0.07778885	     -0.05879387	     -0.00089833	     -0.19993768	     -0.06428226	      0.88302255	     -0.00071235	     -0.21840163	     -0.00415073	     -0.00079078	     23.25871459
      0.07922357	     -0.05877822	     -0.00089841	     -0.19992180	     -0.06428824	      0.88302147	     -0.00071189	     -0.21840965	     -0.00418203	     -0.00071052	     23.27023129
      0.08065828	     -0.05876308	     -0.00089571	     -0.19990648	     -0.06429426	      0.88302051	     -0.00071143	     -0.21841714	     -0.00421508	     -0.00063199	     23.15793685
      0.08209299	     -0.05875273	     -0.00089757	     -0.19989581	     -0.06430034	      0.88301966	     -0.00071096	     -0.21842423	     -0.00425246	     -0.00055582	     23.43781464
      0.08338261	     -0.05876572	     -0.00089864	     -0.19990844	     -0.06430585	      0.88301898	     -0.00071054	     -0.21843073	     -0.00429322	     -0.00049071	     23.38086152
      0.08467223	     -0.05881225	     -0.00090333	     -0.19995446	     -0.06431141	      0.88301839	     -0.00071012	     -0.21843830	     -0.00434257	     -0.00043066	     23.52957640
      0.08623160	     -0.05891192	     -0.00090752	     -0.20005345	     -0.06431824	      0.88301777	     -0.00070960	     -0.21845025	     -0.00441197	     -0.00036801	     23.72360557
      0.08779097	     -0.05903809	     -0.00091086	     -0.20017889	     -0.06432518	      0.88301723	     -0.00070907	     -0.21846605	     -0.00448790	     -0.00031902	     24.26367958
      0.08910984	     -0.05914763	     -0.00090834	     -0.20028792	     -0.06433114	      0.88301683	     -0.00070862	     -0.21848230	     -0.00455361	     -0.00028926	     24.54614326
      0.09042871	     -0.05924644	     -0.00090477	     -0.20038626	     -0.06433719	      0.88301647	     -0.00070816	     -0.21850058	     -0.00461895	     -0.00026980	     25.08733487
      0.09174757	     -0.05933007	     -0.00089760	     -0.20046950	     -0.06434332	      0.88301612	     -0.00070770	     -0.21852014	     -0.00468267	     -0.00025970	     25.44345574
      0.09353748	     -0.05941949	     -0.00088676	     -0.20055845	     -0.06435178	      0.88301566	     -0.00070708	     -0.21854756	     -0.00476564	     -0.00025853	     26.01711562
      0.09489587	     -0.05947387	     -0.00087625	     -0.20061255	     -0.06435829	      0.88301530	     -0.00070661	     -0.21856843	     -0.00482518	     -0.00026550	     26.10901775
      0.09625427	     -0.05952147	     -0.00086794	     -0.20065985	     -0.06436489	      0.88301493	     -0.00070614	     -0.21858907	     -0.00488149	     -0.00027781	     26.40114010
      0.09761266	     -0.05956658	     -0.00085940	     -0.20070468	     -0.06437155	      0.88301455	     -0.00070568	     -0.21860941	     -0.00493414	     -0.00029457	     26.47729072
      0.09937416	     -0.05962608	     -0.00085217	     -0.20076379	     -0.06438030	      0.88301400	     -0.00070509	     -0.21863546	     -0.00499668	     -0.00032174	     26.77354565
      0.10072622	     -0.05967458	     -0.00084675	     -0.20081202	     -0.06438709	      0.88301355	     -0.00070465	     -0.21865531	     -0.00504011	     -0.00034628	     26.73563946
      0.10207828	     -0.05972704	     -0.00084502	     -0.20086416	     -0.06439393	      0.88301307	     -0.00070422	     -0.21867514	     -0.00507961	     -0.00037361	     26.93077571
      0.10343035	     -0.05978417	     -0.00084380	     -0.20092099	     -0.06440082	      0.88301254	     -0.00070380	     -0.21869507	     -0.00511518	     -0.00040370	     26.97556006
      0.10525738	     -0.05987037	     -0.00084617	     -0.20100677	     -0.06441020	      0.88301176	     -0.00070325	     -0.21872231	     -0.00515722	     -0.00044839	     27.16995829
      0.10661623	     -0.05994118	     -0.00084780	     -0.20107729	     -0.06441723	      0.88301113	     -0.00070286	     -0.21874293	     -0.00518416	     -0.00048467	     27.11650113
      0.10797508	     -0.06001875	     -0.00085241	     -0.20115455	     -0.06442429	      0.88301044	     -0.00070248	     -0.21876396	     -0.00520750	     -0.00052326	     27.18937422
      0.10962672	     -0.06012044	     -0.00085724	     -0.20125593	     -0.06443291	      0.88300954	     -0.00070203	     -0.21879020	     -0.00523132	     -0.00057339	     27.13126356
      0.11111021	     -0.06021901	     -0.00086427	     -0.20135420	     -0.06444069	      0.88300865	     -0.00070165	     -0.21881445	     -0.00524856	     -0.00062085	     27.13594483
      0.11259371	     -0.06032231	     -0.00086886	     -0.20145728	     -0.06444848	      0.88300770	     -0.00070127	     -0.21883941	     -0.00526228	     -0.00067044	     26.98101834
      0.11407720	     -0.06043241	     -0.00087609	     -0.20156716	     -0.06445630	      0.88300666	     -0.00070091	     -0.21886514	     -0.00527261	     -0.00072148	     26.89627116
      0.11556069	     -0.06054557	     -0.00088003	     -0.20168019	     -0.06446413	      0.88300555	     -0.00070055	     -0.21889168	     -0.00527986	     -0.00077377	     26.65768500
      0.11704418	     -0.06066336	     -0.00088618	     -0.20179784	     -0.06447196	      0.88300437	     -0.00070020	     -0.21891902	     -0.00528422	     -0.00082648	     26.48440408
      0.11852767	     -0.06078212	     -0.00088792	     -0.20191657	     -0.06447980	      0.88300310	     -0.00069985	     -0.21894718	     -0.00528602	     -0.00087926	     26.16925088
      0.12001116	     -0.06090330	     -0.00089152	     -0.20203772	     -0.06448764	      0.88300176	     -0.00069951	     -0.21897610	     -0.00528543	     -0.00093126	     25.91375772
      0.12149466	     -0.06102209	     -0.00089098	     -0.20215658	     -0.06449548	      0.88300034	     -0.00069917	     -0.21900572	     -0.00528266	     -0.00098218	     25.55821887
      0.12297815	     -0.06113973	     -0.00089222	     -0.20227428	     -0.06450332	      0.88299885	     -0.00069884	     -0.21903594	     -0.00527789	     -0.00103104	     25.25770413
      0.12446164	     -0.06125392	     -0.00088967	     -0.20238863	     -0.06451114	      0.88299728	     -0.00069850	     -0.21906672	     -0.00527139	     -0.00107751	     24.86642987
      0.12594513	     -0.06136687	     -0.00088923	     -0.20250171	     -0.06451896	      0.88299565	     -0.00069817	     -0.21909793	     -0.00526323	     -0.00112082	     24.53114088
      0.12742862	     -0.06147400	     -0.00088548	     -0.20260905	     -0.06452676	      0.88299396	     -0.00069784	     -0.21912946	     -0.00525368	     -0.00116082	     24.14894381
      0.12891212	     -0.06157766	     -0.00088405	     -0.20271290	     -0.06453454	      0.88299221	     -0.00069751	     -0.21916114	     -0.00524276	     -0.00119675	     23.78770339
      0.13039561	     -0.06167594	     -0.00088013	     -0.20281142	     -0.06454231	      0.88299041	     -0.00069718	     -0.21919295	     -0.00523090	     -0.00122852	     23.40530765
      0.13187910	     -0.06177240	     -0.00087821	     -0.20290810	     -0.06455006	      0.88298857	     -0.00069686	     -0.21922479	     -0.00521797	     -0.00125555	     23.02880195
      0.13336259	     -0.06186260	     -0.00087418	     -0.20299856	     -0.06455779	      0.88298669	     -0.00069654	     -0.21925656	     -0.00520435	     -0.00127798	     22.68485281
      0.13484608	     -0.06195011	     -0.00087205	     -0.20308631	     -0.06456550	      0.88298478	     -0.00069622	     -0.21928810	     -0.00518978	     -0.00129527	     22.31047567
      0.13632957	     -0.06203170	     -0.00086834	     -0.20316817	     -0.06457319	      0.88298285	     -0.00069591	     -0.21931933	     -0.00517475	     -0.00130769	     21.99970235
      0.13814558	     -0.06212961	     -0.00086644	     -0.20326637	     -0.06458257	      0.88298046	     -0.00069554	     -0.21935698	     -0.00515515	     -0.00131568	     21.50289497
      0.13949973	     -0.06219518	     -0.00086256	     -0.20333220	     -0.06458954	      0.88297868	     -0.00069527	     -0.21938459	     -0.00514041	     -0.00131675	     21.29358364
      0.14085388	     -0.06226168	     -0.00086131	     -0.20339892	     -0.06459649	      0.88297690	     -0.00069500	     -0.21941173	     -0.00512507	     -0.00131362	     21.02310413
      0.14261092	     -0.06234243	     -0.00085820	     -0.20347998	     -0.06460548	      0.88297460	     -0.00069467	     -0.21944623	     -0.00510453	     -0.00130344	     20.65466111
      0.14417965	     -0.06241296	     -0.00085784	     -0.20355076	     -0.06461347	      0.88297256	     -0.00069438	     -0.21947629	     -0.00508580	     -0.00128881	     20.40252502
      0.14574837	     -0.06247795	     -0.00085470	     -0.20361603	     -0.06462144	      0.88297056	     -0.00069410	     -0.21950562	     -0.00506638	     -0.00126909	     20.05210302
      0.14731710	     -0.06254370	     -0.00085527	     -0.20368201	     -0.06462937	      0.88296859	     -0.00069384	     -0.21953417	     -0.00504676	     -0.00124473	     19.83398805
      0.14888583	     -0.06260251	     -0.00085169	     -0.20374113	     -0.06463727	      0.88296665	     -0.00069358	     -0.21956198	     -0.00502646	     -0.00121617	     19.52350722
      0.15025108	     -0.06265665	     -0.00085264	     -0.20379547	     -0.06464412	      0.88296501	     -0.00069337	     -0.21958553	     -0.00500857	     -0.00118836	     19.33525880
      0.15161633	     -0.06270720	     -0.00085091	     -0.20384626	     -0.06465095	      0.88296341	     -0.00069316	     -0.21960857	     -0.00499014	     -0.00115808	     19.08286437
      0.15330427	     -0.06277038	     -0.00085079	     -0.20390972	     -0.06465935	      0.88296149	     -0.00069291	     -0.21963635	     -0.00496689	     -0.00111797	     18.85040741
      0.15499220	     -0.06283082	     -0.00084846	     -0.20397048	     -0.06466771	      0.88295964	     -0.00069268	     -0.21966342	     -0.00494266	     -0.00107540	     18.52853814
      0.15646020	     -0.06288348	     -0.00084939	     -0.20402337	     -0.06467495	      0.88295809	     -0.00069249	     -0.21968640	     -0.00492113	     -0.00103677	     18.36087048
      0.15792820	     -0.06293238	     -0.00084720	     -0.20407256	     -0.06468216	      0.88295659	     -0.00069231	     -0.21970888	     -0.00489886	     -0.00099753	     18.15249730
      0.15939620	     -0.06298172	     -0.00084706	     -0.20412216	     -0.06468934	      0.88295516	     -0.00069213	     -0.21973085	     -0.00487572	     -0.00095770	     17.93126327
      0.16086419	     -0.06302716	     -0.00084505	     -0.20416791	     -0.06469648	      0.88295378	     -0.00069197	     -0.21975234	     -0.00485199	     -0.00091809	     17.76649569
      0.16269857	     -0.06308543	     -0.00084457	     -0.20422653	     -0.06470535	      0.88295214	     -0.00069177	     -0.21977849	     -0.00482070	     -0.00086881	     17.41179949
      0.16414502	     -0.06312407	     -0.00084155	     -0.20426550	     -0.06471230	      0.88295091	     -0.00069163	     -0.21979864	     -0.00479569	     -0.00083080	     17.33664602
      0.16559147	     -0.06316488	     -0.00084097	     -0.20430661	     -0.06471922	      0.88294974	     -0.00069150	     -0.21981828	     -0.00476970	     -0.00079395	     17.19882842
      0.16703791	     -0.06319916	     -0.00083832	     -0.20434123	     -0.06472610	      0.88294862	     -0.00069137	     -0.21983743	     -0.00474283	     -0.00075814	     17.00096010
      0.16883971	     -0.06323746	     -0.00083668	     -0.20437993	     -0.06473462	      0.88294729	     -0.00069122	     -0.21986042	     -0.00470908	     -0.00071597	     16.96721058
      0.17037273	     -0.06326081	     -0.00083289	     -0.20440365	     -0.06474181	      0.88294622	     -0.00069111	     -0.21987914	     -0.00467911	     -0.00068120	     16.66169413
      0.17190575	     -0.06328018	     -0.00083214	     -0.20442335	     -0.06474896	      0.88294520	     -0.00069100	     -0.21989692	     -0.00464982	     -0.00064869	     16.71344730
      0.17343877	     -0.06329119	     -0.00082872	     -0.20443473	     -0.06475607	      0.88294423	     -0.00069091	     -0.21991373	     -0.00461991	     -0.00061740	     16.48390642
      0.17497180	     -0.06329869	     -0.00082818	     -0.20444254	     -0.06476313	      0.88294331	     -0.00069082	     -0.21992945	     -0.00459100	     -0.00058803	     16.51977782
      0.17650482	     -0.06330021	     -0.00082524	     -0.20444440	     -0.06477014	      0.88294243	     -0.00069074	     -0.21994413	     -0.00456180	     -0.00056009	     16.32225817
      0.17803784	     -0.06330062	     -0.00082500	     -0.20444510	     -0.06477712	      0.88294159	     -0.00069067	     -0.21995776	     -0.00453335	     -0.00053436	     16.36268042
      0.17957086	     -0.06329708	     -0.00082262	     -0.20444188	     -0.06478404	      0.88294079	     -0.00069061	     -0.21997045	     -0.00450432	     -0.00051039	     16.18677629
      0.18110388	     -0.06329275	     -0.00082269	     -0.20443781	     -0.06479093	      0.88294002	     -0.00069056	     -0.21998220	     -0.00447576	     -0.00048910	     16.25575852
      0.18263690	     -0.06328538	     -0.00082085	     -0.20443075	     -0.06479776	      0.88293929	     -0.00069051	     -0.21999310	     -0.00444634	     -0.00047010	     16.12722263
      0.18416992	     -0.06327749	     -0.00082127	     -0.20442313	     -0.06480456	      0.88293858	     -0.00069047	     -0.22000315	     -0.00441708	     -0.00045416	     16.21628772
      0.18570295	     -0.06326721	     -0.00082002	     -0.20441314	     -0.06481131	      0.88293789	     -0.00069043	     -0.22001241	     -0.00438679	     -0.00044071	     16.11030054
      0.18723597	     -0.06325631	     -0.00082078	     -0.20440251	     -0.06481801	      0.88293723	     -0.00069040	     -0.22002091	     -0.00435665	     -0.00043048	     16.22178440
      0.18876899	     -0.06324372	     -0.00082000	     -0.20439021	     -0.06482466	      0.88293657	     -0.00069037	     -0.22002869	     -0.00432552	     -0.00042286	     16.15286367
      0.19030201	     -0.06323050	     -0.00082088	     -0.20437725	     -0.06483127	      0.88293593	     -0.00069034	     -0.22003577	     -0.00429457	     -0.00041837	     16.27686775
      0.19183503	     -0.06321584	     -0.00082023	     -0.20436289	     -0.06483783	      0.88293529	     -0.00069031	     -0.22004221	     -0.00426275	     -0.00041623	     16.21818788
      0.19336805	     -0.06320035	     -0.00082097	     -0.20434766	     -0.06484434	      0.88293465	     -0.00069029	     -0.22004803	     -0.00423131	     -0.00041688	     16.35573625
      0.19490108	     -0.06318390	     -0.00082027	     -0.20433151	     -0.06485080	      0.88293401	     -0.00069026	     -0.22005326	     -0.00419919	     -0.00041948	     16.31944886
      0.19643410	     -0.06316638	     -0.00082070	     -0.20431427	     -0.06485722	      0.88293336	     -0.00069023	     -0.22005795	     -0.00416757	     -0.00042433	     16.46418864
      0.19796712	     -0.06314764	     -0.00081970	     -0.20429584	     -0.06486358	      0.88293271	     -0.00069020	     -0.22006213	     -0.00413544	     -0.00043044	     16.42963564
      0.19950014	     -0.06312692	     -0.00081967	     -0.20427541	     -0.06486990	      0.88293204	     -0.00069017	     -0.22006580	     -0.00410399	     -0.00043810	     16.58614377
      0.20134377	     -0.06310031	     -0.00081743	     -0.20424919	     -0.06487743	      0.88293122	     -0.00069013	     -0.22006955	     -0.00406552	     -0.00044808	     16.50236763
      0.20273227	     -0.06307558	     -0.00081753	     -0.20422472	     -0.06488305	      0.88293060	     -0.00069009	     -0.22007187	     -0.00403768	     -0.00045623	     16.72605461
      0.20412077	     -0.06304967	     -0.00081541	     -0.20419911	     -0.06488864	      0.88292996	     -0.00069006	     -0.22007373	     -0.00400945	     -0.00046443	     16.76730896
      0.20588874	     -0.06301224	     -0.00081391	     -0.20416204	     -0.06489570	      0.88292913	     -0.00069000	     -0.22007541	     -0.00397404	     -0.00047455	     16.88653696
      0.20747623	     -0.06297500	     -0.00081047	     -0.20412516	     -0.06490198	      0.88292837	     -0.00068994	     -0.22007621	     -0.00394254	     -0.00048310	     16.98373269
      0.20906373	     -0.06293432	     -0.00080935	     -0.20408478	     -0.06490822	      0.88292759	     -0.00068988	     -0.22007633	     -0.00391142	     -0.00049043	     17.06843705
      0.21065123	     -0.06288920	     -0.00080481	     -0.20404003	     -0.06491440	      0.88292681	     -0.00068981	     -0.22007574	     -0.00388078	     -0.00049667	     17.18572424
      0.21204604	     -0.06284779	     -0.00080378	     -0.20399889	     -0.06491980	      0.88292611	     -0.00068975	     -0.22007462	     -0.00385429	     -0.00050082	     17.29644753
      0.21344086	     -0.06280380	     -0.00080036	     -0.20395520	     -0.06492515	      0.88292541	     -0.00068968	     -0.22007296	     -0.00382806	     -0.00050374	     17.38546500
      0.21512318	     -0.06274854	     -0.00079804	     -0.20390028	     -0.06493157	      0.88292457	     -0.00068958	     -0.22007023	     -0.00379695	     -0.00050526	     17.51794221
      0.21680549	     -0.06269031	     -0.00079339	     -0.20384240	     -0.06493793	      0.88292372	     -0.00068948	     -0.22006673	     -0.00376646	     -0.00050483	     17.68193882
      0.21818402	     -0.06264137	     -0.00079236	     -0.20379371	     -0.06494310	      0.88292302	     -0.00068939	     -0.22006329	     -0.00374175	     -0.00050238	     17.76144889
      0.21956255	     -0.06259080	     -0.00078914	     -0.20374342	     -0.06494824	      0.88292233	     -0.00068930	     -0.22005937	     -0.00371751	     -0.00049865	     17.87456031
      0.22127682	     -0.06252777	     -0.00078706	     -0.20368069	     -0.06495459	      0.88292148	     -0.00068917	     -0.22005385	     -0.00368780	     -0.00049183	     18.02440780
      0.22299109	     -0.06246337	     -0.00078268	     -0.20361661	     -0.06496089	      0.88292065	     -0.00068904	     -0.22004769	     -0.00365868	     -0.00048312	     18.20077356
      0.22430454	     -0.06241418	     -0.00078244	     -0.20356762	     -0.06496568	      0.88292002	     -0.00068893	     -0.22004255	     -0.00363653	     -0.00047467	     18.29000998
      0.22561799	     -0.06236410	     -0.00078011	     -0.20351776	     -0.06497044	      0.88291940	     -0.00068881	     -0.22003707	     -0.00361474	     -0.00046544	     18.40897301
      0.22741230	     -0.06229617	     -0.00077864	     -0.20345010	     -0.06497690	      0.88291858	     -0.00068864	     -0.22002905	     -0.00358541	     -0.00045129	     18.60290664
      0.22920662	     -0.06222749	     -0.00077492	     -0.20338172	     -0.06498331	      0.88291778	     -0.00068846	     -0.22002049	     -0.00355668	     -0.00043588	     18.78356005
      0.23045249	     -0.06218039	     -0.00077545	     -0.20333475	     -0.06498773	      0.88291724	     -0.00068833	     -0.22001424	     -0.00353703	     -0.00042412	     18.90810749
      0.23169836	     -0.06213278	     -0.00077389	     -0.20328732	     -0.06499212	      0.88291672	     -0.00068819	     -0.22000775	     -0.00351774	     -0.00041210	     19.03200615
      0.23361494	     -0.06206048	     -0.00077278	     -0.20321526	     -0.06499884	      0.88291595	     -0.00068797	     -0.21999735	     -0.00348874	     -0.00039290	     19.26075538
      0.23518577	     -0.06200112	     -0.00077063	     -0.20315610	     -0.06500430	      0.88291535	     -0.00068777	     -0.21998850	     -0.00346555	     -0.00037685	     19.41198090
      0.23675660	     -0.06194282	     -0.00077063	     -0.20309796	     -0.06500972	      0.88291477	     -0.00068756	     -0.21997938	     -0.00344291	     -0.00036055	     19.61841457
      0.23832743	     -0.06188354	     -0.00076781	     -0.20303889	     -0.06501512	      0.88291421	     -0.00068735	     -0.21997001	     -0.00342089	     -0.00034452	     19.78495012
      0.23973997	     -0.06183163	     -0.00076823	     -0.20298709	     -0.06501993	      0.88291374	     -0.00068714	     -0.21996140	     -0.00340150	     -0.00033008	     19.97955679
      0.24115251	     -0.06177869	     -0.00076604	     -0.20293431	     -0.06502473	      0.88291328	     -0.00068692	     -0.21995263	     -0.00338264	     -0.00031615	     20.13391105
      0.24256505	     -0.06172659	     -0.00076553	     -0.20288233	     -0.06502949	      0.88291285	     -0.00068670	     -0.21994371	     -0.00336420	     -0.00030253	     20.33124516
      0.24432537	     -0.06166110	     -0.00076283	     -0.20281703	     -0.06503539	      0.88291233	     -0.00068640	     -0.21993240	     -0.00334193	     -0.00028649	     20.55500694
      0.24574917	     -0.06160894	     -0.00076272	     -0.20276497	     -0.06504014	      0.88291193	     -0.00068615	     -0.21992309	     -0.00332431	     -0.00027395	     20.75873580
      0.24717296	     -0.06155555	     -0.00076024	     -0.20271172	     -0.06504486	      0.88291155	     -0.00068588	     -0.21991365	     -0.00330727	     -0.00026230	     20.94446729
      0.24859675	     -0.06150290	     -0.00075939	     -0.20265917	     -0.06504956	      0.88291118	     -0.00068561	     -0.21990407	     -0.00329066	     -0.00025132	     21.17147676
      0.25034909	     -0.06143713	     -0.00075624	     -0.20259355	     -0.06505531	      0.88291075	     -0.00068525	     -0.21989211	     -0.00327106	     -0.00023912	     21.42949283
      0.25174516	     -0.06138553	     -0.00075596	     -0.20254203	     -0.06505986	      0.88291042	     -0.00068495	     -0.21988243	     -0.00325603	     -0.00023013	     21.66883684
      0.25314123	     -0.06133300	     -0.00075340	     -0.20248960	     -0.06506440	      0.88291011	     -0.00068464	     -0.21987264	     -0.00324179	     -0.00022221	     21.88171027
      0.25453729	     -0.06128141	     -0.00075232	     -0.20243809	     -0.06506891	      0.88290980	     -0.00068432	     -0.21986274	     -0.00322826	     -0.00021515	     22.13974420
      0.25635561	     -0.06121413	     -0.00074907	     -0.20237092	     -0.06507477	      0.88290942	     -0.00068388	     -0.21984971	     -0.00321188	     -0.00020756	     22.45090212
      0.25773445	     -0.06116475	     -0.00074877	     -0.20232157	     -0.06507919	      0.88290914	     -0.00068353	     -0.21983975	     -0.00320029	     -0.00020272	     22.72910029
      0.25911328	     -0.06111545	     -0.00074638	     -0.20227234	     -0.06508359	      0.88290886	     -0.00068317	     -0.21982976	     -0.00318953	     -0.00019900	     22.97375171
      0.26077833	     -0.06105852	     -0.00074551	     -0.20221544	     -0.06508889	      0.88290853	     -0.00068272	     -0.21981769	     -0.00317747	     -0.00019567	     23.34022147
      0.26226421	     -0.06100856	     -0.00074263	     -0.20216553	     -0.06509361	      0.88290824	     -0.00068230	     -0.21980697	     -0.00316754	     -0.00019395	     23.60200929
      0.26375009	     -0.06096152	     -0.00074248	     -0.20211849	     -0.06509831	      0.88290795	     -0.00068186	     -0.21979633	     -0.00315827	     -0.00019305	     23.95178362
      0.26523596	     -0.06091550	     -0.00073967	     -0.20207250	     -0.06510299	      0.88290767	     -0.00068141	     -0.21978584	     -0.00314960	     -0.00019324	     24.21798619
      0.26672184	     -0.06087328	     -0.00073974	     -0.20203026	     -0.06510767	      0.88290738	     -0.00068095	     -0.21977552	     -0.00314143	     -0.00019416	     24.59722907
      0.26820772	     -0.06083229	     -0.00073686	     -0.20198930	     -0.06511233	      0.88290709	     -0.00068046	     -0.21976543	     -0.00313360	     -0.00019595	     24.85219527
      0.26969360	     -0.06079487	     -0.00073712	     -0.20195184	     -0.06511698	      0.88290680	     -0.00067996	     -0.21975561	     -0.00312609	     -0.00019832	     25.26173442
      0.27117948	     -0.06075867	     -0.00073411	     -0.20191566	     -0.06512162	      0.88290650	     -0.00067945	     -0.21974609	     -0.00311867	     -0.00020140	     25.49767248
      0.27266536	     -0.06072607	     -0.00073457	     -0.20188302	     -0.06512625	      0.88290620	     -0.00067891	     -0.21973690	     -0.00311144	     -0.00020492	     25.93313117
      0.27415124	     -0.06069439	     -0.00073109	     -0.20185137	     -0.06513087	      0.88290589	     -0.00067837	     -0.21972809	     -0.00310408	     -0.00020897	     26.13643471
      0.27563712	     -0.06066636	     -0.00073150	     -0.20182330	     -0.06513547	      0.88290558	     -0.00067780	     -0.21971966	     -0.00309686	     -0.00021332	     26.60558359
      0.27696339	     -0.06064185	     -0.00072797	     -0.20179882	     -0.06513958	      0.88290529	     -0.00067729	     -0.21971250	     -0.00309019	     -0.00021750	     26.76701020
      0.27828967	     -0.06061933	     -0.00072673	     -0.20177629	     -0.06514367	      0.88290500	     -0.00067676	     -0.21970570	     -0.00308361	     -0.00022174	     27.10903805
      0.27990417	     -0.06059551	     -0.00072360	     -0.20175250	     -0.06514864	      0.88290464	     -0.00067610	     -0.21969797	     -0.00307540	     -0.00022700	     27.37977947
      0.28151867	     -0.06057691	     -0.00072279	     -0.20173387	     -0.06515360	      0.88290427	     -0.00067542	     -0.21969091	     -0.00306716	     -0.00023239	     27.83874400
      0.28285953	     -0.06056475	     -0.00071956	     -0.20172174	     -0.06515771	      0.88290395	     -0.00067485	     -0.21968561	     -0.00305998	     -0.00023709	     27.95940711
      0.28420040	     -0.06055685	     -0.00071847	     -0.20171383	     -0.06516181	      0.88290363	     -0.00067426	     -0.21968086	     -0.00305273	     -0.00024208	     28.28639687
      0.28582561	     -0.06055228	     -0.00071524	     -0.20170929	     -0.06516676	      0.88290323	     -0.00067354	     -0.21967593	     -0.00304343	     -0.00024874	     28.49883637
      0.28745082	     -0.06055489	     -0.00071434	     -0.20171189	     -0.06517170	      0.88290282	     -0.00067280	     -0.21967198	     -0.00303375	     -0.00025631	     28.96585901
      0.28874320	     -0.06056105	     -0.00071099	     -0.20171809	     -0.06517561	      0.88290249	     -0.00067220	     -0.21966961	     -0.00302535	     -0.00026320	     29.00181362
      0.29003558	     -0.06057144	     -0.00070986	     -0.20172848	     -0.06517952	      0.88290214	     -0.00067159	     -0.21966794	     -0.00301655	     -0.00027101	     29.29557533
      0.29172510	     -0.06059018	     -0.00070717	     -0.20174726	     -0.06518460	      0.88290167	     -0.00067078	     -0.21966685	     -0.00300390	     -0.00028276	     29.48520214
      0.29341461	     -0.06061541	     -0.00070729	     -0.20177248	     -0.06518967	      0.88290119	     -0.00066996	     -0.21966704	     -0.00299017	     -0.00029633	     29.97329648
      0.29467236	     -0.06063817	     -0.00070501	     -0.20179529	     -0.06519342	      0.88290081	     -0.00066934	     -0.21966804	     -0.00297884	     -0.00030762	     29.91528656
      0.29593011	     -0.06066494	     -0.00070496	     -0.20182207	     -0.06519716	      0.88290041	     -0.00066871	     -0.21966979	     -0.00296691	     -0.00031997	     30.14955459
      0.29769441	     -0.06070853	     -0.00070408	     -0.20186570	     -0.06520238	      0.88289983	     -0.00066782	     -0.21967352	     -0.00294865	     -0.00033907	     30.26501175
      0.29945872	     -0.06075943	     -0.00070609	     -0.20191659	     -0.06520756	      0.88289921	     -0.00066692	     -0.21967877	     -0.00292890	     -0.00036022	     30.72708255
      0.30066162	     -0.06079768	     -0.00070499	     -0.20195490	     -0.06521108	      0.88289877	     -0.00066630	     -0.21968322	     -0.00291415	     -0.00037570	     30.55506886
      0.30186451	     -0.06083943	     -0.00070617	     -0.20199666	     -0.06521458	      0.88289831	     -0.00066567	     -0.21968838	     -0.00289877	     -0.00039207	     30.70808898
      0.30376168	     -0.06091224	     -0.00070742	     -0.20206953	     -0.06522005	      0.88289754	     -0.00066467	     -0.21969797	     -0.00287277	     -0.00041950	     30.75821018
      0.30532050	     -0.06097864	     -0.00070998	     -0.20213596	     -0.06522451	      0.88289687	     -0.00066384	     -0.21970721	     -0.00285000	     -0.00044346	     30.97586994
      0.30687932	     -0.06105034	     -0.00071103	     -0.20220774	     -0.06522893	      0.88289616	     -0.00066301	     -0.21971769	     -0.00282557	     -0.00046848	     30.85101749
      0.30843813	     -0.06112772	     -0.00071493	     -0.20228515	     -0.06523332	      0.88289541	     -0.00066217	     -0.21972939	     -0.00280001	     -0.00049452	     31.15990842
      0.30980029	     -0.06119881	     -0.00071550	     -0.20235633	     -0.06523712	      0.88289472	     -0.00066142	     -0.21974061	     -0.00277611	     -0.00051788	     30.94628890
      0.31116244	     -0.06127297	     -0.00071840	     -0.20243056	     -0.06524088	      0.88289400	     -0.00066067	     -0.21975273	     -0.00275129	     -0.00054175	     31.09796843
      0.31252460	     -0.06135026	     -0.00071992	     -0.20250795	     -0.06524461	      0.88289324	     -0.00065992	     -0.21976573	     -0.00272511	     -0.00056586	     31.03124550
      0.31439390	     -0.06146129	     -0.00072328	     -0.20261912	     -0.06524967	      0.88289215	     -0.00065887	     -0.21978497	     -0.00268738	     -0.00059911	     31.16084763
      0.31580793	     -0.06154837	     -0.00072391	     -0.20270636	     -0.06525345	      0.88289129	     -0.00065807	     -0.21980055	     -0.00265706	     -0.00062406	     30.95795167
      0.31722195	     -0.06163855	     -0.00072648	     -0.20279667	     -0.06525719	      0.88289039	     -0.00065727	     -0.21981697	     -0.00262562	     -0.00064870	     31.05516863
      0.31863598	     -0.06173110	     -0.00072758	     -0.20288940	     -0.06526087	      0.88288945	     -0.00065646	     -0.21983420	     -0.00259261	     -0.00067274	     30.92573676
      0.32044884	     -0.06185386	     -0.00073058	     -0.20301239	     -0.06526553	      0.88288821	     -0.00065541	     -0.21985743	     -0.00254847	     -0.00070255	     31.01606624
      0.32184494	     -0.06195139	     -0.00073080	     -0.20311015	     -0.06526907	      0.88288721	     -0.00065460	     -0.21987616	     -0.00251260	     -0.00072446	     30.75862388
      0.32324104	     -0.06205132	     -0.00073293	     -0.20321028	     -0.06527255	      0.88288618	     -0.00065378	     -0.21989561	     -0.00247558	     -0.00074542	     30.80236834
      0.32492158	     -0.06217379	     -0.00073361	     -0.20333305	     -0.06527667	      0.88288491	     -0.00065279	     -0.21991992	     -0.00242882	     -0.00076908	     30.57514530
      0.32660212	     -0.06229906	     -0.00073685	     -0.20345861	     -0.06528071	      0.88288360	     -0.00065179	     -0.21994514	     -0.00238025	     -0.00079094	     30.74204732
      0.32789786	     -0.06239680	     -0.00073621	     -0.20355664	     -0.06528377	      0.88288256	     -0.00065102	     -0.21996517	     -0.00234090	     -0.00080626	     30.39760593
      0.32919359	     -0.06249512	     -0.00073792	     -0.20365522	     -0.06528678	      0.88288151	     -0.00065024	     -0.21998568	     -0.00230057	     -0.00082025	     30.37582563
      0.33099623	     -0.06263394	     -0.00073924	     -0.20379445	     -0.06529087	      0.88288002	     -0.00064915	     -0.22001502	     -0.00224210	     -0.00083716	     30.13358111
      0.33258470	     -0.06275801	     -0.00074184	     -0.20391887	     -0.06529439	      0.88287868	     -0.00064820	     -0.22004160	     -0.00218866	     -0.00084966	     30.13247718
      0.33417318	     -0.06288281	     -0.00074212	     -0.20404409	     -0.06529783	      0.88287732	     -0.00064723	     -0.22006878	     -0.00213283	     -0.00085966	     29.78280511
      0.33576165	     -0.06300856	     -0.00074528	     -0.20417023	     -0.06530117	      0.88287595	     -0.00064627	     -0.22009648	     -0.00207536	     -0.00086712	     29.87526835
      0.33716950	     -0.06312023	     -0.00074532	     -0.20428231	     -0.06530405	      0.88287472	     -0.00064542	     -0.22012142	     -0.00202225	     -0.00087140	     29.47500030
      0.33857735	     -0.06323257	     -0.00074788	     -0.20439503	     -0.06530686	      0.88287349	     -0.00064456	     -0.22014669	     -0.00196787	     -0.00087363	     29.44123813
      0.33998520	     -0.06334520	     -0.00074931	     -0.20450808	     -0.06530959	      0.88287226	     -0.00064371	     -0.22017228	     -0.00191166	     -0.00087367	     29.18203673
      0.34189590	     -0.06349948	     -0.00075317	     -0.20466291	     -0.06531317	      0.88287060	     -0.00064256	     -0.22020746	     -0.00183308	     -0.00087037	     29.06720502
      0.34335890	     -0.06361836	     -0.00075454	     -0.20478227	     -0.06531581	      0.88286933	     -0.00064167	     -0.22023475	     -0.00177068	     -0.00086518	     28.65496802
      0.34482190	     -0.06373782	     -0.00075811	     -0.20490219	     -0.06531835	      0.88286807	     -0.00064079	     -0.22026234	     -0.00170693	     -0.00085788	     28.57183500
      0.34628490	     -0.06385653	     -0.00076026	     -0.20502140	     -0.06532080	      0.88286682	     -0.00063992	     -0.22029018	     -0.00164128	     -0.00084845	     28.24301012
      0.34814071	     -0.06400550	     -0.00076484	     -0.20517100	     -0.06532377	      0.88286526	     -0.00063881	     -0.22032577	     -0.00155593	     -0.00083366	     28.12308684
      0.34959009	     -0.06412043	     -0.00076648	     -0.20528647	     -0.06532597	      0.88286406	     -0.00063795	     -0.22035371	     -0.00148712	     -0.00081991	     27.66707013
      0.35103947	     -0.06423510	     -0.00077040	     -0.20540166	     -0.06532808	      0.88286288	     -0.00063709	     -0.22038174	     -0.00141713	     -0.00080442	     27.55456564
      0.35248886	     -0.06434875	     -0.00077313	     -0.20551587	     -0.06533008	      0.88286173	     -0.00063624	     -0.22040984	     -0.00134542	     -0.00078722	     27.21541326
      0.35442324	     -0.06449845	     -0.00077854	     -0.20566631	     -0.06533259	      0.88286023	     -0.00063512	     -0.22044740	     -0.00124774	     -0.00076184	     27.03670068
      0.35588107	     -0.06460918	     -0.00078071	     -0.20577764	     -0.06533435	      0.88285913	     -0.00063428	     -0.22047569	     -0.00117218	     -0.00074094	     26.56167046
      0.35733890	     -0.06471877	     -0.00078484	     -0.20588782	     -0.06533601	      0.88285807	     -0.00063344	     -0.22050391	     -0.00109562	     -0.00071871	     26.42367303
      0.35909493	     -0.06484789	     -0.00078797	     -0.20601770	     -0.06533785	      0.88285683	     -0.00063244	     -0.22053775	     -0.00100136	     -0.00069016	     25.94644394
      0.36085096	     -0.06497416	     -0.00079403	     -0.20614471	     -0.06533952	      0.88285565	     -0.00063146	     -0.22057135	     -0.00090578	     -0.00066000	     25.94389492
      0.36218676	     -0.06506754	     -0.00079566	     -0.20623871	     -0.06534068	      0.88285478	     -0.00063071	     -0.22059670	     -0.00083138	     -0.00063594	     25.40824659
      0.36352255	     -0.06515917	     -0.00079959	     -0.20633093	     -0.06534174	      0.88285395	     -0.00062998	     -0.22062183	     -0.00075640	     -0.00061115	     25.24771722
      0.36542431	     -0.06528549	     -0.00080413	     -0.20645813	     -0.06534308	      0.88285282	     -0.00062894	     -0.22065715	     -0.00064785	     -0.00057456	     24.81385489
      0.36708530	     -0.06539258	     -0.00081008	     -0.20656597	     -0.06534407	      0.88285189	     -0.00062805	     -0.22068751	     -0.00055189	     -0.00054152	     24.66751636
      0.36874629	     -0.06549542	     -0.00081432	     -0.20666960	     -0.06534491	      0.88285102	     -0.00062716	     -0.22071735	     -0.00045430	     -0.00050740	     24.16699221
      0.37040728	     -0.06559361	     -0.00082159	     -0.20676855	     -0.06534558	      0.88285021	     -0.00062629	     -0.22074657	     -0.00035616	     -0.00047244	     24.14718616
      0.37186126	     -0.06567412	     -0.00082483	     -0.20684979	     -0.06534604	      0.88284954	     -0.00062554	     -0.22077155	     -0.00026884	     -0.00044101	     23.66731077
      0.37331525	     -0.06575054	     -0.00083058	     -0.20692690	     -0.06534637	      0.88284893	     -0.00062480	     -0.22079588	     -0.00018125	     -0.00040895	     23.55473982
      0.37506036	     -0.06583614	     -0.00083571	     -0.20701337	     -0.06534659	      0.88284825	     -0.00062392	     -0.22082413	     -0.00007502	     -0.00036940	     23.16613674
      0.37680547	     -0.06591508	     -0.00084321	     -0.20709316	     -0.06534663	      0.88284764	     -0.00062306	     -0.22085124	      0.00003142	     -0.00032868	     23.10099925
      0.37827432	     -0.06597509	     -0.00084664	     -0.20715394	     -0.06534651	      0.88284718	     -0.00062234	     -0.22087310	      0.00012185	     -0.00029324	     22.68344261
      0.37974316	     -0.06602989	     -0.00085180	     -0.20720948	     -0.06534627	      0.88284678	     -0.00062164	     -0.22089401	      0.00021200	     -0.00025683	     22.56563646
      0.38150692	     -0.06608952	     -0.00085537	     -0.20727006	     -0.06534580	      0.88284636	     -0.00062081	     -0.22091785	      0.00032057	     -0.00021154	     22.20259054
      0.38327068	     -0.06614465	     -0.00086130	     -0.20732609	     -0.06534514	      0.88284603	     -0.00061999	     -0.22094033	      0.00042852	     -0.00016482	     22.13185852
      0.38470781	     -0.06618507	     -0.00086302	     -0.20736731	     -0.06534446	      0.88284582	     -0.00061933	     -0.22095763	      0.00051680	     -0.00012574	     21.76035922
      0.38614493	     -0.06622287	     -0.00086694	     -0.20740587	     -0.06534365	      0.88284567	     -0.00061869	     -0.22097403	      0.00060445	     -0.00008607	     21.64142844
      0.38796211	     -0.06626563	     -0.00087000	     -0.20744961	     -0.06534246	      0.88284556	     -0.00061789	     -0.22099347	      0.00071522	     -0.00003509	     21.33127952
      0.38977929	     -0.06630419	     -0.00087540	     -0.20748912	     -0.06534106	      0.88284554	     -0.00061710	     -0.22101147	      0.00082507	      0.00001636	     21.27330975
      0.39118260	     -0.06632983	     -0.00087651	     -0.20751555	     -0.06533984	      0.88284559	     -0.00061651	     -0.22102441	      0.00091004	      0.00005632	     20.94111324
      0.39258591	     -0.06635321	     -0.00087988	     -0.20753968	     -0.06533850	      0.88284570	     -0.00061593	     -0.22103650	      0.00099423	      0.00009617	     20.83389373
      0.39447002	     -0.06637942	     -0.00088271	     -0.20756691	     -0.06533652	      0.88284593	     -0.00061517	     -0.22105145	      0.00110687	      0.00014941	     20.56083129
      0.39635414	     -0.06640090	     -0.00088784	     -0.20758938	     -0.06533433	      0.88284626	     -0.00061442	     -0.22106490	      0.00121826	      0.00020194	     20.53419602
      0.39770559	     -0.06641178	     -0.00088838	     -0.20760103	     -0.06533263	      0.88284656	     -0.00061390	     -0.22107365	      0.00129810	      0.00023921	     20.22895748
      0.39905704	     -0.06641997	     -0.00089109	     -0.20760993	     -0.06533082	      0.88284691	     -0.00061340	     -0.22108161	      0.00137707	      0.00027591	     20.14061737
      0.40104746	     -0.06642454	     -0.00089365	     -0.20761559	     -0.06532797	      0.88284751	     -0.00061267	     -0.22109189	      0.00149259	      0.00032902	     19.91131379
      0.40272485	     -0.06642179	     -0.00089715	     -0.20761372	     -0.06532538	      0.88284810	     -0.00061208	     -0.22109917	      0.00158866	      0.00037284	     19.85425750
      0.40440224	     -0.06641121	     -0.00089818	     -0.20760406	     -0.06532264	      0.88284876	     -0.00061150	     -0.22110511	      0.00168404	      0.00041592	     19.60845409
      0.40607963	     -0.06639451	     -0.00090197	     -0.20758823	     -0.06531973	      0.88284949	     -0.00061095	     -0.22110968	      0.00177773	      0.00045821	     19.62536255
      0.40775702	     -0.06636942	     -0.00090173	     -0.20756406	     -0.06531667	      0.88285030	     -0.00061041	     -0.22111286	      0.00187069	      0.00049999	     19.32225557
      0.40917125	     -0.06634443	     -0.00090511	     -0.20753980	     -0.06531397	      0.88285103	     -0.00060998	     -0.22111442	      0.00194736	      0.00053470	     19.35479251
      0.41058548	     -0.06631382	     -0.00090586	     -0.20750994	     -0.06531117	      0.88285181	     -0.00060956	     -0.22111497	      0.00202330	      0.00056913	     19.19492029
      0.41241669	     -0.06626821	     -0.00090846	     -0.20746526	     -0.06530737	      0.88285289	     -0.00060904	     -0.22111416	      0.00211972	      0.00061315	     19.13398975
      0.41424789	     -0.06621424	     -0.00090854	     -0.20741224	     -0.06530340	      0.88285406	     -0.00060854	     -0.22111165	      0.00221450	      0.00065665	     18.90862192
      0.41565796	     -0.06616934	     -0.00091150	     -0.20736802	     -0.06530023	      0.88285501	     -0.00060818	     -0.22110857	      0.00228563	      0.00068966	     18.93989568
      0.41706802	     -0.06611964	     -0.00091207	     -0.20731902	     -0.06529696	      0.88285600	     -0.00060783	     -0.22110450	      0.00235579	      0.00072237	     18.81264816
      0.41893643	     -0.06604904	     -0.00091449	     -0.20724931	     -0.06529247	      0.88285739	     -0.00060739	     -0.22109762	      0.00244642	      0.00076510	     18.77210674
      0.42080483	     -0.06597120	     -0.00091417	     -0.20717239	     -0.06528782	      0.88285886	     -0.00060698	     -0.22108909	      0.00253492	      0.00080722	     18.57212849
      0.42213560	     -0.06591382	     -0.00091710	     -0.20711559	     -0.06528440	      0.88285995	     -0.00060671	     -0.22108201	      0.00259593	      0.00083667	     18.61472378
      0.42346637	     -0.06585237	     -0.00091761	     -0.20705475	     -0.06528091	      0.88286109	     -0.00060646	     -0.22107413	      0.00265589	      0.00086576	     18.52781991
      0.42545847	     -0.06575586	     -0.00091952	     -0.20695912	     -0.06527553	      0.88286285	     -0.00060610	     -0.22106084	      0.00274289	      0.00090840	     18.48698406
      0.42711752	     -0.06567016	     -0.00091950	     -0.20687415	     -0.06527092	      0.88286439	     -0.00060583	     -0.22104843	      0.00281309	      0.00094306	     18.37509728
      0.42877657	     -0.06558193	     -0.00092175	     -0.20678659	     -0.06526620	      0.88286598	     -0.00060558	     -0.22103481	      0.00288072	      0.00097676	     18.40093770
      0.43043562	     -0.06548824	     -0.00092084	     -0.20669361	     -0.06526136	      0.88286763	     -0.00060536	     -0.22102004	      0.00294638	      0.00100959	     18.26902658
      0.43192266	     -0.06540302	     -0.00092321	     -0.20660895	     -0.06525694	      0.88286915	     -0.00060518	     -0.22100582	      0.00300279	      0.00103803	     18.31758520
      0.43340969	     -0.06531323	     -0.00092272	     -0.20651976	     -0.06525244	      0.88287072	     -0.00060502	     -0.22099071	      0.00305755	      0.00106569	     18.23114805
      0.43489673	     -0.06522179	     -0.00092390	     -0.20642886	     -0.06524785	      0.88287232	     -0.00060488	     -0.22097470	      0.00311009	      0.00109236	     18.24199599
      0.43676746	     -0.06510161	     -0.00092307	     -0.20630937	     -0.06524197	      0.88287440	     -0.00060474	     -0.22095333	      0.00317355	      0.00112464	     18.16494220
      0.43825876	     -0.06500437	     -0.00092468	     -0.20621264	     -0.06523720	      0.88287609	     -0.00060464	     -0.22093532	      0.00322153	      0.00114918	     18.21911045
      0.43975005	     -0.06490316	     -0.00092375	     -0.20611194	     -0.06523236	      0.88287782	     -0.00060456	     -0.22091649	      0.00326772	      0.00117280	     18.15578279
      0.44124135	     -0.06480088	     -0.00092455	     -0.20601013	     -0.06522746	      0.88287959	     -0.00060451	     -0.22089683	      0.00331154	      0.00119532	     18.18741854
      0.44311178	     -0.06466822	     -0.00092329	     -0.20587807	     -0.06522121	      0.88288185	     -0.00060447	     -0.22087108	      0.00336368	      0.00122221	     18.12372444
      0.44456061	     -0.06456493	     -0.00092465	     -0.20577518	     -0.06521631	      0.88288363	     -0.00060446	     -0.22085028	      0.00340131	      0.00124174	     18.20631516
      0.44600944	     -0.06445850	     -0.00092353	     -0.20566918	     -0.06521136	      0.88288545	     -0.00060447	     -0.22082880	      0.00343717	      0.00126041	     18.15452505
      0.44775196	     -0.06432995	     -0.00092415	     -0.20554107	     -0.06520533	      0.88288766	     -0.00060450	     -0.22080207	      0.00347711	      0.00128124	     18.24351240
      0.44931521	     -0.06421166	     -0.00092220	     -0.20542320	     -0.06519987	      0.88288968	     -0.00060455	     -0.22077730	      0.00351076	      0.00129881	     18.15995138
      0.45087846	     -0.06409305	     -0.00092293	     -0.20530494	     -0.06519436	      0.88289172	     -0.00060463	     -0.22075177	      0.00354135	      0.00131481	     18.29035956
      0.45244171	     -0.06397154	     -0.00092049	     -0.20518381	     -0.06518880	      0.88289379	     -0.00060473	     -0.22072553	      0.00357001	      0.00132976	     18.21209813
      0.45400497	     -0.06385052	     -0.00092104	     -0.20506310	     -0.06518320	      0.88289588	     -0.00060485	     -0.22069859	      0.00359558	      0.00134304	     18.35654358
      0.45556822	     -0.06372718	     -0.00091796	     -0.20494011	     -0.06517756	      0.88289799	     -0.00060498	     -0.22067101	      0.00361930	      0.00135517	     18.27463844
      0.45713147	     -0.06360517	     -0.00091829	     -0.20481835	     -0.06517189	      0.88290011	     -0.00060514	     -0.22064282	      0.00363988	      0.00136543	     18.43648384
      0.45869472	     -0.06348139	     -0.00091433	     -0.20469489	     -0.06516618	      0.88290226	     -0.00060532	     -0.22061408	      0.00365875	      0.00137434	     18.35102965
      0.46008951	     -0.06337314	     -0.00091420	     -0.20458684	     -0.06516107	      0.88290418	     -0.00060550	     -0.22058800	      0.00367297	      0.00138046	     18.48333798
      0.46148429	     -0.06326450	     -0.00091133	     -0.20447843	     -0.06515594	      0.88290611	     -0.00060569	     -0.22056159	      0.00368579	      0.00138519	     18.47576228
      0.46287908	     -0.06315746	     -0.00090973	     -0.20437157	     -0.06515079	      0.88290804	     -0.00060590	     -0.22053487	      0.00369663	      0.00138811	     18.55625378
      0.46482232	     -0.06300927	     -0.00090576	     -0.20422365	     -0.06514359	      0.88291074	     -0.00060621	     -0.22049722	      0.00370923	      0.00138940	     18.56935143
      0.46623734	     -0.06290339	     -0.00090465	     -0.20411791	     -0.06513834	      0.88291270	     -0.00060645	     -0.22046954	      0.00371600	      0.00138786	     18.72950884
      0.46765236	     -0.06279780	     -0.00090152	     -0.20401248	     -0.06513307	      0.88291467	     -0.00060671	     -0.22044168	      0.00372162	      0.00138464	     18.72756777
      0.46937203	     -0.06267169	     -0.00089941	     -0.20388651	     -0.06512667	      0.88291704	     -0.00060704	     -0.22040761	      0.00372592	      0.00137775	     18.91428117
      0.47089358	     -0.06256095	     -0.00089543	     -0.20377591	     -0.06512100	      0.88291913	     -0.00060735	     -0.22037733	      0.00372842	      0.00136954	     18.87252900
      0.47241513	     -0.06245189	     -0.00089382	     -0.20366693	     -0.06511533	      0.88292121	     -0.00060767	     -0.22034694	      0.00372862	      0.00135875	     19.08196933
      0.47393668	     -0.06234377	     -0.00088953	     -0.20355893	     -0.06510965	      0.88292327	     -0.00060801	     -0.22031649	      0.00372777	      0.00134600	     19.07387231
      0.47545822	     -0.06223766	     -0.00088780	     -0.20345286	     -0.06510398	      0.88292530	     -0.00060836	     -0.22028599	      0.00372480	      0.00133082	     19.28730636
      0.47697977	     -0.06213234	     -0.00088316	     -0.20334763	     -0.06509832	      0.88292732	     -0.00060872	     -0.22025549	      0.00372087	      0.00131384	     19.28140625
      0.47850132	     -0.06202902	     -0.00088136	     -0.20324432	     -0.06509266	      0.88292930	     -0.00060909	     -0.22022499	      0.00371491	      0.00129460	     19.51855348
      0.48002287	     -0.06192651	     -0.00087625	     -0.20314188	     -0.06508701	      0.88293125	     -0.00060947	     -0.22019455	      0.00370812	      0.00127381	     19.50886480
      0.48154442	     -0.06182614	     -0.00087446	     -0.20304148	     -0.06508138	      0.88293318	     -0.00060986	     -0.22016415	      0.00369934	      0.00125099	     19.77307933
      0.48306596	     -0.06172670	     -0.00086878	     -0.20294208	     -0.06507576	      0.88293506	     -0.00061025	     -0.22013385	      0.00368993	      0.00122692	     19.75579511
      0.48441193	     -0.06164065	     -0.00086695	     -0.20285600	     -0.06507080	      0.88293670	     -0.00061061	     -0.22010713	      0.00368002	      0.00120417	     19.97929850
      0.48575789	     -0.06155559	     -0.00086274	     -0.20277094	     -0.06506585	      0.88293830	     -0.00061097	     -0.22008051	      0.00366956	      0.00118058	     20.04338888
      0.48740728	     -0.06145351	     -0.00085915	     -0.20266881	     -0.06505981	      0.88294022	     -0.00061142	     -0.22004806	      0.00365524	      0.00115033	     20.25327124
      0.48905667	     -0.06135315	     -0.00085335	     -0.20256843	     -0.06505379	      0.88294210	     -0.00061188	     -0.22001582	      0.00363999	      0.00111912	     20.30599008
      0.49040485	     -0.06127288	     -0.00085101	     -0.20248809	     -0.06504890	      0.88294359	     -0.00061225	     -0.21998962	      0.00362618	      0.00109270	     20.53936175
      0.49175303	     -0.06119372	     -0.00084652	     -0.20240887	     -0.06504402	      0.88294504	     -0.00061263	     -0.21996359	      0.00361192	      0.00106595	     20.61135290
      0.49341732	     -0.06109810	     -0.00084248	     -0.20231317	     -0.06503802	      0.88294679	     -0.00061310	     -0.21993170	      0.00359297	      0.00103224	     20.84183963
      0.49508162	     -0.06100447	     -0.00083607	     -0.20221946	     -0.06503206	      0.88294848	     -0.00061357	     -0.21990009	      0.00357331	      0.00099833	     20.88303990
      0.49636769	     -0.06093360	     -0.00083363	     -0.20214849	     -0.06502747	      0.88294975	     -0.00061393	     -0.21987587	      0.00355693	      0.00097177	     21.12657130
      0.49765376	     -0.06086396	     -0.00082917	     -0.20207876	     -0.06502291	      0.88295098	     -0.00061429	     -0.21985183	      0.00354028	      0.00094534	     21.21022365
      0.49938989	     -0.06077215	     -0.00082440	     -0.20198681	     -0.06501678	      0.88295259	     -0.00061478	     -0.21981969	      0.00351667	      0.00090967	     21.44034841
      0.50112602	     -0.06068270	     -0.00081745	     -0.20189724	     -0.06501070	      0.88295414	     -0.00061526	     -0.21978791	      0.00349236	      0.00087450	     21.49179849
      0.50235146	     -0.06062084	     -0.00081512	     -0.20183524	     -0.06500643	      0.88295519	     -0.00061560	     -0.21976571	      0.00347412	      0.00084978	     21.73349075
      0.50357689	     -0.06056037	     -0.00081080	     -0.20177466	     -0.06500218	      0.88295622	     -0.00061593	     -0.21974370	      0.00345569	      0.00082557	     21.82351620
      0.50541753	     -0.06047154	     -0.00080531	     -0.20168563	     -0.06499585	      0.88295771	     -0.00061643	     -0.21971099	      0.00342687	      0.00078997	     22.05378529
      0.50694956	     -0.06039946	     -0.00079955	     -0.20161339	     -0.06499062	      0.88295889	     -0.00061684	     -0.21968410	      0.00340219	      0.00076131	     22.13846025
      0.50848159	     -0.06032895	     -0.00079557	     -0.20154268	     -0.06498542	      0.88296004	     -0.00061724	     -0.21965751	      0.00337643	      0.00073339	     22.39532664
      0.51001363	     -0.06025999	     -0.00078908	     -0.20147355	     -0.06498027	      0.88296114	     -0.00061763	     -0.21963123	      0.00335027	      0.00070664	     22.42628147
      0.51137928	     -0.06019961	     -0.00078585	     -0.20141297	     -0.06497571	      0.88296209	     -0.00061797	     -0.21960804	      0.00332588	      0.00068344	     22.68321764
      0.51274493	     -0.06014050	     -0.00078051	     -0.20135369	     -0.06497119	      0.88296301	     -0.00061830	     -0.21958508	      0.00330125	      0.00066119	     22.74660248
      0.51411058	     -0.06008202	     -0.00077670	     -0.20129500	     -0.06496670	      0.88296390	     -0.00061863	     -0.21956236	      0.00327578	      0.00063967	     22.93606766
      0.51586378	     -0.06000858	     -0.00077032	     -0.20122130	     -0.06496098	      0.88296500	     -0.00061903	     -0.21953357	      0.00324234	      0.00061350	     23.04601694
      0.51724120	     -0.05995306	     -0.00076702	     -0.20116554	     -0.06495654	      0.88296583	     -0.00061933	     -0.21951130	      0.00321509	      0.00059387	     23.27129325
      0.51861862	     -0.05989909	     -0.00076188	     -0.20111135	     -0.06495213	      0.88296663	     -0.00061962	     -0.21948932	      0.00318747	      0.00057520	     23.34399745
      0.51999604	     -0.05984614	     -0.00075809	     -0.20105815	     -0.06494776	      0.88296741	     -0.00061990	     -0.21946765	      0.00315904	      0.00055723	     23.53845042
      0.52174587	     -0.05978077	     -0.00075172	     -0.20099248	     -0.06494226	      0.88296837	     -0.00062024	     -0.21944058	      0.00312212	      0.00053566	     23.64301788
      0.52309500	     -0.05973301	     -0.00074869	     -0.20094444	     -0.06493807	      0.88296908	     -0.00062049	     -0.21942011	      0.00309264	      0.00051971	     23.87884351
      0.52444413	     -0.05968747	     -0.00074379	     -0.20089865	     -0.06493392	      0.88296977	     -0.00062072	     -0.21939998	      0.00306273	      0.00050446	     23.95801240
      0.52606652	     -0.05963491	     -0.00073957	     -0.20084573	     -0.06492898	      0.88297057	     -0.00062097	     -0.21937625	      0.00302568	      0.00048678	     24.21642752
      0.52752659	     -0.05958983	     -0.00073391	     -0.20080037	     -0.06492458	      0.88297127	     -0.00062119	     -0.21935534	      0.00299178	      0.00047149	     24.27486774
      0.52898667	     -0.05954707	     -0.00073047	     -0.20075727	     -0.06492024	      0.88297195	     -0.00062138	     -0.21933485	      0.00295685	      0.00045650	     24.55312362
      0.53044675	     -0.05950668	     -0.00072451	     -0.20071658	     -0.06491595	      0.88297261	     -0.00062155	     -0.21931481	      0.00292152	      0.00044192	     24.59966708
      0.53190682	     -0.05946863	     -0.00072120	     -0.20067817	     -0.06491171	      0.88297324	     -0.00062170	     -0.21929522	      0.00288521	      0.00042741	     24.89867965
      0.53336690	     -0.05943325	     -0.00071514	     -0.20064247	     -0.06490752	      0.88297386	     -0.00062183	     -0.21927610	      0.00284862	      0.00041305	     24.92925269
      0.53482698	     -0.05940043	     -0.00071187	     -0.20060928	     -0.06490339	      0.88297445	     -0.00062194	     -0.21925749	      0.00281109	      0.00039850	     25.25354292
      0.53628705	     -0.05937200	     -0.00070540	     -0.20058052	     -0.06489931	      0.88297502	     -0.00062202	     -0.21923945	      0.00277345	      0.00038388	     25.24594459
      0.53774713	     -0.05934888	     -0.00070251	     -0.20055700	     -0.06489529	      0.88297557	     -0.00062208	     -0.21922206	      0.00273498	      0.00036869	     25.58635506
      0.53905188	     -0.05933286	     -0.00069665	     -0.20054068	     -0.06489175	      0.88297604	     -0.00062211	     -0.21920716	      0.00270075	      0.00035464	     25.55872451
      0.54035664	     -0.05932217	     -0.00069284	     -0.20052964	     -0.06488825	      0.88297649	     -0.00062212	     -0.21919295	      0.00266617	      0.00033976	     25.75983234
      0.54194061	     -0.05931669	     -0.00068677	     -0.20052377	     -0.06488406	      0.88297702	     -0.00062211	     -0.21917675	      0.00262451	      0.00032039	     25.83409204
      0.54352459	     -0.05931911	     -0.00068285	     -0.20052576	     -0.06487993	      0.88297751	     -0.00062206	     -0.21916181	      0.00258301	      0.00029912	     26.13759916
      0.54485098	     -0.05932705	     -0.00067722	     -0.20053339	     -0.06487653	      0.88297789	     -0.00062199	     -0.21915032	      0.00254903	      0.00027977	     26.09677486
      0.54617737	     -0.05934008	     -0.00067383	     -0.20054606	     -0.06487317	      0.88297825	     -0.00062190	     -0.21913979	      0.00251540	      0.00025878	     26.29919101
      0.54776930	     -0.05936188	     -0.00066847	     -0.20056747	     -0.06486920	      0.88297864	     -0.00062176	     -0.21912846	      0.00247618	      0.00023142	     26.32710217
      0.54936124	     -0.05939005	     -0.00066543	     -0.20059521	     -0.06486528	      0.88297898	     -0.00062159	     -0.21911856	      0.00243793	      0.00020150	     26.63182388
      0.55064852	     -0.05941664	     -0.00066037	     -0.20062151	     -0.06486217	      0.88297923	     -0.00062142	     -0.21911161	      0.00240829	      0.00017558	     26.51533994
      0.55193580	     -0.05944674	     -0.00065739	     -0.20065128	     -0.06485908	      0.88297944	     -0.00062123	     -0.21910559	      0.00237942	      0.00014803	     26.66203520
      0.55358243	     -0.05949049	     -0.00065234	     -0.20069465	     -0.06485520	      0.88297965	     -0.00062095	     -0.21909924	      0.00234419	      0.00011067	     26.63371590
      0.55522907	     -0.05954070	     -0.00064967	     -0.20074447	     -0.06485136	      0.88297980	     -0.00062063	     -0.21909440	      0.00231052	      0.00007099	     26.88224783
      0.55648720	     -0.05958266	     -0.00064543	     -0.20078616	     -0.06484847	      0.88297987	     -0.00062036	     -0.21909172	      0.00228634	      0.00003937	     26.68410996
      0.55774534	     -0.05962730	     -0.00064305	     -0.20083053	     -0.06484561	      0.88297990	     -0.00062006	     -0.21908991	      0.00226306	      0.00000666	     26.75567913
      0.55945627	     -0.05969162	     -0.00063868	     -0.20089450	     -0.06484176	      0.88297987	     -0.00061961	     -0.21908876	      0.00223338	     -0.00003919	     26.65780002
      0.56116721	     -0.05975956	     -0.00063650	     -0.20096208	     -0.06483797	      0.88297976	     -0.00061912	     -0.21908905	      0.00220558	     -0.00008635	     26.84262432
      0.56238237	     -0.05980977	     -0.00063244	     -0.20101208	     -0.06483530	      0.88297964	     -0.00061874	     -0.21909008	      0.00218741	     -0.00012028	     26.57562376
      0.56359753	     -0.05986181	     -0.00063037	     -0.20106389	     -0.06483265	      0.88297947	     -0.00061834	     -0.21909176	      0.00217004	     -0.00015451	     26.57421439
      0.56540823	     -0.05994183	     -0.00062638	     -0.20114361	     -0.06482874	      0.88297914	     -0.00061770	     -0.21909541	      0.00214622	     -0.00020558	     26.41071963
      0.56693222	     -0.06001124	     -0.00062438	     -0.20121275	     -0.06482549	      0.88297880	     -0.00061711	     -0.21909947	      0.00212777	     -0.00024828	     26.41654640
      0.56845621	     -0.06008303	     -0.00062062	     -0.20128433	     -0.06482226	      0.88297839	     -0.00061649	     -0.21910438	      0.00211110	     -0.00029030	     26.14655365
      0.56998020	     -0.06015777	     -0.00061966	     -0.20135881	     -0.06481905	      0.88297791	     -0.00061583	     -0.21911011	      0.00209562	     -0.00033152	     26.20065543
      0.57134905	     -0.06022714	     -0.00061639	     -0.20142799	     -0.06481619	      0.88297744	     -0.00061520	     -0.21911595	      0.00208334	     -0.00036750	     25.88359422
      0.57271790	     -0.06029883	     -0.00061564	     -0.20149947	     -0.06481335	      0.88297691	     -0.00061453	     -0.21912243	      0.00207197	     -0.00040247	     25.85199975
      0.57408674	     -0.06037254	     -0.00061370	     -0.20157301	     -0.06481052	      0.88297633	     -0.00061384	     -0.21912955	      0.00206198	     -0.00043616	     25.62563592
      0.57583698	     -0.06046925	     -0.00061318	     -0.20166947	     -0.06480692	      0.88297553	     -0.00061291	     -0.21913953	      0.00205067	     -0.00047722	     25.53944967
      0.57723975	     -0.06054803	     -0.00061113	     -0.20174810	     -0.06480405	      0.88297484	     -0.00061212	     -0.21914820	      0.00204320	     -0.00050821	     25.21688420
      0.57864251	     -0.06062801	     -0.00061133	     -0.20182789	     -0.06480119	      0.88297411	     -0.00061130	     -0.21915744	      0.00203659	     -0.00053746	     25.14721930
      0.58004527	     -0.06070857	     -0.00061022	     -0.20190831	     -0.06479833	      0.88297334	     -0.00061044	     -0.21916719	      0.00203131	     -0.00056475	     24.88304550
      0.58177054	     -0.06080821	     -0.00061093	     -0.20200775	     -0.06479483	      0.88297234	     -0.00060934	     -0.21917984	      0.00202606	     -0.00059554	     24.78720037
      0.58315943	     -0.06088850	     -0.00060973	     -0.20208791	     -0.06479202	      0.88297149	     -0.00060841	     -0.21919050	      0.00202325	     -0.00061789	     24.43919127
      0.58454833	     -0.06096917	     -0.00061076	     -0.20216843	     -0.06478921	      0.88297062	     -0.00060745	     -0.21920155	      0.00202113	     -0.00063810	     24.34781322
      0.58593722	     -0.06105005	     -0.00061062	     -0.20224919	     -0.06478641	      0.88296972	     -0.00060646	     -0.21921296	      0.00202011	     -0.00065602	     24.07699388
      0.58772496	     -0.06115399	     -0.00061235	     -0.20235295	     -0.06478280	      0.88296853	     -0.00060513	     -0.21922816	      0.00201989	     -0.00067580	     23.95134144
      0.58911405	     -0.06123330	     -0.00061208	     -0.20243217	     -0.06477999	      0.88296758	     -0.00060405	     -0.21924033	      0.00202098	     -0.00068848	     23.59404518
      0.59050314	     -0.06131264	     -0.00061411	     -0.20251138	     -0.06477718	      0.88296662	     -0.00060295	     -0.21925279	      0.00202259	     -0.00069890	     23.49067837
      0.59189223	     -0.06139223	     -0.00061510	     -0.20259087	     -0.06477437	      0.88296564	     -0.00060180	     -0.21926557	      0.00202516	     -0.00070702	     23.21910421
      0.59371980	     -0.06149748	     -0.00061834	     -0.20269596	     -0.06477066	      0.88296434	     -0.00060024	     -0.21928284	      0.00202948	     -0.00071445	     23.08063729
      0.59510306	     -0.06157699	     -0.00061903	     -0.20277539	     -0.06476785	      0.88296335	     -0.00059902	     -0.21929627	      0.00203387	     -0.00071764	     22.71771603
      0.59648632	     -0.06165606	     -0.00062158	     -0.20285436	     -0.06476504	      0.88296236	     -0.00059777	     -0.21930996	      0.00203873	     -0.00071888	     22.61400314
      0.59815886	     -0.06175033	     -0.00062312	     -0.20294855	     -0.06476162	      0.88296116	     -0.00059621	     -0.21932684	      0.00204585	     -0.00071773	     22.26338546
      0.59983139	     -0.06184322	     -0.00062752	     -0.20304132	     -0.06475819	      0.88295996	     -0.00059460	     -0.21934400	      0.00205365	     -0.00071392	     22.28252801
      0.60109372	     -0.06191215	     -0.00062812	     -0.20311021	     -0.06475560	      0.88295906	     -0.00059335	     -0.21935711	      0.00206065	     -0.00070924	     21.87738388
      0.60235605	     -0.06197932	     -0.00063116	     -0.20317731	     -0.06475299	      0.88295817	     -0.00059207	     -0.21937034	      0.00206790	     -0.00070321	     21.76480261
      0.60417014	     -0.06207589	     -0.00063484	     -0.20327380	     -0.06474923	      0.88295690	     -0.00059018	     -0.21938959	      0.00207944	     -0.00069215	     21.44070497
      0.60574497	     -0.06215923	     -0.00063969	     -0.20335705	     -0.06474595	      0.88295582	     -0.00058850	     -0.21940655	      0.00209014	     -0.00068055	     21.34625167
      0.60731979	     -0.06224129	     -0.00064246	     -0.20343906	     -0.06474265	      0.88295476	     -0.00058677	     -0.21942370	      0.00210200	     -0.00066719	     20.97463505
      0.60889462	     -0.06232212	     -0.00064796	     -0.20351981	     -0.06473933	      0.88295372	     -0.00058500	     -0.21944099	      0.00211418	     -0.00065231	     20.98363025
      0.61026363	     -0.06239100	     -0.00065014	     -0.20358867	     -0.06473642	      0.88295284	     -0.00058343	     -0.21945612	      0.00212583	     -0.00063813	     20.60642469
      0.61163263	     -0.06245843	     -0.00065469	     -0.20365605	     -0.06473351	      0.88295197	     -0.00058182	     -0.21947129	      0.00213771	     -0.00062306	     20.52654729
      0.61329093	     -0.06253803	     -0.00065848	     -0.20373564	     -0.06472995	      0.88295096	     -0.00057984	     -0.21948968	      0.00215312	     -0.00060361	     20.22304377
      0.61494923	     -0.06261613	     -0.00066462	     -0.20381368	     -0.06472636	      0.88294997	     -0.00057781	     -0.21950803	      0.00216901	     -0.00058310	     20.19679969
      0.61632624	     -0.06267997	     -0.00066751	     -0.20387752	     -0.06472337	      0.88294918	     -0.00057609	     -0.21952324	      0.00218317	     -0.00056529	     19.84980342
      0.61770325	     -0.06274271	     -0.00067286	     -0.20394023	     -0.06472035	      0.88294842	     -0.00057434	     -0.21953841	      0.00219753	     -0.00054700	     19.77391733
      0.61938459	     -0.06281667	     -0.00067779	     -0.20401419	     -0.06471664	      0.88294751	     -0.00057217	     -0.21955683	      0.00221602	     -0.00052402	     19.49042925
      0.62106593	     -0.06288851	     -0.00068519	     -0.20408599	     -0.06471290	      0.88294665	     -0.00056996	     -0.21957507	      0.00223490	     -0.00050047	     19.48318000
      0.62241511	     -0.06294404	     -0.00068869	     -0.20414154	     -0.06470987	      0.88294599	     -0.00056815	     -0.21958955	      0.00225095	     -0.00048111	     19.16483098
      0.62376429	     -0.06299769	     -0.00069443	     -0.20419517	     -0.06470683	      0.88294536	     -0.00056632	     -0.21960386	      0.00226710	     -0.00046151	     19.09304851
      0.62549922	     -0.06306255	     -0.00070046	     -0.20426005	     -0.06470287	      0.88294458	     -0.00056393	     -0.21962193	      0.00228865	     -0.00043587	     18.85084813
      0.62723415	     -0.06312178	     -0.00070880	     -0.20431926	     -0.06469888	      0.88294384	     -0.00056150	     -0.21963951	      0.00231039	     -0.00040979	     18.85262109
      0.62855332	     -0.06316268	     -0.00071271	     -0.20436020	     -0.06469583	      0.88294332	     -0.00055962	     -0.21965245	      0.00232756	     -0.00038951	     18.57549930
      0.62987250	     -0.06320058	     -0.00071868	     -0.20439809	     -0.06469274	      0.88294282	     -0.00055773	     -0.21966498	      0.00234455	     -0.00036889	     18.50344510
      0.63167582	     -0.06324831	     -0.00072566	     -0.20444586	     -0.06468849	      0.88294218	     -0.00055510	     -0.21968138	      0.00236799	     -0.00034006	     18.29473214
      0.63347913	     -0.06329212	     -0.00073500	     -0.20448964	     -0.06468420	      0.88294159	     -0.00055244	     -0.21969695	      0.00239108	     -0.00031056	     18.27193549
      0.63475100	     -0.06332056	     -0.00073898	     -0.20451812	     -0.06468115	      0.88294121	     -0.00055055	     -0.21970743	      0.00240755	     -0.00028938	     18.04299534
      0.63602287	     -0.06334642	     -0.00074429	     -0.20454399	     -0.06467808	      0.88294085	     -0.00054863	     -0.21971750	      0.00242365	     -0.00026791	     17.96773269
      0.63793296	     -0.06338318	     -0.00075139	     -0.20458080	     -0.06467343	      0.88294037	     -0.00054573	     -0.21973189	      0.00244758	     -0.00023519	     17.80445263
      0.63954224	     -0.06341100	     -0.00075854	     -0.20460862	     -0.06466947	      0.88294002	     -0.00054325	     -0.21974334	      0.00246731	     -0.00020721	     17.72434937
      0.64115153	     -0.06343473	     -0.00076355	     -0.20463240	     -0.06466549	      0.88293971	     -0.00054076	     -0.21975412	      0.00248676	     -0.00017904	     17.58267292
      0.64276081	     -0.06345432	     -0.00077108	     -0.20465199	     -0.06466147	      0.88293944	     -0.00053824	     -0.21976417	      0.00250558	     -0.00015063	     17.55408532
      0.64416853	     -0.06346723	     -0.00077476	     -0.20466495	     -0.06465793	      0.88293925	     -0.00053601	     -0.21977231	      0.00252185	     -0.00012564	     17.40236101
      0.64557625	     -0.06347660	     -0.00078038	     -0.20467434	     -0.06465437	      0.88293909	     -0.00053378	     -0.21977979	      0.00253743	     -0.00010055	     17.37106780
      0.64698397	     -0.06348208	     -0.00078456	     -0.20467986	     -0.06465079	      0.88293896	     -0.00053152	     -0.21978659	      0.00255265	     -0.00007531	     17.27343631
      0.64889672	     -0.06348295	     -0.00079137	     -0.20468076	     -0.06464589	      0.88293885	     -0.00052844	     -0.21979466	      0.00257223	     -0.00004084	     17.22735767
      0.65033863	     -0.06347891	     -0.00079456	     -0.20467677	     -0.06464217	      0.88293881	     -0.00052610	     -0.21979982	      0.00258640	     -0.00001473	     17.10973580
      0.65178054	     -0.06347041	     -0.00079940	     -0.20466830	     -0.06463843	      0.88293881	     -0.00052375	     -0.21980417	      0.00259964	      0.00001149	     17.07911008
      0.65322245	     -0.06345819	     -0.00080284	     -0.20465612	     -0.06463467	      0.88293885	     -0.00052138	     -0.21980769	      0.00261221	      0.00003774	     17.00139064
      0.65510308	     -0.06343655	     -0.00080864	     -0.20463450	     -0.06462974	      0.88293895	     -0.00051828	     -0.21981106	      0.00262717	      0.00007194	     16.97935776
      0.65652847	     -0.06341592	     -0.00081105	     -0.20461391	     -0.06462599	      0.88293907	     -0.00051592	     -0.21981268	      0.00263772	      0.00009791	     16.86636369
      0.65795385	     -0.06339168	     -0.00081516	     -0.20458968	     -0.06462222	      0.88293923	     -0.00051355	     -0.21981352	      0.00264709	      0.00012368	     16.86719122
      0.65966725	     -0.06335877	     -0.00081829	     -0.20455680	     -0.06461768	      0.88293947	     -0.00051069	     -0.21981349	      0.00265736	      0.00015449	     16.77438710
      0.66119811	     -0.06332499	     -0.00082280	     -0.20452302	     -0.06461360	      0.88293972	     -0.00050812	     -0.21981254	      0.00266508	      0.00018172	     16.80020484
      0.66272897	     -0.06328845	     -0.00082502	     -0.20448649	     -0.06460952	      0.88294002	     -0.00050555	     -0.21981073	      0.00267195	      0.00020875	     16.69746405
      0.66425982	     -0.06324827	     -0.00082940	     -0.20444628	     -0.06460542	      0.88294036	     -0.00050297	     -0.21980810	      0.00267729	      0.00023533	     16.74162747
      0.66579068	     -0.06320576	     -0.00083144	     -0.20440378	     -0.06460132	      0.88294074	     -0.00050038	     -0.21980466	      0.00268177	      0.00026156	     16.64707398
      0.66732154	     -0.06315970	     -0.00083567	     -0.20435768	     -0.06459722	      0.88294116	     -0.00049780	     -0.21980045	      0.00268467	      0.00028721	     16.69697619
      0.66885240	     -0.06311155	     -0.00083748	     -0.20430951	     -0.06459310	      0.88294162	     -0.00049520	     -0.21979547	      0.00268669	      0.00031233	     16.61339697
      0.67038325	     -0.06306017	     -0.00084167	     -0.20425806	     -0.06458899	      0.88294212	     -0.00049261	     -0.21978976	      0.00268714	      0.00033670	     16.67923436
      0.67191411	     -0.06300713	     -0.00084338	     -0.20420499	     -0.06458488	      0.88294265	     -0.00049001	     -0.21978332	      0.00268671	      0.00036038	     16.60411794
      0.67344497	     -0.06295103	     -0.00084765	     -0.20414880	     -0.06458077	      0.88294322	     -0.00048742	     -0.21977619	      0.00268469	      0.00038315	     16.68561682
      0.67497583	     -0.06289329	     -0.00084922	     -0.20409101	     -0.06457666	      0.88294383	     -0.00048482	     -0.21976837	      0.00268179	      0.00040508	     16.61845323
      0.67650668	     -0.06283234	     -0.00085358	     -0.20402994	     -0.06457256	      0.88294446	     -0.00048223	     -0.21975988	      0.00267725	      0.00042593	     16.71676894
      0.67803754	     -0.06276983	     -0.00085497	     -0.20396737	     -0.06456846	      0.88294513	     -0.00047964	     -0.21975071	      0.00267184	      0.00044586	     16.65533618
      0.67956840	     -0.06270413	     -0.00085942	     -0.20390152	     -0.06456438	      0.88294583	     -0.00047705	     -0.21974088	      0.00266471	      0.00046465	     16.77244823
      0.68109926	     -0.06263699	     -0.00086053	     -0.20383429	     -0.06456030	      0.88294655	     -0.00047447	     -0.21973038	      0.00265672	      0.00048249	     16.71480675
      0.68263011	     -0.06256692	     -0.00086516	     -0.20376406	     -0.06455624	      0.88294730	     -0.00047190	     -0.21971924	      0.00264693	      0.00049916	     16.85232829
      0.68398583	     -0.06250412	     -0.00086624	     -0.20370115	     -0.06455266	      0.88294799	     -0.00046962	     -0.21970884	      0.00263752	      0.00051315	     16.80795374
      0.68534155	     -0.06243949	     -0.00086942	     -0.20363637	     -0.06454909	      0.88294869	     -0.00046735	     -0.21969797	      0.00262677	      0.00052624	     16.88442565
      0.68701613	     -0.06235838	     -0.00087188	     -0.20355508	     -0.06454471	      0.88294959	     -0.00046456	     -0.21968388	      0.00261218	      0.00054133	     16.91567106
      0.68869072	     -0.06227469	     -0.00087620	     -0.20347116	     -0.06454034	      0.88295051	     -0.00046178	     -0.21966912	      0.00259569	      0.00055521	     17.04547066
      0.69005962	     -0.06220525	     -0.00087745	     -0.20340157	     -0.06453680	      0.88295127	     -0.00045952	     -0.21965653	      0.00258123	      0.00056583	     17.04232156
      0.69142852	     -0.06213389	     -0.00088044	     -0.20333001	     -0.06453328	      0.88295205	     -0.00045727	     -0.21964350	      0.00256538	      0.00057568	     17.13505749
      0.69311508	     -0.06204511	     -0.00088255	     -0.20324100	     -0.06452897	      0.88295304	     -0.00045451	     -0.21962683	      0.00254445	      0.00058690	     17.19422867
      0.69480165	     -0.06195487	     -0.00088671	     -0.20315048	     -0.06452470	      0.88295403	     -0.00045177	     -0.21960955	      0.00252152	      0.00059706	     17.35030508
      0.69610731	     -0.06188535	     -0.00088751	     -0.20308078	     -0.06452142	      0.88295482	     -0.00044965	     -0.21959577	      0.00250284	      0.00060432	     17.35201603
      0.69741297	     -0.06181559	     -0.00089012	     -0.20301079	     -0.06451816	      0.88295561	     -0.00044755	     -0.21958171	      0.00248291	      0.00061083	     17.45283667
      0.69917310	     -0.06172263	     -0.00089237	     -0.20291754	     -0.06451382	      0.88295669	     -0.00044474	     -0.21956234	      0.00245462	      0.00061852	     17.53698043
      0.70093324	     -0.06163009	     -0.00089655	     -0.20282465	     -0.06450952	      0.88295779	     -0.00044196	     -0.21954260	      0.00242438	      0.00062473	     17.73885143
      0.70217627	     -0.06156620	     -0.00089710	     -0.20276055	     -0.06450652	      0.88295857	     -0.00044000	     -0.21952847	      0.00240234	      0.00062832	     17.74150624
      0.70341931	     -0.06150251	     -0.00089934	     -0.20269662	     -0.06450355	      0.88295935	     -0.00043807	     -0.21951424	      0.00237932	      0.00063103	     17.85007853
      0.70528847	     -0.06140871	     -0.00090167	     -0.20260245	     -0.06449914	      0.88296053	     -0.00043518	     -0.21949267	      0.00234347	      0.00063351	     17.97569935
      0.70683964	     -0.06133205	     -0.00090463	     -0.20252547	     -0.06449552	      0.88296152	     -0.00043280	     -0.21947469	      0.00231247	      0.00063402	     18.13696859
      0.70839081	     -0.06125765	     -0.00090585	     -0.20245077	     -0.06449196	      0.88296250	     -0.00043045	     -0.21945668	      0.00228066	      0.00063309	     18.22178162
      0.70994198	     -0.06118405	     -0.00090922	     -0.20237682	     -0.06448845	      0.88296348	     -0.00042813	     -0.21943870	      0.00224776	      0.00063068	     18.42728745
      0.71149315	     -0.06111323	     -0.00090969	     -0.20230569	     -0.06448499	      0.88296445	     -0.00042582	     -0.21942077	      0.00221434	      0.00062687	     18.47736383
      0.71280346	     -0.06105380	     -0.00091276	     -0.20224596	     -0.06448211	      0.88296527	     -0.00042390	     -0.21940570	      0.00218523	      0.00062246	     18.67500278
      0.71411377	     -0.06099641	     -0.00091390	     -0.20218830	     -0.06447926	      0.88296608	     -0.00042200	     -0.21939072	      0.00215585	      0.00061708	     18.76258642
      0.71579555	     -0.06092412	     -0.00091661	     -0.20211563	     -0.06447567	      0.88296712	     -0.00041958	     -0.21937165	      0.00211733	      0.00060863	     18.97177093
      0.71747734	     -0.06085455	     -0.00091742	     -0.20204571	     -0.06447214	      0.88296813	     -0.00041720	     -0.21935277	      0.00207835	      0.00059860	     19.06609579
      0.71877870	     -0.06080107	     -0.00092014	     -0.20199192	     -0.06446946	      0.88296890	     -0.00041538	     -0.21933832	      0.00204753	      0.00058971	     19.27945802
      0.72008006	     -0.06074952	     -0.00092107	     -0.20194010	     -0.06446681	      0.88296967	     -0.00041359	     -0.21932400	      0.00201655	      0.00057997	     19.37851615
      0.72179807	     -0.06068275	     -0.00092340	     -0.20187295	     -0.06446338	      0.88297065	     -0.00041125	     -0.21930531	      0.00197504	      0.00056579	     19.60669234
      0.72351607	     -0.06061892	     -0.00092367	     -0.20180877	     -0.06446003	      0.88297161	     -0.00040895	     -0.21928689	      0.00193324	      0.00055032	     19.69898829
      0.72474917	     -0.06057320	     -0.00092607	     -0.20176277	     -0.06445766	      0.88297228	     -0.00040732	     -0.21927384	      0.00190268	      0.00053844	     19.91881131
      0.72598227	     -0.06052931	     -0.00092677	     -0.20171862	     -0.06445533	      0.88297294	     -0.00040572	     -0.21926093	      0.00187206	      0.00052606	     20.02267225
      0.72780765	     -0.06046580	     -0.00092873	     -0.20165472	     -0.06445196	      0.88297388	     -0.00040339	     -0.21924210	      0.00182622	      0.00050690	     20.25653443
      0.72933950	     -0.06041481	     -0.00092923	     -0.20160342	     -0.06444919	      0.88297464	     -0.00040147	     -0.21922654	      0.00178751	      0.00049024	     20.36328231
      0.73087136	     -0.06036460	     -0.00093127	     -0.20155288	     -0.06444648	      0.88297538	     -0.00039958	     -0.21921123	      0.00174827	      0.00047305	     20.60936959
      0.73240321	     -0.06031722	     -0.00093110	     -0.20150520	     -0.06444383	      0.88297609	     -0.00039774	     -0.21919614	      0.00170898	      0.00045557	     20.67041150
      0.73378012	     -0.06027480	     -0.00093307	     -0.20146248	     -0.06444151	      0.88297671	     -0.00039611	     -0.21918280	      0.00167315	      0.00043952	     20.91066543
      0.73515704	     -0.06023484	     -0.00093312	     -0.20142226	     -0.06443923	      0.88297730	     -0.00039451	     -0.21916965	      0.00163730	      0.00042336	     20.98434450
      0.73653395	     -0.06019550	     -0.00093431	     -0.20138263	     -0.06443700	      0.88297787	     -0.00039294	     -0.21915671	      0.00160107	      0.00040702	     21.16854505
      0.73826822	     -0.06014873	     -0.00093436	     -0.20133553	     -0.06443426	      0.88297856	     -0.00039101	     -0.21914071	      0.00155529	      0.00038640	     21.27297656
      0.73965935	     -0.06011167	     -0.00093582	     -0.20129819	     -0.06443212	      0.88297909	     -0.00038950	     -0.21912812	      0.00151811	      0.00036979	     21.49547949
      0.74105048	     -0.06007709	     -0.00093558	     -0.20126335	     -0.06443004	      0.88297959	     -0.00038802	     -0.21911573	      0.00148091	      0.00035334	     21.55469115
      0.74244160	     -0.06004250	     -0.00093651	     -0.20122849	     -0.06442800	      0.88298007	     -0.00038658	     -0.21910356	      0.00144332	      0.00033701	     21.72817085
      0.74416927	     -0.06000202	     -0.00093668	     -0.20118767	     -0.06442555	      0.88298064	     -0.00038484	     -0.21908876	      0.00139643	      0.00031724	     21.79730910
      0.74553427	     -0.05997073	     -0.00093834	     -0.20115610	     -0.06442367	      0.88298106	     -0.00038350	     -0.21907736	      0.00135889	      0.00030200	     22.00247874
      0.74689928	     -0.05994198	     -0.00093850	     -0.20112709	     -0.06442184	      0.88298146	     -0.00038220	     -0.21906620	      0.00132129	      0.00028722	     22.04035790
      0.74826428	     -0.05991266	     -0.00093941	     -0.20109750	     -0.06442006	      0.88298184	     -0.00038093	     -0.21905529	      0.00128327	      0.00027284	     22.18957142
      0.75006933	     -0.05987717	     -0.00093934	     -0.20106168	     -0.06441779	      0.88298232	     -0.00037931	     -0.21904123	      0.00123270	      0.00025468	     22.22581358
      0.75141207	     -0.05985047	     -0.00094050	     -0.20103470	     -0.06441616	      0.88298265	     -0.00037814	     -0.21903107	      0.00119451	      0.00024167	     22.42154094
      0.75275482	     -0.05982633	     -0.00094033	     -0.20101032	     -0.06441458	      0.88298297	     -0.00037701	     -0.21902113	      0.00115625	      0.00022922	     22.43931920
      0.75440712	     -0.05979627	     -0.00094095	     -0.20097993	     -0.06441271	      0.88298334	     -0.00037566	     -0.21900921	      0.00110854	      0.00021458	     22.61984420
      0.75587333	     -0.05977266	     -0.00094031	     -0.20095606	     -0.06441112	      0.88298364	     -0.00037452	     -0.21899888	      0.00106603	      0.00020234	     22.58364346
      0.75733954	     -0.05974752	     -0.00094105	     -0.20093063	     -0.06440959	      0.88298393	     -0.00037341	     -0.21898880	      0.00102287	      0.00019062	     22.78535189
      0.75880575	     -0.05972641	     -0.00094038	     -0.20090926	     -0.06440812	      0.88298420	     -0.00037235	     -0.21897893	      0.00097967	      0.00017960	     22.72285706
      0.76027196	     -0.05970306	     -0.00094108	     -0.20088562	     -0.06440671	      0.88298446	     -0.00037134	     -0.21896931	      0.00093578	      0.00016903	     22.93604362
      0.76173816	     -0.05968458	     -0.00094047	     -0.20086687	     -0.06440537	      0.88298470	     -0.00037037	     -0.21895989	      0.00089192	      0.00015915	     22.83924595
      0.76320437	     -0.05966271	     -0.00094119	     -0.20084471	     -0.06440410	      0.88298492	     -0.00036944	     -0.21895073	      0.00084734	      0.00014968	     23.07010647
      0.76467058	     -0.05964673	     -0.00094049	     -0.20082846	     -0.06440289	      0.88298514	     -0.00036856	     -0.21894174	      0.00080287	      0.00014088	     22.93385145
      0.76613679	     -0.05962580	     -0.00094098	     -0.20080726	     -0.06440174	      0.88298534	     -0.00036772	     -0.21893300	      0.00075763	      0.00013241	     23.19013754
      0.76744379	     -0.05961304	     -0.00094035	     -0.20079425	     -0.06440078	      0.88298550	     -0.00036701	     -0.21892534	      0.00071747	      0.00012538	     23.05450370
      0.76875079	     -0.05959686	     -0.00094024	     -0.20077783	     -0.06439987	      0.88298566	     -0.00036634	     -0.21891785	      0.00067680	      0.00011859	     23.17125358
      0.77034058	     -0.05958091	     -0.00093965	     -0.20076159	     -0.06439883	      0.88298585	     -0.00036557	     -0.21890891	      0.00062726	      0.00011081	     23.12614600
      0.77193036	     -0.05956137	     -0.00093919	     -0.20074175	     -0.06439788	      0.88298602	     -0.00036486	     -0.21890020	      0.00057715	      0.00010334	     23.31385588
      0.77324536	     -0.05955089	     -0.00093852	     -0.20073103	     -0.06439714	      0.88298615	     -0.00036430	     -0.21889309	      0.00053581	      0.00009754	     23.17228129
      0.77456036	     -0.05953646	     -0.00093787	     -0.20071637	     -0.06439647	      0.88298627	     -0.00036379	     -0.21888614	      0.00049399	      0.00009185	     23.26703816
      0.77616300	     -0.05952403	     -0.00093707	     -0.20070365	     -0.06439572	      0.88298641	     -0.00036321	     -0.21887781	      0.00044299	      0.00008520	     23.18875902
      0.77776564	     -0.05950774	     -0.00093595	     -0.20068707	     -0.06439505	      0.88298655	     -0.00036269	     -0.21886974	      0.00039142	      0.00007857	     23.37101784
      0.77902273	     -0.05950303	     -0.00093547	     -0.20068213	     -0.06439458	      0.88298664	     -0.00036232	     -0.21886353	      0.00035119	      0.00007349	     23.18858548
      0.78027983	     -0.05949463	     -0.00093461	     -0.20067349	     -0.06439416	      0.88298673	     -0.00036198	     -0.21885755	      0.00031059	      0.00006821	     23.24301779
      0.78195107	     -0.05948953	     -0.00093387	     -0.20066809	     -0.06439369	      0.88298684	     -0.00036158	     -0.21884987	      0.00025671	      0.00006097	     23.15648066
      0.78362231	     -0.05948079	     -0.00093219	     -0.20065906	     -0.06439331	      0.88298693	     -0.00036124	     -0.21884263	      0.00020255	      0.00005314	     23.32463643
      0.78482683	     -0.05948379	     -0.00093219	     -0.20066183	     -0.06439309	      0.88298699	     -0.00036103	     -0.21883763	      0.00016390	      0.00004721	     23.10934962
      0.78603135	     -0.05948376	     -0.00093135	     -0.20066158	     -0.06439291	      0.88298705	     -0.00036086	     -0.21883293	      0.00012504	      0.00004075	     23.12347333
      0.78779698	     -0.05949274	     -0.00093066	     -0.20067024	     -0.06439274	      0.88298711	     -0.00036065	     -0.21882660	      0.00006843	      0.00003020	     23.00610207
      0.78927947	     -0.05950234	     -0.00092929	     -0.20067959	     -0.06439267	      0.88298715	     -0.00036053	     -0.21882197	      0.00002107	      0.00002000	     23.04121210
      0.79076195	     -0.05952376	     -0.00092947	     -0.20070073	     -0.06439268	      0.88298717	     -0.00036046	     -0.21881803	     -0.00002565	      0.00000836	     22.84366560
      0.79224444	     -0.05954289	     -0.00092786	     -0.20071962	     -0.06439275	      0.88298717	     -0.00036042	     -0.21881496	     -0.00007206	     -0.00000510	     22.93588510
      0.79372692	     -0.05957639	     -0.00092794	     -0.20075286	     -0.06439289	      0.88298715	     -0.00036044	     -0.21881270	     -0.00011736	     -0.00002046	     22.64675998
      0.79502621	     -0.05960042	     -0.00092563	     -0.20077671	     -0.06439307	      0.88298712	     -0.00036049	     -0.21881155	     -0.00015669	     -0.00003578	     22.75171531
      0.79632550	     -0.05963486	     -0.00092482	     -0.20081095	     -0.06439330	      0.88298706	     -0.00036057	     -0.21881109	     -0.00019499	     -0.00005281	     22.57307224
      0.79790101	     -0.05967530	     -0.00092239	     -0.20085119	     -0.06439364	      0.88298696	     -0.00036072	     -0.21881156	     -0.00024048	     -0.00007597	     22.57788131
      0.79947652	     -0.05972615	     -0.00092145	     -0.20090183	     -0.06439405	      0.88298682	     -0.00036091	     -0.21881304	     -0.00028435	     -0.00010175	     22.29602666
      0.80078862	     -0.05976256	     -0.00091840	     -0.20093811	     -0.06439445	      0.88298667	     -0.00036111	     -0.21881513	     -0.00032009	     -0.00012524	     22.37608437
      0.80210072	     -0.05980830	     -0.00091700	     -0.20098370	     -0.06439489	      0.88298649	     -0.00036134	     -0.21881785	     -0.00035457	     -0.00015040	     22.16801969
      0.80369274	     -0.05986101	     -0.00091343	     -0.20103628	     -0.06439549	      0.88298622	     -0.00036167	     -0.21882213	     -0.00039524	     -0.00018312	     22.14190331
      0.80528475	     -0.05992524	     -0.00091184	     -0.20110037	     -0.06439615	      0.88298590	     -0.00036205	     -0.21882736	     -0.00043412	     -0.00021791	     21.79673595
      0.80656219	     -0.05996994	     -0.00090822	     -0.20114500	     -0.06439673	      0.88298561	     -0.00036239	     -0.21883234	     -0.00046450	     -0.00024726	     21.84635650
      0.80783963	     -0.06002336	     -0.00090636	     -0.20119833	     -0.06439734	      0.88298527	     -0.00036276	     -0.21883789	     -0.00049364	     -0.00027771	     21.63361283
      0.80948881	     -0.06008963	     -0.00090235	     -0.20126453	     -0.06439818	      0.88298478	     -0.00036328	     -0.21884595	     -0.00052991	     -0.00031850	     21.54598728
      0.81113800	     -0.06016645	     -0.00090029	     -0.20134125	     -0.06439908	      0.88298422	     -0.00036385	     -0.21885489	     -0.00056418	     -0.00036056	     21.18609774
      0.81238745	     -0.06021767	     -0.00089626	     -0.20139247	     -0.06439980	      0.88298375	     -0.00036432	     -0.21886235	     -0.00058926	     -0.00039313	     21.20526840
      0.81363690	     -0.06027733	     -0.00089415	     -0.20145209	     -0.06440056	      0.88298324	     -0.00036481	     -0.21887026	     -0.00061309	     -0.00042613	     21.00061269
      0.81535385	     -0.06035713	     -0.00088992	     -0.20153188	     -0.06440164	      0.88298247	     -0.00036554	     -0.21888195	     -0.00064428	     -0.00047202	     20.87162075
      0.81707080	     -0.06044683	     -0.00088773	     -0.20162155	     -0.06440277	      0.88298162	     -0.00036632	     -0.21889444	     -0.00067321	     -0.00051808	     20.50624123
      0.81827840	     -0.06050178	     -0.00088353	     -0.20167655	     -0.06440359	      0.88298097	     -0.00036690	     -0.21890377	     -0.00069265	     -0.00055037	     20.51169708
      0.81948600	     -0.06056462	     -0.00088118	     -0.20173941	     -0.06440444	      0.88298029	     -0.00036751	     -0.21891342	     -0.00071089	     -0.00058247	     20.32627650
      0.82130872	     -0.06065842	     -0.00087640	     -0.20183327	     -0.06440576	      0.88297918	     -0.00036846	     -0.21892870	     -0.00073664	     -0.00063033	     20.15677536
      0.82284669	     -0.06074412	     -0.00087351	     -0.20191903	     -0.06440691	      0.88297818	     -0.00036932	     -0.21894219	     -0.00075639	     -0.00066984	     19.88054050
      0.82438466	     -0.06082442	     -0.00086837	     -0.20199943	     -0.06440808	      0.88297712	     -0.00037021	     -0.21895629	     -0.00077469	     -0.00070847	     19.82519973
      0.82592263	     -0.06091526	     -0.00086591	     -0.20209035	     -0.06440929	      0.88297601	     -0.00037113	     -0.21897083	     -0.00079090	     -0.00074580	     19.47311394
      0.82724522	     -0.06098351	     -0.00086066	     -0.20215874	     -0.06441034	      0.88297500	     -0.00037196	     -0.21898378	     -0.00080378	     -0.00077683	     19.45902208
      0.82856781	     -0.06105967	     -0.00085758	     -0.20223501	     -0.06441141	      0.88297395	     -0.00037282	     -0.21899697	     -0.00081511	     -0.00080670	     19.23696788
      0.83019738	     -0.06114816	     -0.00085196	     -0.20232369	     -0.06441275	      0.88297261	     -0.00037390	     -0.21901365	     -0.00082742	     -0.00084173	     19.12072728
      0.83182695	     -0.06124400	     -0.00084837	     -0.20241970	     -0.06441411	      0.88297121	     -0.00037503	     -0.21903065	     -0.00083758	     -0.00087458	     18.81743371
      0.83315967	     -0.06131311	     -0.00084262	     -0.20248902	     -0.06441523	      0.88297003	     -0.00037598	     -0.21904488	     -0.00084470	     -0.00089965	     18.77891977
      0.83449239	     -0.06138940	     -0.00083899	     -0.20256548	     -0.06441636	      0.88296881	     -0.00037696	     -0.21905925	     -0.00085035	     -0.00092305	     18.56024166
      0.83614634	     -0.06147766	     -0.00083260	     -0.20265401	     -0.06441777	      0.88296726	     -0.00037820	     -0.21907737	     -0.00085581	     -0.00094971	     18.45980250
      0.83780029	     -0.06157320	     -0.00082845	     -0.20274980	     -0.06441919	      0.88296567	     -0.00037948	     -0.21909567	     -0.00085910	     -0.00097345	     18.12584889
      0.83909802	     -0.06163745	     -0.00082226	     -0.20281431	     -0.06442031	      0.88296440	     -0.00038050	     -0.21911024	     -0.00086071	     -0.00098990	     18.11567088
      0.84039575	     -0.06170827	     -0.00081816	     -0.20288535	     -0.06442142	      0.88296310	     -0.00038155	     -0.21912485	     -0.00086101	     -0.00100457	     17.92533744
      0.84212142	     -0.06179646	     -0.00081108	     -0.20297390	     -0.06442291	      0.88296135	     -0.00038297	     -0.21914444	     -0.00085982	     -0.00102116	     17.79966376
      0.84384709	     -0.06189095	     -0.00080621	     -0.20306871	     -0.06442439	      0.88295958	     -0.00038443	     -0.21916410	     -0.00085661	     -0.00103447	     17.50594783
      0.84511610	     -0.06194985	     -0.00079965	     -0.20312791	     -0.06442548	      0.88295826	     -0.00038553	     -0.21917869	     -0.00085325	     -0.00104206	     17.47812157
      0.84638511	     -0.06201469	     -0.00079528	     -0.20319303	     -0.06442656	      0.88295694	     -0.00038664	     -0.21919326	     -0.00084875	     -0.00104795	     17.30360136
      0.84818642	     -0.06210031	     -0.00078766	     -0.20327907	     -0.06442808	      0.88295504	     -0.00038825	     -0.21921398	     -0.00084084	     -0.00105341	     17.18899124
      0.84975120	     -0.06217774	     -0.00078259	     -0.20335686	     -0.06442939	      0.88295339	     -0.00038967	     -0.21923192	     -0.00083215	     -0.00105529	     16.92847501
      0.85131598	     -0.06224468	     -0.00077520	     -0.20342421	     -0.06443068	      0.88295174	     -0.00039112	     -0.21924988	     -0.00082241	     -0.00105475	     16.91572599
      0.85288076	     -0.06232151	     -0.00077131	     -0.20350139	     -0.06443196	      0.88295009	     -0.00039259	     -0.21926773	     -0.00081092	     -0.00105172	     16.59336471
      0.85423845	     -0.06237736	     -0.00076461	     -0.20355762	     -0.06443305	      0.88294867	     -0.00039388	     -0.21928330	     -0.00080025	     -0.00104741	     16.60597838
      0.85559613	     -0.06244063	     -0.00076044	     -0.20362123	     -0.06443413	      0.88294725	     -0.00039519	     -0.21929882	     -0.00078830	     -0.00104164	     16.40876849
      0.85726096	     -0.06251135	     -0.00075339	     -0.20369241	     -0.06443543	      0.88294552	     -0.00039681	     -0.21931789	     -0.00077238	     -0.00103283	     16.33128232
      0.85892579	     -0.06258798	     -0.00074862	     -0.20376947	     -0.06443670	      0.88294381	     -0.00039846	     -0.21933685	     -0.00075471	     -0.00102229	     16.07687956
      0.86028216	     -0.06263870	     -0.00074165	     -0.20382062	     -0.06443772	      0.88294243	     -0.00039982	     -0.21935229	     -0.00073938	     -0.00101240	     16.06751063
      0.86163853	     -0.06269581	     -0.00073718	     -0.20387811	     -0.06443871	      0.88294107	     -0.00040119	     -0.21936755	     -0.00072286	     -0.00100157	     15.89653666
      0.86334335	     -0.06275981	     -0.00073010	     -0.20394263	     -0.06443992	      0.88293937	     -0.00040293	     -0.21938662	     -0.00070085	     -0.00098679	     15.83302900
      0.86504816	     -0.06283184	     -0.00072644	     -0.20401512	     -0.06444110	      0.88293770	     -0.00040469	     -0.21940551	     -0.00067707	     -0.00097076	     15.56478482
      0.86635822	     -0.06287619	     -0.00072074	     -0.20405989	     -0.06444197	      0.88293644	     -0.00040605	     -0.21942005	     -0.00065808	     -0.00095756	     15.57969064
      0.86766828	     -0.06292677	     -0.00071748	     -0.20411084	     -0.06444282	      0.88293519	     -0.00040742	     -0.21943445	     -0.00063805	     -0.00094395	     15.44847092
      0.86946134	     -0.06298942	     -0.00071145	     -0.20417405	     -0.06444394	      0.88293352	     -0.00040931	     -0.21945402	     -0.00060940	     -0.00092455	     15.36411283
      0.87125440	     -0.06305600	     -0.00070786	     -0.20424115	     -0.06444500	      0.88293188	     -0.00041121	     -0.21947325	     -0.00057921	     -0.00090452	     15.17206201
      0.87253371	     -0.06309159	     -0.00070176	     -0.20427719	     -0.06444573	      0.88293073	     -0.00041258	     -0.21948681	     -0.00055694	     -0.00088956	     15.15501275
      0.87381301	     -0.06313141	     -0.00069793	     -0.20431741	     -0.06444643	      0.88292960	     -0.00041395	     -0.21950006	     -0.00053402	     -0.00087434	     15.05232507
      0.87569866	     -0.06318095	     -0.00069087	     -0.20436759	     -0.06444740	      0.88292798	     -0.00041598	     -0.21951906	     -0.00049929	     -0.00085117	     14.97477750
      0.87730380	     -0.06322209	     -0.00068650	     -0.20440925	     -0.06444818	      0.88292663	     -0.00041771	     -0.21953454	     -0.00046891	     -0.00083085	     14.85668093
      0.87890893	     -0.06325123	     -0.00067960	     -0.20443895	     -0.06444891	      0.88292531	     -0.00041945	     -0.21954939	     -0.00043791	     -0.00080970	     14.80891567
      0.88051406	     -0.06328378	     -0.00067629	     -0.20447200	     -0.06444959	      0.88292403	     -0.00042119	     -0.21956339	     -0.00040656	     -0.00078797	     14.71221426
      0.88189813	     -0.06329995	     -0.00066987	     -0.20448866	     -0.06445013	      0.88292295	     -0.00042270	     -0.21957487	     -0.00037929	     -0.00076840	     14.67702109
      0.88328219	     -0.06331995	     -0.00066640	     -0.20450910	     -0.06445064	      0.88292190	     -0.00042421	     -0.21958569	     -0.00035197	     -0.00074830	     14.60705151
      0.88498371	     -0.06333597	     -0.00065992	     -0.20452570	     -0.06445121	      0.88292065	     -0.00042606	     -0.21959818	     -0.00031833	     -0.00072255	     14.54197138
      0.88668522	     -0.06335555	     -0.00065644	     -0.20454578	     -0.06445172	      0.88291944	     -0.00042792	     -0.21960969	     -0.00028506	     -0.00069622	     14.52800925
      0.88807523	     -0.06336128	     -0.00065041	     -0.20455200	     -0.06445210	      0.88291849	     -0.00042943	     -0.21961849	     -0.00025771	     -0.00067361	     14.43371135
      0.88946523	     -0.06337123	     -0.00064726	     -0.20456236	     -0.06445244	      0.88291757	     -0.00043095	     -0.21962663	     -0.00023079	     -0.00065093	     14.41069105
      0.89118867	     -0.06337627	     -0.00064128	     -0.20456795	     -0.06445281	      0.88291647	     -0.00043282	     -0.21963592	     -0.00019754	     -0.00062225	     14.35979584
      0.89291212	     -0.06338487	     -0.00063867	     -0.20457702	     -0.06445312	      0.88291542	     -0.00043469	     -0.21964421	     -0.00016495	     -0.00059358	     14.40226884
      0.89425436	     -0.06338151	     -0.00063305	     -0.20457410	     -0.06445332	      0.88291464	     -0.00043614	     -0.21965010	     -0.00013946	     -0.00057056	     14.30910516
      0.89559660	     -0.06338233	     -0.00063028	     -0.20457529	     -0.06445349	      0.88291389	     -0.00043758	     -0.21965539	     -0.00011453	     -0.00054785	     14.30834276
      0.89739085	     -0.06337751	     -0.00062499	     -0.20457098	     -0.06445367	      0.88291294	     -0.00043950	     -0.21966165	     -0.00008152	     -0.00051750	     14.28683527
      0.89918509	     -0.06337545	     -0.00062311	     -0.20456936	     -0.06445379	      0.88291204	     -0.00044142	     -0.21966694	     -0.00004931	     -0.00048761	     14.35303787
      0.90047854	     -0.06336506	     -0.00061817	     -0.20455936	     -0.06445383	      0.88291142	     -0.00044279	     -0.21967024	     -0.00002609	     -0.00046581	     14.27876589
      0.90177198	     -0.06335805	     -0.00061618	     -0.20455267	     -0.06445385	      0.88291083	     -0.00044415	     -0.21967303	     -0.00000346	     -0.00044454	     14.29875742
      0.90366223	     -0.06334217	     -0.00061171	     -0.20453727	     -0.06445383	      0.88291002	     -0.00044612	     -0.21967630	      0.00002915	     -0.00041388	     14.30518983
      0.90523726	     -0.06332870	     -0.00060982	     -0.20452416	     -0.06445376	      0.88290939	     -0.00044776	     -0.21967825	      0.00005560	     -0.00038899	     14.36384994
      0.90681228	     -0.06330797	     -0.00060538	     -0.20450383	     -0.06445365	      0.88290879	     -0.00044937	     -0.21967955	      0.00008186	     -0.00036428	     14.33644929
      0.90838731	     -0.06328781	     -0.00060404	     -0.20448399	     -0.06445350	      0.88290824	     -0.00045097	     -0.21968011	      0.00010710	     -0.00034025	     14.44641921
      0.90996234	     -0.06325992	     -0.00059912	     -0.20445649	     -0.06445332	      0.88290772	     -0.00045256	     -0.21967999	      0.00013225	     -0.00031627	     14.41110208
      0.91153737	     -0.06323396	     -0.00059862	     -0.20443082	     -0.06445309	      0.88290724	     -0.00045413	     -0.21967910	      0.00015614	     -0.00029287	     14.54823466
      0.91293252	     -0.06320354	     -0.00059424	     -0.20440072	     -0.06445286	      0.88290685	     -0.00045550	     -0.21967777	      0.00017724	     -0.00027207	     14.51858880
      0.91432768	     -0.06317426	     -0.00059291	     -0.20437169	     -0.06445259	      0.88290648	     -0.00045686	     -0.21967586	      0.00019739	     -0.00025163	     14.60728782
      0.91572284	     -0.06314095	     -0.00058998	     -0.20433867	     -0.06445231	      0.88290615	     -0.00045820	     -0.21967342	      0.00021718	     -0.00023119	     14.63705758
      0.91764675	     -0.06309353	     -0.00058783	     -0.20429157	     -0.06445186	      0.88290573	     -0.00046002	     -0.21966916	      0.00024318	     -0.00020347	     14.79701255
      0.91909058	     -0.06305325	     -0.00058409	     -0.20425157	     -0.06445150	      0.88290545	     -0.00046137	     -0.21966535	      0.00026243	     -0.00018247	     14.76622926
      0.92053442	     -0.06301294	     -0.00058276	     -0.20421148	     -0.06445111	      0.88290520	     -0.00046270	     -0.21966098	      0.00028051	     -0.00016191	     14.90569928
      0.92197825	     -0.06296949	     -0.00057984	     -0.20416827	     -0.06445069	      0.88290498	     -0.00046400	     -0.21965610	      0.00029830	     -0.00014130	     14.94281062
      0.92381022	     -0.06291305	     -0.00057816	     -0.20411208	     -0.06445012	      0.88290475	     -0.00046564	     -0.21964915	      0.00031950	     -0.00011562	     15.15028266
      0.92522568	     -0.06286571	     -0.00057466	     -0.20406496	     -0.06444966	      0.88290460	     -0.00046687	     -0.21964325	      0.00033573	     -0.00009548	     15.12361724
      0.92664115	     -0.06281784	     -0.00057346	     -0.20401726	     -0.06444917	      0.88290448	     -0.00046809	     -0.21963687	      0.00035081	     -0.00007573	     15.28395855
      0.92805661	     -0.06276764	     -0.00057094	     -0.20396725	     -0.06444866	      0.88290438	     -0.00046928	     -0.21963002	      0.00036561	     -0.00005590	     15.34687892
      0.92994267	     -0.06269891	     -0.00056942	     -0.20389870	     -0.06444796	      0.88290430	     -0.00047084	     -0.21962018	      0.00038397	     -0.00002980	     15.58519039
      0.93134922	     -0.06264485	     -0.00056640	     -0.20384482	     -0.06444741	      0.88290427	     -0.00047198	     -0.21961232	      0.00039745	     -0.00001005	     15.58339812
      0.93275577	     -0.06258988	     -0.00056549	     -0.20378997	     -0.06444684	      0.88290427	     -0.00047309	     -0.21960401	      0.00040977	      0.00000935	     15.76833979
      0.93446118	     -0.06252086	     -0.00056269	     -0.20372110	     -0.06444613	      0.88290431	     -0.00047441	     -0.21959335	      0.00042431	      0.00003296	     15.85172915
      0.93596434	     -0.06245854	     -0.00056233	     -0.20365887	     -0.06444548	      0.88290437	     -0.00047555	     -0.21958340	      0.00043586	      0.00005342	     16.10075960
      0.93746750	     -0.06239423	     -0.00055973	     -0.20359467	     -0.06444482	      0.88290447	     -0.00047666	     -0.21957297	      0.00044727	      0.00007409	     16.14458991
      0.93897066	     -0.06232863	     -0.00055953	     -0.20352914	     -0.06444414	      0.88290460	     -0.00047774	     -0.21956204	      0.00045735	      0.00009434	     16.40238206
      0.94047382	     -0.06226147	     -0.00055723	     -0.20346207	     -0.06444344	      0.88290475	     -0.00047879	     -0.21955064	      0.00046728	      0.00011476	     16.46967893
      0.94197698	     -0.06219311	     -0.00055723	     -0.20339374	     -0.06444273	      0.88290494	     -0.00047981	     -0.21953876	      0.00047599	      0.00013482	     16.73437698
      0.94348013	     -0.06212338	     -0.00055521	     -0.20332407	     -0.06444201	      0.88290516	     -0.00048081	     -0.21952643	      0.00048454	      0.00015503	     16.81561266
      0.94498329	     -0.06205242	     -0.00055552	     -0.20325310	     -0.06444128	      0.88290541	     -0.00048177	     -0.21951364	      0.00049192	      0.00017489	     17.09411402
      0.94648645	     -0.06198017	     -0.00055380	     -0.20318089	     -0.06444053	      0.88290569	     -0.00048271	     -0.21950041	      0.00049917	      0.00019492	     17.18431022
      0.94798961	     -0.06190664	     -0.00055435	     -0.20310734	     -0.06443978	      0.88290599	     -0.00048362	     -0.21948675	      0.00050526	      0.00021461	     17.47842568
      0.94949277	     -0.06183210	     -0.00055288	     -0.20303279	     -0.06443901	      0.88290633	     -0.00048449	     -0.21947266	      0.00051125	      0.00023445	     17.57739504
      0.95099593	     -0.06175635	     -0.00055382	     -0.20295699	     -0.06443824	      0.88290670	     -0.00048534	     -0.21945817	      0.00051606	      0.00025393	     17.88879285
      0.95249909	     -0.06168009	     -0.00055265	     -0.20288071	     -0.06443746	      0.88290709	     -0.00048615	     -0.21944328	      0.00052077	      0.00027352	     17.98897183
      0.95400225	     -0.06160336	     -0.00055407	     -0.20280389	     -0.06443668	      0.88290752	     -0.00048694	     -0.21942803	      0.00052428	      0.00029267	     18.31611195
      0.95550541	     -0.06152703	     -0.00055323	     -0.20272751	     -0.06443589	      0.88290797	     -0.00048769	     -0.21941246	      0.00052772	      0.00031182	     18.41508991
      0.95700857	     -0.06145098	     -0.00055525	     -0.20265134	     -0.06443509	      0.88290846	     -0.00048842	     -0.21939661	      0.00052997	      0.00033040	     18.76050037
      0.95851173	     -0.06137617	     -0.00055470	     -0.20257645	     -0.06443429	      0.88290897	     -0.00048911	     -0.21938054	      0.00053221	      0.00034885	     18.85053135
      0.96001489	     -0.06130227	     -0.00055730	     -0.20250240	     -0.06443349	      0.88290951	     -0.00048978	     -0.21936431	      0.00053327	      0.00036655	     19.21511171
      0.96151805	     -0.06123018	     -0.00055677	     -0.20243021	     -0.06443269	      0.88291007	     -0.00049041	     -0.21934797	      0.00053443	      0.00038396	     19.28984721
      0.96302121	     -0.06115897	     -0.00055982	     -0.20235883	     -0.06443189	      0.88291066	     -0.00049101	     -0.21933157	      0.00053441	      0.00040044	     19.68232163
      0.96435854	     -0.06109693	     -0.00055956	     -0.20229668	     -0.06443117	      0.88291120	     -0.00049152	     -0.21931694	      0.00053457	      0.00041472	     19.74781980
      0.96569588	     -0.06103562	     -0.00056151	     -0.20223522	     -0.06443046	      0.88291177	     -0.00049201	     -0.21930232	      0.00053396	      0.00042818	     20.01425863
      0.96732702	     -0.06096223	     -0.00056240	     -0.20216167	     -0.06442959	      0.88291248	     -0.00049257	     -0.21928450	      0.00053302	      0.00044373	     20.20068675
      0.96895816	     -0.06089007	     -0.00056540	     -0.20208929	     -0.06442872	      0.88291322	     -0.00049309	     -0.21926673	      0.00053122	      0.00045799	     20.57611310
      0.97030157	     -0.06083182	     -0.00056558	     -0.20203090	     -0.06442801	      0.88291384	     -0.00049349	     -0.21925215	      0.00052975	      0.00046895	     20.65118959
      0.97164499	     -0.06077443	     -0.00056785	     -0.20197333	     -0.06442730	      0.88291447	     -0.00049388	     -0.21923763	      0.00052760	      0.00047885	     20.91869942
      0.97329107	     -0.06070562	     -0.00056914	     -0.20190433	     -0.06442643	      0.88291527	     -0.00049431	     -0.21921995	      0.00052475	      0.00048980	     21.09718752
      0.97493715	     -0.06063819	     -0.00057279	     -0.20183664	     -0.06442557	      0.88291609	     -0.00049471	     -0.21920239	      0.00052102	      0.00049914	     21.49560576
      0.97622108	     -0.06058682	     -0.00057320	     -0.20178512	     -0.06442490	      0.88291673	     -0.00049500	     -0.21918880	      0.00051815	      0.00050557	     21.53812615
      0.97750501	     -0.06053636	     -0.00057564	     -0.20173446	     -0.06442424	      0.88291738	     -0.00049526	     -0.21917531	      0.00051463	      0.00051097	     21.77647264
      0.97922300	     -0.06047051	     -0.00057772	     -0.20166837	     -0.06442336	      0.88291827	     -0.00049559	     -0.21915742	      0.00050958	      0.00051687	     21.96630371
      0.98094099	     -0.06040640	     -0.00058205	     -0.20160395	     -0.06442249	      0.88291916	     -0.00049587	     -0.21913975	      0.00050356	      0.00052107	     22.37032615
      0.98216841	     -0.06036182	     -0.00058267	     -0.20155921	     -0.06442187	      0.88291980	     -0.00049606	     -0.21912726	      0.00049922	      0.00052326	     22.38101536
      0.98339582	     -0.06031814	     -0.00058522	     -0.20151532	     -0.06442126	      0.88292044	     -0.00049622	     -0.21911489	      0.00049425	      0.00052458	     22.58498187
      0.98521386	     -0.06025547	     -0.00058783	     -0.20145236	     -0.06442037	      0.88292140	     -0.00049643	     -0.21909681	      0.00048636	      0.00052526	     22.77938445
      0.98673525	     -0.06020481	     -0.00059108	     -0.20140142	     -0.06441964	      0.88292220	     -0.00049658	     -0.21908189	      0.00047891	      0.00052470	     23.05180257
      0.98825664	     -0.06015575	     -0.00059251	     -0.20135211	     -0.06441891	      0.88292299	     -0.00049670	     -0.21906720	      0.00047109	      0.00052329	     23.13973602
      0.98977802	     -0.06010821	     -0.00059651	     -0.20130427	     -0.06441820	      0.88292379	     -0.00049679	     -0.21905272	      0.00046235	      0.00052087	     23.45911345
      0.99129941	     -0.06006224	     -0.00059743	     -0.20125807	     -0.06441751	      0.88292458	     -0.00049686	     -0.21903847	      0.00045342	      0.00051775	     23.47288998
      0.99258973	     -0.06002445	     -0.00060130	     -0.20122000	     -0.06441693	      0.88292524	     -0.00049689	     -0.21902657	      0.00044499	      0.00051438	     23.74838147
      0.99388005	     -0.05998730	     -0.00060327	     -0.20118262	     -0.06441636	      0.88292591	     -0.00049691	     -0.21901485	      0.00043639	      0.00051060	     23.82881802
      0.99553098	     -0.05994123	     -0.00060748	     -0.20113620	     -0.06441565	      0.88292674	     -0.00049691	     -0.21900013	      0.00042453	      0.00050515	     24.06737612
      0.99718192	     -0.05989760	     -0.00060977	     -0.20109225	     -0.06441496	      0.88292757	     -0.00049688	     -0.21898577	      0.00041217	      0.00049922	     24.10744713
      0.99846558	     -0.05986482	     -0.00061405	     -0.20105918	     -0.06441443	      0.88292821	     -0.00049683	     -0.21897485	      0.00040177	      0.00049415	     24.35792209
      0.99974924	     -0.05983288	     -0.00061641	     -0.20102698	     -0.06441393	      0.88292884	     -0.00049677	     -0.21896413	      0.00039119	      0.00048886	     24.42555548
      1.00143508	     -0.05979226	     -0.00062098	     -0.20098597	     -0.06441328	      0.88292966	     -0.00049667	     -0.21895033	      0.00037653	      0.00048147	     24.64474162
      1.00312092	     -0.05975258	     -0.00062362	     -0.20094595	     -0.06441266	      0.88293047	     -0.00049653	     -0.21893689	      0.00036142	      0.00047375	     24.65961113
      1.00434127	     -0.05972586	     -0.00062817	     -0.20091892	     -0.06441222	      0.88293104	     -0.00049642	     -0.21892739	      0.00034977	      0.00046784	     24.88413859
      1.00556163	     -0.05970005	     -0.00063082	     -0.20089284	     -0.06441180	      0.88293161	     -0.00049629	     -0.21891809	      0.00033800	      0.00046178	     24.94134598
      1.00734920	     -0.05966392	     -0.00063586	     -0.20085629	     -0.06441121	      0.88293242	     -0.00049608	     -0.21890483	      0.00032008	      0.00045250	     25.13014136
      1.00885857	     -0.05963513	     -0.00063901	     -0.20082715	     -0.06441074	      0.88293310	     -0.00049588	     -0.21889396	      0.00030460	      0.00044439	     25.15964098
      1.01036794	     -0.05960816	     -0.00064423	     -0.20079980	     -0.06441030	      0.88293377	     -0.00049566	     -0.21888339	      0.00028847	      0.00043596	     25.37325198
      1.01187732	     -0.05958291	     -0.00064703	     -0.20077421	     -0.06440987	      0.88293442	     -0.00049543	     -0.21887314	      0.00027220	      0.00042734	     25.33070675
      1.01338669	     -0.05955985	     -0.00065324	     -0.20075074	     -0.06440947	      0.88293506	     -0.00049517	     -0.21886321	      0.00025516	      0.00041836	     25.60984908
      1.01466121	     -0.05954197	     -0.00065552	     -0.20073258	     -0.06440916	      0.88293558	     -0.00049494	     -0.21885510	      0.00024080	      0.00041068	     25.51202553
      1.01593574	     -0.05952561	     -0.00065983	     -0.20071589	     -0.06440886	      0.88293610	     -0.00049470	     -0.21884726	      0.00022594	      0.00040276	     25.63366267
      1.01758290	     -0.05950706	     -0.00066409	     -0.20069693	     -0.06440850	      0.88293676	     -0.00049437	     -0.21883754	      0.00020652	      0.00039230	     25.63881729
      1.01923005	     -0.05949127	     -0.00067046	     -0.20068069	     -0.06440818	      0.88293739	     -0.00049402	     -0.21882832	      0.00018649	      0.00038145	     25.85159771
      1.02050664	     -0.05948075	     -0.00067305	     -0.20066988	     -0.06440795	      0.88293788	     -0.00049374	     -0.21882153	      0.00017100	      0.00037286	     25.73746908
      1.02178323	     -0.05947203	     -0.00067762	     -0.20066082	     -0.06440774	      0.88293835	     -0.00049345	     -0.21881505	      0.00015511	      0.00036397	     25.82939432
      1.02346207	     -0.05946319	     -0.00068222	     -0.20065157	     -0.06440750	      0.88293895	     -0.00049305	     -0.21880704	      0.00013409	      0.00035196	     25.79410554
      1.02514090	     -0.05945822	     -0.00068892	     -0.20064613	     -0.06440729	      0.88293953	     -0.00049263	     -0.21879964	      0.00011259	      0.00033932	     25.98554521
      1.02635920	     -0.05945712	     -0.00069114	     -0.20064475	     -0.06440717	      0.88293993	     -0.00049232	     -0.21879469	      0.00009717	      0.00032974	     25.81493374
      1.02757750	     -0.05945945	     -0.00069538	     -0.20064676	     -0.06440706	      0.88294033	     -0.00049200	     -0.21879012	      0.00008153	      0.00031957	     25.85627574
      1.02935546	     -0.05946960	     -0.00070066	     -0.20065646	     -0.06440693	      0.88294088	     -0.00049153	     -0.21878427	      0.00005891	      0.00030353	     25.78309536
      1.03086398	     -0.05948505	     -0.00070660	     -0.20067150	     -0.06440686	      0.88294133	     -0.00049111	     -0.21878017	      0.00003983	      0.00028849	     25.85506086
      1.03237251	     -0.05950683	     -0.00071102	     -0.20069291	     -0.06440681	      0.88294175	     -0.00049068	     -0.21877698	      0.00002133	      0.00027196	     25.68851967
      1.03388103	     -0.05953535	     -0.00071816	     -0.20072101	     -0.06440679	      0.88294215	     -0.00049025	     -0.21877477	      0.00000308	      0.00025361	     25.81791084
      1.03538956	     -0.05957046	     -0.00072219	     -0.20075576	     -0.06440680	      0.88294252	     -0.00048980	     -0.21877365	     -0.00001414	      0.00023340	     25.54054364
      1.03667189	     -0.05960573	     -0.00072868	     -0.20079068	     -0.06440683	      0.88294281	     -0.00048942	     -0.21877359	     -0.00002846	      0.00021449	     25.66234209
      1.03795423	     -0.05964513	     -0.00073302	     -0.20082977	     -0.06440687	      0.88294307	     -0.00048903	     -0.21877441	     -0.00004187	      0.00019404	     25.51738476
      1.03959902	     -0.05970134	     -0.00074010	     -0.20088558	     -0.06440696	      0.88294336	     -0.00048853	     -0.21877673	     -0.00005808	      0.00016539	     25.51565858
      1.04124381	     -0.05976290	     -0.00074508	     -0.20094678	     -0.06440707	      0.88294361	     -0.00048801	     -0.21878047	     -0.00007265	      0.00013408	     25.25140344
      1.04254295	     -0.05981570	     -0.00075140	     -0.20099927	     -0.06440717	      0.88294377	     -0.00048761	     -0.21878442	     -0.00008334	      0.00010740	     25.33482610
      1.04384209	     -0.05987178	     -0.00075563	     -0.20105509	     -0.06440728	      0.88294389	     -0.00048719	     -0.21878924	     -0.00009281	      0.00007914	     25.15296405
      1.04551179	     -0.05994832	     -0.00076245	     -0.20113129	     -0.06440745	      0.88294399	     -0.00048666	     -0.21879669	     -0.00010359	      0.00004045	     25.11416978
      1.04718148	     -0.06002870	     -0.00076692	     -0.20121140	     -0.06440763	      0.88294402	     -0.00048612	     -0.21880549	     -0.00011228	     -0.00000056	     24.77953218
      1.04844023	     -0.06009178	     -0.00077281	     -0.20127424	     -0.06440777	      0.88294400	     -0.00048571	     -0.21881298	     -0.00011787	     -0.00003295	     24.84539980
      1.04969897	     -0.06015613	     -0.00077657	     -0.20133840	     -0.06440792	      0.88294394	     -0.00048530	     -0.21882115	     -0.00012215	     -0.00006631	     24.65351585
      1.05144820	     -0.06024839	     -0.00078287	     -0.20143041	     -0.06440814	      0.88294378	     -0.00048473	     -0.21883356	     -0.00012641	     -0.00011409	     24.54301948
      1.05319743	     -0.06034356	     -0.00078690	     -0.20152538	     -0.06440836	      0.88294354	     -0.00048416	     -0.21884714	     -0.00012832	     -0.00016302	     24.16568184
      1.05441832	     -0.06041261	     -0.00079236	     -0.20159426	     -0.06440852	      0.88294332	     -0.00048376	     -0.21885726	     -0.00012868	     -0.00019774	     24.19774391
      1.05563922	     -0.06048342	     -0.00079588	     -0.20166495	     -0.06440868	      0.88294306	     -0.00048336	     -0.21886792	     -0.00012779	     -0.00023265	     24.00103947
      1.05749432	     -0.06059449	     -0.00080226	     -0.20177584	     -0.06440891	      0.88294258	     -0.00048275	     -0.21888511	     -0.00012452	     -0.00028591	     23.83188993
      1.05904307	     -0.06068923	     -0.00080628	     -0.20187047	     -0.06440910	      0.88294210	     -0.00048225	     -0.21890032	     -0.00011975	     -0.00033022	     23.54701285
      1.06059183	     -0.06078587	     -0.00081223	     -0.20196698	     -0.06440928	      0.88294155	     -0.00048175	     -0.21891625	     -0.00011342	     -0.00037418	     23.49093265
      1.06214058	     -0.06088357	     -0.00081549	     -0.20206464	     -0.06440945	      0.88294094	     -0.00048125	     -0.21893284	     -0.00010502	     -0.00041736	     23.13363346
      1.06352529	     -0.06097295	     -0.00082120	     -0.20215394	     -0.06440959	      0.88294034	     -0.00048082	     -0.21894818	     -0.00009631	     -0.00045523	     23.11033064
      1.06491001	     -0.06106259	     -0.00082449	     -0.20224355	     -0.06440972	      0.88293968	     -0.00048038	     -0.21896399	     -0.00008593	     -0.00049205	     22.83491748
      1.06629473	     -0.06115272	     -0.00082913	     -0.20233365	     -0.06440983	      0.88293897	     -0.00047996	     -0.21898019	     -0.00007429	     -0.00052775	     22.71825364
      1.06808889	     -0.06126992	     -0.00083339	     -0.20245087	     -0.06440995	      0.88293799	     -0.00047941	     -0.21900170	     -0.00005694	     -0.00057196	     22.39380001
      1.06951309	     -0.06136481	     -0.00083868	     -0.20254577	     -0.06441002	      0.88293715	     -0.00047899	     -0.21901917	     -0.00004170	     -0.00060526	     22.33114090
      1.07093729	     -0.06146007	     -0.00084186	     -0.20264108	     -0.06441006	      0.88293626	     -0.00047857	     -0.21903696	     -0.00002475	     -0.00063670	     22.04994037
      1.07236149	     -0.06155592	     -0.00084660	     -0.20273697	     -0.06441009	      0.88293534	     -0.00047816	     -0.21905505	     -0.00000648	     -0.00066626	     21.93208228
      1.07412619	     -0.06167417	     -0.00085063	     -0.20285533	     -0.06441008	      0.88293413	     -0.00047767	     -0.21907782	      0.00001845	     -0.00070000	     21.60595219
      1.07553828	     -0.06176929	     -0.00085604	     -0.20295052	     -0.06441003	      0.88293312	     -0.00047729	     -0.21909628	      0.00003982	     -0.00072467	     21.54856651
      1.07695037	     -0.06186362	     -0.00085927	     -0.20304497	     -0.06440996	      0.88293208	     -0.00047691	     -0.21911492	      0.00006284	     -0.00074709	     21.27986588
      1.07836246	     -0.06195824	     -0.00086383	     -0.20313970	     -0.06440986	      0.88293101	     -0.00047655	     -0.21913372	      0.00008713	     -0.00076728	     21.15067829
      1.08019513	     -0.06207946	     -0.00086740	     -0.20326114	     -0.06440967	      0.88292959	     -0.00047609	     -0.21915831	      0.00012086	     -0.00078993	     20.82257923
      1.08160940	     -0.06217293	     -0.00087217	     -0.20335476	     -0.06440948	      0.88292846	     -0.00047575	     -0.21917736	      0.00014826	     -0.00080475	     20.75346995
      1.08302368	     -0.06226487	     -0.00087478	     -0.20344691	     -0.06440925	      0.88292731	     -0.00047543	     -0.21919647	      0.00017723	     -0.00081718	     20.49774626
      1.08443795	     -0.06235660	     -0.00087871	     -0.20353883	     -0.06440897	      0.88292615	     -0.00047511	     -0.21921562	      0.00020742	     -0.00082732	     20.36559579
      1.08631464	     -0.06247576	     -0.00088217	     -0.20365831	     -0.06440855	      0.88292459	     -0.00047471	     -0.21924108	      0.00024963	     -0.00083724	     20.05361058
      1.08772558	     -0.06256654	     -0.00088675	     -0.20374931	     -0.06440817	      0.88292340	     -0.00047443	     -0.21926028	      0.00028271	     -0.00084220	     19.96363057
      1.08913652	     -0.06265443	     -0.00088885	     -0.20383747	     -0.06440775	      0.88292221	     -0.00047416	     -0.21927954	      0.00031723	     -0.00084515	     19.73290292
      1.09084700	     -0.06275977	     -0.00089312	     -0.20394315	     -0.06440717	      0.88292076	     -0.00047385	     -0.21930284	      0.00036068	     -0.00084612	     19.59117552
      1.09238498	     -0.06285066	     -0.00089409	     -0.20403441	     -0.06440658	      0.88291946	     -0.00047359	     -0.21932372	      0.00040137	     -0.00084470	     19.33538169
      1.09392296	     -0.06294103	     -0.00089749	     -0.20412512	     -0.06440593	      0.88291817	     -0.00047334	     -0.21934445	      0.00044342	     -0.00084100	     19.20637714
      1.09546094	     -0.06302660	     -0.00089748	     -0.20421111	     -0.06440522	      0.88291688	     -0.00047311	     -0.21936502	      0.00048674	     -0.00083542	     18.97575751
      1.09699892	     -0.06311248	     -0.00090048	     -0.20429737	     -0.06440443	      0.88291560	     -0.00047291	     -0.21938535	      0.00053145	     -0.00082773	     18.82484922
      1.09853691	     -0.06319215	     -0.00089962	     -0.20437752	     -0.06440358	      0.88291433	     -0.00047271	     -0.21940544	      0.00057722	     -0.00081848	     18.62206423
      1.10007489	     -0.06327295	     -0.00090229	     -0.20445873	     -0.06440266	      0.88291308	     -0.00047254	     -0.21942522	      0.00062432	     -0.00080743	     18.45417547
      1.10161287	     -0.06334738	     -0.00090117	     -0.20453366	     -0.06440166	      0.88291185	     -0.00047239	     -0.21944478	      0.00067231	     -0.00079510	     18.26856083
      1.10315085	     -0.06342469	     -0.00090389	     -0.20461141	     -0.06440059	      0.88291064	     -0.00047225	     -0.21946405	      0.00072162	     -0.00078123	     18.09240682
      1.10468883	     -0.06349366	     -0.00090231	     -0.20468092	     -0.06439944	      0.88290945	     -0.00047214	     -0.21948305	      0.00077172	     -0.00076639	     17.93920792
      1.10622681	     -0.06356648	     -0.00090480	     -0.20475420	     -0.06439822	      0.88290828	     -0.00047204	     -0.21950168	      0.00082307	     -0.00075024	     17.74444390
      1.10776479	     -0.06363069	     -0.00090267	     -0.20481899	     -0.06439691	      0.88290714	     -0.00047197	     -0.21952001	      0.00087500	     -0.00073334	     17.61659611
      1.10930277	     -0.06369914	     -0.00090472	     -0.20488794	     -0.06439552	      0.88290602	     -0.00047192	     -0.21953790	      0.00092813	     -0.00071529	     17.40371578
      1.11084075	     -0.06375671	     -0.00090207	     -0.20494611	     -0.06439405	      0.88290494	     -0.00047189	     -0.21955541	      0.00098167	     -0.00069667	     17.31068233
      1.11237873	     -0.06381890	     -0.00090367	     -0.20500883	     -0.06439250	      0.88290388	     -0.00047188	     -0.21957237	      0.00103634	     -0.00067704	     17.07973513
      1.11391671	     -0.06386886	     -0.00090048	     -0.20505942	     -0.06439087	      0.88290286	     -0.00047190	     -0.21958885	      0.00109119	     -0.00065699	     17.01964433
      1.11545470	     -0.06392370	     -0.00090156	     -0.20511483	     -0.06438915	      0.88290186	     -0.00047193	     -0.21960466	      0.00114708	     -0.00063600	     16.77175435
      1.11699268	     -0.06396503	     -0.00089782	     -0.20515681	     -0.06438734	      0.88290090	     -0.00047199	     -0.21961988	      0.00120290	     -0.00061469	     16.74363444
      1.11853066	     -0.06401117	     -0.00089832	     -0.20520353	     -0.06438545	      0.88289997	     -0.00047208	     -0.21963430	      0.00125965	     -0.00059249	     16.48697286
      1.12006864	     -0.06404243	     -0.00089401	     -0.20523547	     -0.06438346	      0.88289908	     -0.00047219	     -0.21964798	      0.00131606	     -0.00056999	     16.48425928
      1.12160662	     -0.06407932	     -0.00089390	     -0.20527297	     -0.06438140	      0.88289822	     -0.00047232	     -0.21966071	      0.00137322	     -0.00054662	     16.21866970
      1.12314460	     -0.06410166	     -0.00088914	     -0.20529601	     -0.06437924	      0.88289740	     -0.00047248	     -0.21967264	      0.00142973	     -0.00052302	     16.23113613
      1.12468258	     -0.06413119	     -0.00088861	     -0.20532616	     -0.06437700	      0.88289661	     -0.00047267	     -0.21968357	      0.00148684	     -0.00049866	     15.95979883
      1.12622056	     -0.06414636	     -0.00088362	     -0.20534203	     -0.06437467	      0.88289586	     -0.00047288	     -0.21969369	      0.00154308	     -0.00047428	     15.98847258
      1.12775854	     -0.06416937	     -0.00088285	     -0.20536566	     -0.06437225	      0.88289515	     -0.00047311	     -0.21970282	      0.00159985	     -0.00044932	     15.72065404
      1.12929652	     -0.06417751	     -0.00087777	     -0.20537451	     -0.06436975	      0.88289448	     -0.00047338	     -0.21971113	      0.00165559	     -0.00042453	     15.76563529
      1.13083451	     -0.06419303	     -0.00087656	     -0.20539066	     -0.06436716	      0.88289385	     -0.00047367	     -0.21971844	      0.00171179	     -0.00039930	     15.50469465
      1.13237249	     -0.06419318	     -0.00087119	     -0.20539151	     -0.06436448	      0.88289325	     -0.00047398	     -0.21972491	      0.00176679	     -0.00037432	     15.56215683
      1.13391047	     -0.06420052	     -0.00086978	     -0.20539949	     -0.06436172	      0.88289270	     -0.00047433	     -0.21973034	      0.00182217	     -0.00034892	     15.30968495
      1.13544845	     -0.06419123	     -0.00086407	     -0.20539090	     -0.06435888	      0.88289218	     -0.00047470	     -0.21973485	      0.00187621	     -0.00032377	     15.38136643
      1.13698643	     -0.06418895	     -0.00086228	     -0.20538926	     -0.06435595	      0.88289170	     -0.00047509	     -0.21973825	      0.00193050	     -0.00029815	     15.13288584
      1.13852441	     -0.06416986	     -0.00085647	     -0.20537087	     -0.06435294	      0.88289126	     -0.00047552	     -0.21974067	      0.00198328	     -0.00027278	     15.21577853
      1.14006239	     -0.06415816	     -0.00085457	     -0.20535979	     -0.06434985	      0.88289086	     -0.00047597	     -0.21974192	      0.00203620	     -0.00024695	     14.97432536
      1.14160037	     -0.06412967	     -0.00084878	     -0.20533199	     -0.06434668	      0.88289050	     -0.00047645	     -0.21974216	      0.00208745	     -0.00022138	     15.06996944
      1.14313835	     -0.06410867	     -0.00084687	     -0.20531161	     -0.06434343	      0.88289018	     -0.00047696	     -0.21974121	      0.00213873	     -0.00019531	     14.83461389
      1.14467633	     -0.06407065	     -0.00084118	     -0.20527425	     -0.06434010	      0.88288990	     -0.00047749	     -0.21973924	      0.00218817	     -0.00016945	     14.94324402
      1.14621432	     -0.06404081	     -0.00083946	     -0.20524500	     -0.06433670	      0.88288966	     -0.00047805	     -0.21973608	      0.00223748	     -0.00014302	     14.71018239
      1.14775230	     -0.06399436	     -0.00083397	     -0.20519920	     -0.06433322	      0.88288946	     -0.00047863	     -0.21973194	      0.00228477	     -0.00011678	     14.83151873
      1.14929028	     -0.06395706	     -0.00083234	     -0.20516246	     -0.06432967	      0.88288930	     -0.00047924	     -0.21972664	      0.00233181	     -0.00008999	     14.60143419
      1.15082826	     -0.06390292	     -0.00082667	     -0.20510895	     -0.06432605	      0.88288918	     -0.00047988	     -0.21972042	      0.00237667	     -0.00006342	     14.73904935
      1.15236624	     -0.06385878	     -0.00082494	     -0.20506536	     -0.06432236	      0.88288911	     -0.00048053	     -0.21971309	      0.00242120	     -0.00003634	     14.50988478
      1.15374928	     -0.06380493	     -0.00081994	     -0.20501205	     -0.06431899	      0.88288907	     -0.00048114	     -0.21970577	      0.00245929	     -0.00001221	     14.61046743
      1.15513232	     -0.06375631	     -0.00081710	     -0.20496392	     -0.06431556	      0.88288907	     -0.00048177	     -0.21969762	      0.00249679	      0.00001219	     14.50426914
      1.15680234	     -0.06368904	     -0.00081187	     -0.20489726	     -0.06431135	      0.88288912	     -0.00048255	     -0.21968686	      0.00254008	      0.00004147	     14.55024626
      1.15847235	     -0.06362513	     -0.00080841	     -0.20483392	     -0.06430708	      0.88288921	     -0.00048336	     -0.21967502	      0.00258220	      0.00007105	     14.37273873
      1.15990021	     -0.06355905	     -0.00080292	     -0.20476836	     -0.06430336	      0.88288933	     -0.00048406	     -0.21966415	      0.00261602	      0.00009601	     14.49898986
      1.16132806	     -0.06349857	     -0.00079954	     -0.20470835	     -0.06429960	      0.88288949	     -0.00048479	     -0.21965251	      0.00264907	      0.00012107	     14.39700368
      1.16275592	     -0.06343144	     -0.00079477	     -0.20464169	     -0.06429580	      0.88288968	     -0.00048552	     -0.21964022	      0.00268035	      0.00014584	     14.43707987
      1.16457712	     -0.06334860	     -0.00079012	     -0.20455940	     -0.06429088	      0.88288997	     -0.00048649	     -0.21962354	      0.00271864	      0.00017739	     14.32490936
      1.16600153	     -0.06327554	     -0.00078468	     -0.20448680	     -0.06428699	      0.88289024	     -0.00048725	     -0.21960982	      0.00274637	      0.00020151	     14.44902978
      1.16742593	     -0.06320683	     -0.00078091	     -0.20441850	     -0.06428306	      0.88289055	     -0.00048803	     -0.21959544	      0.00277322	      0.00022567	     14.35379343
      1.16885034	     -0.06313227	     -0.00077593	     -0.20434436	     -0.06427909	      0.88289088	     -0.00048883	     -0.21958049	      0.00279817	      0.00024920	     14.42036275
      1.17070188	     -0.06303804	     -0.00077072	     -0.20425064	     -0.06427388	      0.88289137	     -0.00048988	     -0.21956016	      0.00282889	      0.00027939	     14.31227180
      1.17213417	     -0.06295650	     -0.00076498	     -0.20416950	     -0.06426981	      0.88289179	     -0.00049070	     -0.21954382	      0.00285020	      0.00030190	     14.46799397
      1.17356645	     -0.06288017	     -0.00076092	     -0.20409352	     -0.06426572	      0.88289224	     -0.00049154	     -0.21952686	      0.00287055	      0.00032407	     14.39608726
      1.17499873	     -0.06279787	     -0.00075564	     -0.20401158	     -0.06426159	      0.88289272	     -0.00049238	     -0.21950939	      0.00288891	      0.00034542	     14.47871032
      1.17680374	     -0.06269753	     -0.00075038	     -0.20391165	     -0.06425636	      0.88289336	     -0.00049346	     -0.21948659	      0.00291025	      0.00037165	     14.40180946
      1.17822025	     -0.06261071	     -0.00074462	     -0.20382515	     -0.06425223	      0.88289390	     -0.00049431	     -0.21946817	      0.00292455	      0.00039124	     14.56511364
      1.17963676	     -0.06252908	     -0.00074052	     -0.20374380	     -0.06424807	      0.88289447	     -0.00049517	     -0.21944922	      0.00293783	      0.00041046	     14.51380956
      1.18105327	     -0.06244213	     -0.00073533	     -0.20365714	     -0.06424390	      0.88289507	     -0.00049604	     -0.21942983	      0.00294908	      0.00042882	     14.61132650
      1.18287840	     -0.06233363	     -0.00072997	     -0.20354896	     -0.06423851	      0.88289587	     -0.00049717	     -0.21940416	      0.00296165	      0.00045177	     14.56463443
      1.18428682	     -0.06224256	     -0.00072436	     -0.20345813	     -0.06423433	      0.88289652	     -0.00049805	     -0.21938389	      0.00296886	      0.00046849	     14.74420787
      1.18569525	     -0.06215683	     -0.00072033	     -0.20337261	     -0.06423015	      0.88289719	     -0.00049893	     -0.21936318	      0.00297499	      0.00048483	     14.71755098
      1.18710367	     -0.06206629	     -0.00071530	     -0.20328227	     -0.06422595	      0.88289788	     -0.00049981	     -0.21934210	      0.00297909	      0.00050031	     14.83389810
      1.18893756	     -0.06195227	     -0.00070998	     -0.20316847	     -0.06422049	      0.88289882	     -0.00050097	     -0.21931407	      0.00298244	      0.00051969	     14.82017288
      1.19033096	     -0.06185897	     -0.00070452	     -0.20307534	     -0.06421633	      0.88289955	     -0.00050185	     -0.21929241	      0.00298253	      0.00053336	     15.01826069
      1.19172435	     -0.06177136	     -0.00070052	     -0.20298786	     -0.06421218	      0.88290031	     -0.00050274	     -0.21927039	      0.00298159	      0.00054658	     15.01739382
      1.19311774	     -0.06168026	     -0.00069569	     -0.20289688	     -0.06420802	      0.88290108	     -0.00050362	     -0.21924810	      0.00297873	      0.00055886	     15.14954518
      1.19498010	     -0.06156394	     -0.00069040	     -0.20278068	     -0.06420248	      0.88290213	     -0.00050480	     -0.21921790	      0.00297297	      0.00057428	     15.16774429
      1.19635649	     -0.06147297	     -0.00068520	     -0.20268980	     -0.06419839	      0.88290293	     -0.00050567	     -0.21919538	      0.00296646	      0.00058445	     15.38522734
      1.19773287	     -0.06138834	     -0.00068131	     -0.20260523	     -0.06419432	      0.88290374	     -0.00050655	     -0.21917268	      0.00295909	      0.00059403	     15.40818121
      1.19941350	     -0.06128149	     -0.00067541	     -0.20249845	     -0.06418935	      0.88290475	     -0.00050761	     -0.21914483	      0.00294782	      0.00060412	     15.63222919
      1.20091682	     -0.06119278	     -0.00067144	     -0.20240976	     -0.06418493	      0.88290566	     -0.00050855	     -0.21911980	      0.00293666	      0.00061220	     15.62446135
      1.20242015	     -0.06109806	     -0.00066573	     -0.20231506	     -0.06418052	      0.88290659	     -0.00050949	     -0.21909477	      0.00292335	      0.00061870	     15.89107543
      1.20392348	     -0.06101229	     -0.00066175	     -0.20222927	     -0.06417614	      0.88290752	     -0.00051042	     -0.21906968	      0.00290922	      0.00062430	     15.90006175
      1.20542680	     -0.06091904	     -0.00065584	     -0.20213602	     -0.06417178	      0.88290846	     -0.00051135	     -0.21904465	      0.00289297	      0.00062838	     16.19857381
      1.20693013	     -0.06083608	     -0.00065200	     -0.20205301	     -0.06416744	      0.88290941	     -0.00051227	     -0.21901960	      0.00287599	      0.00063163	     16.19905995
      1.20843346	     -0.06074408	     -0.00064590	     -0.20196098	     -0.06416313	      0.88291036	     -0.00051318	     -0.21899467	      0.00285685	      0.00063338	     16.54322907
      1.20978295	     -0.06067162	     -0.00064212	     -0.20188844	     -0.06415929	      0.88291122	     -0.00051399	     -0.21897230	      0.00283916	      0.00063435	     16.55080320
      1.21113244	     -0.06059360	     -0.00063680	     -0.20181036	     -0.06415547	      0.88291207	     -0.00051479	     -0.21895006	      0.00281995	      0.00063425	     16.78847726
      1.21248193	     -0.06052042	     -0.00063232	     -0.20173709	     -0.06415168	      0.88291293	     -0.00051559	     -0.21892789	      0.00280004	      0.00063346	     16.91268628
      1.21433970	     -0.06041696	     -0.00062558	     -0.20163350	     -0.06414650	      0.88291410	     -0.00051666	     -0.21889761	      0.00277084	      0.00063092	     17.25169612
      1.21572980	     -0.06034637	     -0.00062196	     -0.20156277	     -0.06414267	      0.88291498	     -0.00051746	     -0.21887514	      0.00274833	      0.00062841	     17.31237530
      1.21711990	     -0.06027225	     -0.00061738	     -0.20148852	     -0.06413886	      0.88291585	     -0.00051824	     -0.21885293	      0.00272461	      0.00062497	     17.59598708
      1.21851000	     -0.06020338	     -0.00061355	     -0.20141949	     -0.06413509	      0.88291672	     -0.00051901	     -0.21883094	      0.00270046	      0.00062106	     17.73820868
      1.22029099	     -0.06011265	     -0.00060771	     -0.20132855	     -0.06413031	      0.88291782	     -0.00051998	     -0.21880316	      0.00266816	      0.00061502	     18.12525198
      1.22165445	     -0.06004999	     -0.00060437	     -0.20126570	     -0.06412669	      0.88291865	     -0.00052071	     -0.21878213	      0.00264322	      0.00061013	     18.18586097
      1.22301791	     -0.05998270	     -0.00060025	     -0.20119823	     -0.06412310	      0.88291948	     -0.00052142	     -0.21876138	      0.00261730	      0.00060456	     18.49099398
      1.22465907	     -0.05990910	     -0.00059652	     -0.20112437	     -0.06411883	      0.88292047	     -0.00052227	     -0.21873675	      0.00258594	      0.00059760	     18.64949326
      1.22612358	     -0.05984027	     -0.00059246	     -0.20105531	     -0.06411507	      0.88292134	     -0.00052301	     -0.21871518	      0.00255708	      0.00059077	     19.03349559
      1.22758809	     -0.05977978	     -0.00058952	     -0.20099456	     -0.06411134	      0.88292220	     -0.00052373	     -0.21869390	      0.00252846	      0.00058397	     19.12653793
      1.22905260	     -0.05971471	     -0.00058570	     -0.20092926	     -0.06410766	      0.88292305	     -0.00052444	     -0.21867301	      0.00249905	      0.00057674	     19.52474434
      1.23051712	     -0.05965768	     -0.00058294	     -0.20087195	     -0.06410402	      0.88292389	     -0.00052513	     -0.21865241	      0.00247004	      0.00056971	     19.61728235
      1.23198163	     -0.05959610	     -0.00057930	     -0.20081010	     -0.06410043	      0.88292472	     -0.00052580	     -0.21863217	      0.00244032	      0.00056240	     20.02447442
      1.23344614	     -0.05954279	     -0.00057659	     -0.20075650	     -0.06409688	      0.88292553	     -0.00052645	     -0.21861222	      0.00241102	      0.00055551	     20.10536958
      1.23491065	     -0.05948452	     -0.00057323	     -0.20069796	     -0.06409337	      0.88292634	     -0.00052709	     -0.21859263	      0.00238101	      0.00054853	     20.52339513
      1.23637516	     -0.05943471	     -0.00057087	     -0.20064785	     -0.06408990	      0.88292714	     -0.00052771	     -0.21857333	      0.00235153	      0.00054215	     20.58413023
      1.23783968	     -0.05937950	     -0.00056789	     -0.20059234	     -0.06408648	      0.88292793	     -0.00052831	     -0.21855439	      0.00232138	      0.00053579	     21.01442088
      1.23930419	     -0.05933308	     -0.00056556	     -0.20054560	     -0.06408310	      0.88292871	     -0.00052889	     -0.21853575	      0.00229182	      0.00053017	     21.04585725
      1.24076870	     -0.05928091	     -0.00056285	     -0.20049312	     -0.06407977	      0.88292948	     -0.00052945	     -0.21851748	      0.00226155	      0.00052464	     21.49225353
      1.24223321	     -0.05923777	     -0.00056070	     -0.20044966	     -0.06407648	      0.88293025	     -0.00052998	     -0.21849951	      0.00223197	      0.00051989	     21.48721493
      1.24369773	     -0.05918802	     -0.00055834	     -0.20039958	     -0.06407323	      0.88293101	     -0.00053050	     -0.21848190	      0.00220156	      0.00051525	     21.95455846
      1.24516224	     -0.05914746	     -0.00055614	     -0.20035869	     -0.06407003	      0.88293176	     -0.00053100	     -0.21846455	      0.00217186	      0.00051147	     21.90213932
      1.24646265	     -0.05910554	     -0.00055412	     -0.20031647	     -0.06406722	      0.88293242	     -0.00053142	     -0.21844945	      0.00214470	      0.00050825	     22.28236665
      1.24776307	     -0.05906929	     -0.00055215	     -0.20027992	     -0.06406445	      0.88293308	     -0.00053183	     -0.21843457	      0.00211791	      0.00050568	     22.35573229
      1.24935648	     -0.05902306	     -0.00054991	     -0.20023331	     -0.06406110	      0.88293388	     -0.00053230	     -0.21841668	      0.00208457	      0.00050292	     22.66531127
      1.25094990	     -0.05898196	     -0.00054748	     -0.20019183	     -0.06405781	      0.88293468	     -0.00053275	     -0.21839912	      0.00205145	      0.00050109	     22.67126569
      1.25226225	     -0.05894473	     -0.00054603	     -0.20015427	     -0.06405513	      0.88293534	     -0.00053309	     -0.21838493	      0.00202341	      0.00049985	     23.01821954
      1.25357459	     -0.05891207	     -0.00054422	     -0.20012129	     -0.06405250	      0.88293600	     -0.00053342	     -0.21837095	      0.00199565	      0.00049932	     23.05535393
      1.25517371	     -0.05887160	     -0.00054260	     -0.20008041	     -0.06404933	      0.88293679	     -0.00053380	     -0.21835425	      0.00196117	      0.00049898	     23.34335136
      1.25677283	     -0.05883679	     -0.00054038	     -0.20004520	     -0.06404622	      0.88293759	     -0.00053415	     -0.21833792	      0.00192696	      0.00049940	     23.26693325
      1.25804144	     -0.05880681	     -0.00053970	     -0.20001487	     -0.06404380	      0.88293823	     -0.00053440	     -0.21832527	      0.00189900	      0.00049968	     23.60162923
      1.25931005	     -0.05878120	     -0.00053833	     -0.19998892	     -0.06404140	      0.88293886	     -0.00053464	     -0.21831287	      0.00187136	      0.00050029	     23.62171932
      1.26095630	     -0.05874836	     -0.00053728	     -0.19995563	     -0.06403835	      0.88293968	     -0.00053492	     -0.21829721	      0.00183498	      0.00050096	     23.85566448
      1.26260254	     -0.05872045	     -0.00053530	     -0.19992729	     -0.06403536	      0.88294051	     -0.00053517	     -0.21828203	      0.00179892	      0.00050185	     23.74206292
      1.26382941	     -0.05869819	     -0.00053514	     -0.19990467	     -0.06403317	      0.88294113	     -0.00053534	     -0.21827106	      0.00177132	      0.00050216	     24.04465479
      1.26505628	     -0.05867923	     -0.00053392	     -0.19988537	     -0.06403102	      0.88294174	     -0.00053548	     -0.21826035	      0.00174409	      0.00050254	     24.04590268
      1.26676571	     -0.05865396	     -0.00053294	     -0.19985962	     -0.06402807	      0.88294260	     -0.00053566	     -0.21824592	      0.00170573	      0.00050262	     24.22505288
      1.26847514	     -0.05863444	     -0.00053076	     -0.19983964	     -0.06402518	      0.88294346	     -0.00053580	     -0.21823210	      0.00166776	      0.00050246	     24.04396004
      1.26965144	     -0.05862140	     -0.00053107	     -0.19982624	     -0.06402324	      0.88294405	     -0.00053588	     -0.21822299	      0.00164092	      0.00050168	     24.31920366
      1.27082774	     -0.05861293	     -0.00053024	     -0.19981744	     -0.06402132	      0.88294464	     -0.00053594	     -0.21821424	      0.00161446	      0.00050061	     24.29719183
      1.27263783	     -0.05860481	     -0.00052973	     -0.19980878	     -0.06401844	      0.88294554	     -0.00053600	     -0.21820160	      0.00157352	      0.00049768	     24.40069714
      1.27413826	     -0.05860397	     -0.00052848	     -0.19980751	     -0.06401610	      0.88294629	     -0.00053602	     -0.21819194	      0.00153989	      0.00049406	     24.28441473
      1.27563869	     -0.05860738	     -0.00052869	     -0.19981046	     -0.06401382	      0.88294703	     -0.00053602	     -0.21818309	      0.00150592	      0.00048865	     24.48122228
      1.27713911	     -0.05861793	     -0.00052695	     -0.19982060	     -0.06401158	      0.88294775	     -0.00053598	     -0.21817514	      0.00147286	      0.00048183	     24.20635718
      1.27844571	     -0.05862953	     -0.00052754	     -0.19983179	     -0.06400968	      0.88294838	     -0.00053593	     -0.21816900	      0.00144370	      0.00047393	     24.43273995
      1.27975230	     -0.05864645	     -0.00052646	     -0.19984835	     -0.06400781	      0.88294899	     -0.00053585	     -0.21816360	      0.00141536	      0.00046454	     24.28957907
      1.28105889	     -0.05866674	     -0.00052643	     -0.19986826	     -0.06400598	      0.88294959	     -0.00053576	     -0.21815898	      0.00138719	      0.00045319	     24.33837896
      1.28285898	     -0.05870088	     -0.00052536	     -0.19990190	     -0.06400352	      0.88295039	     -0.00053559	     -0.21815391	      0.00134953	      0.00043457	     24.16028715
      1.28419366	     -0.05872948	     -0.00052609	     -0.19993011	     -0.06400173	      0.88295096	     -0.00053545	     -0.21815113	      0.00132190	      0.00041814	     24.31405512
      1.28552834	     -0.05876187	     -0.00052549	     -0.19996213	     -0.06399999	      0.88295151	     -0.00053528	     -0.21814917	      0.00129535	      0.00039994	     24.13469564
      1.28686303	     -0.05879696	     -0.00052595	     -0.19999684	     -0.06399828	      0.88295203	     -0.00053509	     -0.21814803	      0.00126914	      0.00037955	     24.16807498
      1.28864835	     -0.05884864	     -0.00052555	     -0.20004804	     -0.06399604	      0.88295268	     -0.00053480	     -0.21814777	      0.00123561	      0.00034952	     23.90249885
      1.28996707	     -0.05888905	     -0.00052688	     -0.20008808	     -0.06399443	      0.88295312	     -0.00053457	     -0.21814849	      0.00121115	      0.00032503	     24.05361783
      1.29128579	     -0.05893266	     -0.00052692	     -0.20013135	     -0.06399285	      0.88295353	     -0.00053431	     -0.21814995	      0.00118793	      0.00029922	     23.84110761
      1.29290584	     -0.05898987	     -0.00052854	     -0.20018812	     -0.06399094	      0.88295399	     -0.00053398	     -0.21815277	      0.00116000	      0.00026521	     23.88571527
      1.29452590	     -0.05905222	     -0.00052851	     -0.20025008	     -0.06398909	      0.88295439	     -0.00053361	     -0.21815672	      0.00113402	      0.00022964	     23.42569748
      1.29576540	     -0.05910015	     -0.00053095	     -0.20029765	     -0.06398769	      0.88295466	     -0.00053331	     -0.21816047	      0.00111423	      0.00020107	     23.62168996
      1.29700489	     -0.05915120	     -0.00053181	     -0.20034841	     -0.06398632	      0.88295489	     -0.00053299	     -0.21816483	      0.00109568	      0.00017183	     23.43638858
      1.29871241	     -0.05922427	     -0.00053433	     -0.20042104	     -0.06398447	      0.88295515	     -0.00053252	     -0.21817181	      0.00107123	      0.00013048	     23.36709285
      1.30041994	     -0.05930083	     -0.00053524	     -0.20049722	     -0.06398266	      0.88295534	     -0.00053203	     -0.21817988	      0.00104867	      0.00008845	     22.99629422
      1.30162625	     -0.05935574	     -0.00053830	     -0.20055181	     -0.06398141	      0.88295543	     -0.00053166	     -0.21818619	      0.00103326	      0.00005836	     23.08526103
      1.30283256	     -0.05941229	     -0.00053984	     -0.20060809	     -0.06398017	      0.88295548	     -0.00053127	     -0.21819297	      0.00101895	      0.00002838	     22.90549156
      1.30462869	     -0.05949867	     -0.00054336	     -0.20069407	     -0.06397836	      0.88295549	     -0.00053068	     -0.21820393	      0.00099885	     -0.00001607	     22.79570745
      1.30614540	     -0.05957400	     -0.00054550	     -0.20076907	     -0.06397685	      0.88295544	     -0.00053015	     -0.21821395	      0.00098348	     -0.00005290	     22.50332280
      1.30766212	     -0.05965117	     -0.00054965	     -0.20084590	     -0.06397537	      0.88295533	     -0.00052959	     -0.21822463	      0.00096884	     -0.00008924	     22.53059553
      1.30917883	     -0.05973150	     -0.00055173	     -0.20092595	     -0.06397391	      0.88295517	     -0.00052902	     -0.21823598	      0.00095614	     -0.00012428	     22.10545011
      1.31052361	     -0.05980358	     -0.00055620	     -0.20099773	     -0.06397264	      0.88295498	     -0.00052849	     -0.21824659	      0.00094522	     -0.00015477	     22.19031028
      1.31186840	     -0.05987761	     -0.00055883	     -0.20107151	     -0.06397137	      0.88295475	     -0.00052795	     -0.21825771	      0.00093586	     -0.00018411	     21.91677273
      1.31321319	     -0.05995228	     -0.00056283	     -0.20114592	     -0.06397012	      0.88295448	     -0.00052739	     -0.21826930	      0.00092726	     -0.00021258	     21.85241653
      1.31498454	     -0.06005152	     -0.00056700	     -0.20124485	     -0.06396849	      0.88295408	     -0.00052664	     -0.21828522	      0.00091796	     -0.00024809	     21.52751404
      1.31635627	     -0.06012806	     -0.00057192	     -0.20132113	     -0.06396723	      0.88295372	     -0.00052603	     -0.21829802	      0.00091152	     -0.00027434	     21.56695339
      1.31772800	     -0.06020499	     -0.00057539	     -0.20139785	     -0.06396598	      0.88295332	     -0.00052541	     -0.21831116	      0.00090672	     -0.00029883	     21.28267127
      1.31909972	     -0.06028198	     -0.00058015	     -0.20147460	     -0.06396474	      0.88295290	     -0.00052478	     -0.21832463	      0.00090258	     -0.00032208	     21.23138702
      1.32087152	     -0.06038284	     -0.00058529	     -0.20157521	     -0.06396315	      0.88295230	     -0.00052394	     -0.21834249	      0.00089939	     -0.00034959	     20.86177491
      1.32225240	     -0.06046097	     -0.00059107	     -0.20165311	     -0.06396191	      0.88295181	     -0.00052328	     -0.21835676	      0.00089752	     -0.00036955	     20.93427483
      1.32363329	     -0.06054037	     -0.00059534	     -0.20173233	     -0.06396067	      0.88295128	     -0.00052260	     -0.21837132	      0.00089739	     -0.00038772	     20.65016014
      1.32501417	     -0.06061924	     -0.00060082	     -0.20181100	     -0.06395943	      0.88295074	     -0.00052191	     -0.21838614	      0.00089800	     -0.00040460	     20.60335818
      1.32677403	     -0.06071972	     -0.00060659	     -0.20191128	     -0.06395785	      0.88295001	     -0.00052101	     -0.21840536	      0.00090096	     -0.00042368	     20.24162965
      1.32816715	     -0.06079788	     -0.00061288	     -0.20198926	     -0.06395659	      0.88294941	     -0.00052029	     -0.21842081	      0.00090397	     -0.00043739	     20.31966485
      1.32956027	     -0.06087694	     -0.00061768	     -0.20206818	     -0.06395533	      0.88294879	     -0.00051955	     -0.21843646	      0.00090878	     -0.00044937	     20.02956490
      1.33095339	     -0.06095533	     -0.00062378	     -0.20214641	     -0.06395406	      0.88294815	     -0.00051881	     -0.21845229	      0.00091433	     -0.00046022	     19.99123118
      1.33269669	     -0.06105328	     -0.00063018	     -0.20224422	     -0.06395245	      0.88294734	     -0.00051787	     -0.21847233	      0.00092348	     -0.00047164	     19.62972784
      1.33410718	     -0.06113040	     -0.00063698	     -0.20232120	     -0.06395115	      0.88294667	     -0.00051710	     -0.21848871	      0.00093156	     -0.00047972	     19.71286339
      1.33551767	     -0.06120767	     -0.00064209	     -0.20239838	     -0.06394983	      0.88294599	     -0.00051632	     -0.21850520	      0.00094147	     -0.00048629	     19.41591570
      1.33692816	     -0.06128309	     -0.00064847	     -0.20247370	     -0.06394849	      0.88294530	     -0.00051553	     -0.21852178	      0.00095212	     -0.00049197	     19.39119109
      1.33863976	     -0.06137365	     -0.00065482	     -0.20256418	     -0.06394685	      0.88294445	     -0.00051457	     -0.21854196	      0.00096722	     -0.00049711	     19.03289957
      1.34006705	     -0.06144678	     -0.00066167	     -0.20263723	     -0.06394546	      0.88294374	     -0.00051376	     -0.21855881	      0.00098041	     -0.00050051	     19.11825342
      1.34149433	     -0.06152038	     -0.00066678	     -0.20271080	     -0.06394405	      0.88294302	     -0.00051294	     -0.21857567	      0.00099543	     -0.00050259	     18.81347604
      1.34292162	     -0.06159221	     -0.00067337	     -0.20278257	     -0.06394262	      0.88294231	     -0.00051212	     -0.21859254	      0.00101109	     -0.00050403	     18.79615312
      1.34434890	     -0.06166338	     -0.00067909	     -0.20285372	     -0.06394116	      0.88294159	     -0.00051130	     -0.21860943	      0.00102828	     -0.00050436	     18.54873421
      1.34611382	     -0.06174993	     -0.00068748	     -0.20294023	     -0.06393933	      0.88294070	     -0.00051028	     -0.21863035	      0.00105039	     -0.00050421	     18.57488857
      1.34752398	     -0.06181790	     -0.00069232	     -0.20300823	     -0.06393783	      0.88293999	     -0.00050946	     -0.21864705	      0.00107004	     -0.00050279	     18.18940543
      1.34893415	     -0.06188338	     -0.00069868	     -0.20307371	     -0.06393631	      0.88293928	     -0.00050864	     -0.21866369	      0.00108995	     -0.00050129	     18.20604844
      1.35034432	     -0.06194744	     -0.00070378	     -0.20313781	     -0.06393476	      0.88293857	     -0.00050781	     -0.21868023	      0.00111132	     -0.00049908	     17.97634611
      1.35211455	     -0.06202424	     -0.00071139	     -0.20321466	     -0.06393277	      0.88293769	     -0.00050678	     -0.21870077	      0.00113897	     -0.00049605	     17.98241356
      1.35354183	     -0.06208378	     -0.00071594	     -0.20327428	     -0.06393112	      0.88293699	     -0.00050595	     -0.21871708	      0.00116305	     -0.00049264	     17.62852431
      1.35496911	     -0.06213987	     -0.00072195	     -0.20333043	     -0.06392945	      0.88293629	     -0.00050513	     -0.21873311	      0.00118728	     -0.00048919	     17.65508182
      1.35639639	     -0.06219416	     -0.00072661	     -0.20338482	     -0.06392773	      0.88293559	     -0.00050430	     -0.21874881	      0.00121284	     -0.00048495	     17.42706002
      1.35814274	     -0.06225451	     -0.00073399	     -0.20344526	     -0.06392559	      0.88293475	     -0.00050330	     -0.21876751	      0.00124449	     -0.00047926	     17.45126930
      1.35957831	     -0.06230161	     -0.00073837	     -0.20349249	     -0.06392378	      0.88293406	     -0.00050248	     -0.21878242	      0.00127197	     -0.00047329	     17.10822486
      1.36101387	     -0.06234432	     -0.00074416	     -0.20353531	     -0.06392194	      0.88293339	     -0.00050167	     -0.21879687	      0.00129922	     -0.00046700	     17.13419723
      1.36244943	     -0.06238510	     -0.00074875	     -0.20357622	     -0.06392005	      0.88293272	     -0.00050086	     -0.21881081	      0.00132744	     -0.00045977	     16.91563531
      1.36418589	     -0.06243026	     -0.00075571	     -0.20362152	     -0.06391772	      0.88293193	     -0.00049990	     -0.21882696	      0.00136147	     -0.00045052	     16.94199057
      1.36563063	     -0.06246612	     -0.00076005	     -0.20365753	     -0.06391573	      0.88293129	     -0.00049911	     -0.21883979	      0.00139088	     -0.00044160	     16.62064734
      1.36707536	     -0.06249876	     -0.00076605	     -0.20369028	     -0.06391370	      0.88293066	     -0.00049832	     -0.21885207	      0.00141974	     -0.00043258	     16.65361854
      1.36852009	     -0.06253054	     -0.00077082	     -0.20372222	     -0.06391162	      0.88293004	     -0.00049755	     -0.21886380	      0.00144931	     -0.00042285	     16.44701098
      1.36996483	     -0.06255959	     -0.00077639	     -0.20375140	     -0.06390951	      0.88292944	     -0.00049679	     -0.21887499	      0.00147859	     -0.00041296	     16.42495626
      1.37178490	     -0.06259468	     -0.00078246	     -0.20378668	     -0.06390678	      0.88292870	     -0.00049585	     -0.21888830	      0.00151622	     -0.00039969	     16.13191216
      1.37322600	     -0.06261726	     -0.00078867	     -0.20380938	     -0.06390458	      0.88292813	     -0.00049513	     -0.21889822	      0.00154523	     -0.00038907	     16.23605099
      1.37466710	     -0.06263975	     -0.00079326	     -0.20383204	     -0.06390233	      0.88292758	     -0.00049441	     -0.21890754	      0.00157484	     -0.00037813	     16.05452379
      1.37610819	     -0.06265810	     -0.00079893	     -0.20385052	     -0.06390004	      0.88292704	     -0.00049371	     -0.21891629	      0.00160404	     -0.00036715	     16.03708890
      1.37789004	     -0.06267764	     -0.00080474	     -0.20387027	     -0.06389715	      0.88292640	     -0.00049287	     -0.21892623	      0.00164030	     -0.00035323	     15.85275068
      1.37930836	     -0.06268799	     -0.00081075	     -0.20388074	     -0.06389480	      0.88292590	     -0.00049222	     -0.21893345	      0.00166846	     -0.00034216	     15.90356877
      1.38072667	     -0.06269653	     -0.00081524	     -0.20388944	     -0.06389242	      0.88292543	     -0.00049159	     -0.21894000	      0.00169678	     -0.00033071	     15.75908672
      1.38214499	     -0.06270038	     -0.00082053	     -0.20389343	     -0.06388999	      0.88292497	     -0.00049098	     -0.21894588	      0.00172440	     -0.00031922	     15.75595512
      1.38400507	     -0.06270131	     -0.00082594	     -0.20389458	     -0.06388675	      0.88292439	     -0.00049021	     -0.21895252	      0.00176034	     -0.00030362	     15.58761683
      1.38545224	     -0.06269629	     -0.00083146	     -0.20388969	     -0.06388418	      0.88292396	     -0.00048963	     -0.21895688	      0.00178719	     -0.00029122	     15.65556462
      1.38689940	     -0.06268973	     -0.00083539	     -0.20388330	     -0.06388158	      0.88292354	     -0.00048908	     -0.21896048	      0.00181382	     -0.00027845	     15.54363789
      1.38834657	     -0.06267828	     -0.00084016	     -0.20387199	     -0.06387893	      0.88292315	     -0.00048855	     -0.21896336	      0.00183952	     -0.00026535	     15.54403326
      1.39013134	     -0.06266179	     -0.00084479	     -0.20385569	     -0.06387562	      0.88292269	     -0.00048793	     -0.21896587	      0.00187038	     -0.00024869	     15.44581292
      1.39156176	     -0.06264227	     -0.00084972	     -0.20383630	     -0.06387293	      0.88292235	     -0.00048746	     -0.21896708	      0.00189392	     -0.00023484	     15.48076980
      1.39299217	     -0.06262218	     -0.00085320	     -0.20381636	     -0.06387020	      0.88292202	     -0.00048702	     -0.21896755	      0.00191684	     -0.00022063	     15.39328954
      1.39442259	     -0.06259780	     -0.00085749	     -0.20379211	     -0.06386745	      0.88292171	     -0.00048661	     -0.21896732	      0.00193860	     -0.00020619	     15.40943013
      1.39624472	     -0.06256514	     -0.00086189	     -0.20375961	     -0.06386389	      0.88292136	     -0.00048612	     -0.21896599	      0.00196518	     -0.00018740	     15.32336677
      1.39768764	     -0.06253292	     -0.00086644	     -0.20372750	     -0.06386104	      0.88292110	     -0.00048577	     -0.21896417	      0.00198478	     -0.00017217	     15.38346691
      1.39913055	     -0.06250115	     -0.00086979	     -0.20369585	     -0.06385816	      0.88292086	     -0.00048545	     -0.21896163	      0.00200360	     -0.00015683	     15.31828059
      1.40057346	     -0.06246516	     -0.00087394	     -0.20365996	     -0.06385526	      0.88292064	     -0.00048516	     -0.21895842	      0.00202114	     -0.00014140	     15.35076480
      1.40235203	     -0.06242061	     -0.00087814	     -0.20361554	     -0.06385165	      0.88292041	     -0.00048485	     -0.21895354	      0.00204143	     -0.00012230	     15.29371941
      1.40377062	     -0.06237956	     -0.00088247	     -0.20357455	     -0.06384874	      0.88292025	     -0.00048464	     -0.21894899	      0.00205607	     -0.00010703	     15.36433785
      1.40518921	     -0.06234018	     -0.00088588	     -0.20353525	     -0.06384581	      0.88292011	     -0.00048446	     -0.21894382	      0.00206985	     -0.00009183	     15.31474209
      1.40660780	     -0.06229722	     -0.00088991	     -0.20349235	     -0.06384287	      0.88291999	     -0.00048431	     -0.21893810	      0.00208226	     -0.00007686	     15.36532057
      1.40843971	     -0.06224259	     -0.00089451	     -0.20343778	     -0.06383904	      0.88291986	     -0.00048418	     -0.21892990	      0.00209683	     -0.00005785	     15.33095376
      1.40985750	     -0.06219442	     -0.00089870	     -0.20338965	     -0.06383606	      0.88291979	     -0.00048412	     -0.21892297	      0.00210647	     -0.00004341	     15.42464665
      1.41127528	     -0.06214853	     -0.00090220	     -0.20334379	     -0.06383307	      0.88291974	     -0.00048409	     -0.21891550	      0.00211521	     -0.00002937	     15.40299142
      1.41269307	     -0.06209855	     -0.00090602	     -0.20329384	     -0.06383006	      0.88291971	     -0.00048411	     -0.21890753	      0.00212258	     -0.00001580	     15.47048514
      1.41451842	     -0.06203572	     -0.00091049	     -0.20323103	     -0.06382618	      0.88291969	     -0.00048418	     -0.21889651	      0.00213055	      0.00000098	     15.47030276
      1.41590956	     -0.06198158	     -0.00091414	     -0.20317688	     -0.06382321	      0.88291970	     -0.00048428	     -0.21888760	      0.00213501	      0.00001324	     15.57782454
      1.41730070	     -0.06193050	     -0.00091745	     -0.20312581	     -0.06382024	      0.88291973	     -0.00048441	     -0.21887819	      0.00213862	      0.00002500	     15.57905310
      1.41897720	     -0.06186345	     -0.00092151	     -0.20305874	     -0.06381665	      0.88291978	     -0.00048463	     -0.21886628	      0.00214113	      0.00003836	     15.70499883
      1.42065369	     -0.06180117	     -0.00092541	     -0.20299644	     -0.06381306	      0.88291986	     -0.00048490	     -0.21885368	      0.00214235	      0.00005103	     15.68162795
      1.42191633	     -0.06174523	     -0.00092816	     -0.20294047	     -0.06381036	      0.88291993	     -0.00048515	     -0.21884383	      0.00214163	      0.00006010	     15.81035365
      1.42317896	     -0.06169373	     -0.00093089	     -0.20288894	     -0.06380765	      0.88292001	     -0.00048543	     -0.21883358	      0.00214019	      0.00006865	     15.84812306
      1.42498096	     -0.06161568	     -0.00093443	     -0.20281084	     -0.06380380	      0.88292014	     -0.00048588	     -0.21881837	      0.00213627	      0.00008009	     15.97035244
      1.42653238	     -0.06155078	     -0.00093754	     -0.20274588	     -0.06380049	      0.88292028	     -0.00048633	     -0.21880470	      0.00213146	      0.00008924	     16.01851128
      1.42808379	     -0.06147957	     -0.00093994	     -0.20267463	     -0.06379719	      0.88292042	     -0.00048683	     -0.21879059	      0.00212497	      0.00009772	     16.15948089
      1.42963521	     -0.06141556	     -0.00094290	     -0.20261054	     -0.06379390	      0.88292058	     -0.00048738	     -0.21877597	      0.00211733	      0.00010546	     16.20456845
      1.43099218	     -0.06135151	     -0.00094436	     -0.20254644	     -0.06379103	      0.88292073	     -0.00048790	     -0.21876290	      0.00210925	      0.00011164	     16.33252686
      1.43234915	     -0.06129390	     -0.00094643	     -0.20248876	     -0.06378817	      0.88292088	     -0.00048846	     -0.21874948	      0.00210037	      0.00011713	     16.39428656
      1.43370612	     -0.06123298	     -0.00094779	     -0.20242778	     -0.06378533	      0.88292104	     -0.00048906	     -0.21873584	      0.00209042	      0.00012195	     16.50475756
      1.43556015	     -0.06115399	     -0.00095033	     -0.20234868	     -0.06378147	      0.88292128	     -0.00048995	     -0.21871681	      0.00207542	      0.00012737	     16.63188872
      1.43693332	     -0.06109135	     -0.00095118	     -0.20228597	     -0.06377863	      0.88292145	     -0.00049065	     -0.21870257	      0.00206316	      0.00013067	     16.75666786
      1.43830648	     -0.06103507	     -0.00095292	     -0.20222959	     -0.06377580	      0.88292163	     -0.00049139	     -0.21868816	      0.00205012	      0.00013317	     16.84767602
      1.43996039	     -0.06096291	     -0.00095375	     -0.20215734	     -0.06377243	      0.88292186	     -0.00049234	     -0.21867071	      0.00203328	      0.00013528	     17.01740343
      1.44141732	     -0.06090644	     -0.00095560	     -0.20210077	     -0.06376947	      0.88292205	     -0.00049322	     -0.21865520	      0.00201762	      0.00013627	     17.11559711
      1.44287425	     -0.06084357	     -0.00095552	     -0.20203782	     -0.06376655	      0.88292225	     -0.00049414	     -0.21863968	      0.00200109	      0.00013669	     17.27636122
      1.44433118	     -0.06078813	     -0.00095672	     -0.20198227	     -0.06376364	      0.88292245	     -0.00049511	     -0.21862405	      0.00198386	      0.00013637	     17.38278232
      1.44578812	     -0.06072657	     -0.00095620	     -0.20192064	     -0.06376077	      0.88292265	     -0.00049612	     -0.21860846	      0.00196581	      0.00013556	     17.55393753
      1.44724505	     -0.06067325	     -0.00095727	     -0.20186720	     -0.06375792	      0.88292285	     -0.00049718	     -0.21859285	      0.00194716	      0.00013405	     17.66517379
      1.44870198	     -0.06061390	     -0.00095638	     -0.20180778	     -0.06375509	      0.88292304	     -0.00049828	     -0.21857733	      0.00192783	      0.00013207	     17.84964955
      1.45015891	     -0.06056217	     -0.00095712	     -0.20175594	     -0.06375230	      0.88292323	     -0.00049942	     -0.21856180	      0.00190797	      0.00012944	     17.96785992
      1.45161584	     -0.06050413	     -0.00095571	     -0.20169782	     -0.06374953	      0.88292342	     -0.00050060	     -0.21854636	      0.00188752	      0.00012644	     18.16129622
      1.45307277	     -0.06045379	     -0.00095589	     -0.20164738	     -0.06374680	      0.88292360	     -0.00050183	     -0.21853091	      0.00186659	      0.00012292	     18.28036781
      1.45452970	     -0.06039698	     -0.00095388	     -0.20159050	     -0.06374409	      0.88292378	     -0.00050310	     -0.21851556	      0.00184512	      0.00011912	     18.48139048
      1.45598664	     -0.06034831	     -0.00095384	     -0.20154173	     -0.06374142	      0.88292395	     -0.00050440	     -0.21850019	      0.00182325	      0.00011490	     18.60163806
      1.45744357	     -0.06029270	     -0.00095139	     -0.20148606	     -0.06373878	      0.88292411	     -0.00050575	     -0.21848493	      0.00180087	      0.00011049	     18.81396301
      1.45890050	     -0.06024575	     -0.00095113	     -0.20143901	     -0.06373618	      0.88292427	     -0.00050714	     -0.21846966	      0.00177819	      0.00010574	     18.93106666
      1.46035743	     -0.06019135	     -0.00094823	     -0.20138455	     -0.06373360	      0.88292442	     -0.00050856	     -0.21845451	      0.00175505	      0.00010090	     19.15329249
      1.46181436	     -0.06014644	     -0.00094782	     -0.20133953	     -0.06373106	      0.88292456	     -0.00051003	     -0.21843936	      0.00173162	      0.00009586	     19.26195923
      1.46327129	     -0.06009316	     -0.00094445	     -0.20128619	     -0.06372856	      0.88292470	     -0.00051153	     -0.21842434	      0.00170769	      0.00009088	     19.49532580
      1.46472823	     -0.06005027	     -0.00094394	     -0.20124320	     -0.06372609	      0.88292483	     -0.00051307	     -0.21840932	      0.00168349	      0.00008589	     19.59070671
      1.46618516	     -0.05999783	     -0.00094006	     -0.20119071	     -0.06372365	      0.88292495	     -0.00051465	     -0.21839444	      0.00165876	      0.00008110	     19.83658536
      1.46764209	     -0.05995709	     -0.00093951	     -0.20114985	     -0.06372125	      0.88292506	     -0.00051626	     -0.21837956	      0.00163381	      0.00007645	     19.91352925
      1.46909902	     -0.05990520	     -0.00093508	     -0.20109792	     -0.06371889	      0.88292517	     -0.00051791	     -0.21836483	      0.00160830	      0.00007215	     20.17734149
      1.47038792	     -0.05986995	     -0.00093428	     -0.20106257	     -0.06371683	      0.88292526	     -0.00051940	     -0.21835179	      0.00158560	      0.00006859	     20.23131704
      1.47167683	     -0.05982830	     -0.00093115	     -0.20102086	     -0.06371480	      0.88292535	     -0.00052092	     -0.21833885	      0.00156252	      0.00006532	     20.41023575
      1.47327346	     -0.05978245	     -0.00092868	     -0.20097490	     -0.06371233	      0.88292545	     -0.00052283	     -0.21832288	      0.00153362	      0.00006165	     20.55092197
      1.47487010	     -0.05973116	     -0.00092418	     -0.20092354	     -0.06370991	      0.88292554	     -0.00052478	     -0.21830705	      0.00150419	      0.00005849	     20.80618390
      1.47617418	     -0.05969747	     -0.00092290	     -0.20088974	     -0.06370796	      0.88292562	     -0.00052641	     -0.21829414	      0.00147999	      0.00005625	     20.86568229
      1.47747827	     -0.05965781	     -0.00091938	     -0.20085002	     -0.06370605	      0.88292569	     -0.00052806	     -0.21828134	      0.00145541	      0.00005437	     21.04284661
      1.47908715	     -0.05961487	     -0.00091653	     -0.20080696	     -0.06370373	      0.88292578	     -0.00053013	     -0.21826563	      0.00142478	      0.00005250	     21.17705738
      1.48069603	     -0.05956573	     -0.00091129	     -0.20075775	     -0.06370146	      0.88292586	     -0.00053223	     -0.21825009	      0.00139359	      0.00005120	     21.44182509
      1.48194259	     -0.05953632	     -0.00090992	     -0.20072823	     -0.06369974	      0.88292592	     -0.00053389	     -0.21823808	      0.00136926	      0.00005053	     21.47938862
      1.48318915	     -0.05950129	     -0.00090650	     -0.20069312	     -0.06369805	      0.88292599	     -0.00053557	     -0.21822620	      0.00134459	      0.00005021	     21.63545507
      1.48487213	     -0.05945906	     -0.00090344	     -0.20065075	     -0.06369581	      0.88292607	     -0.00053786	     -0.21821025	      0.00131099	      0.00005026	     21.77307125
      1.48655511	     -0.05941147	     -0.00089789	     -0.20060306	     -0.06369364	      0.88292616	     -0.00054020	     -0.21819451	      0.00127691	      0.00005098	     22.03631207
      1.48774961	     -0.05938630	     -0.00089664	     -0.20057777	     -0.06369213	      0.88292622	     -0.00054187	     -0.21818338	      0.00125263	      0.00005183	     22.04989222
      1.48894411	     -0.05935555	     -0.00089322	     -0.20054693	     -0.06369064	      0.88292628	     -0.00054357	     -0.21817238	      0.00122812	      0.00005302	     22.18272440
      1.49072703	     -0.05931420	     -0.00088913	     -0.20050543	     -0.06368849	      0.88292638	     -0.00054613	     -0.21815612	      0.00119130	      0.00005540	     22.31667058
      1.49221808	     -0.05927687	     -0.00088441	     -0.20046799	     -0.06368673	      0.88292646	     -0.00054829	     -0.21814272	      0.00116024	      0.00005796	     22.48931833
      1.49370912	     -0.05924619	     -0.00088171	     -0.20043716	     -0.06368503	      0.88292655	     -0.00055049	     -0.21812944	      0.00112904	      0.00006091	     22.55488384
      1.49520017	     -0.05920843	     -0.00087630	     -0.20039931	     -0.06368337	      0.88292664	     -0.00055270	     -0.21811637	      0.00109759	      0.00006435	     22.75061052
      1.49669122	     -0.05918139	     -0.00087436	     -0.20037210	     -0.06368175	      0.88292674	     -0.00055494	     -0.21810339	      0.00106610	      0.00006810	     22.76602205
      1.49794541	     -0.05914959	     -0.00086943	     -0.20034022	     -0.06368043	      0.88292683	     -0.00055683	     -0.21809265	      0.00103942	      0.00007162	     22.92367766
      1.49919961	     -0.05912482	     -0.00086670	     -0.20031531	     -0.06367915	      0.88292692	     -0.00055875	     -0.21808196	      0.00101272	      0.00007532	     22.96811853
      1.50082918	     -0.05908939	     -0.00086157	     -0.20027975	     -0.06367752	      0.88292705	     -0.00056125	     -0.21806828	      0.00097785	      0.00008053	     23.10072993
      1.50245875	     -0.05906193	     -0.00085853	     -0.20025211	     -0.06367596	      0.88292718	     -0.00056378	     -0.21805478	      0.00094283	      0.00008603	     23.12050003
      1.50371525	     -0.05903452	     -0.00085353	     -0.20022460	     -0.06367479	      0.88292730	     -0.00056574	     -0.21804459	      0.00091566	      0.00009061	     23.24214369
      1.50497174	     -0.05901421	     -0.00085061	     -0.20020415	     -0.06367366	      0.88292741	     -0.00056771	     -0.21803452	      0.00088846	      0.00009526	     23.26351001
      1.50663325	     -0.05898496	     -0.00084527	     -0.20017474	     -0.06367221	      0.88292758	     -0.00057034	     -0.21802151	      0.00085243	      0.00010153	     23.36146507
      1.50829477	     -0.05896450	     -0.00084229	     -0.20015408	     -0.06367083	      0.88292775	     -0.00057298	     -0.21800880	      0.00081640	      0.00010763	     23.35339050
      1.50949328	     -0.05894307	     -0.00083726	     -0.20013255	     -0.06366986	      0.88292788	     -0.00057490	     -0.21799990	      0.00079047	      0.00011206	     23.43790360
      1.51069180	     -0.05892959	     -0.00083431	     -0.20011894	     -0.06366893	      0.88292802	     -0.00057682	     -0.21799118	      0.00076458	      0.00011616	     23.43957087
      1.51245470	     -0.05891125	     -0.00082875	     -0.20010042	     -0.06366762	      0.88292823	     -0.00057967	     -0.21797886	      0.00072661	      0.00012167	     23.48882225
      1.51393949	     -0.05890461	     -0.00082546	     -0.20009359	     -0.06366656	      0.88292841	     -0.00058207	     -0.21796901	      0.00069478	      0.00012547	     23.44984646
      1.51542429	     -0.05889673	     -0.00081996	     -0.20008557	     -0.06366555	      0.88292860	     -0.00058449	     -0.21795980	      0.00066322	      0.00012844	     23.49197655
      1.51690908	     -0.05890077	     -0.00081707	     -0.20008942	     -0.06366459	      0.88292879	     -0.00058691	     -0.21795121	      0.00063189	      0.00013000	     23.41955375
      1.51839387	     -0.05890013	     -0.00081058	     -0.20008867	     -0.06366368	      0.88292899	     -0.00058934	     -0.21794343	      0.00060106	      0.00013034	     23.47549386
      1.51967883	     -0.05891167	     -0.00080819	     -0.20010003	     -0.06366292	      0.88292915	     -0.00059145	     -0.21793728	      0.00057466	      0.00012915	     23.36214372
      1.52096378	     -0.05891994	     -0.00080321	     -0.20010820	     -0.06366220	      0.88292932	     -0.00059356	     -0.21793178	      0.00054870	      0.00012667	     23.37429260
      1.52255600	     -0.05893943	     -0.00079877	     -0.20012751	     -0.06366135	      0.88292951	     -0.00059617	     -0.21792582	      0.00051717	      0.00012149	     23.28003974
      1.52414821	     -0.05895718	     -0.00079188	     -0.20014514	     -0.06366055	      0.88292970	     -0.00059879	     -0.21792091	      0.00048648	      0.00011410	     23.30007659
      1.52544598	     -0.05898150	     -0.00078898	     -0.20016932	     -0.06365994	      0.88292985	     -0.00060093	     -0.21791760	      0.00046202	      0.00010614	     23.16163421
      1.52674374	     -0.05900220	     -0.00078359	     -0.20018992	     -0.06365935	      0.88292998	     -0.00060307	     -0.21791498	      0.00043824	      0.00009669	     23.13622370
      1.52835373	     -0.05903553	     -0.00077861	     -0.20022312	     -0.06365867	      0.88293012	     -0.00060571	     -0.21791260	      0.00040957	      0.00008255	     23.02379329
      1.52996371	     -0.05906558	     -0.00077097	     -0.20025309	     -0.06365803	      0.88293024	     -0.00060836	     -0.21791122	      0.00038217	      0.00006622	     22.96429814
      1.53124143	     -0.05909802	     -0.00076796	     -0.20028541	     -0.06365756	      0.88293032	     -0.00061046	     -0.21791074	      0.00036096	      0.00005148	     22.83314599
      1.53251915	     -0.05912682	     -0.00076251	     -0.20031415	     -0.06365711	      0.88293037	     -0.00061255	     -0.21791085	      0.00034055	      0.00003540	     22.78605143
      1.53417307	     -0.05917088	     -0.00075735	     -0.20035809	     -0.06365657	      0.88293041	     -0.00061526	     -0.21791179	      0.00031518	      0.00001265	     22.62914229
      1.53582700	     -0.05921120	     -0.00074950	     -0.20039836	     -0.06365607	      0.88293041	     -0.00061795	     -0.21791367	      0.00029102	     -0.00001187	     22.58338400
      1.53706133	     -0.05925013	     -0.00074693	     -0.20043718	     -0.06365572	      0.88293039	     -0.00061996	     -0.21791557	      0.00027368	     -0.00003134	     22.40328995
      1.53829567	     -0.05928514	     -0.00074193	     -0.20047215	     -0.06365539	      0.88293034	     -0.00062196	     -0.21791798	      0.00025706	     -0.00005144	     22.31019451
      1.54003009	     -0.05934069	     -0.00073657	     -0.20052761	     -0.06365497	      0.88293022	     -0.00062477	     -0.21792210	      0.00023471	     -0.00008092	     22.15346617
      1.54176452	     -0.05939464	     -0.00072880	     -0.20058152	     -0.06365458	      0.88293006	     -0.00062756	     -0.21792716	      0.00021402	     -0.00011113	     21.96127658
      1.54296974	     -0.05943953	     -0.00072690	     -0.20062632	     -0.06365433	      0.88292991	     -0.00062949	     -0.21793115	      0.00020011	     -0.00013258	     21.86572306
      1.54417496	     -0.05948147	     -0.00072253	     -0.20066822	     -0.06365409	      0.88292974	     -0.00063141	     -0.21793558	      0.00018703	     -0.00015422	     21.76770854
      1.54600010	     -0.05954990	     -0.00071737	     -0.20073657	     -0.06365377	      0.88292942	     -0.00063431	     -0.21794303	      0.00016856	     -0.00018712	     21.57788502
      1.54751951	     -0.05960558	     -0.00071153	     -0.20079224	     -0.06365352	      0.88292912	     -0.00063671	     -0.21794991	      0.00015437	     -0.00021442	     21.45915811
      1.54903892	     -0.05966774	     -0.00070844	     -0.20085433	     -0.06365330	      0.88292877	     -0.00063909	     -0.21795732	      0.00014138	     -0.00024139	     21.28364343
      1.55055832	     -0.05972432	     -0.00070177	     -0.20091093	     -0.06365309	      0.88292839	     -0.00064146	     -0.21796531	      0.00012947	     -0.00026787	     21.17747290
      1.55207773	     -0.05979175	     -0.00069997	     -0.20097828	     -0.06365291	      0.88292796	     -0.00064381	     -0.21797374	      0.00011879	     -0.00029360	     20.98825993
      1.55335615	     -0.05984145	     -0.00069414	     -0.20102801	     -0.06365276	      0.88292757	     -0.00064577	     -0.21798129	      0.00011065	     -0.00031461	     20.87262496
      1.55463457	     -0.05989774	     -0.00069153	     -0.20108428	     -0.06365262	      0.88292716	     -0.00064773	     -0.21798915	      0.00010341	     -0.00033499	     20.74339446
      1.55630398	     -0.05996842	     -0.00068620	     -0.20115498	     -0.06365246	      0.88292657	     -0.00065025	     -0.21799993	      0.00009529	     -0.00036052	     20.58601094
      1.55797339	     -0.06004522	     -0.00068415	     -0.20123174	     -0.06365230	      0.88292595	     -0.00065276	     -0.21801120	      0.00008872	     -0.00038473	     20.44560088
      1.55923399	     -0.06009727	     -0.00067936	     -0.20128384	     -0.06365219	      0.88292546	     -0.00065463	     -0.21802008	      0.00008484	     -0.00040179	     20.28766637
      1.56049459	     -0.06015508	     -0.00067756	     -0.20134163	     -0.06365209	      0.88292494	     -0.00065649	     -0.21802919	      0.00008177	     -0.00041806	     20.18511569
      1.56223079	     -0.06023301	     -0.00067369	     -0.20141959	     -0.06365195	      0.88292420	     -0.00065902	     -0.21804222	      0.00007913	     -0.00043883	     20.00394080
      1.56396700	     -0.06031481	     -0.00067324	     -0.20150136	     -0.06365181	      0.88292342	     -0.00066152	     -0.21805568	      0.00007811	     -0.00045757	     19.94705687
      1.56517557	     -0.06036612	     -0.00066940	     -0.20155274	     -0.06365172	      0.88292286	     -0.00066325	     -0.21806532	      0.00007861	     -0.00046911	     19.73212574
      1.56638415	     -0.06042088	     -0.00066836	     -0.20160752	     -0.06365162	      0.88292228	     -0.00066496	     -0.21807510	      0.00007980	     -0.00047958	     19.64004440
      1.56823801	     -0.06050311	     -0.00066556	     -0.20168981	     -0.06365147	      0.88292138	     -0.00066755	     -0.21809041	      0.00008323	     -0.00049348	     19.45374310
      1.56977150	     -0.06057349	     -0.00066514	     -0.20176021	     -0.06365134	      0.88292062	     -0.00066966	     -0.21810332	      0.00008753	     -0.00050291	     19.33141489
      1.57130499	     -0.06064081	     -0.00066229	     -0.20182762	     -0.06365120	      0.88291984	     -0.00067174	     -0.21811651	      0.00009319	     -0.00051059	     19.13561921
      1.57283848	     -0.06071133	     -0.00066313	     -0.20189816	     -0.06365106	      0.88291905	     -0.00067380	     -0.21812988	      0.00010001	     -0.00051667	     19.10642462
      1.57418483	     -0.06076877	     -0.00066036	     -0.20195571	     -0.06365092	      0.88291835	     -0.00067558	     -0.21814180	      0.00010735	     -0.00052059	     18.87702024
      1.57553118	     -0.06082797	     -0.00066056	     -0.20201496	     -0.06365077	      0.88291765	     -0.00067734	     -0.21815379	      0.00011552	     -0.00052337	     18.82015458
      1.57687754	     -0.06088484	     -0.00065926	     -0.20207193	     -0.06365060	      0.88291694	     -0.00067907	     -0.21816587	      0.00012482	     -0.00052499	     18.66744605
      1.57873131	     -0.06096349	     -0.00065957	     -0.20215069	     -0.06365036	      0.88291597	     -0.00068141	     -0.21818256	      0.00013914	     -0.00052549	     18.57933814
      1.58009858	     -0.06101793	     -0.00065770	     -0.20220525	     -0.06365016	      0.88291525	     -0.00068311	     -0.21819491	      0.00015108	     -0.00052448	     18.36335867
      1.58146586	     -0.06107366	     -0.00065842	     -0.20226108	     -0.06364995	      0.88291454	     -0.00068479	     -0.21820724	      0.00016384	     -0.00052257	     18.30840160
      1.58312713	     -0.06113938	     -0.00065746	     -0.20232695	     -0.06364966	      0.88291367	     -0.00068679	     -0.21822224	      0.00018084	     -0.00051905	     18.10645756
      1.58459352	     -0.06119860	     -0.00065927	     -0.20238627	     -0.06364938	      0.88291291	     -0.00068852	     -0.21823545	      0.00019692	     -0.00051495	     18.07384312
      1.58605992	     -0.06125504	     -0.00065842	     -0.20244287	     -0.06364908	      0.88291216	     -0.00069022	     -0.21824867	      0.00021438	     -0.00051000	     17.85014943
      1.58752632	     -0.06131224	     -0.00066047	     -0.20250018	     -0.06364875	      0.88291142	     -0.00069188	     -0.21826186	      0.00023269	     -0.00050452	     17.84578694
      1.58899271	     -0.06136715	     -0.00065995	     -0.20255527	     -0.06364840	      0.88291068	     -0.00069352	     -0.21827501	      0.00025243	     -0.00049849	     17.62572871
      1.59045911	     -0.06142240	     -0.00066218	     -0.20261065	     -0.06364801	      0.88290996	     -0.00069512	     -0.21828810	      0.00027307	     -0.00049217	     17.60828526
      1.59192550	     -0.06147497	     -0.00066202	     -0.20266340	     -0.06364760	      0.88290924	     -0.00069669	     -0.21830112	      0.00029513	     -0.00048558	     17.40285719
      1.59339190	     -0.06152748	     -0.00066437	     -0.20271606	     -0.06364715	      0.88290853	     -0.00069823	     -0.21831401	      0.00031809	     -0.00047894	     17.39098439
      1.59485829	     -0.06157707	     -0.00066462	     -0.20276586	     -0.06364666	      0.88290783	     -0.00069973	     -0.21832678	      0.00034245	     -0.00047221	     17.19986420
      1.59632469	     -0.06162466	     -0.00066742	     -0.20281361	     -0.06364614	      0.88290715	     -0.00070120	     -0.21833936	      0.00036769	     -0.00046551	     17.18544612
      1.59779108	     -0.06166897	     -0.00066840	     -0.20285813	     -0.06364558	      0.88290647	     -0.00070263	     -0.21835176	      0.00039419	     -0.00045874	     17.01067834
      1.59925748	     -0.06171135	     -0.00067152	     -0.20290067	     -0.06364499	      0.88290580	     -0.00070403	     -0.21836389	      0.00042148	     -0.00045198	     16.99359345
      1.60072387	     -0.06174939	     -0.00067297	     -0.20293893	     -0.06364435	      0.88290514	     -0.00070539	     -0.21837571	      0.00044988	     -0.00044508	     16.83783200
      1.60219027	     -0.06178456	     -0.00067631	     -0.20297428	     -0.06364367	      0.88290450	     -0.00070672	     -0.21838710	      0.00047892	     -0.00043804	     16.81494330
      1.60365666	     -0.06181503	     -0.00067818	     -0.20300498	     -0.06364294	      0.88290386	     -0.00070802	     -0.21839804	      0.00050887	     -0.00043067	     16.67479516
      1.60512306	     -0.06184306	     -0.00068164	     -0.20303320	     -0.06364217	      0.88290323	     -0.00070928	     -0.21840843	      0.00053925	     -0.00042291	     16.64260384
      1.60691393	     -0.06187258	     -0.00068382	     -0.20306300	     -0.06364117	      0.88290249	     -0.00071077	     -0.21842041	      0.00057727	     -0.00041281	     16.45821953
      1.60818430	     -0.06189158	     -0.00068819	     -0.20308213	     -0.06364042	      0.88290197	     -0.00071179	     -0.21842839	      0.00060436	     -0.00040499	     16.46992010
      1.60945467	     -0.06190878	     -0.00069077	     -0.20309952	     -0.06363964	      0.88290146	     -0.00071279	     -0.21843595	      0.00063185	     -0.00039693	     16.38086739
      1.61127000	     -0.06193033	     -0.00069617	     -0.20312128	     -0.06363846	      0.88290075	     -0.00071417	     -0.21844606	      0.00067143	     -0.00038475	     16.32240033
      1.61281176	     -0.06194642	     -0.00069998	     -0.20313758	     -0.06363739	      0.88290016	     -0.00071530	     -0.21845403	      0.00070535	     -0.00037382	     16.21133399
      1.61435352	     -0.06196116	     -0.00070610	     -0.20315247	     -0.06363628	      0.88289959	     -0.00071639	     -0.21846147	      0.00073939	     -0.00036226	     16.17382220
      1.61589529	     -0.06197306	     -0.00070959	     -0.20316459	     -0.06363511	      0.88289904	     -0.00071744	     -0.21846837	      0.00077358	     -0.00035052	     16.09624526
      1.61743705	     -0.06198344	     -0.00071624	     -0.20317512	     -0.06363390	      0.88289851	     -0.00071844	     -0.21847471	      0.00080799	     -0.00033817	     16.05203386
      1.61880734	     -0.06198925	     -0.00071907	     -0.20318112	     -0.06363277	      0.88289806	     -0.00071930	     -0.21847987	      0.00083858	     -0.00032706	     15.98113254
      1.62017764	     -0.06199429	     -0.00072414	     -0.20318631	     -0.06363160	      0.88289762	     -0.00072013	     -0.21848457	      0.00086915	     -0.00031567	     15.96096993
      1.62154794	     -0.06199711	     -0.00072782	     -0.20318929	     -0.06363039	      0.88289719	     -0.00072093	     -0.21848881	      0.00089979	     -0.00030411	     15.90742312
      1.62342110	     -0.06199841	     -0.00073458	     -0.20319080	     -0.06362866	      0.88289664	     -0.00072196	     -0.21849386	      0.00094161	     -0.00028794	     15.87384026
      1.62482038	     -0.06199696	     -0.00073773	     -0.20318954	     -0.06362732	      0.88289624	     -0.00072270	     -0.21849708	      0.00097272	     -0.00027588	     15.83510842
      1.62621966	     -0.06199428	     -0.00074285	     -0.20318700	     -0.06362594	      0.88289587	     -0.00072340	     -0.21849985	      0.00100381	     -0.00026344	     15.78670302
      1.62761894	     -0.06198951	     -0.00074664	     -0.20318239	     -0.06362451	      0.88289551	     -0.00072406	     -0.21850217	      0.00103461	     -0.00025111	     15.77265895
      1.62948383	     -0.06198106	     -0.00075319	     -0.20317413	     -0.06362255	      0.88289505	     -0.00072489	     -0.21850459	      0.00107560	     -0.00023437	     15.69633446
      1.63087169	     -0.06197046	     -0.00075594	     -0.20316371	     -0.06362103	      0.88289474	     -0.00072547	     -0.21850587	      0.00110559	     -0.00022192	     15.70296938
      1.63225956	     -0.06195875	     -0.00076057	     -0.20315213	     -0.06361948	      0.88289444	     -0.00072602	     -0.21850669	      0.00113541	     -0.00020935	     15.69075379
      1.63394495	     -0.06194054	     -0.00076411	     -0.20313413	     -0.06361753	      0.88289410	     -0.00072664	     -0.21850707	      0.00117122	     -0.00019411	     15.66059794
      1.63544056	     -0.06192182	     -0.00076921	     -0.20311554	     -0.06361576	      0.88289382	     -0.00072715	     -0.21850681	      0.00120256	     -0.00018032	     15.64857156
      1.63693617	     -0.06189933	     -0.00077156	     -0.20309323	     -0.06361394	      0.88289356	     -0.00072762	     -0.21850599	      0.00123338	     -0.00016662	     15.63088035
      1.63843179	     -0.06187489	     -0.00077639	     -0.20306893	     -0.06361207	      0.88289332	     -0.00072806	     -0.21850458	      0.00126372	     -0.00015264	     15.62001952
      1.63992740	     -0.06184676	     -0.00077843	     -0.20304097	     -0.06361016	      0.88289310	     -0.00072846	     -0.21850260	      0.00129344	     -0.00013878	     15.60745158
      1.64142301	     -0.06181690	     -0.00078312	     -0.20301122	     -0.06360820	      0.88289290	     -0.00072882	     -0.21850003	      0.00132259	     -0.00012469	     15.60684190
      1.64291863	     -0.06178355	     -0.00078492	     -0.20297804	     -0.06360620	      0.88289273	     -0.00072914	     -0.21849689	      0.00135104	     -0.00011077	     15.59640973
      1.64441424	     -0.06174880	     -0.00078953	     -0.20294339	     -0.06360416	      0.88289257	     -0.00072943	     -0.21849317	      0.00137883	     -0.00009668	     15.60441419
      1.64590986	     -0.06171086	     -0.00079116	     -0.20290560	     -0.06360208	      0.88289244	     -0.00072968	     -0.21848889	      0.00140585	     -0.00008283	     15.59704728
      1.64740547	     -0.06167181	     -0.00079590	     -0.20286663	     -0.06359995	      0.88289233	     -0.00072990	     -0.21848405	      0.00143211	     -0.00006888	     15.61832566
      1.64890108	     -0.06162956	     -0.00079736	     -0.20282451	     -0.06359779	      0.88289223	     -0.00073009	     -0.21847867	      0.00145755	     -0.00005521	     15.61108271
      1.65039670	     -0.06158622	     -0.00080217	     -0.20278123	     -0.06359559	      0.88289216	     -0.00073024	     -0.21847274	      0.00148213	     -0.00004147	     15.64385965
      1.65189231	     -0.06153969	     -0.00080350	     -0.20273481	     -0.06359336	      0.88289211	     -0.00073035	     -0.21846626	      0.00150584	     -0.00002803	     15.63426536
      1.65338792	     -0.06149236	     -0.00080853	     -0.20268751	     -0.06359109	      0.88289208	     -0.00073044	     -0.21845923	      0.00152858	     -0.00001460	     15.68131656
      1.65488354	     -0.06144210	     -0.00080973	     -0.20263734	     -0.06358879	      0.88289207	     -0.00073049	     -0.21845168	      0.00155042	     -0.00000154	     15.66889165
      1.65637915	     -0.06139148	     -0.00081512	     -0.20258672	     -0.06358645	      0.88289207	     -0.00073052	     -0.21844359	      0.00157119	      0.00001143	     15.73364771
      1.65771030	     -0.06134416	     -0.00081643	     -0.20253946	     -0.06358435	      0.88289210	     -0.00073051	     -0.21843596	      0.00158891	      0.00002262	     15.71474481
      1.65904145	     -0.06129657	     -0.00082024	     -0.20249186	     -0.06358222	      0.88289213	     -0.00073049	     -0.21842795	      0.00160574	      0.00003361	     15.75605390
      1.66067568	     -0.06123631	     -0.00082326	     -0.20243162	     -0.06357958	      0.88289220	     -0.00073042	     -0.21841759	      0.00162529	      0.00004657	     15.78746796
      1.66230991	     -0.06117519	     -0.00082853	     -0.20237045	     -0.06357691	      0.88289228	     -0.00073032	     -0.21840667	      0.00164361	      0.00005918	     15.83748815
      1.66365692	     -0.06112265	     -0.00083021	     -0.20231792	     -0.06357469	      0.88289237	     -0.00073022	     -0.21839725	      0.00165766	      0.00006905	     15.86002124
      1.66500392	     -0.06107011	     -0.00083419	     -0.20226533	     -0.06357245	      0.88289247	     -0.00073009	     -0.21838746	      0.00167081	      0.00007860	     15.90920428
      1.66664774	     -0.06100467	     -0.00083738	     -0.20219984	     -0.06356969	      0.88289261	     -0.00072990	     -0.21837504	      0.00168562	      0.00008953	     15.96375908
      1.66829156	     -0.06093902	     -0.00084317	     -0.20213408	     -0.06356691	      0.88289276	     -0.00072969	     -0.21836209	      0.00169913	      0.00009992	     16.02932599
      1.66958134	     -0.06088552	     -0.00084496	     -0.20208053	     -0.06356471	      0.88289290	     -0.00072950	     -0.21835158	      0.00170868	      0.00010745	     16.06120011
      1.67087111	     -0.06083242	     -0.00084896	     -0.20202734	     -0.06356250	      0.88289304	     -0.00072929	     -0.21834076	      0.00171735	      0.00011451	     16.12903827
      1.67258352	     -0.06076086	     -0.00085284	     -0.20195566	     -0.06355955	      0.88289325	     -0.00072899	     -0.21832595	      0.00172759	      0.00012305	     16.19544236
      1.67429593	     -0.06068952	     -0.00085917	     -0.20188413	     -0.06355658	      0.88289346	     -0.00072866	     -0.21831064	      0.00173626	      0.00013076	     16.31553733
      1.67552809	     -0.06063683	     -0.00086102	     -0.20183136	     -0.06355444	      0.88289363	     -0.00072840	     -0.21829935	      0.00174157	      0.00013564	     16.33890267
      1.67676024	     -0.06058504	     -0.00086515	     -0.20177943	     -0.06355229	      0.88289380	     -0.00072813	     -0.21828786	      0.00174604	      0.00014014	     16.40592154
      1.67857060	     -0.06050983	     -0.00087005	     -0.20170402	     -0.06354913	      0.88289406	     -0.00072771	     -0.21827071	      0.00175116	      0.00014578	     16.50554706
      1.68009656	     -0.06044759	     -0.00087549	     -0.20164157	     -0.06354645	      0.88289428	     -0.00072733	     -0.21825605	      0.00175425	      0.00014981	     16.58416726
      1.68162253	     -0.06038550	     -0.00087872	     -0.20157931	     -0.06354377	      0.88289451	     -0.00072693	     -0.21824123	      0.00175610	      0.00015278	     16.68918811
      1.68314849	     -0.06032535	     -0.00088465	     -0.20151892	     -0.06354109	      0.88289475	     -0.00072651	     -0.21822629	      0.00175702	      0.00015509	     16.77777405
      1.68451666	     -0.06027112	     -0.00088698	     -0.20146453	     -0.06353869	      0.88289496	     -0.00072612	     -0.21821282	      0.00175687	      0.00015621	     16.85612877
      1.68588484	     -0.06021914	     -0.00089157	     -0.20141233	     -0.06353628	      0.88289517	     -0.00072571	     -0.21819930	      0.00175594	      0.00015663	     16.96544876
      1.68725301	     -0.06016713	     -0.00089445	     -0.20136014	     -0.06353388	      0.88289539	     -0.00072529	     -0.21818578	      0.00175426	      0.00015625	     17.04986510
      1.68898734	     -0.06010421	     -0.00090001	     -0.20129693	     -0.06353084	      0.88289566	     -0.00072473	     -0.21816869	      0.00175107	      0.00015477	     17.19375706
      1.69036858	     -0.06005504	     -0.00090234	     -0.20124757	     -0.06352843	      0.88289587	     -0.00072428	     -0.21815517	      0.00174771	      0.00015255	     17.28726379
      1.69174981	     -0.06000762	     -0.00090683	     -0.20119991	     -0.06352602	      0.88289608	     -0.00072381	     -0.21814174	      0.00174377	      0.00014969	     17.40373709
      1.69313105	     -0.05996066	     -0.00090973	     -0.20115274	     -0.06352361	      0.88289628	     -0.00072333	     -0.21812841	      0.00173918	      0.00014591	     17.51895998
      1.69486305	     -0.05990390	     -0.00091515	     -0.20109567	     -0.06352060	      0.88289653	     -0.00072271	     -0.21811182	      0.00173271	      0.00014028	     17.67841828
      1.69621837	     -0.05985979	     -0.00091702	     -0.20105137	     -0.06351826	      0.88289672	     -0.00072221	     -0.21809895	      0.00172693	      0.00013502	     17.79193441
      1.69757370	     -0.05981758	     -0.00092095	     -0.20100891	     -0.06351592	      0.88289690	     -0.00072170	     -0.21808620	      0.00172074	      0.00012938	     17.92001869
      1.69892903	     -0.05977584	     -0.00092344	     -0.20096696	     -0.06351360	      0.88289707	     -0.00072119	     -0.21807355	      0.00171400	      0.00012310	     18.04610124
      1.70073210	     -0.05972254	     -0.00092841	     -0.20091334	     -0.06351051	      0.88289728	     -0.00072049	     -0.21805691	      0.00170444	      0.00011420	     18.23267146
      1.70207190	     -0.05968298	     -0.00093002	     -0.20087357	     -0.06350823	      0.88289743	     -0.00071996	     -0.21804468	      0.00169671	      0.00010699	     18.36081233
      1.70341171	     -0.05964523	     -0.00093367	     -0.20083558	     -0.06350597	      0.88289757	     -0.00071942	     -0.21803255	      0.00168865	      0.00009963	     18.50316925
      1.70505115	     -0.05959972	     -0.00093621	     -0.20078980	     -0.06350321	      0.88289773	     -0.00071875	     -0.21801787	      0.00167808	      0.00009005	     18.68103343
      1.70650948	     -0.05956153	     -0.00094055	     -0.20075134	     -0.06350077	      0.88289785	     -0.00071815	     -0.21800497	      0.00166825	      0.00008145	     18.84471896
      1.70796781	     -0.05952327	     -0.00094212	     -0.20071285	     -0.06349834	      0.88289796	     -0.00071754	     -0.21799223	      0.00165778	      0.00007249	     18.99329752
      1.70942614	     -0.05948760	     -0.00094647	     -0.20067690	     -0.06349593	      0.88289806	     -0.00071693	     -0.21797964	      0.00164689	      0.00006359	     19.18633183
      1.71088447	     -0.05945150	     -0.00094762	     -0.20064058	     -0.06349354	      0.88289815	     -0.00071631	     -0.21796724	      0.00163545	      0.00005455	     19.32201452
      1.71234280	     -0.05941795	     -0.00095191	     -0.20060674	     -0.06349116	      0.88289822	     -0.00071568	     -0.21795499	      0.00162355	      0.00004570	     19.53297544
      1.71380113	     -0.05938373	     -0.00095251	     -0.20057232	     -0.06348880	      0.88289828	     -0.00071505	     -0.21794292	      0.00161117	      0.00003686	     19.66000240
      1.71525946	     -0.05935223	     -0.00095675	     -0.20054053	     -0.06348646	      0.88289833	     -0.00071442	     -0.21793100	      0.00159833	      0.00002836	     19.88892372
      1.71671779	     -0.05931990	     -0.00095674	     -0.20050801	     -0.06348414	      0.88289836	     -0.00071378	     -0.21791925	      0.00158512	      0.00002005	     20.00131551
      1.71801441	     -0.05929377	     -0.00096016	     -0.20048163	     -0.06348209	      0.88289839	     -0.00071321	     -0.21790894	      0.00157301	      0.00001306	     20.19899904
      1.71931102	     -0.05926735	     -0.00096094	     -0.20045502	     -0.06348006	      0.88289840	     -0.00071264	     -0.21789876	      0.00156067	      0.00000637	     20.32431774
      1.72089719	     -0.05923704	     -0.00096359	     -0.20042443	     -0.06347760	      0.88289840	     -0.00071194	     -0.21788649	      0.00154520	     -0.00000124	     20.54200779
      1.72248336	     -0.05920719	     -0.00096388	     -0.20039436	     -0.06347516	      0.88289839	     -0.00071123	     -0.21787443	      0.00152945	     -0.00000828	     20.69033104
      1.72379517	     -0.05918453	     -0.00096680	     -0.20037146	     -0.06347316	      0.88289838	     -0.00071065	     -0.21786460	      0.00151619	     -0.00001351	     20.88480327
      1.72510699	     -0.05916164	     -0.00096733	     -0.20034839	     -0.06347118	      0.88289836	     -0.00071007	     -0.21785492	      0.00150279	     -0.00001834	     21.01024775
      1.72670340	     -0.05913558	     -0.00096976	     -0.20032206	     -0.06346880	      0.88289833	     -0.00070936	     -0.21784331	      0.00148628	     -0.00002354	     21.22796826
      1.72829982	     -0.05910947	     -0.00096956	     -0.20029574	     -0.06346644	      0.88289828	     -0.00070865	     -0.21783190	      0.00146964	     -0.00002812	     21.36573527
      1.72955952	     -0.05909083	     -0.00097228	     -0.20027688	     -0.06346459	      0.88289825	     -0.00070810	     -0.21782302	      0.00145639	     -0.00003113	     21.54848859
      1.73081923	     -0.05907190	     -0.00097271	     -0.20025778	     -0.06346277	      0.88289821	     -0.00070754	     -0.21781425	      0.00144308	     -0.00003379	     21.66315699
      1.73248058	     -0.05904859	     -0.00097477	     -0.20023421	     -0.06346039	      0.88289815	     -0.00070682	     -0.21780287	      0.00142541	     -0.00003656	     21.87078618
      1.73414193	     -0.05902510	     -0.00097439	     -0.20021052	     -0.06345803	      0.88289809	     -0.00070609	     -0.21779167	      0.00140766	     -0.00003857	     21.99097030
      1.73535495	     -0.05900974	     -0.00097705	     -0.20019496	     -0.06345633	      0.88289804	     -0.00070557	     -0.21778362	      0.00139459	     -0.00003936	     22.15716643
      1.73656797	     -0.05899385	     -0.00097751	     -0.20017891	     -0.06345465	      0.88289799	     -0.00070505	     -0.21777566	      0.00138148	     -0.00003973	     22.25147428
      1.73831375	     -0.05897233	     -0.00097941	     -0.20015713	     -0.06345225	      0.88289792	     -0.00070430	     -0.21776436	      0.00136247	     -0.00003941	     22.43765670
      1.73979807	     -0.05895394	     -0.00097948	     -0.20013856	     -0.06345024	      0.88289786	     -0.00070367	     -0.21775491	      0.00134624	     -0.00003842	     22.52567358
      1.74128240	     -0.05893706	     -0.00098183	     -0.20012145	     -0.06344826	      0.88289781	     -0.00070305	     -0.21774559	      0.00132985	     -0.00003667	     22.70346128
      1.74276672	     -0.05891934	     -0.00098129	     -0.20010356	     -0.06344630	      0.88289775	     -0.00070244	     -0.21773639	      0.00131336	     -0.00003426	     22.75223821
      1.74425104	     -0.05890377	     -0.00098420	     -0.20008775	     -0.06344436	      0.88289771	     -0.00070183	     -0.21772730	      0.00129667	     -0.00003106	     22.95066586
      1.74552300	     -0.05888926	     -0.00098314	     -0.20007312	     -0.06344272	      0.88289767	     -0.00070132	     -0.21771962	      0.00128231	     -0.00002785	     22.94856316
      1.74679495	     -0.05887669	     -0.00098447	     -0.20006037	     -0.06344110	      0.88289763	     -0.00070081	     -0.21771201	      0.00126778	     -0.00002417	     23.05863804
      1.74839901	     -0.05886108	     -0.00098432	     -0.20004457	     -0.06343908	      0.88289760	     -0.00070018	     -0.21770258	      0.00124932	     -0.00001901	     23.11315946
      1.75000306	     -0.05884795	     -0.00098638	     -0.20003121	     -0.06343709	      0.88289757	     -0.00069956	     -0.21769333	      0.00123060	     -0.00001332	     23.27200441
      1.75127650	     -0.05883724	     -0.00098537	     -0.20002037	     -0.06343553	      0.88289756	     -0.00069907	     -0.21768614	      0.00121565	     -0.00000856	     23.24305320
      1.75254994	     -0.05882877	     -0.00098661	     -0.20001174	     -0.06343399	      0.88289755	     -0.00069860	     -0.21767910	      0.00120053	     -0.00000359	     23.32150070
      1.75418116	     -0.05881884	     -0.00098641	     -0.20000162	     -0.06343205	      0.88289755	     -0.00069799	     -0.21767032	      0.00118104	      0.00000287	     23.33849696
      1.75581238	     -0.05881285	     -0.00098876	     -0.19999539	     -0.06343014	      0.88289756	     -0.00069741	     -0.21766184	      0.00116134	      0.00000934	     23.47908818
      1.75703090	     -0.05880900	     -0.00098750	     -0.19999143	     -0.06342873	      0.88289758	     -0.00069698	     -0.21765576	      0.00114663	      0.00001401	     23.40138443
      1.75824942	     -0.05880900	     -0.00098845	     -0.19999126	     -0.06342735	      0.88289760	     -0.00069655	     -0.21764992	      0.00113182	      0.00001847	     23.43732450
      1.75996600	     -0.05881343	     -0.00098825	     -0.19999550	     -0.06342542	      0.88289763	     -0.00069597	     -0.21764224	      0.00111093	      0.00002407	     23.40282046
      1.76144471	     -0.05882321	     -0.00098951	     -0.20000509	     -0.06342379	      0.88289767	     -0.00069548	     -0.21763623	      0.00109299	      0.00002796	     23.44460653
      1.76292342	     -0.05883684	     -0.00098837	     -0.20001859	     -0.06342219	      0.88289771	     -0.00069500	     -0.21763087	      0.00107531	      0.00003067	     23.35309716
      1.76440213	     -0.05885678	     -0.00099005	     -0.20003833	     -0.06342061	      0.88289776	     -0.00069454	     -0.21762624	      0.00105788	      0.00003199	     23.42304936
      1.76588084	     -0.05887850	     -0.00098798	     -0.20005994	     -0.06341906	      0.88289781	     -0.00069408	     -0.21762240	      0.00104100	      0.00003167	     23.27343565
      1.76715902	     -0.05890166	     -0.00098946	     -0.20008294	     -0.06341774	      0.88289785	     -0.00069370	     -0.21761969	      0.00102676	      0.00003003	     23.32984569
      1.76843721	     -0.05892582	     -0.00098823	     -0.20010701	     -0.06341643	      0.88289788	     -0.00069333	     -0.21761756	      0.00101304	      0.00002698	     23.23146936
      1.77003112	     -0.05896054	     -0.00098827	     -0.20014158	     -0.06341483	      0.88289792	     -0.00069289	     -0.21761572	      0.00099657	      0.00002114	     23.21725374
      1.77162504	     -0.05899783	     -0.00098583	     -0.20017880	     -0.06341326	      0.88289795	     -0.00069245	     -0.21761480	      0.00098103	      0.00001288	     23.04710183
      1.77291482	     -0.05903203	     -0.00098658	     -0.20021288	     -0.06341200	      0.88289796	     -0.00069212	     -0.21761472	      0.00096906	      0.00000445	     23.07536173
      1.77420460	     -0.05906693	     -0.00098492	     -0.20024773	     -0.06341076	      0.88289796	     -0.00069179	     -0.21761524	      0.00095781	     -0.00000556	     22.94486021
      1.77582068	     -0.05911439	     -0.00098466	     -0.20029509	     -0.06340922	      0.88289794	     -0.00069140	     -0.21761670	      0.00094463	     -0.00002018	     22.90191062
      1.77743675	     -0.05916339	     -0.00098182	     -0.20034405	     -0.06340770	      0.88289790	     -0.00069103	     -0.21761905	      0.00093261	     -0.00003698	     22.67508470
      1.77868778	     -0.05920527	     -0.00098264	     -0.20038586	     -0.06340654	      0.88289784	     -0.00069075	     -0.21762147	      0.00092398	     -0.00005131	     22.67571747
      1.77993881	     -0.05924751	     -0.00098115	     -0.20042807	     -0.06340539	      0.88289777	     -0.00069049	     -0.21762441	      0.00091605	     -0.00006673	     22.52488544
      1.78162166	     -0.05930822	     -0.00098067	     -0.20048872	     -0.06340386	      0.88289764	     -0.00069015	     -0.21762915	      0.00090635	     -0.00008893	     22.41916570
      1.78330450	     -0.05937049	     -0.00097758	     -0.20055100	     -0.06340234	      0.88289747	     -0.00068983	     -0.21763481	      0.00089789	     -0.00011264	     22.16152250
      1.78451685	     -0.05941892	     -0.00097831	     -0.20059939	     -0.06340125	      0.88289732	     -0.00068962	     -0.21763942	      0.00089252	     -0.00013041	     22.12905806
      1.78572921	     -0.05946725	     -0.00097672	     -0.20064774	     -0.06340018	      0.88289715	     -0.00068941	     -0.21764448	      0.00088781	     -0.00014875	     21.97611739
      1.78750102	     -0.05954027	     -0.00097551	     -0.20072076	     -0.06339861	      0.88289686	     -0.00068914	     -0.21765262	      0.00088207	     -0.00017622	     21.82787497
      1.78900709	     -0.05960194	     -0.00097269	     -0.20078249	     -0.06339728	      0.88289658	     -0.00068892	     -0.21766018	      0.00087834	     -0.00020003	     21.62060640
      1.79051316	     -0.05966616	     -0.00097204	     -0.20084673	     -0.06339596	      0.88289626	     -0.00068872	     -0.21766824	      0.00087567	     -0.00022389	     21.52500277
      1.79201923	     -0.05972921	     -0.00096813	     -0.20090989	     -0.06339464	      0.88289590	     -0.00068853	     -0.21767681	      0.00087401	     -0.00024780	     21.29269293
      1.79337192	     -0.05978913	     -0.00096775	     -0.20096984	     -0.06339346	      0.88289555	     -0.00068839	     -0.21768488	      0.00087339	     -0.00026888	     21.20523605
      1.79472460	     -0.05984824	     -0.00096453	     -0.20102906	     -0.06339228	      0.88289518	     -0.00068825	     -0.21769334	      0.00087354	     -0.00028970	     21.01273801
      1.79607729	     -0.05990916	     -0.00096286	     -0.20109006	     -0.06339110	      0.88289477	     -0.00068813	     -0.21770214	      0.00087452	     -0.00030994	     20.88740865
      1.79781324	     -0.05998661	     -0.00095849	     -0.20116767	     -0.06338958	      0.88289421	     -0.00068799	     -0.21771392	      0.00087695	     -0.00033512	     20.67007286
      1.79919910	     -0.06005090	     -0.00095709	     -0.20123206	     -0.06338836	      0.88289373	     -0.00068790	     -0.21772368	      0.00087993	     -0.00035417	     20.54566747
      1.80058496	     -0.06011356	     -0.00095304	     -0.20129488	     -0.06338714	      0.88289323	     -0.00068783	     -0.21773377	      0.00088368	     -0.00037248	     20.36679675
      1.80197081	     -0.06017767	     -0.00095056	     -0.20135913	     -0.06338591	      0.88289270	     -0.00068777	     -0.21774413	      0.00088836	     -0.00038970	     20.22866057
      1.80368012	     -0.06025548	     -0.00094508	     -0.20143717	     -0.06338439	      0.88289202	     -0.00068771	     -0.21775728	      0.00089525	     -0.00040965	     20.02616818
      1.80505297	     -0.06032012	     -0.00094300	     -0.20150196	     -0.06338315	      0.88289145	     -0.00068768	     -0.21776811	      0.00090193	     -0.00042417	     19.88454406
      1.80642583	     -0.06038310	     -0.00093842	     -0.20156515	     -0.06338191	      0.88289085	     -0.00068767	     -0.21777920	      0.00090932	     -0.00043771	     19.72232124
      1.80779868	     -0.06044751	     -0.00093546	     -0.20162974	     -0.06338066	      0.88289024	     -0.00068767	     -0.21779053	      0.00091765	     -0.00044989	     19.58567517
      1.80956525	     -0.06052763	     -0.00092936	     -0.20171017	     -0.06337902	      0.88288944	     -0.00068769	     -0.21780541	      0.00092946	     -0.00046381	     19.39656675
      1.81094077	     -0.06059098	     -0.00092673	     -0.20177371	     -0.06337774	      0.88288879	     -0.00068772	     -0.21781717	      0.00093982	     -0.00047278	     19.24835183
      1.81231630	     -0.06065113	     -0.00092147	     -0.20183413	     -0.06337644	      0.88288814	     -0.00068777	     -0.21782908	      0.00095080	     -0.00048057	     19.09500954
      1.81369182	     -0.06071277	     -0.00091778	     -0.20189600	     -0.06337512	      0.88288747	     -0.00068783	     -0.21784109	      0.00096268	     -0.00048684	     18.95532454
      1.81548609	     -0.06079072	     -0.00091087	     -0.20197431	     -0.06337338	      0.88288659	     -0.00068793	     -0.21785695	      0.00097919	     -0.00049319	     18.77582829
      1.81685896	     -0.06085203	     -0.00090803	     -0.20203586	     -0.06337203	      0.88288591	     -0.00068803	     -0.21786919	      0.00099298	     -0.00049616	     18.62397449
      1.81823183	     -0.06091013	     -0.00090271	     -0.20209426	     -0.06337065	      0.88288523	     -0.00068814	     -0.21788154	      0.00100730	     -0.00049804	     18.48464541
      1.81960470	     -0.06096908	     -0.00089890	     -0.20215349	     -0.06336926	      0.88288455	     -0.00068826	     -0.21789396	      0.00102250	     -0.00049847	     18.35329053
      1.82143683	     -0.06104452	     -0.00089178	     -0.20222934	     -0.06336737	      0.88288363	     -0.00068844	     -0.21791062	      0.00104373	     -0.00049726	     18.18599999
      1.82280975	     -0.06110252	     -0.00088878	     -0.20228762	     -0.06336592	      0.88288295	     -0.00068860	     -0.21792315	      0.00106073	     -0.00049451	     18.03184413
      1.82418267	     -0.06115676	     -0.00088326	     -0.20234219	     -0.06336446	      0.88288228	     -0.00068877	     -0.21793573	      0.00107817	     -0.00049082	     17.90313084
      1.82584260	     -0.06122352	     -0.00087873	     -0.20240931	     -0.06336265	      0.88288147	     -0.00068899	     -0.21795092	      0.00110035	     -0.00048464	     17.74984335
      1.82732236	     -0.06127845	     -0.00087209	     -0.20246463	     -0.06336100	      0.88288075	     -0.00068920	     -0.21796445	      0.00112076	     -0.00047794	     17.61706170
      1.82880212	     -0.06133552	     -0.00086838	     -0.20252205	     -0.06335933	      0.88288005	     -0.00068943	     -0.21797790	      0.00114223	     -0.00046969	     17.46838935
      1.83028188	     -0.06138795	     -0.00086150	     -0.20257488	     -0.06335762	      0.88287936	     -0.00068968	     -0.21799131	      0.00116415	     -0.00046055	     17.34289162
      1.83176165	     -0.06144316	     -0.00085767	     -0.20263045	     -0.06335588	      0.88287869	     -0.00068994	     -0.21800462	      0.00118705	     -0.00045021	     17.22017830
      1.83324141	     -0.06149366	     -0.00085078	     -0.20268138	     -0.06335411	      0.88287803	     -0.00069022	     -0.21801788	      0.00121049	     -0.00043922	     17.09019271
      1.83472117	     -0.06154695	     -0.00084690	     -0.20273504	     -0.06335230	      0.88287739	     -0.00069051	     -0.21803102	      0.00123487	     -0.00042721	     16.96661793
      1.83620093	     -0.06159550	     -0.00084006	     -0.20278403	     -0.06335046	      0.88287677	     -0.00069081	     -0.21804407	      0.00125976	     -0.00041473	     16.85097858
      1.83768069	     -0.06164583	     -0.00083619	     -0.20283475	     -0.06334857	      0.88287616	     -0.00069113	     -0.21805698	      0.00128562	     -0.00040144	     16.73677506
      1.83916045	     -0.06169055	     -0.00082944	     -0.20287992	     -0.06334665	      0.88287558	     -0.00069147	     -0.21806974	      0.00131198	     -0.00038785	     16.63283968
      1.84064021	     -0.06173620	     -0.00082539	     -0.20292598	     -0.06334469	      0.88287502	     -0.00069181	     -0.21808226	      0.00133926	     -0.00037356	     16.51713473
      1.84211997	     -0.06177590	     -0.00081852	     -0.20296616	     -0.06334269	      0.88287447	     -0.00069217	     -0.21809453	      0.00136695	     -0.00035912	     16.42185660
      1.84359973	     -0.06181592	     -0.00081424	     -0.20300660	     -0.06334064	      0.88287395	     -0.00069255	     -0.21810646	      0.00139548	     -0.00034410	     16.30747284
      1.84507949	     -0.06185008	     -0.00080743	     -0.20304125	     -0.06333856	      0.88287346	     -0.00069293	     -0.21811803	      0.00142432	     -0.00032905	     16.22298680
      1.84655925	     -0.06188430	     -0.00080302	     -0.20307592	     -0.06333643	      0.88287298	     -0.00069333	     -0.21812918	      0.00145394	     -0.00031356	     16.11500812
      1.84803901	     -0.06191230	     -0.00079651	     -0.20310441	     -0.06333425	      0.88287253	     -0.00069374	     -0.21813988	      0.00148385	     -0.00029812	     16.04859840
      1.84951877	     -0.06193882	     -0.00079220	     -0.20313138	     -0.06333204	      0.88287210	     -0.00069416	     -0.21815003	      0.00151450	     -0.00028223	     15.94805362
      1.85099853	     -0.06195892	     -0.00078598	     -0.20315198	     -0.06332977	      0.88287169	     -0.00069460	     -0.21815960	      0.00154529	     -0.00026630	     15.89414429
      1.85247829	     -0.06197757	     -0.00078197	     -0.20317108	     -0.06332746	      0.88287131	     -0.00069504	     -0.21816853	      0.00157658	     -0.00024974	     15.79158346
      1.85395806	     -0.06199177	     -0.00077644	     -0.20318576	     -0.06332511	      0.88287095	     -0.00069550	     -0.21817686	      0.00160779	     -0.00023301	     15.74297892
      1.85543782	     -0.06200552	     -0.00077268	     -0.20319995	     -0.06332270	      0.88287062	     -0.00069597	     -0.21818455	      0.00163937	     -0.00021571	     15.63992706
      1.85722242	     -0.06201577	     -0.00076565	     -0.20321079	     -0.06331974	      0.88287026	     -0.00069655	     -0.21819302	      0.00167710	     -0.00019488	     15.63942862
      1.85857401	     -0.06202437	     -0.00076326	     -0.20321978	     -0.06331746	      0.88287000	     -0.00069700	     -0.21819878	      0.00170615	     -0.00017835	     15.50371037
      1.85992560	     -0.06202768	     -0.00075837	     -0.20322353	     -0.06331513	      0.88286977	     -0.00069746	     -0.21820402	      0.00173487	     -0.00016206	     15.46233768
      1.86164411	     -0.06203124	     -0.00075437	     -0.20322761	     -0.06331212	      0.88286951	     -0.00069805	     -0.21820986	      0.00177155	     -0.00014117	     15.39714612
      1.86318060	     -0.06202826	     -0.00074853	     -0.20322513	     -0.06330937	      0.88286931	     -0.00069859	     -0.21821431	      0.00180415	     -0.00012268	     15.36672650
      1.86471709	     -0.06202574	     -0.00074604	     -0.20322304	     -0.06330658	      0.88286914	     -0.00069914	     -0.21821798	      0.00183695	     -0.00010389	     15.28297456
      1.86625358	     -0.06201463	     -0.00073978	     -0.20321243	     -0.06330373	      0.88286899	     -0.00069970	     -0.21822089	      0.00186934	     -0.00008538	     15.26971895
      1.86779007	     -0.06200521	     -0.00073817	     -0.20320343	     -0.06330083	      0.88286887	     -0.00070027	     -0.21822296	      0.00190177	     -0.00006675	     15.23438877
      1.86913870	     -0.06198881	     -0.00073285	     -0.20318747	     -0.06329825	      0.88286879	     -0.00070077	     -0.21822414	      0.00192993	     -0.00005056	     15.19033954
      1.87048733	     -0.06197334	     -0.00073059	     -0.20317237	     -0.06329563	      0.88286874	     -0.00070128	     -0.21822468	      0.00195791	     -0.00003422	     15.15937016
      1.87214080	     -0.06194869	     -0.00072578	     -0.20314822	     -0.06329236	      0.88286870	     -0.00070191	     -0.21822451	      0.00199175	     -0.00001435	     15.14127550
      1.87379426	     -0.06192328	     -0.00072376	     -0.20312324	     -0.06328904	      0.88286869	     -0.00070255	     -0.21822340	      0.00202529	      0.00000579	     15.08493783
      1.87515703	     -0.06189544	     -0.00071912	     -0.20309580	     -0.06328626	      0.88286871	     -0.00070308	     -0.21822181	      0.00205228	      0.00002228	     15.07921568
      1.87651980	     -0.06186815	     -0.00071728	     -0.20306887	     -0.06328345	      0.88286875	     -0.00070361	     -0.21821956	      0.00207892	      0.00003889	     15.06645480
      1.87818518	     -0.06182935	     -0.00071291	     -0.20303053	     -0.06327996	      0.88286883	     -0.00070427	     -0.21821598	      0.00211081	      0.00005913	     15.04566593
      1.87985055	     -0.06178992	     -0.00071151	     -0.20299149	     -0.06327642	      0.88286895	     -0.00070493	     -0.21821146	      0.00214197	      0.00007949	     15.04268339
      1.88116663	     -0.06175288	     -0.00070713	     -0.20295481	     -0.06327358	      0.88286906	     -0.00070545	     -0.21820728	      0.00216590	      0.00009537	     15.02328797
      1.88248271	     -0.06171635	     -0.00070552	     -0.20291858	     -0.06327071	      0.88286920	     -0.00070597	     -0.21820252	      0.00218933	      0.00011127	     15.01935411
      1.88420230	     -0.06166390	     -0.00070153	     -0.20286656	     -0.06326692	      0.88286941	     -0.00070666	     -0.21819550	      0.00221899	      0.00013172	     15.02737595
      1.88592190	     -0.06161083	     -0.00070008	     -0.20281386	     -0.06326308	      0.88286965	     -0.00070735	     -0.21818757	      0.00224776	      0.00015213	     15.01194322
      1.88718190	     -0.06156640	     -0.00069574	     -0.20276975	     -0.06326024	      0.88286985	     -0.00070785	     -0.21818124	      0.00226796	      0.00016682	     15.01735403
      1.88844190	     -0.06152293	     -0.00069382	     -0.20272654	     -0.06325737	      0.88287007	     -0.00070835	     -0.21817444	      0.00228761	      0.00018132	     15.03827586
      1.89025517	     -0.06145642	     -0.00068956	     -0.20266043	     -0.06325320	      0.88287042	     -0.00070907	     -0.21816389	      0.00231485	      0.00020177	     15.04559358
      1.89179635	     -0.06139833	     -0.00068746	     -0.20260264	     -0.06324961	      0.88287074	     -0.00070968	     -0.21815420	      0.00233688	      0.00021874	     15.08839070
      1.89333753	     -0.06133657	     -0.00068307	     -0.20254121	     -0.06324599	      0.88287109	     -0.00071029	     -0.21814387	      0.00235798	      0.00023525	     15.08852991
      1.89487871	     -0.06127436	     -0.00068170	     -0.20247926	     -0.06324234	      0.88287147	     -0.00071089	     -0.21813290	      0.00237795	      0.00025130	     15.15292308
      1.89641989	     -0.06120791	     -0.00067662	     -0.20241313	     -0.06323866	      0.88287187	     -0.00071149	     -0.21812131	      0.00239699	      0.00026683	     15.13817968
      1.89773273	     -0.06115161	     -0.00067582	     -0.20235702	     -0.06323551	      0.88287223	     -0.00071200	     -0.21811094	      0.00241212	      0.00027956	     15.21440263
      1.89904558	     -0.06109277	     -0.00067260	     -0.20229841	     -0.06323233	      0.88287260	     -0.00071251	     -0.21810013	      0.00242658	      0.00029188	     15.22276132
      1.90070987	     -0.06101697	     -0.00067020	     -0.20222284	     -0.06322828	      0.88287310	     -0.00071314	     -0.21808580	      0.00244351	      0.00030676	     15.30303796
      1.90237416	     -0.06093872	     -0.00066566	     -0.20214486	     -0.06322420	      0.88287362	     -0.00071376	     -0.21807079	      0.00245919	      0.00032085	     15.31093912
      1.90369226	     -0.06087582	     -0.00066476	     -0.20208210	     -0.06322095	      0.88287405	     -0.00071425	     -0.21805843	      0.00247034	      0.00033140	     15.40857721
      1.90501036	     -0.06081145	     -0.00066179	     -0.20201791	     -0.06321769	      0.88287450	     -0.00071474	     -0.21804567	      0.00248073	      0.00034141	     15.43726419
      1.90669022	     -0.06072834	     -0.00065967	     -0.20193497	     -0.06321351	      0.88287508	     -0.00071534	     -0.21802884	      0.00249248	      0.00035328	     15.54577619
      1.90837007	     -0.06064349	     -0.00065533	     -0.20185032	     -0.06320931	      0.88287568	     -0.00071594	     -0.21801139	      0.00250293	      0.00036426	     15.57062111
      1.90963492	     -0.06057845	     -0.00065484	     -0.20178536	     -0.06320614	      0.88287615	     -0.00071638	     -0.21799786	      0.00250952	      0.00037193	     15.68603972
      1.91089978	     -0.06051250	     -0.00065233	     -0.20171951	     -0.06320296	      0.88287662	     -0.00071682	     -0.21798400	      0.00251541	      0.00037902	     15.73769023
      1.91264820	     -0.06042043	     -0.00065026	     -0.20162755	     -0.06319856	      0.88287729	     -0.00071741	     -0.21796430	      0.00252198	      0.00038786	     15.87016664
      1.91422143	     -0.06033661	     -0.00064703	     -0.20154384	     -0.06319459	      0.88287791	     -0.00071793	     -0.21794609	      0.00252658	      0.00039492	     15.93169465
      1.91579466	     -0.06025239	     -0.00064691	     -0.20145964	     -0.06319061	      0.88287854	     -0.00071844	     -0.21792748	      0.00252945	      0.00040103	     16.12334609
      1.91708192	     -0.06018358	     -0.00064416	     -0.20139089	     -0.06318735	      0.88287906	     -0.00071885	     -0.21791198	      0.00253100	      0.00040552	     16.14672980
      1.91836918	     -0.06011529	     -0.00064359	     -0.20132260	     -0.06318410	      0.88287958	     -0.00071925	     -0.21789629	      0.00253131	      0.00040931	     16.27807515
      1.92004248	     -0.06002747	     -0.00064137	     -0.20123480	     -0.06317986	      0.88288027	     -0.00071975	     -0.21787563	      0.00253034	      0.00041337	     16.39463508
      1.92171577	     -0.05994071	     -0.00064120	     -0.20114799	     -0.06317563	      0.88288096	     -0.00072025	     -0.21785474	      0.00252747	      0.00041631	     16.61783401
      1.92297220	     -0.05987634	     -0.00063864	     -0.20108362	     -0.06317246	      0.88288149	     -0.00072061	     -0.21783892	      0.00252454	      0.00041789	     16.66313174
      1.92422862	     -0.05981260	     -0.00063798	     -0.20101984	     -0.06316929	      0.88288201	     -0.00072096	     -0.21782302	      0.00252055	      0.00041869	     16.81073014
      1.92596062	     -0.05972594	     -0.00063590	     -0.20093312	     -0.06316493	      0.88288274	     -0.00072143	     -0.21780101	      0.00251385	      0.00041860	     16.97073010
      1.92751354	     -0.05964932	     -0.00063574	     -0.20085640	     -0.06316103	      0.88288339	     -0.00072183	     -0.21778124	      0.00250644	      0.00041723	     17.19082184
      1.92906646	     -0.05957519	     -0.00063311	     -0.20078221	     -0.06315714	      0.88288403	     -0.00072222	     -0.21776150	      0.00249824	      0.00041469	     17.29846084
      1.93035487	     -0.05951471	     -0.00063370	     -0.20072162	     -0.06315393	      0.88288457	     -0.00072254	     -0.21774519	      0.00249042	      0.00041155	     17.51144989
      1.93164329	     -0.05945592	     -0.00063228	     -0.20066274	     -0.06315072	      0.88288509	     -0.00072284	     -0.21772893	      0.00248223	      0.00040755	     17.63716567
      1.93328178	     -0.05938290	     -0.00063193	     -0.20058958	     -0.06314667	      0.88288576	     -0.00072321	     -0.21770838	      0.00247091	      0.00040112	     17.88451444
      1.93492027	     -0.05931215	     -0.00062969	     -0.20051871	     -0.06314263	      0.88288641	     -0.00072356	     -0.21768798	      0.00245909	      0.00039334	     18.03101509
      1.93618093	     -0.05925857	     -0.00063045	     -0.20046499	     -0.06313953	      0.88288690	     -0.00072382	     -0.21767241	      0.00244929	      0.00038637	     18.27154804
      1.93744160	     -0.05920647	     -0.00062946	     -0.20041277	     -0.06313645	      0.88288738	     -0.00072407	     -0.21765693	      0.00243935	      0.00037866	     18.41412662
      1.93912965	     -0.05913838	     -0.00062956	     -0.20034449	     -0.06313235	      0.88288801	     -0.00072438	     -0.21763640	      0.00242542	      0.00036712	     18.69467016
      1.94081769	     -0.05907281	     -0.00062779	     -0.20027876	     -0.06312826	      0.88288862	     -0.00072468	     -0.21761609	      0.00241125	      0.00035442	     18.85102057
      1.94201709	     -0.05902702	     -0.00062912	     -0.20023281	     -0.06312538	      0.88288904	     -0.00072488	     -0.21760182	      0.00240065	      0.00034465	     19.10953057
      1.94321650	     -0.05898264	     -0.00062874	     -0.20018829	     -0.06312251	      0.88288945	     -0.00072507	     -0.21758768	      0.00239009	      0.00033440	     19.26059829
      1.94500705	     -0.05891812	     -0.00062936	     -0.20012354	     -0.06311824	      0.88289003	     -0.00072533	     -0.21756682	      0.00237395	      0.00031822	     19.56478258
      1.94650574	     -0.05886593	     -0.00062889	     -0.20007117	     -0.06311469	      0.88289050	     -0.00072553	     -0.21754959	      0.00236037	      0.00030408	     19.73522489
      1.94800442	     -0.05881496	     -0.00063040	     -0.20001998	     -0.06311117	      0.88289094	     -0.00072572	     -0.21753258	      0.00234642	      0.00028939	     20.04751987
      1.94950310	     -0.05876593	     -0.00062961	     -0.19997078	     -0.06310766	      0.88289136	     -0.00072590	     -0.21751579	      0.00233261	      0.00027443	     20.17414366
      1.95083493	     -0.05872329	     -0.00063155	     -0.19992792	     -0.06310456	      0.88289172	     -0.00072604	     -0.21750105	      0.00231994	      0.00026080	     20.47451646
      1.95216676	     -0.05868226	     -0.00063150	     -0.19988672	     -0.06310148	      0.88289206	     -0.00072617	     -0.21748649	      0.00230742	      0.00024709	     20.61559760
      1.95349859	     -0.05864239	     -0.00063285	     -0.19984664	     -0.06309841	      0.88289238	     -0.00072628	     -0.21747211	      0.00229468	      0.00023323	     20.85941779
      1.95523044	     -0.05859287	     -0.00063313	     -0.19979689	     -0.06309446	      0.88289277	     -0.00072642	     -0.21745369	      0.00227817	      0.00021523	     21.06124432
      1.95658009	     -0.05855544	     -0.00063506	     -0.19975924	     -0.06309139	      0.88289305	     -0.00072651	     -0.21743956	      0.00226503	      0.00020124	     21.34867311
      1.95792974	     -0.05851968	     -0.00063525	     -0.19972329	     -0.06308834	      0.88289331	     -0.00072658	     -0.21742563	      0.00225204	      0.00018748	     21.48545704
      1.95927939	     -0.05848497	     -0.00063681	     -0.19968837	     -0.06308531	      0.88289355	     -0.00072665	     -0.21741190	      0.00223883	      0.00017388	     21.72626893
      1.96099904	     -0.05844253	     -0.00063731	     -0.19964568	     -0.06308147	      0.88289384	     -0.00072671	     -0.21739471	      0.00222209	      0.00015701	     21.90240105
      1.96232004	     -0.05841090	     -0.00063959	     -0.19961381	     -0.06307855	      0.88289404	     -0.00072675	     -0.21738171	      0.00220893	      0.00014434	     22.17906082
      1.96364104	     -0.05838047	     -0.00064012	     -0.19958319	     -0.06307564	      0.88289422	     -0.00072677	     -0.21736890	      0.00219590	      0.00013208	     22.30152540
      1.96523577	     -0.05834475	     -0.00064239	     -0.19954720	     -0.06307215	      0.88289442	     -0.00072678	     -0.21735366	      0.00217987	      0.00011774	     22.58837404
      1.96683050	     -0.05831065	     -0.00064210	     -0.19951289	     -0.06306869	      0.88289460	     -0.00072678	     -0.21733869	      0.00216394	      0.00010410	     22.66712559
      1.96802906	     -0.05828596	     -0.00064464	     -0.19948797	     -0.06306610	      0.88289471	     -0.00072676	     -0.21732762	      0.00215157	      0.00009419	     22.92792355
      1.96922762	     -0.05826230	     -0.00064533	     -0.19946413	     -0.06306353	      0.88289482	     -0.00072674	     -0.21731670	      0.00213931	      0.00008473	     23.03552856
      1.97095465	     -0.05822993	     -0.00064749	     -0.19943147	     -0.06305985	      0.88289496	     -0.00072668	     -0.21730124	      0.00212137	      0.00007175	     23.28291471
      1.97243819	     -0.05820353	     -0.00064824	     -0.19940484	     -0.06305671	      0.88289506	     -0.00072662	     -0.21728821	      0.00210592	      0.00006138	     23.38039216
      1.97392174	     -0.05817816	     -0.00065107	     -0.19937919	     -0.06305360	      0.88289514	     -0.00072654	     -0.21727540	      0.00209011	      0.00005167	     23.64362341
      1.97540528	     -0.05815401	     -0.00065156	     -0.19935482	     -0.06305051	      0.88289521	     -0.00072645	     -0.21726281	      0.00207438	      0.00004283	     23.66790261
      1.97670863	     -0.05813351	     -0.00065470	     -0.19933406	     -0.06304782	      0.88289526	     -0.00072636	     -0.21725193	      0.00206012	      0.00003563	     23.90987773
      1.97801198	     -0.05811385	     -0.00065578	     -0.19931418	     -0.06304514	      0.88289530	     -0.00072625	     -0.21724122	      0.00204592	      0.00002915	     23.95847363
      1.97931533	     -0.05809487	     -0.00065815	     -0.19929496	     -0.06304248	      0.88289534	     -0.00072614	     -0.21723067	      0.00203141	      0.00002327	     24.11494686
      1.98108219	     -0.05807031	     -0.00066003	     -0.19927009	     -0.06303891	      0.88289537	     -0.00072596	     -0.21721661	      0.00201159	      0.00001636	     24.19130598
      1.98241270	     -0.05805258	     -0.00066321	     -0.19925209	     -0.06303625	      0.88289539	     -0.00072582	     -0.21720622	      0.00199625	      0.00001187	     24.39367451
      1.98374320	     -0.05803550	     -0.00066462	     -0.19923477	     -0.06303360	      0.88289540	     -0.00072566	     -0.21719599	      0.00198090	      0.00000808	     24.42103081
      1.98507371	     -0.05801900	     -0.00066731	     -0.19921801	     -0.06303098	      0.88289541	     -0.00072550	     -0.21718590	      0.00196520	      0.00000486	     24.55955143
      1.98681232	     -0.05799839	     -0.00066931	     -0.19919708	     -0.06302758	      0.88289542	     -0.00072527	     -0.21717295	      0.00194452	      0.00000154	     24.59237106
      1.98811347	     -0.05798360	     -0.00067273	     -0.19918201	     -0.06302506	      0.88289542	     -0.00072508	     -0.21716342	      0.00192860	     -0.00000041	     24.77436695
      1.98941462	     -0.05796935	     -0.00067458	     -0.19916752	     -0.06302256	      0.88289542	     -0.00072489	     -0.21715402	      0.00191263	     -0.00000181	     24.78218381
      1.99101534	     -0.05795260	     -0.00067851	     -0.19915041	     -0.06301951	      0.88289541	     -0.00072464	     -0.21714263	      0.00189249	     -0.00000296	     24.94240413
      1.99244130	     -0.05793826	     -0.00068014	     -0.19913581	     -0.06301683	      0.88289541	     -0.00072440	     -0.21713265	      0.00187443	     -0.00000340	     24.90367546
      1.99386726	     -0.05792490	     -0.00068418	     -0.19912212	     -0.06301417	      0.88289540	     -0.00072415	     -0.21712284	      0.00185582	     -0.00000348	     25.08067705
      1.99529322	     -0.05791246	     -0.00068572	     -0.19910941	     -0.06301153	      0.88289540	     -0.00072389	     -0.21711320	      0.00183716	     -0.00000315	     25.01292188
      1.99671918	     -0.05790129	     -0.00069001	     -0.19909791	     -0.06300893	      0.88289539	     -0.00072362	     -0.21710374	      0.00181792	     -0.00000268	     25.19807866
      1.99814514	     -0.05789155	     -0.00069142	     -0.19908789	     -0.06300635	      0.88289539	     -0.00072334	     -0.21709447	      0.00179868	     -0.00000200	     25.09679346
      1.99957109	     -0.05788360	     -0.00069607	     -0.19907959	     -0.06300380	      0.88289539	     -0.00072305	     -0.21708544	      0.00177884	     -0.00000137	     25.29456477
      2.00099705	     -0.05787724	     -0.00069731	     -0.19907295	     -0.06300128	      0.88289539	     -0.00072275	     -0.21707665	      0.00175908	     -0.00000070	     25.15708551
      2.00242301	     -0.05787255	     -0.00070229	     -0.19906790	     -0.06299878	      0.88289539	     -0.00072244	     -0.21706813	      0.00173874	     -0.00000030	     25.37449890
      2.00368203	     -0.05786968	     -0.00070358	     -0.19906478	     -0.06299660	      0.88289539	     -0.00072215	     -0.21706085	      0.00172092	     -0.00000006	     25.23576518
      2.00494105	     -0.05786850	     -0.00070702	     -0.19906330	     -0.06299445	      0.88289539	     -0.00072187	     -0.21705380	      0.00170274	     -0.00000014	     25.31145961
      2.00650752	     -0.05786982	     -0.00070972	     -0.19906428	     -0.06299180	      0.88289539	     -0.00072149	     -0.21704540	      0.00168012	     -0.00000072	     25.24646283
      2.00807399	     -0.05787568	     -0.00071445	     -0.19906975	     -0.06298919	      0.88289538	     -0.00072111	     -0.21703748	      0.00165719	     -0.00000213	     25.37344855
      2.00935696	     -0.05788462	     -0.00071601	     -0.19907843	     -0.06298707	      0.88289538	     -0.00072079	     -0.21703144	      0.00163864	     -0.00000399	     25.20712943
      2.01063994	     -0.05789765	     -0.00071965	     -0.19909115	     -0.06298498	      0.88289537	     -0.00072047	     -0.21702588	      0.00161995	     -0.00000678	     25.25364549
      2.01221420	     -0.05791888	     -0.00072258	     -0.19911204	     -0.06298245	      0.88289536	     -0.00072005	     -0.21701980	      0.00159743	     -0.00001163	     25.13659930
      2.01378846	     -0.05794532	     -0.00072778	     -0.19913808	     -0.06297995	      0.88289534	     -0.00071963	     -0.21701461	      0.00157510	     -0.00001839	     25.27337532
      2.01502611	     -0.05796910	     -0.00072928	     -0.19916161	     -0.06297801	      0.88289531	     -0.00071930	     -0.21701117	      0.00155818	     -0.00002504	     25.06183823
      2.01626377	     -0.05799554	     -0.00073269	     -0.19918777	     -0.06297609	      0.88289527	     -0.00071895	     -0.21700831	      0.00154146	     -0.00003308	     25.08223658
      2.01790330	     -0.05803403	     -0.00073580	     -0.19922593	     -0.06297358	      0.88289521	     -0.00071849	     -0.21700541	      0.00152014	     -0.00004582	     24.94789644
      2.01954283	     -0.05807613	     -0.00074099	     -0.19926765	     -0.06297111	      0.88289512	     -0.00071801	     -0.21700351	      0.00149948	     -0.00006105	     25.07292216
      2.02074402	     -0.05810896	     -0.00074224	     -0.19930027	     -0.06296932	      0.88289504	     -0.00071766	     -0.21700274	      0.00148517	     -0.00007364	     24.81985116
      2.02194522	     -0.05814355	     -0.00074535	     -0.19933462	     -0.06296754	      0.88289494	     -0.00071730	     -0.21700250	      0.00147119	     -0.00008750	     24.80634982
      2.02366545	     -0.05819571	     -0.00074856	     -0.19938646	     -0.06296503	      0.88289477	     -0.00071678	     -0.21700302	      0.00145216	     -0.00010935	     24.63529807
      2.02513795	     -0.05824261	     -0.00075254	     -0.19943307	     -0.06296290	      0.88289460	     -0.00071632	     -0.21700426	      0.00143662	     -0.00012984	     24.64213024
      2.02661045	     -0.05829143	     -0.00075452	     -0.19948166	     -0.06296080	      0.88289439	     -0.00071586	     -0.21700620	      0.00142208	     -0.00015172	     24.39331524
      2.02808295	     -0.05834254	     -0.00075898	     -0.19953249	     -0.06295871	      0.88289415	     -0.00071539	     -0.21700883	      0.00140810	     -0.00017495	     24.44929100
      2.02955545	     -0.05839577	     -0.00076025	     -0.19958552	     -0.06295665	      0.88289388	     -0.00071492	     -0.21701212	      0.00139526	     -0.00019918	     24.10619178
      2.03082482	     -0.05844385	     -0.00076436	     -0.19963337	     -0.06295488	      0.88289361	     -0.00071451	     -0.21701550	      0.00138455	     -0.00022088	     24.15528266
      2.03209419	     -0.05849333	     -0.00076632	     -0.19968267	     -0.06295313	      0.88289331	     -0.00071409	     -0.21701936	      0.00137470	     -0.00024309	     23.95113873
      2.03368633	     -0.05855734	     -0.00077026	     -0.19974644	     -0.06295095	      0.88289291	     -0.00071356	     -0.21702486	      0.00136310	     -0.00027161	     23.87628032
      2.03527847	     -0.05862378	     -0.00077224	     -0.19981269	     -0.06294879	      0.88289245	     -0.00071302	     -0.21703107	      0.00135274	     -0.00030055	     23.57210354
      2.03656558	     -0.05867960	     -0.00077629	     -0.19986831	     -0.06294706	      0.88289205	     -0.00071259	     -0.21703660	      0.00134489	     -0.00032420	     23.58460931
      2.03785269	     -0.05873674	     -0.00077831	     -0.19992531	     -0.06294533	      0.88289162	     -0.00071214	     -0.21704258	      0.00133794	     -0.00034783	     23.37281022
      2.03946363	     -0.05880965	     -0.00078229	     -0.19999801	     -0.06294318	      0.88289103	     -0.00071159	     -0.21705066	      0.00133008	     -0.00037731	     23.28469033
      2.04107458	     -0.05888391	     -0.00078399	     -0.20007214	     -0.06294104	      0.88289040	     -0.00071103	     -0.21705935	      0.00132358	     -0.00040633	     22.96049990
      2.04232378	     -0.05894297	     -0.00078783	     -0.20013104	     -0.06293939	      0.88288988	     -0.00071059	     -0.21706649	      0.00131904	     -0.00042850	     22.96541775
      2.04357298	     -0.05900270	     -0.00078968	     -0.20019066	     -0.06293775	      0.88288933	     -0.00071015	     -0.21707398	      0.00131540	     -0.00045015	     22.76893109
      2.04525016	     -0.05908372	     -0.00079344	     -0.20027154	     -0.06293554	      0.88288855	     -0.00070955	     -0.21708452	      0.00131148	     -0.00047834	     22.65136475
      2.04692734	     -0.05916559	     -0.00079511	     -0.20035332	     -0.06293335	      0.88288773	     -0.00070895	     -0.21709559	      0.00130904	     -0.00050516	     22.32498837
      2.04813906	     -0.05922541	     -0.00079887	     -0.20041302	     -0.06293176	      0.88288710	     -0.00070852	     -0.21710389	      0.00130779	     -0.00052364	     22.32906464
      2.04935078	     -0.05928535	     -0.00080070	     -0.20047290	     -0.06293018	      0.88288646	     -0.00070808	     -0.21711244	      0.00130738	     -0.00054115	     22.14857362
      2.05111645	     -0.05937314	     -0.00080446	     -0.20056058	     -0.06292787	      0.88288548	     -0.00070744	     -0.21712531	      0.00130782	     -0.00056492	     22.00517639
      2.05261770	     -0.05944787	     -0.00080631	     -0.20063526	     -0.06292590	      0.88288462	     -0.00070690	     -0.21713661	      0.00130940	     -0.00058331	     21.75289315
      2.05411896	     -0.05952313	     -0.00081006	     -0.20071045	     -0.06292394	      0.88288373	     -0.00070635	     -0.21714822	      0.00131175	     -0.00060000	     21.70365695
      2.05562022	     -0.05959830	     -0.00081118	     -0.20078562	     -0.06292197	      0.88288282	     -0.00070580	     -0.21716014	      0.00131534	     -0.00061483	     21.39109376
      2.05712147	     -0.05967295	     -0.00081543	     -0.20086021	     -0.06291999	      0.88288188	     -0.00070525	     -0.21717233	      0.00131958	     -0.00062788	     21.42917555
      2.05840153	     -0.05973552	     -0.00081587	     -0.20092280	     -0.06291830	      0.88288107	     -0.00070478	     -0.21718291	      0.00132431	     -0.00063740	     21.12141715
      2.05968160	     -0.05979769	     -0.00081837	     -0.20098496	     -0.06291660	      0.88288025	     -0.00070431	     -0.21719363	      0.00132951	     -0.00064554	     21.04960823
      2.06131689	     -0.05987652	     -0.00081998	     -0.20106382	     -0.06291442	      0.88287919	     -0.00070371	     -0.21720752	      0.00133732	     -0.00065380	     20.80357053
      2.06295219	     -0.05995461	     -0.00082348	     -0.20114192	     -0.06291222	      0.88287812	     -0.00070311	     -0.21722162	      0.00134605	     -0.00065982	     20.78214802
      2.06425145	     -0.06001544	     -0.00082375	     -0.20120282	     -0.06291047	      0.88287726	     -0.00070263	     -0.21723295	      0.00135406	     -0.00066289	     20.48971475
      2.06555071	     -0.06007531	     -0.00082597	     -0.20126272	     -0.06290870	      0.88287639	     -0.00070216	     -0.21724437	      0.00136256	     -0.00066456	     20.42161878
      2.06720642	     -0.06014987	     -0.00082718	     -0.20133737	     -0.06290644	      0.88287529	     -0.00070155	     -0.21725900	      0.00137453	     -0.00066457	     20.17683473
      2.06886213	     -0.06022248	     -0.00083048	     -0.20141003	     -0.06290415	      0.88287419	     -0.00070095	     -0.21727369	      0.00138729	     -0.00066233	     20.18193514
      2.07011686	     -0.06027604	     -0.00083027	     -0.20146371	     -0.06290240	      0.88287337	     -0.00070049	     -0.21728483	      0.00139791	     -0.00065906	     19.88287814
      2.07137159	     -0.06032918	     -0.00083202	     -0.20151692	     -0.06290064	      0.88287254	     -0.00070003	     -0.21729596	      0.00140885	     -0.00065462	     19.80637251
      2.07310530	     -0.06040091	     -0.00083310	     -0.20158880	     -0.06289819	      0.88287141	     -0.00069941	     -0.21731135	      0.00142497	     -0.00064651	     19.57633459
      2.07483901	     -0.06047050	     -0.00083609	     -0.20165850	     -0.06289570	      0.88287030	     -0.00069878	     -0.21732670	      0.00144183	     -0.00063634	     19.58650500
      2.07605100	     -0.06051789	     -0.00083535	     -0.20170604	     -0.06289395	      0.88286953	     -0.00069835	     -0.21733737	      0.00145447	     -0.00062798	     19.29410465
      2.07726300	     -0.06056487	     -0.00083649	     -0.20175312	     -0.06289218	      0.88286878	     -0.00069791	     -0.21734800	      0.00146733	     -0.00061876	     19.21709824
      2.07910304	     -0.06063512	     -0.00083709	     -0.20182358	     -0.06288946	      0.88286765	     -0.00069726	     -0.21736406	      0.00148785	     -0.00060317	     19.00103415
      2.08063670	     -0.06069242	     -0.00083868	     -0.20188103	     -0.06288716	      0.88286674	     -0.00069672	     -0.21737737	      0.00150561	     -0.00058894	     18.94786657
      2.08217037	     -0.06074740	     -0.00083812	     -0.20193622	     -0.06288484	      0.88286585	     -0.00069618	     -0.21739059	      0.00152431	     -0.00057366	     18.70554822
      2.08370403	     -0.06080055	     -0.00083991	     -0.20198955	     -0.06288249	      0.88286498	     -0.00069565	     -0.21740366	      0.00154339	     -0.00055759	     18.72122478
      2.08507240	     -0.06084634	     -0.00083861	     -0.20203555	     -0.06288036	      0.88286423	     -0.00069517	     -0.21741518	      0.00156129	     -0.00054259	     18.46378045
      2.08644076	     -0.06089118	     -0.00083951	     -0.20208057	     -0.06287821	      0.88286350	     -0.00069470	     -0.21742656	      0.00157947	     -0.00052723	     18.43373890
      2.08780913	     -0.06093433	     -0.00083889	     -0.20212394	     -0.06287604	      0.88286279	     -0.00069424	     -0.21743780	      0.00159836	     -0.00051152	     18.27257417
      2.08958253	     -0.06098776	     -0.00083964	     -0.20217761	     -0.06287318	      0.88286190	     -0.00069364	     -0.21745210	      0.00162344	     -0.00049086	     18.23136310
      2.09098431	     -0.06102789	     -0.00083828	     -0.20221800	     -0.06287089	      0.88286122	     -0.00069317	     -0.21746318	      0.00164409	     -0.00047429	     18.01560381
      2.09238610	     -0.06106656	     -0.00083884	     -0.20225688	     -0.06286857	      0.88286057	     -0.00069271	     -0.21747403	      0.00166498	     -0.00045769	     17.99680771
      2.09378788	     -0.06110249	     -0.00083775	     -0.20229306	     -0.06286622	      0.88285994	     -0.00069226	     -0.21748462	      0.00168653	     -0.00044093	     17.84764322
      2.09553213	     -0.06114354	     -0.00083804	     -0.20233440	     -0.06286326	      0.88285919	     -0.00069169	     -0.21749738	      0.00171372	     -0.00041993	     17.83109691
      2.09691340	     -0.06117212	     -0.00083607	     -0.20236326	     -0.06286088	      0.88285862	     -0.00069126	     -0.21750708	      0.00173585	     -0.00040305	     17.64096933
      2.09829468	     -0.06119755	     -0.00083602	     -0.20238893	     -0.06285846	      0.88285807	     -0.00069082	     -0.21751638	      0.00175802	     -0.00038600	     17.62790257
      2.09967596	     -0.06121960	     -0.00083450	     -0.20241126	     -0.06285602	      0.88285755	     -0.00069040	     -0.21752521	      0.00178052	     -0.00036862	     17.50905575
      2.10149249	     -0.06124483	     -0.00083394	     -0.20243683	     -0.06285276	      0.88285690	     -0.00068984	     -0.21753607	      0.00181006	     -0.00034528	     17.48942047
      2.10286802	     -0.06126080	     -0.00083151	     -0.20245310	     -0.06285025	      0.88285644	     -0.00068943	     -0.21754372	      0.00183268	     -0.00032711	     17.32501616
      2.10424355	     -0.06127488	     -0.00083094	     -0.20246743	     -0.06284772	      0.88285600	     -0.00068903	     -0.21755086	      0.00185506	     -0.00030865	     17.31042095
      2.10590153	     -0.06128832	     -0.00082828	     -0.20248123	     -0.06284462	      0.88285551	     -0.00068854	     -0.21755880	      0.00188218	     -0.00028591	     17.17970374
      2.10738893	     -0.06129737	     -0.00082777	     -0.20249057	     -0.06284180	      0.88285510	     -0.00068812	     -0.21756526	      0.00190622	     -0.00026524	     17.20263633
      2.10887633	     -0.06130266	     -0.00082460	     -0.20249619	     -0.06283895	      0.88285472	     -0.00068770	     -0.21757108	      0.00193049	     -0.00024424	     17.06846785
      2.11036373	     -0.06130521	     -0.00082394	     -0.20249902	     -0.06283606	      0.88285437	     -0.00068730	     -0.21757623	      0.00195435	     -0.00022312	     17.10545021
      2.11185113	     -0.06130392	     -0.00082045	     -0.20249807	     -0.06283313	      0.88285406	     -0.00068690	     -0.21758070	      0.00197840	     -0.00020172	     16.97868281
      2.11333853	     -0.06130017	     -0.00081976	     -0.20249460	     -0.06283017	      0.88285377	     -0.00068651	     -0.21758447	      0.00200193	     -0.00018025	     17.02709741
      2.11482593	     -0.06129266	     -0.00081605	     -0.20248743	     -0.06282718	      0.88285352	     -0.00068612	     -0.21758755	      0.00202558	     -0.00015850	     16.90583736
      2.11631333	     -0.06128292	     -0.00081545	     -0.20247797	     -0.06282415	      0.88285330	     -0.00068575	     -0.21758992	      0.00204860	     -0.00013666	     16.96511242
      2.11780073	     -0.06126934	     -0.00081142	     -0.20246472	     -0.06282108	      0.88285312	     -0.00068538	     -0.21759159	      0.00207169	     -0.00011453	     16.84740999
      2.11928813	     -0.06125358	     -0.00081077	     -0.20244923	     -0.06281799	      0.88285296	     -0.00068502	     -0.21759255	      0.00209405	     -0.00009229	     16.91673973
      2.12077553	     -0.06123369	     -0.00080649	     -0.20242968	     -0.06281486	      0.88285284	     -0.00068467	     -0.21759280	      0.00211639	     -0.00006975	     16.80223995
      2.12226293	     -0.06121212	     -0.00080599	     -0.20240837	     -0.06281169	      0.88285275	     -0.00068434	     -0.21759234	      0.00213787	     -0.00004711	     16.88334357
      2.12375033	     -0.06118674	     -0.00080153	     -0.20238332	     -0.06280850	      0.88285270	     -0.00068400	     -0.21759120	      0.00215925	     -0.00002422	     16.76848275
      2.12523773	     -0.06116017	     -0.00080126	     -0.20235699	     -0.06280527	      0.88285268	     -0.00068368	     -0.21758936	      0.00217967	     -0.00000133	     16.86454858
      2.12656668	     -0.06113304	     -0.00079744	     -0.20233015	     -0.06280236	      0.88285269	     -0.00068340	     -0.21758718	      0.00219778	      0.00001925	     16.76500624
      2.12789564	     -0.06110476	     -0.00079606	     -0.20230210	     -0.06279943	      0.88285273	     -0.00068313	     -0.21758446	      0.00221516	      0.00003976	     16.79845317
      2.12952368	     -0.06106681	     -0.00079257	     -0.20226446	     -0.06279580	      0.88285282	     -0.00068280	     -0.21758043	      0.00223593	      0.00006484	     16.76171283
      2.13115172	     -0.06102705	     -0.00079153	     -0.20222495	     -0.06279215	      0.88285294	     -0.00068249	     -0.21757564	      0.00225570	      0.00008970	     16.84298124
      2.13249816	     -0.06099111	     -0.00078812	     -0.20218927	     -0.06278910	      0.88285308	     -0.00068224	     -0.21757113	      0.00227168	      0.00011020	     16.76607802
      2.13384459	     -0.06095436	     -0.00078701	     -0.20215271	     -0.06278603	      0.88285324	     -0.00068200	     -0.21756613	      0.00228682	      0.00013044	     16.81168414
      2.13548293	     -0.06090666	     -0.00078379	     -0.20210530	     -0.06278227	      0.88285347	     -0.00068171	     -0.21755939	      0.00230457	      0.00015475	     16.78981370
      2.13712127	     -0.06085787	     -0.00078319	     -0.20205671	     -0.06277848	      0.88285375	     -0.00068143	     -0.21755196	      0.00232115	      0.00017851	     16.89974216
      2.13840417	     -0.06081648	     -0.00077978	     -0.20201555	     -0.06277549	      0.88285399	     -0.00068123	     -0.21754568	      0.00233371	      0.00019682	     16.82925809
      2.13968706	     -0.06077463	     -0.00077861	     -0.20197386	     -0.06277249	      0.88285425	     -0.00068102	     -0.21753898	      0.00234543	      0.00021468	     16.88033904
      2.14140398	     -0.06071534	     -0.00077538	     -0.20191482	     -0.06276845	      0.88285464	     -0.00068076	     -0.21752938	      0.00236026	      0.00023794	     16.88727532
      2.14312091	     -0.06065499	     -0.00077477	     -0.20185464	     -0.06276439	      0.88285507	     -0.00068051	     -0.21751907	      0.00237370	      0.00026033	     17.02095785
      2.14434652	     -0.06060879	     -0.00077118	     -0.20180863	     -0.06276147	      0.88285540	     -0.00068034	     -0.21751131	      0.00238280	      0.00027590	     16.95647202
      2.14557213	     -0.06056298	     -0.00076982	     -0.20176296	     -0.06275855	      0.88285575	     -0.00068017	     -0.21750320	      0.00239108	      0.00029094	     17.00964544
      2.14739462	     -0.06049270	     -0.00076662	     -0.20169288	     -0.06275418	      0.88285630	     -0.00067994	     -0.21749056	      0.00240232	      0.00031238	     17.04604641
      2.14891404	     -0.06043314	     -0.00076536	     -0.20163346	     -0.06275052	      0.88285678	     -0.00067975	     -0.21747949	      0.00241050	      0.00032934	     17.13476518
      2.15043347	     -0.06037091	     -0.00076191	     -0.20157140	     -0.06274686	      0.88285730	     -0.00067956	     -0.21746796	      0.00241782	      0.00034550	     17.14443085
      2.15195290	     -0.06030866	     -0.00076126	     -0.20150924	     -0.06274318	      0.88285783	     -0.00067939	     -0.21745595	      0.00242389	      0.00036078	     17.26695600
      2.15347232	     -0.06024311	     -0.00075693	     -0.20144387	     -0.06273949	      0.88285839	     -0.00067922	     -0.21744350	      0.00242917	      0.00037529	     17.25809408
      2.15476776	     -0.06018766	     -0.00075661	     -0.20138847	     -0.06273634	      0.88285889	     -0.00067908	     -0.21743250	      0.00243257	      0.00038692	     17.36739108
      2.15606319	     -0.06013004	     -0.00075371	     -0.20133096	     -0.06273319	      0.88285939	     -0.00067895	     -0.21742120	      0.00243540	      0.00039796	     17.39626590
      2.15770282	     -0.06005683	     -0.00075171	     -0.20125784	     -0.06272919	      0.88286006	     -0.00067879	     -0.21740642	      0.00243771	      0.00041097	     17.50783277
      2.15934244	     -0.05998120	     -0.00074731	     -0.20118235	     -0.06272519	      0.88286074	     -0.00067863	     -0.21739116	      0.00243894	      0.00042299	     17.54588316
      2.16062920	     -0.05992210	     -0.00074661	     -0.20112327	     -0.06272206	      0.88286129	     -0.00067851	     -0.21737884	      0.00243880	      0.00043165	     17.66402471
      2.16191595	     -0.05986109	     -0.00074361	     -0.20106234	     -0.06271892	      0.88286185	     -0.00067840	     -0.21736622	      0.00243805	      0.00043973	     17.71220909
      2.16358826	     -0.05978176	     -0.00074134	     -0.20098305	     -0.06271484	      0.88286260	     -0.00067825	     -0.21734938	      0.00243579	      0.00044920	     17.84567823
      2.16526056	     -0.05970086	     -0.00073652	     -0.20090224	     -0.06271077	      0.88286335	     -0.00067811	     -0.21733210	      0.00243239	      0.00045763	     17.90328780
      2.16647951	     -0.05964317	     -0.00073601	     -0.20084453	     -0.06270781	      0.88286391	     -0.00067802	     -0.21731923	      0.00242884	      0.00046298	     18.02936287
      2.16769846	     -0.05958479	     -0.00073330	     -0.20078618	     -0.06270485	      0.88286448	     -0.00067792	     -0.21730617	      0.00242476	      0.00046773	     18.09452317
      2.16947096	     -0.05950106	     -0.00073062	     -0.20070245	     -0.06270056	      0.88286532	     -0.00067778	     -0.21728687	      0.00241746	      0.00047349	     18.24740724
      2.17097050	     -0.05943024	     -0.00072684	     -0.20063165	     -0.06269694	      0.88286603	     -0.00067767	     -0.21727030	      0.00241024	      0.00047733	     18.32423624
      2.17247004	     -0.05936099	     -0.00072526	     -0.20056236	     -0.06269333	      0.88286675	     -0.00067756	     -0.21725354	      0.00240179	      0.00048011	     18.49577482
      2.17396958	     -0.05929141	     -0.00072087	     -0.20049279	     -0.06268974	      0.88286747	     -0.00067745	     -0.21723664	      0.00239260	      0.00048192	     18.55767540
      2.17546912	     -0.05922441	     -0.00072022	     -0.20042571	     -0.06268616	      0.88286819	     -0.00067734	     -0.21721960	      0.00238220	      0.00048258	     18.77961488
      2.17673176	     -0.05916747	     -0.00071630	     -0.20036876	     -0.06268315	      0.88286880	     -0.00067725	     -0.21720522	      0.00237304	      0.00048239	     18.80600428
      2.17799440	     -0.05911229	     -0.00071476	     -0.20031352	     -0.06268016	      0.88286941	     -0.00067715	     -0.21719079	      0.00236313	      0.00048133	     18.94699409
      2.17963175	     -0.05904153	     -0.00071122	     -0.20024270	     -0.06267631	      0.88287020	     -0.00067704	     -0.21717206	      0.00234959	      0.00047879	     19.06806707
      2.18126909	     -0.05897322	     -0.00070993	     -0.20017427	     -0.06267247	      0.88287098	     -0.00067692	     -0.21715336	      0.00233509	      0.00047478	     19.30376572
      2.18252442	     -0.05892094	     -0.00070627	     -0.20012196	     -0.06266955	      0.88287157	     -0.00067683	     -0.21713906	      0.00232371	      0.00047083	     19.34119552
      2.18377974	     -0.05887029	     -0.00070475	     -0.20007122	     -0.06266664	      0.88287216	     -0.00067673	     -0.21712480	      0.00231181	      0.00046602	     19.49150079
      2.18545387	     -0.05880353	     -0.00070125	     -0.20000436	     -0.06266278	      0.88287293	     -0.00067661	     -0.21710588	      0.00229558	      0.00045839	     19.62672618
      2.18712800	     -0.05873893	     -0.00070016	     -0.19993961	     -0.06265895	      0.88287369	     -0.00067648	     -0.21708708	      0.00227867	      0.00044934	     19.90102034
      2.18831394	     -0.05869308	     -0.00069652	     -0.19989371	     -0.06265626	      0.88287422	     -0.00067639	     -0.21707384	      0.00226665	      0.00044222	     19.91964749
      2.18949989	     -0.05864861	     -0.00069494	     -0.19984914	     -0.06265358	      0.88287474	     -0.00067630	     -0.21706066	      0.00225425	      0.00043444	     20.06174977
      2.19128852	     -0.05858265	     -0.00069142	     -0.19978305	     -0.06264956	      0.88287551	     -0.00067616	     -0.21704093	      0.00223526	      0.00042164	     20.22046200
      2.19277626	     -0.05852940	     -0.00068976	     -0.19972966	     -0.06264625	      0.88287613	     -0.00067604	     -0.21702466	      0.00221902	      0.00041006	     20.42029506
      2.19426401	     -0.05847675	     -0.00068605	     -0.19967692	     -0.06264296	      0.88287673	     -0.00067591	     -0.21700852	      0.00220268	      0.00039781	     20.51122571
      2.19575176	     -0.05842619	     -0.00068507	     -0.19962619	     -0.06263969	      0.88287731	     -0.00067578	     -0.21699252	      0.00218588	      0.00038487	     20.74986715
      2.19708254	     -0.05838145	     -0.00068139	     -0.19958137	     -0.06263679	      0.88287781	     -0.00067566	     -0.21697834	      0.00217086	      0.00037290	     20.79857245
      2.19841332	     -0.05833845	     -0.00068004	     -0.19953822	     -0.06263392	      0.88287830	     -0.00067554	     -0.21696428	      0.00215546	      0.00036054	     20.98149219
      2.19974410	     -0.05829612	     -0.00067720	     -0.19949577	     -0.06263106	      0.88287877	     -0.00067541	     -0.21695035	      0.00214000	      0.00034793	     21.07714481
      2.20143750	     -0.05824423	     -0.00067539	     -0.19944369	     -0.06262745	      0.88287935	     -0.00067524	     -0.21693281	      0.00211990	      0.00033155	     21.30271123
      2.20278353	     -0.05820385	     -0.00067205	     -0.19940321	     -0.06262461	      0.88287979	     -0.00067510	     -0.21691903	      0.00210387	      0.00031841	     21.35707554
      2.20412957	     -0.05816503	     -0.00067085	     -0.19936422	     -0.06262179	      0.88288021	     -0.00067495	     -0.21690539	      0.00208750	      0.00030511	     21.53515868
      2.20547561	     -0.05812697	     -0.00066824	     -0.19932603	     -0.06261899	      0.88288061	     -0.00067480	     -0.21689190	      0.00207109	      0.00029180	     21.62331499
      2.20716005	     -0.05808127	     -0.00066690	     -0.19928012	     -0.06261552	      0.88288108	     -0.00067461	     -0.21687521	      0.00205022	      0.00027508	     21.84906345
      2.20847969	     -0.05804628	     -0.00066391	     -0.19924500	     -0.06261282	      0.88288144	     -0.00067445	     -0.21686231	      0.00203390	      0.00026207	     21.88721401
      2.20979932	     -0.05801257	     -0.00066287	     -0.19921112	     -0.06261015	      0.88288178	     -0.00067428	     -0.21684956	      0.00201727	      0.00024911	     22.05419320
      2.21111895	     -0.05797995	     -0.00066071	     -0.19917835	     -0.06260750	      0.88288210	     -0.00067411	     -0.21683697	      0.00200059	      0.00023631	     22.13760998
      2.21287642	     -0.05793868	     -0.00065959	     -0.19913683	     -0.06260400	      0.88288250	     -0.00067387	     -0.21682046	      0.00197804	      0.00021950	     22.36034501
      2.21418182	     -0.05790893	     -0.00065699	     -0.19910694	     -0.06260143	      0.88288278	     -0.00067369	     -0.21680839	      0.00196130	      0.00020730	     22.38839795
      2.21548722	     -0.05788048	     -0.00065637	     -0.19907829	     -0.06259888	      0.88288304	     -0.00067350	     -0.21679649	      0.00194427	      0.00019527	     22.54707685
      2.21708545	     -0.05784674	     -0.00065403	     -0.19904435	     -0.06259579	      0.88288334	     -0.00067326	     -0.21678214	      0.00192340	      0.00018088	     22.62750876
      2.21850451	     -0.05781820	     -0.00065397	     -0.19901559	     -0.06259307	      0.88288359	     -0.00067304	     -0.21676961	      0.00190456	      0.00016833	     22.83201162
      2.21992357	     -0.05779036	     -0.00065157	     -0.19898757	     -0.06259038	      0.88288382	     -0.00067281	     -0.21675728	      0.00188581	      0.00015611	     22.86263414
      2.22134263	     -0.05776372	     -0.00065175	     -0.19896069	     -0.06258772	      0.88288403	     -0.00067258	     -0.21674514	      0.00186671	      0.00014409	     23.07475963
      2.22276169	     -0.05773772	     -0.00064934	     -0.19893451	     -0.06258509	      0.88288423	     -0.00067234	     -0.21673320	      0.00184773	      0.00013243	     23.09011579
      2.22418075	     -0.05771299	     -0.00064975	     -0.19890952	     -0.06258248	      0.88288441	     -0.00067209	     -0.21672145	      0.00182840	      0.00012099	     23.31155682
      2.22559981	     -0.05768879	     -0.00064728	     -0.19888514	     -0.06257990	      0.88288457	     -0.00067183	     -0.21670988	      0.00180922	      0.00010992	     23.31012303
      2.22701887	     -0.05766584	     -0.00064795	     -0.19886193	     -0.06257734	      0.88288472	     -0.00067156	     -0.21669850	      0.00178969	      0.00009906	     23.54259435
      2.22843793	     -0.05764344	     -0.00064543	     -0.19883935	     -0.06257482	      0.88288485	     -0.00067128	     -0.21668730	      0.00177037	      0.00008861	     23.52041466
      2.22985699	     -0.05762221	     -0.00064661	     -0.19881785	     -0.06257232	      0.88288497	     -0.00067100	     -0.21667629	      0.00175066	      0.00007840	     23.76696302
      2.23127605	     -0.05760143	     -0.00064413	     -0.19879688	     -0.06256985	      0.88288507	     -0.00067071	     -0.21666545	      0.00173121	      0.00006862	     23.72001224
      2.23254379	     -0.05758386	     -0.00064516	     -0.19877906	     -0.06256767	      0.88288516	     -0.00067044	     -0.21665591	      0.00171349	      0.00006008	     23.91963922
      2.23381152	     -0.05756670	     -0.00064402	     -0.19876170	     -0.06256550	      0.88288523	     -0.00067016	     -0.21664651	      0.00169594	      0.00005184	     23.94665563
      2.23535654	     -0.05754677	     -0.00064433	     -0.19874148	     -0.06256290	      0.88288530	     -0.00066981	     -0.21663523	      0.00167436	      0.00004207	     24.11503242
      2.23690156	     -0.05752759	     -0.00064271	     -0.19872207	     -0.06256033	      0.88288536	     -0.00066945	     -0.21662415	      0.00165293	      0.00003267	     24.12039896
      2.23818818	     -0.05751252	     -0.00064383	     -0.19870674	     -0.06255822	      0.88288539	     -0.00066914	     -0.21661507	      0.00163485	      0.00002499	     24.30898495
      2.23947480	     -0.05749786	     -0.00064293	     -0.19869187	     -0.06255612	      0.88288542	     -0.00066883	     -0.21660613	      0.00161696	      0.00001756	     24.32947138
      2.24102726	     -0.05748099	     -0.00064358	     -0.19867470	     -0.06255363	      0.88288544	     -0.00066844	     -0.21659551	      0.00159524	      0.00000876	     24.49830315
      2.24257972	     -0.05746447	     -0.00064198	     -0.19865793	     -0.06255117	      0.88288545	     -0.00066803	     -0.21658507	      0.00157376	      0.00000028	     24.47973380
      2.24381843	     -0.05745222	     -0.00064333	     -0.19864542	     -0.06254923	      0.88288544	     -0.00066770	     -0.21657688	      0.00155640	     -0.00000639	     24.66138770
      2.24505714	     -0.05744060	     -0.00064272	     -0.19863359	     -0.06254731	      0.88288543	     -0.00066736	     -0.21656882	      0.00153924	     -0.00001286	     24.67886093
      2.24666929	     -0.05742705	     -0.00064344	     -0.19861973	     -0.06254485	      0.88288540	     -0.00066691	     -0.21655852	      0.00151681	     -0.00002118	     24.82433455
      2.24828143	     -0.05741511	     -0.00064216	     -0.19860753	     -0.06254242	      0.88288536	     -0.00066645	     -0.21654849	      0.00149462	     -0.00002933	     24.79096042
      2.24947893	     -0.05740759	     -0.00064391	     -0.19859975	     -0.06254064	      0.88288533	     -0.00066609	     -0.21654121	      0.00147794	     -0.00003542	     24.96389226
      2.25067643	     -0.05740102	     -0.00064379	     -0.19859296	     -0.06253888	      0.88288528	     -0.00066573	     -0.21653410	      0.00146147	     -0.00004146	     24.97820613
      2.25236312	     -0.05739381	     -0.00064491	     -0.19858541	     -0.06253644	      0.88288520	     -0.00066521	     -0.21652439	      0.00143821	     -0.00005008	     25.10796638
      2.25381195	     -0.05738935	     -0.00064458	     -0.19858068	     -0.06253437	      0.88288512	     -0.00066475	     -0.21651635	      0.00141839	     -0.00005758	     25.09546317
      2.25526077	     -0.05738716	     -0.00064632	     -0.19857819	     -0.06253233	      0.88288504	     -0.00066428	     -0.21650863	      0.00139840	     -0.00006536	     25.25982270
      2.25670960	     -0.05738822	     -0.00064570	     -0.19857899	     -0.06253032	      0.88288493	     -0.00066381	     -0.21650129	      0.00137867	     -0.00007344	     25.18651572
      2.25815842	     -0.05739315	     -0.00064827	     -0.19858359	     -0.06252833	      0.88288482	     -0.00066332	     -0.21649440	      0.00135875	     -0.00008215	     25.40893065
      2.25942178	     -0.05740016	     -0.00064762	     -0.19859037	     -0.06252663	      0.88288471	     -0.00066288	     -0.21648881	      0.00134178	     -0.00009025	     25.29983504
      2.26068513	     -0.05740989	     -0.00064915	     -0.19859984	     -0.06252494	      0.88288459	     -0.00066244	     -0.21648364	      0.00132480	     -0.00009908	     25.41337157
      2.26223604	     -0.05742529	     -0.00064952	     -0.19861494	     -0.06252290	      0.88288443	     -0.00066189	     -0.21647791	      0.00130443	     -0.00011094	     25.39400729
      2.26378694	     -0.05744461	     -0.00065206	     -0.19863392	     -0.06252090	      0.88288425	     -0.00066132	     -0.21647289	      0.00128434	     -0.00012415	     25.59585648
      2.26505842	     -0.05746310	     -0.00065182	     -0.19865219	     -0.06251927	      0.88288408	     -0.00066085	     -0.21646932	      0.00126849	     -0.00013594	     25.47950575
      2.26632989	     -0.05748392	     -0.00065361	     -0.19867275	     -0.06251767	      0.88288390	     -0.00066037	     -0.21646627	      0.00125286	     -0.00014874	     25.58779000
      2.26790037	     -0.05751215	     -0.00065417	     -0.19870069	     -0.06251572	      0.88288366	     -0.00065977	     -0.21646320	      0.00123432	     -0.00016587	     25.54233533
      2.26947085	     -0.05754361	     -0.00065693	     -0.19873183	     -0.06251379	      0.88288338	     -0.00065916	     -0.21646091	      0.00121637	     -0.00018455	     25.75054117
      2.27070272	     -0.05757029	     -0.00065659	     -0.19875831	     -0.06251230	      0.88288314	     -0.00065867	     -0.21645966	      0.00120314	     -0.00020015	     25.59604172
      2.27193458	     -0.05759876	     -0.00065828	     -0.19878655	     -0.06251083	      0.88288289	     -0.00065817	     -0.21645888	      0.00119029	     -0.00021666	     25.67786839
      2.27356694	     -0.05763907	     -0.00065924	     -0.19882659	     -0.06250890	      0.88288252	     -0.00065751	     -0.21645857	      0.00117431	     -0.00023972	     25.62209199
      2.27519929	     -0.05768318	     -0.00066244	     -0.19887038	     -0.06250700	      0.88288210	     -0.00065683	     -0.21645909	      0.00115917	     -0.00026413	     25.81511364
      2.27639434	     -0.05771769	     -0.00066231	     -0.19890473	     -0.06250562	      0.88288178	     -0.00065632	     -0.21646001	      0.00114904	     -0.00028271	     25.62586880
      2.27758939	     -0.05775388	     -0.00066408	     -0.19894073	     -0.06250425	      0.88288143	     -0.00065581	     -0.21646139	      0.00113935	     -0.00030193	     25.67095302
      2.27930141	     -0.05780797	     -0.00066543	     -0.19899456	     -0.06250231	      0.88288089	     -0.00065507	     -0.21646412	      0.00112671	     -0.00033034	     25.59549013
      2.28076621	     -0.05785664	     -0.00066789	     -0.19904301	     -0.06250067	      0.88288038	     -0.00065442	     -0.21646714	      0.00111684	     -0.00035539	     25.67417014
      2.28223100	     -0.05790747	     -0.00066845	     -0.19909366	     -0.06249904	      0.88287985	     -0.00065377	     -0.21647078	      0.00110820	     -0.00038090	     25.51780463
      2.28369580	     -0.05796045	     -0.00067156	     -0.19914641	     -0.06249742	      0.88287927	     -0.00065311	     -0.21647504	      0.00110035	     -0.00040685	     25.64752676
      2.28516060	     -0.05801462	     -0.00067151	     -0.19920044	     -0.06249581	      0.88287865	     -0.00065244	     -0.21647987	      0.00109387	     -0.00043292	     25.40340995
      2.28642036	     -0.05806263	     -0.00067449	     -0.19924828	     -0.06249444	      0.88287809	     -0.00065185	     -0.21648447	      0.00108886	     -0.00045547	     25.51742450
      2.28768012	     -0.05811159	     -0.00067538	     -0.19929711	     -0.06249307	      0.88287751	     -0.00065126	     -0.21648947	      0.00108488	     -0.00047790	     25.38931236
      2.28926609	     -0.05817503	     -0.00067812	     -0.19936038	     -0.06249135	      0.88287673	     -0.00065052	     -0.21649628	      0.00108090	     -0.00050593	     25.39839146
      2.29085206	     -0.05824018	     -0.00067902	     -0.19942540	     -0.06248964	      0.88287590	     -0.00064976	     -0.21650368	      0.00107844	     -0.00053345	     25.18395015
      2.29212749	     -0.05829371	     -0.00068222	     -0.19947879	     -0.06248826	      0.88287521	     -0.00064915	     -0.21651002	      0.00107718	     -0.00055520	     25.26335415
      2.29340293	     -0.05834792	     -0.00068350	     -0.19953290	     -0.06248689	      0.88287449	     -0.00064853	     -0.21651670	      0.00107698	     -0.00057638	     25.11935458
      2.29500881	     -0.05841746	     -0.00068674	     -0.19960231	     -0.06248516	      0.88287354	     -0.00064774	     -0.21652555	      0.00107775	     -0.00060223	     25.10732368
      2.29661469	     -0.05848783	     -0.00068788	     -0.19967260	     -0.06248343	      0.88287255	     -0.00064695	     -0.21653488	      0.00108004	     -0.00062690	     24.85166266
      2.29784923	     -0.05854264	     -0.00069135	     -0.19972731	     -0.06248209	      0.88287177	     -0.00064634	     -0.21654234	      0.00108240	     -0.00064510	     24.91736198
      2.29908377	     -0.05859786	     -0.00069294	     -0.19978247	     -0.06248076	      0.88287096	     -0.00064572	     -0.21655004	      0.00108571	     -0.00066246	     24.77124343
      2.30075991	     -0.05867413	     -0.00069665	     -0.19985864	     -0.06247893	      0.88286983	     -0.00064488	     -0.21656089	      0.00109125	     -0.00068474	     24.72227485
      2.30243606	     -0.05875185	     -0.00069858	     -0.19993632	     -0.06247710	      0.88286867	     -0.00064404	     -0.21657217	      0.00109836	     -0.00070531	     24.43669958
      2.30363294	     -0.05880802	     -0.00070263	     -0.19999241	     -0.06247578	      0.88286781	     -0.00064343	     -0.21658050	      0.00110396	     -0.00071901	     24.50141547
      2.30482982	     -0.05886416	     -0.00070483	     -0.20004851	     -0.06247445	      0.88286694	     -0.00064282	     -0.21658905	      0.00111043	     -0.00073174	     24.35803358
      2.30659691	     -0.05894674	     -0.00070922	     -0.20013104	     -0.06247248	      0.88286564	     -0.00064192	     -0.21660201	      0.00112104	     -0.00074879	     24.27527362
      2.30809007	     -0.05901558	     -0.00071170	     -0.20019987	     -0.06247080	      0.88286451	     -0.00064116	     -0.21661323	      0.00113121	     -0.00076142	     24.05496484
      2.30958323	     -0.05908424	     -0.00071615	     -0.20026849	     -0.06246910	      0.88286336	     -0.00064039	     -0.21662467	      0.00114209	     -0.00077243	     24.06095810
      2.31107639	     -0.05915253	     -0.00071813	     -0.20033680	     -0.06246739	      0.88286220	     -0.00063962	     -0.21663632	      0.00115415	     -0.00078166	     23.76083290
      2.31241742	     -0.05921358	     -0.00072258	     -0.20039782	     -0.06246583	      0.88286115	     -0.00063893	     -0.21664694	      0.00116544	     -0.00078855	     23.79797148
      2.31375845	     -0.05927409	     -0.00072480	     -0.20045837	     -0.06246426	      0.88286009	     -0.00063824	     -0.21665770	      0.00117768	     -0.00079396	     23.56561771
      2.31509947	     -0.05933452	     -0.00072847	     -0.20051880	     -0.06246268	      0.88285902	     -0.00063755	     -0.21666860	      0.00119043	     -0.00079803	     23.50589508
      2.31681403	     -0.05941118	     -0.00073159	     -0.20059552	     -0.06246062	      0.88285765	     -0.00063666	     -0.21668271	      0.00120789	     -0.00080123	     23.24255621
      2.31818575	     -0.05947187	     -0.00073594	     -0.20065623	     -0.06245895	      0.88285655	     -0.00063595	     -0.21669414	      0.00122244	     -0.00080228	     23.24876170
      2.31955747	     -0.05953184	     -0.00073825	     -0.20071627	     -0.06245727	      0.88285545	     -0.00063524	     -0.21670567	      0.00123789	     -0.00080193	     23.00989118
      2.32092919	     -0.05959132	     -0.00074203	     -0.20077579	     -0.06245556	      0.88285435	     -0.00063453	     -0.21671728	      0.00125385	     -0.00080032	     22.95091812
      2.32262167	     -0.05966328	     -0.00074490	     -0.20084785	     -0.06245342	      0.88285300	     -0.00063365	     -0.21673171	      0.00127464	     -0.00079660	     22.67512212
      2.32397685	     -0.05971949	     -0.00074909	     -0.20090412	     -0.06245168	      0.88285192	     -0.00063295	     -0.21674330	      0.00129178	     -0.00079237	     22.68313866
      2.32533203	     -0.05977444	     -0.00075121	     -0.20095917	     -0.06244992	      0.88285085	     -0.00063225	     -0.21675490	      0.00130974	     -0.00078696	     22.45177317
      2.32668721	     -0.05982859	     -0.00075462	     -0.20101340	     -0.06244813	      0.88284979	     -0.00063155	     -0.21676649	      0.00132812	     -0.00078053	     22.37679360
      2.32844421	     -0.05989789	     -0.00075747	     -0.20108286	     -0.06244577	      0.88284843	     -0.00063065	     -0.21678149	      0.00135294	     -0.00077065	     22.09760782
      2.32979619	     -0.05995069	     -0.00076154	     -0.20113575	     -0.06244393	      0.88284739	     -0.00062996	     -0.21679301	      0.00137244	     -0.00076203	     22.08902251
      2.33114817	     -0.06000286	     -0.00076364	     -0.20118806	     -0.06244206	      0.88284637	     -0.00062926	     -0.21680452	      0.00139266	     -0.00075251	     21.86119079
      2.33250016	     -0.06005466	     -0.00076696	     -0.20123997	     -0.06244017	      0.88284536	     -0.00062857	     -0.21681601	      0.00141326	     -0.00074228	     21.77592170
      2.33430355	     -0.06012235	     -0.00076977	     -0.20130786	     -0.06243759	      0.88284403	     -0.00062766	     -0.21683131	      0.00144170	     -0.00072757	     21.49966177
      2.33564759	     -0.06017144	     -0.00077364	     -0.20135707	     -0.06243564	      0.88284306	     -0.00062697	     -0.21684266	      0.00146327	     -0.00071597	     21.49186964
      2.33699164	     -0.06021890	     -0.00077559	     -0.20140470	     -0.06243366	      0.88284211	     -0.00062630	     -0.21685393	      0.00148553	     -0.00070375	     21.28141702
      2.33863162	     -0.06027490	     -0.00077945	     -0.20146088	     -0.06243120	      0.88284096	     -0.00062547	     -0.21686753	      0.00151306	     -0.00068813	     21.21237092
      2.34009698	     -0.06032229	     -0.00078076	     -0.20150849	     -0.06242896	      0.88283997	     -0.00062474	     -0.21687950	      0.00153838	     -0.00067343	     20.94960853
      2.34156235	     -0.06036771	     -0.00078439	     -0.20155408	     -0.06242669	      0.88283899	     -0.00062401	     -0.21689125	      0.00156385	     -0.00065820	     20.94253142
      2.34302771	     -0.06041089	     -0.00078546	     -0.20159749	     -0.06242438	      0.88283804	     -0.00062329	     -0.21690275	      0.00158998	     -0.00064235	     20.67852840
      2.34449307	     -0.06045201	     -0.00078916	     -0.20163878	     -0.06242203	      0.88283711	     -0.00062257	     -0.21691397	      0.00161615	     -0.00062603	     20.68695093
      2.34595843	     -0.06049049	     -0.00079000	     -0.20167751	     -0.06241964	      0.88283620	     -0.00062186	     -0.21692489	      0.00164289	     -0.00060912	     20.42136834
      2.34742380	     -0.06052651	     -0.00079364	     -0.20171371	     -0.06241722	      0.88283532	     -0.00062115	     -0.21693546	      0.00166953	     -0.00059180	     20.44333583
      2.34888916	     -0.06055915	     -0.00079424	     -0.20174662	     -0.06241475	      0.88283447	     -0.00062045	     -0.21694565	      0.00169668	     -0.00057391	     20.18705853
      2.35035452	     -0.06058887	     -0.00079793	     -0.20177653	     -0.06241224	      0.88283364	     -0.00061976	     -0.21695541	      0.00172359	     -0.00055559	     20.22448350
      2.35181988	     -0.06061541	     -0.00079845	     -0.20180333	     -0.06240970	      0.88283284	     -0.00061907	     -0.21696468	      0.00175089	     -0.00053663	     19.97584775
      2.35328524	     -0.06063969	     -0.00080226	     -0.20182781	     -0.06240711	      0.88283207	     -0.00061839	     -0.21697346	      0.00177776	     -0.00051718	     20.01751853
      2.35475061	     -0.06066136	     -0.00080268	     -0.20184974	     -0.06240449	      0.88283133	     -0.00061771	     -0.21698174	      0.00180487	     -0.00049705	     19.77735784
      2.35621597	     -0.06068119	     -0.00080641	     -0.20186976	     -0.06240182	      0.88283061	     -0.00061705	     -0.21698950	      0.00183143	     -0.00047642	     19.82481650
      2.35768133	     -0.06069833	     -0.00080661	     -0.20188718	     -0.06239912	      0.88282993	     -0.00061639	     -0.21699674	      0.00185817	     -0.00045511	     19.59775739
      2.35914669	     -0.06071341	     -0.00081030	     -0.20190244	     -0.06239638	      0.88282928	     -0.00061574	     -0.21700346	      0.00188427	     -0.00043336	     19.65357876
      2.36061206	     -0.06072562	     -0.00081029	     -0.20191492	     -0.06239360	      0.88282866	     -0.00061510	     -0.21700964	      0.00191050	     -0.00041101	     19.44151987
      2.36207742	     -0.06073551	     -0.00081382	     -0.20192501	     -0.06239078	      0.88282807	     -0.00061447	     -0.21701527	      0.00193606	     -0.00038831	     19.50736713
      2.36354278	     -0.06074217	     -0.00081348	     -0.20193195	     -0.06238792	      0.88282752	     -0.00061385	     -0.21702033	      0.00196171	     -0.00036505	     19.30987483
      2.36500814	     -0.06074631	     -0.00081683	     -0.20193628	     -0.06238503	      0.88282700	     -0.00061323	     -0.21702481	      0.00198662	     -0.00034146	     19.38541424
      2.36647351	     -0.06074734	     -0.00081623	     -0.20193758	     -0.06238210	      0.88282652	     -0.00061263	     -0.21702868	      0.00201157	     -0.00031736	     19.19917100
      2.36793887	     -0.06074606	     -0.00081942	     -0.20193649	     -0.06237914	      0.88282607	     -0.00061204	     -0.21703195	      0.00203569	     -0.00029290	     19.28367762
      2.36940423	     -0.06074149	     -0.00081861	     -0.20193220	     -0.06237613	      0.88282566	     -0.00061146	     -0.21703460	      0.00205978	     -0.00026792	     19.10893042
      2.37086959	     -0.06073459	     -0.00082171	     -0.20192549	     -0.06237310	      0.88282529	     -0.00061089	     -0.21703663	      0.00208296	     -0.00024264	     19.20400721
      2.37233496	     -0.06072451	     -0.00082073	     -0.20191568	     -0.06237003	      0.88282495	     -0.00061032	     -0.21703804	      0.00210600	     -0.00021691	     19.03934789
      2.37380032	     -0.06071222	     -0.00082375	     -0.20190356	     -0.06236693	      0.88282465	     -0.00060978	     -0.21703882	      0.00212801	     -0.00019099	     19.14667042
      2.37511743	     -0.06069849	     -0.00082302	     -0.20189007	     -0.06236411	      0.88282442	     -0.00060929	     -0.21703900	      0.00214759	     -0.00016740	     19.01783711
      2.37643454	     -0.06068309	     -0.00082458	     -0.20187485	     -0.06236127	      0.88282421	     -0.00060882	     -0.21703869	      0.00216638	     -0.00014372	     19.05086535
      2.37804478	     -0.06066161	     -0.00082478	     -0.20185362	     -0.06235776	      0.88282401	     -0.00060825	     -0.21703765	      0.00218871	     -0.00011463	     18.99654319
      2.37965502	     -0.06063782	     -0.00082703	     -0.20183001	     -0.06235422	      0.88282384	     -0.00060770	     -0.21703590	      0.00220993	     -0.00008563	     19.08687533
      2.38100078	     -0.06061570	     -0.00082643	     -0.20180810	     -0.06235124	      0.88282375	     -0.00060725	     -0.21703393	      0.00222717	     -0.00006144	     19.00025080
      2.38234655	     -0.06059228	     -0.00082798	     -0.20178483	     -0.06234823	      0.88282368	     -0.00060681	     -0.21703149	      0.00224352	     -0.00003749	     19.05997415
      2.38369231	     -0.06056712	     -0.00082825	     -0.20175985	     -0.06234520	      0.88282364	     -0.00060638	     -0.21702861	      0.00225928	     -0.00001378	     19.04778515
      2.38553789	     -0.06053027	     -0.00083010	     -0.20172320	     -0.06234101	      0.88282365	     -0.00060582	     -0.21702394	      0.00227957	      0.00001818	     19.14186625
      2.38690019	     -0.06050091	     -0.00082961	     -0.20169402	     -0.06233789	      0.88282369	     -0.00060541	     -0.21701999	      0.00229382	      0.00004137	     19.09699270
      2.38826249	     -0.06047039	     -0.00083103	     -0.20166363	     -0.06233476	      0.88282376	     -0.00060502	     -0.21701560	      0.00230713	      0.00006411	     19.17776105
      2.38990804	     -0.06043129	     -0.00083089	     -0.20162471	     -0.06233095	      0.88282389	     -0.00060456	     -0.21700976	      0.00232232	      0.00009102	     19.17814014
      2.39136303	     -0.06039523	     -0.00083271	     -0.20158877	     -0.06232756	      0.88282404	     -0.00060417	     -0.21700409	      0.00233461	      0.00011418	     19.30217454
      2.39281803	     -0.06035706	     -0.00083202	     -0.20155076	     -0.06232416	      0.88282422	     -0.00060379	     -0.21699796	      0.00234621	      0.00013681	     19.28894482
      2.39427302	     -0.06031791	     -0.00083369	     -0.20151171	     -0.06232074	      0.88282444	     -0.00060343	     -0.21699138	      0.00235669	      0.00015878	     19.42071912
      2.39572801	     -0.06027703	     -0.00083299	     -0.20147098	     -0.06231730	      0.88282468	     -0.00060308	     -0.21698437	      0.00236650	      0.00018015	     19.42128676
      2.39718300	     -0.06023524	     -0.00083461	     -0.20142927	     -0.06231385	      0.88282496	     -0.00060274	     -0.21697695	      0.00237522	      0.00020083	     19.56125991
      2.39863799	     -0.06019154	     -0.00083377	     -0.20138571	     -0.06231039	      0.88282527	     -0.00060242	     -0.21696911	      0.00238329	      0.00022091	     19.57581101
      2.40009299	     -0.06014705	     -0.00083528	     -0.20134129	     -0.06230692	      0.88282560	     -0.00060211	     -0.21696087	      0.00239032	      0.00024028	     19.72447560
      2.40154798	     -0.06010069	     -0.00083432	     -0.20129505	     -0.06230343	      0.88282597	     -0.00060182	     -0.21695225	      0.00239672	      0.00025905	     19.74991008
      2.40300297	     -0.06005354	     -0.00083574	     -0.20124795	     -0.06229994	      0.88282636	     -0.00060154	     -0.21694322	      0.00240212	      0.00027714	     19.90767570
      2.40445796	     -0.06000444	     -0.00083459	     -0.20119897	     -0.06229644	      0.88282677	     -0.00060127	     -0.21693382	      0.00240693	      0.00029468	     19.94270473
      2.40591295	     -0.05995483	     -0.00083593	     -0.20114940	     -0.06229294	      0.88282721	     -0.00060102	     -0.21692405	      0.00241077	      0.00031162	     20.10816426
      2.40736794	     -0.05990335	     -0.00083465	     -0.20109802	     -0.06228943	      0.88282768	     -0.00060078	     -0.21691391	      0.00241405	      0.00032808	     20.14943480
      2.40882294	     -0.05985135	     -0.00083594	     -0.20104606	     -0.06228591	      0.88282817	     -0.00060056	     -0.21690341	      0.00241638	      0.00034399	     20.32417844
      2.41027793	     -0.05979745	     -0.00083447	     -0.20099225	     -0.06228240	      0.88282868	     -0.00060035	     -0.21689255	      0.00241815	      0.00035946	     20.36956277
      2.41173292	     -0.05974314	     -0.00083581	     -0.20093796	     -0.06227888	      0.88282921	     -0.00060016	     -0.21688132	      0.00241897	      0.00037442	     20.55503764
      2.41318791	     -0.05968689	     -0.00083426	     -0.20088178	     -0.06227536	      0.88282977	     -0.00059998	     -0.21686974	      0.00241926	      0.00038903	     20.60284097
      2.41464290	     -0.05963049	     -0.00083569	     -0.20082539	     -0.06227184	      0.88283034	     -0.00059981	     -0.21685780	      0.00241858	      0.00040318	     20.79816158
      2.41609790	     -0.05957217	     -0.00083391	     -0.20076713	     -0.06226832	      0.88283094	     -0.00059966	     -0.21684552	      0.00241742	      0.00041699	     20.84578693
      2.41755289	     -0.05951400	     -0.00083533	     -0.20070895	     -0.06226480	      0.88283156	     -0.00059952	     -0.21683289	      0.00241530	      0.00043034	     21.05271256
      2.41900788	     -0.05945435	     -0.00083318	     -0.20064936	     -0.06226129	      0.88283219	     -0.00059939	     -0.21681995	      0.00241274	      0.00044332	     21.09605895
      2.42046287	     -0.05939570	     -0.00083477	     -0.20059068	     -0.06225778	      0.88283285	     -0.00059928	     -0.21680671	      0.00240923	      0.00045575	     21.31585878
      2.42191786	     -0.05933573	     -0.00083227	     -0.20053076	     -0.06225428	      0.88283352	     -0.00059919	     -0.21679319	      0.00240536	      0.00046772	     21.35187924
      2.42321077	     -0.05928379	     -0.00083350	     -0.20047879	     -0.06225117	      0.88283413	     -0.00059911	     -0.21678097	      0.00240114	      0.00047777	     21.53287642
      2.42450368	     -0.05923136	     -0.00083227	     -0.20042638	     -0.06224807	      0.88283475	     -0.00059904	     -0.21676858	      0.00239660	      0.00048733	     21.61119060
      2.42609171	     -0.05916807	     -0.00083244	     -0.20036306	     -0.06224427	      0.88283554	     -0.00059898	     -0.21675316	      0.00239025	      0.00049824	     21.79422527
      2.42767975	     -0.05910460	     -0.00083034	     -0.20029961	     -0.06224048	      0.88283634	     -0.00059893	     -0.21673756	      0.00238336	      0.00050822	     21.88054211
      2.42898504	     -0.05905407	     -0.00083117	     -0.20024903	     -0.06223737	      0.88283701	     -0.00059890	     -0.21672461	      0.00237701	      0.00051561	     22.06399072
      2.43029034	     -0.05900330	     -0.00082969	     -0.20019826	     -0.06223428	      0.88283768	     -0.00059887	     -0.21671157	      0.00237039	      0.00052231	     22.14649137
      2.43188950	     -0.05894260	     -0.00082958	     -0.20013751	     -0.06223049	      0.88283852	     -0.00059886	     -0.21669551	      0.00236160	      0.00052942	     22.33803584
      2.43348866	     -0.05888185	     -0.00082686	     -0.20007677	     -0.06222672	      0.88283938	     -0.00059886	     -0.21667939	      0.00235234	      0.00053537	     22.41661757
      2.43473646	     -0.05883623	     -0.00082754	     -0.20003108	     -0.06222379	      0.88284005	     -0.00059887	     -0.21666676	      0.00234450	      0.00053909	     22.59828947
      2.43598426	     -0.05879032	     -0.00082598	     -0.19998516	     -0.06222087	      0.88284072	     -0.00059889	     -0.21665413	      0.00233644	      0.00054208	     22.68294607
      2.43765349	     -0.05873034	     -0.00082532	     -0.19992512	     -0.06221698	      0.88284163	     -0.00059892	     -0.21663721	      0.00232503	      0.00054481	     22.87414042
      2.43932271	     -0.05867035	     -0.00082218	     -0.19986512	     -0.06221311	      0.88284254	     -0.00059897	     -0.21662031	      0.00231320	      0.00054618	     22.95700027
      2.44051782	     -0.05862922	     -0.00082278	     -0.19982391	     -0.06221035	      0.88284319	     -0.00059901	     -0.21660821	      0.00230419	      0.00054624	     23.13450440
      2.44171294	     -0.05858772	     -0.00082122	     -0.19978237	     -0.06220760	      0.88284384	     -0.00059906	     -0.21659614	      0.00229503	      0.00054564	     23.21836758
      2.44347707	     -0.05852782	     -0.00082000	     -0.19972240	     -0.06220357	      0.88284480	     -0.00059914	     -0.21657838	      0.00228090	      0.00054349	     23.40738232
      2.44495704	     -0.05847787	     -0.00081757	     -0.19967241	     -0.06220020	      0.88284561	     -0.00059922	     -0.21656353	      0.00226866	      0.00054062	     23.49143091
      2.44643701	     -0.05842960	     -0.00081727	     -0.19962405	     -0.06219685	      0.88284640	     -0.00059931	     -0.21654874	      0.00225583	      0.00053675	     23.68776645
      2.44791697	     -0.05838091	     -0.00081412	     -0.19957532	     -0.06219352	      0.88284720	     -0.00059941	     -0.21653402	      0.00224276	      0.00053205	     23.73814200
      2.44939694	     -0.05833461	     -0.00081452	     -0.19952889	     -0.06219021	      0.88284798	     -0.00059952	     -0.21651935	      0.00222902	      0.00052643	     23.97791841
      2.45065034	     -0.05829460	     -0.00081143	     -0.19948886	     -0.06218743	      0.88284864	     -0.00059962	     -0.21650700	      0.00221726	      0.00052114	     23.98594030
      2.45190374	     -0.05825645	     -0.00081070	     -0.19945062	     -0.06218466	      0.88284928	     -0.00059972	     -0.21649470	      0.00220505	      0.00051530	     24.12542183
      2.45351148	     -0.05820767	     -0.00080804	     -0.19940177	     -0.06218112	      0.88285011	     -0.00059986	     -0.21647900	      0.00218911	      0.00050719	     24.22296613
      2.45511922	     -0.05816110	     -0.00080761	     -0.19935507	     -0.06217762	      0.88285092	     -0.00060001	     -0.21646341	      0.00217262	      0.00049832	     24.44268003
      2.45636904	     -0.05812451	     -0.00080451	     -0.19931843	     -0.06217491	      0.88285153	     -0.00060013	     -0.21645137	      0.00215972	      0.00049104	     24.45459070
      2.45761886	     -0.05808966	     -0.00080359	     -0.19928349	     -0.06217222	      0.88285214	     -0.00060025	     -0.21643940	      0.00214645	      0.00048335	     24.58544465
      2.45925874	     -0.05804430	     -0.00080074	     -0.19923803	     -0.06216871	      0.88285293	     -0.00060042	     -0.21642382	      0.00212877	      0.00047281	     24.67805498
      2.46089862	     -0.05800131	     -0.00080036	     -0.19919489	     -0.06216524	      0.88285369	     -0.00060060	     -0.21640837	      0.00211051	      0.00046175	     24.90729699
      2.46208543	     -0.05796959	     -0.00079709	     -0.19916311	     -0.06216274	      0.88285424	     -0.00060073	     -0.21639729	      0.00209723	      0.00045356	     24.89362390
      2.46327224	     -0.05793954	     -0.00079597	     -0.19913296	     -0.06216026	      0.88285477	     -0.00060086	     -0.21638628	      0.00208361	      0.00044516	     25.00278604
      2.46501243	     -0.05789609	     -0.00079306	     -0.19908939	     -0.06215665	      0.88285553	     -0.00060107	     -0.21637029	      0.00206337	      0.00043262	     25.09832361
      2.46648092	     -0.05786138	     -0.00079193	     -0.19905453	     -0.06215363	      0.88285616	     -0.00060124	     -0.21635694	      0.00204589	      0.00042187	     25.24818686
      2.46794942	     -0.05782659	     -0.00078859	     -0.19901965	     -0.06215064	      0.88285677	     -0.00060141	     -0.21634373	      0.00202830	      0.00041110	     25.28168551
      2.46941792	     -0.05779410	     -0.00078813	     -0.19898700	     -0.06214768	      0.88285737	     -0.00060160	     -0.21633066	      0.00201031	      0.00040025	     25.46411569
      2.47088642	     -0.05776079	     -0.00078395	     -0.19895361	     -0.06214474	      0.88285795	     -0.00060178	     -0.21631774	      0.00199234	      0.00038951	     25.44919902
      2.47212356	     -0.05773501	     -0.00078388	     -0.19892768	     -0.06214228	      0.88285842	     -0.00060193	     -0.21630696	      0.00197684	      0.00038041	     25.60140672
      2.47336071	     -0.05770870	     -0.00078139	     -0.19890127	     -0.06213985	      0.88285889	     -0.00060209	     -0.21629629	      0.00196137	      0.00037141	     25.63308030
      2.47496499	     -0.05767617	     -0.00077974	     -0.19886858	     -0.06213672	      0.88285948	     -0.00060229	     -0.21628260	      0.00194107	      0.00035977	     25.76297423
      2.47656927	     -0.05764353	     -0.00077581	     -0.19883581	     -0.06213362	      0.88286004	     -0.00060250	     -0.21626909	      0.00192077	      0.00034827	     25.77502865
      2.47780492	     -0.05762029	     -0.00077549	     -0.19881242	     -0.06213125	      0.88286047	     -0.00060266	     -0.21625878	      0.00190488	      0.00033943	     25.91353549
      2.47904057	     -0.05759662	     -0.00077297	     -0.19878865	     -0.06212891	      0.88286088	     -0.00060282	     -0.21624859	      0.00188906	      0.00033071	     25.93782707
      2.48067776	     -0.05756682	     -0.00077115	     -0.19875868	     -0.06212584	      0.88286141	     -0.00060303	     -0.21623523	      0.00186793	      0.00031923	     26.05657589
      2.48231494	     -0.05753685	     -0.00076681	     -0.19872858	     -0.06212279	      0.88286193	     -0.00060324	     -0.21622204	      0.00184692	      0.00030793	     26.04453925
      2.48348781	     -0.05751731	     -0.00076663	     -0.19870889	     -0.06212064	      0.88286228	     -0.00060339	     -0.21621270	      0.00183169	      0.00029984	     26.17168907
      2.48466068	     -0.05749705	     -0.00076426	     -0.19868852	     -0.06211850	      0.88286263	     -0.00060354	     -0.21620345	      0.00181660	      0.00029187	     26.19031276
      2.48640252	     -0.05746864	     -0.00076196	     -0.19865993	     -0.06211535	      0.88286313	     -0.00060376	     -0.21618989	      0.00179411	      0.00028014	     26.28412088
      2.48786445	     -0.05744503	     -0.00075867	     -0.19863619	     -0.06211274	      0.88286353	     -0.00060394	     -0.21617868	      0.00177531	      0.00027044	     26.28005993
      2.48932638	     -0.05742295	     -0.00075751	     -0.19861393	     -0.06211016	      0.88286392	     -0.00060412	     -0.21616762	      0.00175638	      0.00026082	     26.39914503
      2.49078831	     -0.05740024	     -0.00075352	     -0.19859111	     -0.06210761	      0.88286429	     -0.00060429	     -0.21615670	      0.00173764	      0.00025136	     26.34860105
      2.49210075	     -0.05738168	     -0.00075290	     -0.19857238	     -0.06210534	      0.88286462	     -0.00060444	     -0.21614701	      0.00172062	      0.00024286	     26.46823208
      2.49341320	     -0.05736270	     -0.00074981	     -0.19855329	     -0.06210309	      0.88286493	     -0.00060459	     -0.21613744	      0.00170382	      0.00023444	     26.43705893
      2.49472565	     -0.05734508	     -0.00074838	     -0.19853552	     -0.06210087	      0.88286523	     -0.00060474	     -0.21612797	      0.00168695	      0.00022599	     26.50418041
      2.49638804	     -0.05732321	     -0.00074487	     -0.19851349	     -0.06209808	      0.88286560	     -0.00060492	     -0.21611616	      0.00166578	      0.00021526	     26.47797685
      2.49771910	     -0.05730765	     -0.00074416	     -0.19849776	     -0.06209587	      0.88286588	     -0.00060506	     -0.21610685	      0.00164878	      0.00020652	     26.57625446
      2.49905015	     -0.05729230	     -0.00074126	     -0.19848229	     -0.06209369	      0.88286615	     -0.00060519	     -0.21609769	      0.00163202	      0.00019768	     26.53306615
      2.50038121	     -0.05727861	     -0.00073996	     -0.19846844	     -0.06209153	      0.88286641	     -0.00060532	     -0.21608869	      0.00161527	      0.00018860	     26.59191407
      2.50203032	     -0.05726254	     -0.00073646	     -0.19845222	     -0.06208888	      0.88286671	     -0.00060547	     -0.21607778	      0.00159488	      0.00017705	     26.54150369
      2.50333817	     -0.05725200	     -0.00073585	     -0.19844151	     -0.06208681	      0.88286693	     -0.00060558	     -0.21606932	      0.00157872	      0.00016751	     26.63240034
      2.50464602	     -0.05724212	     -0.00073312	     -0.19843150	     -0.06208475	      0.88286715	     -0.00060569	     -0.21606107	      0.00156289	      0.00015768	     26.57616996
      2.50595387	     -0.05723478	     -0.00073186	     -0.19842400	     -0.06208272	      0.88286735	     -0.00060578	     -0.21605305	      0.00154715	      0.00014743	     26.61044026
      2.50767177	     -0.05722868	     -0.00072867	     -0.19841774	     -0.06208008	      0.88286759	     -0.00060590	     -0.21604293	      0.00152694	      0.00013328	     26.53325159
      2.50896846	     -0.05722787	     -0.00072833	     -0.19841676	     -0.06207811	      0.88286775	     -0.00060599	     -0.21603568	      0.00151182	      0.00012193	     26.60401915
      2.51026515	     -0.05722915	     -0.00072600	     -0.19841791	     -0.06207616	      0.88286790	     -0.00060606	     -0.21602881	      0.00149714	      0.00011000	     26.52402021
      2.51183519	     -0.05723486	     -0.00072496	     -0.19842343	     -0.06207382	      0.88286806	     -0.00060614	     -0.21602105	      0.00147967	      0.00009453	     26.56554886
      2.51324031	     -0.05724252	     -0.00072192	     -0.19843098	     -0.06207175	      0.88286819	     -0.00060620	     -0.21601465	      0.00146467	      0.00007967	     26.43409646
      2.51464543	     -0.05725374	     -0.00072131	     -0.19844202	     -0.06206970	      0.88286829	     -0.00060625	     -0.21600880	      0.00145001	      0.00006365	     26.50180886
      2.51605055	     -0.05726709	     -0.00071800	     -0.19845527	     -0.06206768	      0.88286837	     -0.00060629	     -0.21600352	      0.00143613	      0.00004650	     26.34562685
      2.51745567	     -0.05728416	     -0.00071740	     -0.19847219	     -0.06206567	      0.88286842	     -0.00060632	     -0.21599882	      0.00142266	      0.00002804	     26.41933413
      2.51886079	     -0.05730287	     -0.00071392	     -0.19849081	     -0.06206368	      0.88286844	     -0.00060634	     -0.21599473	      0.00141008	      0.00000838	     26.24045721
      2.52026591	     -0.05732400	     -0.00071328	     -0.19851180	     -0.06206171	      0.88286844	     -0.00060634	     -0.21599122	      0.00139798	     -0.00001259	     26.32205414
      2.52167103	     -0.05734596	     -0.00070949	     -0.19853369	     -0.06205975	      0.88286841	     -0.00060634	     -0.21598827	      0.00138684	     -0.00003469	     26.11436381
      2.52307614	     -0.05737042	     -0.00070881	     -0.19855802	     -0.06205781	      0.88286834	     -0.00060632	     -0.21598586	      0.00137618	     -0.00005801	     26.19987695
      2.52448126	     -0.05739612	     -0.00070496	     -0.19858367	     -0.06205588	      0.88286824	     -0.00060629	     -0.21598399	      0.00136654	     -0.00008232	     25.96710177
      2.52588638	     -0.05742401	     -0.00070448	     -0.19861144	     -0.06205397	      0.88286811	     -0.00060625	     -0.21598264	      0.00135741	     -0.00010768	     26.05933084
      2.52729150	     -0.05745252	     -0.00070059	     -0.19863991	     -0.06205207	      0.88286794	     -0.00060620	     -0.21598180	      0.00134934	     -0.00013380	     25.80584943
      2.52869662	     -0.05748319	     -0.00070023	     -0.19867047	     -0.06205018	      0.88286773	     -0.00060614	     -0.21598144	      0.00134175	     -0.00016071	     25.89986137
      2.53010174	     -0.05751539	     -0.00069644	     -0.19870264	     -0.06204830	      0.88286749	     -0.00060606	     -0.21598156	      0.00133522	     -0.00018812	     25.62504706
      2.53150686	     -0.05755042	     -0.00069641	     -0.19873758	     -0.06204642	      0.88286721	     -0.00060597	     -0.21598217	      0.00132915	     -0.00021613	     25.71819906
      2.53291198	     -0.05758689	     -0.00069277	     -0.19877403	     -0.06204456	      0.88286688	     -0.00060587	     -0.21598328	      0.00132420	     -0.00024443	     25.43014100
      2.53431710	     -0.05762506	     -0.00069286	     -0.19881211	     -0.06204270	      0.88286652	     -0.00060575	     -0.21598487	      0.00131972	     -0.00027314	     25.52589803
      2.53572222	     -0.05766379	     -0.00068924	     -0.19885083	     -0.06204085	      0.88286611	     -0.00060563	     -0.21598690	      0.00131643	     -0.00030191	     25.23653675
      2.53712734	     -0.05770426	     -0.00068954	     -0.19889123	     -0.06203900	      0.88286567	     -0.00060549	     -0.21598934	      0.00131366	     -0.00033082	     25.33381222
      2.53853246	     -0.05774542	     -0.00068611	     -0.19893240	     -0.06203716	      0.88286519	     -0.00060533	     -0.21599218	      0.00131210	     -0.00035950	     25.04003838
      2.53993758	     -0.05778808	     -0.00068659	     -0.19897499	     -0.06203531	      0.88286466	     -0.00060517	     -0.21599539	      0.00131105	     -0.00038803	     25.13243227
      2.54134270	     -0.05783109	     -0.00068329	     -0.19901802	     -0.06203347	      0.88286410	     -0.00060499	     -0.21599896	      0.00131121	     -0.00041606	     24.83942968
      2.54274782	     -0.05787574	     -0.00068391	     -0.19906261	     -0.06203163	      0.88286349	     -0.00060479	     -0.21600286	      0.00131188	     -0.00044367	     24.92364989
      2.54415293	     -0.05792161	     -0.00068087	     -0.19910852	     -0.06202979	      0.88286285	     -0.00060459	     -0.21600710	      0.00131375	     -0.00047055	     24.62976714
      2.54555805	     -0.05796909	     -0.00068168	     -0.19915595	     -0.06202794	      0.88286217	     -0.00060437	     -0.21601168	      0.00131612	     -0.00049685	     24.70918490
      2.54696317	     -0.05801684	     -0.00067886	     -0.19920374	     -0.06202609	      0.88286145	     -0.00060413	     -0.21601658	      0.00131973	     -0.00052225	     24.42734902
      2.54836829	     -0.05806528	     -0.00067976	     -0.19925215	     -0.06202423	      0.88286070	     -0.00060389	     -0.21602178	      0.00132387	     -0.00054687	     24.50538625
      2.54977341	     -0.05811376	     -0.00067722	     -0.19930068	     -0.06202237	      0.88285992	     -0.00060362	     -0.21602726	      0.00132922	     -0.00057038	     24.23003130
      2.55117853	     -0.05816315	     -0.00067825	     -0.19935005	     -0.06202049	      0.88285910	     -0.00060335	     -0.21603300	      0.00133506	     -0.00059290	     24.29522288
      2.55258365	     -0.05821278	     -0.00067600	     -0.19939975	     -0.06201861	      0.88285825	     -0.00060306	     -0.21603899	      0.00134207	     -0.00061419	     24.02666539
      2.55398877	     -0.05826306	     -0.00067713	     -0.19945003	     -0.06201672	      0.88285737	     -0.00060275	     -0.21604524	      0.00134959	     -0.00063440	     24.08712259
      2.55539389	     -0.05831309	     -0.00067514	     -0.19950013	     -0.06201482	      0.88285647	     -0.00060244	     -0.21605170	      0.00135826	     -0.00065330	     23.82847004
      2.55679901	     -0.05836314	     -0.00067628	     -0.19955019	     -0.06201290	      0.88285554	     -0.00060211	     -0.21605837	      0.00136742	     -0.00067100	     23.88173648
      2.55820413	     -0.05841278	     -0.00067462	     -0.19959992	     -0.06201098	      0.88285458	     -0.00060176	     -0.21606522	      0.00137768	     -0.00068727	     23.63345652
      2.55960925	     -0.05846222	     -0.00067583	     -0.19964938	     -0.06200903	      0.88285361	     -0.00060140	     -0.21607222	      0.00138842	     -0.00070223	     23.67409560
      2.56101437	     -0.05851091	     -0.00067444	     -0.19969816	     -0.06200707	      0.88285261	     -0.00060103	     -0.21607935	      0.00140017	     -0.00071569	     23.43554448
      2.56241949	     -0.05855944	     -0.00067571	     -0.19974673	     -0.06200510	      0.88285160	     -0.00060064	     -0.21608659	      0.00141238	     -0.00072778	     23.46391745
      2.56382461	     -0.05860788	     -0.00067472	     -0.19979526	     -0.06200310	      0.88285057	     -0.00060024	     -0.21609394	      0.00142555	     -0.00073839	     23.23623181
      2.56522973	     -0.05865704	     -0.00067621	     -0.19984448	     -0.06200109	      0.88284952	     -0.00059983	     -0.21610142	      0.00143915	     -0.00074766	     23.24978765
      2.56663484	     -0.05870641	     -0.00067575	     -0.19989393	     -0.06199906	      0.88284847	     -0.00059940	     -0.21610904	      0.00145366	     -0.00075552	     23.03613688
      2.56803996	     -0.05875603	     -0.00067736	     -0.19994361	     -0.06199701	      0.88284740	     -0.00059896	     -0.21611681	      0.00146862	     -0.00076212	     23.03602708
      2.56944508	     -0.05880565	     -0.00067721	     -0.19999333	     -0.06199493	      0.88284633	     -0.00059850	     -0.21612472	      0.00148443	     -0.00076741	     22.83447977
      2.57085020	     -0.05885507	     -0.00067890	     -0.20004282	     -0.06199283	      0.88284524	     -0.00059803	     -0.21613277	      0.00150072	     -0.00077157	     22.82480055
      2.57225532	     -0.05890367	     -0.00067905	     -0.20009153	     -0.06199071	      0.88284416	     -0.00059755	     -0.21614094	      0.00151785	     -0.00077452	     22.64125360
      2.57366044	     -0.05895170	     -0.00068078	     -0.20013964	     -0.06198857	      0.88284307	     -0.00059705	     -0.21614920	      0.00153546	     -0.00077639	     22.62152362
      2.57506556	     -0.05899877	     -0.00068121	     -0.20018682	     -0.06198640	      0.88284198	     -0.00059655	     -0.21615752	      0.00155384	     -0.00077714	     22.45256938
      2.57647068	     -0.05904535	     -0.00068296	     -0.20023350	     -0.06198420	      0.88284088	     -0.00059602	     -0.21616590	      0.00157267	     -0.00077689	     22.42009346
      2.57819319	     -0.05910198	     -0.00068329	     -0.20029029	     -0.06198147	      0.88283955	     -0.00059537	     -0.21617623	      0.00159674	     -0.00077524	     22.17903190
      2.57944650	     -0.05914258	     -0.00068574	     -0.20033097	     -0.06197946	      0.88283858	     -0.00059488	     -0.21618378	      0.00161454	     -0.00077328	     22.22822338
      2.58069981	     -0.05918233	     -0.00068640	     -0.20037083	     -0.06197743	      0.88283761	     -0.00059438	     -0.21619135	      0.00163298	     -0.00077061	     22.08588884
      2.58239001	     -0.05923521	     -0.00068875	     -0.20042385	     -0.06197464	      0.88283631	     -0.00059369	     -0.21620156	      0.00165835	     -0.00076605	     22.04215927
      2.58389853	     -0.05928171	     -0.00068932	     -0.20047051	     -0.06197212	      0.88283516	     -0.00059306	     -0.21621067	      0.00168177	     -0.00076104	     21.82802049
      2.58540705	     -0.05932752	     -0.00069251	     -0.20051642	     -0.06196957	      0.88283401	     -0.00059242	     -0.21621976	      0.00170544	     -0.00075535	     21.89509680
      2.58671845	     -0.05936635	     -0.00069261	     -0.20055541	     -0.06196732	      0.88283303	     -0.00059185	     -0.21622764	      0.00172673	     -0.00074978	     21.65692578
      2.58802985	     -0.05940453	     -0.00069490	     -0.20059370	     -0.06196504	      0.88283205	     -0.00059127	     -0.21623547	      0.00174816	     -0.00074382	     21.65265593
      2.58934125	     -0.05944190	     -0.00069603	     -0.20063121	     -0.06196273	      0.88283108	     -0.00059068	     -0.21624326	      0.00177010	     -0.00073741	     21.52490233
      2.59115527	     -0.05949199	     -0.00069916	     -0.20068147	     -0.06195949	      0.88282975	     -0.00058985	     -0.21625391	      0.00180088	     -0.00072795	     21.50727521
      2.59250360	     -0.05952753	     -0.00069986	     -0.20071718	     -0.06195705	      0.88282877	     -0.00058922	     -0.21626172	      0.00182436	     -0.00072037	     21.31145876
      2.59385192	     -0.05956166	     -0.00070248	     -0.20075143	     -0.06195458	      0.88282781	     -0.00058859	     -0.21626941	      0.00184796	     -0.00071240	     21.30924520
      2.59520025	     -0.05959371	     -0.00070393	     -0.20078365	     -0.06195207	      0.88282685	     -0.00058794	     -0.21627693	      0.00187197	     -0.00070393	     21.18586131
      2.59697788	     -0.05963272	     -0.00070755	     -0.20082283	     -0.06194871	      0.88282561	     -0.00058708	     -0.21628654	      0.00190381	     -0.00069200	     21.18974755
      2.59830125	     -0.05965909	     -0.00070846	     -0.20084937	     -0.06194618	      0.88282470	     -0.00058643	     -0.21629342	      0.00192791	     -0.00068243	     21.00287496
      2.59962462	     -0.05968331	     -0.00071126	     -0.20087372	     -0.06194361	      0.88282380	     -0.00058577	     -0.21630001	      0.00195192	     -0.00067232	     21.00135988
      2.60125562	     -0.05971020	     -0.00071323	     -0.20090081	     -0.06194040	      0.88282272	     -0.00058495	     -0.21630773	      0.00198176	     -0.00065896	     20.85247705
      2.60271347	     -0.05973196	     -0.00071702	     -0.20092270	     -0.06193749	      0.88282177	     -0.00058420	     -0.21631420	      0.00200821	     -0.00064621	     20.89350941
      2.60417133	     -0.05975167	     -0.00071861	     -0.20094259	     -0.06193455	      0.88282083	     -0.00058345	     -0.21632027	      0.00203485	     -0.00063251	     20.71625642
      2.60562919	     -0.05976985	     -0.00072301	     -0.20096088	     -0.06193156	      0.88281992	     -0.00058269	     -0.21632594	      0.00206105	     -0.00061797	     20.77552684
      2.60708704	     -0.05978642	     -0.00072476	     -0.20097763	     -0.06192854	      0.88281903	     -0.00058192	     -0.21633120	      0.00208739	     -0.00060246	     20.59063745
      2.60854490	     -0.05980158	     -0.00072977	     -0.20099289	     -0.06192547	      0.88281817	     -0.00058114	     -0.21633607	      0.00211318	     -0.00058616	     20.67440030
      2.61000275	     -0.05981473	     -0.00073150	     -0.20100621	     -0.06192237	      0.88281732	     -0.00058036	     -0.21634054	      0.00213911	     -0.00056894	     20.48485873
      2.61146061	     -0.05982601	     -0.00073694	     -0.20101758	     -0.06191924	      0.88281651	     -0.00057957	     -0.21634459	      0.00216439	     -0.00055102	     20.59733806
      2.61275811	     -0.05983420	     -0.00073859	     -0.20102591	     -0.06191641	      0.88281580	     -0.00057886	     -0.21634783	      0.00218701	     -0.00053432	     20.43626255
      2.61405561	     -0.05984066	     -0.00074246	     -0.20103247	     -0.06191356	      0.88281512	     -0.00057815	     -0.21635072	      0.00220915	     -0.00051708	     20.46107619
      2.61564394	     -0.05984593	     -0.00074560	     -0.20103789	     -0.06191003	      0.88281432	     -0.00057727	     -0.21635375	      0.00223610	     -0.00049510	     20.37555422
      2.61723227	     -0.05984857	     -0.00075078	     -0.20104064	     -0.06190646	      0.88281355	     -0.00057639	     -0.21635622	      0.00226245	     -0.00047230	     20.45207829
      2.61855178	     -0.05984856	     -0.00075270	     -0.20104078	     -0.06190346	      0.88281294	     -0.00057565	     -0.21635782	      0.00228429	     -0.00045266	     20.32498231
      2.61987129	     -0.05984684	     -0.00075670	     -0.20103915	     -0.06190043	      0.88281235	     -0.00057491	     -0.21635902	      0.00230558	     -0.00043252	     20.35915853
      2.62146706	     -0.05984234	     -0.00075984	     -0.20103479	     -0.06189673	      0.88281168	     -0.00057400	     -0.21635993	      0.00233107	     -0.00040743	     20.28301034
      2.62306283	     -0.05983544	     -0.00076525	     -0.20102798	     -0.06189299	      0.88281105	     -0.00057310	     -0.21636024	      0.00235580	     -0.00038173	     20.38412119
      2.62433379	     -0.05982799	     -0.00076692	     -0.20102066	     -0.06188999	      0.88281058	     -0.00057237	     -0.21636008	      0.00237539	     -0.00036076	     20.25942272
      2.62560476	     -0.05981904	     -0.00077055	     -0.20101179	     -0.06188695	      0.88281014	     -0.00057165	     -0.21635955	      0.00239440	     -0.00033953	     20.29212119
      2.62726218	     -0.05980496	     -0.00077381	     -0.20099785	     -0.06188297	      0.88280960	     -0.00057069	     -0.21635830	      0.00241880	     -0.00031140	     20.23892463
      2.62891960	     -0.05978854	     -0.00077916	     -0.20098151	     -0.06187894	      0.88280911	     -0.00056974	     -0.21635645	      0.00244231	     -0.00028295	     20.35482383
      2.63014795	     -0.05977464	     -0.00078051	     -0.20096774	     -0.06187593	      0.88280877	     -0.00056903	     -0.21635469	      0.00245956	     -0.00026162	     20.23315673
      2.63137630	     -0.05975954	     -0.00078375	     -0.20095271	     -0.06187289	      0.88280846	     -0.00056832	     -0.21635260	      0.00247622	     -0.00024024	     20.26459320
      2.63311120	     -0.05973590	     -0.00078703	     -0.20092920	     -0.06186858	      0.88280807	     -0.00056732	     -0.21634912	      0.00249917	     -0.00020990	     20.22719923
      2.63459950	     -0.05971372	     -0.00079107	     -0.20090710	     -0.06186485	      0.88280778	     -0.00056646	     -0.21634563	      0.00251804	     -0.00018390	     20.29275848
      2.63608779	     -0.05968964	     -0.00079298	     -0.20088314	     -0.06186108	      0.88280753	     -0.00056560	     -0.21634169	      0.00253646	     -0.00015786	     20.21486436
      2.63757608	     -0.05966409	     -0.00079734	     -0.20085765	     -0.06185730	      0.88280731	     -0.00056475	     -0.21633731	      0.00255392	     -0.00013197	     20.32126626
      2.63906437	     -0.05963678	     -0.00079849	     -0.20083047	     -0.06185348	      0.88280713	     -0.00056389	     -0.21633250	      0.00257098	     -0.00010612	     20.20152915
      2.64035262	     -0.05961206	     -0.00080243	     -0.20080579	     -0.06185016	      0.88280701	     -0.00056315	     -0.21632801	      0.00258482	     -0.00008398	     20.30102805
      2.64164087	     -0.05958603	     -0.00080414	     -0.20077984	     -0.06184682	      0.88280692	     -0.00056241	     -0.21632321	      0.00259829	     -0.00006191	     20.25131716
      2.64323919	     -0.05955223	     -0.00080776	     -0.20074611	     -0.06184266	      0.88280684	     -0.00056150	     -0.21631683	      0.00261399	     -0.00003480	     20.30853952
      2.64483752	     -0.05951661	     -0.00080930	     -0.20071059	     -0.06183847	      0.88280680	     -0.00056059	     -0.21630999	      0.00262889	     -0.00000788	     20.22574019
      2.64612615	     -0.05948700	     -0.00081300	     -0.20068100	     -0.06183507	      0.88280681	     -0.00055986	     -0.21630415	      0.00263991	      0.00001358	     20.32034863
      2.64741478	     -0.05945631	     -0.00081467	     -0.20065038	     -0.06183166	      0.88280684	     -0.00055913	     -0.21629803	      0.00265044	      0.00003490	     20.27919430
      2.64903728	     -0.05941650	     -0.00081831	     -0.20061060	     -0.06182735	      0.88280692	     -0.00055822	     -0.21628993	      0.00266255	      0.00006138	     20.34475680
      2.65065978	     -0.05937511	     -0.00081974	     -0.20056928	     -0.06182302	      0.88280704	     -0.00055731	     -0.21628141	      0.00267374	      0.00008748	     20.26640634
      2.65189474	     -0.05934283	     -0.00082343	     -0.20053700	     -0.06181972	      0.88280716	     -0.00055663	     -0.21627464	      0.00268124	      0.00010693	     20.37110212
      2.65312971	     -0.05930951	     -0.00082515	     -0.20050370	     -0.06181640	      0.88280730	     -0.00055596	     -0.21626762	      0.00268826	      0.00012613	     20.35174916
      2.65482845	     -0.05926239	     -0.00082880	     -0.20045659	     -0.06181183	      0.88280754	     -0.00055503	     -0.21625758	      0.00269668	      0.00015196	     20.42155335
      2.65652719	     -0.05921345	     -0.00083025	     -0.20040770	     -0.06180724	      0.88280782	     -0.00055412	     -0.21624708	      0.00270397	      0.00017721	     20.36153730
      2.65770599	     -0.05917879	     -0.00083387	     -0.20037299	     -0.06180405	      0.88280804	     -0.00055349	     -0.21623953	      0.00270800	      0.00019427	     20.47175572
      2.65888478	     -0.05914318	     -0.00083556	     -0.20033739	     -0.06180086	      0.88280828	     -0.00055287	     -0.21623177	      0.00271155	      0.00021105	     20.47156993
      2.66069637	     -0.05908715	     -0.00083918	     -0.20028133	     -0.06179594	      0.88280868	     -0.00055192	     -0.21621941	      0.00271562	      0.00023619	     20.54700165
      2.66218680	     -0.05903981	     -0.00084093	     -0.20023398	     -0.06179189	      0.88280905	     -0.00055116	     -0.21620886	      0.00271788	      0.00025632	     20.53272144
      2.66367723	     -0.05899153	     -0.00084446	     -0.20018565	     -0.06178784	      0.88280945	     -0.00055040	     -0.21619799	      0.00271886	      0.00027589	     20.64587118
      2.66516766	     -0.05894202	     -0.00084540	     -0.20013613	     -0.06178379	      0.88280987	     -0.00054965	     -0.21618678	      0.00271897	      0.00029503	     20.60150180
      2.66650474	     -0.05889725	     -0.00084890	     -0.20009128	     -0.06178015	      0.88281028	     -0.00054899	     -0.21617646	      0.00271790	      0.00031167	     20.72550484
      2.66784181	     -0.05885193	     -0.00085010	     -0.20004593	     -0.06177652	      0.88281070	     -0.00054834	     -0.21616590	      0.00271615	      0.00032796	     20.71007296
      2.66917889	     -0.05880662	     -0.00085279	     -0.20000055	     -0.06177289	      0.88281115	     -0.00054769	     -0.21615512	      0.00271338	      0.00034373	     20.79340623
      2.67086181	     -0.05874956	     -0.00085446	     -0.19994343	     -0.06176833	      0.88281175	     -0.00054690	     -0.21614128	      0.00270881	      0.00036294	     20.80151264
      2.67221282	     -0.05870418	     -0.00085770	     -0.19989795	     -0.06176467	      0.88281225	     -0.00054627	     -0.21612999	      0.00270399	      0.00037770	     20.92258997
      2.67356383	     -0.05865885	     -0.00085885	     -0.19985256	     -0.06176102	      0.88281277	     -0.00054565	     -0.21611855	      0.00269847	      0.00039197	     20.91986269
      2.67491484	     -0.05861405	     -0.00086142	     -0.19980767	     -0.06175738	      0.88281331	     -0.00054504	     -0.21610699	      0.00269198	      0.00040562	     21.01088202
      2.67659104	     -0.05855896	     -0.00086277	     -0.19975248	     -0.06175287	      0.88281400	     -0.00054430	     -0.21609252	      0.00268294	      0.00042173	     21.02429692
      2.67791681	     -0.05851619	     -0.00086578	     -0.19970959	     -0.06174932	      0.88281457	     -0.00054372	     -0.21608100	      0.00267476	      0.00043368	     21.15239552
      2.67924257	     -0.05847375	     -0.00086672	     -0.19966707	     -0.06174578	      0.88281515	     -0.00054316	     -0.21606943	      0.00266602	      0.00044498	     21.16076288
      2.68056833	     -0.05843211	     -0.00086890	     -0.19962532	     -0.06174225	      0.88281575	     -0.00054260	     -0.21605783	      0.00265648	      0.00045551	     21.25226548
      2.68231371	     -0.05837825	     -0.00087010	     -0.19957133	     -0.06173763	      0.88281655	     -0.00054189	     -0.21604254	      0.00264302	      0.00046823	     21.28302535
      2.68362588	     -0.05833883	     -0.00087280	     -0.19953177	     -0.06173417	      0.88281717	     -0.00054137	     -0.21603106	      0.00263203	      0.00047681	     21.41605239
      2.68493805	     -0.05829991	     -0.00087358	     -0.19949276	     -0.06173072	      0.88281780	     -0.00054085	     -0.21601960	      0.00262060	      0.00048463	     21.43404278
      2.68653153	     -0.05825399	     -0.00087620	     -0.19944667	     -0.06172656	      0.88281858	     -0.00054025	     -0.21600572	      0.00260583	      0.00049298	     21.57226287
      2.68795158	     -0.05821373	     -0.00087650	     -0.19940631	     -0.06172287	      0.88281929	     -0.00053972	     -0.21599343	      0.00259216	      0.00049944	     21.57118924
      2.68937164	     -0.05817478	     -0.00087915	     -0.19936719	     -0.06171920	      0.88282000	     -0.00053921	     -0.21598120	      0.00257771	      0.00050483	     21.72433281
      2.69079169	     -0.05813628	     -0.00087919	     -0.19932859	     -0.06171555	      0.88282072	     -0.00053871	     -0.21596905	      0.00256290	      0.00050929	     21.71971065
      2.69221175	     -0.05809902	     -0.00088178	     -0.19929115	     -0.06171192	      0.88282145	     -0.00053822	     -0.21595699	      0.00254736	      0.00051268	     21.88364630
      2.69363180	     -0.05806219	     -0.00088154	     -0.19925422	     -0.06170831	      0.88282218	     -0.00053775	     -0.21594502	      0.00253155	      0.00051517	     21.87404218
      2.69505185	     -0.05802684	     -0.00088408	     -0.19921870	     -0.06170473	      0.88282291	     -0.00053729	     -0.21593314	      0.00251505	      0.00051661	     22.04922962
      2.69647191	     -0.05799184	     -0.00088352	     -0.19918359	     -0.06170117	      0.88282364	     -0.00053684	     -0.21592136	      0.00249835	      0.00051720	     22.03178988
      2.69789196	     -0.05795826	     -0.00088610	     -0.19914982	     -0.06169763	      0.88282438	     -0.00053641	     -0.21590968	      0.00248098	      0.00051680	     22.21951905
      2.69931202	     -0.05792492	     -0.00088521	     -0.19911637	     -0.06169412	      0.88282511	     -0.00053600	     -0.21589811	      0.00246348	      0.00051562	     22.19146472
      2.70073207	     -0.05789311	     -0.00088786	     -0.19908437	     -0.06169064	      0.88282584	     -0.00053560	     -0.21588665	      0.00244532	      0.00051354	     22.39365876
      2.70215212	     -0.05786139	     -0.00088661	     -0.19905255	     -0.06168718	      0.88282657	     -0.00053521	     -0.21587530	      0.00242708	      0.00051080	     22.35177419
      2.70341923	     -0.05783444	     -0.00088873	     -0.19902543	     -0.06168411	      0.88282722	     -0.00053488	     -0.21586528	      0.00241027	      0.00050767	     22.51273482
      2.70468633	     -0.05780761	     -0.00088850	     -0.19899849	     -0.06168107	      0.88282786	     -0.00053457	     -0.21585535	      0.00239336	      0.00050409	     22.53518475
      2.70623542	     -0.05777587	     -0.00088984	     -0.19896657	     -0.06167738	      0.88282863	     -0.00053419	     -0.21584335	      0.00237222	      0.00049903	     22.67360267
      2.70778452	     -0.05774479	     -0.00088900	     -0.19893536	     -0.06167372	      0.88282940	     -0.00053384	     -0.21583151	      0.00235087	      0.00049340	     22.68402528
      2.70907039	     -0.05772028	     -0.00089073	     -0.19891068	     -0.06167071	      0.88283003	     -0.00053356	     -0.21582180	      0.00233272	      0.00048821	     22.83810303
      2.71035626	     -0.05769588	     -0.00089025	     -0.19888616	     -0.06166772	      0.88283066	     -0.00053330	     -0.21581221	      0.00231451	      0.00048271	     22.86152473
      2.71191287	     -0.05766756	     -0.00089135	     -0.19885765	     -0.06166413	      0.88283140	     -0.00053299	     -0.21580074	      0.00229208	      0.00047559	     23.00448723
      2.71346948	     -0.05763951	     -0.00089000	     -0.19882947	     -0.06166058	      0.88283214	     -0.00053270	     -0.21578944	      0.00226954	      0.00046813	     23.00396436
      2.71470527	     -0.05761855	     -0.00089160	     -0.19880835	     -0.06165779	      0.88283271	     -0.00053249	     -0.21578057	      0.00225128	      0.00046191	     23.15492423
      2.71594105	     -0.05759759	     -0.00089105	     -0.19878727	     -0.06165502	      0.88283328	     -0.00053229	     -0.21577180	      0.00223303	      0.00045558	     23.18186770
      2.71755960	     -0.05757139	     -0.00089174	     -0.19876088	     -0.06165142	      0.88283401	     -0.00053205	     -0.21576046	      0.00220883	      0.00044707	     23.31277700
      2.71917815	     -0.05754541	     -0.00089007	     -0.19873477	     -0.06164787	      0.88283473	     -0.00053182	     -0.21574930	      0.00218455	      0.00043845	     23.31164384
      2.72037037	     -0.05752760	     -0.00089150	     -0.19871680	     -0.06164528	      0.88283525	     -0.00053167	     -0.21574119	      0.00216635	      0.00043198	     23.45444960
      2.72156259	     -0.05750957	     -0.00089083	     -0.19869866	     -0.06164270	      0.88283576	     -0.00053153	     -0.21573317	      0.00214820	      0.00042554	     23.48268199
      2.72325951	     -0.05748498	     -0.00089105	     -0.19867388	     -0.06163908	      0.88283647	     -0.00053135	     -0.21572190	      0.00212213	      0.00041635	     23.60245687
      2.72470989	     -0.05746413	     -0.00088975	     -0.19865289	     -0.06163602	      0.88283707	     -0.00053121	     -0.21571241	      0.00209983	      0.00040858	     23.61707656
      2.72616026	     -0.05744460	     -0.00089057	     -0.19863318	     -0.06163299	      0.88283766	     -0.00053109	     -0.21570305	      0.00207730	      0.00040084	     23.75973510
      2.72761063	     -0.05742469	     -0.00088862	     -0.19861316	     -0.06162999	      0.88283823	     -0.00053098	     -0.21569381	      0.00205484	      0.00039328	     23.73874730
      2.72906101	     -0.05740660	     -0.00089006	     -0.19859488	     -0.06162703	      0.88283880	     -0.00053089	     -0.21568468	      0.00203206	      0.00038578	     23.92348148
      2.73031207	     -0.05739021	     -0.00088801	     -0.19857840	     -0.06162450	      0.88283928	     -0.00053083	     -0.21567692	      0.00201254	      0.00037951	     23.87478297
      2.73156314	     -0.05737511	     -0.00088827	     -0.19856314	     -0.06162199	      0.88283975	     -0.00053077	     -0.21566923	      0.00199280	      0.00037331	     23.97147701
      2.73312417	     -0.05735614	     -0.00088684	     -0.19854402	     -0.06161890	      0.88284032	     -0.00053072	     -0.21565976	      0.00196819	      0.00036578	     23.99640948
      2.73468520	     -0.05733878	     -0.00088760	     -0.19852648	     -0.06161585	      0.88284089	     -0.00053069	     -0.21565042	      0.00194338	      0.00035838	     24.15563127
      2.73593787	     -0.05732420	     -0.00088547	     -0.19851180	     -0.06161343	      0.88284133	     -0.00053068	     -0.21564303	      0.00192359	      0.00035262	     24.11238591
      2.73719053	     -0.05731101	     -0.00088553	     -0.19849846	     -0.06161103	      0.88284177	     -0.00053068	     -0.21563571	      0.00190366	      0.00034692	     24.20101463
      2.73877574	     -0.05729409	     -0.00088385	     -0.19848139	     -0.06160803	      0.88284232	     -0.00053069	     -0.21562658	      0.00187853	      0.00033988	     24.22093255
      2.74036094	     -0.05727882	     -0.00088455	     -0.19846592	     -0.06160507	      0.88284285	     -0.00053072	     -0.21561758	      0.00185319	      0.00033294	     24.38609617
      2.74156224	     -0.05726613	     -0.00088209	     -0.19845315	     -0.06160286	      0.88284325	     -0.00053076	     -0.21561086	      0.00183412	      0.00032784	     24.32697798
      2.74276354	     -0.05725473	     -0.00088176	     -0.19844161	     -0.06160067	      0.88284364	     -0.00053080	     -0.21560420	      0.00181490	      0.00032278	     24.39792269
      2.74442480	     -0.05723865	     -0.00087975	     -0.19842538	     -0.06159767	      0.88284417	     -0.00053088	     -0.21559510	      0.00178834	      0.00031594	     24.42124150
      2.74608605	     -0.05722445	     -0.00088005	     -0.19841097	     -0.06159473	      0.88284469	     -0.00053098	     -0.21558613	      0.00176157	      0.00030919	     24.58477811
      2.74723433	     -0.05721346	     -0.00087721	     -0.19839991	     -0.06159271	      0.88284504	     -0.00053105	     -0.21558002	      0.00174317	      0.00030466	     24.51087679
      2.74838260	     -0.05720399	     -0.00087651	     -0.19839032	     -0.06159072	      0.88284539	     -0.00053114	     -0.21557397	      0.00172462	      0.00030013	     24.56323380
      2.75015606	     -0.05718970	     -0.00087431	     -0.19837586	     -0.06158769	      0.88284591	     -0.00053128	     -0.21556480	      0.00169598	      0.00029320	     24.58552379
      2.75161469	     -0.05718004	     -0.00087375	     -0.19836604	     -0.06158523	      0.88284634	     -0.00053142	     -0.21555742	      0.00167233	      0.00028746	     24.66518789
      2.75307332	     -0.05717012	     -0.00087095	     -0.19835601	     -0.06158281	      0.88284675	     -0.00053156	     -0.21555021	      0.00164879	      0.00028165	     24.64062574
      2.75453195	     -0.05716315	     -0.00087098	     -0.19834885	     -0.06158042	      0.88284716	     -0.00053172	     -0.21554318	      0.00162516	      0.00027563	     24.75781264
      2.75583395	     -0.05715590	     -0.00086787	     -0.19834151	     -0.06157832	      0.88284751	     -0.00053186	     -0.21553707	      0.00160429	      0.00027010	     24.70456171
      2.75713596	     -0.05715116	     -0.00086731	     -0.19833663	     -0.06157625	      0.88284786	     -0.00053202	     -0.21553111	      0.00158340	      0.00026429	     24.77821947
      2.75843797	     -0.05714666	     -0.00086504	     -0.19833202	     -0.06157420	      0.88284820	     -0.00053219	     -0.21552532	      0.00156271	      0.00025821	     24.77008908
      2.76010525	     -0.05714481	     -0.00086408	     -0.19832999	     -0.06157161	      0.88284863	     -0.00053241	     -0.21551819	      0.00153636	      0.00024986	     24.85314494
      2.76142821	     -0.05714408	     -0.00086106	     -0.19832916	     -0.06156960	      0.88284895	     -0.00053260	     -0.21551282	      0.00151577	      0.00024273	     24.80491340
      2.76275118	     -0.05714699	     -0.00086035	     -0.19833193	     -0.06156760	      0.88284927	     -0.00053279	     -0.21550771	      0.00149530	      0.00023496	     24.86891891
      2.76407414	     -0.05715073	     -0.00085788	     -0.19833557	     -0.06156564	      0.88284957	     -0.00053299	     -0.21550291	      0.00147522	      0.00022648	     24.85407832
      2.76572804	     -0.05715987	     -0.00085678	     -0.19834455	     -0.06156322	      0.88284994	     -0.00053325	     -0.21549735	      0.00145056	      0.00021466	     24.93646232
      2.76702947	     -0.05716749	     -0.00085345	     -0.19835210	     -0.06156134	      0.88285021	     -0.00053347	     -0.21549338	      0.00143175	      0.00020435	     24.88216362
      2.76833091	     -0.05717846	     -0.00085238	     -0.19836295	     -0.06155949	      0.88285047	     -0.00053368	     -0.21548974	      0.00141330	      0.00019302	     24.93982708
      2.76963234	     -0.05718977	     -0.00084969	     -0.19837419	     -0.06155766	      0.88285071	     -0.00053391	     -0.21548646	      0.00139545	      0.00018067	     24.92677266
      2.77135619	     -0.05720873	     -0.00084783	     -0.19839302	     -0.06155528	      0.88285101	     -0.00053422	     -0.21548265	      0.00137264	      0.00016264	     25.00340194
      2.77265076	     -0.05722271	     -0.00084409	     -0.19840697	     -0.06155351	      0.88285121	     -0.00053445	     -0.21548022	      0.00135634	      0.00014790	     24.94363996
      2.77394533	     -0.05723930	     -0.00084252	     -0.19842347	     -0.06155177	      0.88285139	     -0.00053469	     -0.21547811	      0.00134059	      0.00013207	     24.99374912
      2.77551450	     -0.05725907	     -0.00083844	     -0.19844320	     -0.06154968	      0.88285158	     -0.00053499	     -0.21547600	      0.00132248	      0.00011155	     24.95734189
      2.77691800	     -0.05727999	     -0.00083707	     -0.19846404	     -0.06154783	      0.88285173	     -0.00053526	     -0.21547451	      0.00130700	      0.00009196	     25.02928388
      2.77832150	     -0.05729972	     -0.00083267	     -0.19848377	     -0.06154601	      0.88285184	     -0.00053554	     -0.21547339	      0.00129245	      0.00007132	     24.95665945
      2.77972500	     -0.05732299	     -0.00083114	     -0.19850698	     -0.06154420	      0.88285192	     -0.00053582	     -0.21547262	      0.00127858	      0.00004960	     25.02406697
      2.78112850	     -0.05734507	     -0.00082633	     -0.19852908	     -0.06154242	      0.88285198	     -0.00053611	     -0.21547222	      0.00126573	      0.00002690	     24.93528710
      2.78253199	     -0.05737092	     -0.00082471	     -0.19855489	     -0.06154065	      0.88285200	     -0.00053640	     -0.21547215	      0.00125365	      0.00000320	     25.00485471
      2.78393549	     -0.05739528	     -0.00081973	     -0.19857929	     -0.06153890	      0.88285199	     -0.00053669	     -0.21547243	      0.00124271	     -0.00002133	     24.90887311
      2.78533899	     -0.05742331	     -0.00081828	     -0.19860729	     -0.06153716	      0.88285194	     -0.00053699	     -0.21547304	      0.00123261	     -0.00004667	     24.98338869
      2.78674249	     -0.05744939	     -0.00081331	     -0.19863343	     -0.06153544	      0.88285186	     -0.00053728	     -0.21547397	      0.00122369	     -0.00007254	     24.87922494
      2.78814599	     -0.05747897	     -0.00081201	     -0.19866299	     -0.06153373	      0.88285174	     -0.00053759	     -0.21547519	      0.00121558	     -0.00009891	     24.94999564
      2.78954949	     -0.05750614	     -0.00080690	     -0.19869024	     -0.06153203	      0.88285158	     -0.00053789	     -0.21547669	      0.00120861	     -0.00012550	     24.83128022
      2.79095299	     -0.05753662	     -0.00080549	     -0.19872073	     -0.06153033	      0.88285138	     -0.00053820	     -0.21547843	      0.00120242	     -0.00015228	     24.89530459
      2.79235648	     -0.05756456	     -0.00080010	     -0.19874877	     -0.06152865	      0.88285115	     -0.00053851	     -0.21548043	      0.00119736	     -0.00017901	     24.76441655
      2.79375998	     -0.05759575	     -0.00079857	     -0.19877998	     -0.06152697	      0.88285088	     -0.00053882	     -0.21548262	      0.00119307	     -0.00020569	     24.82734323
      2.79516348	     -0.05762416	     -0.00079298	     -0.19880852	     -0.06152530	      0.88285057	     -0.00053913	     -0.21548503	      0.00118993	     -0.00023208	     24.68994081
      2.79656698	     -0.05765587	     -0.00079138	     -0.19884027	     -0.06152363	      0.88285023	     -0.00053944	     -0.21548761	      0.00118750	     -0.00025816	     24.75126949
      2.79797048	     -0.05768520	     -0.00078572	     -0.19886975	     -0.06152197	      0.88284985	     -0.00053975	     -0.21549039	      0.00118620	     -0.00028373	     24.60261283
      2.79937398	     -0.05771806	     -0.00078409	     -0.19890266	     -0.06152030	      0.88284943	     -0.00054006	     -0.21549333	      0.00118560	     -0.00030880	     24.66273531
      2.80077747	     -0.05774837	     -0.00077846	     -0.19893312	     -0.06151864	      0.88284898	     -0.00054037	     -0.21549647	      0.00118612	     -0.00033318	     24.50767530
      2.80218097	     -0.05778164	     -0.00077696	     -0.19896646	     -0.06151697	      0.88284850	     -0.00054068	     -0.21549979	      0.00118731	     -0.00035688	     24.56839606
      2.80358447	     -0.05781241	     -0.00077137	     -0.19899741	     -0.06151531	      0.88284798	     -0.00054099	     -0.21550330	      0.00118957	     -0.00037968	     24.40648656
      2.80498797	     -0.05784644	     -0.00076978	     -0.19903152	     -0.06151363	      0.88284743	     -0.00054130	     -0.21550698	      0.00119244	     -0.00040167	     24.46338631
      2.80639147	     -0.05787870	     -0.00076422	     -0.19906397	     -0.06151196	      0.88284685	     -0.00054160	     -0.21551086	      0.00119635	     -0.00042267	     24.29263734
      2.80779497	     -0.05791354	     -0.00076256	     -0.19909890	     -0.06151028	      0.88284625	     -0.00054191	     -0.21551492	      0.00120086	     -0.00044278	     24.35131336
      2.80919847	     -0.05794582	     -0.00075692	     -0.19913138	     -0.06150859	      0.88284561	     -0.00054220	     -0.21551916	      0.00120645	     -0.00046183	     24.17708081
      2.81060196	     -0.05798003	     -0.00075498	     -0.19916571	     -0.06150689	      0.88284495	     -0.00054250	     -0.21552354	      0.00121262	     -0.00047993	     24.23307269
      2.81200546	     -0.05801185	     -0.00074923	     -0.19919775	     -0.06150518	      0.88284427	     -0.00054279	     -0.21552806	      0.00121982	     -0.00049692	     24.05551778
      2.81340896	     -0.05804527	     -0.00074713	     -0.19923130	     -0.06150346	      0.88284356	     -0.00054308	     -0.21553269	      0.00122757	     -0.00051294	     24.11461365
      2.81481246	     -0.05807616	     -0.00074147	     -0.19926242	     -0.06150174	      0.88284283	     -0.00054336	     -0.21553742	      0.00123633	     -0.00052779	     23.94033030
      2.81621596	     -0.05810825	     -0.00073934	     -0.19929466	     -0.06149999	      0.88284208	     -0.00054364	     -0.21554222	      0.00124557	     -0.00054158	     23.99877024
      2.81761946	     -0.05813855	     -0.00073382	     -0.19932521	     -0.06149824	      0.88284131	     -0.00054391	     -0.21554709	      0.00125571	     -0.00055415	     23.82043866
      2.81902295	     -0.05817005	     -0.00073153	     -0.19935687	     -0.06149647	      0.88284052	     -0.00054418	     -0.21555201	      0.00126623	     -0.00056563	     23.87124780
      2.82042645	     -0.05819943	     -0.00072600	     -0.19938649	     -0.06149468	      0.88283972	     -0.00054444	     -0.21555699	      0.00127758	     -0.00057592	     23.69628117
      2.82182995	     -0.05822974	     -0.00072357	     -0.19941699	     -0.06149288	      0.88283890	     -0.00054470	     -0.21556200	      0.00128933	     -0.00058520	     23.74643365
      2.82323345	     -0.05825829	     -0.00071817	     -0.19944578	     -0.06149106	      0.88283808	     -0.00054495	     -0.21556703	      0.00130191	     -0.00059338	     23.57818315
      2.82463695	     -0.05828735	     -0.00071564	     -0.19947503	     -0.06148923	      0.88283724	     -0.00054520	     -0.21557207	      0.00131485	     -0.00060060	     23.62518281
      2.82604045	     -0.05831472	     -0.00071040	     -0.19950266	     -0.06148737	      0.88283639	     -0.00054543	     -0.21557712	      0.00132854	     -0.00060678	     23.46186053
      2.82744395	     -0.05834287	     -0.00070794	     -0.19953101	     -0.06148550	      0.88283554	     -0.00054566	     -0.21558216	      0.00134253	     -0.00061205	     23.50487359
      2.82884744	     -0.05837030	     -0.00070308	     -0.19955869	     -0.06148360	      0.88283467	     -0.00054589	     -0.21558721	      0.00135723	     -0.00061639	     23.34992951
      2.83025094	     -0.05839870	     -0.00070072	     -0.19958728	     -0.06148169	      0.88283381	     -0.00054610	     -0.21559228	      0.00137219	     -0.00061998	     23.38756884
      2.83165444	     -0.05842622	     -0.00069609	     -0.19961506	     -0.06147975	      0.88283293	     -0.00054631	     -0.21559738	      0.00138782	     -0.00062281	     23.24480011
      2.83305794	     -0.05845411	     -0.00069373	     -0.19964316	     -0.06147779	      0.88283206	     -0.00054651	     -0.21560249	      0.00140376	     -0.00062506	     23.28464319
      2.83446144	     -0.05848120	     -0.00068933	     -0.19967050	     -0.06147581	      0.88283118	     -0.00054670	     -0.21560760	      0.00142034	     -0.00062669	     23.15532329
      2.83586494	     -0.05850824	     -0.00068693	     -0.19969775	     -0.06147381	      0.88283030	     -0.00054689	     -0.21561271	      0.00143721	     -0.00062787	     23.19123168
      2.83726843	     -0.05853392	     -0.00068257	     -0.19972369	     -0.06147178	      0.88282942	     -0.00054706	     -0.21561780	      0.00145468	     -0.00062852	     23.07153498
      2.83867193	     -0.05855860	     -0.00067996	     -0.19974860	     -0.06146972	      0.88282854	     -0.00054722	     -0.21562283	      0.00147242	     -0.00062879	     23.10616972
      2.84007543	     -0.05858177	     -0.00067570	     -0.19977203	     -0.06146764	      0.88282765	     -0.00054738	     -0.21562776	      0.00149073	     -0.00062859	     22.99965253
      2.84147893	     -0.05860436	     -0.00067313	     -0.19979485	     -0.06146554	      0.88282677	     -0.00054752	     -0.21563259	      0.00150926	     -0.00062803	     23.02888292
      2.84288243	     -0.05862547	     -0.00066911	     -0.19981623	     -0.06146341	      0.88282589	     -0.00054765	     -0.21563729	      0.00152826	     -0.00062704	     22.93076770
      2.84428593	     -0.05864596	     -0.00066666	     -0.19983695	     -0.06146125	      0.88282501	     -0.00054778	     -0.21564186	      0.00154744	     -0.00062572	     22.95818973
      2.84568943	     -0.05866511	     -0.00066304	     -0.19985636	     -0.06145906	      0.88282413	     -0.00054789	     -0.21564629	      0.00156701	     -0.00062402	     22.87420998
      2.84738584	     -0.05868622	     -0.00066088	     -0.19987773	     -0.06145638	      0.88282308	     -0.00054802	     -0.21565140	      0.00159080	     -0.00062154	     22.96769978
      2.84863067	     -0.05869981	     -0.00065720	     -0.19989156	     -0.06145439	      0.88282231	     -0.00054810	     -0.21565495	      0.00160867	     -0.00061932	     22.82561857
      2.84987551	     -0.05871247	     -0.00065563	     -0.19990442	     -0.06145238	      0.88282154	     -0.00054817	     -0.21565832	      0.00162648	     -0.00061680	     22.86165020
      2.85155068	     -0.05872726	     -0.00065245	     -0.19991949	     -0.06144963	      0.88282051	     -0.00054825	     -0.21566254	      0.00165075	     -0.00061277	     22.79855912
      2.85304817	     -0.05873880	     -0.00065147	     -0.19993123	     -0.06144715	      0.88281959	     -0.00054832	     -0.21566598	      0.00167239	     -0.00060855	     22.88281866
      2.85454565	     -0.05874839	     -0.00064803	     -0.19994109	     -0.06144463	      0.88281868	     -0.00054837	     -0.21566910	      0.00169434	     -0.00060361	     22.75148252
      2.85584260	     -0.05875585	     -0.00064804	     -0.19994871	     -0.06144242	      0.88281790	     -0.00054840	     -0.21567152	      0.00171310	     -0.00059884	     22.85828183
      2.85713955	     -0.05876209	     -0.00064607	     -0.19995514	     -0.06144018	      0.88281713	     -0.00054843	     -0.21567369	      0.00173206	     -0.00059345	     22.79385689
      2.85869868	     -0.05876857	     -0.00064564	     -0.19996182	     -0.06143746	      0.88281621	     -0.00054844	     -0.21567596	      0.00175460	     -0.00058624	     22.86428084
      2.86025782	     -0.05877355	     -0.00064328	     -0.19996703	     -0.06143471	      0.88281530	     -0.00054845	     -0.21567786	      0.00177721	     -0.00057811	     22.77270991
      2.86154201	     -0.05877692	     -0.00064400	     -0.19997054	     -0.06143242	      0.88281457	     -0.00054844	     -0.21567915	      0.00179541	     -0.00057085	     22.88344240
      2.86282620	     -0.05877918	     -0.00064278	     -0.19997297	     -0.06143010	      0.88281384	     -0.00054842	     -0.21568019	      0.00181363	     -0.00056297	     22.84350341
      2.86441606	     -0.05878057	     -0.00064301	     -0.19997453	     -0.06142720	      0.88281295	     -0.00054838	     -0.21568113	      0.00183577	     -0.00055253	     22.92749434
      2.86600593	     -0.05877991	     -0.00064114	     -0.19997408	     -0.06142426	      0.88281208	     -0.00054833	     -0.21568165	      0.00185784	     -0.00054125	     22.85771749
      2.86724921	     -0.05877828	     -0.00064231	     -0.19997256	     -0.06142194	      0.88281141	     -0.00054828	     -0.21568177	      0.00187463	     -0.00053199	     22.98088146
      2.86849250	     -0.05877537	     -0.00064155	     -0.19996980	     -0.06141960	      0.88281076	     -0.00054822	     -0.21568163	      0.00189143	     -0.00052223	     22.96793908
      2.87014289	     -0.05876985	     -0.00064200	     -0.19996443	     -0.06141646	      0.88280991	     -0.00054813	     -0.21568104	      0.00191328	     -0.00050865	     23.06330265
      2.87179329	     -0.05876215	     -0.00064039	     -0.19995693	     -0.06141329	      0.88280908	     -0.00054801	     -0.21567999	      0.00193493	     -0.00049429	     23.01558670
      2.87298848	     -0.05875553	     -0.00064186	     -0.19995039	     -0.06141096	      0.88280850	     -0.00054792	     -0.21567894	      0.00195007	     -0.00048353	     23.15066828
      2.87418368	     -0.05874782	     -0.00064147	     -0.19994280	     -0.06140862	      0.88280792	     -0.00054782	     -0.21567764	      0.00196516	     -0.00047238	     23.15837146
      2.87592358	     -0.05873497	     -0.00064210	     -0.19993009	     -0.06140519	      0.88280712	     -0.00054766	     -0.21567534	      0.00198657	     -0.00045562	     23.26312922
      2.87739585	     -0.05872256	     -0.00064145	     -0.19991782	     -0.06140225	      0.88280646	     -0.00054751	     -0.21567301	      0.00200439	     -0.00044091	     23.25980530
      2.87886812	     -0.05870890	     -0.00064281	     -0.19990425	     -0.06139928	      0.88280582	     -0.00054734	     -0.21567035	      0.00202160	     -0.00042586	     23.41114696
      2.88034039	     -0.05869375	     -0.00064172	     -0.19988924	     -0.06139630	      0.88280520	     -0.00054716	     -0.21566737	      0.00203863	     -0.00041038	     23.37435287
      2.88181266	     -0.05867733	     -0.00064389	     -0.19987288	     -0.06139328	      0.88280461	     -0.00054697	     -0.21566406	      0.00205490	     -0.00039469	     23.59399893
      2.88306733	     -0.05866207	     -0.00064274	     -0.19985774	     -0.06139070	      0.88280412	     -0.00054680	     -0.21566099	      0.00206869	     -0.00038103	     23.53302465
      2.88432199	     -0.05864595	     -0.00064374	     -0.19984169	     -0.06138809	      0.88280365	     -0.00054661	     -0.21565769	      0.00208191	     -0.00036727	     23.64983307
      2.88591828	     -0.05862408	     -0.00064354	     -0.19981993	     -0.06138475	      0.88280308	     -0.00054636	     -0.21565318	      0.00209834	     -0.00034956	     23.68980120
      2.88751457	     -0.05860101	     -0.00064540	     -0.19979691	     -0.06138139	      0.88280254	     -0.00054610	     -0.21564831	      0.00211398	     -0.00033178	     23.89773105
      2.88876976	     -0.05858180	     -0.00064449	     -0.19977780	     -0.06137873	      0.88280213	     -0.00054588	     -0.21564425	      0.00212611	     -0.00031767	     23.85505586
      2.89002495	     -0.05856190	     -0.00064558	     -0.19975794	     -0.06137606	      0.88280174	     -0.00054565	     -0.21563998	      0.00213771	     -0.00030358	     23.97569808
      2.89164976	     -0.05853485	     -0.00064561	     -0.19973097	     -0.06137257	      0.88280126	     -0.00054534	     -0.21563415	      0.00215238	     -0.00028528	     24.02329786
      2.89327456	     -0.05850645	     -0.00064791	     -0.19970260	     -0.06136906	      0.88280081	     -0.00054501	     -0.21562798	      0.00216629	     -0.00026699	     24.25987028
      2.89447195	     -0.05848449	     -0.00064707	     -0.19968071	     -0.06136646	      0.88280050	     -0.00054476	     -0.21562322	      0.00217645	     -0.00025341	     24.20182685
      2.89566934	     -0.05846185	     -0.00064819	     -0.19965810	     -0.06136385	      0.88280021	     -0.00054451	     -0.21561828	      0.00218612	     -0.00023987	     24.31082596
      2.89738427	     -0.05842826	     -0.00064875	     -0.19962456	     -0.06136009	      0.88279981	     -0.00054412	     -0.21561087	      0.00219955	     -0.00022044	     24.37853096
      2.89884860	     -0.05839871	     -0.00065062	     -0.19959502	     -0.06135686	      0.88279950	     -0.00054378	     -0.21560426	      0.00221038	     -0.00020391	     24.54184219
      2.90031293	     -0.05836816	     -0.00065062	     -0.19956451	     -0.06135362	      0.88279921	     -0.00054343	     -0.21559739	      0.00222088	     -0.00018739	     24.55086548
      2.90177726	     -0.05833665	     -0.00065322	     -0.19953298	     -0.06135036	      0.88279895	     -0.00054307	     -0.21559025	      0.00223059	     -0.00017101	     24.76583327
      2.90324159	     -0.05830406	     -0.00065267	     -0.19950044	     -0.06134708	      0.88279871	     -0.00054269	     -0.21558286	      0.00224001	     -0.00015463	     24.72175881
      2.90448855	     -0.05827591	     -0.00065528	     -0.19947225	     -0.06134429	      0.88279853	     -0.00054236	     -0.21557635	      0.00224725	     -0.00014085	     24.90842189
      2.90573551	     -0.05824732	     -0.00065583	     -0.19944367	     -0.06134148	      0.88279836	     -0.00054203	     -0.21556968	      0.00225426	     -0.00012708	     24.93346601
      2.90732521	     -0.05821049	     -0.00065810	     -0.19940680	     -0.06133789	      0.88279817	     -0.00054159	     -0.21556093	      0.00226241	     -0.00010971	     25.08705633
      2.90891492	     -0.05817295	     -0.00065844	     -0.19936926	     -0.06133429	      0.88279801	     -0.00054114	     -0.21555193	      0.00227004	     -0.00009244	     25.08822088
      2.91016147	     -0.05814306	     -0.00066118	     -0.19933932	     -0.06133145	      0.88279791	     -0.00054078	     -0.21554470	      0.00227529	     -0.00007910	     25.26677931
      2.91140802	     -0.05811259	     -0.00066199	     -0.19930883	     -0.06132861	      0.88279782	     -0.00054041	     -0.21553732	      0.00228027	     -0.00006581	     25.29664197
      2.91302666	     -0.05807236	     -0.00066454	     -0.19926853	     -0.06132492	      0.88279772	     -0.00053993	     -0.21552751	      0.00228588	     -0.00004872	     25.45230057
      2.91464529	     -0.05803110	     -0.00066495	     -0.19922724	     -0.06132121	      0.88279766	     -0.00053943	     -0.21551745	      0.00229086	     -0.00003168	     25.44459967
      2.91583257	     -0.05800044	     -0.00066789	     -0.19919650	     -0.06131849	      0.88279763	     -0.00053906	     -0.21550991	      0.00229371	     -0.00001930	     25.61673483
      2.91701984	     -0.05796939	     -0.00066898	     -0.19916541	     -0.06131577	      0.88279761	     -0.00053868	     -0.21550223	      0.00229625	     -0.00000691	     25.65108535
      2.91873061	     -0.05792438	     -0.00067177	     -0.19912030	     -0.06131184	      0.88279762	     -0.00053813	     -0.21549094	      0.00229892	      0.00001087	     25.79446312
      2.92018662	     -0.05788593	     -0.00067294	     -0.19908178	     -0.06130849	      0.88279764	     -0.00053765	     -0.21548114	      0.00230047	      0.00002599	     25.81491848
      2.92164263	     -0.05784770	     -0.00067614	     -0.19904343	     -0.06130514	      0.88279769	     -0.00053717	     -0.21547119	      0.00230105	      0.00004101	     25.98863511
      2.92309864	     -0.05780965	     -0.00067691	     -0.19900531	     -0.06130179	      0.88279776	     -0.00053668	     -0.21546111	      0.00230107	      0.00005602	     25.96392723
      2.92455464	     -0.05777212	     -0.00068097	     -0.19896762	     -0.06129844	      0.88279786	     -0.00053618	     -0.21545092	      0.00230001	      0.00007086	     26.19595182
      2.92579072	     -0.05774036	     -0.00068142	     -0.19893580	     -0.06129560	      0.88279795	     -0.00053575	     -0.21544220	      0.00229878	      0.00008343	     26.13718574
      2.92702679	     -0.05770901	     -0.00068401	     -0.19890432	     -0.06129276	      0.88279806	     -0.00053533	     -0.21543344	      0.00229680	      0.00009582	     26.25386981
      2.92861012	     -0.05766951	     -0.00068598	     -0.19886469	     -0.06128912	      0.88279823	     -0.00053477	     -0.21542215	      0.00229361	      0.00011147	     26.29364334
      2.93019345	     -0.05763104	     -0.00069004	     -0.19882603	     -0.06128549	      0.88279841	     -0.00053421	     -0.21541084	      0.00228937	      0.00012672	     26.50035074
      2.93142815	     -0.05760164	     -0.00069086	     -0.19879654	     -0.06128267	      0.88279858	     -0.00053377	     -0.21540202	      0.00228569	      0.00013837	     26.44855872
      2.93266285	     -0.05757302	     -0.00069365	     -0.19876778	     -0.06127985	      0.88279876	     -0.00053333	     -0.21539321	      0.00228134	      0.00014967	     26.56030217
      2.93427645	     -0.05753662	     -0.00069596	     -0.19873121	     -0.06127617	      0.88279901	     -0.00053275	     -0.21538173	      0.00227503	      0.00016393	     26.59541247
      2.93589005	     -0.05750158	     -0.00070051	     -0.19869594	     -0.06127251	      0.88279928	     -0.00053216	     -0.21537032	      0.00226772	      0.00017744	     26.82115380
      2.93706484	     -0.05747647	     -0.00070128	     -0.19867073	     -0.06126985	      0.88279950	     -0.00053173	     -0.21536207	      0.00226213	      0.00018688	     26.74399604
      2.93823962	     -0.05745219	     -0.00070399	     -0.19864629	     -0.06126719	      0.88279972	     -0.00053130	     -0.21535387	      0.00225597	      0.00019585	     26.83631235
      2.93994889	     -0.05741795	     -0.00070686	     -0.19861184	     -0.06126334	      0.88280007	     -0.00053068	     -0.21534206	      0.00224639	      0.00020817	     26.87984300
      2.94139789	     -0.05738994	     -0.00071057	     -0.19858362	     -0.06126010	      0.88280038	     -0.00053015	     -0.21533216	      0.00223753	      0.00021783	     27.01988543
      2.94284689	     -0.05736271	     -0.00071237	     -0.19855622	     -0.06125686	      0.88280070	     -0.00052961	     -0.21532238	      0.00222828	      0.00022685	     26.99495539
      2.94429588	     -0.05733653	     -0.00071670	     -0.19852981	     -0.06125364	      0.88280103	     -0.00052908	     -0.21531270	      0.00221828	      0.00023509	     27.18212873
      2.94574488	     -0.05731107	     -0.00071780	     -0.19850419	     -0.06125043	      0.88280138	     -0.00052855	     -0.21530313	      0.00220804	      0.00024269	     27.09331107
      2.94696929	     -0.05729040	     -0.00072177	     -0.19848332	     -0.06124773	      0.88280168	     -0.00052810	     -0.21529515	      0.00219875	      0.00024846	     27.25759873
      2.94819370	     -0.05727022	     -0.00072363	     -0.19846297	     -0.06124505	      0.88280199	     -0.00052766	     -0.21528725	      0.00218930	      0.00025379	     27.25091373
      2.94977497	     -0.05724514	     -0.00072747	     -0.19843765	     -0.06124160	      0.88280239	     -0.00052708	     -0.21527718	      0.00217648	      0.00025988	     27.36639275
      2.95135624	     -0.05722094	     -0.00072935	     -0.19841325	     -0.06123816	      0.88280281	     -0.00052651	     -0.21526726	      0.00216330	      0.00026521	     27.31746454
      2.95258194	     -0.05720297	     -0.00073322	     -0.19839506	     -0.06123552	      0.88280314	     -0.00052607	     -0.21525967	      0.00215255	      0.00026874	     27.46659735
      2.95380764	     -0.05718545	     -0.00073517	     -0.19837737	     -0.06123289	      0.88280347	     -0.00052563	     -0.21525218	      0.00214169	      0.00027187	     27.45608023
      2.95541906	     -0.05716340	     -0.00073911	     -0.19835506	     -0.06122945	      0.88280391	     -0.00052505	     -0.21524247	      0.00212687	      0.00027527	     27.56374006
      2.95703049	     -0.05714222	     -0.00074086	     -0.19833367	     -0.06122603	      0.88280436	     -0.00052449	     -0.21523292	      0.00211179	      0.00027801	     27.49230929
      2.95819699	     -0.05712765	     -0.00074470	     -0.19831889	     -0.06122358	      0.88280468	     -0.00052408	     -0.21522611	      0.00210038	      0.00027950	     27.63445962
      2.95936348	     -0.05711346	     -0.00074663	     -0.19830453	     -0.06122113	      0.88280501	     -0.00052367	     -0.21521939	      0.00208890	      0.00028071	     27.62574937
      2.96107288	     -0.05709359	     -0.00075054	     -0.19828439	     -0.06121758	      0.88280549	     -0.00052308	     -0.21520970	      0.00207161	      0.00028193	     27.70792601
      2.96251791	     -0.05707744	     -0.00075257	     -0.19826803	     -0.06121459	      0.88280590	     -0.00052259	     -0.21520165	      0.00205675	      0.00028256	     27.66732463
      2.96396295	     -0.05706211	     -0.00075650	     -0.19825245	     -0.06121163	      0.88280631	     -0.00052211	     -0.21519374	      0.00204144	      0.00028278	     27.79002870
      2.96540799	     -0.05704728	     -0.00075788	     -0.19823743	     -0.06120869	      0.88280671	     -0.00052162	     -0.21518595	      0.00202607	      0.00028278	     27.69483504
      2.96685303	     -0.05703327	     -0.00076249	     -0.19822315	     -0.06120578	      0.88280712	     -0.00052115	     -0.21517830	      0.00201018	      0.00028243	     27.88105121
      2.96807015	     -0.05702169	     -0.00076330	     -0.19821143	     -0.06120334	      0.88280747	     -0.00052076	     -0.21517196	      0.00199685	      0.00028205	     27.75483209
      2.96928726	     -0.05701068	     -0.00076620	     -0.19820021	     -0.06120092	      0.88280781	     -0.00052037	     -0.21516570	      0.00198315	      0.00028149	     27.81843316
      2.97086807	     -0.05699694	     -0.00076853	     -0.19818625	     -0.06119780	      0.88280825	     -0.00051987	     -0.21515771	      0.00196519	      0.00028063	     27.78179624
      2.97244888	     -0.05698416	     -0.00077281	     -0.19817319	     -0.06119470	      0.88280870	     -0.00051938	     -0.21514987	      0.00194675	      0.00027956	     27.91903314
      2.97366857	     -0.05697467	     -0.00077371	     -0.19816353	     -0.06119234	      0.88280904	     -0.00051901	     -0.21514393	      0.00193250	      0.00027874	     27.79748742
      2.97488827	     -0.05696577	     -0.00077653	     -0.19815444	     -0.06118999	      0.88280938	     -0.00051864	     -0.21513808	      0.00191791	      0.00027781	     27.84876663
      2.97649954	     -0.05695461	     -0.00077878	     -0.19814303	     -0.06118692	      0.88280982	     -0.00051817	     -0.21513049	      0.00189849	      0.00027657	     27.80134350
      2.97811081	     -0.05694440	     -0.00078315	     -0.19813254	     -0.06118387	      0.88281027	     -0.00051771	     -0.21512306	      0.00187861	      0.00027521	     27.95000485
      2.97927111	     -0.05693732	     -0.00078369	     -0.19812532	     -0.06118170	      0.88281059	     -0.00051738	     -0.21511781	      0.00186434	      0.00027426	     27.80506150
      2.98043141	     -0.05693078	     -0.00078611	     -0.19811859	     -0.06117955	      0.88281090	     -0.00051706	     -0.21511264	      0.00184980	      0.00027321	     27.83783210
      2.98214362	     -0.05692159	     -0.00078858	     -0.19810914	     -0.06117640	      0.88281137	     -0.00051660	     -0.21510517	      0.00182820	      0.00027163	     27.79209270
      2.98358724	     -0.05691416	     -0.00079202	     -0.19810147	     -0.06117377	      0.88281176	     -0.00051623	     -0.21509902	      0.00180969	      0.00027025	     27.85646641
      2.98503086	     -0.05690734	     -0.00079352	     -0.19809444	     -0.06117117	      0.88281215	     -0.00051586	     -0.21509300	      0.00179109	      0.00026893	     27.75112923
      2.98647448	     -0.05690121	     -0.00079749	     -0.19808806	     -0.06116860	      0.88281254	     -0.00051551	     -0.21508713	      0.00177206	      0.00026755	     27.86582515
      2.98777028	     -0.05689576	     -0.00079834	     -0.19808244	     -0.06116632	      0.88281288	     -0.00051520	     -0.21508197	      0.00175497	      0.00026638	     27.73046051
      2.98906609	     -0.05689080	     -0.00080136	     -0.19807726	     -0.06116405	      0.88281323	     -0.00051490	     -0.21507691	      0.00173751	      0.00026516	     27.78974979
      2.99036190	     -0.05688607	     -0.00080286	     -0.19807234	     -0.06116181	      0.88281357	     -0.00051462	     -0.21507194	      0.00171998	      0.00026395	     27.72357422
      2.99200964	     -0.05688084	     -0.00080631	     -0.19806684	     -0.06115900	      0.88281400	     -0.00051426	     -0.21506577	      0.00169728	      0.00026234	     27.78648494
      2.99332636	     -0.05687710	     -0.00080716	     -0.19806291	     -0.06115677	      0.88281435	     -0.00051399	     -0.21506095	      0.00167909	      0.00026104	     27.66679441
      2.99464308	     -0.05687413	     -0.00080996	     -0.19805973	     -0.06115458	      0.88281469	     -0.00051373	     -0.21505623	      0.00166058	      0.00025961	     27.72251154
      2.99595980	     -0.05687168	     -0.00081128	     -0.19805709	     -0.06115240	      0.88281503	     -0.00051348	     -0.21505163	      0.00164204	      0.00025810	     27.65342629
      2.99759348	     -0.05686986	     -0.00081462	     -0.19805499	     -0.06114974	      0.88281545	     -0.00051319	     -0.21504608	      0.00161869	      0.00025596	     27.72758190
      2.99888909	     -0.05686908	     -0.00081527	     -0.19805404	     -0.06114765	      0.88281578	     -0.00051297	     -0.21504183	      0.00160020	      0.00025409	     27.60680602
      3.00018471	     -0.05686941	     -0.00081785	     -0.19805415	     -0.06114559	      0.88281611	     -0.00051276	     -0.21503771	      0.00158144	      0.00025191	     27.65979154
      3.00148032	     -0.05687046	     -0.00081906	     -0.19805502	     -0.06114355	      0.88281644	     -0.00051256	     -0.21503374	      0.00156268	      0.00024947	     27.60007356
      3.00318053	     -0.05687357	     -0.00082213	     -0.19805785	     -0.06114092	      0.88281686	     -0.00051231	     -0.21502877	      0.00153785	      0.00024569	     27.66834242
      3.00446849	     -0.05687721	     -0.00082255	     -0.19806133	     -0.06113895	      0.88281717	     -0.00051214	     -0.21502520	      0.00151918	      0.00024241	     27.54340778
      3.00575644	     -0.05688285	     -0.00082481	     -0.19806676	     -0.06113701	      0.88281748	     -0.00051198	     -0.21502183	      0.00150036	      0.00023858	     27.58759537
      3.00730931	     -0.05689214	     -0.00082583	     -0.19807585	     -0.06113469	      0.88281785	     -0.00051180	     -0.21501809	      0.00147791	      0.00023324	     27.49036553
      3.00870345	     -0.05690307	     -0.00082870	     -0.19808655	     -0.06113265	      0.88281817	     -0.00051166	     -0.21501507	      0.00145776	      0.00022754	     27.58114462
      3.01009760	     -0.05691564	     -0.00082917	     -0.19809895	     -0.06113063	      0.88281848	     -0.00051153	     -0.21501239	      0.00143802	      0.00022103	     27.45047350
      3.01149174	     -0.05693054	     -0.00083217	     -0.19811361	     -0.06112864	      0.88281878	     -0.00051141	     -0.21501008	      0.00141838	      0.00021354	     27.55539903
      3.01288589	     -0.05694676	     -0.00083253	     -0.19812967	     -0.06112667	      0.88281908	     -0.00051131	     -0.21500813	      0.00139930	      0.00020514	     27.41134114
      3.01428004	     -0.05696466	     -0.00083553	     -0.19814735	     -0.06112474	      0.88281936	     -0.00051122	     -0.21500655	      0.00138039	      0.00019566	     27.52827166
      3.01567418	     -0.05698347	     -0.00083567	     -0.19816601	     -0.06112282	      0.88281962	     -0.00051115	     -0.21500533	      0.00136214	      0.00018526	     27.37265257
      3.01706833	     -0.05700440	     -0.00083877	     -0.19818673	     -0.06112094	      0.88281987	     -0.00051109	     -0.21500447	      0.00134415	      0.00017379	     27.50023083
      3.01846247	     -0.05702631	     -0.00083885	     -0.19820850	     -0.06111908	      0.88282011	     -0.00051105	     -0.21500398	      0.00132690	      0.00016143	     27.33467258
      3.01985662	     -0.05705025	     -0.00084201	     -0.19823223	     -0.06111724	      0.88282032	     -0.00051102	     -0.21500386	      0.00130996	      0.00014802	     27.46985326
      3.02125077	     -0.05707499	     -0.00084196	     -0.19825686	     -0.06111542	      0.88282052	     -0.00051101	     -0.21500410	      0.00129384	      0.00013376	     27.29783416
      3.02264491	     -0.05710148	     -0.00084511	     -0.19828316	     -0.06111363	      0.88282069	     -0.00051101	     -0.21500470	      0.00127809	      0.00011854	     27.43963636
      3.02403906	     -0.05712827	     -0.00084487	     -0.19830984	     -0.06111186	      0.88282085	     -0.00051103	     -0.21500565	      0.00126326	      0.00010259	     27.26498243
      3.02543321	     -0.05715679	     -0.00084787	     -0.19833819	     -0.06111011	      0.88282098	     -0.00051106	     -0.21500694	      0.00124883	      0.00008584	     27.40518689
      3.02682735	     -0.05718581	     -0.00084731	     -0.19836713	     -0.06110838	      0.88282109	     -0.00051111	     -0.21500857	      0.00123533	      0.00006850	     27.22503080
      3.02822150	     -0.05721655	     -0.00085005	     -0.19839771	     -0.06110666	      0.88282117	     -0.00051117	     -0.21501052	      0.00122232	      0.00005045	     27.36471651
      3.02961564	     -0.05724698	     -0.00084915	     -0.19842809	     -0.06110497	      0.88282123	     -0.00051125	     -0.21501279	      0.00121036	      0.00003194	     27.19218672
      3.03100979	     -0.05727847	     -0.00085155	     -0.19845945	     -0.06110329	      0.88282126	     -0.00051134	     -0.21501533	      0.00119894	      0.00001291	     27.32848196
      3.03240394	     -0.05730948	     -0.00085019	     -0.19849044	     -0.06110162	      0.88282126	     -0.00051145	     -0.21501815	      0.00118859	     -0.00000639	     27.15257318
      3.03379808	     -0.05734190	     -0.00085213	     -0.19852276	     -0.06109997	      0.88282124	     -0.00051157	     -0.21502121	      0.00117881	     -0.00002606	     27.28171508
      3.03519223	     -0.05737394	     -0.00085046	     -0.19855480	     -0.06109834	      0.88282119	     -0.00051171	     -0.21502451	      0.00117015	     -0.00004587	     27.11342416
      3.03658638	     -0.05740717	     -0.00085211	     -0.19858796	     -0.06109671	      0.88282111	     -0.00051187	     -0.21502803	      0.00116211	     -0.00006587	     27.23821102
      3.03798052	     -0.05744000	     -0.00085029	     -0.19862081	     -0.06109510	      0.88282101	     -0.00051203	     -0.21503178	      0.00115519	     -0.00008581	     27.07418813
      3.03937467	     -0.05747426	     -0.00085173	     -0.19865501	     -0.06109349	      0.88282087	     -0.00051222	     -0.21503573	      0.00114891	     -0.00010572	     27.18737739
      3.04076881	     -0.05750817	     -0.00084973	     -0.19868897	     -0.06109189	      0.88282071	     -0.00051241	     -0.21503990	      0.00114372	     -0.00012539	     27.02535370
      3.04216296	     -0.05754327	     -0.00085077	     -0.19872405	     -0.06109030	      0.88282052	     -0.00051263	     -0.21504427	      0.00113917	     -0.00014490	     27.12612004
      3.04355711	     -0.05757734	     -0.00084852	     -0.19875819	     -0.06108871	      0.88282031	     -0.00051285	     -0.21504884	      0.00113572	     -0.00016401	     26.97677328
      3.04495125	     -0.05761182	     -0.00084913	     -0.19879268	     -0.06108713	      0.88282007	     -0.00051310	     -0.21505356	      0.00113294	     -0.00018279	     27.07130339
      3.04634540	     -0.05764451	     -0.00084666	     -0.19882546	     -0.06108555	      0.88281980	     -0.00051335	     -0.21505841	      0.00113123	     -0.00020099	     26.93846830
      3.04773954	     -0.05767738	     -0.00084691	     -0.19885836	     -0.06108398	      0.88281951	     -0.00051363	     -0.21506333	      0.00113014	     -0.00021862	     27.02530528
      3.04913369	     -0.05770848	     -0.00084427	     -0.19888957	     -0.06108240	      0.88281919	     -0.00051391	     -0.21506833	      0.00113003	     -0.00023546	     26.90158554
      3.05052784	     -0.05773988	     -0.00084410	     -0.19892103	     -0.06108083	      0.88281885	     -0.00051421	     -0.21507336	      0.00113048	     -0.00025157	     26.97338872
      3.05192198	     -0.05776979	     -0.00084130	     -0.19895106	     -0.06107925	      0.88281849	     -0.00051452	     -0.21507842	      0.00113184	     -0.00026679	     26.85924593
      3.05331613	     -0.05780028	     -0.00084083	     -0.19898164	     -0.06107767	      0.88281811	     -0.00051485	     -0.21508349	      0.00113377	     -0.00028116	     26.92034296
      3.05471028	     -0.05782951	     -0.00083800	     -0.19901101	     -0.06107609	      0.88281771	     -0.00051520	     -0.21508859	      0.00113660	     -0.00029457	     26.81472531
      3.05610442	     -0.05785950	     -0.00083724	     -0.19904111	     -0.06107450	      0.88281729	     -0.00051555	     -0.21509371	      0.00114004	     -0.00030708	     26.86140438
      3.05749857	     -0.05788888	     -0.00083423	     -0.19907066	     -0.06107291	      0.88281685	     -0.00051592	     -0.21509886	      0.00114437	     -0.00031863	     26.75955251
      3.05889271	     -0.05791941	     -0.00083303	     -0.19910132	     -0.06107131	      0.88281640	     -0.00051631	     -0.21510405	      0.00114934	     -0.00032936	     26.79105388
      3.06028686	     -0.05794902	     -0.00082988	     -0.19913111	     -0.06106970	      0.88281593	     -0.00051670	     -0.21510929	      0.00115522	     -0.00033925	     26.69808911
      3.06168101	     -0.05797888	     -0.00082834	     -0.19916113	     -0.06106809	      0.88281545	     -0.00051711	     -0.21511457	      0.00116180	     -0.00034844	     26.72724120
      3.06307515	     -0.05800716	     -0.00082510	     -0.19918961	     -0.06106646	      0.88281496	     -0.00051754	     -0.21511987	      0.00116931	     -0.00035687	     26.64663234
      3.06446930	     -0.05803558	     -0.00082331	     -0.19921821	     -0.06106483	      0.88281446	     -0.00051797	     -0.21512516	      0.00117753	     -0.00036462	     26.66565016
      3.06614676	     -0.05806749	     -0.00081878	     -0.19925040	     -0.06106284	      0.88281384	     -0.00051852	     -0.21513150	      0.00118859	     -0.00037299	     26.54563506
      3.06739607	     -0.05809196	     -0.00081784	     -0.19927503	     -0.06106135	      0.88281337	     -0.00051893	     -0.21513618	      0.00119738	     -0.00037864	     26.60298894
      3.06864538	     -0.05811432	     -0.00081486	     -0.19929760	     -0.06105985	      0.88281289	     -0.00051936	     -0.21514083	      0.00120688	     -0.00038371	     26.52738762
      3.07029682	     -0.05814460	     -0.00081258	     -0.19932813	     -0.06105785	      0.88281225	     -0.00051994	     -0.21514693	      0.00122020	     -0.00038965	     26.53134209
      3.07178202	     -0.05817064	     -0.00080859	     -0.19935445	     -0.06105603	      0.88281167	     -0.00052047	     -0.21515239	      0.00123311	     -0.00039423	     26.41075320
      3.07326721	     -0.05819764	     -0.00080752	     -0.19938166	     -0.06105419	      0.88281108	     -0.00052102	     -0.21515780	      0.00124661	     -0.00039827	     26.48173489
      3.07457060	     -0.05821835	     -0.00080335	     -0.19940265	     -0.06105255	      0.88281056	     -0.00052151	     -0.21516252	      0.00125925	     -0.00040126	     26.34240899
      3.07587400	     -0.05823997	     -0.00080171	     -0.19942449	     -0.06105090	      0.88281004	     -0.00052200	     -0.21516715	      0.00127230	     -0.00040386	     26.35867703
      3.07717739	     -0.05826047	     -0.00079855	     -0.19944524	     -0.06104924	      0.88280951	     -0.00052251	     -0.21517173	      0.00128594	     -0.00040601	     26.28305814
      3.07893844	     -0.05828892	     -0.00079594	     -0.19947402	     -0.06104695	      0.88280879	     -0.00052321	     -0.21517782	      0.00130506	     -0.00040834	     26.28500547
      3.08027421	     -0.05830815	     -0.00079171	     -0.19949355	     -0.06104520	      0.88280825	     -0.00052375	     -0.21518237	      0.00132026	     -0.00040967	     26.16236566
      3.08160998	     -0.05832764	     -0.00078956	     -0.19951330	     -0.06104343	      0.88280770	     -0.00052430	     -0.21518682	      0.00133583	     -0.00041075	     26.16754199
      3.08294576	     -0.05834466	     -0.00078568	     -0.19953062	     -0.06104163	      0.88280715	     -0.00052486	     -0.21519115	      0.00135198	     -0.00041154	     26.08829572
      3.08467490	     -0.05836622	     -0.00078245	     -0.19955254	     -0.06103928	      0.88280644	     -0.00052560	     -0.21519653	      0.00137346	     -0.00041220	     26.09611144
      3.08598625	     -0.05837979	     -0.00077765	     -0.19956644	     -0.06103746	      0.88280590	     -0.00052616	     -0.21520044	      0.00139035	     -0.00041239	     25.97382631
      3.08729760	     -0.05839404	     -0.00077510	     -0.19958097	     -0.06103563	      0.88280536	     -0.00052674	     -0.21520418	      0.00140752	     -0.00041241	     25.97228270
      3.08889310	     -0.05840850	     -0.00076994	     -0.19959584	     -0.06103337	      0.88280470	     -0.00052744	     -0.21520849	      0.00142903	     -0.00041210	     25.87323173
      3.09032746	     -0.05842171	     -0.00076765	     -0.19960935	     -0.06103130	      0.88280411	     -0.00052808	     -0.21521212	      0.00144866	     -0.00041155	     25.89597464
      3.09176181	     -0.05843142	     -0.00076244	     -0.19961943	     -0.06102921	      0.88280352	     -0.00052873	     -0.21521553	      0.00146881	     -0.00041064	     25.77584831
      3.09319617	     -0.05844179	     -0.00076037	     -0.19963011	     -0.06102709	      0.88280293	     -0.00052939	     -0.21521867	      0.00148911	     -0.00040942	     25.80920293
      3.09463053	     -0.05844792	     -0.00075485	     -0.19963663	     -0.06102494	      0.88280234	     -0.00053006	     -0.21522154	      0.00150988	     -0.00040777	     25.68521515
      3.09606488	     -0.05845541	     -0.00075302	     -0.19964442	     -0.06102276	      0.88280176	     -0.00053073	     -0.21522410	      0.00153070	     -0.00040579	     25.72923908
      3.09749924	     -0.05845858	     -0.00074722	     -0.19964799	     -0.06102055	      0.88280118	     -0.00053140	     -0.21522636	      0.00155192	     -0.00040336	     25.59778471
      3.09893360	     -0.05846346	     -0.00074570	     -0.19965317	     -0.06101831	      0.88280060	     -0.00053209	     -0.21522829	      0.00157310	     -0.00040057	     25.65622380
      3.10036795	     -0.05846317	     -0.00073952	     -0.19965328	     -0.06101603	      0.88280003	     -0.00053277	     -0.21522991	      0.00159465	     -0.00039728	     25.51708736
      3.10163659	     -0.05846441	     -0.00073796	     -0.19965479	     -0.06101400	      0.88279953	     -0.00053339	     -0.21523104	      0.00161358	     -0.00039404	     25.55075329
      3.10290523	     -0.05846214	     -0.00073364	     -0.19965285	     -0.06101194	      0.88279903	     -0.00053400	     -0.21523190	      0.00163272	     -0.00039039	     25.47947487
      3.10448030	     -0.05845859	     -0.00073010	     -0.19964968	     -0.06100935	      0.88279842	     -0.00053477	     -0.21523253	      0.00165645	     -0.00038534	     25.47688834
      3.10605537	     -0.05845108	     -0.00072407	     -0.19964259	     -0.06100672	      0.88279782	     -0.00053554	     -0.21523270	      0.00168030	     -0.00037962	     25.38105136
      3.10734654	     -0.05844554	     -0.00072200	     -0.19963734	     -0.06100454	      0.88279733	     -0.00053618	     -0.21523246	      0.00169967	     -0.00037451	     25.40923683
      3.10863771	     -0.05843682	     -0.00071738	     -0.19962896	     -0.06100233	      0.88279685	     -0.00053682	     -0.21523190	      0.00171910	     -0.00036894	     25.34270071
      3.11022061	     -0.05842577	     -0.00071368	     -0.19961828	     -0.06099959	      0.88279627	     -0.00053760	     -0.21523076	      0.00174270	     -0.00036159	     25.34858175
      3.11180352	     -0.05841067	     -0.00070722	     -0.19960361	     -0.06099681	      0.88279571	     -0.00053839	     -0.21522911	      0.00176630	     -0.00035359	     25.25242098
      3.11304244	     -0.05839962	     -0.00070529	     -0.19959283	     -0.06099462	      0.88279527	     -0.00053900	     -0.21522746	      0.00178444	     -0.00034695	     25.28657963
      3.11428136	     -0.05838571	     -0.00070095	     -0.19957923	     -0.06099239	      0.88279485	     -0.00053962	     -0.21522550	      0.00180255	     -0.00033991	     25.23281548
      3.11593193	     -0.05836656	     -0.00069681	     -0.19956046	     -0.06098940	      0.88279429	     -0.00054044	     -0.21522240	      0.00182631	     -0.00033005	     25.23486078
      3.11758250	     -0.05834377	     -0.00069010	     -0.19953811	     -0.06098636	      0.88279376	     -0.00054127	     -0.21521875	      0.00184986	     -0.00031960	     25.14195163
      3.11877448	     -0.05832831	     -0.00068835	     -0.19952288	     -0.06098415	      0.88279338	     -0.00054186	     -0.21521577	      0.00186645	     -0.00031181	     25.18202061
      3.11996647	     -0.05831056	     -0.00068438	     -0.19950542	     -0.06098191	      0.88279301	     -0.00054245	     -0.21521253	      0.00188294	     -0.00030375	     25.13989534
      3.12170518	     -0.05828402	     -0.00067998	     -0.19947925	     -0.06097862	      0.88279250	     -0.00054332	     -0.21520731	      0.00190647	     -0.00029168	     25.14419954
      3.12317325	     -0.05825914	     -0.00067482	     -0.19945472	     -0.06097581	      0.88279208	     -0.00054404	     -0.21520248	      0.00192599	     -0.00028118	     25.08261293
      3.12464133	     -0.05823416	     -0.00067194	     -0.19943003	     -0.06097297	      0.88279167	     -0.00054477	     -0.21519725	      0.00194492	     -0.00027050	     25.12822010
      3.12610940	     -0.05820617	     -0.00066619	     -0.19940238	     -0.06097010	      0.88279128	     -0.00054549	     -0.21519163	      0.00196355	     -0.00025957	     25.03844752
      3.12757748	     -0.05817897	     -0.00066420	     -0.19937543	     -0.06096720	      0.88279091	     -0.00054621	     -0.21518561	      0.00198145	     -0.00024854	     25.13238264
      3.12882947	     -0.05815290	     -0.00065904	     -0.19934965	     -0.06096471	      0.88279060	     -0.00054682	     -0.21518020	      0.00199651	     -0.00023897	     25.02527183
      3.13008147	     -0.05812734	     -0.00065640	     -0.19932432	     -0.06096220	      0.88279031	     -0.00054743	     -0.21517451	      0.00201101	     -0.00022936	     25.05192653
      3.13167074	     -0.05809298	     -0.00065141	     -0.19929028	     -0.06095899	      0.88278996	     -0.00054819	     -0.21516692	      0.00202891	     -0.00021707	     25.00419844
      3.13326001	     -0.05805863	     -0.00064877	     -0.19925618	     -0.06095575	      0.88278962	     -0.00054895	     -0.21515893	      0.00204597	     -0.00020481	     25.08913378
      3.13450936	     -0.05802957	     -0.00064399	     -0.19922738	     -0.06095319	      0.88278937	     -0.00054955	     -0.21515239	      0.00205909	     -0.00019516	     24.99201949
      3.13575870	     -0.05800094	     -0.00064149	     -0.19919894	     -0.06095061	      0.88278913	     -0.00055014	     -0.21514562	      0.00207161	     -0.00018561	     25.02622641
      3.13737761	     -0.05796237	     -0.00063673	     -0.19916065	     -0.06094724	      0.88278884	     -0.00055089	     -0.21513653	      0.00208726	     -0.00017335	     24.98829437
      3.13899652	     -0.05792402	     -0.00063454	     -0.19912251	     -0.06094385	      0.88278857	     -0.00055164	     -0.21512708	      0.00210197	     -0.00016136	     25.10865179
      3.14018665	     -0.05789420	     -0.00063009	     -0.19909289	     -0.06094134	      0.88278838	     -0.00055219	     -0.21511993	      0.00211251	     -0.00015266	     25.00618264
      3.14137678	     -0.05786483	     -0.00062782	     -0.19906368	     -0.06093882	      0.88278821	     -0.00055273	     -0.21511261	      0.00212246	     -0.00014417	     25.04397138
[truncated: 251,142 more chars]
