# Supplementary material for: A Neural Controller Model Considering the Vestibulospinal Tract in Human Postural Control
Source: Front Comput Neurosci. 2022 Feb 25;16:785099. doi: 10.3389/fncom.2022.785099 (PMC8913724; doi:10.3389/fncom.2022.785099)
Supplement: Supplementary file 8 [file Data_Sheet_3.zip › SimulationResults/VST+/3.947/opt_8/jiang_CoPpositon_pos.sto]

CoP
version=1
nRows=3482
nColumns=11
inDegrees=no

This file contains CoP trajectory (of origin) and orientations.

Units are S.I. units (seconds, meters, Newtons, ...)
Angles are in degrees.

endheader
time	cop-x	cop-z	cop-x-calcn-r	com-x	com-y	com-z	com-x-calcn-r	com-x-vel	com-y-vel	s_torques
      0.00061852	     -0.05969603	     -0.00092191	     -0.20088050	     -0.06407170	      0.88305628	     -0.00072912	     -0.21842175	     -0.00000500	      0.00007560	     21.73097143
      0.00123703	     -0.05887803	     -0.00084877	     -0.20006395	     -0.06407171	      0.88305636	     -0.00072911	     -0.21839506	     -0.00002566	      0.00016162	     18.97916581
      0.00225861	     -0.05812635	     -0.00079261	     -0.19931291	     -0.06407177	      0.88305660	     -0.00072906	     -0.21833639	     -0.00009402	      0.00031339	     15.74972739
      0.00357374	     -0.05781844	     -0.00078125	     -0.19900395	     -0.06407198	      0.88305714	     -0.00072898	     -0.21825985	     -0.00022299	      0.00050372	     15.87828026
      0.00594023	     -0.05799167	     -0.00081241	     -0.19917370	     -0.06407282	      0.88305867	     -0.00072877	     -0.21816218	     -0.00048796	      0.00077685	     14.78333707
      0.00700695	     -0.05810573	     -0.00082543	     -0.19928627	     -0.06407340	      0.88305955	     -0.00072866	     -0.21813621	     -0.00060411	      0.00086322	     13.64799868
      0.00830681	     -0.05820637	     -0.00083403	     -0.19938536	     -0.06407427	      0.88306073	     -0.00072850	     -0.21811493	     -0.00073788	      0.00093974	     12.55149539
      0.01042069	     -0.05825849	     -0.00083610	     -0.19943541	     -0.06407605	      0.88306279	     -0.00072822	     -0.21809456	     -0.00094081	      0.00100730	     11.61117497
      0.01159433	     -0.05824773	     -0.00083236	     -0.19942367	     -0.06407722	      0.88306399	     -0.00072804	     -0.21808698	     -0.00104789	      0.00102034	     11.25142325
      0.01276796	     -0.05822140	     -0.00082890	     -0.19939638	     -0.06407851	      0.88306518	     -0.00072786	     -0.21808056	     -0.00115277	      0.00101924	     11.08647297
      0.01466030	     -0.05816987	     -0.00082300	     -0.19934333	     -0.06408085	      0.88306709	     -0.00072755	     -0.21807140	     -0.00131868	      0.00099285	     10.92668158
      0.01609532	     -0.05813229	     -0.00082057	     -0.19930457	     -0.06408283	      0.88306849	     -0.00072730	     -0.21806509	     -0.00144297	      0.00095569	     10.91429547
      0.01753034	     -0.05810221	     -0.00081864	     -0.19927329	     -0.06408499	      0.88306983	     -0.00072705	     -0.21805928	     -0.00156594	      0.00090574	     10.90228304
      0.01896537	     -0.05807831	     -0.00081962	     -0.19924815	     -0.06408732	      0.88307109	     -0.00072678	     -0.21805409	     -0.00168799	      0.00084406	     10.95061206
      0.02040039	     -0.05806300	     -0.00082086	     -0.19923158	     -0.06408983	      0.88307225	     -0.00072651	     -0.21804956	     -0.00180858	      0.00077163	     10.98696420
      0.02183541	     -0.05805331	     -0.00082502	     -0.19922060	     -0.06409251	      0.88307330	     -0.00072624	     -0.21804577	     -0.00192795	      0.00068915	     11.04397229
      0.02327043	     -0.05805134	     -0.00082884	     -0.19921735	     -0.06409536	      0.88307422	     -0.00072596	     -0.21804274	     -0.00204546	      0.00059742	     11.08527403
      0.02470546	     -0.05805400	     -0.00083500	     -0.19921871	     -0.06409838	      0.88307501	     -0.00072568	     -0.21804052	     -0.00216131	      0.00049691	     11.12372085
      0.02614048	     -0.05806359	     -0.00084019	     -0.19922703	     -0.06410157	      0.88307564	     -0.00072539	     -0.21803911	     -0.00227481	      0.00038851	     11.15425040
      0.02757550	     -0.05807695	     -0.00084738	     -0.19923912	     -0.06410491	      0.88307612	     -0.00072510	     -0.21803857	     -0.00238617	      0.00027298	     11.18337009
      0.02901052	     -0.05809645	     -0.00085308	     -0.19925738	     -0.06410841	      0.88307642	     -0.00072481	     -0.21803889	     -0.00249466	      0.00015148	     11.21763251
      0.03044554	     -0.05811880	     -0.00086051	     -0.19927849	     -0.06411207	      0.88307655	     -0.00072452	     -0.21804012	     -0.00260049	      0.00002507	     11.27443921
      0.03188057	     -0.05814632	     -0.00086605	     -0.19930484	     -0.06411588	      0.88307649	     -0.00072422	     -0.21804229	     -0.00270293	     -0.00010476	     11.34600132
      0.03331559	     -0.05817565	     -0.00087297	     -0.19933301	     -0.06411983	      0.88307625	     -0.00072392	     -0.21804542	     -0.00280220	     -0.00023676	     11.47862815
      0.03475061	     -0.05820909	     -0.00087769	     -0.19936536	     -0.06412392	      0.88307581	     -0.00072361	     -0.21804951	     -0.00289756	     -0.00036931	     11.62440759
      0.03618563	     -0.05824326	     -0.00088362	     -0.19939846	     -0.06412814	      0.88307519	     -0.00072329	     -0.21805459	     -0.00298927	     -0.00050107	     11.87625185
      0.03762066	     -0.05828048	     -0.00088721	     -0.19943469	     -0.06413249	      0.88307438	     -0.00072297	     -0.21806064	     -0.00307661	     -0.00063040	     12.12540636
      0.03905568	     -0.05831743	     -0.00089195	     -0.19947068	     -0.06413697	      0.88307338	     -0.00072264	     -0.21806766	     -0.00315988	     -0.00075601	     12.52516360
      0.04049070	     -0.05835646	     -0.00089436	     -0.19950883	     -0.06414156	      0.88307221	     -0.00072229	     -0.21807561	     -0.00323843	     -0.00087636	     12.89282214
      0.04192572	     -0.05839440	     -0.00089795	     -0.19954592	     -0.06414626	      0.88307087	     -0.00072195	     -0.21808447	     -0.00331262	     -0.00099035	     13.45044617
      0.04336074	     -0.05843398	     -0.00089934	     -0.19958473	     -0.06415106	      0.88306937	     -0.00072159	     -0.21809420	     -0.00338190	     -0.00109666	     13.93095121
      0.04479577	     -0.05847188	     -0.00090199	     -0.19962190	     -0.06415596	      0.88306773	     -0.00072122	     -0.21810476	     -0.00344673	     -0.00119447	     14.63121339
      0.04623079	     -0.05851030	     -0.00090260	     -0.19965966	     -0.06416095	      0.88306595	     -0.00072084	     -0.21811608	     -0.00350659	     -0.00128275	     15.21211799
      0.04766581	     -0.05854595	     -0.00090466	     -0.19969469	     -0.06416603	      0.88306405	     -0.00072046	     -0.21812810	     -0.00356204	     -0.00136089	     16.02797545
      0.04910083	     -0.05858084	     -0.00090495	     -0.19972904	     -0.06417118	      0.88306205	     -0.00072006	     -0.21814070	     -0.00361275	     -0.00142813	     16.64915020
      0.05053586	     -0.05861210	     -0.00090707	     -0.19975977	     -0.06417639	      0.88305996	     -0.00071966	     -0.21815381	     -0.00365944	     -0.00148430	     17.51692575
      0.05197088	     -0.05864290	     -0.00090758	     -0.19979012	     -0.06418168	      0.88305779	     -0.00071925	     -0.21816730	     -0.00370186	     -0.00152921	     18.14714266
      0.05340590	     -0.05867024	     -0.00090973	     -0.19981703	     -0.06418702	      0.88305557	     -0.00071883	     -0.21818112	     -0.00374069	     -0.00156297	     19.04538268
      0.05484092	     -0.05869653	     -0.00091016	     -0.19984295	     -0.06419241	      0.88305331	     -0.00071840	     -0.21819515	     -0.00377576	     -0.00158545	     19.65192877
      0.05627594	     -0.05871859	     -0.00091235	     -0.19986465	     -0.06419785	      0.88305103	     -0.00071796	     -0.21820930	     -0.00380789	     -0.00159679	     20.50909919
      0.05771097	     -0.05873901	     -0.00091279	     -0.19988479	     -0.06420334	      0.88304873	     -0.00071752	     -0.21822345	     -0.00383705	     -0.00159696	     21.01686954
      0.05914599	     -0.05875509	     -0.00091470	     -0.19990058	     -0.06420886	      0.88304645	     -0.00071707	     -0.21823753	     -0.00386417	     -0.00158634	     21.74451584
      0.06058101	     -0.05876969	     -0.00091443	     -0.19991495	     -0.06421443	      0.88304419	     -0.00071661	     -0.21825145	     -0.00388926	     -0.00156530	     22.10695731
      0.06201603	     -0.05878057	     -0.00091573	     -0.19992560	     -0.06422003	      0.88304196	     -0.00071615	     -0.21826517	     -0.00391325	     -0.00153454	     22.69080926
      0.06345106	     -0.05879068	     -0.00091499	     -0.19993553	     -0.06422566	      0.88303979	     -0.00071567	     -0.21827862	     -0.00393607	     -0.00149467	     22.90811701
      0.06488608	     -0.05879678	     -0.00091601	     -0.19994143	     -0.06423132	      0.88303768	     -0.00071519	     -0.21829176	     -0.00395857	     -0.00144648	     23.34296063
      0.06632110	     -0.05880175	     -0.00091486	     -0.19994626	     -0.06423702	      0.88303564	     -0.00071471	     -0.21830452	     -0.00398066	     -0.00139081	     23.41481331
      0.06775612	     -0.05880254	     -0.00091557	     -0.19994686	     -0.06424275	      0.88303369	     -0.00071421	     -0.21831685	     -0.00400313	     -0.00132858	     23.71617635
      0.06919114	     -0.05880243	     -0.00091396	     -0.19994662	     -0.06424851	      0.88303183	     -0.00071371	     -0.21832870	     -0.00402585	     -0.00126073	     23.65778214
      0.07062617	     -0.05879853	     -0.00091452	     -0.19994254	     -0.06425430	      0.88303007	     -0.00071320	     -0.21834004	     -0.00404950	     -0.00118821	     23.84385225
      0.07206119	     -0.05879407	     -0.00091264	     -0.19993794	     -0.06426013	      0.88302842	     -0.00071269	     -0.21835084	     -0.00407394	     -0.00111202	     23.68017289
      0.07349621	     -0.05878582	     -0.00091322	     -0.19992950	     -0.06426599	      0.88302688	     -0.00071217	     -0.21836109	     -0.00409976	     -0.00103304	     23.77643604
      0.07493123	     -0.05877731	     -0.00091121	     -0.19992083	     -0.06427190	      0.88302546	     -0.00071165	     -0.21837076	     -0.00412675	     -0.00095234	     23.53130016
      0.07636626	     -0.05876561	     -0.00091199	     -0.19990892	     -0.06427784	      0.88302415	     -0.00071112	     -0.21837988	     -0.00415542	     -0.00087077	     23.58210512
      0.07780128	     -0.05875454	     -0.00090994	     -0.19989766	     -0.06428382	      0.88302296	     -0.00071058	     -0.21838844	     -0.00418547	     -0.00078936	     23.27943170
      0.07923630	     -0.05874085	     -0.00091116	     -0.19988372	     -0.06428985	      0.88302188	     -0.00071004	     -0.21839649	     -0.00421739	     -0.00070883	     23.30693974
      0.08051830	     -0.05872944	     -0.00090972	     -0.19987211	     -0.06429528	      0.88302102	     -0.00070955	     -0.21840326	     -0.00424731	     -0.00063838	     23.16797509
      0.08180029	     -0.05872002	     -0.00091095	     -0.19986241	     -0.06430074	      0.88302024	     -0.00070906	     -0.21840970	     -0.00428034	     -0.00056986	     23.36526788
      0.08337197	     -0.05873343	     -0.00091360	     -0.19987537	     -0.06430751	      0.88301941	     -0.00070846	     -0.21841766	     -0.00432956	     -0.00049007	     23.39125548
      0.08494364	     -0.05879587	     -0.00092025	     -0.19993713	     -0.06431436	      0.88301870	     -0.00070784	     -0.21842722	     -0.00439135	     -0.00041802	     23.65904756
      0.08625181	     -0.05888457	     -0.00092347	     -0.20002524	     -0.06432014	      0.88301819	     -0.00070733	     -0.21843761	     -0.00445075	     -0.00036685	     23.78295529
      0.08755997	     -0.05899114	     -0.00092647	     -0.20013119	     -0.06432601	      0.88301774	     -0.00070680	     -0.21845078	     -0.00451470	     -0.00032547	     24.20091528
      0.08913414	     -0.05912191	     -0.00092440	     -0.20026131	     -0.06433318	      0.88301725	     -0.00070616	     -0.21847008	     -0.00459368	     -0.00028974	     24.64937064
      0.09070831	     -0.05923675	     -0.00091993	     -0.20037557	     -0.06434047	      0.88301682	     -0.00070552	     -0.21849221	     -0.00467212	     -0.00026868	     25.37409161
      0.09198538	     -0.05931376	     -0.00091131	     -0.20045222	     -0.06434648	      0.88301648	     -0.00070499	     -0.21851137	     -0.00473400	     -0.00026121	     25.59088347
      0.09326244	     -0.05937730	     -0.00090310	     -0.20051543	     -0.06435256	      0.88301615	     -0.00070445	     -0.21853100	     -0.00479389	     -0.00026099	     25.99941900
      0.09489331	     -0.05944529	     -0.00089051	     -0.20058305	     -0.06436044	      0.88301571	     -0.00070377	     -0.21855617	     -0.00486669	     -0.00026945	     26.23001169
      0.09652417	     -0.05950647	     -0.00088060	     -0.20064384	     -0.06436843	      0.88301526	     -0.00070309	     -0.21858116	     -0.00493483	     -0.00028572	     26.65651447
      0.09778789	     -0.05955319	     -0.00087161	     -0.20069031	     -0.06437470	      0.88301489	     -0.00070257	     -0.21860038	     -0.00498388	     -0.00030277	     26.59270806
      0.09905162	     -0.05960123	     -0.00086582	     -0.20073806	     -0.06438103	      0.88301450	     -0.00070205	     -0.21861956	     -0.00502957	     -0.00032302	     26.79299196
      0.10073975	     -0.05966906	     -0.00085901	     -0.20080553	     -0.06438956	      0.88301392	     -0.00070137	     -0.21864519	     -0.00508502	     -0.00035449	     26.87770761
      0.10242789	     -0.05974347	     -0.00085695	     -0.20087953	     -0.06439819	      0.88301330	     -0.00070071	     -0.21867102	     -0.00513417	     -0.00039036	     27.20975841
      0.10366325	     -0.05980262	     -0.00085453	     -0.20093843	     -0.06440455	      0.88301280	     -0.00070023	     -0.21869014	     -0.00516614	     -0.00041926	     27.11919663
      0.10489860	     -0.05986671	     -0.00085537	     -0.20100223	     -0.06441095	      0.88301226	     -0.00069976	     -0.21870952	     -0.00519491	     -0.00045022	     27.24662741
      0.10667124	     -0.05996731	     -0.00085720	     -0.20110246	     -0.06442020	      0.88301142	     -0.00069910	     -0.21873791	     -0.00523067	     -0.00049824	     27.27626257
      0.10819888	     -0.06006308	     -0.00086146	     -0.20119790	     -0.06442821	      0.88301063	     -0.00069855	     -0.21876304	     -0.00525649	     -0.00054284	     27.37628813
      0.10972653	     -0.06016609	     -0.00086470	     -0.20130064	     -0.06443625	      0.88300976	     -0.00069801	     -0.21878890	     -0.00527786	     -0.00059036	     27.28297583
      0.11125418	     -0.06027652	     -0.00087110	     -0.20141079	     -0.06444433	      0.88300882	     -0.00069748	     -0.21881554	     -0.00529504	     -0.00064021	     27.32178527
      0.11278183	     -0.06039187	     -0.00087407	     -0.20152596	     -0.06445243	      0.88300780	     -0.00069696	     -0.21884302	     -0.00530827	     -0.00069231	     27.11190503
      0.11408281	     -0.06049530	     -0.00087975	     -0.20162921	     -0.06445934	      0.88300687	     -0.00069653	     -0.21886709	     -0.00531667	     -0.00073790	     27.06898140
      0.11538379	     -0.06060124	     -0.00088285	     -0.20173505	     -0.06446626	      0.88300588	     -0.00069610	     -0.21889179	     -0.00532255	     -0.00078445	     26.87027633
      0.11705911	     -0.06074128	     -0.00088766	     -0.20187498	     -0.06447518	      0.88300452	     -0.00069556	     -0.21892453	     -0.00532676	     -0.00084506	     26.65800193
      0.11873444	     -0.06088204	     -0.00088884	     -0.20201574	     -0.06448411	      0.88300305	     -0.00069503	     -0.21895826	     -0.00532751	     -0.00090570	     26.31252721
      0.12007033	     -0.06099500	     -0.00089135	     -0.20212871	     -0.06449122	      0.88300181	     -0.00069460	     -0.21898576	     -0.00532587	     -0.00095319	     26.08453031
      0.12140622	     -0.06110494	     -0.00089106	     -0.20223872	     -0.06449834	      0.88300050	     -0.00069418	     -0.21901376	     -0.00532244	     -0.00099968	     25.77458710
      0.12309808	     -0.06124385	     -0.00089114	     -0.20237774	     -0.06450734	      0.88299877	     -0.00069365	     -0.21904987	     -0.00531577	     -0.00105598	     25.41457299
      0.12478993	     -0.06137871	     -0.00088738	     -0.20251282	     -0.06451632	      0.88299693	     -0.00069312	     -0.21908661	     -0.00530690	     -0.00110888	     24.94931070
      0.12609258	     -0.06148123	     -0.00088683	     -0.20261548	     -0.06452323	      0.88299546	     -0.00069272	     -0.21911522	     -0.00529862	     -0.00114646	     24.64909819
      0.12739522	     -0.06157852	     -0.00088376	     -0.20271297	     -0.06453013	      0.88299395	     -0.00069231	     -0.21914403	     -0.00528931	     -0.00118139	     24.30374704
      0.12915684	     -0.06170567	     -0.00088105	     -0.20284039	     -0.06453943	      0.88299183	     -0.00069177	     -0.21918318	     -0.00527521	     -0.00122346	     23.87039931
      0.13091845	     -0.06182535	     -0.00087525	     -0.20296039	     -0.06454871	      0.88298964	     -0.00069123	     -0.21922242	     -0.00525972	     -0.00125940	     23.40041038
      0.13219212	     -0.06190954	     -0.00087388	     -0.20304479	     -0.06455540	      0.88298802	     -0.00069084	     -0.21925070	     -0.00524758	     -0.00128089	     23.08385993
      0.13346579	     -0.06198919	     -0.00087025	     -0.20312469	     -0.06456208	      0.88298638	     -0.00069046	     -0.21927886	     -0.00523492	     -0.00129896	     22.76114868
      0.13531462	     -0.06210006	     -0.00086656	     -0.20323589	     -0.06457174	      0.88298396	     -0.00068990	     -0.21931933	     -0.00521552	     -0.00131852	     22.33721582
      0.13688723	     -0.06218819	     -0.00086207	     -0.20332435	     -0.06457993	      0.88298188	     -0.00068944	     -0.21935327	     -0.00519821	     -0.00132900	     21.96100520
      0.13845985	     -0.06227347	     -0.00086018	     -0.20340991	     -0.06458809	      0.88297978	     -0.00068899	     -0.21938665	     -0.00518003	     -0.00133353	     21.60564424
      0.14003247	     -0.06235183	     -0.00085558	     -0.20348859	     -0.06459622	      0.88297768	     -0.00068854	     -0.21941940	     -0.00516143	     -0.00133260	     21.28999969
      0.14160509	     -0.06242987	     -0.00085523	     -0.20356690	     -0.06460432	      0.88297559	     -0.00068810	     -0.21945143	     -0.00514199	     -0.00132587	     20.96938467
      0.14297737	     -0.06249154	     -0.00085158	     -0.20362886	     -0.06461137	      0.88297378	     -0.00068773	     -0.21947879	     -0.00512473	     -0.00131574	     20.69218629
      0.14434964	     -0.06255344	     -0.00085096	     -0.20369100	     -0.06461839	      0.88297198	     -0.00068736	     -0.21950553	     -0.00510699	     -0.00130158	     20.44482378
      0.14603275	     -0.06262509	     -0.00084830	     -0.20376297	     -0.06462696	      0.88296981	     -0.00068693	     -0.21953752	     -0.00508476	     -0.00127923	     20.13938206
      0.14771586	     -0.06269620	     -0.00084843	     -0.20383437	     -0.06463550	      0.88296768	     -0.00068650	     -0.21956858	     -0.00506178	     -0.00125146	     19.79798144
      0.14909176	     -0.06274884	     -0.00084552	     -0.20388729	     -0.06464245	      0.88296598	     -0.00068616	     -0.21959331	     -0.00504282	     -0.00122542	     19.58355603
      0.15046767	     -0.06280273	     -0.00084525	     -0.20394143	     -0.06464938	      0.88296431	     -0.00068583	     -0.21961741	     -0.00502333	     -0.00119663	     19.36176245
      0.15218042	     -0.06286621	     -0.00084312	     -0.20400524	     -0.06465796	      0.88296229	     -0.00068543	     -0.21964661	     -0.00499842	     -0.00115761	     19.07594926
      0.15389317	     -0.06293031	     -0.00084376	     -0.20406964	     -0.06466650	      0.88296035	     -0.00068504	     -0.21967495	     -0.00497277	     -0.00111555	     18.81927488
      0.15525145	     -0.06297618	     -0.00084105	     -0.20411581	     -0.06467324	      0.88295885	     -0.00068474	     -0.21969685	     -0.00495186	     -0.00108050	     18.57622518
      0.15660972	     -0.06302330	     -0.00084076	     -0.20416319	     -0.06467995	      0.88295741	     -0.00068445	     -0.21971824	     -0.00493052	     -0.00104451	     18.40924872
      0.15834856	     -0.06308002	     -0.00083844	     -0.20422028	     -0.06468850	      0.88295564	     -0.00068409	     -0.21974492	     -0.00490211	     -0.00099735	     18.09714244
      0.16008739	     -0.06313579	     -0.00083843	     -0.20427639	     -0.06469700	      0.88295394	     -0.00068375	     -0.21977081	     -0.00487318	     -0.00095017	     18.03772893
      0.16144912	     -0.06317632	     -0.00083540	     -0.20431724	     -0.06470362	      0.88295267	     -0.00068348	     -0.21979060	     -0.00484902	     -0.00091276	     17.66986983
      0.16281086	     -0.06321746	     -0.00083476	     -0.20435868	     -0.06471021	      0.88295146	     -0.00068323	     -0.21980995	     -0.00482473	     -0.00087622	     17.56298020
      0.16459308	     -0.06326836	     -0.00083195	     -0.20441000	     -0.06471878	      0.88294994	     -0.00068290	     -0.21983472	     -0.00479156	     -0.00082942	     17.28398993
      0.16637530	     -0.06331732	     -0.00083176	     -0.20445934	     -0.06472729	      0.88294850	     -0.00068259	     -0.21985877	     -0.00475777	     -0.00078460	     17.27766243
      0.16763936	     -0.06334422	     -0.00082788	     -0.20448658	     -0.06473328	      0.88294753	     -0.00068237	     -0.21987537	     -0.00473271	     -0.00075362	     16.98281679
      0.16890341	     -0.06336943	     -0.00082627	     -0.20451211	     -0.06473925	      0.88294659	     -0.00068216	     -0.21989147	     -0.00470761	     -0.00072397	     16.89792983
      0.17081909	     -0.06339933	     -0.00082249	     -0.20454249	     -0.06474823	      0.88294525	     -0.00068186	     -0.21991481	     -0.00466908	     -0.00068131	     16.76025935
      0.17247936	     -0.06341836	     -0.00082062	     -0.20456192	     -0.06475596	      0.88294415	     -0.00068161	     -0.21993388	     -0.00463517	     -0.00064606	     16.57956636
      0.17413963	     -0.06342660	     -0.00081642	     -0.20457059	     -0.06476362	      0.88294310	     -0.00068136	     -0.21995178	     -0.00460184	     -0.00061279	     16.52864332
      0.17563306	     -0.06343330	     -0.00081581	     -0.20457761	     -0.06477047	      0.88294221	     -0.00068115	     -0.21996679	     -0.00457190	     -0.00058451	     16.46040763
      0.17712650	     -0.06343301	     -0.00081232	     -0.20457770	     -0.06477728	      0.88294136	     -0.00068095	     -0.21998084	     -0.00454203	     -0.00055779	     16.32405454
      0.17861993	     -0.06343220	     -0.00081145	     -0.20457720	     -0.06478404	      0.88294054	     -0.00068075	     -0.21999392	     -0.00451244	     -0.00053298	     16.30169477
      0.18011337	     -0.06342682	     -0.00080875	     -0.20457217	     -0.06479076	      0.88293976	     -0.00068057	     -0.22000610	     -0.00448262	     -0.00051016	     16.20632826
      0.18194513	     -0.06342048	     -0.00080841	     -0.20456619	     -0.06479893	      0.88293885	     -0.00068035	     -0.22001981	     -0.00444604	     -0.00048544	     16.22140762
      0.18329942	     -0.06341001	     -0.00080552	     -0.20455604	     -0.06480494	      0.88293820	     -0.00068019	     -0.22002916	     -0.00441850	     -0.00046927	     16.12422930
      0.18465370	     -0.06340102	     -0.00080517	     -0.20454732	     -0.06481090	      0.88293758	     -0.00068003	     -0.22003780	     -0.00439093	     -0.00045559	     16.15218867
      0.18646510	     -0.06338581	     -0.00080329	     -0.20453250	     -0.06481882	      0.88293677	     -0.00067983	     -0.22004837	     -0.00435326	     -0.00044067	     16.10271267
      0.18804427	     -0.06337219	     -0.00080363	     -0.20451918	     -0.06482567	      0.88293608	     -0.00067966	     -0.22005668	     -0.00432043	     -0.00043130	     16.22289054
      0.18962344	     -0.06335573	     -0.00080163	     -0.20450307	     -0.06483247	      0.88293540	     -0.00067949	     -0.22006421	     -0.00428650	     -0.00042446	     16.10309403
      0.19120261	     -0.06333883	     -0.00080245	     -0.20448646	     -0.06483921	      0.88293474	     -0.00067933	     -0.22007098	     -0.00425311	     -0.00042096	     16.26960425
      0.19278178	     -0.06331966	     -0.00080003	     -0.20446765	     -0.06484590	      0.88293407	     -0.00067916	     -0.22007703	     -0.00421874	     -0.00041993	     16.18902784
      0.19436096	     -0.06330074	     -0.00080113	     -0.20444902	     -0.06485253	      0.88293341	     -0.00067900	     -0.22008239	     -0.00418507	     -0.00042180	     16.37090237
      0.19577710	     -0.06328090	     -0.00079863	     -0.20442952	     -0.06485844	      0.88293281	     -0.00067885	     -0.22008667	     -0.00415409	     -0.00042495	     16.29205629
      0.19719324	     -0.06326074	     -0.00079855	     -0.20440963	     -0.06486430	      0.88293220	     -0.00067869	     -0.22009043	     -0.00412375	     -0.00042993	     16.41142524
      0.19860938	     -0.06323827	     -0.00079688	     -0.20438748	     -0.06487012	      0.88293159	     -0.00067854	     -0.22009370	     -0.00409315	     -0.00043595	     16.42162363
      0.20049676	     -0.06320561	     -0.00079581	     -0.20435522	     -0.06487781	      0.88293076	     -0.00067833	     -0.22009727	     -0.00405312	     -0.00044573	     16.61285462
      0.20198812	     -0.06317594	     -0.00079280	     -0.20432590	     -0.06488383	      0.88293009	     -0.00067816	     -0.22009945	     -0.00402105	     -0.00045364	     16.52659943
      0.20347948	     -0.06314332	     -0.00079161	     -0.20429359	     -0.06488980	      0.88292941	     -0.00067799	     -0.22010102	     -0.00399004	     -0.00046232	     16.70709208
      0.20497084	     -0.06310772	     -0.00078844	     -0.20425834	     -0.06489573	      0.88292871	     -0.00067781	     -0.22010197	     -0.00395879	     -0.00047073	     16.70374904
      0.20646220	     -0.06306897	     -0.00078648	     -0.20421991	     -0.06490161	      0.88292800	     -0.00067763	     -0.22010228	     -0.00392834	     -0.00047910	     16.86556394
      0.20795357	     -0.06302701	     -0.00078320	     -0.20417829	     -0.06490744	      0.88292728	     -0.00067744	     -0.22010194	     -0.00389781	     -0.00048660	     16.88249606
      0.20977653	     -0.06297142	     -0.00078065	     -0.20412308	     -0.06491452	      0.88292639	     -0.00067720	     -0.22010060	     -0.00386174	     -0.00049507	     17.16705334
      0.21120698	     -0.06292460	     -0.00077672	     -0.20407660	     -0.06492002	      0.88292568	     -0.00067701	     -0.22009884	     -0.00383301	     -0.00049988	     17.07951077
      0.21263743	     -0.06287500	     -0.00077466	     -0.20402729	     -0.06492548	      0.88292496	     -0.00067681	     -0.22009644	     -0.00380547	     -0.00050391	     17.27351373
      0.21406788	     -0.06282377	     -0.00077142	     -0.20397637	     -0.06493091	      0.88292424	     -0.00067661	     -0.22009342	     -0.00377795	     -0.00050635	     17.32142826
      0.21592072	     -0.06275468	     -0.00076876	     -0.20390763	     -0.06493787	      0.88292330	     -0.00067634	     -0.22008862	     -0.00374346	     -0.00050759	     17.58134850
      0.21735087	     -0.06270006	     -0.00076514	     -0.20385331	     -0.06494321	      0.88292257	     -0.00067612	     -0.22008428	     -0.00371669	     -0.00050630	     17.53465994
      0.21878101	     -0.06264384	     -0.00076339	     -0.20379734	     -0.06494851	      0.88292185	     -0.00067589	     -0.22007940	     -0.00369102	     -0.00050379	     17.74504157
      0.22021115	     -0.06258744	     -0.00076061	     -0.20374121	     -0.06495377	      0.88292113	     -0.00067566	     -0.22007402	     -0.00366535	     -0.00049951	     17.79963872
      0.22204875	     -0.06251409	     -0.00075868	     -0.20366816	     -0.06496047	      0.88292022	     -0.00067536	     -0.22006645	     -0.00363348	     -0.00049211	     18.08952782
      0.22347181	     -0.06245730	     -0.00075571	     -0.20361163	     -0.06496563	      0.88291952	     -0.00067511	     -0.22006012	     -0.00360855	     -0.00048425	     18.04214737
      0.22489488	     -0.06239956	     -0.00075457	     -0.20355409	     -0.06497074	      0.88291884	     -0.00067486	     -0.22005341	     -0.00358467	     -0.00047544	     18.27517658
      0.22631794	     -0.06234224	     -0.00075239	     -0.20349700	     -0.06497583	      0.88291817	     -0.00067460	     -0.22004634	     -0.00356076	     -0.00046518	     18.34141483
      0.22814609	     -0.06226817	     -0.00075112	     -0.20342317	     -0.06498231	      0.88291733	     -0.00067425	     -0.22003678	     -0.00353116	     -0.00045072	     18.65688029
      0.22956203	     -0.06221109	     -0.00074864	     -0.20336631	     -0.06498729	      0.88291671	     -0.00067397	     -0.22002901	     -0.00350806	     -0.00043797	     18.62090091
      0.23097797	     -0.06215325	     -0.00074791	     -0.20330864	     -0.06499224	      0.88291609	     -0.00067369	     -0.22002096	     -0.00348607	     -0.00042483	     18.87631029
      0.23239391	     -0.06209615	     -0.00074612	     -0.20325173	     -0.06499717	      0.88291550	     -0.00067339	     -0.22001263	     -0.00346415	     -0.00041088	     18.95887285
      0.23421886	     -0.06202261	     -0.00074525	     -0.20317839	     -0.06500346	      0.88291477	     -0.00067300	     -0.22000153	     -0.00343714	     -0.00039253	     19.29943738
      0.23562496	     -0.06196682	     -0.00074303	     -0.20312277	     -0.06500828	      0.88291423	     -0.00067268	     -0.21999273	     -0.00341626	     -0.00037763	     19.27701659
      0.23703105	     -0.06191061	     -0.00074248	     -0.20306670	     -0.06501307	      0.88291371	     -0.00067235	     -0.21998373	     -0.00339651	     -0.00036298	     19.54935733
      0.23843714	     -0.06185533	     -0.00074086	     -0.20301156	     -0.06501783	      0.88291321	     -0.00067202	     -0.21997456	     -0.00337687	     -0.00034818	     19.64936659
      0.24027055	     -0.06178331	     -0.00074007	     -0.20293970	     -0.06502400	      0.88291259	     -0.00067156	     -0.21996236	     -0.00335247	     -0.00032949	     20.01775195
      0.24166516	     -0.06172934	     -0.00073787	     -0.20288587	     -0.06502866	      0.88291214	     -0.00067121	     -0.21995292	     -0.00333384	     -0.00031529	     20.01433195
      0.24305978	     -0.06167486	     -0.00073727	     -0.20283150	     -0.06503330	      0.88291171	     -0.00067084	     -0.21994336	     -0.00331627	     -0.00030192	     20.30936196
      0.24445439	     -0.06162110	     -0.00073556	     -0.20277786	     -0.06503791	      0.88291129	     -0.00067046	     -0.21993367	     -0.00329878	     -0.00028899	     20.43589310
      0.24630654	     -0.06154931	     -0.00073446	     -0.20270619	     -0.06504400	      0.88291077	     -0.00066994	     -0.21992063	     -0.00327666	     -0.00027304	     20.84315173
      0.24768894	     -0.06149589	     -0.00073203	     -0.20265290	     -0.06504852	      0.88291041	     -0.00066953	     -0.21991075	     -0.00326012	     -0.00026154	     20.86473042
      0.24907134	     -0.06144154	     -0.00073117	     -0.20259863	     -0.06505302	      0.88291005	     -0.00066912	     -0.21990075	     -0.00324465	     -0.00025106	     21.18451074
      0.25074851	     -0.06137618	     -0.00072864	     -0.20253339	     -0.06505844	      0.88290964	     -0.00066860	     -0.21988844	     -0.00322620	     -0.00023912	     21.33474972
      0.25222572	     -0.06131813	     -0.00072808	     -0.20247539	     -0.06506320	      0.88290929	     -0.00066813	     -0.21987746	     -0.00321127	     -0.00022984	     21.74867353
      0.25370293	     -0.06126114	     -0.00072560	     -0.20241849	     -0.06506793	      0.88290896	     -0.00066764	     -0.21986636	     -0.00319659	     -0.00022117	     21.83901047
      0.25518014	     -0.06120393	     -0.00072507	     -0.20236132	     -0.06507264	      0.88290864	     -0.00066714	     -0.21985517	     -0.00318345	     -0.00021379	     22.26972338
      0.25665736	     -0.06114834	     -0.00072269	     -0.20230580	     -0.06507734	      0.88290833	     -0.00066662	     -0.21984391	     -0.00317070	     -0.00020718	     22.39625459
      0.25813457	     -0.06109311	     -0.00072220	     -0.20225059	     -0.06508201	      0.88290803	     -0.00066609	     -0.21983262	     -0.00315945	     -0.00020189	     22.83751790
      0.25961178	     -0.06103958	     -0.00071986	     -0.20219709	     -0.06508667	      0.88290773	     -0.00066555	     -0.21982133	     -0.00314857	     -0.00019739	     22.98723070
      0.26108899	     -0.06098674	     -0.00071939	     -0.20214425	     -0.06509131	      0.88290744	     -0.00066499	     -0.21981006	     -0.00313905	     -0.00019419	     23.44663317
      0.26256620	     -0.06093619	     -0.00071707	     -0.20209372	     -0.06509594	      0.88290716	     -0.00066441	     -0.21979886	     -0.00312977	     -0.00019178	     23.61389665
      0.26404342	     -0.06088699	     -0.00071664	     -0.20204450	     -0.06510056	      0.88290688	     -0.00066381	     -0.21978776	     -0.00312164	     -0.00019063	     24.09095248
      0.26552063	     -0.06084067	     -0.00071427	     -0.20199818	     -0.06510517	      0.88290659	     -0.00066320	     -0.21977681	     -0.00311352	     -0.00019017	     24.26751582
      0.26699784	     -0.06079622	     -0.00071389	     -0.20195370	     -0.06510976	      0.88290631	     -0.00066258	     -0.21976606	     -0.00310631	     -0.00019078	     24.76147710
      0.26847505	     -0.06075481	     -0.00071152	     -0.20191230	     -0.06511434	      0.88290603	     -0.00066193	     -0.21975555	     -0.00309888	     -0.00019194	     24.94031174
      0.26995227	     -0.06071537	     -0.00071124	     -0.20187281	     -0.06511892	      0.88290575	     -0.00066128	     -0.21974532	     -0.00309213	     -0.00019407	     25.44853947
      0.27142948	     -0.06067892	     -0.00070885	     -0.20183636	     -0.06512348	      0.88290546	     -0.00066060	     -0.21973541	     -0.00308492	     -0.00019661	     25.61842180
      0.27290669	     -0.06064438	     -0.00070871	     -0.20180177	     -0.06512803	      0.88290516	     -0.00065991	     -0.21972585	     -0.00307819	     -0.00019998	     26.14041570
      0.27438390	     -0.06061268	     -0.00070617	     -0.20177006	     -0.06513257	      0.88290487	     -0.00065920	     -0.21971667	     -0.00307083	     -0.00020362	     26.29477599
      0.27586112	     -0.06058272	     -0.00070588	     -0.20174006	     -0.06513710	      0.88290456	     -0.00065848	     -0.21970790	     -0.00306385	     -0.00020791	     26.83182059
      0.27733833	     -0.06055563	     -0.00070280	     -0.20171298	     -0.06514162	      0.88290425	     -0.00065774	     -0.21969956	     -0.00305614	     -0.00021227	     26.96236021
      0.27881554	     -0.06052961	     -0.00070214	     -0.20168693	     -0.06514613	      0.88290393	     -0.00065698	     -0.21969171	     -0.00304881	     -0.00021693	     27.50312354
      0.28029275	     -0.06050755	     -0.00069877	     -0.20166488	     -0.06515063	      0.88290361	     -0.00065621	     -0.21968439	     -0.00304073	     -0.00022141	     27.58851130
      0.28176996	     -0.06048799	     -0.00069840	     -0.20164528	     -0.06515512	      0.88290328	     -0.00065543	     -0.21967762	     -0.00303301	     -0.00022620	     28.14779515
      0.28324718	     -0.06047292	     -0.00069481	     -0.20163023	     -0.06515959	      0.88290294	     -0.00065463	     -0.21967144	     -0.00302442	     -0.00023091	     28.17922510
      0.28472439	     -0.06046237	     -0.00069469	     -0.20161964	     -0.06516405	      0.88290260	     -0.00065382	     -0.21966591	     -0.00301616	     -0.00023617	     28.74808218
      0.28620160	     -0.06045781	     -0.00069101	     -0.20161511	     -0.06516850	      0.88290225	     -0.00065299	     -0.21966113	     -0.00300687	     -0.00024173	     28.71469500
      0.28751432	     -0.06045822	     -0.00069080	     -0.20161548	     -0.06517244	      0.88290192	     -0.00065225	     -0.21965758	     -0.00299877	     -0.00024745	     29.17681839
      0.28882704	     -0.06046349	     -0.00068861	     -0.20162077	     -0.06517637	      0.88290160	     -0.00065149	     -0.21965474	     -0.00298984	     -0.00025375	     29.28207772
      0.29044815	     -0.06047611	     -0.00068774	     -0.20163337	     -0.06518121	      0.88290118	     -0.00065055	     -0.21965229	     -0.00297830	     -0.00026279	     29.66353712
      0.29206926	     -0.06049573	     -0.00068541	     -0.20165300	     -0.06518603	      0.88290074	     -0.00064959	     -0.21965107	     -0.00296545	     -0.00027323	     29.70352726
      0.29341373	     -0.06051707	     -0.00068606	     -0.20167431	     -0.06519001	      0.88290037	     -0.00064879	     -0.21965105	     -0.00295428	     -0.00028327	     30.12513916
      0.29475820	     -0.06054284	     -0.00068493	     -0.20170010	     -0.06519397	      0.88289998	     -0.00064798	     -0.21965192	     -0.00294194	     -0.00029443	     30.17590132
      0.29638426	     -0.06057956	     -0.00068547	     -0.20173681	     -0.06519874	      0.88289949	     -0.00064699	     -0.21965419	     -0.00292603	     -0.00030966	     30.52238828
      0.29801032	     -0.06062283	     -0.00068447	     -0.20178011	     -0.06520349	      0.88289897	     -0.00064598	     -0.21965778	     -0.00290838	     -0.00032661	     30.43772423
      0.29931795	     -0.06066221	     -0.00068643	     -0.20181946	     -0.06520728	      0.88289854	     -0.00064517	     -0.21966165	     -0.00289351	     -0.00034164	     30.81453939
      0.30062558	     -0.06070580	     -0.00068682	     -0.20186307	     -0.06521105	      0.88289808	     -0.00064435	     -0.21966640	     -0.00287741	     -0.00035771	     30.80858703
      0.30230883	     -0.06076809	     -0.00068906	     -0.20192537	     -0.06521588	      0.88289746	     -0.00064328	     -0.21967382	     -0.00285553	     -0.00038006	     31.05780919
      0.30399208	     -0.06083735	     -0.00068956	     -0.20199467	     -0.06522067	      0.88289680	     -0.00064220	     -0.21968274	     -0.00283180	     -0.00040403	     30.89711199
      0.30527096	     -0.06089467	     -0.00069276	     -0.20205199	     -0.06522428	      0.88289627	     -0.00064137	     -0.21969053	     -0.00281310	     -0.00042337	     31.21227233
      0.30654983	     -0.06095582	     -0.00069423	     -0.20211318	     -0.06522786	      0.88289571	     -0.00064054	     -0.21969919	     -0.00279324	     -0.00044340	     31.16147311
      0.30830154	     -0.06104490	     -0.00069747	     -0.20220230	     -0.06523273	      0.88289491	     -0.00063939	     -0.21971245	     -0.00276474	     -0.00047198	     31.31641561
      0.31005324	     -0.06113970	     -0.00069853	     -0.20229720	     -0.06523755	      0.88289406	     -0.00063823	     -0.21972729	     -0.00273417	     -0.00050151	     31.07898105
      0.31129029	     -0.06120977	     -0.00070177	     -0.20236731	     -0.06524091	      0.88289343	     -0.00063740	     -0.21973869	     -0.00271185	     -0.00052289	     31.34204023
      0.31252734	     -0.06128198	     -0.00070315	     -0.20243960	     -0.06524425	      0.88289277	     -0.00063657	     -0.21975082	     -0.00268832	     -0.00054444	     31.26713108
      0.31438493	     -0.06139569	     -0.00070621	     -0.20255344	     -0.06524921	      0.88289173	     -0.00063532	     -0.21977039	     -0.00265137	     -0.00057695	     31.33076411
      0.31594642	     -0.06149581	     -0.00070751	     -0.20265371	     -0.06525333	      0.88289080	     -0.00063425	     -0.21978808	     -0.00261842	     -0.00060411	     31.15062563
      0.31750790	     -0.06160012	     -0.00071074	     -0.20275815	     -0.06525739	      0.88288984	     -0.00063318	     -0.21980687	     -0.00258414	     -0.00063101	     31.30251593
      0.31906939	     -0.06170846	     -0.00071132	     -0.20286668	     -0.06526140	      0.88288883	     -0.00063211	     -0.21982673	     -0.00254782	     -0.00065733	     31.00352770
      0.32046663	     -0.06180827	     -0.00071446	     -0.20296664	     -0.06526493	      0.88288790	     -0.00063114	     -0.21984538	     -0.00251425	     -0.00068041	     31.17485066
      0.32186386	     -0.06191016	     -0.00071525	     -0.20306873	     -0.06526842	      0.88288693	     -0.00063016	     -0.21986482	     -0.00247891	     -0.00070273	     30.96679816
      0.32326110	     -0.06201400	     -0.00071743	     -0.20317277	     -0.06527186	      0.88288594	     -0.00062918	     -0.21988500	     -0.00244232	     -0.00072423	     30.98749447
      0.32507423	     -0.06215209	     -0.00071867	     -0.20331116	     -0.06527624	      0.88288460	     -0.00062791	     -0.21991221	     -0.00239241	     -0.00075051	     30.73855120
      0.32651418	     -0.06226452	     -0.00072155	     -0.20342382	     -0.06527966	      0.88288350	     -0.00062689	     -0.21993463	     -0.00235128	     -0.00077000	     30.82531222
      0.32795413	     -0.06237846	     -0.00072231	     -0.20353805	     -0.06528302	      0.88288238	     -0.00062587	     -0.21995773	     -0.00230824	     -0.00078801	     30.57155665
      0.32939408	     -0.06249258	     -0.00072446	     -0.20365244	     -0.06528631	      0.88288123	     -0.00062485	     -0.21998146	     -0.00226383	     -0.00080444	     30.55619324
      0.33117559	     -0.06263619	     -0.00072560	     -0.20379644	     -0.06529029	      0.88287978	     -0.00062358	     -0.22001166	     -0.00220640	     -0.00082222	     30.21962881
      0.33260391	     -0.06275240	     -0.00072862	     -0.20391295	     -0.06529341	      0.88287860	     -0.00062256	     -0.22003652	     -0.00215889	     -0.00083446	     30.28121631
      0.33403222	     -0.06286923	     -0.00072949	     -0.20403014	     -0.06529646	      0.88287740	     -0.00062154	     -0.22006188	     -0.00210940	     -0.00084464	     29.99351065
      0.33546054	     -0.06298693	     -0.00073174	     -0.20414819	     -0.06529943	      0.88287619	     -0.00062053	     -0.22008768	     -0.00205849	     -0.00085266	     29.92335712
      0.33731299	     -0.06314013	     -0.00073316	     -0.20430189	     -0.06530318	      0.88287460	     -0.00061921	     -0.22012175	     -0.00198975	     -0.00085967	     29.54921774
      0.33874876	     -0.06325969	     -0.00073639	     -0.20442183	     -0.06530600	      0.88287337	     -0.00061819	     -0.22014858	     -0.00193488	     -0.00086256	     29.56376531
      0.34018454	     -0.06337967	     -0.00073777	     -0.20454223	     -0.06530874	      0.88287213	     -0.00061717	     -0.22017574	     -0.00187802	     -0.00086314	     29.23516835
      0.34162032	     -0.06350049	     -0.00074065	     -0.20466347	     -0.06531139	      0.88287089	     -0.00061615	     -0.22020323	     -0.00181970	     -0.00086155	     29.12126565
      0.34351214	     -0.06366012	     -0.00074303	     -0.20482370	     -0.06531476	      0.88286926	     -0.00061482	     -0.22023991	     -0.00174003	     -0.00085615	     28.69026016
      0.34494927	     -0.06378164	     -0.00074695	     -0.20494565	     -0.06531722	      0.88286804	     -0.00061381	     -0.22026809	     -0.00167788	     -0.00084968	     28.67376755
      0.34638639	     -0.06390280	     -0.00074901	     -0.20506731	     -0.06531958	      0.88286682	     -0.00061281	     -0.22029651	     -0.00161373	     -0.00084113	     28.31223921
      0.34811409	     -0.06404817	     -0.00075349	     -0.20521326	     -0.06532230	      0.88286538	     -0.00061161	     -0.22033095	     -0.00153472	     -0.00082833	     28.18502588
      0.34984179	     -0.06419174	     -0.00075534	     -0.20535748	     -0.06532488	      0.88286396	     -0.00061042	     -0.22036563	     -0.00145290	     -0.00081277	     27.60001924
      0.35116615	     -0.06430097	     -0.00075979	     -0.20546717	     -0.06532677	      0.88286289	     -0.00060951	     -0.22039231	     -0.00138913	     -0.00079920	     27.62732380
      0.35249052	     -0.06440911	     -0.00076219	     -0.20557582	     -0.06532856	      0.88286185	     -0.00060861	     -0.22041905	     -0.00132368	     -0.00078416	     27.30007435
      0.35435269	     -0.06455945	     -0.00076693	     -0.20572689	     -0.06533094	      0.88286041	     -0.00060735	     -0.22045669	     -0.00122973	     -0.00076084	     27.05678425
      0.35598955	     -0.06468919	     -0.00076958	     -0.20585732	     -0.06533288	      0.88285918	     -0.00060626	     -0.22048975	     -0.00114492	     -0.00073831	     26.59937765
      0.35762640	     -0.06481627	     -0.00077430	     -0.20598507	     -0.06533469	      0.88285799	     -0.00060517	     -0.22052271	     -0.00105871	     -0.00071407	     26.51632900
      0.35926326	     -0.06493953	     -0.00077598	     -0.20610908	     -0.06533635	      0.88285684	     -0.00060409	     -0.22055547	     -0.00097028	     -0.00068807	     25.92853331
      0.36070247	     -0.06504566	     -0.00078057	     -0.20621582	     -0.06533769	      0.88285587	     -0.00060316	     -0.22058403	     -0.00089174	     -0.00066404	     25.90728827
      0.36214168	     -0.06514918	     -0.00078291	     -0.20632002	     -0.06533891	      0.88285493	     -0.00060223	     -0.22061235	     -0.00081159	     -0.00063883	     25.49323244
      0.36358088	     -0.06525033	     -0.00078671	     -0.20642182	     -0.06534002	      0.88285403	     -0.00060131	     -0.22064037	     -0.00073057	     -0.00061263	     25.30344416
      0.36557607	     -0.06538527	     -0.00079046	     -0.20655772	     -0.06534137	      0.88285285	     -0.00060006	     -0.22067865	     -0.00061623	     -0.00057470	     24.79455882
      0.36707514	     -0.06548330	     -0.00079528	     -0.20665645	     -0.06534223	      0.88285201	     -0.00059913	     -0.22070691	     -0.00052945	     -0.00054516	     24.71025824
      0.36857421	     -0.06557785	     -0.00079814	     -0.20675174	     -0.06534295	      0.88285121	     -0.00059821	     -0.22073469	     -0.00044129	     -0.00051470	     24.30148026
      0.37007327	     -0.06566881	     -0.00080305	     -0.20684343	     -0.06534355	      0.88285046	     -0.00059730	     -0.22076194	     -0.00035248	     -0.00048345	     24.12800054
      0.37199689	     -0.06577913	     -0.00080778	     -0.20695472	     -0.06534412	      0.88284957	     -0.00059615	     -0.22079602	     -0.00023697	     -0.00044202	     23.64195562
      0.37347853	     -0.06585971	     -0.00081371	     -0.20703602	     -0.06534440	      0.88284894	     -0.00059529	     -0.22082151	     -0.00014756	     -0.00040922	     23.58056360
      0.37496016	     -0.06593575	     -0.00081767	     -0.20711282	     -0.06534455	      0.88284836	     -0.00059443	     -0.22084629	     -0.00005713	     -0.00037552	     23.22135638
      0.37674079	     -0.06602111	     -0.00082444	     -0.20719907	     -0.06534456	      0.88284773	     -0.00059341	     -0.22087505	      0.00005189	     -0.00033392	     23.07044298
      0.37852141	     -0.06609705	     -0.00082756	     -0.20727598	     -0.06534437	      0.88284717	     -0.00059242	     -0.22090257	      0.00016193	     -0.00029084	     22.57480201
      0.37988836	     -0.06615115	     -0.00083268	     -0.20733078	     -0.06534409	      0.88284680	     -0.00059166	     -0.22092280	      0.00024602	     -0.00025676	     22.55737303
      0.38125531	     -0.06620060	     -0.00083535	     -0.20738098	     -0.06534369	      0.88284647	     -0.00059092	     -0.22094223	      0.00033055	     -0.00022168	     22.28556024
      0.38316848	     -0.06626358	     -0.00084017	     -0.20744499	     -0.06534295	      0.88284610	     -0.00058990	     -0.22096800	      0.00044853	     -0.00017113	     22.07319693
      0.38484292	     -0.06631261	     -0.00084255	     -0.20749495	     -0.06534211	      0.88284585	     -0.00058903	     -0.22098916	      0.00055185	     -0.00012560	     21.73125984
      0.38651736	     -0.06635745	     -0.00084706	     -0.20754069	     -0.06534110	      0.88284568	     -0.00058817	     -0.22100902	      0.00065448	     -0.00007921	     21.64094612
      0.38819180	     -0.06639675	     -0.00084820	     -0.20758096	     -0.06533992	      0.88284558	     -0.00058733	     -0.22102759	      0.00075730	     -0.00003208	     21.25316334
      0.38967343	     -0.06642865	     -0.00085222	     -0.20761365	     -0.06533873	      0.88284557	     -0.00058660	     -0.22104294	      0.00084740	      0.00000986	     21.21226789
      0.39115507	     -0.06645653	     -0.00085359	     -0.20764238	     -0.06533741	      0.88284561	     -0.00058588	     -0.22105730	      0.00093757	      0.00005200	     20.94037865
      0.39263670	     -0.06648183	     -0.00085635	     -0.20766850	     -0.06533595	      0.88284572	     -0.00058518	     -0.22107067	      0.00102708	      0.00009406	     20.81314243
      0.39463155	     -0.06651007	     -0.00085822	     -0.20769788	     -0.06533378	      0.88284596	     -0.00058425	     -0.22108715	      0.00114718	      0.00015046	     20.50172777
      0.39615341	     -0.06652760	     -0.00086165	     -0.20771624	     -0.06533197	      0.88284623	     -0.00058357	     -0.22109853	      0.00123786	      0.00019302	     20.45083662
      0.39767527	     -0.06654010	     -0.00086269	     -0.20772960	     -0.06533002	      0.88284655	     -0.00058290	     -0.22110889	      0.00132834	      0.00023514	     20.21047160
      0.39919713	     -0.06654847	     -0.00086517	     -0.20773882	     -0.06532793	      0.88284694	     -0.00058225	     -0.22111820	      0.00141792	      0.00027661	     20.11478345
      0.40115000	     -0.06655090	     -0.00086620	     -0.20774235	     -0.06532505	      0.88284753	     -0.00058143	     -0.22112857	      0.00153217	      0.00032890	     19.84281080
      0.40264207	     -0.06654680	     -0.00086897	     -0.20773906	     -0.06532270	      0.88284805	     -0.00058083	     -0.22113525	      0.00161823	      0.00036805	     19.82728199
      0.40413415	     -0.06653635	     -0.00086940	     -0.20772946	     -0.06532022	      0.88284863	     -0.00058025	     -0.22114083	      0.00170381	      0.00040667	     19.62751446
      0.40594193	     -0.06651693	     -0.00087187	     -0.20771102	     -0.06531704	      0.88284941	     -0.00057956	     -0.22114605	      0.00180593	      0.00045263	     19.56914496
      0.40774972	     -0.06648816	     -0.00087124	     -0.20768328	     -0.06531369	      0.88285027	     -0.00057890	     -0.22114957	      0.00190700	      0.00049791	     19.27852343
      0.40910631	     -0.06646246	     -0.00087405	     -0.20765830	     -0.06531105	      0.88285096	     -0.00057843	     -0.22115107	      0.00198128	      0.00053133	     19.31209717
      0.41046290	     -0.06643150	     -0.00087446	     -0.20762807	     -0.06530831	      0.88285171	     -0.00057797	     -0.22115160	      0.00205494	      0.00056442	     19.17350536
      0.41242091	     -0.06637986	     -0.00087638	     -0.20757746	     -0.06530419	      0.88285286	     -0.00057733	     -0.22115063	      0.00215928	      0.00061153	     19.09162174
      0.41410079	     -0.06632807	     -0.00087646	     -0.20752657	     -0.06530049	      0.88285392	     -0.00057681	     -0.22114818	      0.00224720	      0.00065144	     18.91481534
      0.41578067	     -0.06627134	     -0.00087889	     -0.20747069	     -0.06529664	      0.88285505	     -0.00057631	     -0.22114425	      0.00233301	      0.00069083	     18.91714548
      0.41746054	     -0.06620757	     -0.00087808	     -0.20740779	     -0.06529265	      0.88285624	     -0.00057584	     -0.22113887	      0.00241736	      0.00072981	     18.70533863
      0.41893461	     -0.06614870	     -0.00088065	     -0.20734962	     -0.06528903	      0.88285734	     -0.00057545	     -0.22113295	      0.00248937	      0.00076354	     18.73287929
      0.42040869	     -0.06608460	     -0.00088057	     -0.20728626	     -0.06528531	      0.88285849	     -0.00057508	     -0.22112596	      0.00256016	      0.00079691	     18.60190681
      0.42188276	     -0.06601745	     -0.00088202	     -0.20721980	     -0.06528148	      0.88285969	     -0.00057473	     -0.22111789	      0.00262918	      0.00082981	     18.56932517
      0.42388087	     -0.06591991	     -0.00088216	     -0.20712320	     -0.06527614	      0.88286139	     -0.00057429	     -0.22110529	      0.00272027	      0.00087367	     18.44073089
      0.42537949	     -0.06584387	     -0.00088440	     -0.20704782	     -0.06527201	      0.88286273	     -0.00057399	     -0.22109460	      0.00278633	      0.00090591	     18.45023689
      0.42687812	     -0.06576338	     -0.00088431	     -0.20696800	     -0.06526779	      0.88286411	     -0.00057370	     -0.22108289	      0.00285080	      0.00093754	     18.35753730
      0.42837674	     -0.06568055	     -0.00088571	     -0.20688581	     -0.06526347	      0.88286554	     -0.00057344	     -0.22107018	      0.00291329	      0.00096847	     18.33703681
      0.43034518	     -0.06556597	     -0.00088548	     -0.20677207	     -0.06525766	      0.88286748	     -0.00057313	     -0.22105199	      0.00299259	      0.00100792	     18.25414909
      0.43180408	     -0.06547910	     -0.00088756	     -0.20668576	     -0.06525325	      0.88286897	     -0.00057292	     -0.22103744	      0.00304905	      0.00103629	     18.25915210
      0.43326298	     -0.06538772	     -0.00088726	     -0.20659497	     -0.06524876	      0.88287050	     -0.00057273	     -0.22102200	      0.00310374	      0.00106381	     18.21015574
      0.43506791	     -0.06527187	     -0.00088866	     -0.20647979	     -0.06524310	      0.88287245	     -0.00057253	     -0.22100166	      0.00316867	      0.00109673	     18.20316653
      0.43666321	     -0.06516418	     -0.00088742	     -0.20637271	     -0.06523800	      0.88287423	     -0.00057238	     -0.22098257	      0.00322362	      0.00112469	     18.16553564
      0.43825851	     -0.06505567	     -0.00088905	     -0.20626474	     -0.06523282	      0.88287604	     -0.00057226	     -0.22096244	      0.00327611	      0.00115171	     18.15850205
      0.43985381	     -0.06494157	     -0.00088736	     -0.20615121	     -0.06522755	      0.88287790	     -0.00057216	     -0.22094133	      0.00332612	      0.00117756	     18.14125091
      0.44144911	     -0.06482799	     -0.00088908	     -0.20603812	     -0.06522221	      0.88287980	     -0.00057208	     -0.22091923	      0.00337364	      0.00120239	     18.13984828
      0.44304441	     -0.06470842	     -0.00088687	     -0.20591908	     -0.06521679	      0.88288174	     -0.00057203	     -0.22089622	      0.00341863	      0.00122594	     18.13897168
      0.44463971	     -0.06459080	     -0.00088885	     -0.20580190	     -0.06521130	      0.88288371	     -0.00057201	     -0.22087228	      0.00346107	      0.00124842	     18.13658143
      0.44623501	     -0.06446611	     -0.00088586	     -0.20567771	     -0.06520575	      0.88288572	     -0.00057201	     -0.22084750	      0.00350085	      0.00126947	     18.16160528
      0.44762735	     -0.06436038	     -0.00088747	     -0.20557231	     -0.06520085	      0.88288750	     -0.00057203	     -0.22082516	      0.00353349	      0.00128691	     18.15074045
      0.44901968	     -0.06425020	     -0.00088602	     -0.20546251	     -0.06519591	      0.88288930	     -0.00057207	     -0.22080222	      0.00356408	      0.00130318	     18.17290863
      0.45075887	     -0.06411337	     -0.00088617	     -0.20532609	     -0.06518968	      0.88289158	     -0.00057215	     -0.22077273	      0.00359955	      0.00132205	     18.18596517
      0.45249806	     -0.06397189	     -0.00088321	     -0.20518504	     -0.06518339	      0.88289390	     -0.00057226	     -0.22074236	      0.00363174	      0.00133894	     18.27705347
      0.45388031	     -0.06386260	     -0.00088411	     -0.20507601	     -0.06517835	      0.88289576	     -0.00057236	     -0.22071759	      0.00365535	      0.00135133	     18.23964322
      0.45526256	     -0.06374924	     -0.00088207	     -0.20496294	     -0.06517328	      0.88289763	     -0.00057249	     -0.22069233	      0.00367680	      0.00136230	     18.29568932
      0.45702782	     -0.06360736	     -0.00088140	     -0.20482138	     -0.06516677	      0.88290005	     -0.00057267	     -0.22065935	      0.00370152	      0.00137452	     18.31430532
      0.45879307	     -0.06346168	     -0.00087725	     -0.20467604	     -0.06516022	      0.88290249	     -0.00057288	     -0.22062570	      0.00372287	      0.00138419	     18.46216034
      0.46009099	     -0.06336064	     -0.00087785	     -0.20457517	     -0.06515538	      0.88290429	     -0.00057306	     -0.22060054	      0.00373699	      0.00139010	     18.40106330
      0.46138892	     -0.06325654	     -0.00087558	     -0.20447127	     -0.06515052	      0.88290609	     -0.00057324	     -0.22057512	      0.00374927	      0.00139434	     18.46301743
      0.46325969	     -0.06311087	     -0.00087381	     -0.20432584	     -0.06514349	      0.88290871	     -0.00057354	     -0.22053805	      0.00376438	      0.00139782	     18.51724873
      0.46483359	     -0.06298692	     -0.00087034	     -0.20420210	     -0.06513756	      0.88291091	     -0.00057380	     -0.22050657	      0.00377460	      0.00139811	     18.61915164
      0.46640748	     -0.06286889	     -0.00086951	     -0.20408422	     -0.06513161	      0.88291311	     -0.00057409	     -0.22047482	      0.00378294	      0.00139614	     18.63699592
      0.46798138	     -0.06274647	     -0.00086518	     -0.20396198	     -0.06512565	      0.88291530	     -0.00057440	     -0.22044292	      0.00378894	      0.00139150	     18.79435944
      0.46955527	     -0.06263290	     -0.00086498	     -0.20384851	     -0.06511968	      0.88291748	     -0.00057472	     -0.22041081	      0.00379338	      0.00138469	     18.78101485
      0.47093603	     -0.06252684	     -0.00086062	     -0.20374258	     -0.06511444	      0.88291939	     -0.00057502	     -0.22038259	      0.00379532	      0.00137648	     18.93314568
      0.47231678	     -0.06242783	     -0.00085932	     -0.20364364	     -0.06510920	      0.88292128	     -0.00057533	     -0.22035427	      0.00379609	      0.00136651	     18.97780531
      0.47397419	     -0.06230621	     -0.00085526	     -0.20352212	     -0.06510291	      0.88292354	     -0.00057572	     -0.22032024	      0.00379501	      0.00135197	     19.12952133
      0.47563161	     -0.06219215	     -0.00085410	     -0.20340810	     -0.06509662	      0.88292577	     -0.00057612	     -0.22028616	      0.00379231	      0.00133500	     19.16604637
      0.47699156	     -0.06209312	     -0.00084956	     -0.20330914	     -0.06509147	      0.88292757	     -0.00057646	     -0.22025825	      0.00378840	      0.00131903	     19.34160870
      0.47835151	     -0.06200101	     -0.00084779	     -0.20321706	     -0.06508632	      0.88292935	     -0.00057681	     -0.22023034	      0.00378356	      0.00130163	     19.39871182
      0.48003658	     -0.06188435	     -0.00084328	     -0.20310044	     -0.06507995	      0.88293153	     -0.00057726	     -0.22019587	      0.00377575	      0.00127784	     19.58588331
      0.48172165	     -0.06177593	     -0.00084165	     -0.20299198	     -0.06507360	      0.88293366	     -0.00057772	     -0.22016147	      0.00376659	      0.00125216	     19.61804070
      0.48302654	     -0.06168575	     -0.00083676	     -0.20290183	     -0.06506869	      0.88293528	     -0.00057808	     -0.22013499	      0.00375799	      0.00123078	     19.82257078
      0.48433144	     -0.06160254	     -0.00083447	     -0.20281860	     -0.06506379	      0.88293687	     -0.00057845	     -0.22010856	      0.00374873	      0.00120850	     19.89705308
      0.48608064	     -0.06148920	     -0.00082943	     -0.20270523	     -0.06505724	      0.88293896	     -0.00057895	     -0.22007335	      0.00373471	      0.00117710	     20.09880125
      0.48782985	     -0.06138444	     -0.00082715	     -0.20260039	     -0.06505072	      0.88294099	     -0.00057946	     -0.22003833	      0.00371948	      0.00114445	     20.15248748
      0.48907292	     -0.06130367	     -0.00082195	     -0.20251961	     -0.06504611	      0.88294239	     -0.00057983	     -0.22001364	      0.00370738	      0.00112035	     20.36713858
      0.49031599	     -0.06122971	     -0.00081921	     -0.20244559	     -0.06504151	      0.88294377	     -0.00058020	     -0.21998906	      0.00369483	      0.00109587	     20.45599639
      0.49216656	     -0.06111884	     -0.00081359	     -0.20233463	     -0.06503469	      0.88294577	     -0.00058075	     -0.21995277	      0.00367472	      0.00105857	     20.67357951
      0.49371524	     -0.06103166	     -0.00081038	     -0.20224735	     -0.06502901	      0.88294738	     -0.00058121	     -0.21992264	      0.00365697	      0.00102693	     20.76021438
      0.49526393	     -0.06094075	     -0.00080454	     -0.20215636	     -0.06502336	      0.88294895	     -0.00058168	     -0.21989281	      0.00363799	      0.00099479	     21.00788638
      0.49681262	     -0.06085932	     -0.00080200	     -0.20207478	     -0.06501774	      0.88295046	     -0.00058215	     -0.21986320	      0.00361847	      0.00096272	     21.04889772
      0.49819130	     -0.06078059	     -0.00079625	     -0.20199597	     -0.06501277	      0.88295177	     -0.00058256	     -0.21983713	      0.00359996	      0.00093395	     21.29469984
      0.49956998	     -0.06071000	     -0.00079336	     -0.20192525	     -0.06500782	      0.88295304	     -0.00058297	     -0.21981124	      0.00358105	      0.00090542	     21.37061792
      0.50094866	     -0.06063688	     -0.00078867	     -0.20185200	     -0.06500289	      0.88295427	     -0.00058338	     -0.21978561	      0.00356128	      0.00087697	     21.55507373
      0.50272889	     -0.06054944	     -0.00078477	     -0.20176436	     -0.06499658	      0.88295579	     -0.00058391	     -0.21975285	      0.00353494	      0.00084082	     21.67797592
      0.50412152	     -0.06047760	     -0.00077926	     -0.20169239	     -0.06499167	      0.88295695	     -0.00058431	     -0.21972754	      0.00351333	      0.00081291	     21.90863870
      0.50551415	     -0.06041301	     -0.00077622	     -0.20162763	     -0.06498679	      0.88295806	     -0.00058472	     -0.21970245	      0.00349129	      0.00078570	     21.99200772
      0.50690678	     -0.06034594	     -0.00077146	     -0.20156039	     -0.06498194	      0.88295913	     -0.00058511	     -0.21967765	      0.00346845	      0.00075903	     22.17918620
      0.50868273	     -0.06026750	     -0.00076750	     -0.20148170	     -0.06497581	      0.88296045	     -0.00058561	     -0.21964636	      0.00343859	      0.00072615	     22.29722730
      0.51004522	     -0.06020338	     -0.00076202	     -0.20141741	     -0.06497114	      0.88296143	     -0.00058598	     -0.21962268	      0.00341475	      0.00070167	     22.52434917
      0.51140772	     -0.06014604	     -0.00075902	     -0.20135986	     -0.06496651	      0.88296237	     -0.00058635	     -0.21959923	      0.00339054	      0.00067811	     22.61163691
      0.51305393	     -0.06007325	     -0.00075323	     -0.20128684	     -0.06496095	      0.88296346	     -0.00058678	     -0.21957125	      0.00336031	      0.00065064	     22.84751985
      0.51453474	     -0.06001409	     -0.00075057	     -0.20122742	     -0.06495599	      0.88296441	     -0.00058716	     -0.21954636	      0.00333258	      0.00062713	     22.91885859
      0.51601555	     -0.05994848	     -0.00074476	     -0.20116158	     -0.06495108	      0.88296532	     -0.00058753	     -0.21952182	      0.00330383	      0.00060463	     23.15647766
      0.51749636	     -0.05989249	     -0.00074230	     -0.20110531	     -0.06494621	      0.88296620	     -0.00058789	     -0.21949757	      0.00327455	      0.00058343	     23.21257171
      0.51897717	     -0.05983021	     -0.00073624	     -0.20104278	     -0.06494138	      0.88296705	     -0.00058823	     -0.21947372	      0.00324425	      0.00056317	     23.46267190
      0.52045798	     -0.05977747	     -0.00073412	     -0.20098972	     -0.06493660	      0.88296787	     -0.00058856	     -0.21945016	      0.00321345	      0.00054406	     23.52442725
      0.52193878	     -0.05971743	     -0.00072776	     -0.20092943	     -0.06493187	      0.88296866	     -0.00058887	     -0.21942705	      0.00318154	      0.00052586	     23.78244172
      0.52341959	     -0.05967014	     -0.00072616	     -0.20088179	     -0.06492718	      0.88296942	     -0.00058917	     -0.21940428	      0.00314907	      0.00050866	     23.83609260
      0.52473681	     -0.05962163	     -0.00072057	     -0.20083303	     -0.06492305	      0.88297008	     -0.00058942	     -0.21938445	      0.00311931	      0.00049391	     24.05509076
      0.52605403	     -0.05958085	     -0.00071794	     -0.20079195	     -0.06491896	      0.88297072	     -0.00058965	     -0.21936493	      0.00308906	      0.00047978	     24.16493680
      0.52766021	     -0.05952881	     -0.00071257	     -0.20073956	     -0.06491403	      0.88297148	     -0.00058992	     -0.21934162	      0.00305120	      0.00046310	     24.38824287
      0.52926640	     -0.05948481	     -0.00070987	     -0.20069516	     -0.06490916	      0.88297221	     -0.00059016	     -0.21931878	      0.00301247	      0.00044698	     24.52647132
      0.53059547	     -0.05944437	     -0.00070428	     -0.20065443	     -0.06490518	      0.88297280	     -0.00059034	     -0.21930032	      0.00297959	      0.00043390	     24.73422729
      0.53192453	     -0.05941131	     -0.00070153	     -0.20062103	     -0.06490124	      0.88297337	     -0.00059051	     -0.21928220	      0.00294617	      0.00042104	     24.86545560
      0.53354222	     -0.05936985	     -0.00069597	     -0.20057918	     -0.06489651	      0.88297403	     -0.00059069	     -0.21926072	      0.00290464	      0.00040546	     25.08877711
      0.53515991	     -0.05933791	     -0.00069364	     -0.20054679	     -0.06489184	      0.88297468	     -0.00059084	     -0.21923982	      0.00286240	      0.00038984	     25.25207360
      0.53643418	     -0.05931011	     -0.00068807	     -0.20051868	     -0.06488822	      0.88297517	     -0.00059093	     -0.21922390	      0.00282860	      0.00037736	     25.42013438
      0.53770844	     -0.05929159	     -0.00068536	     -0.20049980	     -0.06488463	      0.88297564	     -0.00059101	     -0.21920847	      0.00279449	      0.00036461	     25.54583682
      0.53939239	     -0.05927162	     -0.00068000	     -0.20047938	     -0.06487997	      0.88297624	     -0.00059108	     -0.21918905	      0.00274906	      0.00034699	     25.72930686
      0.54107634	     -0.05926510	     -0.00067735	     -0.20047236	     -0.06487538	      0.88297681	     -0.00059112	     -0.21917083	      0.00270348	      0.00032810	     25.91076038
      0.54230365	     -0.05926109	     -0.00067186	     -0.20046804	     -0.06487208	      0.88297720	     -0.00059113	     -0.21915848	      0.00267039	      0.00031330	     26.01073755
      0.54353095	     -0.05926543	     -0.00066903	     -0.20047203	     -0.06486882	      0.88297758	     -0.00059111	     -0.21914691	      0.00263751	      0.00029742	     26.13195727
      0.54529942	     -0.05927688	     -0.00066324	     -0.20048300	     -0.06486420	      0.88297808	     -0.00059106	     -0.21913169	      0.00259087	      0.00027244	     26.28660963
      0.54680066	     -0.05929532	     -0.00066039	     -0.20050101	     -0.06486034	      0.88297847	     -0.00059098	     -0.21912011	      0.00255207	      0.00024916	     26.44077980
      0.54830191	     -0.05931671	     -0.00065496	     -0.20052202	     -0.06485653	      0.88297883	     -0.00059087	     -0.21910984	      0.00251429	      0.00022389	     26.51308770
      0.54980315	     -0.05934832	     -0.00065300	     -0.20055320	     -0.06485279	      0.88297914	     -0.00059073	     -0.21910084	      0.00247749	      0.00019646	     26.67874566
      0.55130439	     -0.05938086	     -0.00064701	     -0.20058538	     -0.06484910	      0.88297942	     -0.00059055	     -0.21909320	      0.00244209	      0.00016691	     26.67329658
      0.55260850	     -0.05941727	     -0.00064566	     -0.20062143	     -0.06484593	      0.88297962	     -0.00059038	     -0.21908761	      0.00241225	      0.00013947	     26.81284040
      0.55391261	     -0.05945456	     -0.00064159	     -0.20065841	     -0.06484280	      0.88297978	     -0.00059017	     -0.21908303	      0.00238363	      0.00011053	     26.80598279
      0.55552116	     -0.05950676	     -0.00063898	     -0.20071020	     -0.06483900	      0.88297993	     -0.00058989	     -0.21907871	      0.00234975	      0.00007283	     26.90679101
      0.55712971	     -0.05956114	     -0.00063390	     -0.20076424	     -0.06483524	      0.88298001	     -0.00058956	     -0.21907582	      0.00231780	      0.00003324	     26.80715188
      0.55844187	     -0.05961087	     -0.00063284	     -0.20081364	     -0.06483222	      0.88298003	     -0.00058927	     -0.21907445	      0.00229286	     -0.00000034	     26.92008184
      0.55975404	     -0.05966117	     -0.00062941	     -0.20086366	     -0.06482922	      0.88298001	     -0.00058895	     -0.21907397	      0.00226930	     -0.00003478	     26.83028266
      0.56138560	     -0.05972791	     -0.00062714	     -0.20093005	     -0.06482554	      0.88297992	     -0.00058851	     -0.21907452	      0.00224157	     -0.00007865	     26.86482160
      0.56301716	     -0.05979656	     -0.00062245	     -0.20099840	     -0.06482191	      0.88297975	     -0.00058803	     -0.21907630	      0.00221591	     -0.00012323	     26.64963261
      0.56429067	     -0.05985405	     -0.00062188	     -0.20105561	     -0.06481910	      0.88297958	     -0.00058763	     -0.21907849	      0.00219692	     -0.00015839	     26.72821136
      0.56556418	     -0.05991227	     -0.00061914	     -0.20111360	     -0.06481631	      0.88297935	     -0.00058720	     -0.21908137	      0.00217925	     -0.00019358	     26.58482553
      0.56726114	     -0.05999335	     -0.00061715	     -0.20119437	     -0.06481263	      0.88297898	     -0.00058659	     -0.21908622	      0.00215725	     -0.00024035	     26.53479422
      0.56895810	     -0.06007692	     -0.00061304	     -0.20127767	     -0.06480899	      0.88297854	     -0.00058592	     -0.21909218	      0.00213742	     -0.00028652	     26.23182909
      0.57019609	     -0.06014083	     -0.00061300	     -0.20134135	     -0.06480635	      0.88297816	     -0.00058541	     -0.21909720	      0.00212389	     -0.00031971	     26.27280921
      0.57143408	     -0.06020539	     -0.00061097	     -0.20140572	     -0.06480373	      0.88297774	     -0.00058487	     -0.21910277	      0.00211159	     -0.00035222	     26.09699669
      0.57321576	     -0.06030131	     -0.00060959	     -0.20150137	     -0.06479998	      0.88297708	     -0.00058405	     -0.21911169	      0.00209554	     -0.00039765	     25.97065495
      0.57473871	     -0.06038504	     -0.00060730	     -0.20158489	     -0.06479680	      0.88297644	     -0.00058331	     -0.21912014	      0.00208358	     -0.00043490	     25.70075167
      0.57626166	     -0.06047045	     -0.00060734	     -0.20167008	     -0.06479364	      0.88297575	     -0.00058252	     -0.21912928	      0.00207283	     -0.00047052	     25.65918587
      0.57778461	     -0.06055631	     -0.00060493	     -0.20175576	     -0.06479049	      0.88297501	     -0.00058170	     -0.21913906	      0.00206380	     -0.00050416	     25.30378976
      0.57930756	     -0.06064372	     -0.00060611	     -0.20184295	     -0.06478735	      0.88297422	     -0.00058084	     -0.21914943	      0.00205567	     -0.00053580	     25.33092115
      0.58062079	     -0.06071915	     -0.00060414	     -0.20191826	     -0.06478465	      0.88297350	     -0.00058006	     -0.21915883	      0.00205009	     -0.00056118	     24.96435449
      0.58193401	     -0.06079581	     -0.00060466	     -0.20199476	     -0.06478197	      0.88297274	     -0.00057925	     -0.21916862	      0.00204514	     -0.00058488	     24.86889878
      0.58358167	     -0.06089238	     -0.00060402	     -0.20209116	     -0.06477860	      0.88297176	     -0.00057819	     -0.21918144	      0.00204040	     -0.00061199	     24.56024144
      0.58522933	     -0.06098951	     -0.00060581	     -0.20218809	     -0.06477524	      0.88297073	     -0.00057709	     -0.21919482	      0.00203675	     -0.00063619	     24.51089854
      0.58656652	     -0.06106824	     -0.00060505	     -0.20226671	     -0.06477252	      0.88296987	     -0.00057615	     -0.21920606	      0.00203507	     -0.00065350	     24.14078206
      0.58790370	     -0.06114731	     -0.00060657	     -0.20234564	     -0.06476980	      0.88296898	     -0.00057519	     -0.21921763	      0.00203392	     -0.00066882	     24.03693394
      0.58956605	     -0.06124445	     -0.00060707	     -0.20244264	     -0.06476642	      0.88296786	     -0.00057395	     -0.21923245	      0.00203377	     -0.00068490	     23.70301477
      0.59122840	     -0.06134113	     -0.00061019	     -0.20253915	     -0.06476304	      0.88296671	     -0.00057266	     -0.21924773	      0.00203443	     -0.00069779	     23.66647950
      0.59252712	     -0.06141626	     -0.00061010	     -0.20261419	     -0.06476039	      0.88296580	     -0.00057161	     -0.21925999	      0.00203608	     -0.00070556	     23.27479934
      0.59382584	     -0.06149104	     -0.00061214	     -0.20268886	     -0.06475775	      0.88296488	     -0.00057054	     -0.21927251	      0.00203810	     -0.00071149	     23.16162285
      0.59555609	     -0.06158992	     -0.00061363	     -0.20278762	     -0.06475422	      0.88296364	     -0.00056906	     -0.21928955	      0.00204201	     -0.00071648	     22.83063543
      0.59728634	     -0.06168870	     -0.00061741	     -0.20288626	     -0.06475068	      0.88296240	     -0.00056753	     -0.21930699	      0.00204675	     -0.00071831	     22.80149035
      0.59855225	     -0.06176037	     -0.00061759	     -0.20295788	     -0.06474809	      0.88296149	     -0.00056638	     -0.21931999	      0.00205126	     -0.00071757	     22.40324159
      0.59981817	     -0.06183162	     -0.00061983	     -0.20302905	     -0.06474549	      0.88296058	     -0.00056519	     -0.21933318	      0.00205607	     -0.00071528	     22.28278412
      0.60163141	     -0.06193255	     -0.00062220	     -0.20312989	     -0.06474175	      0.88295929	     -0.00056345	     -0.21935237	      0.00206412	     -0.00070931	     21.95730864
      0.60318869	     -0.06201670	     -0.00062619	     -0.20321394	     -0.06473853	      0.88295819	     -0.00056191	     -0.21936911	      0.00207175	     -0.00070182	     21.86383143
      0.60474597	     -0.06210043	     -0.00062845	     -0.20329761	     -0.06473530	      0.88295710	     -0.00056032	     -0.21938609	      0.00208051	     -0.00069218	     21.49080789
      0.60630325	     -0.06218310	     -0.00063357	     -0.20338018	     -0.06473205	      0.88295604	     -0.00055869	     -0.21940329	      0.00208967	     -0.00068073	     21.48043926
      0.60786053	     -0.06226433	     -0.00063539	     -0.20346137	     -0.06472879	      0.88295499	     -0.00055702	     -0.21942067	      0.00210012	     -0.00066746	     21.02416314
      0.60918754	     -0.06233276	     -0.00064009	     -0.20352972	     -0.06472600	      0.88295411	     -0.00055557	     -0.21943559	      0.00210917	     -0.00065503	     21.03228161
      0.61051455	     -0.06240010	     -0.00064238	     -0.20359704	     -0.06472319	      0.88295325	     -0.00055409	     -0.21945059	      0.00211907	     -0.00064151	     20.76452443
      0.61221492	     -0.06248557	     -0.00064683	     -0.20368246	     -0.06471958	      0.88295217	     -0.00055214	     -0.21946990	      0.00213230	     -0.00062294	     20.62185698
      0.61391530	     -0.06256946	     -0.00064974	     -0.20376634	     -0.06471594	      0.88295113	     -0.00055015	     -0.21948928	      0.00214672	     -0.00060301	     20.24401117
      0.61526824	     -0.06263479	     -0.00065471	     -0.20383163	     -0.06471303	      0.88295033	     -0.00054854	     -0.21950472	      0.00215844	     -0.00058640	     20.23669900
      0.61662118	     -0.06269831	     -0.00065772	     -0.20389514	     -0.06471010	      0.88294954	     -0.00054689	     -0.21952013	      0.00217101	     -0.00056912	     19.98528060
      0.61833913	     -0.06277676	     -0.00066323	     -0.20397356	     -0.06470635	      0.88294859	     -0.00054477	     -0.21953960	      0.00218749	     -0.00054644	     19.86795830
      0.62005708	     -0.06285222	     -0.00066703	     -0.20404904	     -0.06470258	      0.88294767	     -0.00054260	     -0.21955890	      0.00220516	     -0.00052285	     19.49275893
      0.62136724	     -0.06290760	     -0.00067274	     -0.20410439	     -0.06469968	      0.88294699	     -0.00054092	     -0.21957345	      0.00221875	     -0.00050444	     19.50451246
      0.62267740	     -0.06296063	     -0.00067660	     -0.20415742	     -0.06469677	      0.88294634	     -0.00053922	     -0.21958781	      0.00223309	     -0.00048560	     19.29629781
      0.62447317	     -0.06302993	     -0.00068353	     -0.20422671	     -0.06469274	      0.88294550	     -0.00053685	     -0.21960714	      0.00225321	     -0.00045931	     19.17011436
      0.62626894	     -0.06309492	     -0.00068861	     -0.20429173	     -0.06468867	      0.88294470	     -0.00053443	     -0.21962599	      0.00227432	     -0.00043242	     18.82825599
      0.62753768	     -0.06313763	     -0.00069501	     -0.20433442	     -0.06468578	      0.88294416	     -0.00053271	     -0.21963895	      0.00228918	     -0.00041318	     18.85005299
      0.62880642	     -0.06317730	     -0.00069954	     -0.20437410	     -0.06468286	      0.88294365	     -0.00053096	     -0.21965157	      0.00230455	     -0.00039360	     18.68474048
      0.63070650	     -0.06323180	     -0.00070783	     -0.20442860	     -0.06467846	      0.88294293	     -0.00052832	     -0.21966976	      0.00232768	     -0.00036370	     18.55515469
      0.63229611	     -0.06327346	     -0.00071369	     -0.20447029	     -0.06467475	      0.88294237	     -0.00052607	     -0.21968427	      0.00234731	     -0.00033808	     18.33306265
      0.63388572	     -0.06331173	     -0.00072138	     -0.20450854	     -0.06467100	      0.88294185	     -0.00052380	     -0.21969813	      0.00236663	     -0.00031201	     18.28859310
      0.63547533	     -0.06334665	     -0.00072593	     -0.20454351	     -0.06466722	      0.88294138	     -0.00052150	     -0.21971137	      0.00238614	     -0.00028540	     18.04813079
      0.63706494	     -0.06337934	     -0.00073390	     -0.20457619	     -0.06466342	      0.88294095	     -0.00051919	     -0.21972400	      0.00240507	     -0.00025838	     18.05243457
      0.63842180	     -0.06340444	     -0.00073745	     -0.20460134	     -0.06466014	      0.88294061	     -0.00051719	     -0.21973427	      0.00242140	     -0.00023506	     17.84810611
      0.63977866	     -0.06342677	     -0.00074310	     -0.20462368	     -0.06465685	      0.88294031	     -0.00051517	     -0.21974405	      0.00243729	     -0.00021154	     17.79055383
      0.64150231	     -0.06345128	     -0.00074869	     -0.20464823	     -0.06465263	      0.88293997	     -0.00051259	     -0.21975572	      0.00245725	     -0.00018153	     17.65252736
      0.64322596	     -0.06347105	     -0.00075616	     -0.20466801	     -0.06464837	      0.88293968	     -0.00050999	     -0.21976651	      0.00247663	     -0.00015132	     17.59828305
      0.64460858	     -0.06348204	     -0.00075933	     -0.20467905	     -0.06464494	      0.88293949	     -0.00050788	     -0.21977445	      0.00249191	     -0.00012704	     17.46585810
      0.64599121	     -0.06348975	     -0.00076448	     -0.20468679	     -0.06464148	      0.88293933	     -0.00050576	     -0.21978172	      0.00250665	     -0.00010266	     17.42048825
      0.64772206	     -0.06349366	     -0.00076902	     -0.20469076	     -0.06463713	      0.88293918	     -0.00050309	     -0.21978984	      0.00252459	     -0.00007207	     17.31045591
      0.64945292	     -0.06349200	     -0.00077570	     -0.20468911	     -0.06463275	      0.88293908	     -0.00050039	     -0.21979680	      0.00254156	     -0.00004127	     17.28209535
      0.65077844	     -0.06348608	     -0.00077783	     -0.20468325	     -0.06462937	      0.88293904	     -0.00049832	     -0.21980133	      0.00255407	     -0.00001769	     17.17362770
      0.65210396	     -0.06347737	     -0.00078194	     -0.20467457	     -0.06462597	      0.88293904	     -0.00049623	     -0.21980517	      0.00256589	      0.00000600	     17.12758328
      0.65391455	     -0.06346014	     -0.00078594	     -0.20465739	     -0.06462132	      0.88293908	     -0.00049337	     -0.21980930	      0.00258104	      0.00003826	     17.05796983
      0.65572513	     -0.06343824	     -0.00079201	     -0.20463550	     -0.06461663	      0.88293917	     -0.00049049	     -0.21981215	      0.00259500	      0.00007061	     16.99938836
      0.65700434	     -0.06341761	     -0.00079337	     -0.20461492	     -0.06461330	      0.88293928	     -0.00048845	     -0.21981341	      0.00260399	      0.00009334	     16.93364518
      0.65828355	     -0.06339556	     -0.00079669	     -0.20459289	     -0.06460997	      0.88293941	     -0.00048640	     -0.21981404	      0.00261227	      0.00011594	     16.91309299
      0.66019257	     -0.06335727	     -0.00080023	     -0.20455462	     -0.06460497	      0.88293967	     -0.00048333	     -0.21981385	      0.00262340	      0.00014944	     16.83917328
      0.66177905	     -0.06332157	     -0.00080438	     -0.20451893	     -0.06460080	      0.88293992	     -0.00048077	     -0.21981266	      0.00263126	      0.00017701	     16.84193744
      0.66336554	     -0.06328170	     -0.00080632	     -0.20447908	     -0.06459662	      0.88294023	     -0.00047820	     -0.21981058	      0.00263812	      0.00020430	     16.76088713
      0.66495202	     -0.06323948	     -0.00081093	     -0.20443682	     -0.06459243	      0.88294057	     -0.00047563	     -0.21980760	      0.00264351	      0.00023121	     16.79679449
      0.66653850	     -0.06319288	     -0.00081202	     -0.20439024	     -0.06458823	      0.88294096	     -0.00047305	     -0.21980379	      0.00264797	      0.00025771	     16.69817989
      0.66790479	     -0.06315152	     -0.00081628	     -0.20434883	     -0.06458461	      0.88294133	     -0.00047083	     -0.21979983	      0.00265048	      0.00028009	     16.74288481
      0.66927108	     -0.06310692	     -0.00081805	     -0.20430422	     -0.06458099	      0.88294173	     -0.00046861	     -0.21979528	      0.00265229	      0.00030206	     16.69175628
      0.67097084	     -0.06304922	     -0.00082200	     -0.20424646	     -0.06457648	      0.88294226	     -0.00046584	     -0.21978877	      0.00265301	      0.00032864	     16.72676587
      0.67267061	     -0.06298738	     -0.00082350	     -0.20418459	     -0.06457197	      0.88294284	     -0.00046307	     -0.21978136	      0.00265249	      0.00035443	     16.65468644
      0.67402653	     -0.06293681	     -0.00082749	     -0.20413394	     -0.06456838	      0.88294334	     -0.00046086	     -0.21977481	      0.00265066	      0.00037431	     16.72194681
      0.67538245	     -0.06288347	     -0.00082917	     -0.20408054	     -0.06456479	      0.88294386	     -0.00045865	     -0.21976771	      0.00264811	      0.00039358	     16.69242567
      0.67711585	     -0.06281362	     -0.00083305	     -0.20401058	     -0.06456020	      0.88294456	     -0.00045583	     -0.21975783	      0.00264322	      0.00041718	     16.75378318
      0.67884925	     -0.06274020	     -0.00083439	     -0.20393708	     -0.06455562	      0.88294530	     -0.00045302	     -0.21974710	      0.00263700	      0.00043973	     16.70175808
      0.68013865	     -0.06268473	     -0.00083839	     -0.20388149	     -0.06455223	      0.88294588	     -0.00045093	     -0.21973856	      0.00263095	      0.00045572	     16.78196083
      0.68142804	     -0.06262706	     -0.00084013	     -0.20382373	     -0.06454884	      0.88294648	     -0.00044884	     -0.21972957	      0.00262420	      0.00047106	     16.78581406
      0.68325910	     -0.06254296	     -0.00084392	     -0.20373946	     -0.06454404	      0.88294736	     -0.00044589	     -0.21971602	      0.00261288	      0.00049166	     16.85852326
      0.68483199	     -0.06246730	     -0.00084555	     -0.20366366	     -0.06453994	      0.88294815	     -0.00044335	     -0.21970364	      0.00260177	      0.00050835	     16.86303276
      0.68640487	     -0.06239036	     -0.00084947	     -0.20358654	     -0.06453586	      0.88294896	     -0.00044083	     -0.21969056	      0.00258899	      0.00052401	     16.97328568
      0.68797775	     -0.06230970	     -0.00085021	     -0.20350573	     -0.06453180	      0.88294979	     -0.00043832	     -0.21967682	      0.00257504	      0.00053881	     16.96166196
      0.68937614	     -0.06223760	     -0.00085397	     -0.20343345	     -0.06452821	      0.88295056	     -0.00043609	     -0.21966402	      0.00256109	      0.00055110	     17.07533901
      0.69077453	     -0.06216275	     -0.00085504	     -0.20335844	     -0.06452464	      0.88295134	     -0.00043387	     -0.21965071	      0.00254621	      0.00056269	     17.09469679
      0.69217292	     -0.06208751	     -0.00085766	     -0.20328300	     -0.06452109	      0.88295213	     -0.00043167	     -0.21963689	      0.00253002	      0.00057349	     17.18618911
      0.69400642	     -0.06198699	     -0.00085937	     -0.20318224	     -0.06451647	      0.88295319	     -0.00042879	     -0.21961805	      0.00250719	      0.00058653	     17.24153867
      0.69541757	     -0.06191062	     -0.00086294	     -0.20310562	     -0.06451294	      0.88295403	     -0.00042659	     -0.21960303	      0.00248804	      0.00059560	     17.37272967
      0.69682872	     -0.06183314	     -0.00086430	     -0.20302794	     -0.06450945	      0.88295487	     -0.00042440	     -0.21958765	      0.00246795	      0.00060396	     17.40681874
      0.69823987	     -0.06175699	     -0.00086723	     -0.20295154	     -0.06450598	      0.88295573	     -0.00042223	     -0.21957193	      0.00244654	      0.00061139	     17.51937662
      0.70007206	     -0.06165813	     -0.00086911	     -0.20285237	     -0.06450152	      0.88295686	     -0.00041943	     -0.21955113	      0.00241730	      0.00061978	     17.58846588
      0.70144490	     -0.06158617	     -0.00087279	     -0.20278012	     -0.06449822	      0.88295771	     -0.00041735	     -0.21953528	      0.00239397	      0.00062494	     17.73827848
      0.70281775	     -0.06151399	     -0.00087423	     -0.20270770	     -0.06449495	      0.88295858	     -0.00041528	     -0.21951929	      0.00236991	      0.00062921	     17.79300425
      0.70451153	     -0.06142776	     -0.00087795	     -0.20262111	     -0.06449096	      0.88295964	     -0.00041275	     -0.21949940	      0.00233879	      0.00063295	     17.96939752
      0.70601803	     -0.06135120	     -0.00087896	     -0.20254427	     -0.06448746	      0.88296060	     -0.00041053	     -0.21948163	      0.00231026	      0.00063497	     18.01811076
      0.70752452	     -0.06127781	     -0.00088279	     -0.20247054	     -0.06448400	      0.88296156	     -0.00040832	     -0.21946381	      0.00228051	      0.00063549	     18.21048356
      0.70903102	     -0.06120420	     -0.00088341	     -0.20239664	     -0.06448059	      0.88296251	     -0.00040614	     -0.21944601	      0.00225017	      0.00063466	     18.26456039
      0.71053751	     -0.06113439	     -0.00088745	     -0.20232648	     -0.06447722	      0.88296347	     -0.00040398	     -0.21942825	      0.00221876	      0.00063223	     18.47974544
      0.71204400	     -0.06106395	     -0.00088761	     -0.20225574	     -0.06447390	      0.88296442	     -0.00040184	     -0.21941060	      0.00218691	      0.00062839	     18.52849466
      0.71355050	     -0.06099784	     -0.00089195	     -0.20218927	     -0.06447063	      0.88296536	     -0.00039973	     -0.21939305	      0.00215408	      0.00062292	     18.77330668
      0.71489048	     -0.06093798	     -0.00089199	     -0.20212915	     -0.06446777	      0.88296619	     -0.00039787	     -0.21937757	      0.00212463	      0.00061692	     18.81187482
      0.71623045	     -0.06088119	     -0.00089469	     -0.20207204	     -0.06446494	      0.88296701	     -0.00039603	     -0.21936220	      0.00209454	      0.00060971	     18.98332333
      0.71785856	     -0.06081258	     -0.00089588	     -0.20200309	     -0.06446156	      0.88296800	     -0.00039382	     -0.21934373	      0.00205754	      0.00059955	     19.10915636
      0.71948667	     -0.06074776	     -0.00089958	     -0.20193788	     -0.06445824	      0.88296897	     -0.00039165	     -0.21932547	      0.00201978	      0.00058784	     19.36081135
      0.72083173	     -0.06069346	     -0.00089957	     -0.20188332	     -0.06445555	      0.88296975	     -0.00038988	     -0.21931058	      0.00198836	      0.00057718	     19.41676437
      0.72217678	     -0.06064230	     -0.00090206	     -0.20183185	     -0.06445289	      0.88297052	     -0.00038814	     -0.21929584	      0.00195642	      0.00056556	     19.59856423
      0.72382041	     -0.06057992	     -0.00090298	     -0.20176912	     -0.06444971	      0.88297143	     -0.00038604	     -0.21927809	      0.00191705	      0.00055027	     19.73398044
      0.72546404	     -0.06052169	     -0.00090669	     -0.20171050	     -0.06444659	      0.88297233	     -0.00038397	     -0.21926059	      0.00187704	      0.00053378	     20.00932731
      0.72675073	     -0.06047470	     -0.00090627	     -0.20166327	     -0.06444420	      0.88297300	     -0.00038239	     -0.21924710	      0.00184559	      0.00052025	     20.05378267
      0.72803742	     -0.06043102	     -0.00090841	     -0.20161929	     -0.06444184	      0.88297366	     -0.00038082	     -0.21923377	      0.00181373	      0.00050613	     20.22143803
      0.72975131	     -0.06037329	     -0.00090948	     -0.20156120	     -0.06443877	      0.88297451	     -0.00037878	     -0.21921629	      0.00177098	      0.00048669	     20.37295151
      0.73146520	     -0.06032024	     -0.00091327	     -0.20150775	     -0.06443577	      0.88297533	     -0.00037678	     -0.21919911	      0.00172764	      0.00046660	     20.65065598
      0.73269685	     -0.06028030	     -0.00091257	     -0.20146757	     -0.06443366	      0.88297590	     -0.00037537	     -0.21918698	      0.00169639	      0.00045198	     20.68258467
      0.73392850	     -0.06024377	     -0.00091433	     -0.20143078	     -0.06443159	      0.88297645	     -0.00037398	     -0.21917500	      0.00166480	      0.00043717	     20.82800495
      0.73573895	     -0.06019065	     -0.00091537	     -0.20137728	     -0.06442862	      0.88297722	     -0.00037199	     -0.21915770	      0.00161803	      0.00041526	     20.98717725
      0.73725961	     -0.06014957	     -0.00091785	     -0.20133587	     -0.06442619	      0.88297783	     -0.00037036	     -0.21914343	      0.00157834	      0.00039680	     21.17380635
      0.73878027	     -0.06010739	     -0.00091768	     -0.20129340	     -0.06442382	      0.88297842	     -0.00036876	     -0.21912944	      0.00153840	      0.00037843	     21.27075938
      0.74030093	     -0.06007059	     -0.00092081	     -0.20125624	     -0.06442151	      0.88297899	     -0.00036721	     -0.21911567	      0.00149803	      0.00036014	     21.47138386
      0.74182159	     -0.06003053	     -0.00091945	     -0.20121592	     -0.06441927	      0.88297952	     -0.00036569	     -0.21910221	      0.00145746	      0.00034211	     21.53860981
      0.74311248	     -0.06000252	     -0.00092240	     -0.20118761	     -0.06441741	      0.88297995	     -0.00036444	     -0.21909095	      0.00142266	      0.00032699	     21.69189184
      0.74440338	     -0.05997125	     -0.00092267	     -0.20115609	     -0.06441559	      0.88298036	     -0.00036322	     -0.21907992	      0.00138767	      0.00031222	     21.77119919
      0.74605256	     -0.05993630	     -0.00092504	     -0.20112078	     -0.06441334	      0.88298086	     -0.00036170	     -0.21906615	      0.00134254	      0.00029391	     21.92020649
      0.74770173	     -0.05989920	     -0.00092444	     -0.20108338	     -0.06441116	      0.88298133	     -0.00036023	     -0.21905277	      0.00129705	      0.00027628	     22.01596388
      0.74898218	     -0.05987539	     -0.00092736	     -0.20105927	     -0.06440953	      0.88298168	     -0.00035912	     -0.21904260	      0.00126139	      0.00026308	     22.13398570
      0.75026263	     -0.05984887	     -0.00092731	     -0.20103251	     -0.06440793	      0.88298201	     -0.00035804	     -0.21903268	      0.00122547	      0.00025040	     22.20170684
      0.75194823	     -0.05981851	     -0.00092906	     -0.20100180	     -0.06440591	      0.88298242	     -0.00035667	     -0.21901993	      0.00117774	      0.00023443	     22.32218895
      0.75363383	     -0.05978462	     -0.00092755	     -0.20096762	     -0.06440396	      0.88298280	     -0.00035536	     -0.21900759	      0.00112953	      0.00021925	     22.42298967
      0.75484560	     -0.05976710	     -0.00093001	     -0.20094982	     -0.06440262	      0.88298306	     -0.00035445	     -0.21899889	      0.00109460	      0.00020883	     22.49239248
      0.75605738	     -0.05974583	     -0.00092968	     -0.20092832	     -0.06440131	      0.88298330	     -0.00035356	     -0.21899039	      0.00105940	      0.00019881	     22.55436526
      0.75784895	     -0.05971850	     -0.00093069	     -0.20090064	     -0.06439946	      0.88298365	     -0.00035231	     -0.21897809	      0.00100693	      0.00018468	     22.64970181
      0.75935018	     -0.05969378	     -0.00092982	     -0.20087564	     -0.06439798	      0.88298392	     -0.00035131	     -0.21896808	      0.00096255	      0.00017341	     22.72778534
      0.76085140	     -0.05967539	     -0.00093165	     -0.20085693	     -0.06439657	      0.88298417	     -0.00035035	     -0.21895827	      0.00091787	      0.00016265	     22.78967587
      0.76235263	     -0.05965147	     -0.00093010	     -0.20083275	     -0.06439523	      0.88298441	     -0.00034944	     -0.21894874	      0.00087278	      0.00015235	     22.87358618
      0.76385385	     -0.05963772	     -0.00093309	     -0.20081865	     -0.06439395	      0.88298463	     -0.00034858	     -0.21893939	      0.00082747	      0.00014259	     22.90703587
      0.76512032	     -0.05961831	     -0.00093142	     -0.20079903	     -0.06439293	      0.88298480	     -0.00034789	     -0.21893174	      0.00078887	      0.00013473	     22.96635779
      0.76638678	     -0.05960568	     -0.00093263	     -0.20078614	     -0.06439195	      0.88298497	     -0.00034723	     -0.21892421	      0.00075013	      0.00012724	     22.98806416
      0.76802062	     -0.05958609	     -0.00093222	     -0.20076624	     -0.06439077	      0.88298517	     -0.00034642	     -0.21891476	      0.00069977	      0.00011808	     23.05436924
      0.76965447	     -0.05957347	     -0.00093440	     -0.20075326	     -0.06438967	      0.88298535	     -0.00034568	     -0.21890551	      0.00064918	      0.00010949	     23.05803990
      0.77091392	     -0.05955688	     -0.00093284	     -0.20073646	     -0.06438887	      0.88298549	     -0.00034514	     -0.21889859	      0.00060981	      0.00010319	     23.12117623
      0.77217337	     -0.05954663	     -0.00093375	     -0.20072595	     -0.06438813	      0.88298561	     -0.00034464	     -0.21889176	      0.00057037	      0.00009720	     23.11914474
      0.77384316	     -0.05952946	     -0.00093313	     -0.20070847	     -0.06438722	      0.88298577	     -0.00034402	     -0.21888294	      0.00051771	      0.00008962	     23.17292030
      0.77551296	     -0.05952036	     -0.00093519	     -0.20069900	     -0.06438640	      0.88298591	     -0.00034347	     -0.21887428	      0.00046493	      0.00008243	     23.12953844
      0.77670614	     -0.05950653	     -0.00093333	     -0.20068497	     -0.06438587	      0.88298601	     -0.00034310	     -0.21886830	      0.00042685	      0.00007738	     23.18766645
      0.77789932	     -0.05949969	     -0.00093379	     -0.20067789	     -0.06438538	      0.88298610	     -0.00034277	     -0.21886240	      0.00038880	      0.00007242	     23.16533820
      0.77967848	     -0.05948808	     -0.00093308	     -0.20066595	     -0.06438474	      0.88298622	     -0.00034234	     -0.21885390	      0.00033182	      0.00006494	     23.18804411
      0.78116947	     -0.05948434	     -0.00093393	     -0.20066190	     -0.06438428	      0.88298631	     -0.00034202	     -0.21884704	      0.00028408	      0.00005851	     23.12943752
      0.78266046	     -0.05947644	     -0.00093248	     -0.20065373	     -0.06438389	      0.88298639	     -0.00034175	     -0.21884050	      0.00023616	      0.00005171	     23.18440497
      0.78415145	     -0.05947887	     -0.00093394	     -0.20065585	     -0.06438358	      0.88298647	     -0.00034154	     -0.21883423	      0.00018849	      0.00004451	     23.07476347
      0.78548532	     -0.05947474	     -0.00093231	     -0.20065149	     -0.06438335	      0.88298652	     -0.00034138	     -0.21882897	      0.00014569	      0.00003750	     23.13265239
      0.78681919	     -0.05948105	     -0.00093332	     -0.20065753	     -0.06438319	      0.88298657	     -0.00034126	     -0.21882399	      0.00010319	      0.00002997	     23.03102220
      0.78815306	     -0.05948671	     -0.00093265	     -0.20066295	     -0.06438308	      0.88298660	     -0.00034118	     -0.21881946	      0.00006070	      0.00002165	     23.02498269
      0.78986225	     -0.05950574	     -0.00093354	     -0.20068164	     -0.06438302	      0.88298663	     -0.00034113	     -0.21881436	      0.00000675	      0.00000960	     22.89231107
      0.79121840	     -0.05951984	     -0.00093238	     -0.20069551	     -0.06438304	      0.88298663	     -0.00034114	     -0.21881103	     -0.00003583	     -0.00000139	     22.92425177
      0.79257455	     -0.05954516	     -0.00093330	     -0.20072057	     -0.06438312	      0.88298662	     -0.00034118	     -0.21880835	     -0.00007775	     -0.00001373	     22.78359277
      0.79393070	     -0.05957005	     -0.00093245	     -0.20074524	     -0.06438325	      0.88298660	     -0.00034127	     -0.21880643	     -0.00011922	     -0.00002771	     22.77126662
      0.79563036	     -0.05961257	     -0.00093270	     -0.20078747	     -0.06438350	      0.88298653	     -0.00034142	     -0.21880509	     -0.00017004	     -0.00004763	     22.59180173
      0.79696816	     -0.05964359	     -0.00093042	     -0.20081831	     -0.06438375	      0.88298646	     -0.00034159	     -0.21880499	     -0.00020936	     -0.00006536	     22.62846093
      0.79830596	     -0.05968418	     -0.00093007	     -0.20085870	     -0.06438406	      0.88298636	     -0.00034179	     -0.21880563	     -0.00024764	     -0.00008485	     22.46271467
      0.79964375	     -0.05972327	     -0.00092807	     -0.20089763	     -0.06438441	      0.88298623	     -0.00034202	     -0.21880708	     -0.00028512	     -0.00010623	     22.43065786
      0.80141607	     -0.05978500	     -0.00092678	     -0.20095915	     -0.06438496	      0.88298601	     -0.00034239	     -0.21881015	     -0.00033310	     -0.00013739	     22.20360288
      0.80274585	     -0.05982731	     -0.00092346	     -0.20100134	     -0.06438543	      0.88298581	     -0.00034270	     -0.21881338	     -0.00036811	     -0.00016290	     22.23110405
      0.80407562	     -0.05987795	     -0.00092181	     -0.20105186	     -0.06438594	      0.88298558	     -0.00034305	     -0.21881727	     -0.00040186	     -0.00019006	     22.03743063
      0.80569468	     -0.05993657	     -0.00091762	     -0.20111038	     -0.06438662	      0.88298524	     -0.00034353	     -0.21882301	     -0.00044169	     -0.00022531	     22.00204612
      0.80714830	     -0.05999797	     -0.00091598	     -0.20117167	     -0.06438729	      0.88298489	     -0.00034400	     -0.21882896	     -0.00047585	     -0.00025866	     21.72604928
      0.80860193	     -0.06005289	     -0.00091153	     -0.20122654	     -0.06438801	      0.88298449	     -0.00034450	     -0.21883573	     -0.00050894	     -0.00029352	     21.72663649
      0.81005555	     -0.06011878	     -0.00090983	     -0.20129234	     -0.06438877	      0.88298404	     -0.00034505	     -0.21884316	     -0.00054044	     -0.00032960	     21.42873717
      0.81150918	     -0.06017712	     -0.00090500	     -0.20135066	     -0.06438958	      0.88298353	     -0.00034564	     -0.21885136	     -0.00057087	     -0.00036679	     21.43414968
      0.81296280	     -0.06024776	     -0.00090339	     -0.20142124	     -0.06439043	      0.88298297	     -0.00034627	     -0.21886016	     -0.00059963	     -0.00040471	     21.11047454
      0.81441643	     -0.06030990	     -0.00089840	     -0.20148340	     -0.06439132	      0.88298236	     -0.00034694	     -0.21886969	     -0.00062732	     -0.00044333	     21.11691736
      0.81587005	     -0.06038435	     -0.00089689	     -0.20155781	     -0.06439225	      0.88298168	     -0.00034765	     -0.21887975	     -0.00065325	     -0.00048223	     20.78680127
      0.81732368	     -0.06044928	     -0.00089184	     -0.20162278	     -0.06439322	      0.88298095	     -0.00034840	     -0.21889046	     -0.00067811	     -0.00052134	     20.79302168
      0.81877730	     -0.06052741	     -0.00089047	     -0.20170090	     -0.06439422	      0.88298017	     -0.00034918	     -0.21890163	     -0.00070119	     -0.00056020	     20.45456514
      0.82023093	     -0.06059612	     -0.00088540	     -0.20176968	     -0.06439526	      0.88297932	     -0.00035000	     -0.21891341	     -0.00072321	     -0.00059877	     20.45245451
      0.82168455	     -0.06067850	     -0.00088402	     -0.20185207	     -0.06439632	      0.88297843	     -0.00035086	     -0.21892564	     -0.00074341	     -0.00063667	     20.11253235
      0.82313818	     -0.06075101	     -0.00087891	     -0.20192468	     -0.06439742	      0.88297747	     -0.00035176	     -0.21893846	     -0.00076250	     -0.00067389	     20.10441673
      0.82459180	     -0.06083644	     -0.00087741	     -0.20201016	     -0.06439854	      0.88297647	     -0.00035269	     -0.21895168	     -0.00077970	     -0.00071008	     19.77404326
      0.82604543	     -0.06091156	     -0.00087223	     -0.20208541	     -0.06439968	      0.88297541	     -0.00035366	     -0.21896545	     -0.00079573	     -0.00074526	     19.76082249
      0.82749905	     -0.06099816	     -0.00087042	     -0.20217209	     -0.06440085	      0.88297430	     -0.00035466	     -0.21897956	     -0.00080984	     -0.00077907	     19.44525820
      0.82895268	     -0.06107447	     -0.00086514	     -0.20224856	     -0.06440204	      0.88297315	     -0.00035570	     -0.21899413	     -0.00082275	     -0.00081150	     19.42216143
      0.83040630	     -0.06116161	     -0.00086297	     -0.20233582	     -0.06440324	      0.88297194	     -0.00035677	     -0.21900897	     -0.00083377	     -0.00084223	     19.11895053
      0.83185993	     -0.06123918	     -0.00085754	     -0.20241358	     -0.06440446	      0.88297070	     -0.00035787	     -0.21902422	     -0.00084358	     -0.00087129	     19.08504545
      0.83331355	     -0.06132523	     -0.00085475	     -0.20249980	     -0.06440569	      0.88296941	     -0.00035901	     -0.21903969	     -0.00085155	     -0.00089843	     18.80289687
      0.83476718	     -0.06140190	     -0.00084900	     -0.20257669	     -0.06440694	      0.88296809	     -0.00036017	     -0.21905547	     -0.00085828	     -0.00092364	     18.75767970
      0.83622080	     -0.06148566	     -0.00084551	     -0.20266066	     -0.06440819	      0.88296673	     -0.00036137	     -0.21907140	     -0.00086328	     -0.00094670	     18.49274770
      0.83767443	     -0.06156145	     -0.00083949	     -0.20273670	     -0.06440945	      0.88296534	     -0.00036259	     -0.21908755	     -0.00086708	     -0.00096764	     18.43177128
      0.83912805	     -0.06164339	     -0.00083544	     -0.20281888	     -0.06441071	      0.88296392	     -0.00036384	     -0.21910380	     -0.00086923	     -0.00098629	     18.18714581
      0.84058167	     -0.06171843	     -0.00082932	     -0.20289422	     -0.06441197	      0.88296247	     -0.00036512	     -0.21912025	     -0.00087017	     -0.00100269	     18.11384916
      0.84203530	     -0.06179774	     -0.00082470	     -0.20297380	     -0.06441324	      0.88296100	     -0.00036643	     -0.21913678	     -0.00086955	     -0.00101677	     17.89015305
      0.84348892	     -0.06187038	     -0.00081830	     -0.20304676	     -0.06441450	      0.88295951	     -0.00036776	     -0.21915341	     -0.00086770	     -0.00102858	     17.80539201
      0.84527561	     -0.06196535	     -0.00081254	     -0.20314210	     -0.06441605	      0.88295767	     -0.00036943	     -0.21917385	     -0.00086337	     -0.00104005	     17.51384344
      0.84657050	     -0.06202413	     -0.00080571	     -0.20320121	     -0.06441716	      0.88295632	     -0.00037067	     -0.21918874	     -0.00085921	     -0.00104612	     17.49900606
      0.84786538	     -0.06208894	     -0.00080093	     -0.20326632	     -0.06441827	      0.88295496	     -0.00037192	     -0.21920357	     -0.00085386	     -0.00105063	     17.32992627
      0.84964488	     -0.06217262	     -0.00079299	     -0.20335045	     -0.06441978	      0.88295308	     -0.00037367	     -0.21922398	     -0.00084494	     -0.00105421	     17.21289156
      0.85142438	     -0.06226311	     -0.00078785	     -0.20344135	     -0.06442128	      0.88295121	     -0.00037546	     -0.21924432	     -0.00083391	     -0.00105493	     16.92479593
      0.85264463	     -0.06231377	     -0.00078136	     -0.20349236	     -0.06442229	      0.88294992	     -0.00037670	     -0.21925836	     -0.00082547	     -0.00105372	     16.91981841
      0.85386489	     -0.06237094	     -0.00077716	     -0.20354984	     -0.06442329	      0.88294864	     -0.00037796	     -0.21927236	     -0.00081600	     -0.00105130	     16.77593455
      0.85579430	     -0.06245691	     -0.00076940	     -0.20363633	     -0.06442485	      0.88294661	     -0.00037998	     -0.21929453	     -0.00079942	     -0.00104515	     16.64600992
      0.85739242	     -0.06253086	     -0.00076429	     -0.20371071	     -0.06442612	      0.88294495	     -0.00038167	     -0.21931285	     -0.00078391	     -0.00103801	     16.42145581
      0.85899055	     -0.06259570	     -0.00075673	     -0.20377603	     -0.06442736	      0.88294330	     -0.00038339	     -0.21933119	     -0.00076724	     -0.00102930	     16.40965783
      0.86058867	     -0.06266909	     -0.00075242	     -0.20384985	     -0.06442857	      0.88294166	     -0.00038513	     -0.21934934	     -0.00074875	     -0.00101892	     16.09942672
      0.86190774	     -0.06271779	     -0.00074531	     -0.20389898	     -0.06442954	      0.88294032	     -0.00038658	     -0.21936431	     -0.00073286	     -0.00100936	     16.12989544
      0.86322681	     -0.06277339	     -0.00074076	     -0.20395498	     -0.06443050	      0.88293900	     -0.00038804	     -0.21937912	     -0.00071578	     -0.00099899	     15.96844288
      0.86496904	     -0.06283914	     -0.00073361	     -0.20402127	     -0.06443173	      0.88293727	     -0.00038999	     -0.21939861	     -0.00069194	     -0.00098401	     15.88220051
      0.86671127	     -0.06291218	     -0.00072917	     -0.20409482	     -0.06443291	      0.88293557	     -0.00039196	     -0.21941794	     -0.00066642	     -0.00096794	     15.66333898
      0.86802606	     -0.06295590	     -0.00072290	     -0.20413899	     -0.06443377	      0.88293430	     -0.00039346	     -0.21943253	     -0.00064628	     -0.00095497	     15.65022046
      0.86934085	     -0.06300515	     -0.00071902	     -0.20418864	     -0.06443461	      0.88293306	     -0.00039497	     -0.21944694	     -0.00062517	     -0.00094159	     15.51631163
      0.87112877	     -0.06306457	     -0.00071198	     -0.20424866	     -0.06443570	      0.88293139	     -0.00039703	     -0.21946632	     -0.00059539	     -0.00092285	     15.46454846
      0.87291669	     -0.06312751	     -0.00070755	     -0.20431216	     -0.06443674	      0.88292976	     -0.00039911	     -0.21948524	     -0.00056384	     -0.00090327	     15.18694574
      0.87418470	     -0.06315984	     -0.00070104	     -0.20434495	     -0.06443744	      0.88292862	     -0.00040059	     -0.21949845	     -0.00054127	     -0.00088900	     15.26134459
      0.87545270	     -0.06319644	     -0.00069676	     -0.20438198	     -0.06443811	      0.88292750	     -0.00040208	     -0.21951131	     -0.00051792	     -0.00087437	     15.16085208
      0.87736193	     -0.06324193	     -0.00068899	     -0.20442814	     -0.06443906	      0.88292586	     -0.00040434	     -0.21953005	     -0.00048200	     -0.00085155	     15.08645406
      0.87894794	     -0.06327822	     -0.00068414	     -0.20446496	     -0.06443980	      0.88292452	     -0.00040621	     -0.21954488	     -0.00045163	     -0.00083195	     14.99525457
      0.88053394	     -0.06330305	     -0.00067696	     -0.20449035	     -0.06444050	      0.88292322	     -0.00040810	     -0.21955902	     -0.00042073	     -0.00081119	     14.91849190
      0.88211995	     -0.06332987	     -0.00067266	     -0.20451769	     -0.06444114	      0.88292195	     -0.00040999	     -0.21957230	     -0.00038991	     -0.00078966	     14.86135287
      0.88370595	     -0.06334461	     -0.00066490	     -0.20453301	     -0.06444173	      0.88292071	     -0.00041188	     -0.21958480	     -0.00035886	     -0.00076693	     14.82225692
      0.88512811	     -0.06336305	     -0.00066148	     -0.20455190	     -0.06444222	      0.88291964	     -0.00041358	     -0.21959523	     -0.00033118	     -0.00074581	     14.74813171
      0.88655028	     -0.06337201	     -0.00065524	     -0.20456136	     -0.06444268	      0.88291859	     -0.00041528	     -0.21960503	     -0.00030356	     -0.00072376	     14.70964590
      0.88797244	     -0.06338314	     -0.00065095	     -0.20457294	     -0.06444309	      0.88291758	     -0.00041698	     -0.21961412	     -0.00027619	     -0.00070114	     14.67197219
      0.88983078	     -0.06339025	     -0.00064352	     -0.20458067	     -0.06444357	      0.88291631	     -0.00041920	     -0.21962503	     -0.00024055	     -0.00067052	     14.60037756
      0.89128859	     -0.06339833	     -0.00064025	     -0.20458918	     -0.06444390	      0.88291535	     -0.00042094	     -0.21963277	     -0.00021314	     -0.00064614	     14.61196408
      0.89274640	     -0.06339944	     -0.00063454	     -0.20459076	     -0.06444419	      0.88291442	     -0.00042267	     -0.21963987	     -0.00018571	     -0.00062122	     14.56426386
      0.89420422	     -0.06340230	     -0.00063079	     -0.20459405	     -0.06444444	      0.88291353	     -0.00042440	     -0.21964628	     -0.00015872	     -0.00059628	     14.57124350
      0.89603684	     -0.06339855	     -0.00062390	     -0.20459088	     -0.06444470	      0.88291247	     -0.00042657	     -0.21965346	     -0.00012487	     -0.00056453	     14.50549996
      0.89748723	     -0.06339773	     -0.00062127	     -0.20459044	     -0.06444486	      0.88291167	     -0.00042828	     -0.21965837	     -0.00009876	     -0.00053954	     14.55333979
      0.89893761	     -0.06339026	     -0.00061590	     -0.20458340	     -0.06444499	      0.88291091	     -0.00042998	     -0.21966270	     -0.00007267	     -0.00051453	     14.53601020
      0.90038799	     -0.06338427	     -0.00061275	     -0.20457781	     -0.06444507	      0.88291018	     -0.00043168	     -0.21966638	     -0.00004699	     -0.00048983	     14.55520076
      0.90222974	     -0.06336965	     -0.00060666	     -0.20456370	     -0.06444513	      0.88290930	     -0.00043382	     -0.21967022	     -0.00001463	     -0.00045861	     14.53484973
      0.90365913	     -0.06336031	     -0.00060480	     -0.20455471	     -0.06444513	      0.88290866	     -0.00043547	     -0.21967249	      0.00000979	     -0.00043494	     14.60388169
      0.90508852	     -0.06334455	     -0.00060045	     -0.20453933	     -0.06444510	      0.88290806	     -0.00043711	     -0.21967424	      0.00003420	     -0.00041136	     14.58448522
      0.90651791	     -0.06332925	     -0.00059787	     -0.20452436	     -0.06444504	      0.88290749	     -0.00043873	     -0.21967540	      0.00005802	     -0.00038834	     14.64448143
      0.90841989	     -0.06330267	     -0.00059251	     -0.20449827	     -0.06444490	      0.88290678	     -0.00044088	     -0.21967612	      0.00008956	     -0.00035807	     14.62053209
      0.90986471	     -0.06328203	     -0.00059098	     -0.20447792	     -0.06444475	      0.88290628	     -0.00044250	     -0.21967598	      0.00011257	     -0.00033569	     14.74411793
      0.91130952	     -0.06325579	     -0.00058683	     -0.20445203	     -0.06444457	      0.88290581	     -0.00044410	     -0.21967529	      0.00013557	     -0.00031348	     14.74798991
      0.91275433	     -0.06322900	     -0.00058450	     -0.20442555	     -0.06444436	      0.88290537	     -0.00044569	     -0.21967402	      0.00015790	     -0.00029171	     14.82915567
      0.91460609	     -0.06318842	     -0.00057943	     -0.20438539	     -0.06444404	      0.88290486	     -0.00044770	     -0.21967157	      0.00018618	     -0.00026393	     14.83422519
      0.91602879	     -0.06315669	     -0.00057813	     -0.20435392	     -0.06444376	      0.88290450	     -0.00044923	     -0.21966903	      0.00020687	     -0.00024301	     14.98038234
      0.91745149	     -0.06312008	     -0.00057436	     -0.20431760	     -0.06444345	      0.88290417	     -0.00045074	     -0.21966596	      0.00022751	     -0.00022193	     14.98865994
      0.91887418	     -0.06308257	     -0.00057217	     -0.20428035	     -0.06444311	      0.88290386	     -0.00045223	     -0.21966233	      0.00024730	     -0.00020111	     15.09801668
      0.92076732	     -0.06302796	     -0.00056747	     -0.20422610	     -0.06444262	      0.88290351	     -0.00045419	     -0.21965667	      0.00027322	     -0.00017317	     15.11537749
      0.92218925	     -0.06298567	     -0.00056620	     -0.20418403	     -0.06444222	      0.88290328	     -0.00045564	     -0.21965180	      0.00029149	     -0.00015240	     15.30024062
      0.92361117	     -0.06294023	     -0.00056274	     -0.20413884	     -0.06444179	      0.88290308	     -0.00045707	     -0.21964641	      0.00030972	     -0.00013137	     15.32343977
      0.92503310	     -0.06289394	     -0.00056076	     -0.20409276	     -0.06444134	      0.88290291	     -0.00045848	     -0.21964052	      0.00032706	     -0.00011053	     15.45654600
      0.92692310	     -0.06282890	     -0.00055647	     -0.20402802	     -0.06444070	      0.88290272	     -0.00046032	     -0.21963194	      0.00034971	     -0.00008260	     15.49966524
      0.92832937	     -0.06277903	     -0.00055541	     -0.20397832	     -0.06444020	      0.88290262	     -0.00046166	     -0.21962499	      0.00036537	     -0.00006207	     15.71341232
      0.92973564	     -0.06272685	     -0.00055239	     -0.20392633	     -0.06443967	      0.88290255	     -0.00046298	     -0.21961758	      0.00038101	     -0.00004130	     15.75641860
      0.93144261	     -0.06266209	     -0.00055069	     -0.20386175	     -0.06443901	      0.88290250	     -0.00046456	     -0.21960796	      0.00039875	     -0.00001641	     15.98429668
      0.93297156	     -0.06260136	     -0.00054728	     -0.20380121	     -0.06443838	      0.88290249	     -0.00046594	     -0.21959879	      0.00041448	      0.00000614	     16.00030795
      0.93450051	     -0.06253906	     -0.00054652	     -0.20373904	     -0.06443774	      0.88290252	     -0.00046730	     -0.21958907	      0.00042883	      0.00002832	     16.25723873
      0.93602945	     -0.06247442	     -0.00054322	     -0.20367457	     -0.06443707	      0.88290258	     -0.00046863	     -0.21957883	      0.00044313	      0.00005072	     16.29209637
      0.93755840	     -0.06240831	     -0.00054290	     -0.20360855	     -0.06443639	      0.88290267	     -0.00046993	     -0.21956805	      0.00045606	      0.00007273	     16.56587137
      0.93908735	     -0.06234019	     -0.00053964	     -0.20354056	     -0.06443568	      0.88290280	     -0.00047120	     -0.21955676	      0.00046894	      0.00009495	     16.59650810
      0.94061629	     -0.06227085	     -0.00053979	     -0.20347129	     -0.06443495	      0.88290296	     -0.00047244	     -0.21954495	      0.00048039	      0.00011672	     16.90063521
      0.94214524	     -0.06219975	     -0.00053651	     -0.20340030	     -0.06443421	      0.88290316	     -0.00047366	     -0.21953266	      0.00049188	      0.00013867	     16.92620388
      0.94351504	     -0.06213495	     -0.00053686	     -0.20333553	     -0.06443353	      0.88290336	     -0.00047472	     -0.21952123	      0.00050092	      0.00015794	     17.19461565
      0.94488484	     -0.06206913	     -0.00053514	     -0.20326976	     -0.06443284	      0.88290359	     -0.00047575	     -0.21950942	      0.00050986	      0.00017731	     17.29475408
      0.94625463	     -0.06200244	     -0.00053481	     -0.20320309	     -0.06443213	      0.88290385	     -0.00047677	     -0.21949724	      0.00051797	      0.00019648	     17.49758780
      0.94816602	     -0.06190773	     -0.00053318	     -0.20310842	     -0.06443113	      0.88290425	     -0.00047814	     -0.21947965	      0.00052864	      0.00022321	     17.67324216
      0.94956866	     -0.06183699	     -0.00053382	     -0.20303765	     -0.06443039	      0.88290457	     -0.00047911	     -0.21946631	      0.00053538	      0.00024251	     17.95475668
      0.95097129	     -0.06176513	     -0.00053281	     -0.20296579	     -0.06442963	      0.88290493	     -0.00048006	     -0.21945260	      0.00054194	      0.00026192	     18.07348756
      0.95265654	     -0.06167758	     -0.00053347	     -0.20287818	     -0.06442871	      0.88290539	     -0.00048116	     -0.21943566	      0.00054861	      0.00028485	     18.39603284
      0.95414101	     -0.06160001	     -0.00053237	     -0.20280059	     -0.06442789	      0.88290583	     -0.00048210	     -0.21942033	      0.00055425	      0.00030513	     18.48386315
      0.95562548	     -0.06152222	     -0.00053368	     -0.20272271	     -0.06442707	      0.88290629	     -0.00048300	     -0.21940466	      0.00055869	      0.00032492	     18.80228399
      0.95710994	     -0.06144508	     -0.00053305	     -0.20264552	     -0.06442623	      0.88290679	     -0.00048388	     -0.21938870	      0.00056300	      0.00034466	     18.91044016
      0.95859441	     -0.06136839	     -0.00053469	     -0.20256872	     -0.06442540	      0.88290732	     -0.00048472	     -0.21937249	      0.00056622	      0.00036380	     19.22296523
      0.96007888	     -0.06129284	     -0.00053444	     -0.20249309	     -0.06442455	      0.88290787	     -0.00048553	     -0.21935608	      0.00056931	      0.00038268	     19.34059077
      0.96156335	     -0.06121836	     -0.00053625	     -0.20241848	     -0.06442371	      0.88290845	     -0.00048631	     -0.21933953	      0.00057139	      0.00040083	     19.65273889
      0.96304781	     -0.06114528	     -0.00053615	     -0.20234529	     -0.06442286	      0.88290906	     -0.00048706	     -0.21932288	      0.00057333	      0.00041855	     19.77307619
      0.96453228	     -0.06107310	     -0.00053813	     -0.20227295	     -0.06442200	      0.88290970	     -0.00048777	     -0.21930617	      0.00057430	      0.00043536	     20.08725195
      0.96601675	     -0.06100228	     -0.00053813	     -0.20220201	     -0.06442115	      0.88291035	     -0.00048846	     -0.21928942	      0.00057515	      0.00045151	     20.20586329
      0.96750121	     -0.06093246	     -0.00054026	     -0.20213202	     -0.06442030	      0.88291104	     -0.00048911	     -0.21927267	      0.00057506	      0.00046654	     20.52467586
      0.96898568	     -0.06086423	     -0.00054038	     -0.20206365	     -0.06441944	      0.88291174	     -0.00048972	     -0.21925593	      0.00057488	      0.00048071	     20.63820810
      0.97047015	     -0.06079713	     -0.00054277	     -0.20199636	     -0.06441859	      0.88291246	     -0.00049031	     -0.21923924	      0.00057377	      0.00049360	     20.96252294
      0.97195461	     -0.06073158	     -0.00054304	     -0.20193065	     -0.06441774	      0.88291320	     -0.00049086	     -0.21922261	      0.00057258	      0.00050551	     21.06511680
      0.97343908	     -0.06066708	     -0.00054578	     -0.20186594	     -0.06441689	      0.88291396	     -0.00049138	     -0.21920607	      0.00057046	      0.00051605	     21.39717525
      0.97492355	     -0.06060420	     -0.00054619	     -0.20180289	     -0.06441605	      0.88291474	     -0.00049187	     -0.21918963	      0.00056829	      0.00052551	     21.48489541
      0.97640801	     -0.06054253	     -0.00054933	     -0.20174098	     -0.06441521	      0.88291552	     -0.00049233	     -0.21917331	      0.00056518	      0.00053352	     21.82739380
      0.97789248	     -0.06048257	     -0.00054988	     -0.20168084	     -0.06441437	      0.88291632	     -0.00049276	     -0.21915713	      0.00056203	      0.00054041	     21.89454084
      0.97937695	     -0.06042382	     -0.00055352	     -0.20162184	     -0.06441354	      0.88291713	     -0.00049316	     -0.21914109	      0.00055792	      0.00054584	     22.25071361
      0.98086141	     -0.06036680	     -0.00055417	     -0.20156461	     -0.06441271	      0.88291794	     -0.00049353	     -0.21912522	      0.00055379	      0.00055016	     22.29061933
      0.98234588	     -0.06031119	     -0.00055836	     -0.20150872	     -0.06441189	      0.88291876	     -0.00049387	     -0.21910953	      0.00054862	      0.00055305	     22.66433135
      0.98383035	     -0.06025761	     -0.00055899	     -0.20145493	     -0.06441108	      0.88291958	     -0.00049418	     -0.21909403	      0.00054347	      0.00055494	     22.67045073
      0.98513897	     -0.06021148	     -0.00056284	     -0.20140854	     -0.06441038	      0.88292031	     -0.00049443	     -0.21908054	      0.00053801	      0.00055551	     22.97243536
      0.98644760	     -0.06016665	     -0.00056455	     -0.20136349	     -0.06440967	      0.88292103	     -0.00049465	     -0.21906720	      0.00053244	      0.00055532	     23.06643810
      0.98807708	     -0.06011247	     -0.00056811	     -0.20130900	     -0.06440881	      0.88292194	     -0.00049490	     -0.21905084	      0.00052464	      0.00055391	     23.33167037
      0.98970655	     -0.06006030	     -0.00056984	     -0.20125655	     -0.06440797	      0.88292284	     -0.00049512	     -0.21903475	      0.00051642	      0.00055135	     23.40402145
      0.99102533	     -0.06001941	     -0.00057375	     -0.20121538	     -0.06440729	      0.88292356	     -0.00049527	     -0.21902194	      0.00050895	      0.00054830	     23.68096418
      0.99234412	     -0.05997973	     -0.00057577	     -0.20117545	     -0.06440662	      0.88292428	     -0.00049540	     -0.21900931	      0.00050129	      0.00054459	     23.76521283
      0.99398936	     -0.05993184	     -0.00057996	     -0.20112721	     -0.06440581	      0.88292518	     -0.00049554	     -0.21899383	      0.00049093	      0.00053892	     24.02041087
      0.99563460	     -0.05988475	     -0.00058226	     -0.20107981	     -0.06440501	      0.88292606	     -0.00049564	     -0.21897866	      0.00048012	      0.00053239	     24.06432126
      0.99689289	     -0.05985049	     -0.00058677	     -0.20104524	     -0.06440441	      0.88292672	     -0.00049570	     -0.21896730	      0.00047104	      0.00052680	     24.31063735
      0.99815118	     -0.05981754	     -0.00058941	     -0.20101203	     -0.06440382	      0.88292738	     -0.00049573	     -0.21895616	      0.00046174	      0.00052091	     24.38104204
      0.99987525	     -0.05977419	     -0.00059436	     -0.20096828	     -0.06440304	      0.88292827	     -0.00049576	     -0.21894126	      0.00044815	      0.00051224	     24.60163037
      1.00159931	     -0.05973266	     -0.00059725	     -0.20092638	     -0.06440228	      0.88292915	     -0.00049575	     -0.21892676	      0.00043403	      0.00050311	     24.62349902
      1.00280139	     -0.05970451	     -0.00060186	     -0.20089793	     -0.06440176	      0.88292975	     -0.00049572	     -0.21891688	      0.00042342	      0.00049641	     24.85497821
      1.00400348	     -0.05967710	     -0.00060474	     -0.20087023	     -0.06440126	      0.88293034	     -0.00049568	     -0.21890721	      0.00041266	      0.00048963	     24.91510472
      1.00583807	     -0.05963756	     -0.00061025	     -0.20083025	     -0.06440052	      0.88293123	     -0.00049559	     -0.21889285	      0.00039540	      0.00047897	     25.10378890
      1.00735309	     -0.05960655	     -0.00061368	     -0.20079887	     -0.06439993	      0.88293195	     -0.00049549	     -0.21888136	      0.00038067	      0.00046998	     25.14086138
      1.00886810	     -0.05957704	     -0.00061904	     -0.20076897	     -0.06439936	      0.88293265	     -0.00049537	     -0.21887019	      0.00036521	      0.00046073	     25.35615429
      1.01038311	     -0.05954910	     -0.00062199	     -0.20074068	     -0.06439882	      0.88293335	     -0.00049523	     -0.21885935	      0.00034953	      0.00045140	     25.31855869
      1.01174400	     -0.05952577	     -0.00062736	     -0.20071697	     -0.06439836	      0.88293395	     -0.00049508	     -0.21884988	      0.00033473	      0.00044279	     25.53114873
      1.01310488	     -0.05950409	     -0.00063059	     -0.20069497	     -0.06439791	      0.88293455	     -0.00049492	     -0.21884069	      0.00031981	      0.00043410	     25.51538044
      1.01446577	     -0.05948442	     -0.00063548	     -0.20067492	     -0.06439749	      0.88293514	     -0.00049474	     -0.21883180	      0.00030436	      0.00042521	     25.64560018
      1.01617669	     -0.05946222	     -0.00064005	     -0.20065229	     -0.06439698	      0.88293585	     -0.00049449	     -0.21882106	      0.00028465	      0.00041384	     25.63741352
      1.01755449	     -0.05944665	     -0.00064563	     -0.20063633	     -0.06439660	      0.88293642	     -0.00049427	     -0.21881280	      0.00026822	      0.00040445	     25.81302446
      1.01893228	     -0.05943324	     -0.00064933	     -0.20062257	     -0.06439624	      0.88293697	     -0.00049404	     -0.21880490	      0.00025173	      0.00039491	     25.77473574
      1.02031007	     -0.05942213	     -0.00065463	     -0.20061107	     -0.06439591	      0.88293750	     -0.00049380	     -0.21879738	      0.00023484	      0.00038509	     25.88587730
      1.02201285	     -0.05941141	     -0.00065959	     -0.20059991	     -0.06439553	      0.88293815	     -0.00049348	     -0.21878864	      0.00021385	      0.00037263	     25.83657502
      1.02336880	     -0.05940515	     -0.00066539	     -0.20059325	     -0.06439525	      0.88293865	     -0.00049321	     -0.21878213	      0.00019671	      0.00036233	     25.99283591
      1.02472476	     -0.05940145	     -0.00066935	     -0.20058920	     -0.06439499	      0.88293913	     -0.00049293	     -0.21877606	      0.00017963	      0.00035177	     25.92593562
      1.02608071	     -0.05940097	     -0.00067471	     -0.20058834	     -0.06439476	      0.88293960	     -0.00049263	     -0.21877045	      0.00016228	      0.00034078	     25.99125725
      1.02785189	     -0.05940617	     -0.00068023	     -0.20059306	     -0.06439449	      0.88294019	     -0.00049223	     -0.21876389	      0.00013968	      0.00032566	     25.89628292
      1.02919777	     -0.05941535	     -0.00068638	     -0.20060185	     -0.06439432	      0.88294062	     -0.00049192	     -0.21875958	      0.00012232	      0.00031332	     26.01234687
      1.03054365	     -0.05942942	     -0.00069072	     -0.20061557	     -0.06439417	      0.88294104	     -0.00049159	     -0.21875592	      0.00010527	      0.00030015	     25.90962935
      1.03216560	     -0.05945333	     -0.00069775	     -0.20063902	     -0.06439401	      0.88294151	     -0.00049119	     -0.21875248	      0.00008484	      0.00028280	     25.98092500
      1.03362392	     -0.05948095	     -0.00070218	     -0.20066627	     -0.06439390	      0.88294191	     -0.00049082	     -0.21875037	      0.00006711	      0.00026568	     25.80872358
      1.03508224	     -0.05951412	     -0.00070927	     -0.20069901	     -0.06439382	      0.88294228	     -0.00049043	     -0.21874925	      0.00004968	      0.00024688	     25.91728716
      1.03654056	     -0.05955185	     -0.00071373	     -0.20073639	     -0.06439376	      0.88294263	     -0.00049004	     -0.21874913	      0.00003322	      0.00022639	     25.71180447
      1.03799888	     -0.05959406	     -0.00072071	     -0.20077821	     -0.06439372	      0.88294294	     -0.00048964	     -0.21875001	      0.00001727	      0.00020399	     25.82376811
      1.03945720	     -0.05964119	     -0.00072489	     -0.20082501	     -0.06439370	      0.88294322	     -0.00048924	     -0.21875193	      0.00000251	      0.00017979	     25.57827110
      1.04091552	     -0.05969368	     -0.00073198	     -0.20087712	     -0.06439371	      0.88294347	     -0.00048883	     -0.21875491	     -0.00001156	      0.00015356	     25.68584873
      1.04237384	     -0.05975030	     -0.00073604	     -0.20093345	     -0.06439374	      0.88294367	     -0.00048841	     -0.21875896	     -0.00002422	      0.00012546	     25.40938765
      1.04383216	     -0.05981111	     -0.00074298	     -0.20099391	     -0.06439378	      0.88294383	     -0.00048798	     -0.21876406	     -0.00003601	      0.00009535	     25.51103734
      1.04529048	     -0.05987494	     -0.00074679	     -0.20105747	     -0.06439384	      0.88294395	     -0.00048755	     -0.21877019	     -0.00004621	      0.00006350	     25.20957183
      1.04674880	     -0.05994232	     -0.00075355	     -0.20112454	     -0.06439392	      0.88294401	     -0.00048712	     -0.21877730	     -0.00005543	      0.00002982	     25.29595066
      1.04820712	     -0.06001255	     -0.00075717	     -0.20119454	     -0.06439400	      0.88294403	     -0.00048668	     -0.21878537	     -0.00006295	     -0.00000537	     24.97214710
      1.04966544	     -0.06008609	     -0.00076381	     -0.20126780	     -0.06439410	      0.88294400	     -0.00048624	     -0.21879436	     -0.00006938	     -0.00004211	     25.03978469
      1.05112376	     -0.06016276	     -0.00076747	     -0.20134428	     -0.06439420	      0.88294391	     -0.00048580	     -0.21880425	     -0.00007404	     -0.00008008	     24.70378219
      1.05258208	     -0.06024294	     -0.00077410	     -0.20142421	     -0.06439431	      0.88294376	     -0.00048536	     -0.21881503	     -0.00007755	     -0.00011927	     24.74755357
      1.05404040	     -0.06032565	     -0.00077777	     -0.20150675	     -0.06439443	      0.88294356	     -0.00048491	     -0.21882667	     -0.00007922	     -0.00015933	     24.41082431
      1.05549872	     -0.06041124	     -0.00078416	     -0.20159214	     -0.06439454	      0.88294330	     -0.00048447	     -0.21883913	     -0.00007964	     -0.00020019	     24.42394887
      1.05695704	     -0.06049882	     -0.00078793	     -0.20167958	     -0.06439466	      0.88294298	     -0.00048403	     -0.21885237	     -0.00007819	     -0.00024149	     24.09931933
      1.05841536	     -0.06058877	     -0.00079426	     -0.20176936	     -0.06439477	      0.88294259	     -0.00048359	     -0.21886635	     -0.00007540	     -0.00028311	     24.08516065
      1.05987368	     -0.06068019	     -0.00079826	     -0.20186068	     -0.06439488	      0.88294215	     -0.00048316	     -0.21888103	     -0.00007075	     -0.00032464	     23.77595605
      1.06133200	     -0.06077333	     -0.00080437	     -0.20195369	     -0.06439498	      0.88294165	     -0.00048273	     -0.21889634	     -0.00006473	     -0.00036596	     23.72528742
      1.06279032	     -0.06086718	     -0.00080831	     -0.20204749	     -0.06439507	      0.88294108	     -0.00048230	     -0.21891224	     -0.00005691	     -0.00040671	     23.43119043
      1.06424864	     -0.06096203	     -0.00081403	     -0.20214225	     -0.06439514	      0.88294046	     -0.00048188	     -0.21892867	     -0.00004768	     -0.00044679	     23.35484898
      1.06570696	     -0.06105762	     -0.00081809	     -0.20223781	     -0.06439520	      0.88293978	     -0.00048147	     -0.21894557	     -0.00003666	     -0.00048584	     23.08165995
      1.06716528	     -0.06115465	     -0.00082368	     -0.20233480	     -0.06439525	      0.88293905	     -0.00048106	     -0.21896292	     -0.00002420	     -0.00052378	     22.97844214
      1.06862360	     -0.06125216	     -0.00082791	     -0.20243232	     -0.06439527	      0.88293825	     -0.00048066	     -0.21898069	     -0.00001000	     -0.00056033	     22.72491751
      1.07041185	     -0.06137290	     -0.00083502	     -0.20255305	     -0.06439528	      0.88293721	     -0.00048019	     -0.21900299	      0.00000937	     -0.00060308	     22.64178902
      1.07174077	     -0.06146238	     -0.00083796	     -0.20264258	     -0.06439525	      0.88293639	     -0.00047984	     -0.21901988	      0.00002556	     -0.00063300	     22.32025089
      1.07306970	     -0.06155220	     -0.00084281	     -0.20273243	     -0.06439521	      0.88293553	     -0.00047951	     -0.21903700	      0.00004282	     -0.00066132	     22.21523516
      1.07481038	     -0.06166952	     -0.00084765	     -0.20284985	     -0.06439511	      0.88293435	     -0.00047908	     -0.21905972	      0.00006754	     -0.00069571	     21.92083501
      1.07655106	     -0.06178783	     -0.00085500	     -0.20296824	     -0.06439497	      0.88293311	     -0.00047867	     -0.21908274	      0.00009414	     -0.00072697	     21.89402891
      1.07779962	     -0.06187241	     -0.00085742	     -0.20305294	     -0.06439484	      0.88293219	     -0.00047838	     -0.21909944	      0.00011486	     -0.00074728	     21.54668586
      1.07904818	     -0.06195764	     -0.00086188	     -0.20313826	     -0.06439468	      0.88293125	     -0.00047811	     -0.21911627	      0.00013643	     -0.00076591	     21.42837535
      1.08092482	     -0.06208492	     -0.00086694	     -0.20326575	     -0.06439440	      0.88292979	     -0.00047771	     -0.21914181	      0.00017099	     -0.00079051	     21.13650733
      1.08251137	     -0.06219167	     -0.00087206	     -0.20337267	     -0.06439410	      0.88292852	     -0.00047740	     -0.21916356	      0.00020190	     -0.00080812	     21.01464090
      1.08409792	     -0.06229638	     -0.00087497	     -0.20347762	     -0.06439375	      0.88292722	     -0.00047710	     -0.21918539	      0.00023473	     -0.00082271	     20.69249755
      1.08568447	     -0.06239965	     -0.00088087	     -0.20358110	     -0.06439335	      0.88292591	     -0.00047682	     -0.21920724	      0.00026892	     -0.00083439	     20.66123983
      1.08707288	     -0.06248768	     -0.00088301	     -0.20366938	     -0.06439296	      0.88292474	     -0.00047659	     -0.21922637	      0.00030049	     -0.00084203	     20.32762211
      1.08846129	     -0.06257589	     -0.00088747	     -0.20375781	     -0.06439252	      0.88292357	     -0.00047637	     -0.21924550	      0.00033297	     -0.00084750	     20.22887437
      1.08984970	     -0.06266232	     -0.00089034	     -0.20384451	     -0.06439203	      0.88292239	     -0.00047617	     -0.21926462	      0.00036677	     -0.00085078	     20.00699453
      1.09176815	     -0.06277991	     -0.00089549	     -0.20396247	     -0.06439128	      0.88292076	     -0.00047592	     -0.21929095	      0.00041517	     -0.00085200	     19.85565550
      1.09320504	     -0.06286524	     -0.00089705	     -0.20404814	     -0.06439066	      0.88291953	     -0.00047575	     -0.21931057	      0.00045301	     -0.00085043	     19.56106614
      1.09464193	     -0.06294999	     -0.00090026	     -0.20413321	     -0.06438998	      0.88291831	     -0.00047559	     -0.21933007	      0.00049175	     -0.00084700	     19.46009267
      1.09607882	     -0.06303245	     -0.00090144	     -0.20421604	     -0.06438925	      0.88291710	     -0.00047546	     -0.21934945	      0.00053175	     -0.00084170	     19.22538160
      1.09794819	     -0.06313796	     -0.00090433	     -0.20432204	     -0.06438820	      0.88291554	     -0.00047530	     -0.21937442	      0.00058517	     -0.00083244	     19.10600884
      1.09936404	     -0.06321388	     -0.00090387	     -0.20439839	     -0.06438734	      0.88291436	     -0.00047521	     -0.21939313	      0.00062711	     -0.00082363	     18.80938444
      1.10077988	     -0.06328821	     -0.00090561	     -0.20447313	     -0.06438643	      0.88291320	     -0.00047513	     -0.21941160	      0.00066976	     -0.00081359	     18.72085881
      1.10250324	     -0.06337487	     -0.00090563	     -0.20456033	     -0.06438523	      0.88291181	     -0.00047506	     -0.21943381	      0.00072319	     -0.00079952	     18.42956320
      1.10422660	     -0.06346122	     -0.00090857	     -0.20464718	     -0.06438393	      0.88291045	     -0.00047502	     -0.21945565	      0.00077750	     -0.00078394	     18.43384811
      1.10551971	     -0.06352064	     -0.00090697	     -0.20470706	     -0.06438290	      0.88290944	     -0.00047500	     -0.21947182	      0.00081952	     -0.00077100	     18.10847002
      1.10681282	     -0.06358043	     -0.00090771	     -0.20476728	     -0.06438181	      0.88290846	     -0.00047501	     -0.21948772	      0.00086193	     -0.00075747	     18.00478718
      1.10868899	     -0.06366263	     -0.00090685	     -0.20485015	     -0.06438014	      0.88290705	     -0.00047504	     -0.21951032	      0.00092469	     -0.00073668	     17.77627890
      1.11030447	     -0.06373144	     -0.00090753	     -0.20491952	     -0.06437860	      0.88290588	     -0.00047510	     -0.21952926	      0.00097975	     -0.00071776	     17.63427707
      1.11191994	     -0.06379291	     -0.00090505	     -0.20498163	     -0.06437697	      0.88290474	     -0.00047519	     -0.21954768	      0.00103571	     -0.00069812	     17.42229999
      1.11353541	     -0.06385554	     -0.00090637	     -0.20504484	     -0.06437525	      0.88290362	     -0.00047530	     -0.21956547	      0.00109234	     -0.00067793	     17.34442346
      1.11492742	     -0.06390107	     -0.00090339	     -0.20509095	     -0.06437370	      0.88290269	     -0.00047543	     -0.21958032	      0.00114191	     -0.00065997	     17.13001986
      1.11631943	     -0.06394708	     -0.00090333	     -0.20513749	     -0.06437207	      0.88290179	     -0.00047557	     -0.21959461	      0.00119178	     -0.00064171	     17.03486302
      1.11803643	     -0.06399478	     -0.00090057	     -0.20518591	     -0.06436997	      0.88290070	     -0.00047578	     -0.21961146	      0.00125395	     -0.00061859	     16.85269054
      1.11975343	     -0.06404080	     -0.00090071	     -0.20523260	     -0.06436777	      0.88289966	     -0.00047602	     -0.21962724	      0.00131643	     -0.00059486	     16.75568844
      1.12111371	     -0.06406674	     -0.00089698	     -0.20525915	     -0.06436594	      0.88289887	     -0.00047624	     -0.21963901	      0.00136624	     -0.00057529	     16.58040311
      1.12247399	     -0.06409433	     -0.00089609	     -0.20528729	     -0.06436405	      0.88289810	     -0.00047648	     -0.21965002	      0.00141597	     -0.00055539	     16.48246805
      1.12426002	     -0.06412322	     -0.00089279	     -0.20531695	     -0.06436146	      0.88289713	     -0.00047683	     -0.21966341	      0.00148132	     -0.00052845	     16.31410908
      1.12604606	     -0.06415329	     -0.00089263	     -0.20534772	     -0.06435876	      0.88289621	     -0.00047722	     -0.21967553	      0.00154636	     -0.00050084	     16.22717714
      1.12735903	     -0.06416523	     -0.00088853	     -0.20536027	     -0.06435670	      0.88289557	     -0.00047753	     -0.21968371	      0.00159415	     -0.00047990	     16.06286004
      1.12867201	     -0.06418020	     -0.00088731	     -0.20537578	     -0.06435457	      0.88289495	     -0.00047787	     -0.21969118	      0.00164167	     -0.00045877	     15.96177331
      1.13054595	     -0.06419373	     -0.00088341	     -0.20539013	     -0.06435143	      0.88289412	     -0.00047838	     -0.21970071	      0.00170906	     -0.00042831	     15.84304844
      1.13214856	     -0.06420536	     -0.00088190	     -0.20540242	     -0.06434865	      0.88289345	     -0.00047886	     -0.21970775	      0.00176646	     -0.00040190	     15.69311777
      1.13375117	     -0.06420542	     -0.00087706	     -0.20540320	     -0.06434577	      0.88289283	     -0.00047936	     -0.21971384	      0.00182322	     -0.00037539	     15.62804743
      1.13535378	     -0.06420866	     -0.00087588	     -0.20540709	     -0.06434281	      0.88289225	     -0.00047991	     -0.21971877	      0.00187968	     -0.00034883	     15.51549169
      1.13678730	     -0.06419833	     -0.00087052	     -0.20539742	     -0.06434008	      0.88289177	     -0.00048042	     -0.21972230	      0.00192960	     -0.00032500	     15.44626001
      1.13822081	     -0.06419119	     -0.00086843	     -0.20539088	     -0.06433727	      0.88289132	     -0.00048095	     -0.21972486	      0.00197914	     -0.00030115	     15.34810967
      1.13965432	     -0.06417508	     -0.00086412	     -0.20537540	     -0.06433440	      0.88289090	     -0.00048152	     -0.21972651	      0.00202804	     -0.00027731	     15.28901423
      1.14152830	     -0.06415367	     -0.00086080	     -0.20535477	     -0.06433054	      0.88289041	     -0.00048229	     -0.21972716	      0.00209119	     -0.00024616	     15.17976838
      1.14295311	     -0.06412558	     -0.00085546	     -0.20532732	     -0.06432753	      0.88289008	     -0.00048291	     -0.21972662	      0.00213831	     -0.00022230	     15.13860192
      1.14437792	     -0.06410062	     -0.00085285	     -0.20530294	     -0.06432445	      0.88288978	     -0.00048355	     -0.21972507	      0.00218482	     -0.00019846	     15.05868991
      1.14611090	     -0.06405938	     -0.00084717	     -0.20526245	     -0.06432061	      0.88288946	     -0.00048437	     -0.21972197	      0.00224019	     -0.00016937	     15.02306963
      1.14766156	     -0.06402504	     -0.00084487	     -0.20522870	     -0.06431710	      0.88288922	     -0.00048513	     -0.21971798	      0.00228884	     -0.00014313	     14.91830869
      1.14921221	     -0.06397748	     -0.00083910	     -0.20518180	     -0.06431352	      0.88288902	     -0.00048592	     -0.21971299	      0.00233618	     -0.00011672	     14.90919427
      1.15076287	     -0.06393544	     -0.00083719	     -0.20514033	     -0.06430986	      0.88288886	     -0.00048674	     -0.21970688	      0.00238256	     -0.00009006	     14.80612150
      1.15231352	     -0.06387958	     -0.00083123	     -0.20508512	     -0.06430613	      0.88288874	     -0.00048758	     -0.21969982	      0.00242738	     -0.00006326	     14.83369640
      1.15386418	     -0.06383161	     -0.00082956	     -0.20503769	     -0.06430233	      0.88288866	     -0.00048846	     -0.21969167	      0.00247123	     -0.00003615	     14.70665371
      1.15541483	     -0.06376770	     -0.00082309	     -0.20497441	     -0.06429847	      0.88288863	     -0.00048935	     -0.21968265	      0.00251329	     -0.00000889	     14.75875145
      1.15680443	     -0.06371841	     -0.00082125	     -0.20492558	     -0.06429495	      0.88288863	     -0.00049018	     -0.21967369	      0.00255008	      0.00001576	     14.64561821
      1.15819403	     -0.06365901	     -0.00081635	     -0.20486670	     -0.06429138	      0.88288867	     -0.00049102	     -0.21966405	      0.00258540	      0.00004045	     14.65656941
      1.15987135	     -0.06359060	     -0.00081254	     -0.20479886	     -0.06428701	      0.88288876	     -0.00049206	     -0.21965144	      0.00262658	      0.00007033	     14.58554698
      1.16154867	     -0.06351140	     -0.00080577	     -0.20472027	     -0.06428257	      0.88288891	     -0.00049313	     -0.21963791	      0.00266564	      0.00010009	     14.65142646
      1.16292203	     -0.06345319	     -0.00080339	     -0.20466248	     -0.06427889	      0.88288906	     -0.00049402	     -0.21962604	      0.00269653	      0.00012458	     14.53852657
      1.16429539	     -0.06338603	     -0.00079838	     -0.20459578	     -0.06427516	      0.88288925	     -0.00049493	     -0.21961362	      0.00272584	      0.00014879	     14.56705886
      1.16601362	     -0.06330519	     -0.00079402	     -0.20451547	     -0.06427045	      0.88288953	     -0.00049609	     -0.21959719	      0.00276086	      0.00017889	     14.51489743
      1.16773186	     -0.06321347	     -0.00078671	     -0.20442430	     -0.06426568	      0.88288986	     -0.00049728	     -0.21957991	      0.00279348	      0.00020854	     14.61801395
      1.16903207	     -0.06315134	     -0.00078441	     -0.20436252	     -0.06426203	      0.88289015	     -0.00049819	     -0.21956617	      0.00281706	      0.00023090	     14.50763151
      1.17033229	     -0.06308113	     -0.00077959	     -0.20429269	     -0.06425835	      0.88289046	     -0.00049911	     -0.21955198	      0.00283911	      0.00025281	     14.54052628
      1.17215278	     -0.06298503	     -0.00077427	     -0.20419709	     -0.06425316	      0.88289095	     -0.00050042	     -0.21953126	      0.00286799	      0.00028293	     14.52156092
      1.17372218	     -0.06289517	     -0.00076788	     -0.20410765	     -0.06424864	      0.88289141	     -0.00050156	     -0.21951270	      0.00289068	      0.00030828	     14.58598824
      1.17529158	     -0.06281083	     -0.00076397	     -0.20402368	     -0.06424408	      0.88289192	     -0.00050272	     -0.21949341	      0.00291168	      0.00033304	     14.54233555
      1.17686098	     -0.06271531	     -0.00075678	     -0.20392857	     -0.06423950	      0.88289246	     -0.00050389	     -0.21947355	      0.00293047	      0.00035704	     14.64576065
      1.17843038	     -0.06262981	     -0.00075369	     -0.20384339	     -0.06423489	      0.88289304	     -0.00050508	     -0.21945296	      0.00294766	      0.00038034	     14.57888683
      1.17975720	     -0.06254574	     -0.00074729	     -0.20375963	     -0.06423097	      0.88289356	     -0.00050609	     -0.21943517	      0.00296032	      0.00039928	     14.67718366
      1.18108402	     -0.06246825	     -0.00074354	     -0.20368240	     -0.06422703	      0.88289410	     -0.00050711	     -0.21941690	      0.00297180	      0.00041762	     14.67619494
      1.18280369	     -0.06236100	     -0.00073686	     -0.20357548	     -0.06422191	      0.88289484	     -0.00050844	     -0.21939267	      0.00298443	      0.00044040	     14.76212244
      1.18452336	     -0.06225909	     -0.00073263	     -0.20347385	     -0.06421677	      0.88289561	     -0.00050978	     -0.21936771	      0.00299484	      0.00046212	     14.76647685
      1.18583351	     -0.06217093	     -0.00072630	     -0.20338594	     -0.06421284	      0.88289623	     -0.00051081	     -0.21934833	      0.00300091	      0.00047798	     14.86520136
      1.18714367	     -0.06208888	     -0.00072233	     -0.20330407	     -0.06420891	      0.88289686	     -0.00051184	     -0.21932851	      0.00300573	      0.00049322	     14.88874405
      1.18890872	     -0.06197256	     -0.00071533	     -0.20318801	     -0.06420360	      0.88289775	     -0.00051324	     -0.21930127	      0.00300983	      0.00051270	     15.00816983
      1.19067376	     -0.06186354	     -0.00071113	     -0.20307917	     -0.06419828	      0.88289867	     -0.00051464	     -0.21927337	      0.00301161	      0.00053107	     15.02643134
      1.19189966	     -0.06177760	     -0.00070499	     -0.20299340	     -0.06419459	      0.88289933	     -0.00051561	     -0.21925374	      0.00301105	      0.00054322	     15.14006016
      1.19312555	     -0.06169858	     -0.00070123	     -0.20291449	     -0.06419090	      0.88290001	     -0.00051659	     -0.21923381	      0.00300944	      0.00055475	     15.19361714
      1.19503350	     -0.06157291	     -0.00069431	     -0.20278898	     -0.06418516	      0.88290108	     -0.00051810	     -0.21920241	      0.00300449	      0.00057155	     15.32814657
      1.19660700	     -0.06147378	     -0.00069006	     -0.20268993	     -0.06418044	      0.88290199	     -0.00051936	     -0.21917616	      0.00299837	      0.00058432	     15.39411514
      1.19818050	     -0.06136907	     -0.00068350	     -0.20258533	     -0.06417573	      0.88290292	     -0.00052060	     -0.21914975	      0.00299022	      0.00059599	     15.55854456
      1.19975400	     -0.06127456	     -0.00068028	     -0.20249084	     -0.06417103	      0.88290386	     -0.00052185	     -0.21912309	      0.00298045	      0.00060655	     15.61047656
      1.20110212	     -0.06118501	     -0.00067411	     -0.20240136	     -0.06416702	      0.88290469	     -0.00052291	     -0.21910023	      0.00297043	      0.00061463	     15.77619332
      1.20245024	     -0.06110378	     -0.00067051	     -0.20232014	     -0.06416302	      0.88290552	     -0.00052397	     -0.21907726	      0.00295926	      0.00062183	     15.85129789
      1.20409708	     -0.06100019	     -0.00066398	     -0.20221658	     -0.06415816	      0.88290655	     -0.00052526	     -0.21904920	      0.00294375	      0.00062934	     16.04460248
      1.20574393	     -0.06090547	     -0.00066017	     -0.20212180	     -0.06415333	      0.88290759	     -0.00052653	     -0.21902106	      0.00292658	      0.00063547	     16.13852207
      1.20705923	     -0.06082188	     -0.00065392	     -0.20203822	     -0.06414949	      0.88290843	     -0.00052755	     -0.21899868	      0.00291140	      0.00063934	     16.33130615
      1.20837453	     -0.06074611	     -0.00065022	     -0.20196240	     -0.06414567	      0.88290927	     -0.00052855	     -0.21897627	      0.00289528	      0.00064228	     16.43740713
      1.21006917	     -0.06064518	     -0.00064358	     -0.20186141	     -0.06414078	      0.88291037	     -0.00052984	     -0.21894751	      0.00287288	      0.00064466	     16.66990349
      1.21176380	     -0.06055377	     -0.00063943	     -0.20176987	     -0.06413593	      0.88291146	     -0.00053111	     -0.21891883	      0.00284902	      0.00064559	     16.80264740
      1.21301874	     -0.06047826	     -0.00063305	     -0.20169432	     -0.06413237	      0.88291227	     -0.00053204	     -0.21889776	      0.00283020	      0.00064537	     17.01362868
      1.21427369	     -0.06040968	     -0.00062947	     -0.20162564	     -0.06412883	      0.88291308	     -0.00053296	     -0.21887678	      0.00281073	      0.00064440	     17.14803341
      1.21605869	     -0.06031116	     -0.00062307	     -0.20152697	     -0.06412384	      0.88291423	     -0.00053425	     -0.21884723	      0.00278174	      0.00064177	     17.41719012
      1.21758981	     -0.06023287	     -0.00061942	     -0.20144851	     -0.06411960	      0.88291521	     -0.00053534	     -0.21882215	      0.00275595	      0.00063847	     17.58213664
      1.21912093	     -0.06014949	     -0.00061321	     -0.20136499	     -0.06411540	      0.88291618	     -0.00053642	     -0.21879740	      0.00272918	      0.00063420	     17.87241762
      1.22065205	     -0.06007631	     -0.00061035	     -0.20129158	     -0.06411124	      0.88291715	     -0.00053748	     -0.21877286	      0.00270179	      0.00062921	     18.02229815
      1.22201811	     -0.06000330	     -0.00060426	     -0.20121844	     -0.06410757	      0.88291800	     -0.00053841	     -0.21875128	      0.00267656	      0.00062416	     18.29206112
      1.22338416	     -0.05993843	     -0.00060138	     -0.20115336	     -0.06410393	      0.88291885	     -0.00053932	     -0.21872990	      0.00265093	      0.00061868	     18.45855364
      1.22475022	     -0.05987114	     -0.00059678	     -0.20108588	     -0.06410033	      0.88291969	     -0.00054022	     -0.21870883	      0.00262474	      0.00061279	     18.69893144
      1.22652761	     -0.05979142	     -0.00059309	     -0.20100586	     -0.06409569	      0.88292078	     -0.00054137	     -0.21868182	      0.00259015	      0.00060467	     18.94883242
      1.22790934	     -0.05972546	     -0.00058779	     -0.20093971	     -0.06409213	      0.88292161	     -0.00054224	     -0.21866121	      0.00256277	      0.00059813	     19.22742368
      1.22929107	     -0.05966718	     -0.00058528	     -0.20088117	     -0.06408861	      0.88292243	     -0.00054310	     -0.21864085	      0.00253524	      0.00059155	     19.41277412
      1.23067280	     -0.05960639	     -0.00058093	     -0.20082015	     -0.06408512	      0.88292324	     -0.00054394	     -0.21862082	      0.00250742	      0.00058489	     19.66848562
      1.23244265	     -0.05953628	     -0.00057783	     -0.20074969	     -0.06408072	      0.88292427	     -0.00054498	     -0.21859556	      0.00247169	      0.00057649	     19.92489533
      1.23378867	     -0.05947850	     -0.00057291	     -0.20069168	     -0.06407741	      0.88292504	     -0.00054576	     -0.21857672	      0.00244427	      0.00057025	     20.19216403
      1.23513468	     -0.05942802	     -0.00057080	     -0.20064092	     -0.06407414	      0.88292581	     -0.00054652	     -0.21855812	      0.00241686	      0.00056424	     20.38287267
      1.23677962	     -0.05936301	     -0.00056584	     -0.20057561	     -0.06407019	      0.88292673	     -0.00054742	     -0.21853582	      0.00238319	      0.00055716	     20.69025953
      1.23824998	     -0.05931256	     -0.00056429	     -0.20052482	     -0.06406671	      0.88292754	     -0.00054820	     -0.21851621	      0.00235313	      0.00055127	     20.88405248
      1.23972034	     -0.05925655	     -0.00055953	     -0.20046852	     -0.06406327	      0.88292835	     -0.00054895	     -0.21849699	      0.00232294	      0.00054575	     21.15367533
      1.24119070	     -0.05920952	     -0.00055872	     -0.20042113	     -0.06405988	      0.88292915	     -0.00054969	     -0.21847806	      0.00229277	      0.00054066	     21.35708174
      1.24266106	     -0.05915613	     -0.00055393	     -0.20036746	     -0.06405653	      0.88292994	     -0.00055040	     -0.21845953	      0.00226252	      0.00053599	     21.60926049
      1.24413142	     -0.05911217	     -0.00055359	     -0.20032311	     -0.06405322	      0.88293072	     -0.00055108	     -0.21844126	      0.00223221	      0.00053181	     21.81206728
      1.24560178	     -0.05906098	     -0.00054838	     -0.20027163	     -0.06404996	      0.88293150	     -0.00055174	     -0.21842339	      0.00220180	      0.00052811	     22.04007533
      1.24692005	     -0.05902382	     -0.00054820	     -0.20023411	     -0.06404708	      0.88293220	     -0.00055231	     -0.21840760	      0.00217442	      0.00052522	     22.21308243
      1.24823832	     -0.05898233	     -0.00054479	     -0.20019233	     -0.06404423	      0.88293289	     -0.00055286	     -0.21839211	      0.00214695	      0.00052275	     22.39272191
      1.24955659	     -0.05894456	     -0.00054316	     -0.20015423	     -0.06404142	      0.88293358	     -0.00055339	     -0.21837683	      0.00211932	      0.00052071	     22.57221991
      1.25140103	     -0.05889018	     -0.00053899	     -0.20009941	     -0.06403755	      0.88293453	     -0.00055409	     -0.21835589	      0.00208045	      0.00051855	     22.80493859
      1.25275119	     -0.05885558	     -0.00053860	     -0.20006443	     -0.06403476	      0.88293523	     -0.00055458	     -0.21834082	      0.00205173	      0.00051744	     22.98341540
      1.25410135	     -0.05881840	     -0.00053567	     -0.20002692	     -0.06403201	      0.88293593	     -0.00055505	     -0.21832605	      0.00202288	      0.00051672	     23.11868071
      1.25572480	     -0.05877940	     -0.00053501	     -0.19998747	     -0.06402875	      0.88293677	     -0.00055558	     -0.21830862	      0.00198785	      0.00051621	     23.33587346
      1.25714322	     -0.05874317	     -0.00053176	     -0.19995089	     -0.06402595	      0.88293750	     -0.00055601	     -0.21829376	      0.00195713	      0.00051615	     23.43276404
      1.25856164	     -0.05871270	     -0.00053185	     -0.19991999	     -0.06402320	      0.88293823	     -0.00055642	     -0.21827919	      0.00192604	      0.00051631	     23.61214223
      1.25998006	     -0.05868047	     -0.00052897	     -0.19988739	     -0.06402049	      0.88293897	     -0.00055680	     -0.21826499	      0.00189484	      0.00051664	     23.69922844
      1.26139848	     -0.05865325	     -0.00052889	     -0.19985974	     -0.06401782	      0.88293970	     -0.00055716	     -0.21825112	      0.00186334	      0.00051704	     23.86448793
      1.26281690	     -0.05862494	     -0.00052630	     -0.19983106	     -0.06401520	      0.88294043	     -0.00055748	     -0.21823763	      0.00183180	      0.00051749	     23.92837031
      1.26423532	     -0.05860093	     -0.00052612	     -0.19980662	     -0.06401263	      0.88294117	     -0.00055778	     -0.21822449	      0.00179999	      0.00051780	     24.08087075
      1.26565374	     -0.05857658	     -0.00052369	     -0.19978188	     -0.06401010	      0.88294190	     -0.00055805	     -0.21821176	      0.00176822	      0.00051794	     24.12426530
      1.26707216	     -0.05855678	     -0.00052349	     -0.19976165	     -0.06400761	      0.88294264	     -0.00055830	     -0.21819944	      0.00173621	      0.00051773	     24.26053038
      1.26849058	     -0.05853785	     -0.00052142	     -0.19974232	     -0.06400517	      0.88294337	     -0.00055851	     -0.21818759	      0.00170424	      0.00051714	     24.28104867
      1.26990900	     -0.05852383	     -0.00052141	     -0.19972785	     -0.06400278	      0.88294410	     -0.00055870	     -0.21817621	      0.00167206	      0.00051599	     24.39898910
      1.27132742	     -0.05851211	     -0.00051983	     -0.19971572	     -0.06400043	      0.88294483	     -0.00055886	     -0.21816541	      0.00163993	      0.00051427	     24.39595362
      1.27274584	     -0.05850657	     -0.00052020	     -0.19970973	     -0.06399812	      0.88294556	     -0.00055899	     -0.21815521	      0.00160761	      0.00051175	     24.49109128
      1.27416426	     -0.05850461	     -0.00051901	     -0.19970734	     -0.06399587	      0.88294629	     -0.00055909	     -0.21814573	      0.00157540	      0.00050832	     24.46105526
      1.27558268	     -0.05850842	     -0.00051941	     -0.19971069	     -0.06399366	      0.88294700	     -0.00055916	     -0.21813701	      0.00154310	      0.00050371	     24.53691648
      1.27728604	     -0.05851759	     -0.00051729	     -0.19971937	     -0.06399106	      0.88294786	     -0.00055920	     -0.21812764	      0.00150467	      0.00049637	     24.43426843
      1.27851247	     -0.05852941	     -0.00051838	     -0.19973078	     -0.06398923	      0.88294846	     -0.00055921	     -0.21812164	      0.00147698	      0.00048974	     24.54361866
      1.27973890	     -0.05854396	     -0.00051727	     -0.19974498	     -0.06398744	      0.88294906	     -0.00055919	     -0.21811632	      0.00144966	      0.00048173	     24.49252822
      1.28145861	     -0.05857137	     -0.00051708	     -0.19977186	     -0.06398498	      0.88294987	     -0.00055914	     -0.21811004	      0.00141175	      0.00046798	     24.52877293
      1.28299419	     -0.05860070	     -0.00051519	     -0.19980076	     -0.06398283	      0.88295058	     -0.00055905	     -0.21810566	      0.00137868	      0.00045311	     24.39028737
      1.28452977	     -0.05863563	     -0.00051641	     -0.19983520	     -0.06398074	      0.88295126	     -0.00055892	     -0.21810242	      0.00134604	      0.00043559	     24.55689575
      1.28577725	     -0.05866470	     -0.00051420	     -0.19986395	     -0.06397908	      0.88295180	     -0.00055880	     -0.21810062	      0.00132040	      0.00041959	     24.33662140
      1.28702473	     -0.05869702	     -0.00051430	     -0.19989591	     -0.06397745	      0.88295231	     -0.00055865	     -0.21809951	      0.00129507	      0.00040184	     24.36623679
      1.28867682	     -0.05874308	     -0.00051310	     -0.19994152	     -0.06397533	      0.88295295	     -0.00055842	     -0.21809912	      0.00126255	      0.00037586	     24.22599887
      1.29032891	     -0.05879433	     -0.00051432	     -0.19999228	     -0.06397328	      0.88295355	     -0.00055816	     -0.21809992	      0.00123084	      0.00034706	     24.34617223
      1.29156002	     -0.05883353	     -0.00051262	     -0.20003118	     -0.06397177	      0.88295396	     -0.00055794	     -0.21810130	      0.00120822	      0.00032407	     24.07551237
      1.29279114	     -0.05887586	     -0.00051318	     -0.20007317	     -0.06397030	      0.88295435	     -0.00055770	     -0.21810330	      0.00118601	      0.00029963	     24.07056815
      1.29450715	     -0.05893817	     -0.00051298	     -0.20013504	     -0.06396829	      0.88295483	     -0.00055733	     -0.21810715	      0.00115631	      0.00026354	     23.89298948
      1.29622317	     -0.05900577	     -0.00051561	     -0.20020215	     -0.06396633	      0.88295525	     -0.00055692	     -0.21811219	      0.00112772	      0.00022529	     24.00177150
      1.29738844	     -0.05905254	     -0.00051482	     -0.20024864	     -0.06396503	      0.88295550	     -0.00055662	     -0.21811631	      0.00110941	      0.00019853	     23.68865304
      1.29855372	     -0.05910240	     -0.00051628	     -0.20029819	     -0.06396375	      0.88295571	     -0.00055631	     -0.21812094	      0.00109154	      0.00017098	     23.64232230
      1.30042169	     -0.05918608	     -0.00051802	     -0.20038140	     -0.06396173	      0.88295599	     -0.00055577	     -0.21812949	      0.00106444	      0.00012573	     23.43487003
      1.30194203	     -0.05925712	     -0.00052086	     -0.20045205	     -0.06396013	      0.88295615	     -0.00055530	     -0.21813742	      0.00104365	      0.00008821	     23.39259474
      1.30346237	     -0.05932944	     -0.00052196	     -0.20052403	     -0.06395856	      0.88295626	     -0.00055480	     -0.21814616	      0.00102431	      0.00005042	     23.12195025
      1.30498272	     -0.05940491	     -0.00052606	     -0.20059910	     -0.06395701	      0.88295631	     -0.00055428	     -0.21815566	      0.00100596	      0.00001257	     23.15746309
      1.30630722	     -0.05947176	     -0.00052706	     -0.20066567	     -0.06395569	      0.88295630	     -0.00055380	     -0.21816455	      0.00099133	     -0.00002012	     22.84851358
      1.30763172	     -0.05954099	     -0.00053058	     -0.20073458	     -0.06395439	      0.88295625	     -0.00055331	     -0.21817399	      0.00097741	     -0.00005257	     22.81432008
      1.30895622	     -0.05961092	     -0.00053294	     -0.20080423	     -0.06395310	      0.88295616	     -0.00055279	     -0.21818396	      0.00096464	     -0.00008449	     22.62125454
      1.31078726	     -0.05970935	     -0.00053795	     -0.20090225	     -0.06395135	      0.88295597	     -0.00055205	     -0.21819853	      0.00094841	     -0.00012760	     22.54285508
      1.31215575	     -0.05978286	     -0.00053994	     -0.20097550	     -0.06395006	      0.88295577	     -0.00055148	     -0.21820998	      0.00093775	     -0.00015871	     22.24179976
      1.31352424	     -0.05985807	     -0.00054418	     -0.20105042	     -0.06394878	      0.88295553	     -0.00055089	     -0.21822186	      0.00092789	     -0.00018891	     22.18449387
      1.31489273	     -0.05993378	     -0.00054726	     -0.20112587	     -0.06394752	      0.88295526	     -0.00055027	     -0.21823417	      0.00091927	     -0.00021805	     21.97377628
      1.31667168	     -0.06003459	     -0.00055363	     -0.20122632	     -0.06394589	      0.88295484	     -0.00054946	     -0.21825077	      0.00090953	     -0.00025429	     21.90371868
      1.31801129	     -0.06010979	     -0.00055671	     -0.20130129	     -0.06394468	      0.88295448	     -0.00054882	     -0.21826372	      0.00090369	     -0.00028001	     21.60916307
      1.31935090	     -0.06018625	     -0.00056212	     -0.20137750	     -0.06394347	      0.88295409	     -0.00054817	     -0.21827699	      0.00089868	     -0.00030452	     21.55125742
      1.32100464	     -0.06028042	     -0.00056733	     -0.20147139	     -0.06394199	      0.88295356	     -0.00054735	     -0.21829382	      0.00089416	     -0.00033285	     21.28235649
      1.32248809	     -0.06036644	     -0.00057435	     -0.20155713	     -0.06394067	      0.88295305	     -0.00054659	     -0.21830930	      0.00089125	     -0.00035647	     21.25158285
      1.32397154	     -0.06045209	     -0.00057893	     -0.20164256	     -0.06393935	      0.88295250	     -0.00054582	     -0.21832514	      0.00088994	     -0.00037824	     20.92784898
      1.32545499	     -0.06053909	     -0.00058666	     -0.20172929	     -0.06393803	      0.88295193	     -0.00054503	     -0.21834133	      0.00088955	     -0.00039840	     20.94348764
      1.32693844	     -0.06062518	     -0.00059122	     -0.20181520	     -0.06393671	      0.88295132	     -0.00054423	     -0.21835786	      0.00089087	     -0.00041680	     20.60205337
      1.32842189	     -0.06071218	     -0.00059931	     -0.20190195	     -0.06393538	      0.88295069	     -0.00054341	     -0.21837466	      0.00089311	     -0.00043359	     20.63622917
      1.32990534	     -0.06079739	     -0.00060367	     -0.20198701	     -0.06393405	      0.88295004	     -0.00054257	     -0.21839172	      0.00089711	     -0.00044858	     20.26296304
      1.33138880	     -0.06088302	     -0.00061206	     -0.20207242	     -0.06393272	      0.88294936	     -0.00054173	     -0.21840899	      0.00090193	     -0.00046206	     20.33056338
      1.33272082	     -0.06095811	     -0.00061615	     -0.20214740	     -0.06393151	      0.88294874	     -0.00054095	     -0.21842467	      0.00090779	     -0.00047271	     20.00380112
      1.33405285	     -0.06103303	     -0.00062271	     -0.20222217	     -0.06393030	      0.88294810	     -0.00054017	     -0.21844046	      0.00091441	     -0.00048221	     19.95353115
      1.33567670	     -0.06112249	     -0.00062899	     -0.20231150	     -0.06392881	      0.88294731	     -0.00053921	     -0.21845984	      0.00092413	     -0.00049214	     19.69935807
      1.33730054	     -0.06121193	     -0.00063760	     -0.20240077	     -0.06392730	      0.88294650	     -0.00053823	     -0.21847931	      0.00093509	     -0.00050048	     19.69479753
      1.33865716	     -0.06128428	     -0.00064221	     -0.20247305	     -0.06392602	      0.88294582	     -0.00053740	     -0.21849567	      0.00094578	     -0.00050601	     19.38369888
      1.34001379	     -0.06135687	     -0.00064912	     -0.20254554	     -0.06392473	      0.88294513	     -0.00053657	     -0.21851205	      0.00095718	     -0.00051064	     19.33641827
      1.34165629	     -0.06144312	     -0.00065554	     -0.20263172	     -0.06392315	      0.88294429	     -0.00053555	     -0.21853195	      0.00097261	     -0.00051492	     19.07591304
      1.34329879	     -0.06152927	     -0.00066426	     -0.20271775	     -0.06392154	      0.88294344	     -0.00053453	     -0.21855186	      0.00098921	     -0.00051803	     19.08886172
      1.34460741	     -0.06159416	     -0.00066846	     -0.20278264	     -0.06392023	      0.88294276	     -0.00053371	     -0.21856774	      0.00100387	     -0.00051936	     18.77884521
      1.34591602	     -0.06165924	     -0.00067478	     -0.20284767	     -0.06391891	      0.88294208	     -0.00053288	     -0.21858360	      0.00101912	     -0.00052017	     18.72066521
      1.34763757	     -0.06174236	     -0.00068150	     -0.20293078	     -0.06391714	      0.88294119	     -0.00053179	     -0.21860441	      0.00104081	     -0.00052024	     18.47853136
      1.34935912	     -0.06182449	     -0.00069051	     -0.20301286	     -0.06391533	      0.88294029	     -0.00053069	     -0.21862509	      0.00106369	     -0.00051954	     18.51170411
      1.35063994	     -0.06188219	     -0.00069421	     -0.20307061	     -0.06391395	      0.88293963	     -0.00052987	     -0.21864039	      0.00108210	     -0.00051814	     18.18738034
      1.35192075	     -0.06193924	     -0.00069998	     -0.20312767	     -0.06391255	      0.88293896	     -0.00052906	     -0.21865554	      0.00110099	     -0.00051648	     18.12144828
      1.35372292	     -0.06201591	     -0.00070670	     -0.20320439	     -0.06391054	      0.88293803	     -0.00052791	     -0.21867659	      0.00112902	     -0.00051347	     17.90496133
      1.35527627	     -0.06207954	     -0.00071404	     -0.20326805	     -0.06390877	      0.88293724	     -0.00052692	     -0.21869441	      0.00115426	     -0.00051029	     17.83846018
      1.35682963	     -0.06213865	     -0.00071898	     -0.20332725	     -0.06390696	      0.88293645	     -0.00052593	     -0.21871187	      0.00118073	     -0.00050651	     17.59277193
      1.35838298	     -0.06219535	     -0.00072695	     -0.20338400	     -0.06390510	      0.88293567	     -0.00052495	     -0.21872888	      0.00120781	     -0.00050208	     17.60999714
      1.35993634	     -0.06224761	     -0.00073153	     -0.20343637	     -0.06390320	      0.88293489	     -0.00052397	     -0.21874546	      0.00123614	     -0.00049669	     17.29105299
      1.36128296	     -0.06229127	     -0.00073901	     -0.20348007	     -0.06390152	      0.88293423	     -0.00052313	     -0.21875942	      0.00126086	     -0.00049142	     17.31349867
      1.36262959	     -0.06233140	     -0.00074372	     -0.20352030	     -0.06389981	      0.88293357	     -0.00052230	     -0.21877298	      0.00128633	     -0.00048551	     17.13555407
      1.36431218	     -0.06237898	     -0.00075130	     -0.20356798	     -0.06389762	      0.88293276	     -0.00052127	     -0.21878929	      0.00131852	     -0.00047732	     17.05587770
      1.36599478	     -0.06242204	     -0.00075657	     -0.20361119	     -0.06389537	      0.88293196	     -0.00052025	     -0.21880489	      0.00135144	     -0.00046828	     16.81721784
      1.36734845	     -0.06245549	     -0.00076372	     -0.20364471	     -0.06389352	      0.88293133	     -0.00051944	     -0.21881688	      0.00137797	     -0.00046034	     16.80564836
      1.36870212	     -0.06248613	     -0.00076857	     -0.20367547	     -0.06389164	      0.88293072	     -0.00051864	     -0.21882839	      0.00140489	     -0.00045205	     16.65506586
      1.37041820	     -0.06252314	     -0.00077648	     -0.20371260	     -0.06388920	      0.88292995	     -0.00051764	     -0.21884226	      0.00143906	     -0.00044108	     16.59055241
      1.37213428	     -0.06255552	     -0.00078162	     -0.20374515	     -0.06388670	      0.88292920	     -0.00051666	     -0.21885535	      0.00147365	     -0.00042962	     16.36651000
      1.37343049	     -0.06257865	     -0.00078864	     -0.20376836	     -0.06388477	      0.88292865	     -0.00051593	     -0.21886467	      0.00149951	     -0.00042054	     16.36511018
      1.37472671	     -0.06259893	     -0.00079329	     -0.20378876	     -0.06388281	      0.88292811	     -0.00051521	     -0.21887350	      0.00152554	     -0.00041136	     16.25280049
      1.37653876	     -0.06262420	     -0.00080107	     -0.20381418	     -0.06388002	      0.88292738	     -0.00051424	     -0.21888501	      0.00156176	     -0.00039831	     16.18375967
      1.37812728	     -0.06264120	     -0.00080612	     -0.20383134	     -0.06387751	      0.88292675	     -0.00051340	     -0.21889427	      0.00159350	     -0.00038670	     16.04218151
      1.37971579	     -0.06265566	     -0.00081384	     -0.20384591	     -0.06387495	      0.88292615	     -0.00051259	     -0.21890269	      0.00162482	     -0.00037494	     16.04325287
      1.38130431	     -0.06266334	     -0.00081787	     -0.20385379	     -0.06387235	      0.88292556	     -0.00051180	     -0.21891027	      0.00165615	     -0.00036288	     15.85747276
      1.38265929	     -0.06266820	     -0.00082470	     -0.20385874	     -0.06387009	      0.88292508	     -0.00051115	     -0.21891601	      0.00168220	     -0.00035247	     15.89183770
      1.38401428	     -0.06266859	     -0.00082879	     -0.20385927	     -0.06386779	      0.88292461	     -0.00051051	     -0.21892110	      0.00170812	     -0.00034185	     15.79584148
      1.38572038	     -0.06266588	     -0.00083561	     -0.20385670	     -0.06386485	      0.88292404	     -0.00050974	     -0.21892657	      0.00174000	     -0.00032809	     15.77160573
      1.38742649	     -0.06265664	     -0.00083973	     -0.20384766	     -0.06386185	      0.88292349	     -0.00050900	     -0.21893102	      0.00177119	     -0.00031390	     15.65500680
      1.38876058	     -0.06264814	     -0.00084586	     -0.20383924	     -0.06385947	      0.88292308	     -0.00050845	     -0.21893375	      0.00179478	     -0.00030229	     15.66835270
      1.39009467	     -0.06263522	     -0.00084936	     -0.20382647	     -0.06385706	      0.88292268	     -0.00050792	     -0.21893587	      0.00181789	     -0.00029039	     15.58921005
      1.39185036	     -0.06261581	     -0.00085560	     -0.20380720	     -0.06385385	      0.88292219	     -0.00050726	     -0.21893768	      0.00184711	     -0.00027430	     15.60531951
      1.39360604	     -0.06259003	     -0.00085896	     -0.20378161	     -0.06385058	      0.88292172	     -0.00050663	     -0.21893845	      0.00187549	     -0.00025750	     15.44940204
      1.39487201	     -0.06256991	     -0.00086458	     -0.20376155	     -0.06384819	      0.88292140	     -0.00050621	     -0.21893832	      0.00189475	     -0.00024493	     15.50961929
      1.39613797	     -0.06254700	     -0.00086786	     -0.20373876	     -0.06384578	      0.88292110	     -0.00050581	     -0.21893765	      0.00191348	     -0.00023221	     15.47616244
      1.39801342	     -0.06251047	     -0.00087405	     -0.20370236	     -0.06384217	      0.88292068	     -0.00050527	     -0.21893568	      0.00193988	     -0.00021290	     15.46256819
      1.39957742	     -0.06247585	     -0.00087774	     -0.20366786	     -0.06383912	      0.88292036	     -0.00050485	     -0.21893317	      0.00196053	     -0.00019665	     15.45124160
      1.40114142	     -0.06244019	     -0.00088365	     -0.20363227	     -0.06383604	      0.88292007	     -0.00050448	     -0.21892987	      0.00198018	     -0.00017990	     15.42214150
      1.40270542	     -0.06239871	     -0.00088677	     -0.20359090	     -0.06383292	      0.88291980	     -0.00050414	     -0.21892581	      0.00199830	     -0.00016325	     15.43642044
      1.40426942	     -0.06235883	     -0.00089335	     -0.20355106	     -0.06382979	      0.88291956	     -0.00050385	     -0.21892098	      0.00201538	     -0.00014634	     15.44632038
      1.40583342	     -0.06231195	     -0.00089557	     -0.20350430	     -0.06382662	      0.88291934	     -0.00050360	     -0.21891546	      0.00203093	     -0.00012969	     15.44868034
      1.40717199	     -0.06227437	     -0.00090154	     -0.20346672	     -0.06382389	      0.88291918	     -0.00050342	     -0.21891014	      0.00204335	     -0.00011528	     15.45901553
      1.40851055	     -0.06223205	     -0.00090460	     -0.20342446	     -0.06382115	      0.88291903	     -0.00050327	     -0.21890434	      0.00205465	     -0.00010117	     15.47154681
      1.41020877	     -0.06217859	     -0.00091047	     -0.20337102	     -0.06381765	      0.88291888	     -0.00050314	     -0.21889626	      0.00206764	     -0.00008339	     15.49416153
      1.41190699	     -0.06211939	     -0.00091346	     -0.20331189	     -0.06381413	      0.88291875	     -0.00050305	     -0.21888742	      0.00207868	     -0.00006631	     15.57629881
      1.41324306	     -0.06207495	     -0.00091908	     -0.20326742	     -0.06381135	      0.88291867	     -0.00050303	     -0.21887990	      0.00208657	     -0.00005269	     15.55524645
      1.41457913	     -0.06202554	     -0.00092186	     -0.20321804	     -0.06380855	      0.88291861	     -0.00050304	     -0.21887193	      0.00209311	     -0.00003970	     15.59701821
      1.41630242	     -0.06196318	     -0.00092739	     -0.20315567	     -0.06380494	      0.88291855	     -0.00050311	     -0.21886096	      0.00210012	     -0.00002333	     15.64179980
      1.41802571	     -0.06189408	     -0.00092962	     -0.20308661	     -0.06380132	      0.88291853	     -0.00050324	     -0.21884929	      0.00210507	     -0.00000783	     15.75356969
      1.41928416	     -0.06184786	     -0.00093490	     -0.20304033	     -0.06379867	      0.88291852	     -0.00050338	     -0.21884028	      0.00210792	      0.00000350	     15.74054354
      1.42054262	     -0.06179636	     -0.00093738	     -0.20298882	     -0.06379601	      0.88291854	     -0.00050355	     -0.21883091	      0.00210954	      0.00001421	     15.79884122
      1.42237131	     -0.06172278	     -0.00094242	     -0.20291519	     -0.06379215	      0.88291858	     -0.00050385	     -0.21881663	      0.00211029	      0.00002917	     15.87178437
      1.42390071	     -0.06165664	     -0.00094475	     -0.20284904	     -0.06378893	      0.88291863	     -0.00050416	     -0.21880412	      0.00210916	      0.00004092	     15.96769535
      1.42543011	     -0.06159412	     -0.00094951	     -0.20278644	     -0.06378570	      0.88291870	     -0.00050452	     -0.21879107	      0.00210687	      0.00005227	     16.00783931
      1.42695951	     -0.06152443	     -0.00095108	     -0.20271673	     -0.06378248	      0.88291879	     -0.00050494	     -0.21877755	      0.00210277	      0.00006271	     16.15157631
      1.42848891	     -0.06146205	     -0.00095629	     -0.20265425	     -0.06377927	      0.88291889	     -0.00050541	     -0.21876350	      0.00209776	      0.00007281	     16.17109358
      1.42986028	     -0.06139754	     -0.00095713	     -0.20258970	     -0.06377640	      0.88291900	     -0.00050587	     -0.21875059	      0.00209159	      0.00008102	     16.30879898
      1.43123166	     -0.06133968	     -0.00096077	     -0.20253175	     -0.06377354	      0.88291911	     -0.00050637	     -0.21873729	      0.00208468	      0.00008878	     16.36284513
      1.43260303	     -0.06127736	     -0.00096251	     -0.20246938	     -0.06377068	      0.88291924	     -0.00050692	     -0.21872372	      0.00207651	      0.00009577	     16.47814921
      1.43437451	     -0.06120185	     -0.00096677	     -0.20239374	     -0.06376701	      0.88291942	     -0.00050769	     -0.21870580	      0.00206468	      0.00010398	     16.55887703
      1.43575602	     -0.06113845	     -0.00096764	     -0.20233028	     -0.06376417	      0.88291957	     -0.00050834	     -0.21869164	      0.00205398	      0.00010934	     16.72681669
      1.43713753	     -0.06108133	     -0.00097063	     -0.20227305	     -0.06376134	      0.88291972	     -0.00050903	     -0.21867728	      0.00204272	      0.00011417	     16.77914710
      1.43851904	     -0.06102097	     -0.00097190	     -0.20221261	     -0.06375853	      0.88291988	     -0.00050976	     -0.21866280	      0.00203032	      0.00011803	     16.93279383
      1.44029029	     -0.06094979	     -0.00097509	     -0.20214130	     -0.06375494	      0.88292009	     -0.00051076	     -0.21864403	      0.00201358	      0.00012205	     17.00893929
      1.44164193	     -0.06089036	     -0.00097523	     -0.20208180	     -0.06375223	      0.88292026	     -0.00051157	     -0.21862966	      0.00199946	      0.00012411	     17.22202539
      1.44299356	     -0.06083685	     -0.00097731	     -0.20202818	     -0.06374954	      0.88292043	     -0.00051242	     -0.21861518	      0.00198505	      0.00012580	     17.28318105
      1.44462725	     -0.06076833	     -0.00097788	     -0.20195956	     -0.06374631	      0.88292064	     -0.00051350	     -0.21859769	      0.00196632	      0.00012681	     17.51141512
      1.44626093	     -0.06070932	     -0.00098053	     -0.20190040	     -0.06374311	      0.88292084	     -0.00051464	     -0.21858017	      0.00194719	      0.00012732	     17.52608236
      1.44749857	     -0.06065597	     -0.00097934	     -0.20184700	     -0.06374071	      0.88292100	     -0.00051554	     -0.21856698	      0.00193151	      0.00012693	     17.76036078
      1.44873622	     -0.06060976	     -0.00098007	     -0.20180070	     -0.06373833	      0.88292116	     -0.00051648	     -0.21855376	      0.00191572	      0.00012621	     17.85225637
      1.45048099	     -0.06054151	     -0.00097951	     -0.20173235	     -0.06373501	      0.88292138	     -0.00051785	     -0.21853519	      0.00189256	      0.00012436	     18.07301509
      1.45199011	     -0.06048718	     -0.00098009	     -0.20167792	     -0.06373217	      0.88292156	     -0.00051908	     -0.21851914	      0.00187209	      0.00012223	     18.16704548
      1.45349922	     -0.06042712	     -0.00097833	     -0.20161779	     -0.06372936	      0.88292174	     -0.00052037	     -0.21850314	      0.00185070	      0.00011942	     18.42311031
      1.45500834	     -0.06037613	     -0.00097887	     -0.20156669	     -0.06372658	      0.88292192	     -0.00052170	     -0.21848712	      0.00182920	      0.00011642	     18.46478481
      1.45634768	     -0.06032301	     -0.00097652	     -0.20151353	     -0.06372415	      0.88292208	     -0.00052291	     -0.21847298	      0.00180920	      0.00011326	     18.72013766
      1.45768701	     -0.06027739	     -0.00097623	     -0.20146781	     -0.06372174	      0.88292223	     -0.00052417	     -0.21845883	      0.00178916	      0.00011007	     18.79641414
      1.45902635	     -0.06022824	     -0.00097449	     -0.20141859	     -0.06371936	      0.88292237	     -0.00052546	     -0.21844474	      0.00176852	      0.00010658	     18.99128866
      1.46079180	     -0.06016916	     -0.00097353	     -0.20135940	     -0.06371626	      0.88292255	     -0.00052721	     -0.21842619	      0.00174097	      0.00010191	     19.11847184
      1.46215021	     -0.06011891	     -0.00097092	     -0.20130910	     -0.06371391	      0.88292269	     -0.00052860	     -0.21841200	      0.00171902	      0.00009805	     19.37563634
      1.46350862	     -0.06007522	     -0.00097005	     -0.20126532	     -0.06371159	      0.88292282	     -0.00053002	     -0.21839783	      0.00169704	      0.00009434	     19.45717743
      1.46486703	     -0.06002824	     -0.00096783	     -0.20121827	     -0.06370930	      0.88292295	     -0.00053148	     -0.21838373	      0.00167445	      0.00009051	     19.66476893
      1.46662070	     -0.05997370	     -0.00096636	     -0.20116362	     -0.06370639	      0.88292310	     -0.00053341	     -0.21836560	      0.00164503	      0.00008583	     19.77739441
      1.46794783	     -0.05992742	     -0.00096337	     -0.20111728	     -0.06370422	      0.88292321	     -0.00053491	     -0.21835198	      0.00162196	      0.00008225	     20.04237100
      1.46927497	     -0.05988752	     -0.00096203	     -0.20107728	     -0.06370208	      0.88292332	     -0.00053644	     -0.21833840	      0.00159888	      0.00007903	     20.12208897
      1.47089563	     -0.05983460	     -0.00095869	     -0.20102429	     -0.06369951	      0.88292344	     -0.00053835	     -0.21832195	      0.00156989	      0.00007516	     20.39233024
      1.47234958	     -0.05979368	     -0.00095732	     -0.20098326	     -0.06369725	      0.88292355	     -0.00054011	     -0.21830726	      0.00154380	      0.00007217	     20.43710109
      1.47380353	     -0.05974616	     -0.00095360	     -0.20093567	     -0.06369502	      0.88292365	     -0.00054190	     -0.21829271	      0.00151687	      0.00006926	     20.72727971
      1.47525749	     -0.05970740	     -0.00095205	     -0.20089680	     -0.06369284	      0.88292375	     -0.00054372	     -0.21827821	      0.00149006	      0.00006695	     20.74945081
      1.47671144	     -0.05966060	     -0.00094769	     -0.20084994	     -0.06369069	      0.88292385	     -0.00054558	     -0.21826387	      0.00146239	      0.00006482	     21.05804964
      1.47816540	     -0.05962427	     -0.00094626	     -0.20081348	     -0.06368859	      0.88292394	     -0.00054747	     -0.21824960	      0.00143488	      0.00006340	     21.05224929
      1.47961935	     -0.05957788	     -0.00094147	     -0.20076703	     -0.06368652	      0.88292403	     -0.00054939	     -0.21823551	      0.00140644	      0.00006218	     21.38575538
      1.48091910	     -0.05954649	     -0.00093996	     -0.20073553	     -0.06368471	      0.88292411	     -0.00055114	     -0.21822295	      0.00138120	      0.00006172	     21.37178969
      1.48221885	     -0.05950878	     -0.00093631	     -0.20069775	     -0.06368293	      0.88292419	     -0.00055291	     -0.21821052	      0.00135535	      0.00006145	     21.57780187
      1.48378646	     -0.05946930	     -0.00093338	     -0.20065814	     -0.06368083	      0.88292429	     -0.00055508	     -0.21819561	      0.00132412	      0.00006170	     21.66618260
      1.48535408	     -0.05942461	     -0.00092841	     -0.20061336	     -0.06367878	      0.88292439	     -0.00055728	     -0.21818089	      0.00129228	      0.00006233	     21.95711056
      1.48666388	     -0.05939535	     -0.00092653	     -0.20058399	     -0.06367710	      0.88292447	     -0.00055914	     -0.21816864	      0.00126582	      0.00006346	     21.94624104
      1.48797368	     -0.05936001	     -0.00092254	     -0.20054857	     -0.06367546	      0.88292455	     -0.00056103	     -0.21815654	      0.00123885	      0.00006486	     22.14127369
      1.48955294	     -0.05932369	     -0.00091927	     -0.20051211	     -0.06367353	      0.88292466	     -0.00056334	     -0.21814206	      0.00120634	      0.00006722	     22.20879723
      1.49113221	     -0.05928128	     -0.00091386	     -0.20046960	     -0.06367165	      0.88292477	     -0.00056567	     -0.21812779	      0.00117327	      0.00006997	     22.50730500
      1.49239631	     -0.05925589	     -0.00091192	     -0.20044408	     -0.06367019	      0.88292486	     -0.00056756	     -0.21811643	      0.00114704	      0.00007271	     22.46437012
      1.49366041	     -0.05922480	     -0.00090808	     -0.20041291	     -0.06366875	      0.88292495	     -0.00056947	     -0.21810522	      0.00112040	      0.00007560	     22.63122138
      1.49529732	     -0.05918975	     -0.00090443	     -0.20037770	     -0.06366695	      0.88292508	     -0.00057197	     -0.21809082	      0.00108598	      0.00007984	     22.69765815
      1.49693423	     -0.05914879	     -0.00089871	     -0.20033663	     -0.06366520	      0.88292521	     -0.00057450	     -0.21807662	      0.00105109	      0.00008431	     22.99371661
      1.49815524	     -0.05912658	     -0.00089673	     -0.20031429	     -0.06366393	      0.88292532	     -0.00057640	     -0.21806609	      0.00102537	      0.00008808	     22.91514860
      1.49937625	     -0.05909906	     -0.00089294	     -0.20028668	     -0.06366269	      0.88292543	     -0.00057831	     -0.21805570	      0.00099930	      0.00009187	     23.05068390
      1.50108777	     -0.05906557	     -0.00088875	     -0.20025302	     -0.06366102	      0.88292559	     -0.00058102	     -0.21804129	      0.00096283	      0.00009753	     23.10387078
      1.50262715	     -0.05903265	     -0.00088351	     -0.20021997	     -0.06365956	      0.88292574	     -0.00058348	     -0.21802857	      0.00092966	      0.00010272	     23.31472987
      1.50416653	     -0.05901013	     -0.00088081	     -0.20019727	     -0.06365815	      0.88292591	     -0.00058596	     -0.21801602	      0.00089684	      0.00010829	     23.20245255
      1.50540272	     -0.05898445	     -0.00087595	     -0.20017150	     -0.06365706	      0.88292604	     -0.00058796	     -0.21800619	      0.00086996	      0.00011257	     23.42130565
      1.50663891	     -0.05896630	     -0.00087291	     -0.20015322	     -0.06365600	      0.88292618	     -0.00058997	     -0.21799649	      0.00084341	      0.00011699	     23.40546037
      1.50829657	     -0.05894000	     -0.00086752	     -0.20012677	     -0.06365463	      0.88292638	     -0.00059269	     -0.21798384	      0.00080759	      0.00012265	     23.53765478
      1.50995422	     -0.05892355	     -0.00086395	     -0.20011013	     -0.06365332	      0.88292659	     -0.00059542	     -0.21797155	      0.00077221	      0.00012821	     23.40370238
      1.51117161	     -0.05890688	     -0.00085913	     -0.20009336	     -0.06365240	      0.88292675	     -0.00059744	     -0.21796290	      0.00074582	      0.00013179	     23.60222610
      1.51238899	     -0.05889907	     -0.00085609	     -0.20008541	     -0.06365151	      0.88292691	     -0.00059946	     -0.21795454	      0.00071986	      0.00013522	     23.55559932
      1.51410326	     -0.05889009	     -0.00085081	     -0.20007625	     -0.06365031	      0.88292715	     -0.00060232	     -0.21794345	      0.00068327	      0.00013910	     23.64709164
      1.51564298	     -0.05889199	     -0.00084733	     -0.20007798	     -0.06364928	      0.88292736	     -0.00060490	     -0.21793423	      0.00065102	      0.00014177	     23.48838501
      1.51718269	     -0.05889017	     -0.00084126	     -0.20007602	     -0.06364830	      0.88292758	     -0.00060749	     -0.21792586	      0.00061846	      0.00014290	     23.75762083
      1.51842574	     -0.05890001	     -0.00083858	     -0.20008572	     -0.06364755	      0.88292776	     -0.00060958	     -0.21791965	      0.00059311	      0.00014324	     23.50058790
      1.51966878	     -0.05890628	     -0.00083393	     -0.20009188	     -0.06364683	      0.88292794	     -0.00061167	     -0.21791402	      0.00056761	      0.00014229	     23.57230292
      1.52132408	     -0.05892292	     -0.00082863	     -0.20010837	     -0.06364592	      0.88292817	     -0.00061447	     -0.21790739	      0.00053449	      0.00013945	     23.44458628
      1.52297938	     -0.05893892	     -0.00082138	     -0.20012426	     -0.06364506	      0.88292840	     -0.00061726	     -0.21790183	      0.00050162	      0.00013413	     23.65174047
      1.52420941	     -0.05896131	     -0.00081793	     -0.20014653	     -0.06364445	      0.88292856	     -0.00061934	     -0.21789837	      0.00047831	      0.00012910	     23.34715125
      1.52543945	     -0.05898089	     -0.00081276	     -0.20016603	     -0.06364388	      0.88292872	     -0.00062142	     -0.21789556	      0.00045501	      0.00012238	     23.38663172
      1.52715151	     -0.05901533	     -0.00080628	     -0.20020036	     -0.06364313	      0.88292892	     -0.00062432	     -0.21789265	      0.00042375	      0.00011083	     23.21948648
      1.52867627	     -0.05904468	     -0.00079911	     -0.20022964	     -0.06364250	      0.88292907	     -0.00062689	     -0.21789105	      0.00039649	      0.00009798	     23.32362635
      1.53020103	     -0.05908390	     -0.00079373	     -0.20026876	     -0.06364192	      0.88292921	     -0.00062946	     -0.21789030	      0.00037081	      0.00008334	     22.94368935
      1.53152009	     -0.05911140	     -0.00078703	     -0.20029622	     -0.06364144	      0.88292931	     -0.00063168	     -0.21789038	      0.00034869	      0.00006869	     23.12552059
      1.53283916	     -0.05914737	     -0.00078195	     -0.20033213	     -0.06364100	      0.88292939	     -0.00063390	     -0.21789102	      0.00032780	      0.00005274	     22.90209438
      1.53415823	     -0.05918136	     -0.00077602	     -0.20036607	     -0.06364058	      0.88292945	     -0.00063612	     -0.21789228	      0.00030741	      0.00003530	     22.88181740
      1.53596338	     -0.05923504	     -0.00076909	     -0.20041968	     -0.06364005	      0.88292949	     -0.00063914	     -0.21789491	      0.00028106	      0.00000965	     22.59298143
      1.53730451	     -0.05927267	     -0.00076298	     -0.20045728	     -0.06363968	      0.88292949	     -0.00064138	     -0.21789758	      0.00026195	     -0.00001096	     22.67639683
      1.53864563	     -0.05931682	     -0.00075812	     -0.20050138	     -0.06363935	      0.88292946	     -0.00064362	     -0.21790079	      0.00024413	     -0.00003219	     22.42334603
      1.54025777	     -0.05936718	     -0.00075133	     -0.20055170	     -0.06363897	      0.88292939	     -0.00064629	     -0.21790538	      0.00022324	     -0.00005911	     22.44791996
      1.54186991	     -0.05942623	     -0.00074593	     -0.20061070	     -0.06363862	      0.88292927	     -0.00064896	     -0.21791067	      0.00020434	     -0.00008648	     21.95204111
      1.54315177	     -0.05946560	     -0.00074018	     -0.20065006	     -0.06363837	      0.88292915	     -0.00065107	     -0.21791541	      0.00018930	     -0.00010899	     22.13203829
      1.54443364	     -0.05951330	     -0.00073575	     -0.20069773	     -0.06363814	      0.88292899	     -0.00065318	     -0.21792051	      0.00017554	     -0.00013171	     21.91629450
      1.54610439	     -0.05957351	     -0.00072942	     -0.20075792	     -0.06363786	      0.88292875	     -0.00065591	     -0.21792781	      0.00015860	     -0.00016161	     21.84312241
      1.54777515	     -0.05964199	     -0.00072432	     -0.20082638	     -0.06363761	      0.88292845	     -0.00065862	     -0.21793575	      0.00014325	     -0.00019146	     21.48905843
      1.54903704	     -0.05968798	     -0.00071941	     -0.20087237	     -0.06363743	      0.88292820	     -0.00066066	     -0.21794224	      0.00013227	     -0.00021386	     21.54019444
      1.55029893	     -0.05974013	     -0.00071545	     -0.20092450	     -0.06363727	      0.88292791	     -0.00066269	     -0.21794904	      0.00012229	     -0.00023597	     21.34665573
      1.55203241	     -0.05980896	     -0.00070955	     -0.20099335	     -0.06363707	      0.88292748	     -0.00066546	     -0.21795895	      0.00010978	     -0.00026562	     21.24489156
      1.55376590	     -0.05988392	     -0.00070448	     -0.20106831	     -0.06363689	      0.88292699	     -0.00066821	     -0.21796936	      0.00009890	     -0.00029436	     20.93018644
      1.55498114	     -0.05993110	     -0.00070043	     -0.20111551	     -0.06363678	      0.88292662	     -0.00067012	     -0.21797702	      0.00009205	     -0.00031348	     20.94029682
      1.55619639	     -0.05998388	     -0.00069703	     -0.20116831	     -0.06363667	      0.88292623	     -0.00067202	     -0.21798491	      0.00008607	     -0.00033206	     20.77226790
      1.55802259	     -0.06006151	     -0.00069203	     -0.20124596	     -0.06363652	      0.88292560	     -0.00067485	     -0.21799724	      0.00007839	     -0.00035861	     20.66996268
      1.55955019	     -0.06013038	     -0.00068819	     -0.20131486	     -0.06363640	      0.88292504	     -0.00067719	     -0.21800796	      0.00007358	     -0.00037925	     20.38180660
      1.56107780	     -0.06019551	     -0.00068461	     -0.20138001	     -0.06363629	      0.88292444	     -0.00067951	     -0.21801908	      0.00006957	     -0.00039869	     20.42680800
      1.56260540	     -0.06026656	     -0.00068101	     -0.20145111	     -0.06363619	      0.88292382	     -0.00068181	     -0.21803051	      0.00006749	     -0.00041640	     20.02180041
      1.56397520	     -0.06032452	     -0.00067831	     -0.20150911	     -0.06363610	      0.88292324	     -0.00068385	     -0.21804106	      0.00006609	     -0.00043113	     20.12389167
      1.56534499	     -0.06038728	     -0.00067533	     -0.20157192	     -0.06363601	      0.88292264	     -0.00068587	     -0.21805182	      0.00006622	     -0.00044446	     19.85962304
      1.56671479	     -0.06044729	     -0.00067292	     -0.20163199	     -0.06363592	      0.88292202	     -0.00068787	     -0.21806281	      0.00006719	     -0.00045653	     19.81690909
      1.56845101	     -0.06052605	     -0.00066955	     -0.20171083	     -0.06363580	      0.88292122	     -0.00069038	     -0.21807702	      0.00007023	     -0.00046990	     19.53112889
      1.56983505	     -0.06058522	     -0.00066778	     -0.20177006	     -0.06363570	      0.88292056	     -0.00069235	     -0.21808858	      0.00007361	     -0.00047914	     19.56493279
      1.57121909	     -0.06064682	     -0.00066530	     -0.20183175	     -0.06363559	      0.88291989	     -0.00069430	     -0.21810027	      0.00007842	     -0.00048697	     19.32107048
      1.57260313	     -0.06070598	     -0.00066371	     -0.20189098	     -0.06363548	      0.88291921	     -0.00069622	     -0.21811212	      0.00008410	     -0.00049361	     19.28136520
      1.57435093	     -0.06078300	     -0.00066114	     -0.20196813	     -0.06363532	      0.88291834	     -0.00069862	     -0.21812724	      0.00009312	     -0.00050019	     18.99300929
      1.57574420	     -0.06084101	     -0.00066046	     -0.20202622	     -0.06363519	      0.88291764	     -0.00070050	     -0.21813946	      0.00010125	     -0.00050401	     19.02810778
      1.57713746	     -0.06090115	     -0.00065867	     -0.20208648	     -0.06363504	      0.88291694	     -0.00070235	     -0.21815176	      0.00011073	     -0.00050672	     18.79903630
      1.57853073	     -0.06095935	     -0.00065797	     -0.20214478	     -0.06363488	      0.88291623	     -0.00070418	     -0.21816417	      0.00012111	     -0.00050842	     18.75640163
      1.58025776	     -0.06103196	     -0.00065612	     -0.20221756	     -0.06363466	      0.88291535	     -0.00070641	     -0.21817964	      0.00013575	     -0.00050916	     18.48722471
      1.58164825	     -0.06108732	     -0.00065616	     -0.20227303	     -0.06363446	      0.88291465	     -0.00070818	     -0.21819217	      0.00014847	     -0.00050873	     18.51267331
      1.58303874	     -0.06114404	     -0.00065497	     -0.20232989	     -0.06363425	      0.88291394	     -0.00070991	     -0.21820470	      0.00016254	     -0.00050746	     18.29423739
      1.58442923	     -0.06119908	     -0.00065506	     -0.20238507	     -0.06363401	      0.88291324	     -0.00071162	     -0.21821727	      0.00017748	     -0.00050554	     18.25378735
      1.58617319	     -0.06126890	     -0.00065408	     -0.20245509	     -0.06363368	      0.88291236	     -0.00071372	     -0.21823303	      0.00019801	     -0.00050222	     17.98904413
      1.58758728	     -0.06132301	     -0.00065500	     -0.20250933	     -0.06363339	      0.88291165	     -0.00071539	     -0.21824585	      0.00021559	     -0.00049891	     18.01823197
      1.58900137	     -0.06137765	     -0.00065437	     -0.20256416	     -0.06363307	      0.88291095	     -0.00071703	     -0.21825863	      0.00023456	     -0.00049520	     17.80934031
      1.59041546	     -0.06142983	     -0.00065512	     -0.20261650	     -0.06363273	      0.88291025	     -0.00071864	     -0.21827138	      0.00025446	     -0.00049119	     17.77840282
      1.59182955	     -0.06148116	     -0.00065497	     -0.20266803	     -0.06363235	      0.88290956	     -0.00072022	     -0.21828404	      0.00027564	     -0.00048686	     17.60884611
      1.59362551	     -0.06154320	     -0.00065625	     -0.20273029	     -0.06363183	      0.88290869	     -0.00072217	     -0.21829997	      0.00030385	     -0.00048117	     17.59342470
      1.59500061	     -0.06158851	     -0.00065580	     -0.20277582	     -0.06363140	      0.88290803	     -0.00072364	     -0.21831196	      0.00032694	     -0.00047629	     17.34770874
      1.59637570	     -0.06163098	     -0.00065735	     -0.20281847	     -0.06363093	      0.88290738	     -0.00072507	     -0.21832379	      0.00035059	     -0.00047143	     17.33976053
      1.59775080	     -0.06167278	     -0.00065807	     -0.20286048	     -0.06363043	      0.88290673	     -0.00072647	     -0.21833542	      0.00037535	     -0.00046635	     17.18767852
      1.59959648	     -0.06172443	     -0.00066059	     -0.20291239	     -0.06362971	      0.88290588	     -0.00072831	     -0.21835070	      0.00040969	     -0.00045947	     17.16924319
      1.60098640	     -0.06176054	     -0.00066119	     -0.20294873	     -0.06362912	      0.88290524	     -0.00072965	     -0.21836184	      0.00043688	     -0.00045398	     16.95359077
      1.60237631	     -0.06179200	     -0.00066364	     -0.20298038	     -0.06362849	      0.88290462	     -0.00073096	     -0.21837262	      0.00046459	     -0.00044839	     16.94788713
      1.60376623	     -0.06182081	     -0.00066526	     -0.20300941	     -0.06362783	      0.88290400	     -0.00073224	     -0.21838295	      0.00049317	     -0.00044256	     16.82563752
      1.60560451	     -0.06185399	     -0.00066910	     -0.20304285	     -0.06362689	      0.88290319	     -0.00073389	     -0.21839587	      0.00053172	     -0.00043451	     16.80360648
      1.60701073	     -0.06187674	     -0.00067067	     -0.20306583	     -0.06362612	      0.88290259	     -0.00073511	     -0.21840514	      0.00056211	     -0.00042769	     16.61061832
      1.60841694	     -0.06189679	     -0.00067414	     -0.20308608	     -0.06362531	      0.88290199	     -0.00073630	     -0.21841389	      0.00059259	     -0.00042067	     16.61311067
      1.60982315	     -0.06191546	     -0.00067672	     -0.20310496	     -0.06362445	      0.88290140	     -0.00073746	     -0.21842211	      0.00062369	     -0.00041318	     16.48881211
      1.61160733	     -0.06193467	     -0.00068220	     -0.20312439	     -0.06362330	      0.88290067	     -0.00073888	     -0.21843182	      0.00066332	     -0.00040321	     16.49317523
      1.61301828	     -0.06194920	     -0.00068529	     -0.20313913	     -0.06362234	      0.88290011	     -0.00073996	     -0.21843894	      0.00069529	     -0.00039458	     16.31324494
      1.61442922	     -0.06196102	     -0.00069055	     -0.20315111	     -0.06362134	      0.88289956	     -0.00074102	     -0.21844560	      0.00072711	     -0.00038563	     16.32039972
      1.61584016	     -0.06197161	     -0.00069475	     -0.20316189	     -0.06362029	      0.88289902	     -0.00074204	     -0.21845178	      0.00075929	     -0.00037618	     16.21590486
      1.61761079	     -0.06198143	     -0.00070150	     -0.20317190	     -0.06361891	      0.88289837	     -0.00074327	     -0.21845885	      0.00079959	     -0.00036380	     16.21539419
      1.61903243	     -0.06198738	     -0.00070526	     -0.20317805	     -0.06361775	      0.88289786	     -0.00074421	     -0.21846396	      0.00083235	     -0.00035319	     16.06736073
      1.62045407	     -0.06199082	     -0.00071088	     -0.20318163	     -0.06361655	      0.88289736	     -0.00074513	     -0.21846858	      0.00086479	     -0.00034235	     16.08814413
      1.62187571	     -0.06199302	     -0.00071501	     -0.20318401	     -0.06361529	      0.88289689	     -0.00074601	     -0.21847269	      0.00089745	     -0.00033102	     15.99031420
      1.62361338	     -0.06199216	     -0.00072152	     -0.20318334	     -0.06361370	      0.88289632	     -0.00074703	     -0.21847705	      0.00093701	     -0.00031679	     16.00891020
      1.62503717	     -0.06198966	     -0.00072518	     -0.20318103	     -0.06361234	      0.88289588	     -0.00074783	     -0.21848006	      0.00096966	     -0.00030459	     15.87851657
      1.62646097	     -0.06198422	     -0.00073059	     -0.20317573	     -0.06361094	      0.88289546	     -0.00074860	     -0.21848258	      0.00100185	     -0.00029223	     15.90349897
      1.62788476	     -0.06197747	     -0.00073459	     -0.20316916	     -0.06360949	      0.88289505	     -0.00074933	     -0.21848460	      0.00103411	     -0.00027961	     15.83006967
      1.62961738	     -0.06196578	     -0.00074091	     -0.20315764	     -0.06360766	      0.88289458	     -0.00075016	     -0.21848640	      0.00107286	     -0.00026410	     15.85804702
      1.63104167	     -0.06195406	     -0.00074421	     -0.20314610	     -0.06360611	      0.88289421	     -0.00075081	     -0.21848732	      0.00110476	     -0.00025098	     15.74720193
      1.63246595	     -0.06193910	     -0.00074920	     -0.20313128	     -0.06360452	      0.88289386	     -0.00075142	     -0.21848774	      0.00113603	     -0.00023788	     15.78592819
      1.63389024	     -0.06192232	     -0.00075265	     -0.20311467	     -0.06360288	      0.88289353	     -0.00075200	     -0.21848765	      0.00116722	     -0.00022459	     15.72189836
      1.63561711	     -0.06189787	     -0.00075818	     -0.20309039	     -0.06360083	      0.88289316	     -0.00075265	     -0.21848685	      0.00120427	     -0.00020843	     15.76353204
      1.63703806	     -0.06187552	     -0.00076079	     -0.20306822	     -0.06359910	      0.88289287	     -0.00075314	     -0.21848561	      0.00123461	     -0.00019483	     15.66283787
      1.63845902	     -0.06184993	     -0.00076510	     -0.20304275	     -0.06359732	      0.88289261	     -0.00075360	     -0.21848386	      0.00126415	     -0.00018127	     15.70579691
      1.63987997	     -0.06182274	     -0.00076793	     -0.20301572	     -0.06359550	      0.88289236	     -0.00075403	     -0.21848157	      0.00129341	     -0.00016760	     15.65331405
      1.64161216	     -0.06178577	     -0.00077276	     -0.20297890	     -0.06359323	      0.88289208	     -0.00075450	     -0.21847810	      0.00132812	     -0.00015099	     15.70336933
      1.64302945	     -0.06175347	     -0.00077485	     -0.20294676	     -0.06359133	      0.88289188	     -0.00075485	     -0.21847468	      0.00135619	     -0.00013723	     15.61617325
      1.64444675	     -0.06171842	     -0.00077873	     -0.20291181	     -0.06358939	      0.88289169	     -0.00075516	     -0.21847076	      0.00138334	     -0.00012361	     15.67009416
      1.64586404	     -0.06168204	     -0.00078125	     -0.20287556	     -0.06358741	      0.88289153	     -0.00075544	     -0.21846632	      0.00141006	     -0.00011000	     15.63034454
      1.64760070	     -0.06163426	     -0.00078586	     -0.20282790	     -0.06358493	      0.88289135	     -0.00075574	     -0.21846021	      0.00144165	     -0.00009350	     15.69270538
      1.64901168	     -0.06159396	     -0.00078785	     -0.20278771	     -0.06358288	      0.88289123	     -0.00075594	     -0.21845470	      0.00146680	     -0.00008004	     15.61708203
      1.65042267	     -0.06155121	     -0.00079169	     -0.20274503	     -0.06358079	      0.88289112	     -0.00075612	     -0.21844871	      0.00149092	     -0.00006683	     15.67700360
      1.65183365	     -0.06150758	     -0.00079422	     -0.20270148	     -0.06357867	      0.88289104	     -0.00075626	     -0.21844223	      0.00151447	     -0.00005375	     15.65021964
      1.65358096	     -0.06145081	     -0.00079899	     -0.20264477	     -0.06357600	      0.88289096	     -0.00075640	     -0.21843359	      0.00154233	     -0.00003792	     15.72439591
      1.65498538	     -0.06140394	     -0.00080119	     -0.20259797	     -0.06357382	      0.88289091	     -0.00075647	     -0.21842611	      0.00156410	     -0.00002530	     15.66408161
      1.65638981	     -0.06135487	     -0.00080529	     -0.20254891	     -0.06357161	      0.88289089	     -0.00075652	     -0.21841819	      0.00158475	     -0.00001307	     15.73440810
      1.65779424	     -0.06130506	     -0.00080822	     -0.20249914	     -0.06356937	      0.88289088	     -0.00075654	     -0.21840981	      0.00160474	     -0.00000111	     15.72346566
      1.65955311	     -0.06124023	     -0.00081343	     -0.20243430	     -0.06356653	      0.88289089	     -0.00075653	     -0.21839871	      0.00162833	      0.00001330	     15.81154480
      1.66094932	     -0.06118812	     -0.00081596	     -0.20238220	     -0.06356424	      0.88289092	     -0.00075648	     -0.21838940	      0.00164631	      0.00002447	     15.76591480
      1.66234554	     -0.06113415	     -0.00082036	     -0.20232820	     -0.06356193	      0.88289096	     -0.00075642	     -0.21837970	      0.00166310	      0.00003512	     15.84557031
      1.66374175	     -0.06107972	     -0.00082361	     -0.20227375	     -0.06355960	      0.88289101	     -0.00075632	     -0.21836957	      0.00167912	      0.00004538	     15.85147433
      1.66551620	     -0.06100851	     -0.00082930	     -0.20220245	     -0.06355660	      0.88289110	     -0.00075617	     -0.21835613	      0.00169790	      0.00005770	     15.95374347
      1.66690291	     -0.06095247	     -0.00083212	     -0.20214637	     -0.06355424	      0.88289119	     -0.00075602	     -0.21834517	      0.00171171	      0.00006696	     15.92664319
      1.66828962	     -0.06089489	     -0.00083676	     -0.20208871	     -0.06355185	      0.88289129	     -0.00075585	     -0.21833386	      0.00172427	      0.00007567	     16.01491416
      1.66967633	     -0.06083698	     -0.00084032	     -0.20203071	     -0.06354945	      0.88289140	     -0.00075566	     -0.21832217	      0.00173599	      0.00008396	     16.03842712
      1.67147007	     -0.06076026	     -0.00084644	     -0.20195384	     -0.06354633	      0.88289156	     -0.00075537	     -0.21830653	      0.00174944	      0.00009395	     16.15742257
      1.67284615	     -0.06070146	     -0.00084959	     -0.20189494	     -0.06354391	      0.88289170	     -0.00075513	     -0.21829413	      0.00175881	      0.00010124	     16.14783239
      1.67422224	     -0.06064158	     -0.00085461	     -0.20183492	     -0.06354149	      0.88289184	     -0.00075487	     -0.21828142	      0.00176691	      0.00010798	     16.24596082
      1.67559833	     -0.06058219	     -0.00085889	     -0.20177538	     -0.06353905	      0.88289199	     -0.00075459	     -0.21826844	      0.00177412	      0.00011430	     16.28544526
      1.67741521	     -0.06050469	     -0.00086615	     -0.20169764	     -0.06353582	      0.88289221	     -0.00075419	     -0.21825100	      0.00178188	      0.00012180	     16.42101104
      1.67877970	     -0.06044788	     -0.00087008	     -0.20164067	     -0.06353339	      0.88289238	     -0.00075386	     -0.21823770	      0.00178678	      0.00012693	     16.42944785
      1.68014418	     -0.06039101	     -0.00087566	     -0.20158359	     -0.06353095	      0.88289255	     -0.00075352	     -0.21822427	      0.00179050	      0.00013140	     16.54003059
      1.68179230	     -0.06032442	     -0.00088084	     -0.20151678	     -0.06352799	      0.88289277	     -0.00075309	     -0.21820791	      0.00179394	      0.00013599	     16.59971389
      1.68325419	     -0.06026563	     -0.00088702	     -0.20145774	     -0.06352537	      0.88289297	     -0.00075268	     -0.21819330	      0.00179570	      0.00013926	     16.74139394
      1.68471608	     -0.06020891	     -0.00089112	     -0.20140081	     -0.06352274	      0.88289318	     -0.00075225	     -0.21817863	      0.00179673	      0.00014183	     16.77175425
      1.68617797	     -0.06015184	     -0.00089725	     -0.20134349	     -0.06352012	      0.88289339	     -0.00075181	     -0.21816394	      0.00179651	      0.00014345	     16.93691716
      1.68763987	     -0.06009747	     -0.00090139	     -0.20128889	     -0.06351749	      0.88289360	     -0.00075135	     -0.21814927	      0.00179566	      0.00014431	     16.97203510
      1.68910176	     -0.06004373	     -0.00090738	     -0.20123486	     -0.06351487	      0.88289381	     -0.00075087	     -0.21813467	      0.00179368	      0.00014422	     17.14433887
      1.69056365	     -0.05999213	     -0.00091089	     -0.20118304	     -0.06351225	      0.88289402	     -0.00075037	     -0.21812016	      0.00179113	      0.00014338	     17.18653853
      1.69202554	     -0.05994089	     -0.00091639	     -0.20113152	     -0.06350963	      0.88289423	     -0.00074985	     -0.21810575	      0.00178755	      0.00014160	     17.37367814
      1.69348744	     -0.05989175	     -0.00091957	     -0.20108216	     -0.06350702	      0.88289443	     -0.00074932	     -0.21809145	      0.00178353	      0.00013906	     17.42076492
      1.69494933	     -0.05984283	     -0.00092494	     -0.20103296	     -0.06350442	      0.88289464	     -0.00074878	     -0.21807726	      0.00177855	      0.00013558	     17.62651215
      1.69641122	     -0.05979600	     -0.00092782	     -0.20098589	     -0.06350182	      0.88289483	     -0.00074822	     -0.21806318	      0.00177323	      0.00013138	     17.67366195
      1.69787311	     -0.05974932	     -0.00093313	     -0.20093893	     -0.06349923	      0.88289502	     -0.00074765	     -0.21804923	      0.00176700	      0.00012634	     17.89792674
      1.69933500	     -0.05970473	     -0.00093559	     -0.20089410	     -0.06349665	      0.88289520	     -0.00074706	     -0.21803540	      0.00176048	      0.00012076	     17.94296679
      1.70079690	     -0.05966030	     -0.00094064	     -0.20084939	     -0.06349408	      0.88289537	     -0.00074647	     -0.21802172	      0.00175304	      0.00011452	     18.18599583
      1.70225879	     -0.05961800	     -0.00094269	     -0.20080686	     -0.06349153	      0.88289553	     -0.00074586	     -0.21800816	      0.00174535	      0.00010786	     18.22666937
      1.70372068	     -0.05957572	     -0.00094772	     -0.20076429	     -0.06348898	      0.88289569	     -0.00074523	     -0.21799475	      0.00173673	      0.00010066	     18.49621836
      1.70518257	     -0.05953557	     -0.00094938	     -0.20072391	     -0.06348645	      0.88289583	     -0.00074460	     -0.21798147	      0.00172794	      0.00009321	     18.52695974
      1.70649130	     -0.05949971	     -0.00095367	     -0.20068779	     -0.06348419	      0.88289595	     -0.00074403	     -0.21796971	      0.00171928	      0.00008620	     18.76164609
      1.70780002	     -0.05946550	     -0.00095588	     -0.20065336	     -0.06348195	      0.88289605	     -0.00074345	     -0.21795806	      0.00171041	      0.00007907	     18.85377352
      1.70938325	     -0.05942494	     -0.00095998	     -0.20061251	     -0.06347925	      0.88289617	     -0.00074273	     -0.21794415	      0.00169896	      0.00007020	     19.08495818
      1.71096648	     -0.05938637	     -0.00096214	     -0.20057368	     -0.06347657	      0.88289628	     -0.00074201	     -0.21793041	      0.00168714	      0.00006128	     19.18226722
      1.71229212	     -0.05935430	     -0.00096604	     -0.20054134	     -0.06347434	      0.88289635	     -0.00074140	     -0.21791906	      0.00167657	      0.00005371	     19.42382602
      1.71361776	     -0.05932389	     -0.00096792	     -0.20051071	     -0.06347212	      0.88289642	     -0.00074078	     -0.21790783	      0.00166584	      0.00004624	     19.52739254
      1.71494340	     -0.05929412	     -0.00097080	     -0.20048070	     -0.06346992	      0.88289648	     -0.00074016	     -0.21789674	      0.00165464	      0.00003880	     19.71840096
      1.71676463	     -0.05925529	     -0.00097329	     -0.20044157	     -0.06346692	      0.88289654	     -0.00073929	     -0.21788171	      0.00163888	      0.00002885	     19.88241378
      1.71810412	     -0.05922737	     -0.00097656	     -0.20041339	     -0.06346474	      0.88289657	     -0.00073865	     -0.21787084	      0.00162672	      0.00002170	     20.12501272
      1.71944361	     -0.05920114	     -0.00097815	     -0.20038694	     -0.06346257	      0.88289660	     -0.00073801	     -0.21786012	      0.00161448	      0.00001487	     20.23478753
      1.72106823	     -0.05917017	     -0.00098150	     -0.20035568	     -0.06345996	      0.88289661	     -0.00073722	     -0.21784733	      0.00159907	      0.00000692	     20.50357916
      1.72250639	     -0.05914465	     -0.00098269	     -0.20032993	     -0.06345767	      0.88289662	     -0.00073652	     -0.21783621	      0.00158535	      0.00000042	     20.58467034
      1.72394456	     -0.05911933	     -0.00098586	     -0.20030435	     -0.06345540	      0.88289661	     -0.00073582	     -0.21782529	      0.00157112	     -0.00000566	     20.84768266
      1.72538272	     -0.05909569	     -0.00098684	     -0.20028050	     -0.06345315	      0.88289660	     -0.00073512	     -0.21781455	      0.00155690	     -0.00001112	     20.92736206
      1.72682088	     -0.05907213	     -0.00098984	     -0.20025667	     -0.06345092	      0.88289658	     -0.00073441	     -0.21780401	      0.00154223	     -0.00001607	     21.18819850
      1.72825905	     -0.05905012	     -0.00099061	     -0.20023445	     -0.06344871	      0.88289656	     -0.00073371	     -0.21779363	      0.00152763	     -0.00002032	     21.25594870
      1.72969721	     -0.05902816	     -0.00099348	     -0.20021224	     -0.06344653	      0.88289652	     -0.00073300	     -0.21778344	      0.00151262	     -0.00002399	     21.51549442
      1.73113537	     -0.05900784	     -0.00099405	     -0.20019171	     -0.06344436	      0.88289649	     -0.00073230	     -0.21777341	      0.00149773	     -0.00002692	     21.57011516
      1.73257354	     -0.05898761	     -0.00099685	     -0.20017124	     -0.06344222	      0.88289645	     -0.00073159	     -0.21776355	      0.00148245	     -0.00002927	     21.83006788
      1.73401170	     -0.05896886	     -0.00099720	     -0.20015230	     -0.06344010	      0.88289640	     -0.00073089	     -0.21775386	      0.00146733	     -0.00003088	     21.86895156
      1.73544986	     -0.05894998	     -0.00099988	     -0.20013318	     -0.06343800	      0.88289636	     -0.00073019	     -0.21774434	      0.00145185	     -0.00003193	     22.13014820
      1.73688802	     -0.05893240	     -0.00099995	     -0.20011540	     -0.06343592	      0.88289631	     -0.00072949	     -0.21773496	      0.00143655	     -0.00003227	     22.14935133
      1.73832619	     -0.05891469	     -0.00100256	     -0.20009746	     -0.06343387	      0.88289627	     -0.00072880	     -0.21772573	      0.00142084	     -0.00003204	     22.41021785
      1.73976435	     -0.05889821	     -0.00100241	     -0.20008081	     -0.06343183	      0.88289622	     -0.00072811	     -0.21771664	      0.00140532	     -0.00003102	     22.40590233
      1.74120251	     -0.05888135	     -0.00100497	     -0.20006371	     -0.06342982	      0.88289618	     -0.00072742	     -0.21770767	      0.00138938	     -0.00002939	     22.66644694
      1.74264068	     -0.05886570	     -0.00100452	     -0.20004789	     -0.06342784	      0.88289614	     -0.00072674	     -0.21769882	      0.00137366	     -0.00002698	     22.63460369
      1.74407884	     -0.05884970	     -0.00100705	     -0.20003166	     -0.06342587	      0.88289610	     -0.00072607	     -0.21769009	      0.00135746	     -0.00002400	     22.89478040
      1.74551700	     -0.05883511	     -0.00100651	     -0.20001691	     -0.06342393	      0.88289607	     -0.00072540	     -0.21768146	      0.00134146	     -0.00002026	     22.83174671
      1.74695517	     -0.05882050	     -0.00100928	     -0.20000206	     -0.06342201	      0.88289604	     -0.00072474	     -0.21767296	      0.00132492	     -0.00001598	     23.09118776
      1.74824737	     -0.05880905	     -0.00100881	     -0.19999047	     -0.06342031	      0.88289602	     -0.00072415	     -0.21766542	      0.00131024	     -0.00001157	     23.02354028
      1.74953957	     -0.05879817	     -0.00101030	     -0.19997940	     -0.06341863	      0.88289601	     -0.00072356	     -0.21765802	      0.00129520	     -0.00000686	     23.15831026
      1.75110357	     -0.05878687	     -0.00101051	     -0.19996791	     -0.06341662	      0.88289601	     -0.00072286	     -0.21764923	      0.00127700	     -0.00000075	     23.16738263
      1.75266756	     -0.05877694	     -0.00101247	     -0.19995775	     -0.06341463	      0.88289601	     -0.00072217	     -0.21764068	      0.00125843	      0.00000558	     23.35718456
      1.75398014	     -0.05877067	     -0.00101183	     -0.19995134	     -0.06341299	      0.88289602	     -0.00072160	     -0.21763370	      0.00124297	      0.00001108	     23.27449479
      1.75529273	     -0.05876591	     -0.00101333	     -0.19994639	     -0.06341137	      0.88289604	     -0.00072104	     -0.21762694	      0.00122721	      0.00001654	     23.38144042
      1.75660531	     -0.05876385	     -0.00101368	     -0.19994417	     -0.06340977	      0.88289606	     -0.00072048	     -0.21762043	      0.00121147	      0.00002199	     23.36357352
      1.75839991	     -0.05876628	     -0.00101556	     -0.19994635	     -0.06340762	      0.88289611	     -0.00071973	     -0.21761206	      0.00118967	      0.00002912	     23.47007211
      1.75973242	     -0.05877298	     -0.00101536	     -0.19995289	     -0.06340604	      0.88289615	     -0.00071918	     -0.21760633	      0.00117361	      0.00003405	     23.36354563
      1.76106494	     -0.05878320	     -0.00101678	     -0.19996293	     -0.06340449	      0.88289620	     -0.00071864	     -0.21760110	      0.00115738	      0.00003837	     23.43152719
      1.76266549	     -0.05880098	     -0.00101665	     -0.19998053	     -0.06340265	      0.88289627	     -0.00071801	     -0.21759555	      0.00113819	      0.00004261	     23.33211327
      1.76408675	     -0.05882092	     -0.00101806	     -0.20000029	     -0.06340105	      0.88289633	     -0.00071745	     -0.21759135	      0.00112117	      0.00004515	     23.43342823
      1.76550800	     -0.05884528	     -0.00101706	     -0.20002452	     -0.06339946	      0.88289639	     -0.00071691	     -0.21758789	      0.00110469	      0.00004646	     23.28181787
      1.76692925	     -0.05887283	     -0.00101783	     -0.20005191	     -0.06339791	      0.88289646	     -0.00071637	     -0.21758520	      0.00108837	      0.00004623	     23.37014946
      1.76835051	     -0.05890372	     -0.00101614	     -0.20008271	     -0.06339637	      0.88289652	     -0.00071585	     -0.21758326	      0.00107277	      0.00004447	     23.20169670
      1.76977176	     -0.05893724	     -0.00101628	     -0.20011610	     -0.06339486	      0.88289658	     -0.00071533	     -0.21758209	      0.00105749	      0.00004095	     23.27442993
      1.77119301	     -0.05897402	     -0.00101411	     -0.20015281	     -0.06339336	      0.88289664	     -0.00071483	     -0.21758168	      0.00104303	      0.00003573	     23.08657351
      1.77261427	     -0.05901306	     -0.00101374	     -0.20019175	     -0.06339189	      0.88289669	     -0.00071434	     -0.21758203	      0.00102902	      0.00002866	     23.14643788
      1.77403552	     -0.05905496	     -0.00101130	     -0.20023360	     -0.06339044	      0.88289672	     -0.00071386	     -0.21758311	      0.00101596	      0.00001988	     22.94470155
      1.77545678	     -0.05909841	     -0.00101053	     -0.20027698	     -0.06338900	      0.88289674	     -0.00071339	     -0.21758492	      0.00100343	      0.00000931	     22.98142515
      1.77687803	     -0.05914373	     -0.00100764	     -0.20032229	     -0.06338759	      0.88289675	     -0.00071293	     -0.21758741	      0.00099185	     -0.00000285	     22.76181592
      1.77829928	     -0.05919014	     -0.00100634	     -0.20036865	     -0.06338618	      0.88289673	     -0.00071249	     -0.21759053	      0.00098084	     -0.00001668	     22.77647155
      1.77972054	     -0.05923840	     -0.00100326	     -0.20041693	     -0.06338480	      0.88289670	     -0.00071206	     -0.21759426	      0.00097084	     -0.00003193	     22.55006325
      1.78114179	     -0.05928833	     -0.00100188	     -0.20046684	     -0.06338342	      0.88289664	     -0.00071164	     -0.21759857	      0.00096148	     -0.00004863	     22.54299089
      1.78256304	     -0.05934059	     -0.00099900	     -0.20051912	     -0.06338206	      0.88289656	     -0.00071124	     -0.21760346	      0.00095315	     -0.00006648	     22.31186351
      1.78398430	     -0.05939408	     -0.00099756	     -0.20057260	     -0.06338071	      0.88289645	     -0.00071085	     -0.21760891	      0.00094546	     -0.00008548	     22.28111470
      1.78540555	     -0.05944922	     -0.00099470	     -0.20062778	     -0.06337938	      0.88289632	     -0.00071048	     -0.21761488	      0.00093879	     -0.00010533	     22.05087071
      1.78682681	     -0.05950542	     -0.00099313	     -0.20068400	     -0.06337805	      0.88289615	     -0.00071012	     -0.21762136	      0.00093282	     -0.00012602	     21.99864545
      1.78824806	     -0.05956351	     -0.00099034	     -0.20074215	     -0.06337672	      0.88289596	     -0.00070978	     -0.21762832	      0.00092788	     -0.00014723	     21.77069796
      1.78966931	     -0.05962295	     -0.00098878	     -0.20080163	     -0.06337541	      0.88289573	     -0.00070946	     -0.21763576	      0.00092364	     -0.00016893	     21.70235639
      1.79139352	     -0.05969731	     -0.00098518	     -0.20087608	     -0.06337382	      0.88289542	     -0.00070908	     -0.21764540	      0.00091995	     -0.00019545	     21.37800017
      1.79266398	     -0.05975248	     -0.00098447	     -0.20093129	     -0.06337265	      0.88289516	     -0.00070883	     -0.21765293	      0.00091778	     -0.00021509	     21.39814971
      1.79393445	     -0.05980891	     -0.00098201	     -0.20098779	     -0.06337149	      0.88289487	     -0.00070858	     -0.21766078	      0.00091656	     -0.00023449	     21.19287593
      1.79562612	     -0.05988460	     -0.00097972	     -0.20106359	     -0.06336994	      0.88289445	     -0.00070827	     -0.21767172	      0.00091583	     -0.00025997	     21.08301178
      1.79731780	     -0.05996220	     -0.00097513	     -0.20114135	     -0.06336839	      0.88289399	     -0.00070799	     -0.21768318	      0.00091666	     -0.00028464	     20.70240650
      1.79852751	     -0.06001679	     -0.00097399	     -0.20119602	     -0.06336728	      0.88289364	     -0.00070780	     -0.21769169	      0.00091767	     -0.00030176	     20.73643963
      1.79973722	     -0.06007242	     -0.00097093	     -0.20125178	     -0.06336617	      0.88289326	     -0.00070762	     -0.21770043	      0.00091957	     -0.00031835	     20.55857296
      1.80153249	     -0.06015460	     -0.00096707	     -0.20133415	     -0.06336451	      0.88289267	     -0.00070738	     -0.21771381	      0.00092352	     -0.00034186	     20.41425102
      1.80305110	     -0.06022418	     -0.00096243	     -0.20140393	     -0.06336311	      0.88289214	     -0.00070720	     -0.21772546	      0.00092808	     -0.00036051	     20.16306931
      1.80456970	     -0.06029281	     -0.00095932	     -0.20147274	     -0.06336169	      0.88289158	     -0.00070703	     -0.21773740	      0.00093345	     -0.00037792	     20.11445637
      1.80608831	     -0.06036231	     -0.00095366	     -0.20154249	     -0.06336027	      0.88289099	     -0.00070689	     -0.21774958	      0.00094006	     -0.00039385	     19.79622838
      1.80743959	     -0.06042340	     -0.00095088	     -0.20160375	     -0.06335900	      0.88289045	     -0.00070677	     -0.21776066	      0.00094649	     -0.00040682	     19.78857155
      1.80879088	     -0.06048546	     -0.00094595	     -0.20166605	     -0.06335771	      0.88288989	     -0.00070667	     -0.21777193	      0.00095391	     -0.00041852	     19.55256072
      1.81014217	     -0.06054740	     -0.00094202	     -0.20172821	     -0.06335642	      0.88288932	     -0.00070658	     -0.21778343	      0.00096191	     -0.00042901	     19.46068340
      1.81190865	     -0.06062894	     -0.00093511	     -0.20181008	     -0.06335471	      0.88288855	     -0.00070648	     -0.21779876	      0.00097371	     -0.00044078	     19.17933696
      1.81329616	     -0.06069131	     -0.00093095	     -0.20187270	     -0.06335335	      0.88288793	     -0.00070643	     -0.21781103	      0.00098368	     -0.00044857	     19.15462134
      1.81468367	     -0.06075365	     -0.00092492	     -0.20193534	     -0.06335198	      0.88288731	     -0.00070638	     -0.21782344	      0.00099473	     -0.00045499	     18.92137327
      1.81607117	     -0.06081483	     -0.00091993	     -0.20199680	     -0.06335059	      0.88288667	     -0.00070635	     -0.21783601	      0.00100642	     -0.00046021	     18.84882154
      1.81781424	     -0.06089149	     -0.00091204	     -0.20207385	     -0.06334882	      0.88288586	     -0.00070634	     -0.21785195	      0.00102252	     -0.00046496	     18.56570763
      1.81919806	     -0.06094965	     -0.00090733	     -0.20213231	     -0.06334740	      0.88288522	     -0.00070634	     -0.21786472	      0.00103597	     -0.00046732	     18.56257007
      1.82058189	     -0.06100771	     -0.00090086	     -0.20219072	     -0.06334595	      0.88288457	     -0.00070636	     -0.21787753	      0.00105045	     -0.00046838	     18.33852940
      1.82196571	     -0.06106424	     -0.00089554	     -0.20224756	     -0.06334449	      0.88288392	     -0.00070639	     -0.21789038	      0.00106554	     -0.00046827	     18.26963360
      1.82372643	     -0.06113574	     -0.00088740	     -0.20231952	     -0.06334260	      0.88288310	     -0.00070645	     -0.21790675	      0.00108605	     -0.00046631	     17.99368250
      1.82511863	     -0.06118973	     -0.00088254	     -0.20237384	     -0.06334107	      0.88288245	     -0.00070652	     -0.21791970	      0.00110281	     -0.00046339	     17.99399335
      1.82651084	     -0.06124360	     -0.00087596	     -0.20242809	     -0.06333953	      0.88288181	     -0.00070660	     -0.21793262	      0.00112052	     -0.00045927	     17.77150275
      1.82790305	     -0.06129573	     -0.00087052	     -0.20248057	     -0.06333795	      0.88288117	     -0.00070670	     -0.21794551	      0.00113871	     -0.00045412	     17.70901699
      1.82966244	     -0.06136189	     -0.00086222	     -0.20254722	     -0.06333593	      0.88288038	     -0.00070684	     -0.21796172	      0.00116288	     -0.00044607	     17.43949973
      1.83106309	     -0.06141224	     -0.00085721	     -0.20259793	     -0.06333429	      0.88287976	     -0.00070697	     -0.21797458	      0.00118262	     -0.00043850	     17.44671253
      1.83246374	     -0.06146266	     -0.00085049	     -0.20264877	     -0.06333261	      0.88287915	     -0.00070711	     -0.21798736	      0.00120328	     -0.00043000	     17.23436996
      1.83386439	     -0.06151141	     -0.00084491	     -0.20269790	     -0.06333091	      0.88287856	     -0.00070727	     -0.21800006	      0.00122440	     -0.00042075	     17.18268998
      1.83561338	     -0.06157214	     -0.00083664	     -0.20275916	     -0.06332875	      0.88287783	     -0.00070749	     -0.21801576	      0.00125198	     -0.00040810	     16.93240129
      1.83701978	     -0.06161805	     -0.00083161	     -0.20280547	     -0.06332697	      0.88287727	     -0.00070768	     -0.21802828	      0.00127465	     -0.00039718	     16.94806266
      1.83842618	     -0.06166372	     -0.00082492	     -0.20285157	     -0.06332516	      0.88287672	     -0.00070789	     -0.21804063	      0.00129826	     -0.00038569	     16.74909106
      1.83983258	     -0.06170664	     -0.00081940	     -0.20289491	     -0.06332332	      0.88287618	     -0.00070811	     -0.21805281	      0.00132234	     -0.00037383	     16.71127809
      1.84157713	     -0.06175789	     -0.00081123	     -0.20294673	     -0.06332099	      0.88287554	     -0.00070840	     -0.21806760	      0.00135340	     -0.00035856	     16.48363305
      1.84299332	     -0.06179455	     -0.00080617	     -0.20298381	     -0.06331905	      0.88287504	     -0.00070865	     -0.21807931	      0.00137908	     -0.00034579	     16.51183532
      1.84440950	     -0.06182901	     -0.00079936	     -0.20301874	     -0.06331708	      0.88287456	     -0.00070892	     -0.21809064	      0.00140564	     -0.00033269	     16.33112672
      1.84582569	     -0.06185905	     -0.00079379	     -0.20304924	     -0.06331507	      0.88287410	     -0.00070920	     -0.21810155	      0.00143255	     -0.00031938	     16.30744010
      1.84755571	     -0.06189189	     -0.00078576	     -0.20308266	     -0.06331256	      0.88287356	     -0.00070956	     -0.21811420	      0.00146636	     -0.00030268	     16.10275350
      1.84898152	     -0.06191333	     -0.00078102	     -0.20310455	     -0.06331045	      0.88287314	     -0.00070987	     -0.21812402	      0.00149443	     -0.00028849	     16.13628305
      1.85040733	     -0.06193304	     -0.00077476	     -0.20312474	     -0.06330830	      0.88287274	     -0.00071019	     -0.21813323	      0.00152317	     -0.00027389	     15.97229675
      1.85183313	     -0.06194846	     -0.00077019	     -0.20314060	     -0.06330611	      0.88287236	     -0.00071053	     -0.21814184	      0.00155201	     -0.00025893	     15.96166373
      1.85325894	     -0.06196279	     -0.00076519	     -0.20315540	     -0.06330388	      0.88287200	     -0.00071088	     -0.21814987	      0.00158128	     -0.00024343	     15.83342417
      1.85508259	     -0.06197721	     -0.00076058	     -0.20317036	     -0.06330096	      0.88287158	     -0.00071135	     -0.21815932	      0.00161865	     -0.00022312	     15.83739613
      1.85646359	     -0.06198650	     -0.00075577	     -0.20318010	     -0.06329870	      0.88287128	     -0.00071172	     -0.21816584	      0.00164742	     -0.00020705	     15.65255890
      1.85784459	     -0.06199244	     -0.00075262	     -0.20318644	     -0.06329641	      0.88287101	     -0.00071210	     -0.21817182	      0.00167591	     -0.00019087	     15.65450671
      1.85952008	     -0.06199738	     -0.00074751	     -0.20319190	     -0.06329357	      0.88287070	     -0.00071257	     -0.21817829	      0.00171082	     -0.00017090	     15.52118929
      1.86101939	     -0.06199694	     -0.00074437	     -0.20319190	     -0.06329098	      0.88287046	     -0.00071301	     -0.21818334	      0.00174181	     -0.00015287	     15.54640124
      1.86251869	     -0.06199463	     -0.00073933	     -0.20319006	     -0.06328835	      0.88287025	     -0.00071345	     -0.21818764	      0.00177309	     -0.00013454	     15.39660671
      1.86401800	     -0.06198743	     -0.00073624	     -0.20318330	     -0.06328567	      0.88287006	     -0.00071391	     -0.21819119	      0.00180391	     -0.00011627	     15.43943865
      1.86551730	     -0.06197846	     -0.00073124	     -0.20317480	     -0.06328294	      0.88286990	     -0.00071438	     -0.21819394	      0.00183499	     -0.00009793	     15.31135271
      1.86701661	     -0.06196467	     -0.00072834	     -0.20316143	     -0.06328016	      0.88286976	     -0.00071486	     -0.21819591	      0.00186559	     -0.00007974	     15.35545524
      1.86851592	     -0.06194893	     -0.00072349	     -0.20314616	     -0.06327734	      0.88286966	     -0.00071534	     -0.21819708	      0.00189636	     -0.00006151	     15.23066664
      1.87001522	     -0.06192831	     -0.00072107	     -0.20312594	     -0.06327448	      0.88286958	     -0.00071584	     -0.21819748	      0.00192648	     -0.00004342	     15.28661259
      1.87151453	     -0.06190667	     -0.00071656	     -0.20310476	     -0.06327157	      0.88286953	     -0.00071634	     -0.21819711	      0.00195666	     -0.00002531	     15.16669943
      1.87301383	     -0.06188040	     -0.00071440	     -0.20307888	     -0.06326861	      0.88286950	     -0.00071684	     -0.21819601	      0.00198609	     -0.00000736	     15.23084376
      1.87451314	     -0.06185263	     -0.00070993	     -0.20305155	     -0.06326561	      0.88286951	     -0.00071735	     -0.21819415	      0.00201552	      0.00001061	     15.11527047
      1.87601244	     -0.06182020	     -0.00070794	     -0.20301950	     -0.06326257	      0.88286953	     -0.00071787	     -0.21819155	      0.00204408	      0.00002838	     15.19117542
      1.87751175	     -0.06178648	     -0.00070370	     -0.20298619	     -0.06325948	      0.88286959	     -0.00071839	     -0.21818819	      0.00207254	      0.00004617	     15.07998379
      1.87901105	     -0.06174814	     -0.00070211	     -0.20294821	     -0.06325635	      0.88286967	     -0.00071892	     -0.21818412	      0.00210000	      0.00006377	     15.16372656
      1.88051036	     -0.06170871	     -0.00069780	     -0.20290918	     -0.06325318	      0.88286978	     -0.00071945	     -0.21817929	      0.00212729	      0.00008136	     15.05363487
      1.88200966	     -0.06166491	     -0.00069631	     -0.20286573	     -0.06324998	      0.88286992	     -0.00071998	     -0.21817377	      0.00215347	      0.00009867	     15.15406059
      1.88350897	     -0.06161985	     -0.00069185	     -0.20282105	     -0.06324673	      0.88287008	     -0.00072051	     -0.21816753	      0.00217942	      0.00011591	     15.04947107
      1.88500827	     -0.06157029	     -0.00069050	     -0.20277181	     -0.06324344	      0.88287026	     -0.00072104	     -0.21816061	      0.00220409	      0.00013286	     15.16814699
      1.88650758	     -0.06152008	     -0.00068586	     -0.20272198	     -0.06324012	      0.88287048	     -0.00072157	     -0.21815301	      0.00222843	      0.00014975	     15.06364460
      1.88784590	     -0.06147182	     -0.00068453	     -0.20267398	     -0.06323712	      0.88287069	     -0.00072204	     -0.21814569	      0.00224896	      0.00016453	     15.15705336
      1.88918421	     -0.06142264	     -0.00068120	     -0.20262510	     -0.06323410	      0.88287092	     -0.00072252	     -0.21813784	      0.00226905	      0.00017912	     15.13014466
      1.89081800	     -0.06135957	     -0.00067845	     -0.20256235	     -0.06323037	      0.88287122	     -0.00072309	     -0.21812758	      0.00229235	      0.00019649	     15.19852694
      1.89245178	     -0.06129533	     -0.00067406	     -0.20249845	     -0.06322661	      0.88287156	     -0.00072366	     -0.21811658	      0.00231475	      0.00021338	     15.16322516
      1.89382217	     -0.06123806	     -0.00067245	     -0.20244142	     -0.06322342	      0.88287186	     -0.00072414	     -0.21810681	      0.00233232	      0.00022706	     15.26089692
      1.89519255	     -0.06118022	     -0.00066910	     -0.20238384	     -0.06322022	      0.88287218	     -0.00072461	     -0.21809653	      0.00234930	      0.00024027	     15.25682979
      1.89656294	     -0.06112039	     -0.00066687	     -0.20232423	     -0.06321699	      0.88287252	     -0.00072508	     -0.21808575	      0.00236528	      0.00025290	     15.32409919
      1.89840481	     -0.06103874	     -0.00066274	     -0.20224289	     -0.06321261	      0.88287300	     -0.00072571	     -0.21807051	      0.00238559	      0.00026906	     15.34126452
      1.89978811	     -0.06097461	     -0.00066119	     -0.20217894	     -0.06320930	      0.88287338	     -0.00072617	     -0.21805852	      0.00239957	      0.00028050	     15.45124044
      1.90117141	     -0.06091017	     -0.00065816	     -0.20211471	     -0.06320597	      0.88287377	     -0.00072663	     -0.21804606	      0.00241291	      0.00029146	     15.46012706
      1.90255470	     -0.06084372	     -0.00065617	     -0.20204844	     -0.06320263	      0.88287419	     -0.00072708	     -0.21803315	      0.00242519	      0.00030177	     15.54736277
      1.90439599	     -0.06075426	     -0.00065235	     -0.20195921	     -0.06319815	      0.88287475	     -0.00072767	     -0.21801528	      0.00244039	      0.00031465	     15.58107453
      1.90576088	     -0.06068506	     -0.00065108	     -0.20189013	     -0.06319481	      0.88287519	     -0.00072810	     -0.21800154	      0.00245039	      0.00032354	     15.70755964
      1.90712577	     -0.06061589	     -0.00064835	     -0.20182112	     -0.06319146	      0.88287564	     -0.00072853	     -0.21798737	      0.00245975	      0.00033191	     15.73979556
      1.90878937	     -0.06052930	     -0.00064650	     -0.20173466	     -0.06318736	      0.88287620	     -0.00072904	     -0.21796956	      0.00246974	      0.00034126	     15.88401015
      1.91026939	     -0.06045209	     -0.00064340	     -0.20165758	     -0.06318370	      0.88287671	     -0.00072948	     -0.21795321	      0.00247776	      0.00034900	     15.90660187
      1.91174941	     -0.06037244	     -0.00064237	     -0.20157801	     -0.06318002	      0.88287723	     -0.00072991	     -0.21793644	      0.00248439	      0.00035602	     16.06271148
      1.91322943	     -0.06029301	     -0.00063964	     -0.20149868	     -0.06317634	      0.88287776	     -0.00073033	     -0.21791923	      0.00249018	      0.00036249	     16.09961457
      1.91470945	     -0.06021274	     -0.00063934	     -0.20141843	     -0.06317265	      0.88287830	     -0.00073074	     -0.21790168	      0.00249450	      0.00036824	     16.27116142
      1.91618947	     -0.06013417	     -0.00063694	     -0.20133993	     -0.06316896	      0.88287885	     -0.00073114	     -0.21788381	      0.00249800	      0.00037340	     16.31091707
      1.91766950	     -0.06005472	     -0.00063719	     -0.20126047	     -0.06316526	      0.88287941	     -0.00073153	     -0.21786569	      0.00249998	      0.00037775	     16.50666193
      1.91914952	     -0.05997754	     -0.00063488	     -0.20118332	     -0.06316156	      0.88287997	     -0.00073190	     -0.21784732	      0.00250118	      0.00038152	     16.55086925
      1.92062954	     -0.05989957	     -0.00063566	     -0.20110529	     -0.06315786	      0.88288054	     -0.00073227	     -0.21782878	      0.00250083	      0.00038449	     16.77335367
      1.92196032	     -0.05983139	     -0.00063372	     -0.20103712	     -0.06315453	      0.88288105	     -0.00073258	     -0.21781196	      0.00249989	      0.00038666	     16.81846222
      1.92329111	     -0.05976306	     -0.00063375	     -0.20096873	     -0.06315120	      0.88288156	     -0.00073288	     -0.21779504	      0.00249778	      0.00038814	     16.98495409
      1.92462189	     -0.05969562	     -0.00063281	     -0.20090125	     -0.06314788	      0.88288208	     -0.00073318	     -0.21777804	      0.00249492	      0.00038900	     17.09725051
      1.92645856	     -0.05960387	     -0.00063299	     -0.20080939	     -0.06314330	      0.88288280	     -0.00073356	     -0.21775453	      0.00248939	      0.00038903	     17.33888830
      1.92782765	     -0.05953791	     -0.00063177	     -0.20074337	     -0.06313990	      0.88288333	     -0.00073383	     -0.21773701	      0.00248444	      0.00038823	     17.43177222
      1.92919674	     -0.05947235	     -0.00063216	     -0.20067770	     -0.06313650	      0.88288386	     -0.00073409	     -0.21771954	      0.00247844	      0.00038657	     17.62898215
      1.93056583	     -0.05940871	     -0.00063137	     -0.20061397	     -0.06313311	      0.88288439	     -0.00073433	     -0.21770211	      0.00247178	      0.00038412	     17.76741938
      1.93233996	     -0.05932742	     -0.00063178	     -0.20053252	     -0.06312874	      0.88288506	     -0.00073463	     -0.21767963	      0.00246188	      0.00037964	     18.04489281
      1.93367420	     -0.05926843	     -0.00063045	     -0.20047343	     -0.06312546	      0.88288557	     -0.00073483	     -0.21766280	      0.00245388	      0.00037541	     18.14804676
      1.93500845	     -0.05920999	     -0.00063081	     -0.20041486	     -0.06312219	      0.88288607	     -0.00073503	     -0.21764608	      0.00244511	      0.00037030	     18.36135662
      1.93664254	     -0.05914092	     -0.00062986	     -0.20034564	     -0.06311820	      0.88288666	     -0.00073524	     -0.21762575	      0.00243384	      0.00036294	     18.54313620
      1.93809859	     -0.05908026	     -0.00063073	     -0.20028480	     -0.06311467	      0.88288719	     -0.00073542	     -0.21760779	      0.00242303	      0.00035530	     18.81313389
      1.93955464	     -0.05902195	     -0.00062957	     -0.20022636	     -0.06311115	      0.88288770	     -0.00073558	     -0.21758999	      0.00241198	      0.00034679	     18.94645479
      1.94101070	     -0.05896433	     -0.00063072	     -0.20016855	     -0.06310764	      0.88288820	     -0.00073573	     -0.21757236	      0.00240024	      0.00033729	     19.24223510
      1.94246675	     -0.05890912	     -0.00062956	     -0.20011318	     -0.06310416	      0.88288868	     -0.00073585	     -0.21755491	      0.00238842	      0.00032703	     19.36730980
      1.94392280	     -0.05885450	     -0.00063115	     -0.20005836	     -0.06310069	      0.88288915	     -0.00073597	     -0.21753765	      0.00237595	      0.00031589	     19.69019925
      1.94537885	     -0.05880230	     -0.00063002	     -0.20000600	     -0.06309724	      0.88288960	     -0.00073606	     -0.21752057	      0.00236351	      0.00030416	     19.80161413
      1.94683491	     -0.05875072	     -0.00063219	     -0.19995419	     -0.06309381	      0.88289003	     -0.00073614	     -0.21750370	      0.00235041	      0.00029170	     20.15325008
      1.94813814	     -0.05870664	     -0.00063146	     -0.19990995	     -0.06309075	      0.88289041	     -0.00073620	     -0.21748877	      0.00233880	      0.00028020	     20.24548721
      1.94944138	     -0.05866335	     -0.00063289	     -0.19986646	     -0.06308771	      0.88289076	     -0.00073624	     -0.21747401	      0.00232676	      0.00026823	     20.50050941
      1.95100946	     -0.05861355	     -0.00063322	     -0.19981643	     -0.06308407	      0.88289117	     -0.00073627	     -0.21745649	      0.00231223	      0.00025345	     20.69204996
      1.95257755	     -0.05856545	     -0.00063557	     -0.19976807	     -0.06308046	      0.88289156	     -0.00073629	     -0.21743923	      0.00229730	      0.00023827	     21.03858135
      1.95388795	     -0.05852719	     -0.00063542	     -0.19972964	     -0.06307746	      0.88289186	     -0.00073628	     -0.21742502	      0.00228497	      0.00022547	     21.13629964
      1.95519836	     -0.05848968	     -0.00063716	     -0.19969190	     -0.06307447	      0.88289215	     -0.00073627	     -0.21741100	      0.00227236	      0.00021251	     21.39221696
      1.95677916	     -0.05844655	     -0.00063784	     -0.19964854	     -0.06307089	      0.88289247	     -0.00073623	     -0.21739435	      0.00225726	      0.00019687	     21.57550437
      1.95835997	     -0.05840479	     -0.00064076	     -0.19960649	     -0.06306733	      0.88289277	     -0.00073618	     -0.21737799	      0.00224187	      0.00018118	     21.93698897
      1.95961919	     -0.05837315	     -0.00064077	     -0.19957467	     -0.06306452	      0.88289299	     -0.00073612	     -0.21736516	      0.00222984	      0.00016884	     22.00647115
      1.96087841	     -0.05834222	     -0.00064273	     -0.19954352	     -0.06306172	      0.88289320	     -0.00073605	     -0.21735251	      0.00221759	      0.00015654	     22.23671861
      1.96251975	     -0.05830363	     -0.00064404	     -0.19950467	     -0.06305809	      0.88289344	     -0.00073594	     -0.21733628	      0.00220172	      0.00014079	     22.42506579
      1.96416109	     -0.05826631	     -0.00064738	     -0.19946703	     -0.06305449	      0.88289366	     -0.00073581	     -0.21732034	      0.00218556	      0.00012532	     22.78857048
      1.96537258	     -0.05824019	     -0.00064737	     -0.19944074	     -0.06305185	      0.88289380	     -0.00073569	     -0.21730877	      0.00217381	      0.00011429	     22.82505231
      1.96658406	     -0.05821505	     -0.00064922	     -0.19941539	     -0.06304922	      0.88289394	     -0.00073557	     -0.21729737	      0.00216180	      0.00010347	     23.02312592
      1.96830545	     -0.05818103	     -0.00065076	     -0.19938108	     -0.06304552	      0.88289410	     -0.00073538	     -0.21728145	      0.00214470	      0.00008872	     23.20545159
      1.96977592	     -0.05815310	     -0.00065340	     -0.19935287	     -0.06304237	      0.88289422	     -0.00073520	     -0.21726812	      0.00212981	      0.00007665	     23.46223289
      1.97124639	     -0.05812648	     -0.00065421	     -0.19932601	     -0.06303925	      0.88289433	     -0.00073500	     -0.21725501	      0.00211495	      0.00006523	     23.54719778
      1.97271685	     -0.05810085	     -0.00065746	     -0.19930009	     -0.06303615	      0.88289442	     -0.00073478	     -0.21724213	      0.00209969	      0.00005437	     23.83547692
      1.97418732	     -0.05807650	     -0.00065776	     -0.19927552	     -0.06303308	      0.88289449	     -0.00073455	     -0.21722948	      0.00208456	      0.00004427	     23.85090190
      1.97545868	     -0.05805624	     -0.00066097	     -0.19925499	     -0.06303044	      0.88289454	     -0.00073433	     -0.21721872	      0.00207105	      0.00003601	     24.09907377
      1.97673004	     -0.05803685	     -0.00066216	     -0.19923538	     -0.06302781	      0.88289458	     -0.00073411	     -0.21720812	      0.00205761	      0.00002837	     24.16262169
      1.97830841	     -0.05801371	     -0.00066529	     -0.19921193	     -0.06302458	      0.88289462	     -0.00073381	     -0.21719518	      0.00204058	      0.00001963	     24.37563259
      1.97988678	     -0.05799165	     -0.00066668	     -0.19918959	     -0.06302137	      0.88289464	     -0.00073349	     -0.21718249	      0.00202351	      0.00001189	     24.40451097
      1.98115638	     -0.05797457	     -0.00067020	     -0.19917223	     -0.06301881	      0.88289465	     -0.00073322	     -0.21717244	      0.00200936	      0.00000628	     24.62267305
      1.98242598	     -0.05795813	     -0.00067180	     -0.19915556	     -0.06301627	      0.88289466	     -0.00073294	     -0.21716255	      0.00199522	      0.00000133	     24.66317818
      1.98402953	     -0.05793823	     -0.00067536	     -0.19913532	     -0.06301308	      0.88289466	     -0.00073257	     -0.21715026	      0.00197695	     -0.00000411	     24.84848080
      1.98563308	     -0.05791925	     -0.00067682	     -0.19911605	     -0.06300993	      0.88289465	     -0.00073218	     -0.21713820	      0.00195858	     -0.00000857	     24.83231473
      1.98684934	     -0.05790542	     -0.00068048	     -0.19910194	     -0.06300755	      0.88289463	     -0.00073188	     -0.21712920	      0.00194417	     -0.00001144	     25.02794452
      1.98806559	     -0.05789211	     -0.00068227	     -0.19908839	     -0.06300520	      0.88289462	     -0.00073156	     -0.21712033	      0.00192975	     -0.00001376	     25.05122334
      1.98974590	     -0.05787462	     -0.00068604	     -0.19907054	     -0.06300197	      0.88289459	     -0.00073111	     -0.21710827	      0.00190936	     -0.00001624	     25.19480273
      1.99142621	     -0.05785805	     -0.00068771	     -0.19905364	     -0.06299878	      0.88289456	     -0.00073063	     -0.21709645	      0.00188875	     -0.00001783	     25.14595808
      1.99258712	     -0.05784740	     -0.00069155	     -0.19904271	     -0.06299660	      0.88289454	     -0.00073029	     -0.21708842	      0.00187400	     -0.00001855	     25.31743070
      1.99374804	     -0.05783752	     -0.00069369	     -0.19903258	     -0.06299443	      0.88289452	     -0.00072994	     -0.21708053	      0.00185919	     -0.00001886	     25.32610850
      1.99554380	     -0.05782400	     -0.00069807	     -0.19901865	     -0.06299111	      0.88289449	     -0.00072939	     -0.21706858	      0.00183575	     -0.00001877	     25.42925917
      1.99701828	     -0.05781460	     -0.00070061	     -0.19900893	     -0.06298842	      0.88289446	     -0.00072892	     -0.21705903	      0.00181622	     -0.00001825	     25.40158417
      1.99849276	     -0.05780702	     -0.00070504	     -0.19900099	     -0.06298576	      0.88289443	     -0.00072843	     -0.21704974	      0.00179618	     -0.00001751	     25.54097047
      1.99996725	     -0.05780127	     -0.00070703	     -0.19899493	     -0.06298312	      0.88289441	     -0.00072794	     -0.21704073	      0.00177605	     -0.00001656	     25.44198981
      2.00128520	     -0.05779786	     -0.00071139	     -0.19899119	     -0.06298080	      0.88289439	     -0.00072748	     -0.21703295	      0.00175754	     -0.00001577	     25.58606492
      2.00260315	     -0.05779644	     -0.00071357	     -0.19898947	     -0.06297849	      0.88289437	     -0.00072702	     -0.21702543	      0.00173902	     -0.00001501	     25.51572344
      2.00392111	     -0.05779751	     -0.00071723	     -0.19899022	     -0.06297621	      0.88289435	     -0.00072654	     -0.21701822	      0.00172016	     -0.00001449	     25.57900662
      2.00560075	     -0.05780284	     -0.00072036	     -0.19899516	     -0.06297334	      0.88289432	     -0.00072592	     -0.21700954	      0.00169604	     -0.00001420	     25.50092453
      2.00693847	     -0.05781085	     -0.00072487	     -0.19900282	     -0.06297109	      0.88289430	     -0.00072541	     -0.21700310	      0.00167649	     -0.00001449	     25.60697072
      2.00827619	     -0.05782217	     -0.00072743	     -0.19901384	     -0.06296886	      0.88289428	     -0.00072490	     -0.21699714	      0.00165705	     -0.00001527	     25.50961605
      2.00961391	     -0.05783687	     -0.00073133	     -0.19902820	     -0.06296665	      0.88289426	     -0.00072437	     -0.21699169	      0.00163742	     -0.00001681	     25.55108530
      2.01128135	     -0.05786026	     -0.00073440	     -0.19905121	     -0.06296394	      0.88289423	     -0.00072371	     -0.21698569	      0.00161317	     -0.00001993	     25.42146775
      2.01259810	     -0.05788296	     -0.00073871	     -0.19907358	     -0.06296183	      0.88289420	     -0.00072317	     -0.21698162	      0.00159395	     -0.00002360	     25.50892978
      2.01391486	     -0.05790915	     -0.00074098	     -0.19909948	     -0.06295975	      0.88289417	     -0.00072263	     -0.21697820	      0.00157512	     -0.00002839	     25.38508059
      2.01523161	     -0.05793844	     -0.00074442	     -0.19912846	     -0.06295768	      0.88289413	     -0.00072207	     -0.21697544	      0.00155644	     -0.00003451	     25.39884557
      2.01696930	     -0.05798097	     -0.00074723	     -0.19917063	     -0.06295500	      0.88289406	     -0.00072133	     -0.21697281	      0.00153250	     -0.00004463	     25.23941893
      2.01828002	     -0.05801569	     -0.00075101	     -0.19920505	     -0.06295300	      0.88289400	     -0.00072076	     -0.21697157	      0.00151474	     -0.00005395	     25.31400044
      2.01959073	     -0.05805233	     -0.00075277	     -0.19924144	     -0.06295103	      0.88289392	     -0.00072019	     -0.21697097	      0.00149763	     -0.00006463	     25.16525119
      2.02117510	     -0.05809947	     -0.00075647	     -0.19928825	     -0.06294867	      0.88289380	     -0.00071948	     -0.21697105	      0.00147744	     -0.00007951	     25.18380526
      2.02259570	     -0.05814363	     -0.00075778	     -0.19933217	     -0.06294659	      0.88289368	     -0.00071884	     -0.21697187	      0.00146020	     -0.00009453	     24.96284636
      2.02401630	     -0.05818977	     -0.00076144	     -0.19937802	     -0.06294452	      0.88289354	     -0.00071820	     -0.21697336	      0.00144342	     -0.00011118	     25.02170099
      2.02543690	     -0.05823775	     -0.00076265	     -0.19942578	     -0.06294249	      0.88289336	     -0.00071754	     -0.21697549	      0.00142757	     -0.00012919	     24.76695939
      2.02685750	     -0.05828796	     -0.00076645	     -0.19947572	     -0.06294047	      0.88289317	     -0.00071688	     -0.21697825	      0.00141216	     -0.00014857	     24.81988441
      2.02827810	     -0.05834056	     -0.00076770	     -0.19952811	     -0.06293847	      0.88289294	     -0.00071622	     -0.21698164	      0.00139771	     -0.00016905	     24.53648589
      2.02969869	     -0.05839585	     -0.00077169	     -0.19958314	     -0.06293650	      0.88289269	     -0.00071554	     -0.21698566	      0.00138373	     -0.00019068	     24.57932656
      2.03111929	     -0.05845284	     -0.00077292	     -0.19963995	     -0.06293454	      0.88289240	     -0.00071487	     -0.21699031	      0.00137079	     -0.00021318	     24.28138169
      2.03253989	     -0.05851187	     -0.00077696	     -0.19969873	     -0.06293260	      0.88289208	     -0.00071419	     -0.21699555	      0.00135838	     -0.00023658	     24.31963871
      2.03396049	     -0.05857273	     -0.00077821	     -0.19975942	     -0.06293068	      0.88289173	     -0.00071350	     -0.21700137	      0.00134708	     -0.00026059	     24.01215379
      2.03538109	     -0.05863590	     -0.00078239	     -0.19982237	     -0.06292877	      0.88289134	     -0.00071281	     -0.21700777	      0.00133635	     -0.00028522	     24.04402152
      2.03680169	     -0.05870070	     -0.00078379	     -0.19988702	     -0.06292688	      0.88289092	     -0.00071212	     -0.21701473	      0.00132679	     -0.00031015	     23.73573762
      2.03822229	     -0.05876735	     -0.00078806	     -0.19995346	     -0.06292500	      0.88289046	     -0.00071142	     -0.21702224	      0.00131783	     -0.00033535	     23.75687455
      2.03964288	     -0.05883549	     -0.00078951	     -0.20002146	     -0.06292314	      0.88288996	     -0.00071072	     -0.21703027	      0.00131005	     -0.00036048	     23.44646629
      2.04106348	     -0.05890511	     -0.00079360	     -0.20009090	     -0.06292128	      0.88288943	     -0.00071002	     -0.21703881	      0.00130288	     -0.00038552	     23.44852354
      2.04248408	     -0.05897542	     -0.00079488	     -0.20016111	     -0.06291944	      0.88288887	     -0.00070932	     -0.21704782	      0.00129690	     -0.00041015	     23.14609746
      2.04390468	     -0.05904646	     -0.00079866	     -0.20023200	     -0.06291760	      0.88288827	     -0.00070861	     -0.21705726	      0.00129157	     -0.00043436	     23.13536196
      2.04532528	     -0.05911786	     -0.00079982	     -0.20030333	     -0.06291577	      0.88288764	     -0.00070791	     -0.21706711	      0.00128743	     -0.00045779	     22.84514061
      2.04674588	     -0.05918942	     -0.00080328	     -0.20037476	     -0.06291394	      0.88288697	     -0.00070720	     -0.21707731	      0.00128394	     -0.00048043	     22.81950614
      2.04816648	     -0.05926066	     -0.00080419	     -0.20044595	     -0.06291212	      0.88288627	     -0.00070649	     -0.21708783	      0.00128160	     -0.00050198	     22.53701376
      2.04958707	     -0.05933231	     -0.00080717	     -0.20051752	     -0.06291030	      0.88288554	     -0.00070578	     -0.21709864	      0.00127990	     -0.00052246	     22.49140108
      2.05100767	     -0.05940411	     -0.00080794	     -0.20058929	     -0.06290848	      0.88288479	     -0.00070506	     -0.21710973	      0.00127932	     -0.00054162	     22.22202589
      2.05242827	     -0.05947598	     -0.00081063	     -0.20066110	     -0.06290666	      0.88288400	     -0.00070435	     -0.21712108	      0.00127943	     -0.00055947	     22.16464858
      2.05384887	     -0.05954749	     -0.00081136	     -0.20073260	     -0.06290484	      0.88288320	     -0.00070364	     -0.21713268	      0.00128063	     -0.00057580	     21.90785738
      2.05526947	     -0.05961859	     -0.00081370	     -0.20080368	     -0.06290302	      0.88288237	     -0.00070292	     -0.21714450	      0.00128255	     -0.00059062	     21.83623857
      2.05669007	     -0.05968912	     -0.00081437	     -0.20087423	     -0.06290120	      0.88288152	     -0.00070221	     -0.21715652	      0.00128553	     -0.00060380	     21.59346430
      2.05811067	     -0.05975933	     -0.00081649	     -0.20094443	     -0.06289937	      0.88288065	     -0.00070150	     -0.21716871	      0.00128926	     -0.00061535	     21.51116597
      2.05953126	     -0.05982884	     -0.00081725	     -0.20101398	     -0.06289754	      0.88287977	     -0.00070079	     -0.21718107	      0.00129402	     -0.00062516	     21.28368397
      2.06124275	     -0.05991193	     -0.00082008	     -0.20109708	     -0.06289532	      0.88287870	     -0.00069994	     -0.21719617	      0.00130071	     -0.00063471	     21.23182690
      2.06253211	     -0.05997382	     -0.00082001	     -0.20115904	     -0.06289363	      0.88287787	     -0.00069929	     -0.21720767	      0.00130680	     -0.00064014	     20.93859710
      2.06382146	     -0.06003514	     -0.00082174	     -0.20122040	     -0.06289195	      0.88287704	     -0.00069866	     -0.21721928	      0.00131338	     -0.00064419	     20.86056681
      2.06549787	     -0.06011370	     -0.00082243	     -0.20129905	     -0.06288974	      0.88287596	     -0.00069783	     -0.21723450	      0.00132313	     -0.00064729	     20.60523358
      2.06717427	     -0.06019073	     -0.00082525	     -0.20137615	     -0.06288751	      0.88287488	     -0.00069700	     -0.21724985	      0.00133376	     -0.00064814	     20.62242719
      2.06838592	     -0.06024507	     -0.00082449	     -0.20143060	     -0.06288589	      0.88287409	     -0.00069641	     -0.21726099	      0.00134243	     -0.00064729	     20.31176010
      2.06959757	     -0.06029842	     -0.00082559	     -0.20148404	     -0.06288426	      0.88287331	     -0.00069582	     -0.21727215	      0.00135144	     -0.00064535	     20.23136630
      2.07139868	     -0.06037546	     -0.00082594	     -0.20156123	     -0.06288181	      0.88287215	     -0.00069494	     -0.21728873	      0.00136596	     -0.00064037	     19.99728106
      2.07292672	     -0.06043907	     -0.00082730	     -0.20162497	     -0.06287971	      0.88287118	     -0.00069421	     -0.21730277	      0.00137903	     -0.00063433	     19.93358569
      2.07445476	     -0.06050119	     -0.00082645	     -0.20168727	     -0.06287759	      0.88287021	     -0.00069348	     -0.21731675	      0.00139310	     -0.00062662	     19.65859894
      2.07598280	     -0.06056207	     -0.00082815	     -0.20174827	     -0.06287545	      0.88286926	     -0.00069275	     -0.21733066	      0.00140761	     -0.00061742	     19.67677336
      2.07732187	     -0.06061417	     -0.00082687	     -0.20180056	     -0.06287356	      0.88286844	     -0.00069212	     -0.21734278	      0.00142124	     -0.00060805	     19.38933920
      2.07866094	     -0.06066587	     -0.00082773	     -0.20185241	     -0.06287165	      0.88286763	     -0.00069149	     -0.21735484	      0.00143514	     -0.00059767	     19.33856067
      2.08000001	     -0.06071656	     -0.00082723	     -0.20190328	     -0.06286972	      0.88286684	     -0.00069086	     -0.21736685	      0.00144971	     -0.00058627	     19.16362896
      2.08183702	     -0.06078422	     -0.00082776	     -0.20197116	     -0.06286703	      0.88286578	     -0.00069002	     -0.21738321	      0.00147035	     -0.00056926	     19.08372934
      2.08321791	     -0.06083348	     -0.00082622	     -0.20202065	     -0.06286499	      0.88286500	     -0.00068938	     -0.21739541	      0.00148671	     -0.00055552	     18.84105791
      2.08459881	     -0.06088113	     -0.00082641	     -0.20206849	     -0.06286293	      0.88286424	     -0.00068876	     -0.21740750	      0.00150340	     -0.00054117	     18.79957469
      2.08597970	     -0.06092667	     -0.00082515	     -0.20211426	     -0.06286084	      0.88286351	     -0.00068814	     -0.21741944	      0.00152083	     -0.00052621	     18.63210310
      2.08777230	     -0.06098334	     -0.00082501	     -0.20217121	     -0.06285809	      0.88286258	     -0.00068734	     -0.21743468	      0.00154408	     -0.00050615	     18.58903171
      2.08913028	     -0.06102386	     -0.00082284	     -0.20221198	     -0.06285598	      0.88286191	     -0.00068674	     -0.21744601	      0.00156250	     -0.00049045	     18.35945281
      2.09048826	     -0.06106218	     -0.00082229	     -0.20225053	     -0.06285385	      0.88286125	     -0.00068615	     -0.21745711	      0.00158117	     -0.00047451	     18.32661386
      2.09214157	     -0.06110491	     -0.00081972	     -0.20229360	     -0.06285122	      0.88286048	     -0.00068545	     -0.21747024	      0.00160474	     -0.00045464	     18.12774525
      2.09379488	     -0.06114389	     -0.00081960	     -0.20233285	     -0.06284854	      0.88285975	     -0.00068475	     -0.21748289	      0.00162862	     -0.00043454	     18.19692558
      2.09503588	     -0.06117034	     -0.00081667	     -0.20235958	     -0.06284651	      0.88285922	     -0.00068423	     -0.21749203	      0.00164729	     -0.00041916	     17.94946216
      2.09627687	     -0.06119443	     -0.00081575	     -0.20238391	     -0.06284445	      0.88285871	     -0.00068373	     -0.21750084	      0.00166598	     -0.00040372	     17.91687380
      2.09806756	     -0.06122514	     -0.00081335	     -0.20241498	     -0.06284145	      0.88285800	     -0.00068301	     -0.21751291	      0.00169357	     -0.00038109	     17.76772598
      2.09961178	     -0.06124774	     -0.00081273	     -0.20243786	     -0.06283881	      0.88285743	     -0.00068240	     -0.21752266	      0.00171751	     -0.00036125	     17.76605881
      2.10115600	     -0.06126688	     -0.00081023	     -0.20245734	     -0.06283614	      0.88285689	     -0.00068180	     -0.21753177	      0.00174193	     -0.00034093	     17.57532584
      2.10270021	     -0.06128320	     -0.00081053	     -0.20247393	     -0.06283343	      0.88285638	     -0.00068122	     -0.21754023	      0.00176608	     -0.00032036	     17.64531240
      2.10405185	     -0.06129503	     -0.00080809	     -0.20248606	     -0.06283103	      0.88285596	     -0.00068072	     -0.21754709	      0.00178770	     -0.00030190	     17.44398208
      2.10540350	     -0.06130453	     -0.00080782	     -0.20249580	     -0.06282860	      0.88285556	     -0.00068023	     -0.21755344	      0.00180902	     -0.00028332	     17.45318452
      2.10675514	     -0.06131147	     -0.00080630	     -0.20250301	     -0.06282614	      0.88285519	     -0.00067975	     -0.21755926	      0.00183054	     -0.00026444	     17.35570382
      2.10861729	     -0.06131668	     -0.00080548	     -0.20250858	     -0.06282270	      0.88285472	     -0.00067910	     -0.21756640	      0.00185992	     -0.00023823	     17.36559335
      2.11000970	     -0.06131727	     -0.00080313	     -0.20250946	     -0.06282010	      0.88285441	     -0.00067864	     -0.21757104	      0.00188213	     -0.00021830	     17.21220490
      2.11140210	     -0.06131487	     -0.00080250	     -0.20250733	     -0.06281746	      0.88285412	     -0.00067818	     -0.21757508	      0.00190391	     -0.00019843	     17.23958784
      2.11279451	     -0.06130970	     -0.00080052	     -0.20250245	     -0.06281480	      0.88285385	     -0.00067773	     -0.21757850	      0.00192581	     -0.00017835	     17.15147748
      2.11459805	     -0.06129880	     -0.00079923	     -0.20249189	     -0.06281130	      0.88285356	     -0.00067717	     -0.21758200	      0.00195361	     -0.00015245	     17.20620468
      2.11596836	     -0.06128763	     -0.00079639	     -0.20248102	     -0.06280861	      0.88285336	     -0.00067675	     -0.21758395	      0.00197493	     -0.00013247	     17.05744138
      2.11733866	     -0.06127360	     -0.00079526	     -0.20246725	     -0.06280589	      0.88285319	     -0.00067635	     -0.21758528	      0.00199559	     -0.00011264	     17.10102446
      2.11899536	     -0.06125374	     -0.00079225	     -0.20244774	     -0.06280256	      0.88285303	     -0.00067587	     -0.21758609	      0.00202060	     -0.00008839	     16.99375127
      2.12047940	     -0.06123270	     -0.00079124	     -0.20242697	     -0.06279955	      0.88285291	     -0.00067546	     -0.21758608	      0.00204222	     -0.00006682	     17.08650752
      2.12196345	     -0.06120938	     -0.00078806	     -0.20240397	     -0.06279650	      0.88285283	     -0.00067506	     -0.21758538	      0.00206403	     -0.00004488	     16.94598515
      2.12344749	     -0.06118252	     -0.00078694	     -0.20237736	     -0.06279342	      0.88285278	     -0.00067467	     -0.21758399	      0.00208485	     -0.00002317	     17.05465240
      2.12493153	     -0.06115342	     -0.00078349	     -0.20234858	     -0.06279031	      0.88285276	     -0.00067429	     -0.21758193	      0.00210580	     -0.00000114	     16.91843969
      2.12641557	     -0.06112082	     -0.00078231	     -0.20231623	     -0.06278717	      0.88285277	     -0.00067393	     -0.21757918	      0.00212565	      0.00002063	     17.03700337
      2.12789961	     -0.06108656	     -0.00077875	     -0.20228228	     -0.06278400	      0.88285282	     -0.00067358	     -0.21757577	      0.00214556	      0.00004267	     16.90242468
      2.12938365	     -0.06104915	     -0.00077769	     -0.20224511	     -0.06278080	      0.88285290	     -0.00067324	     -0.21757170	      0.00216426	      0.00006434	     17.03421109
      2.13086770	     -0.06101058	     -0.00077411	     -0.20220683	     -0.06277758	      0.88285301	     -0.00067291	     -0.21756701	      0.00218296	      0.00008619	     16.89924661
      2.13235174	     -0.06096895	     -0.00077322	     -0.20216542	     -0.06277432	      0.88285316	     -0.00067260	     -0.21756170	      0.00220039	      0.00010754	     17.04622903
      2.13383578	     -0.06092641	     -0.00076958	     -0.20212316	     -0.06277105	      0.88285333	     -0.00067229	     -0.21755580	      0.00221781	      0.00012894	     16.90915392
      2.13531982	     -0.06088065	     -0.00076894	     -0.20207760	     -0.06276774	      0.88285354	     -0.00067200	     -0.21754931	      0.00223384	      0.00014970	     17.07444258
      2.13680386	     -0.06083435	     -0.00076547	     -0.20203155	     -0.06276442	      0.88285378	     -0.00067172	     -0.21754226	      0.00224983	      0.00017044	     16.93410685
      2.13828790	     -0.06078487	     -0.00076524	     -0.20198225	     -0.06276107	      0.88285404	     -0.00067145	     -0.21753466	      0.00226430	      0.00019048	     17.11651907
      2.13961756	     -0.06074030	     -0.00076228	     -0.20193789	     -0.06275805	      0.88285431	     -0.00067122	     -0.21752740	      0.00227718	      0.00020835	     17.00476322
      2.14094721	     -0.06069337	     -0.00076112	     -0.20189112	     -0.06275501	      0.88285460	     -0.00067100	     -0.21751974	      0.00228899	      0.00022562	     17.09153925
      2.14256121	     -0.06063538	     -0.00075825	     -0.20183335	     -0.06275131	      0.88285498	     -0.00067074	     -0.21750989	      0.00230277	      0.00024614	     17.06490434
      2.14417520	     -0.06057481	     -0.00075713	     -0.20177295	     -0.06274758	      0.88285539	     -0.00067049	     -0.21749948	      0.00231513	      0.00026575	     17.22426752
      2.14551811	     -0.06052385	     -0.00075417	     -0.20172218	     -0.06274446	      0.88285576	     -0.00067030	     -0.21749038	      0.00232510	      0.00028173	     17.13630376
      2.14686102	     -0.06047087	     -0.00075295	     -0.20166933	     -0.06274133	      0.88285615	     -0.00067012	     -0.21748089	      0.00233391	      0.00029694	     17.23838841
      2.14848537	     -0.06040600	     -0.00075025	     -0.20160463	     -0.06273753	      0.88285664	     -0.00066990	     -0.21746889	      0.00234389	      0.00031475	     17.22373449
      2.15010973	     -0.06033847	     -0.00074941	     -0.20153723	     -0.06273372	      0.88285717	     -0.00066970	     -0.21745635	      0.00235231	      0.00033150	     17.41936935
      2.15139840	     -0.06028468	     -0.00074662	     -0.20148358	     -0.06273068	      0.88285760	     -0.00066955	     -0.21744601	      0.00235870	      0.00034446	     17.33319931
      2.15268707	     -0.06022894	     -0.00074538	     -0.20142793	     -0.06272764	      0.88285806	     -0.00066940	     -0.21743534	      0.00236397	      0.00035665	     17.43448545
      2.15437512	     -0.06015530	     -0.00074261	     -0.20135443	     -0.06272365	      0.88285867	     -0.00066922	     -0.21742086	      0.00237004	      0.00037188	     17.45442366
      2.15606316	     -0.06007910	     -0.00074159	     -0.20127831	     -0.06271964	      0.88285931	     -0.00066905	     -0.21740584	      0.00237444	      0.00038589	     17.67291129
      2.15729915	     -0.06002344	     -0.00073874	     -0.20122275	     -0.06271670	      0.88285979	     -0.00066893	     -0.21739449	      0.00237734	      0.00039579	     17.59570859
      2.15853514	     -0.05996620	     -0.00073746	     -0.20116557	     -0.06271376	      0.88286029	     -0.00066882	     -0.21738286	      0.00237918	      0.00040496	     17.69494745
      2.16030953	     -0.05988341	     -0.00073471	     -0.20108286	     -0.06270954	      0.88286102	     -0.00066867	     -0.21736568	      0.00238078	      0.00041732	     17.75228724
      2.16181198	     -0.05981178	     -0.00073344	     -0.20101127	     -0.06270596	      0.88286165	     -0.00066855	     -0.21735071	      0.00238076	      0.00042682	     17.90530727
      2.16331443	     -0.05974053	     -0.00073066	     -0.20094008	     -0.06270239	      0.88286230	     -0.00066843	     -0.21733535	      0.00238004	      0.00043569	     17.90993159
      2.16481688	     -0.05966795	     -0.00072988	     -0.20086750	     -0.06269881	      0.88286296	     -0.00066832	     -0.21731965	      0.00237786	      0.00044352	     18.11081165
      2.16631933	     -0.05959693	     -0.00072673	     -0.20079652	     -0.06269524	      0.88286363	     -0.00066822	     -0.21730364	      0.00237517	      0.00045075	     18.08069988
      2.16763354	     -0.05953359	     -0.00072634	     -0.20073316	     -0.06269212	      0.88286423	     -0.00066814	     -0.21728941	      0.00237144	      0.00045609	     18.27209896
      2.16894776	     -0.05947173	     -0.00072421	     -0.20067130	     -0.06268901	      0.88286483	     -0.00066805	     -0.21727500	      0.00236730	      0.00046087	     18.30751897
      2.17054120	     -0.05939679	     -0.00072290	     -0.20059634	     -0.06268524	      0.88286557	     -0.00066796	     -0.21725731	      0.00236097	      0.00046553	     18.48272513
      2.17213464	     -0.05932379	     -0.00071976	     -0.20052333	     -0.06268149	      0.88286632	     -0.00066787	     -0.21723942	      0.00235391	      0.00046924	     18.51035532
      2.17343997	     -0.05926341	     -0.00071913	     -0.20046289	     -0.06267842	      0.88286693	     -0.00066779	     -0.21722466	      0.00234693	      0.00047122	     18.70825246
      2.17474531	     -0.05920461	     -0.00071680	     -0.20040407	     -0.06267536	      0.88286755	     -0.00066772	     -0.21720980	      0.00233961	      0.00047253	     18.76256155
      2.17636316	     -0.05913199	     -0.00071513	     -0.20033138	     -0.06267158	      0.88286831	     -0.00066764	     -0.21719130	      0.00232938	      0.00047287	     18.95618684
      2.17798102	     -0.05906165	     -0.00071159	     -0.20026100	     -0.06266782	      0.88286908	     -0.00066755	     -0.21717274	      0.00231856	      0.00047207	     18.99201840
      2.17923184	     -0.05900698	     -0.00071093	     -0.20020626	     -0.06266493	      0.88286966	     -0.00066749	     -0.21715837	      0.00230919	      0.00047037	     19.19910122
      2.18048266	     -0.05895408	     -0.00070865	     -0.20015330	     -0.06266205	      0.88287025	     -0.00066742	     -0.21714400	      0.00229965	      0.00046801	     19.26941891
      2.18216969	     -0.05888350	     -0.00070665	     -0.20008261	     -0.06265818	      0.88287104	     -0.00066733	     -0.21712464	      0.00228590	      0.00046349	     19.47175361
      2.18385672	     -0.05881535	     -0.00070285	     -0.20001440	     -0.06265433	      0.88287181	     -0.00066724	     -0.21710533	      0.00227177	      0.00045770	     19.52256046
      2.18505016	     -0.05876696	     -0.00070232	     -0.19996590	     -0.06265163	      0.88287236	     -0.00066718	     -0.21709173	      0.00226102	      0.00045261	     19.73605127
      2.18624359	     -0.05872014	     -0.00070024	     -0.19991902	     -0.06264894	      0.88287289	     -0.00066711	     -0.21707818	      0.00225023	      0.00044695	     19.81797231
      2.18803354	     -0.05865097	     -0.00069806	     -0.19984971	     -0.06264492	      0.88287369	     -0.00066701	     -0.21705796	      0.00223340	      0.00043719	     20.02922232
      2.18952419	     -0.05859520	     -0.00069530	     -0.19979384	     -0.06264160	      0.88287433	     -0.00066692	     -0.21704124	      0.00221912	      0.00042805	     20.11101828
      2.19101484	     -0.05854001	     -0.00069421	     -0.19973851	     -0.06263831	      0.88287496	     -0.00066683	     -0.21702463	      0.00220422	      0.00041789	     20.34613886
      2.19250549	     -0.05848697	     -0.00069105	     -0.19968537	     -0.06263503	      0.88287558	     -0.00066674	     -0.21700816	      0.00218928	      0.00040703	     20.38299752
      2.19384404	     -0.05843940	     -0.00069043	     -0.19963765	     -0.06263211	      0.88287611	     -0.00066665	     -0.21699349	      0.00217527	      0.00039649	     20.61755622
      2.19518260	     -0.05839369	     -0.00068794	     -0.19959184	     -0.06262921	      0.88287664	     -0.00066656	     -0.21697893	      0.00216131	      0.00038549	     20.67524923
      2.19652115	     -0.05834866	     -0.00068679	     -0.19954667	     -0.06262633	      0.88287715	     -0.00066647	     -0.21696451	      0.00214696	      0.00037390	     20.85168952
      2.19820671	     -0.05829427	     -0.00068385	     -0.19949213	     -0.06262272	      0.88287776	     -0.00066634	     -0.21694653	      0.00212881	      0.00035876	     20.94854090
      2.19955881	     -0.05825144	     -0.00068322	     -0.19944914	     -0.06261985	      0.88287824	     -0.00066624	     -0.21693227	      0.00211382	      0.00034611	     21.16735894
      2.20091092	     -0.05821032	     -0.00068088	     -0.19940789	     -0.06261701	      0.88287870	     -0.00066613	     -0.21691816	      0.00209889	      0.00033324	     21.22917301
      2.20226303	     -0.05816983	     -0.00067985	     -0.19936725	     -0.06261418	      0.88287914	     -0.00066602	     -0.21690420	      0.00208361	      0.00032005	     21.40373780
      2.20394158	     -0.05812131	     -0.00067705	     -0.19931857	     -0.06261070	      0.88287966	     -0.00066587	     -0.21688706	      0.00206462	      0.00030350	     21.49026501
      2.20526767	     -0.05808361	     -0.00067664	     -0.19928069	     -0.06260797	      0.88288006	     -0.00066575	     -0.21687368	      0.00204920	      0.00029019	     21.70082624
      2.20659376	     -0.05804732	     -0.00067450	     -0.19924426	     -0.06260526	      0.88288043	     -0.00066562	     -0.21686044	      0.00203384	      0.00027688	     21.76104794
      2.20791985	     -0.05801175	     -0.00067355	     -0.19920852	     -0.06260258	      0.88288079	     -0.00066549	     -0.21684733	      0.00201819	      0.00026347	     21.91861131
      2.20966844	     -0.05796644	     -0.00067071	     -0.19916302	     -0.06259906	      0.88288124	     -0.00066530	     -0.21683027	      0.00199748	      0.00024583	     22.01133879
      2.21098021	     -0.05793369	     -0.00067028	     -0.19913009	     -0.06259646	      0.88288155	     -0.00066515	     -0.21681764	      0.00198159	      0.00023258	     22.20881785
      2.21229198	     -0.05790230	     -0.00066817	     -0.19909855	     -0.06259387	      0.88288185	     -0.00066500	     -0.21680516	      0.00196577	      0.00021950	     22.26690796
      2.21388704	     -0.05786531	     -0.00066734	     -0.19906133	     -0.06259075	      0.88288219	     -0.00066480	     -0.21679020	      0.00194618	      0.00020368	     22.47084515
      2.21530741	     -0.05783396	     -0.00066495	     -0.19902981	     -0.06258799	      0.88288247	     -0.00066462	     -0.21677707	      0.00192876	      0.00018988	     22.49939971
      2.21672778	     -0.05780350	     -0.00066483	     -0.19899914	     -0.06258527	      0.88288273	     -0.00066442	     -0.21676413	      0.00191097	      0.00017621	     22.70993300
      2.21814816	     -0.05777440	     -0.00066246	     -0.19896987	     -0.06258257	      0.88288297	     -0.00066422	     -0.21675138	      0.00189329	      0.00016291	     22.72686718
      2.21956853	     -0.05774608	     -0.00066255	     -0.19894132	     -0.06257989	      0.88288319	     -0.00066401	     -0.21673883	      0.00187524	      0.00014979	     22.94397868
      2.22098890	     -0.05771902	     -0.00066017	     -0.19891409	     -0.06257724	      0.88288339	     -0.00066378	     -0.21672647	      0.00185735	      0.00013708	     22.94762749
      2.22240927	     -0.05769267	     -0.00066052	     -0.19888749	     -0.06257461	      0.88288358	     -0.00066355	     -0.21671430	      0.00183906	      0.00012459	     23.17372687
      2.22382964	     -0.05766755	     -0.00065812	     -0.19886220	     -0.06257201	      0.88288375	     -0.00066331	     -0.21670231	      0.00182097	      0.00011255	     23.16160532
      2.22525001	     -0.05764322	     -0.00065880	     -0.19883761	     -0.06256944	      0.88288390	     -0.00066306	     -0.21669052	      0.00180247	      0.00010074	     23.40063896
      2.22667038	     -0.05762002	     -0.00065636	     -0.19881423	     -0.06256689	      0.88288403	     -0.00066280	     -0.21667892	      0.00178419	      0.00008938	     23.37022833
      2.22809076	     -0.05759758	     -0.00065738	     -0.19879153	     -0.06256437	      0.88288415	     -0.00066253	     -0.21666751	      0.00176546	      0.00007823	     23.62519406
      2.22951113	     -0.05757629	     -0.00065485	     -0.19877005	     -0.06256188	      0.88288425	     -0.00066224	     -0.21665629	      0.00174701	      0.00006751	     23.57139295
      2.23077237	     -0.05755802	     -0.00065574	     -0.19875154	     -0.06255969	      0.88288433	     -0.00066198	     -0.21664648	      0.00173026	      0.00005815	     23.77437055
      2.23203360	     -0.05754048	     -0.00065468	     -0.19873380	     -0.06255751	      0.88288440	     -0.00066171	     -0.21663684	      0.00171366	      0.00004910	     23.80129547
      2.23359089	     -0.05751962	     -0.00065498	     -0.19871266	     -0.06255486	      0.88288447	     -0.00066137	     -0.21662513	      0.00169296	      0.00003825	     23.96640100
      2.23514818	     -0.05749973	     -0.00065340	     -0.19869253	     -0.06255224	      0.88288452	     -0.00066101	     -0.21661364	      0.00167240	      0.00002784	     23.96765249
      2.23642645	     -0.05748410	     -0.00065449	     -0.19867664	     -0.06255011	      0.88288455	     -0.00066071	     -0.21660438	      0.00165530	      0.00001949	     24.15673547
      2.23770471	     -0.05746912	     -0.00065364	     -0.19866145	     -0.06254801	      0.88288457	     -0.00066040	     -0.21659527	      0.00163840	      0.00001143	     24.17657154
      2.23927204	     -0.05745155	     -0.00065424	     -0.19864360	     -0.06254546	      0.88288458	     -0.00066000	     -0.21658429	      0.00161753	      0.00000179	     24.34152764
      2.24083938	     -0.05743494	     -0.00065268	     -0.19862674	     -0.06254294	      0.88288458	     -0.00065959	     -0.21657354	      0.00159692	     -0.00000745	     24.31670443
      2.24206636	     -0.05742259	     -0.00065395	     -0.19861413	     -0.06254099	      0.88288456	     -0.00065926	     -0.21656527	      0.00158055	     -0.00001454	     24.49839608
      2.24329334	     -0.05741118	     -0.00065338	     -0.19860251	     -0.06253906	      0.88288454	     -0.00065893	     -0.21655715	      0.00156437	     -0.00002136	     24.51551146
      2.24492740	     -0.05739759	     -0.00065411	     -0.19858861	     -0.06253652	      0.88288450	     -0.00065846	     -0.21654657	      0.00154269	     -0.00003022	     24.65707682
      2.24656147	     -0.05738600	     -0.00065295	     -0.19857673	     -0.06253402	      0.88288444	     -0.00065798	     -0.21653629	      0.00152118	     -0.00003874	     24.62099135
      2.24774272	     -0.05737892	     -0.00065477	     -0.19856940	     -0.06253223	      0.88288439	     -0.00065762	     -0.21652906	      0.00150537	     -0.00004484	     24.79379010
      2.24892398	     -0.05737281	     -0.00065479	     -0.19856306	     -0.06253046	      0.88288434	     -0.00065726	     -0.21652201	      0.00148972	     -0.00005080	     24.81238073
      2.25064521	     -0.05736564	     -0.00065604	     -0.19855554	     -0.06252792	      0.88288424	     -0.00065671	     -0.21651206	      0.00146675	     -0.00005942	     24.94162224
      2.25210158	     -0.05736150	     -0.00065600	     -0.19855113	     -0.06252579	      0.88288415	     -0.00065624	     -0.21650397	      0.00144740	     -0.00006667	     24.93123418
      2.25355796	     -0.05736010	     -0.00065795	     -0.19854941	     -0.06252370	      0.88288405	     -0.00065575	     -0.21649621	      0.00142783	     -0.00007404	     25.09390773
      2.25501433	     -0.05736267	     -0.00065761	     -0.19855171	     -0.06252164	      0.88288393	     -0.00065525	     -0.21648887	      0.00140851	     -0.00008154	     25.02000228
      2.25647070	     -0.05736928	     -0.00066059	     -0.19855798	     -0.06251960	      0.88288381	     -0.00065474	     -0.21648203	      0.00138896	     -0.00008949	     25.25142517
      2.25771057	     -0.05737763	     -0.00066019	     -0.19856610	     -0.06251789	      0.88288369	     -0.00065429	     -0.21647664	      0.00137272	     -0.00009655	     25.14727655
      2.25895043	     -0.05738838	     -0.00066191	     -0.19857657	     -0.06251619	      0.88288357	     -0.00065383	     -0.21647167	      0.00135642	     -0.00010410	     25.25497359
      2.26053167	     -0.05740525	     -0.00066257	     -0.19859314	     -0.06251407	      0.88288340	     -0.00065324	     -0.21646597	      0.00133598	     -0.00011439	     25.25280116
      2.26211290	     -0.05742619	     -0.00066510	     -0.19861374	     -0.06251197	      0.88288321	     -0.00065262	     -0.21646101	      0.00131561	     -0.00012566	     25.44604897
      2.26335788	     -0.05744571	     -0.00066460	     -0.19863304	     -0.06251034	      0.88288305	     -0.00065213	     -0.21645765	      0.00130001	     -0.00013523	     25.33615170
      2.26460286	     -0.05746803	     -0.00066595	     -0.19865511	     -0.06250873	      0.88288287	     -0.00065163	     -0.21645481	      0.00128445	     -0.00014563	     25.42950124
      2.26621080	     -0.05750032	     -0.00066611	     -0.19868711	     -0.06250668	      0.88288263	     -0.00065097	     -0.21645192	      0.00126493	     -0.00016032	     25.40506651
      2.26781875	     -0.05753572	     -0.00066827	     -0.19872219	     -0.06250466	      0.88288235	     -0.00065029	     -0.21644993	      0.00124582	     -0.00017660	     25.62695924
      2.26901266	     -0.05756324	     -0.00066723	     -0.19874954	     -0.06250318	      0.88288214	     -0.00064977	     -0.21644899	      0.00123234	     -0.00018960	     25.48269137
      2.27020657	     -0.05759167	     -0.00066797	     -0.19877776	     -0.06250172	      0.88288190	     -0.00064925	     -0.21644850	      0.00121910	     -0.00020347	     25.55878176
      2.27190012	     -0.05763394	     -0.00066776	     -0.19881978	     -0.06249967	      0.88288154	     -0.00064850	     -0.21644851	      0.00120122	     -0.00022445	     25.52828727
      2.27335695	     -0.05767247	     -0.00066890	     -0.19885806	     -0.06249793	      0.88288120	     -0.00064784	     -0.21644918	      0.00118650	     -0.00024376	     25.64869420
      2.27481378	     -0.05771305	     -0.00066816	     -0.19889845	     -0.06249621	      0.88288083	     -0.00064717	     -0.21645045	      0.00117275	     -0.00026406	     25.53050974
      2.27627061	     -0.05775620	     -0.00067007	     -0.19894135	     -0.06249452	      0.88288043	     -0.00064648	     -0.21645231	      0.00115955	     -0.00028544	     25.70199147
      2.27772744	     -0.05780154	     -0.00066889	     -0.19898652	     -0.06249284	      0.88288000	     -0.00064579	     -0.21645476	      0.00114753	     -0.00030766	     25.48654426
      2.27898042	     -0.05784253	     -0.00067097	     -0.19902731	     -0.06249140	      0.88287960	     -0.00064519	     -0.21645735	      0.00113764	     -0.00032756	     25.64088816
      2.28023340	     -0.05788488	     -0.00067106	     -0.19906951	     -0.06248998	      0.88287918	     -0.00064458	     -0.21646036	      0.00112871	     -0.00034799	     25.54518018
      2.28181099	     -0.05793992	     -0.00067296	     -0.19912433	     -0.06248821	      0.88287861	     -0.00064380	     -0.21646475	      0.00111841	     -0.00037443	     25.60891552
      2.28338858	     -0.05799684	     -0.00067322	     -0.19918108	     -0.06248645	      0.88287799	     -0.00064301	     -0.21646977	      0.00110953	     -0.00040134	     25.42710636
      2.28465774	     -0.05804413	     -0.00067600	     -0.19922818	     -0.06248505	      0.88287747	     -0.00064237	     -0.21647424	      0.00110303	     -0.00042329	     25.55063721
      2.28592690	     -0.05809269	     -0.00067697	     -0.19927660	     -0.06248365	      0.88287692	     -0.00064173	     -0.21647910	      0.00109753	     -0.00044525	     25.43348219
      2.28752234	     -0.05815551	     -0.00067986	     -0.19933923	     -0.06248191	      0.88287619	     -0.00064091	     -0.21648573	      0.00109158	     -0.00047283	     25.46581588
      2.28911777	     -0.05821984	     -0.00068064	     -0.19940342	     -0.06248017	      0.88287541	     -0.00064008	     -0.21649292	      0.00108710	     -0.00050004	     25.23852922
      2.29034519	     -0.05827058	     -0.00068382	     -0.19945401	     -0.06247884	      0.88287478	     -0.00063944	     -0.21649881	      0.00108424	     -0.00052071	     25.33672785
      2.29157260	     -0.05832253	     -0.00068508	     -0.19950586	     -0.06247751	      0.88287413	     -0.00063879	     -0.21650502	      0.00108231	     -0.00054096	     25.20978452
      2.29323801	     -0.05839547	     -0.00068817	     -0.19957865	     -0.06247571	      0.88287321	     -0.00063790	     -0.21651396	      0.00108075	     -0.00056780	     25.18586082
      2.29490341	     -0.05847067	     -0.00068934	     -0.19965375	     -0.06247391	      0.88287224	     -0.00063701	     -0.21652349	      0.00108081	     -0.00059367	     24.93426194
      2.29609152	     -0.05852549	     -0.00069280	     -0.19970846	     -0.06247262	      0.88287153	     -0.00063636	     -0.21653066	      0.00108145	     -0.00061155	     25.01416442
      2.29727963	     -0.05858076	     -0.00069436	     -0.19976365	     -0.06247134	      0.88287079	     -0.00063572	     -0.21653811	      0.00108299	     -0.00062876	     24.89026865
      2.29903751	     -0.05866322	     -0.00069772	     -0.19984601	     -0.06246943	      0.88286966	     -0.00063475	     -0.21654961	      0.00108644	     -0.00065301	     24.82887302
      2.30052122	     -0.05873319	     -0.00069933	     -0.19991593	     -0.06246782	      0.88286868	     -0.00063393	     -0.21655974	      0.00109066	     -0.00067218	     24.63378805
      2.30200493	     -0.05880337	     -0.00070289	     -0.19998604	     -0.06246619	      0.88286767	     -0.00063311	     -0.21657022	      0.00109574	     -0.00069016	     24.65906550
      2.30348864	     -0.05887324	     -0.00070393	     -0.20005590	     -0.06246456	      0.88286663	     -0.00063227	     -0.21658101	      0.00110214	     -0.00070671	     24.38803406
      2.30482112	     -0.05893595	     -0.00070749	     -0.20011855	     -0.06246309	      0.88286568	     -0.00063153	     -0.21659093	      0.00110847	     -0.00072042	     24.43739462
      2.30615360	     -0.05899810	     -0.00070881	     -0.20018071	     -0.06246161	      0.88286471	     -0.00063077	     -0.21660106	      0.00111584	     -0.00073286	     24.22933419
      2.30748607	     -0.05905990	     -0.00071156	     -0.20024250	     -0.06246012	      0.88286373	     -0.00063002	     -0.21661136	      0.00112384	     -0.00074410	     24.18587640
      2.30918913	     -0.05913829	     -0.00071347	     -0.20032092	     -0.06245819	      0.88286245	     -0.00062905	     -0.21662477	      0.00113530	     -0.00075654	     23.94394447
      2.31055187	     -0.05920069	     -0.00071687	     -0.20038331	     -0.06245664	      0.88286141	     -0.00062827	     -0.21663566	      0.00114512	     -0.00076501	     23.95889557
      2.31191461	     -0.05926255	     -0.00071829	     -0.20044521	     -0.06245507	      0.88286037	     -0.00062749	     -0.21664669	      0.00115586	     -0.00077205	     23.73449785
      2.31327735	     -0.05932395	     -0.00072119	     -0.20050663	     -0.06245349	      0.88285931	     -0.00062671	     -0.21665785	      0.00116714	     -0.00077772	     23.68300934
      2.31495793	     -0.05939891	     -0.00072310	     -0.20058166	     -0.06245152	      0.88285800	     -0.00062574	     -0.21667177	      0.00118218	     -0.00078270	     23.41267465
      2.31630562	     -0.05945860	     -0.00072668	     -0.20064137	     -0.06244991	      0.88285694	     -0.00062496	     -0.21668304	      0.00119476	     -0.00078517	     23.42598934
      2.31765330	     -0.05951769	     -0.00072832	     -0.20070054	     -0.06244829	      0.88285588	     -0.00062419	     -0.21669441	      0.00120820	     -0.00078620	     23.19444680
      2.31900099	     -0.05957637	     -0.00073128	     -0.20075928	     -0.06244666	      0.88285482	     -0.00062341	     -0.21670586	      0.00122210	     -0.00078589	     23.12232683
      2.32074301	     -0.05965178	     -0.00073353	     -0.20083480	     -0.06244451	      0.88285346	     -0.00062241	     -0.21672079	      0.00124114	     -0.00078351	     22.83824440
      2.32208707	     -0.05970958	     -0.00073714	     -0.20089265	     -0.06244283	      0.88285240	     -0.00062163	     -0.21673239	      0.00125630	     -0.00078031	     22.83644425
      2.32343113	     -0.05976635	     -0.00073879	     -0.20094953	     -0.06244113	      0.88285136	     -0.00062086	     -0.21674406	      0.00127229	     -0.00077589	     22.60777375
      2.32477518	     -0.05982219	     -0.00074164	     -0.20100545	     -0.06243941	      0.88285032	     -0.00062008	     -0.21675577	      0.00128873	     -0.00077040	     22.52830944
      2.32656415	     -0.05989508	     -0.00074384	     -0.20107852	     -0.06243709	      0.88284895	     -0.00061906	     -0.21677138	      0.00131169	     -0.00076146	     22.24493524
      2.32790059	     -0.05994853	     -0.00074724	     -0.20113205	     -0.06243532	      0.88284794	     -0.00061829	     -0.21678304	      0.00132929	     -0.00075373	     22.23933876
      2.32923703	     -0.06000116	     -0.00074870	     -0.20118482	     -0.06243353	      0.88284693	     -0.00061752	     -0.21679470	      0.00134763	     -0.00074510	     22.01599200
      2.33086575	     -0.06006417	     -0.00075205	     -0.20124798	     -0.06243132	      0.88284573	     -0.00061659	     -0.21680888	      0.00137050	     -0.00073361	     21.94742461
      2.33232403	     -0.06011888	     -0.00075304	     -0.20130288	     -0.06242931	      0.88284467	     -0.00061576	     -0.21682152	      0.00139185	     -0.00072243	     21.66807703
      2.33378231	     -0.06017213	     -0.00075635	     -0.20135627	     -0.06242726	      0.88284362	     -0.00061494	     -0.21683409	      0.00141352	     -0.00071059	     21.66341532
      2.33524059	     -0.06022355	     -0.00075707	     -0.20140790	     -0.06242518	      0.88284260	     -0.00061411	     -0.21684656	      0.00143605	     -0.00069802	     21.37068612
      2.33669887	     -0.06027360	     -0.00076034	     -0.20145810	     -0.06242307	      0.88284159	     -0.00061329	     -0.21685888	      0.00145881	     -0.00068493	     21.38060119
      2.33815715	     -0.06032192	     -0.00076075	     -0.20150665	     -0.06242093	      0.88284060	     -0.00061248	     -0.21687105	      0.00148237	     -0.00067121	     21.07877887
      2.33961543	     -0.06036869	     -0.00076407	     -0.20155359	     -0.06241875	      0.88283963	     -0.00061167	     -0.21688304	      0.00150607	     -0.00065708	     21.10279947
      2.34107371	     -0.06041308	     -0.00076436	     -0.20159822	     -0.06241654	      0.88283868	     -0.00061086	     -0.21689482	      0.00153055	     -0.00064242	     20.80067377
      2.34253199	     -0.06045494	     -0.00076773	     -0.20164025	     -0.06241429	      0.88283776	     -0.00061007	     -0.21690633	      0.00155506	     -0.00062742	     20.83915289
      2.34399027	     -0.06049330	     -0.00076787	     -0.20167886	     -0.06241200	      0.88283685	     -0.00060927	     -0.21691753	      0.00158028	     -0.00061187	     20.54115810
      2.34544855	     -0.06052844	     -0.00077130	     -0.20171419	     -0.06240968	      0.88283597	     -0.00060849	     -0.21692835	      0.00160541	     -0.00059589	     20.58801273
      2.34690683	     -0.06055980	     -0.00077138	     -0.20174582	     -0.06240732	      0.88283512	     -0.00060771	     -0.21693872	      0.00163110	     -0.00057924	     20.29442728
      2.34836511	     -0.06058818	     -0.00077490	     -0.20177439	     -0.06240492	      0.88283428	     -0.00060694	     -0.21694860	      0.00165654	     -0.00056208	     20.34631381
      2.34982339	     -0.06061361	     -0.00077517	     -0.20180007	     -0.06240248	      0.88283348	     -0.00060617	     -0.21695797	      0.00168243	     -0.00054420	     20.06398942
      2.35128166	     -0.06063693	     -0.00077905	     -0.20182358	     -0.06240001	      0.88283270	     -0.00060542	     -0.21696681	      0.00170794	     -0.00052579	     20.11687729
      2.35273994	     -0.06065805	     -0.00077955	     -0.20184494	     -0.06239750	      0.88283194	     -0.00060467	     -0.21697514	      0.00173379	     -0.00050665	     19.84810113
      2.35419822	     -0.06067762	     -0.00078363	     -0.20186469	     -0.06239496	      0.88283122	     -0.00060394	     -0.21698294	      0.00175915	     -0.00048698	     19.90156290
      2.35565650	     -0.06069481	     -0.00078441	     -0.20188212	     -0.06239237	      0.88283052	     -0.00060321	     -0.21699024	      0.00178479	     -0.00046661	     19.65591952
      2.35711478	     -0.06070991	     -0.00078872	     -0.20189739	     -0.06238975	      0.88282986	     -0.00060249	     -0.21699703	      0.00180993	     -0.00044574	     19.71380714
      2.35857306	     -0.06072210	     -0.00078970	     -0.20190982	     -0.06238709	      0.88282922	     -0.00060179	     -0.21700327	      0.00183529	     -0.00042421	     19.49273651
      2.36003134	     -0.06073191	     -0.00079402	     -0.20191980	     -0.06238440	      0.88282862	     -0.00060109	     -0.21700897	      0.00186008	     -0.00040221	     19.54856699
      2.36148962	     -0.06073868	     -0.00079491	     -0.20192681	     -0.06238167	      0.88282805	     -0.00060041	     -0.21701409	      0.00188500	     -0.00037958	     19.34864438
      2.36294790	     -0.06074319	     -0.00079890	     -0.20193148	     -0.06237890	      0.88282751	     -0.00059973	     -0.21701863	      0.00190930	     -0.00035650	     19.40385744
      2.36440618	     -0.06074468	     -0.00079958	     -0.20193321	     -0.06237610	      0.88282701	     -0.00059907	     -0.21702259	      0.00193364	     -0.00033280	     19.22637242
      2.36586446	     -0.06074369	     -0.00080329	     -0.20193239	     -0.06237326	      0.88282654	     -0.00059841	     -0.21702593	      0.00195731	     -0.00030871	     19.28257395
      2.36732274	     -0.06073965	     -0.00080381	     -0.20192859	     -0.06237039	      0.88282611	     -0.00059777	     -0.21702868	      0.00198097	     -0.00028408	     19.12698649
      2.36878102	     -0.06073331	     -0.00080726	     -0.20192242	     -0.06236749	      0.88282572	     -0.00059714	     -0.21703081	      0.00200390	     -0.00025915	     19.18609855
      2.37023930	     -0.06072418	     -0.00080764	     -0.20191354	     -0.06236455	      0.88282536	     -0.00059652	     -0.21703235	      0.00202669	     -0.00023377	     19.05010649
      2.37169758	     -0.06071310	     -0.00081081	     -0.20190262	     -0.06236157	      0.88282503	     -0.00059591	     -0.21703329	      0.00204865	     -0.00020817	     19.11135049
      2.37315586	     -0.06069952	     -0.00081104	     -0.20188927	     -0.06235857	      0.88282475	     -0.00059531	     -0.21703366	      0.00207034	     -0.00018228	     18.99316418
      2.37461414	     -0.06068389	     -0.00081391	     -0.20187381	     -0.06235554	      0.88282450	     -0.00059473	     -0.21703347	      0.00209113	     -0.00015631	     19.06127486
      2.37607242	     -0.06066551	     -0.00081393	     -0.20185565	     -0.06235247	      0.88282429	     -0.00059415	     -0.21703271	      0.00211156	     -0.00013019	     18.96311205
      2.37753070	     -0.06064515	     -0.00081648	     -0.20183545	     -0.06234938	      0.88282412	     -0.00059359	     -0.21703139	      0.00213101	     -0.00010415	     19.03933682
      2.37898898	     -0.06062237	     -0.00081632	     -0.20181288	     -0.06234626	      0.88282399	     -0.00059304	     -0.21702953	      0.00215002	     -0.00007812	     18.95804243
      2.38044726	     -0.06059785	     -0.00081861	     -0.20178852	     -0.06234311	      0.88282389	     -0.00059251	     -0.21702713	      0.00216800	     -0.00005233	     19.04238210
      2.38190554	     -0.06057085	     -0.00081831	     -0.20176173	     -0.06233993	      0.88282384	     -0.00059198	     -0.21702420	      0.00218546	     -0.00002669	     18.97734652
      2.38336382	     -0.06054210	     -0.00082040	     -0.20173311	     -0.06233674	      0.88282382	     -0.00059147	     -0.21702075	      0.00220188	     -0.00000139	     19.07187296
      2.38482210	     -0.06051107	     -0.00082001	     -0.20170227	     -0.06233351	      0.88282383	     -0.00059098	     -0.21701678	      0.00221773	      0.00002365	     19.02183181
      2.38628038	     -0.06047871	     -0.00082198	     -0.20167004	     -0.06233027	      0.88282389	     -0.00059049	     -0.21701232	      0.00223251	      0.00004826	     19.12584536
      2.38773866	     -0.06044439	     -0.00082160	     -0.20163590	     -0.06232700	      0.88282397	     -0.00059002	     -0.21700738	      0.00224669	      0.00007252	     19.09021022
      2.38919693	     -0.06040891	     -0.00082353	     -0.20160053	     -0.06232372	      0.88282410	     -0.00058957	     -0.21700197	      0.00225977	      0.00009627	     19.20339553
      2.39065521	     -0.06037152	     -0.00082313	     -0.20156330	     -0.06232041	      0.88282425	     -0.00058913	     -0.21699611	      0.00227223	      0.00011959	     19.18100968
      2.39211349	     -0.06033297	     -0.00082497	     -0.20152484	     -0.06231709	      0.88282445	     -0.00058870	     -0.21698981	      0.00228361	      0.00014229	     19.30375799
      2.39357177	     -0.06029252	     -0.00082450	     -0.20148454	     -0.06231375	      0.88282467	     -0.00058829	     -0.21698308	      0.00229439	      0.00016447	     19.29408989
      2.39503005	     -0.06025104	     -0.00082627	     -0.20144314	     -0.06231040	      0.88282492	     -0.00058789	     -0.21697593	      0.00230412	      0.00018595	     19.42679962
      2.39648833	     -0.06020784	     -0.00082579	     -0.20140007	     -0.06230703	      0.88282521	     -0.00058751	     -0.21696835	      0.00231326	      0.00020686	     19.42961555
      2.39794661	     -0.06016384	     -0.00082759	     -0.20135613	     -0.06230365	      0.88282553	     -0.00058714	     -0.21696037	      0.00232139	      0.00022704	     19.57166121
      2.39940489	     -0.06011801	     -0.00082719	     -0.20131042	     -0.06230026	      0.88282587	     -0.00058679	     -0.21695199	      0.00232895	      0.00024667	     19.58575505
      2.40086317	     -0.06007124	     -0.00082909	     -0.20126370	     -0.06229686	      0.88282625	     -0.00058645	     -0.21694321	      0.00233552	      0.00026563	     19.73681297
      2.40232145	     -0.06002262	     -0.00082861	     -0.20121517	     -0.06229345	      0.88282665	     -0.00058613	     -0.21693403	      0.00234154	      0.00028404	     19.76131522
      2.40377973	     -0.05997341	     -0.00083046	     -0.20116600	     -0.06229003	      0.88282707	     -0.00058583	     -0.21692447	      0.00234662	      0.00030175	     19.92257913
      2.40523801	     -0.05992251	     -0.00082991	     -0.20111519	     -0.06228661	      0.88282753	     -0.00058553	     -0.21691453	      0.00235118	      0.00031888	     19.95564442
      2.40669629	     -0.05987097	     -0.00083180	     -0.20106367	     -0.06228317	      0.88282800	     -0.00058526	     -0.21690422	      0.00235481	      0.00033528	     20.12769300
      2.40815457	     -0.05981753	     -0.00083115	     -0.20101030	     -0.06227974	      0.88282850	     -0.00058500	     -0.21689353	      0.00235798	      0.00035110	     20.16835737
      2.40961285	     -0.05976344	     -0.00083307	     -0.20095621	     -0.06227630	      0.88282903	     -0.00058475	     -0.21688247	      0.00236026	      0.00036621	     20.35059366
      2.41107113	     -0.05970729	     -0.00083229	     -0.20090012	     -0.06227285	      0.88282957	     -0.00058452	     -0.21687104	      0.00236211	      0.00038081	     20.39533788
      2.41252941	     -0.05965080	     -0.00083427	     -0.20084363	     -0.06226941	      0.88283014	     -0.00058431	     -0.21685922	      0.00236305	      0.00039481	     20.58490451
      2.41398769	     -0.05959250	     -0.00083334	     -0.20078538	     -0.06226596	      0.88283072	     -0.00058411	     -0.21684705	      0.00236353	      0.00040839	     20.62975151
      2.41544597	     -0.05953441	     -0.00083543	     -0.20072726	     -0.06226252	      0.88283133	     -0.00058393	     -0.21683452	      0.00236307	      0.00042142	     20.82744307
      2.41690425	     -0.05947487	     -0.00083430	     -0.20066776	     -0.06225907	      0.88283195	     -0.00058376	     -0.21682167	      0.00236215	      0.00043410	     20.86985199
      2.41836253	     -0.05941635	     -0.00083668	     -0.20060920	     -0.06225563	      0.88283259	     -0.00058360	     -0.21680852	      0.00236027	      0.00044628	     21.07610462
      2.41982081	     -0.05935654	     -0.00083549	     -0.20054942	     -0.06225219	      0.88283325	     -0.00058346	     -0.21679510	      0.00235798	      0.00045811	     21.11434421
      2.42127909	     -0.05929828	     -0.00083814	     -0.20049109	     -0.06224875	      0.88283393	     -0.00058333	     -0.21678144	      0.00235475	      0.00046939	     21.33326741
      2.42273737	     -0.05923859	     -0.00083665	     -0.20043142	     -0.06224532	      0.88283462	     -0.00058322	     -0.21676757	      0.00235117	      0.00048028	     21.36602329
      2.42403161	     -0.05918721	     -0.00083881	     -0.20037997	     -0.06224228	      0.88283525	     -0.00058313	     -0.21675509	      0.00234718	      0.00048942	     21.54352116
      2.42532585	     -0.05913506	     -0.00083843	     -0.20032782	     -0.06223924	      0.88283589	     -0.00058305	     -0.21674248	      0.00234287	      0.00049818	     21.62056348
      2.42691886	     -0.05907230	     -0.00083965	     -0.20026499	     -0.06223552	      0.88283669	     -0.00058297	     -0.21672679	      0.00233675	      0.00050823	     21.79733757
      2.42851187	     -0.05900939	     -0.00083845	     -0.20020207	     -0.06223180	      0.88283751	     -0.00058290	     -0.21671097	      0.00233006	      0.00051746	     21.88461023
      2.42981784	     -0.05895998	     -0.00084006	     -0.20015258	     -0.06222876	      0.88283819	     -0.00058285	     -0.21669791	      0.00232387	      0.00052428	     22.05781623
      2.43112381	     -0.05891009	     -0.00083925	     -0.20010267	     -0.06222573	      0.88283888	     -0.00058281	     -0.21668480	      0.00231738	      0.00053049	     22.14129254
      2.43272843	     -0.05885055	     -0.00083996	     -0.20004305	     -0.06222202	      0.88283973	     -0.00058278	     -0.21666864	      0.00230867	      0.00053712	     22.32508562
      2.43433306	     -0.05879049	     -0.00083788	     -0.19998297	     -0.06221832	      0.88284060	     -0.00058276	     -0.21665244	      0.00229949	      0.00054267	     22.41303792
      2.43558009	     -0.05874608	     -0.00083918	     -0.19993848	     -0.06221546	      0.88284128	     -0.00058275	     -0.21663983	      0.00229172	      0.00054612	     22.58163716
      2.43682712	     -0.05870096	     -0.00083808	     -0.19989333	     -0.06221261	      0.88284196	     -0.00058275	     -0.21662722	      0.00228374	      0.00054888	     22.66948217
      2.43850365	     -0.05864211	     -0.00083803	     -0.19983438	     -0.06220879	      0.88284289	     -0.00058276	     -0.21661026	      0.00227237	      0.00055134	     22.85249496
      2.44018017	     -0.05858279	     -0.00083528	     -0.19977504	     -0.06220499	      0.88284381	     -0.00058279	     -0.21659335	      0.00226054	      0.00055244	     22.94880639
      2.44137284	     -0.05854317	     -0.00083629	     -0.19973532	     -0.06220230	      0.88284447	     -0.00058281	     -0.21658133	      0.00225161	      0.00055231	     23.10906701
      2.44256551	     -0.05850270	     -0.00083501	     -0.19969481	     -0.06219962	      0.88284513	     -0.00058284	     -0.21656935	      0.00224251	      0.00055154	     23.19545515
      2.44434074	     -0.05844423	     -0.00083433	     -0.19963623	     -0.06219565	      0.88284611	     -0.00058290	     -0.21655159	      0.00222837	      0.00054913	     23.37579128
      2.44582362	     -0.05839528	     -0.00083227	     -0.19958723	     -0.06219235	      0.88284692	     -0.00058296	     -0.21653682	      0.00221615	      0.00054605	     23.46888598
      2.44730650	     -0.05834880	     -0.00083248	     -0.19954063	     -0.06218907	      0.88284772	     -0.00058302	     -0.21652211	      0.00220338	      0.00054196	     23.64940465
      2.44878938	     -0.05830107	     -0.00082969	     -0.19949285	     -0.06218582	      0.88284852	     -0.00058310	     -0.21650748	      0.00219035	      0.00053699	     23.71596343
      2.45027226	     -0.05825703	     -0.00083074	     -0.19944867	     -0.06218258	      0.88284932	     -0.00058318	     -0.21649292	      0.00217676	      0.00053109	     23.93170323
      2.45152436	     -0.05821785	     -0.00082784	     -0.19940946	     -0.06217986	      0.88284998	     -0.00058325	     -0.21648069	      0.00216518	      0.00052556	     23.95839201
      2.45277645	     -0.05818128	     -0.00082751	     -0.19937278	     -0.06217716	      0.88285063	     -0.00058333	     -0.21646851	      0.00215320	      0.00051945	     24.08906807
      2.45439015	     -0.05813392	     -0.00082528	     -0.19932533	     -0.06217369	      0.88285146	     -0.00058344	     -0.21645292	      0.00213748	      0.00051087	     24.19772412
      2.45600385	     -0.05808973	     -0.00082552	     -0.19928099	     -0.06217026	      0.88285228	     -0.00058356	     -0.21643742	      0.00212126	      0.00050149	     24.39718457
      2.45725134	     -0.05805406	     -0.00082270	     -0.19924526	     -0.06216762	      0.88285290	     -0.00058366	     -0.21642555	      0.00210857	      0.00049381	     24.42784095
      2.45849882	     -0.05802100	     -0.00082224	     -0.19921209	     -0.06216500	      0.88285351	     -0.00058376	     -0.21641374	      0.00209554	      0.00048574	     24.54753377
      2.46014610	     -0.05797698	     -0.00081985	     -0.19916796	     -0.06216156	      0.88285430	     -0.00058389	     -0.21639829	      0.00207808	      0.00047462	     24.64974382
      2.46179337	     -0.05793643	     -0.00082016	     -0.19912723	     -0.06215815	      0.88285508	     -0.00058404	     -0.21638297	      0.00206014	      0.00046295	     24.85274665
      2.46297625	     -0.05790536	     -0.00081705	     -0.19909611	     -0.06215572	      0.88285562	     -0.00058414	     -0.21637208	      0.00204718	      0.00045436	     24.86228849
      2.46415912	     -0.05787699	     -0.00081627	     -0.19906763	     -0.06215331	      0.88285615	     -0.00058425	     -0.21636126	      0.00203397	      0.00044554	     24.96280649
      2.46591109	     -0.05783503	     -0.00081363	     -0.19902553	     -0.06214976	      0.88285692	     -0.00058441	     -0.21634541	      0.00201419	      0.00043222	     25.06921152
      2.46738265	     -0.05780211	     -0.00081289	     -0.19899246	     -0.06214681	      0.88285755	     -0.00058455	     -0.21633223	      0.00199727	      0.00042083	     25.20401906
      2.46885421	     -0.05776802	     -0.00080967	     -0.19895827	     -0.06214388	      0.88285816	     -0.00058469	     -0.21631920	      0.00198027	      0.00040932	     25.26070866
      2.47032577	     -0.05773757	     -0.00080961	     -0.19892764	     -0.06214098	      0.88285875	     -0.00058484	     -0.21630630	      0.00196298	      0.00039766	     25.41514024
      2.47164737	     -0.05770809	     -0.00080619	     -0.19889809	     -0.06213840	      0.88285927	     -0.00058497	     -0.21629485	      0.00194746	      0.00038716	     25.43887167
      2.47296898	     -0.05768182	     -0.00080559	     -0.19887167	     -0.06213584	      0.88285977	     -0.00058510	     -0.21628350	      0.00193171	      0.00037658	     25.55117693
      2.47429058	     -0.05765469	     -0.00080314	     -0.19884443	     -0.06213329	      0.88286027	     -0.00058523	     -0.21627228	      0.00191591	      0.00036601	     25.60370972
      2.47596191	     -0.05762326	     -0.00080215	     -0.19881281	     -0.06213011	      0.88286087	     -0.00058540	     -0.21625825	      0.00189572	      0.00035263	     25.73863434
      2.47729965	     -0.05759684	     -0.00079895	     -0.19878630	     -0.06212758	      0.88286133	     -0.00058554	     -0.21624718	      0.00187958	      0.00034199	     25.75912447
      2.47863739	     -0.05757336	     -0.00079829	     -0.19876266	     -0.06212508	      0.88286178	     -0.00058567	     -0.21623623	      0.00186328	      0.00033138	     25.85932896
      2.47997514	     -0.05754893	     -0.00079579	     -0.19873812	     -0.06212260	      0.88286222	     -0.00058580	     -0.21622541	      0.00184701	      0.00032088	     25.89630126
      2.48163745	     -0.05752139	     -0.00079486	     -0.19871038	     -0.06211954	      0.88286274	     -0.00058597	     -0.21621215	      0.00182663	      0.00030794	     26.01797943
      2.48295091	     -0.05749779	     -0.00079157	     -0.19868669	     -0.06211716	      0.88286314	     -0.00058610	     -0.21620182	      0.00181057	      0.00029788	     26.01689928
      2.48426438	     -0.05747715	     -0.00079077	     -0.19866589	     -0.06211479	      0.88286352	     -0.00058622	     -0.21619162	      0.00179438	      0.00028791	     26.09895710
      2.48557784	     -0.05745577	     -0.00078837	     -0.19864439	     -0.06211244	      0.88286389	     -0.00058635	     -0.21618156	      0.00177826	      0.00027807	     26.12497245
      2.48730955	     -0.05743018	     -0.00078720	     -0.19861859	     -0.06210938	      0.88286436	     -0.00058651	     -0.21616848	      0.00175694	      0.00026522	     26.23267302
      2.48861095	     -0.05740965	     -0.00078400	     -0.19859796	     -0.06210710	      0.88286470	     -0.00058663	     -0.21615881	      0.00174103	      0.00025570	     26.21742980
      2.48991236	     -0.05739172	     -0.00078314	     -0.19857987	     -0.06210485	      0.88286503	     -0.00058674	     -0.21614926	      0.00172505	      0.00024621	     26.28706792
      2.49149194	     -0.05736910	     -0.00077997	     -0.19855711	     -0.06210214	      0.88286541	     -0.00058688	     -0.21613784	      0.00170581	      0.00023480	     26.29458141
      2.49290161	     -0.05735183	     -0.00077951	     -0.19853966	     -0.06209975	      0.88286573	     -0.00058700	     -0.21612780	      0.00168859	      0.00022462	     26.38486331
      2.49431128	     -0.05733323	     -0.00077608	     -0.19852094	     -0.06209738	      0.88286604	     -0.00058712	     -0.21611793	      0.00167154	      0.00021449	     26.35735467
      2.49572095	     -0.05731829	     -0.00077573	     -0.19850582	     -0.06209503	      0.88286634	     -0.00058723	     -0.21610822	      0.00165442	      0.00020429	     26.44691150
      2.49713062	     -0.05730214	     -0.00077218	     -0.19848956	     -0.06209271	      0.88286662	     -0.00058733	     -0.21609871	      0.00163750	      0.00019405	     26.40608149
      2.49854029	     -0.05728987	     -0.00077195	     -0.19847709	     -0.06209042	      0.88286689	     -0.00058743	     -0.21608939	      0.00162055	      0.00018363	     26.49729811
      2.49994995	     -0.05727621	     -0.00076828	     -0.19846332	     -0.06208815	      0.88286714	     -0.00058752	     -0.21608030	      0.00160391	      0.00017308	     26.44204140
      2.50135962	     -0.05726718	     -0.00076827	     -0.19845410	     -0.06208590	      0.88286737	     -0.00058761	     -0.21607142	      0.00158724	      0.00016224	     26.53264690
      2.50276929	     -0.05725789	     -0.00076448	     -0.19844470	     -0.06208367	      0.88286759	     -0.00058769	     -0.21606283	      0.00157093	      0.00015115	     26.45424027
      2.50417896	     -0.05725447	     -0.00076475	     -0.19844109	     -0.06208147	      0.88286780	     -0.00058776	     -0.21605456	      0.00155463	      0.00013958	     26.54653855
      2.50558863	     -0.05725090	     -0.00076078	     -0.19843742	     -0.06207929	      0.88286799	     -0.00058782	     -0.21604668	      0.00153878	      0.00012757	     26.44629214
      2.50699830	     -0.05725328	     -0.00076122	     -0.19843960	     -0.06207713	      0.88286816	     -0.00058787	     -0.21603920	      0.00152300	      0.00011488	     26.54614800
      2.50826111	     -0.05725542	     -0.00075779	     -0.19844166	     -0.06207521	      0.88286830	     -0.00058791	     -0.21603291	      0.00150935	      0.00010300	     26.44032790
      2.50952393	     -0.05726219	     -0.00075700	     -0.19844828	     -0.06207332	      0.88286842	     -0.00058795	     -0.21602700	      0.00149587	      0.00009047	     26.46477066
      2.51105898	     -0.05727321	     -0.00075406	     -0.19845918	     -0.06207103	      0.88286855	     -0.00058798	     -0.21602043	      0.00148001	      0.00007438	     26.39605058
      2.51259403	     -0.05728879	     -0.00075326	     -0.19847458	     -0.06206877	      0.88286865	     -0.00058799	     -0.21601454	      0.00146457	      0.00005717	     26.45387538
      2.51387811	     -0.05730213	     -0.00074957	     -0.19848786	     -0.06206690	      0.88286871	     -0.00058800	     -0.21601015	      0.00145227	      0.00004197	     26.33122911
      2.51516219	     -0.05731872	     -0.00074807	     -0.19850434	     -0.06206504	      0.88286875	     -0.00058799	     -0.21600622	      0.00144025	      0.00002592	     26.34234523
      2.51670360	     -0.05734022	     -0.00074405	     -0.19852577	     -0.06206283	      0.88286878	     -0.00058797	     -0.21600215	      0.00142652	      0.00000560	     26.23492070
      2.51824502	     -0.05736561	     -0.00074236	     -0.19855103	     -0.06206064	      0.88286877	     -0.00058794	     -0.21599875	      0.00141330	     -0.00001603	     26.29741681
      2.51948518	     -0.05738616	     -0.00073795	     -0.19857156	     -0.06205890	      0.88286874	     -0.00058790	     -0.21599651	      0.00140340	     -0.00003430	     26.13215607
      2.52072534	     -0.05740915	     -0.00073576	     -0.19859448	     -0.06205716	      0.88286868	     -0.00058785	     -0.21599469	      0.00139386	     -0.00005342	     26.12956572
      2.52232346	     -0.05744005	     -0.00073129	     -0.19862534	     -0.06205495	      0.88286858	     -0.00058777	     -0.21599297	      0.00138244	     -0.00007915	     26.00611389
      2.52392157	     -0.05747363	     -0.00072912	     -0.19865883	     -0.06205274	      0.88286843	     -0.00058768	     -0.21599190	      0.00137175	     -0.00010612	     26.07440791
      2.52512695	     -0.05749879	     -0.00072469	     -0.19868400	     -0.06205110	      0.88286829	     -0.00058761	     -0.21599152	      0.00136449	     -0.00012714	     25.87485744
      2.52633232	     -0.05752551	     -0.00072239	     -0.19871068	     -0.06204946	      0.88286812	     -0.00058752	     -0.21599147	      0.00135761	     -0.00014876	     25.85814258
      2.52799750	     -0.05756343	     -0.00071795	     -0.19874858	     -0.06204720	      0.88286785	     -0.00058738	     -0.21599193	      0.00134909	     -0.00017939	     25.71646751
      2.52966268	     -0.05760379	     -0.00071595	     -0.19878888	     -0.06204496	      0.88286753	     -0.00058723	     -0.21599297	      0.00134141	     -0.00021084	     25.79473611
      2.53081624	     -0.05763225	     -0.00071191	     -0.19881736	     -0.06204342	      0.88286727	     -0.00058711	     -0.21599404	      0.00133691	     -0.00023290	     25.55934405
      2.53196981	     -0.05766249	     -0.00071001	     -0.19884758	     -0.06204188	      0.88286699	     -0.00058699	     -0.21599537	      0.00133277	     -0.00025521	     25.52477229
      2.53374853	     -0.05771159	     -0.00070635	     -0.19889667	     -0.06203951	      0.88286650	     -0.00058679	     -0.21599798	      0.00132746	     -0.00028984	     25.37027403
      2.53521787	     -0.05775472	     -0.00070478	     -0.19893976	     -0.06203756	      0.88286606	     -0.00058660	     -0.21600065	      0.00132390	     -0.00031860	     25.35585296
      2.53668721	     -0.05779905	     -0.00070141	     -0.19898411	     -0.06203562	      0.88286557	     -0.00058641	     -0.21600378	      0.00132135	     -0.00034730	     25.15059997
      2.53815655	     -0.05784488	     -0.00070076	     -0.19902990	     -0.06203368	      0.88286504	     -0.00058620	     -0.21600734	      0.00131944	     -0.00037592	     25.20725681
      2.53946152	     -0.05788586	     -0.00069753	     -0.19907092	     -0.06203196	      0.88286453	     -0.00058600	     -0.21601083	      0.00131872	     -0.00040103	     24.97394657
      2.54076649	     -0.05792814	     -0.00069661	     -0.19911318	     -0.06203024	      0.88286399	     -0.00058579	     -0.21601462	      0.00131849	     -0.00042590	     24.96716336
      2.54207146	     -0.05797114	     -0.00069434	     -0.19915621	     -0.06202852	      0.88286342	     -0.00058558	     -0.21601870	      0.00131907	     -0.00045034	     24.82063905
      2.54377634	     -0.05802894	     -0.00069305	     -0.19921401	     -0.06202627	      0.88286262	     -0.00058528	     -0.21602446	      0.00132077	     -0.00048164	     24.79378779
      2.54511017	     -0.05807501	     -0.00069026	     -0.19926013	     -0.06202450	      0.88286197	     -0.00058503	     -0.21602928	      0.00132312	     -0.00050547	     24.58178576
      2.54644400	     -0.05812203	     -0.00068953	     -0.19930717	     -0.06202274	      0.88286128	     -0.00058477	     -0.21603439	      0.00132606	     -0.00052874	     24.56806465
      2.54777782	     -0.05816990	     -0.00068748	     -0.19935509	     -0.06202097	      0.88286056	     -0.00058450	     -0.21603978	      0.00132990	     -0.00055131	     24.41546983
      2.54945999	     -0.05823110	     -0.00068663	     -0.19941633	     -0.06201872	      0.88285960	     -0.00058414	     -0.21604697	      0.00133569	     -0.00057877	     24.40305877
      2.55077369	     -0.05827882	     -0.00068398	     -0.19946413	     -0.06201697	      0.88285883	     -0.00058385	     -0.21605285	      0.00134127	     -0.00059928	     24.18682172
      2.55208738	     -0.05832655	     -0.00068324	     -0.19951190	     -0.06201520	      0.88285803	     -0.00058355	     -0.21605895	      0.00134742	     -0.00061902	     24.17070110
      2.55340108	     -0.05837376	     -0.00068128	     -0.19955920	     -0.06201343	      0.88285720	     -0.00058323	     -0.21606522	      0.00135446	     -0.00063786	     24.03209225
      2.55515775	     -0.05843669	     -0.00068033	     -0.19962221	     -0.06201104	      0.88285606	     -0.00058280	     -0.21607384	      0.00136490	     -0.00066161	     24.01111105
      2.55646726	     -0.05848358	     -0.00067796	     -0.19966920	     -0.06200924	      0.88285519	     -0.00058246	     -0.21608044	      0.00137370	     -0.00067810	     23.79736614
      2.55777677	     -0.05853087	     -0.00067759	     -0.19971656	     -0.06200744	      0.88285429	     -0.00058211	     -0.21608717	      0.00138301	     -0.00069362	     23.77886877
      2.55937105	     -0.05858885	     -0.00067566	     -0.19977466	     -0.06200522	      0.88285317	     -0.00058167	     -0.21609557	      0.00139545	     -0.00071104	     23.58103153
      2.56079525	     -0.05864113	     -0.00067597	     -0.19982701	     -0.06200323	      0.88285214	     -0.00058126	     -0.21610326	      0.00140719	     -0.00072529	     23.60316305
      2.56221945	     -0.05869301	     -0.00067399	     -0.19987903	     -0.06200122	      0.88285110	     -0.00058084	     -0.21611113	      0.00141994	     -0.00073815	     23.37188958
      2.56364366	     -0.05874444	     -0.00067452	     -0.19993054	     -0.06199918	      0.88285004	     -0.00058041	     -0.21611915	      0.00143320	     -0.00074972	     23.40834287
      2.56506786	     -0.05879504	     -0.00067251	     -0.19998128	     -0.06199713	      0.88284897	     -0.00057997	     -0.21612729	      0.00144745	     -0.00075986	     23.16287916
      2.56649206	     -0.05884483	     -0.00067317	     -0.20003117	     -0.06199506	      0.88284788	     -0.00057951	     -0.21613553	      0.00146213	     -0.00076870	     23.21036632
      2.56791627	     -0.05889320	     -0.00067107	     -0.20007970	     -0.06199297	      0.88284678	     -0.00057905	     -0.21614382	      0.00147778	     -0.00077612	     22.95431216
      2.56934047	     -0.05894066	     -0.00067188	     -0.20012727	     -0.06199085	      0.88284567	     -0.00057857	     -0.21615215	      0.00149379	     -0.00078229	     23.01527821
      2.57076467	     -0.05898742	     -0.00066996	     -0.20017420	     -0.06198871	      0.88284455	     -0.00057807	     -0.21616050	      0.00151075	     -0.00078705	     22.75117006
      2.57218888	     -0.05903410	     -0.00067124	     -0.20022098	     -0.06198655	      0.88284343	     -0.00057757	     -0.21616887	      0.00152800	     -0.00079057	     22.82039419
      2.57361308	     -0.05908052	     -0.00066965	     -0.20026758	     -0.06198436	      0.88284230	     -0.00057705	     -0.21617727	      0.00154614	     -0.00079272	     22.54733212
      2.57503729	     -0.05912708	     -0.00067120	     -0.20031424	     -0.06198214	      0.88284117	     -0.00057653	     -0.21618572	      0.00156448	     -0.00079374	     22.61347634
      2.57646149	     -0.05917308	     -0.00066968	     -0.20036042	     -0.06197990	      0.88284004	     -0.00057599	     -0.21619422	      0.00158368	     -0.00079352	     22.33913797
      2.57788569	     -0.05921831	     -0.00067129	     -0.20040578	     -0.06197763	      0.88283891	     -0.00057544	     -0.21620275	      0.00160308	     -0.00079233	     22.41148732
      2.57930990	     -0.05926242	     -0.00066984	     -0.20045007	     -0.06197534	      0.88283778	     -0.00057488	     -0.21621129	      0.00162334	     -0.00079001	     22.14139413
      2.58073410	     -0.05930574	     -0.00067159	     -0.20049353	     -0.06197301	      0.88283666	     -0.00057430	     -0.21621982	      0.00164375	     -0.00078677	     22.21469031
      2.58215830	     -0.05934819	     -0.00067029	     -0.20053617	     -0.06197065	      0.88283554	     -0.00057372	     -0.21622832	      0.00166496	     -0.00078249	     21.94598863
      2.58358251	     -0.05938990	     -0.00067212	     -0.20057802	     -0.06196827	      0.88283443	     -0.00057312	     -0.21623679	      0.00168628	     -0.00077742	     22.01563278
      2.58500671	     -0.05943057	     -0.00067092	     -0.20061889	     -0.06196585	      0.88283333	     -0.00057252	     -0.21624521	      0.00170836	     -0.00077145	     21.75433347
      2.58643091	     -0.05947049	     -0.00067284	     -0.20065895	     -0.06196340	      0.88283223	     -0.00057190	     -0.21625357	      0.00173054	     -0.00076483	     21.82217918
      2.58785512	     -0.05950933	     -0.00067188	     -0.20069800	     -0.06196092	      0.88283115	     -0.00057128	     -0.21626187	      0.00175346	     -0.00075747	     21.57226564
      2.58927932	     -0.05954693	     -0.00067387	     -0.20073575	     -0.06195841	      0.88283008	     -0.00057065	     -0.21627007	      0.00177645	     -0.00074957	     21.63615199
      2.59070352	     -0.05958217	     -0.00067303	     -0.20077121	     -0.06195586	      0.88282902	     -0.00057000	     -0.21627815	      0.00180013	     -0.00074101	     21.40236551
      2.59212773	     -0.05961472	     -0.00067494	     -0.20080391	     -0.06195328	      0.88282797	     -0.00056935	     -0.21628603	      0.00182386	     -0.00073191	     21.46206026
      2.59355193	     -0.05964418	     -0.00067428	     -0.20083359	     -0.06195066	      0.88282693	     -0.00056869	     -0.21629365	      0.00184819	     -0.00072208	     21.24502067
      2.59497613	     -0.05967107	     -0.00067635	     -0.20086063	     -0.06194801	      0.88282591	     -0.00056802	     -0.21630096	      0.00187249	     -0.00071163	     21.29550517
      2.59640034	     -0.05969555	     -0.00067614	     -0.20088533	     -0.06194533	      0.88282490	     -0.00056734	     -0.21630792	      0.00189724	     -0.00070039	     21.09124297
      2.59782454	     -0.05971815	     -0.00067853	     -0.20090809	     -0.06194261	      0.88282392	     -0.00056666	     -0.21631452	      0.00192185	     -0.00068851	     21.12982262
      2.59924875	     -0.05973886	     -0.00067891	     -0.20092899	     -0.06193986	      0.88282294	     -0.00056597	     -0.21632075	      0.00194677	     -0.00067588	     20.94173027
      2.60067295	     -0.05975810	     -0.00068172	     -0.20094838	     -0.06193707	      0.88282199	     -0.00056528	     -0.21632660	      0.00197150	     -0.00066268	     20.97193629
      2.60209715	     -0.05977575	     -0.00068280	     -0.20096621	     -0.06193424	      0.88282106	     -0.00056458	     -0.21633207	      0.00199646	     -0.00064882	     20.80452954
      2.60352136	     -0.05979206	     -0.00068619	     -0.20098265	     -0.06193138	      0.88282014	     -0.00056387	     -0.21633718	      0.00202123	     -0.00063447	     20.83334716
      2.60494556	     -0.05980680	     -0.00068815	     -0.20099755	     -0.06192848	      0.88281925	     -0.00056316	     -0.21634191	      0.00204618	     -0.00061953	     20.69189965
      2.60636976	     -0.05982000	     -0.00069227	     -0.20101086	     -0.06192555	      0.88281838	     -0.00056245	     -0.21634626	      0.00207090	     -0.00060407	     20.71859903
      2.60779397	     -0.05983146	     -0.00069504	     -0.20102247	     -0.06192258	      0.88281753	     -0.00056173	     -0.21635022	      0.00209571	     -0.00058794	     20.59769171
      2.60921817	     -0.05984106	     -0.00069953	     -0.20103216	     -0.06191958	      0.88281670	     -0.00056101	     -0.21635377	      0.00212022	     -0.00057123	     20.61943357
      2.61064237	     -0.05984837	     -0.00070275	     -0.20103961	     -0.06191654	      0.88281590	     -0.00056028	     -0.21635691	      0.00214471	     -0.00055382	     20.51724791
      2.61206658	     -0.05985356	     -0.00070740	     -0.20104488	     -0.06191347	      0.88281513	     -0.00055955	     -0.21635960	      0.00216885	     -0.00053578	     20.53381725
      2.61378026	     -0.05985691	     -0.00071109	     -0.20104839	     -0.06190973	      0.88281423	     -0.00055867	     -0.21636224	      0.00219779	     -0.00051311	     20.39848356
      2.61505285	     -0.05985759	     -0.00071610	     -0.20104913	     -0.06190692	      0.88281359	     -0.00055802	     -0.21636377	      0.00221880	     -0.00049571	     20.46858231
      2.61632544	     -0.05985658	     -0.00071926	     -0.20104823	     -0.06190408	      0.88281297	     -0.00055736	     -0.21636494	      0.00223978	     -0.00047771	     20.39383724
      2.61801358	     -0.05985299	     -0.00072486	     -0.20104474	     -0.06190028	      0.88281218	     -0.00055648	     -0.21636593	      0.00226709	     -0.00045307	     20.41420696
      2.61952837	     -0.05984728	     -0.00072821	     -0.20103916	     -0.06189683	      0.88281151	     -0.00055569	     -0.21636628	      0.00229138	     -0.00043017	     20.30742822
      2.62104316	     -0.05983924	     -0.00073408	     -0.20103119	     -0.06189334	      0.88281088	     -0.00055489	     -0.21636612	      0.00231499	     -0.00040669	     20.40593061
      2.62236985	     -0.05983006	     -0.00073648	     -0.20102213	     -0.06189025	      0.88281035	     -0.00055420	     -0.21636555	      0.00233561	     -0.00038552	     20.27906324
      2.62369655	     -0.05981927	     -0.00074100	     -0.20101140	     -0.06188714	      0.88280986	     -0.00055350	     -0.21636459	      0.00235564	     -0.00036395	     20.32225989
      2.62502324	     -0.05980676	     -0.00074422	     -0.20099899	     -0.06188400	      0.88280939	     -0.00055280	     -0.21636323	      0.00237543	     -0.00034191	     20.27396333
      2.62682019	     -0.05978736	     -0.00074996	     -0.20097968	     -0.06187971	      0.88280880	     -0.00055185	     -0.21636079	      0.00240144	     -0.00031146	     20.32597973
      2.62817631	     -0.05977067	     -0.00075243	     -0.20096310	     -0.06187644	      0.88280839	     -0.00055113	     -0.21635848	      0.00242074	     -0.00028801	     20.23003311
      2.62953244	     -0.05975250	     -0.00075671	     -0.20094500	     -0.06187315	      0.88280802	     -0.00055042	     -0.21635580	      0.00243937	     -0.00026429	     20.27467086
      2.63088856	     -0.05973257	     -0.00075961	     -0.20092516	     -0.06186983	      0.88280768	     -0.00054970	     -0.21635273	      0.00245766	     -0.00024026	     20.22837021
      2.63265631	     -0.05970410	     -0.00076490	     -0.20089677	     -0.06186546	      0.88280728	     -0.00054877	     -0.21634815	      0.00248057	     -0.00020862	     20.29623989
      2.63398376	     -0.05968079	     -0.00076691	     -0.20087356	     -0.06186216	      0.88280702	     -0.00054807	     -0.21634430	      0.00249739	     -0.00018461	     20.20143929
      2.63531120	     -0.05965615	     -0.00077070	     -0.20084898	     -0.06185883	      0.88280679	     -0.00054737	     -0.21634008	      0.00251350	     -0.00016053	     20.24702596
      2.63693963	     -0.05962385	     -0.00077360	     -0.20081678	     -0.06185472	      0.88280655	     -0.00054651	     -0.21633442	      0.00253268	     -0.00013082	     20.18930541
      2.63839361	     -0.05959348	     -0.00077804	     -0.20078645	     -0.06185103	      0.88280638	     -0.00054575	     -0.21632893	      0.00254888	     -0.00010429	     20.27206064
      2.63984760	     -0.05956144	     -0.00078003	     -0.20075450	     -0.06184731	      0.88280625	     -0.00054499	     -0.21632303	      0.00256461	     -0.00007771	     20.18378176
      2.64130159	     -0.05952815	     -0.00078460	     -0.20072123	     -0.06184357	      0.88280616	     -0.00054423	     -0.21631673	      0.00257934	     -0.00005125	     20.28267808
      2.64275557	     -0.05949336	     -0.00078635	     -0.20068652	     -0.06183981	      0.88280610	     -0.00054348	     -0.21631004	      0.00259355	     -0.00002482	     20.18432988
      2.64420956	     -0.05945748	     -0.00079114	     -0.20065065	     -0.06183603	      0.88280608	     -0.00054273	     -0.21630297	      0.00260666	      0.00000137	     20.30196570
      2.64566355	     -0.05941994	     -0.00079263	     -0.20061319	     -0.06183223	      0.88280610	     -0.00054198	     -0.21629553	      0.00261924	      0.00002743	     20.19243468
      2.64711754	     -0.05938134	     -0.00079767	     -0.20057458	     -0.06182841	      0.88280616	     -0.00054124	     -0.21628771	      0.00263059	      0.00005312	     20.33250315
      2.64841947	     -0.05934548	     -0.00079902	     -0.20053876	     -0.06182498	      0.88280625	     -0.00054058	     -0.21628039	      0.00264029	      0.00007594	     20.23133539
      2.64972141	     -0.05930895	     -0.00080264	     -0.20050223	     -0.06182154	      0.88280636	     -0.00053992	     -0.21627279	      0.00264902	      0.00009840	     20.29392579
      2.65129285	     -0.05926364	     -0.00080537	     -0.20045693	     -0.06181737	      0.88280654	     -0.00053913	     -0.21626324	      0.00265871	      0.00012512	     20.26231773
      2.65286429	     -0.05921738	     -0.00081020	     -0.20041064	     -0.06181318	      0.88280675	     -0.00053836	     -0.21625329	      0.00266707	      0.00015128	     20.37835321
      2.65418061	     -0.05917753	     -0.00081181	     -0.20037080	     -0.06180967	      0.88280697	     -0.00053771	     -0.21624465	      0.00267342	      0.00017284	     20.30059266
      2.65549693	     -0.05913715	     -0.00081552	     -0.20033038	     -0.06180614	      0.88280721	     -0.00053707	     -0.21623575	      0.00267875	      0.00019395	     20.36922686
      2.65707764	     -0.05908769	     -0.00081822	     -0.20028090	     -0.06180191	      0.88280753	     -0.00053631	     -0.21622472	      0.00268421	      0.00021878	     20.34482502
      2.65865835	     -0.05903742	     -0.00082319	     -0.20023056	     -0.06179766	      0.88280790	     -0.00053556	     -0.21621334	      0.00268825	      0.00024289	     20.48124935
      2.65992505	     -0.05899602	     -0.00082454	     -0.20018914	     -0.06179425	      0.88280822	     -0.00053496	     -0.21620396	      0.00269087	      0.00026179	     20.40799933
      2.66119176	     -0.05895413	     -0.00082793	     -0.20014719	     -0.06179084	      0.88280856	     -0.00053437	     -0.21619435	      0.00269254	      0.00028018	     20.47688638
      2.66283157	     -0.05889896	     -0.00083085	     -0.20009196	     -0.06178643	      0.88280904	     -0.00053362	     -0.21618158	      0.00269370	      0.00030333	     20.48049085
      2.66447139	     -0.05884365	     -0.00083605	     -0.20003653	     -0.06178201	      0.88280956	     -0.00053288	     -0.21616846	      0.00269337	      0.00032558	     20.63517316
      2.66569297	     -0.05880209	     -0.00083735	     -0.19999492	     -0.06177872	      0.88280996	     -0.00053233	     -0.21615848	      0.00269252	      0.00034165	     20.56672026
      2.66691455	     -0.05876088	     -0.00084066	     -0.19995362	     -0.06177543	      0.88281039	     -0.00053180	     -0.21614834	      0.00269079	      0.00035715	     20.63452951
      2.66863022	     -0.05870317	     -0.00084414	     -0.19989580	     -0.06177082	      0.88281102	     -0.00053105	     -0.21613388	      0.00268730	      0.00037802	     20.66234949
      2.67017172	     -0.05865198	     -0.00084886	     -0.19984446	     -0.06176668	      0.88281162	     -0.00053040	     -0.21612070	      0.00268289	      0.00039575	     20.78759953
      2.67171322	     -0.05860085	     -0.00085073	     -0.19979324	     -0.06176255	      0.88281224	     -0.00052976	     -0.21610737	      0.00267766	      0.00041258	     20.75010525
      2.67294540	     -0.05856076	     -0.00085515	     -0.19975300	     -0.06175925	      0.88281276	     -0.00052925	     -0.21609663	      0.00267247	      0.00042524	     20.87746329
      2.67417758	     -0.05852070	     -0.00085745	     -0.19971284	     -0.06175596	      0.88281329	     -0.00052876	     -0.21608583	      0.00266680	      0.00043733	     20.89203413
      2.67584144	     -0.05846751	     -0.00086182	     -0.19965947	     -0.06175153	      0.88281403	     -0.00052810	     -0.21607117	      0.00265799	      0.00045260	     20.99778731
      2.67750531	     -0.05841491	     -0.00086395	     -0.19960674	     -0.06174712	      0.88281479	     -0.00052746	     -0.21605647	      0.00264819	      0.00046672	     20.99162741
      2.67871010	     -0.05837801	     -0.00086800	     -0.19956967	     -0.06174393	      0.88281536	     -0.00052700	     -0.21604581	      0.00264016	      0.00047612	     21.11657674
      2.67991488	     -0.05834144	     -0.00087003	     -0.19953298	     -0.06174076	      0.88281594	     -0.00052656	     -0.21603517	      0.00263172	      0.00048492	     21.14035364
      2.68164750	     -0.05829033	     -0.00087407	     -0.19948168	     -0.06173621	      0.88281679	     -0.00052593	     -0.21601990	      0.00261852	      0.00049638	     21.25139135
      2.68311426	     -0.05824793	     -0.00087603	     -0.19943913	     -0.06173237	      0.88281753	     -0.00052541	     -0.21600704	      0.00260659	      0.00050501	     21.26872638
      2.68458103	     -0.05820689	     -0.00087993	     -0.19939790	     -0.06172856	      0.88281827	     -0.00052491	     -0.21599426	      0.00259375	      0.00051255	     21.40777143
      2.68604779	     -0.05816626	     -0.00088116	     -0.19935713	     -0.06172477	      0.88281903	     -0.00052442	     -0.21598157	      0.00258041	      0.00051909	     21.40067930
      2.68751456	     -0.05812726	     -0.00088551	     -0.19931792	     -0.06172099	      0.88281980	     -0.00052394	     -0.21596898	      0.00256615	      0.00052449	     21.58459289
      2.68879319	     -0.05809324	     -0.00088616	     -0.19928378	     -0.06171772	      0.88282047	     -0.00052354	     -0.21595809	      0.00255343	      0.00052842	     21.55463350
      2.69007182	     -0.05806051	     -0.00088899	     -0.19925087	     -0.06171446	      0.88282115	     -0.00052314	     -0.21594728	      0.00254007	      0.00053152	     21.66555638
      2.69163527	     -0.05802091	     -0.00089063	     -0.19921111	     -0.06171050	      0.88282198	     -0.00052267	     -0.21593418	      0.00252327	      0.00053434	     21.70768669
      2.69319873	     -0.05798292	     -0.00089440	     -0.19917289	     -0.06170657	      0.88282282	     -0.00052222	     -0.21592120	      0.00250568	      0.00053603	     21.88474791
      2.69447393	     -0.05795198	     -0.00089480	     -0.19914183	     -0.06170339	      0.88282350	     -0.00052187	     -0.21591073	      0.00249107	      0.00053671	     21.86437578
      2.69574912	     -0.05792233	     -0.00089733	     -0.19911200	     -0.06170022	      0.88282418	     -0.00052152	     -0.21590034	      0.00247593	      0.00053667	     21.97607988
      2.69733660	     -0.05788587	     -0.00089872	     -0.19907536	     -0.06169630	      0.88282504	     -0.00052111	     -0.21588754	      0.00245668	      0.00053574	     22.02428841
      2.69892409	     -0.05785117	     -0.00090242	     -0.19904042	     -0.06169242	      0.88282589	     -0.00052071	     -0.21587488	      0.00243674	      0.00053377	     22.21875082
      2.70014889	     -0.05782422	     -0.00090244	     -0.19901336	     -0.06168945	      0.88282654	     -0.00052042	     -0.21586523	      0.00242120	      0.00053167	     22.18995963
      2.70137369	     -0.05779850	     -0.00090454	     -0.19898747	     -0.06168649	      0.88282719	     -0.00052013	     -0.21585566	      0.00240522	      0.00052901	     22.29205732
      2.70303036	     -0.05776414	     -0.00090591	     -0.19895290	     -0.06168252	      0.88282806	     -0.00051977	     -0.21584287	      0.00238326	      0.00052469	     22.35442792
      2.70468703	     -0.05773199	     -0.00090958	     -0.19892050	     -0.06167859	      0.88282893	     -0.00051942	     -0.21583027	      0.00236067	      0.00051953	     22.55939450
      2.70585925	     -0.05770891	     -0.00090930	     -0.19889731	     -0.06167584	      0.88282953	     -0.00051919	     -0.21582147	      0.00234460	      0.00051552	     22.52139752
      2.70703148	     -0.05768722	     -0.00091106	     -0.19887545	     -0.06167310	      0.88283013	     -0.00051897	     -0.21581276	      0.00232817	      0.00051113	     22.61197628
      2.70878867	     -0.05765528	     -0.00091244	     -0.19884330	     -0.06166903	      0.88283103	     -0.00051865	     -0.21579989	      0.00230325	      0.00050403	     22.68730729
      2.71025408	     -0.05763019	     -0.00091484	     -0.19881799	     -0.06166567	      0.88283176	     -0.00051841	     -0.21578931	      0.00228208	      0.00049764	     22.82038511
      2.71171948	     -0.05760504	     -0.00091504	     -0.19879267	     -0.06166234	      0.88283248	     -0.00051818	     -0.21577889	      0.00226078	      0.00049094	     22.84206006
      2.71318488	     -0.05758195	     -0.00091793	     -0.19876936	     -0.06165904	      0.88283320	     -0.00051796	     -0.21576861	      0.00223908	      0.00048388	     23.01007633
      2.71450347	     -0.05756044	     -0.00091749	     -0.19874771	     -0.06165610	      0.88283383	     -0.00051779	     -0.21575950	      0.00221952	      0.00047737	     23.00071043
      2.71582207	     -0.05754070	     -0.00091949	     -0.19872778	     -0.06165319	      0.88283446	     -0.00051762	     -0.21575050	      0.00219965	      0.00047062	     23.12256604
      2.71714066	     -0.05752069	     -0.00091971	     -0.19870762	     -0.06165030	      0.88283507	     -0.00051747	     -0.21574162	      0.00217973	      0.00046376	     23.15938416
      2.71879623	     -0.05749737	     -0.00092176	     -0.19868407	     -0.06164671	      0.88283583	     -0.00051730	     -0.21573063	      0.00215442	      0.00045495	     23.30494499
      2.72013077	     -0.05747803	     -0.00092112	     -0.19866459	     -0.06164385	      0.88283644	     -0.00051717	     -0.21572191	      0.00213398	      0.00044782	     23.30867724
      2.72146532	     -0.05746054	     -0.00092272	     -0.19864691	     -0.06164102	      0.88283703	     -0.00051706	     -0.21571331	      0.00211332	      0.00044058	     23.42408626
      2.72279987	     -0.05744262	     -0.00092252	     -0.19862884	     -0.06163821	      0.88283761	     -0.00051696	     -0.21570483	      0.00209265	      0.00043335	     23.45929927
      2.72444698	     -0.05742245	     -0.00092417	     -0.19860844	     -0.06163479	      0.88283832	     -0.00051686	     -0.21569452	      0.00206692	      0.00042434	     23.60217070
      2.72575857	     -0.05740555	     -0.00092306	     -0.19859141	     -0.06163209	      0.88283887	     -0.00051679	     -0.21568644	      0.00204645	      0.00041719	     23.60094315
      2.72707015	     -0.05739063	     -0.00092420	     -0.19857632	     -0.06162942	      0.88283941	     -0.00051674	     -0.21567848	      0.00202577	      0.00041002	     23.70421458
      2.72838174	     -0.05737524	     -0.00092372	     -0.19856078	     -0.06162677	      0.88283995	     -0.00051669	     -0.21567063	      0.00200505	      0.00040290	     23.74022663
      2.73009497	     -0.05735719	     -0.00092488	     -0.19854251	     -0.06162336	      0.88284063	     -0.00051666	     -0.21566055	      0.00197780	      0.00039362	     23.87323731
      2.73139489	     -0.05734250	     -0.00092345	     -0.19852770	     -0.06162080	      0.88284114	     -0.00051664	     -0.21565304	      0.00195717	      0.00038666	     23.87034119
      2.73269482	     -0.05732990	     -0.00092423	     -0.19851493	     -0.06161827	      0.88284163	     -0.00051664	     -0.21564564	      0.00193641	      0.00037972	     23.96145000
      2.73426272	     -0.05731371	     -0.00092299	     -0.19849859	     -0.06161526	      0.88284222	     -0.00051666	     -0.21563687	      0.00191140	      0.00037148	     23.98998642
      2.73566739	     -0.05730152	     -0.00092421	     -0.19848619	     -0.06161259	      0.88284274	     -0.00051668	     -0.21562913	      0.00188883	      0.00036418	     24.10225798
      2.73707206	     -0.05728749	     -0.00092243	     -0.19847204	     -0.06160995	      0.88284325	     -0.00051672	     -0.21562154	      0.00186632	      0.00035704	     24.09973490
      2.73847673	     -0.05727637	     -0.00092366	     -0.19846073	     -0.06160735	      0.88284374	     -0.00051678	     -0.21561405	      0.00184364	      0.00035001	     24.20987295
      2.73988140	     -0.05726309	     -0.00092161	     -0.19844732	     -0.06160477	      0.88284423	     -0.00051685	     -0.21560669	      0.00182101	      0.00034316	     24.20106343
      2.74128608	     -0.05725325	     -0.00092288	     -0.19843728	     -0.06160223	      0.88284471	     -0.00051693	     -0.21559944	      0.00179818	      0.00033642	     24.30885968
      2.74269075	     -0.05724101	     -0.00092056	     -0.19842492	     -0.06159972	      0.88284517	     -0.00051703	     -0.21559232	      0.00177539	      0.00032987	     24.29410615
      2.74409542	     -0.05723296	     -0.00092193	     -0.19841667	     -0.06159724	      0.88284563	     -0.00051714	     -0.21558532	      0.00175240	      0.00032339	     24.39958757
      2.74550009	     -0.05722186	     -0.00091935	     -0.19840545	     -0.06159480	      0.88284608	     -0.00051726	     -0.21557848	      0.00172949	      0.00031704	     24.37988484
      2.74690476	     -0.05721552	     -0.00092099	     -0.19839891	     -0.06159238	      0.88284652	     -0.00051739	     -0.21557176	      0.00170643	      0.00031074	     24.48289714
      2.74830943	     -0.05720596	     -0.00091816	     -0.19838923	     -0.06159000	      0.88284696	     -0.00051754	     -0.21556524	      0.00168347	      0.00030454	     24.45790236
      2.74971410	     -0.05720205	     -0.00091992	     -0.19838511	     -0.06158765	      0.88284738	     -0.00051770	     -0.21555887	      0.00166036	      0.00029830	     24.55959728
      2.75111877	     -0.05719427	     -0.00091664	     -0.19837723	     -0.06158534	      0.88284779	     -0.00051787	     -0.21555271	      0.00163740	      0.00029208	     24.53303073
      2.75236581	     -0.05719292	     -0.00091787	     -0.19837570	     -0.06158331	      0.88284815	     -0.00051803	     -0.21554738	      0.00161693	      0.00028644	     24.59852395
      2.75361285	     -0.05718965	     -0.00091613	     -0.19837231	     -0.06158131	      0.88284851	     -0.00051820	     -0.21554223	      0.00159660	      0.00028069	     24.60484791
      2.75515687	     -0.05718997	     -0.00091594	     -0.19837245	     -0.06157886	      0.88284894	     -0.00051843	     -0.21553611	      0.00157150	      0.00027327	     24.65700375
      2.75670089	     -0.05719031	     -0.00091304	     -0.19837267	     -0.06157645	      0.88284935	     -0.00051866	     -0.21553034	      0.00154666	      0.00026544	     24.66201830
      2.75797130	     -0.05719666	     -0.00091373	     -0.19837886	     -0.06157450	      0.88284968	     -0.00051886	     -0.21552588	      0.00152635	      0.00025853	     24.70883697
      2.75924171	     -0.05720194	     -0.00091159	     -0.19838403	     -0.06157257	      0.88285001	     -0.00051907	     -0.21552173	      0.00150632	      0.00025115	     24.71595803
      2.76079227	     -0.05721324	     -0.00091092	     -0.19839517	     -0.06157026	      0.88285039	     -0.00051934	     -0.21551709	      0.00148220	      0.00024135	     24.76299495
      2.76234283	     -0.05722348	     -0.00090697	     -0.19840533	     -0.06156798	      0.88285076	     -0.00051961	     -0.21551296	      0.00145861	      0.00023058	     24.77747299
      2.76356522	     -0.05723720	     -0.00090707	     -0.19841892	     -0.06156621	      0.88285103	     -0.00051984	     -0.21551003	      0.00144033	      0.00022130	     24.81253233
      2.76478762	     -0.05724892	     -0.00090430	     -0.19843057	     -0.06156446	      0.88285130	     -0.00052007	     -0.21550742	      0.00142247	      0.00021132	     24.82525064
      2.76640212	     -0.05726831	     -0.00090214	     -0.19844986	     -0.06156218	      0.88285163	     -0.00052038	     -0.21550444	      0.00139946	      0.00019697	     24.86428339
      2.76801661	     -0.05728593	     -0.00089672	     -0.19846746	     -0.06155994	      0.88285193	     -0.00052070	     -0.21550198	      0.00137727	      0.00018126	     24.88204873
      2.76920004	     -0.05730408	     -0.00089594	     -0.19848553	     -0.06155832	      0.88285214	     -0.00052094	     -0.21550048	      0.00136149	      0.00016882	     24.90485215
      2.77038346	     -0.05731976	     -0.00089242	     -0.19850119	     -0.06155671	      0.88285233	     -0.00052118	     -0.21549926	      0.00134622	      0.00015563	     24.91256542
      2.77207645	     -0.05734419	     -0.00088855	     -0.19852558	     -0.06155445	      0.88285258	     -0.00052153	     -0.21549791	      0.00132522	      0.00013545	     24.94412168
      2.77352119	     -0.05736335	     -0.00088326	     -0.19854476	     -0.06155255	      0.88285276	     -0.00052184	     -0.21549712	      0.00130816	      0.00011708	     24.94439595
      2.77496593	     -0.05738659	     -0.00088047	     -0.19856797	     -0.06155067	      0.88285292	     -0.00052216	     -0.21549660	      0.00129184	      0.00009767	     24.97682539
      2.77641067	     -0.05740703	     -0.00087425	     -0.19858846	     -0.06154882	      0.88285304	     -0.00052248	     -0.21549640	      0.00127636	      0.00007729	     24.95440341
      2.77785541	     -0.05743368	     -0.00087211	     -0.19861509	     -0.06154698	      0.88285314	     -0.00052280	     -0.21549647	      0.00126163	      0.00005595	     25.00226231
      2.77910971	     -0.05745309	     -0.00086625	     -0.19863458	     -0.06154541	      0.88285320	     -0.00052309	     -0.21549680	      0.00124959	      0.00003674	     24.95726993
      2.78036401	     -0.05747679	     -0.00086325	     -0.19865829	     -0.06154385	      0.88285323	     -0.00052338	     -0.21549733	      0.00123815	      0.00001689	     24.97153967
      2.78191451	     -0.05750490	     -0.00085749	     -0.19868647	     -0.06154194	      0.88285324	     -0.00052375	     -0.21549830	      0.00122496	     -0.00000845	     24.94752249
      2.78346501	     -0.05753711	     -0.00085445	     -0.19871871	     -0.06154005	      0.88285320	     -0.00052412	     -0.21549959	      0.00121276	     -0.00003460	     24.99252220
      2.78472833	     -0.05756040	     -0.00084882	     -0.19874209	     -0.06153852	      0.88285315	     -0.00052442	     -0.21550090	      0.00120370	     -0.00005640	     24.92928250
      2.78599165	     -0.05758758	     -0.00084592	     -0.19876931	     -0.06153701	      0.88285306	     -0.00052473	     -0.21550240	      0.00119529	     -0.00007859	     24.94064470
      2.78756195	     -0.05762058	     -0.00084038	     -0.19880242	     -0.06153514	      0.88285292	     -0.00052512	     -0.21550457	      0.00118589	     -0.00010661	     24.89448585
      2.78913226	     -0.05765767	     -0.00083779	     -0.19883955	     -0.06153328	      0.88285273	     -0.00052552	     -0.21550705	      0.00117755	     -0.00013502	     24.94863194
      2.79035330	     -0.05768338	     -0.00083243	     -0.19886538	     -0.06153185	      0.88285255	     -0.00052583	     -0.21550922	      0.00117196	     -0.00015724	     24.85510675
      2.79157435	     -0.05771166	     -0.00082954	     -0.19889373	     -0.06153042	      0.88285234	     -0.00052614	     -0.21551154	      0.00116701	     -0.00017954	     24.85765657
      2.79320936	     -0.05774782	     -0.00082388	     -0.19893003	     -0.06152852	      0.88285202	     -0.00052657	     -0.21551490	      0.00116155	     -0.00020931	     24.79849779
      2.79484437	     -0.05778680	     -0.00082088	     -0.19896910	     -0.06152662	      0.88285166	     -0.00052700	     -0.21551849	      0.00115725	     -0.00023886	     24.85169841
      2.79602329	     -0.05781205	     -0.00081547	     -0.19899451	     -0.06152526	      0.88285136	     -0.00052730	     -0.21552126	      0.00115504	     -0.00025989	     24.72866437
      2.79720222	     -0.05783974	     -0.00081237	     -0.19902230	     -0.06152390	      0.88285105	     -0.00052762	     -0.21552414	      0.00115337	     -0.00028069	     24.71742737
      2.79892535	     -0.05787887	     -0.00080623	     -0.19906162	     -0.06152191	      0.88285054	     -0.00052807	     -0.21552858	      0.00115215	     -0.00031056	     24.64242484
      2.80038437	     -0.05791335	     -0.00080246	     -0.19909625	     -0.06152023	      0.88285006	     -0.00052846	     -0.21553252	      0.00115213	     -0.00033529	     24.64892764
      2.80184338	     -0.05794614	     -0.00079622	     -0.19912925	     -0.06151855	      0.88284956	     -0.00052885	     -0.21553664	      0.00115320	     -0.00035936	     24.53984997
      2.80330240	     -0.05798131	     -0.00079294	     -0.19916457	     -0.06151687	      0.88284902	     -0.00052924	     -0.21554090	      0.00115510	     -0.00038276	     24.58193466
      2.80476142	     -0.05801375	     -0.00078563	     -0.19919726	     -0.06151518	      0.88284844	     -0.00052963	     -0.21554534	      0.00115815	     -0.00040531	     24.41989637
      2.80600094	     -0.05804378	     -0.00078293	     -0.19922742	     -0.06151374	      0.88284793	     -0.00052996	     -0.21554921	      0.00116128	     -0.00042386	     24.45675337
      2.80724047	     -0.05807163	     -0.00077754	     -0.19925549	     -0.06151230	      0.88284739	     -0.00053029	     -0.21555318	      0.00116521	     -0.00044174	     24.36456799
      2.80882955	     -0.05810733	     -0.00077211	     -0.19929142	     -0.06151044	      0.88284667	     -0.00053071	     -0.21555836	      0.00117109	     -0.00046370	     24.34917808
      2.81041863	     -0.05814026	     -0.00076415	     -0.19932466	     -0.06150858	      0.88284592	     -0.00053113	     -0.21556362	      0.00117814	     -0.00048445	     24.20089007
      2.81166768	     -0.05816687	     -0.00076055	     -0.19935144	     -0.06150710	      0.88284530	     -0.00053145	     -0.21556775	      0.00118418	     -0.00049993	     24.23877306
      2.81291673	     -0.05819175	     -0.00075468	     -0.19937657	     -0.06150562	      0.88284467	     -0.00053178	     -0.21557190	      0.00119094	     -0.00051456	     24.13960703
      2.81453091	     -0.05822481	     -0.00074884	     -0.19940990	     -0.06150369	      0.88284382	     -0.00053219	     -0.21557727	      0.00120036	     -0.00053226	     24.12202422
      2.81614508	     -0.05825669	     -0.00074067	     -0.19944212	     -0.06150174	      0.88284295	     -0.00053260	     -0.21558267	      0.00121083	     -0.00054850	     23.94778688
      2.81734304	     -0.05828135	     -0.00073753	     -0.19946697	     -0.06150029	      0.88284229	     -0.00053290	     -0.21558669	      0.00121895	     -0.00055968	     23.99431106
      2.81854100	     -0.05830476	     -0.00073227	     -0.19949061	     -0.06149882	      0.88284161	     -0.00053320	     -0.21559073	      0.00122767	     -0.00057000	     23.90241797
      2.82024116	     -0.05833824	     -0.00072616	     -0.19952440	     -0.06149672	      0.88284063	     -0.00053362	     -0.21559647	      0.00124072	     -0.00058334	     23.87104752
      2.82170413	     -0.05836643	     -0.00071953	     -0.19955290	     -0.06149490	      0.88283977	     -0.00053398	     -0.21560143	      0.00125271	     -0.00059357	     23.73401584
      2.82316710	     -0.05839556	     -0.00071506	     -0.19958229	     -0.06149306	      0.88283889	     -0.00053433	     -0.21560642	      0.00126511	     -0.00060279	     23.76740871
      2.82463007	     -0.05842362	     -0.00070786	     -0.19961066	     -0.06149120	      0.88283801	     -0.00053467	     -0.21561145	      0.00127828	     -0.00061096	     23.58872323
      2.82609305	     -0.05845250	     -0.00070428	     -0.19963979	     -0.06148932	      0.88283711	     -0.00053501	     -0.21561651	      0.00129172	     -0.00061827	     23.69812402
      2.82734287	     -0.05847594	     -0.00069808	     -0.19966352	     -0.06148770	      0.88283633	     -0.00053529	     -0.21562085	      0.00130391	     -0.00062371	     23.51201202
      2.82859269	     -0.05849960	     -0.00069421	     -0.19968741	     -0.06148606	      0.88283555	     -0.00053557	     -0.21562519	      0.00131629	     -0.00062855	     23.52306975
      2.83018274	     -0.05852825	     -0.00068770	     -0.19971639	     -0.06148395	      0.88283454	     -0.00053592	     -0.21563071	      0.00133270	     -0.00063375	     23.41310508
      2.83177278	     -0.05855571	     -0.00068315	     -0.19974415	     -0.06148182	      0.88283353	     -0.00053626	     -0.21563617	      0.00134949	     -0.00063803	     23.48920738
      2.83303361	     -0.05857623	     -0.00067700	     -0.19976496	     -0.06148011	      0.88283273	     -0.00053652	     -0.21564044	      0.00136340	     -0.00064071	     23.31515726
      2.83429444	     -0.05859677	     -0.00067289	     -0.19978574	     -0.06147838	      0.88283192	     -0.00053677	     -0.21564464	      0.00137747	     -0.00064292	     23.32610464
      2.83590658	     -0.05862155	     -0.00066610	     -0.19981088	     -0.06147615	      0.88283088	     -0.00053709	     -0.21564993	      0.00139610	     -0.00064503	     23.21534007
      2.83751872	     -0.05864495	     -0.00066160	     -0.19983459	     -0.06147388	      0.88282984	     -0.00053739	     -0.21565507	      0.00141512	     -0.00064650	     23.32016359
      2.83873053	     -0.05866117	     -0.00065566	     -0.19985110	     -0.06147216	      0.88282905	     -0.00053762	     -0.21565882	      0.00143005	     -0.00064712	     23.13964648
      2.83994234	     -0.05867677	     -0.00065182	     -0.19986695	     -0.06147041	      0.88282827	     -0.00053783	     -0.21566246	      0.00144511	     -0.00064746	     23.15385620
      2.84163505	     -0.05869638	     -0.00064541	     -0.19988692	     -0.06146795	      0.88282717	     -0.00053813	     -0.21566733	      0.00146678	     -0.00064733	     23.06810473
      2.84332776	     -0.05871359	     -0.00064133	     -0.19990445	     -0.06146545	      0.88282608	     -0.00053841	     -0.21567188	      0.00148879	     -0.00064655	     23.19538272
      2.84448876	     -0.05872348	     -0.00063599	     -0.19991462	     -0.06146371	      0.88282533	     -0.00053859	     -0.21567480	      0.00150440	     -0.00064552	     23.01148811
      2.84564977	     -0.05873240	     -0.00063264	     -0.19992377	     -0.06146196	      0.88282458	     -0.00053877	     -0.21567752	      0.00152003	     -0.00064419	     23.01882422
      2.84746090	     -0.05874390	     -0.00062668	     -0.19993564	     -0.06145918	      0.88282342	     -0.00053903	     -0.21568136	      0.00154483	     -0.00064139	     22.94577657
      2.84894405	     -0.05875159	     -0.00062323	     -0.19994360	     -0.06145687	      0.88282247	     -0.00053924	     -0.21568413	      0.00156528	     -0.00063849	     22.98975257
      2.85042720	     -0.05875776	     -0.00061825	     -0.19995008	     -0.06145454	      0.88282152	     -0.00053943	     -0.21568653	      0.00158611	     -0.00063500	     22.86797483
      2.85191036	     -0.05876284	     -0.00061613	     -0.19995539	     -0.06145217	      0.88282058	     -0.00053962	     -0.21568858	      0.00160688	     -0.00063105	     22.97984569
      2.85323959	     -0.05876616	     -0.00061198	     -0.19995899	     -0.06145002	      0.88281975	     -0.00053977	     -0.21569012	      0.00162588	     -0.00062698	     22.83343885
      2.85456883	     -0.05876881	     -0.00061039	     -0.19996183	     -0.06144785	      0.88281892	     -0.00053992	     -0.21569137	      0.00164476	     -0.00062254	     22.89515830
      2.85589807	     -0.05877045	     -0.00060766	     -0.19996370	     -0.06144565	      0.88281809	     -0.00054006	     -0.21569234	      0.00166385	     -0.00061761	     22.82622087
      2.85758204	     -0.05877123	     -0.00060627	     -0.19996472	     -0.06144283	      0.88281706	     -0.00054022	     -0.21569317	      0.00168795	     -0.00061080	     22.89772567
      2.85893340	     -0.05877056	     -0.00060365	     -0.19996427	     -0.06144053	      0.88281624	     -0.00054033	     -0.21569352	      0.00170754	     -0.00060477	     22.78357768
      2.86028476	     -0.05876897	     -0.00060340	     -0.19996284	     -0.06143821	      0.88281542	     -0.00054044	     -0.21569357	      0.00172694	     -0.00059831	     22.85455106
      2.86163612	     -0.05876598	     -0.00060198	     -0.19996003	     -0.06143586	      0.88281462	     -0.00054054	     -0.21569334	      0.00174649	     -0.00059127	     22.79806961
      2.86330722	     -0.05876052	     -0.00060233	     -0.19995476	     -0.06143293	      0.88281364	     -0.00054065	     -0.21569265	      0.00177041	     -0.00058183	     22.88982431
      2.86463651	     -0.05875475	     -0.00060090	     -0.19994917	     -0.06143056	      0.88281287	     -0.00054072	     -0.21569176	      0.00178954	     -0.00057358	     22.78656837
      2.86596580	     -0.05874811	     -0.00060161	     -0.19994265	     -0.06142817	      0.88281212	     -0.00054079	     -0.21569060	      0.00180837	     -0.00056476	     22.85295706
      2.86729509	     -0.05874031	     -0.00060113	     -0.19993501	     -0.06142575	      0.88281137	     -0.00054084	     -0.21568916	      0.00182720	     -0.00055527	     22.81464715
      2.86903543	     -0.05872849	     -0.00060219	     -0.19992335	     -0.06142255	      0.88281042	     -0.00054089	     -0.21568685	      0.00185148	     -0.00054196	     22.90406493
      2.87035549	     -0.05871803	     -0.00060118	     -0.19991304	     -0.06142009	      0.88280971	     -0.00054091	     -0.21568480	      0.00186989	     -0.00053112	     22.81775328
      2.87167556	     -0.05870636	     -0.00060208	     -0.19990148	     -0.06141761	      0.88280901	     -0.00054093	     -0.21568246	      0.00188792	     -0.00051978	     22.88660952
      2.87326651	     -0.05869050	     -0.00060146	     -0.19988579	     -0.06141459	      0.88280820	     -0.00054093	     -0.21567929	      0.00190955	     -0.00050534	     22.84387931
      2.87469305	     -0.05867495	     -0.00060286	     -0.19987034	     -0.06141186	      0.88280749	     -0.00054091	     -0.21567610	      0.00192845	     -0.00049181	     22.95477690
      2.87611959	     -0.05865783	     -0.00060192	     -0.19985337	     -0.06140909	      0.88280680	     -0.00054088	     -0.21567260	      0.00194725	     -0.00047764	     22.88688546
      2.87754613	     -0.05863939	     -0.00060350	     -0.19983502	     -0.06140630	      0.88280612	     -0.00054084	     -0.21566879	      0.00196543	     -0.00046297	     23.01163213
      2.87897267	     -0.05861938	     -0.00060253	     -0.19981514	     -0.06140348	      0.88280547	     -0.00054078	     -0.21566466	      0.00198344	     -0.00044769	     22.94160659
      2.88039921	     -0.05859815	     -0.00060430	     -0.19979399	     -0.06140064	      0.88280485	     -0.00054070	     -0.21566023	      0.00200070	     -0.00043196	     23.07982620
      2.88182574	     -0.05857565	     -0.00060331	     -0.19977162	     -0.06139778	      0.88280424	     -0.00054061	     -0.21565549	      0.00201773	     -0.00041569	     23.00531773
      2.88325228	     -0.05855223	     -0.00060534	     -0.19974824	     -0.06139489	      0.88280366	     -0.00054051	     -0.21565046	      0.00203392	     -0.00039910	     23.16186172
      2.88467882	     -0.05852751	     -0.00060432	     -0.19972364	     -0.06139197	      0.88280310	     -0.00054039	     -0.21564515	      0.00204984	     -0.00038208	     23.08469491
      2.88610536	     -0.05850177	     -0.00060662	     -0.19969792	     -0.06138904	      0.88280257	     -0.00054025	     -0.21563957	      0.00206484	     -0.00036485	     23.26185902
      2.88753190	     -0.05847474	     -0.00060558	     -0.19967100	     -0.06138608	      0.88280206	     -0.00054010	     -0.21563371	      0.00207958	     -0.00034727	     23.17883739
      2.88895844	     -0.05844688	     -0.00060825	     -0.19964314	     -0.06138310	      0.88280158	     -0.00053993	     -0.21562758	      0.00209336	     -0.00032959	     23.37824457
      2.89038497	     -0.05841781	     -0.00060719	     -0.19961415	     -0.06138011	      0.88280112	     -0.00053975	     -0.21562120	      0.00210691	     -0.00031167	     23.28789128
      2.89165243	     -0.05839130	     -0.00060956	     -0.19958764	     -0.06137743	      0.88280074	     -0.00053958	     -0.21561530	      0.00211810	     -0.00029576	     23.44849132
      2.89291988	     -0.05836398	     -0.00060980	     -0.19956035	     -0.06137474	      0.88280037	     -0.00053939	     -0.21560920	      0.00212903	     -0.00027976	     23.44856187
      2.89448607	     -0.05832940	     -0.00061180	     -0.19952576	     -0.06137140	      0.88279995	     -0.00053915	     -0.21560139	      0.00214171	     -0.00026002	     23.57972930
      2.89605225	     -0.05829389	     -0.00061198	     -0.19949029	     -0.06136803	      0.88279956	     -0.00053889	     -0.21559328	      0.00215386	     -0.00024025	     23.56658235
      2.89734119	     -0.05826439	     -0.00061462	     -0.19946074	     -0.06136525	      0.88279926	     -0.00053866	     -0.21558640	      0.00216306	     -0.00022410	     23.72887570
      2.89863012	     -0.05823450	     -0.00061531	     -0.19943084	     -0.06136246	      0.88279898	     -0.00053842	     -0.21557934	      0.00217194	     -0.00020799	     23.74173032
      2.90020321	     -0.05819776	     -0.00061794	     -0.19939406	     -0.06135903	      0.88279867	     -0.00053811	     -0.21557049	      0.00218192	     -0.00018854	     23.89186401
      2.90177630	     -0.05816057	     -0.00061844	     -0.19935685	     -0.06135559	      0.88279839	     -0.00053779	     -0.21556142	      0.00219136	     -0.00016928	     23.88008369
      2.90301251	     -0.05813120	     -0.00062152	     -0.19932740	     -0.06135288	      0.88279819	     -0.00053752	     -0.21555414	      0.00219800	     -0.00015440	     24.05116656
      2.90424873	     -0.05810139	     -0.00062267	     -0.19929756	     -0.06135016	      0.88279801	     -0.00053725	     -0.21554672	      0.00220436	     -0.00013964	     24.08155284
      2.90588814	     -0.05806135	     -0.00062564	     -0.19925742	     -0.06134654	      0.88279779	     -0.00053686	     -0.21553669	      0.00221195	     -0.00012039	     24.23236125
      2.90752755	     -0.05802058	     -0.00062655	     -0.19921659	     -0.06134290	      0.88279761	     -0.00053646	     -0.21552643	      0.00221895	     -0.00010139	     24.23167506
      2.90871717	     -0.05799075	     -0.00062983	     -0.19918666	     -0.06134026	      0.88279750	     -0.00053616	     -0.21551885	      0.00222327	     -0.00008788	     24.40294896
      2.90990678	     -0.05796050	     -0.00063127	     -0.19915634	     -0.06133761	      0.88279740	     -0.00053586	     -0.21551116	      0.00222738	     -0.00007446	     24.44255838
      2.91163209	     -0.05791618	     -0.00063461	     -0.19911189	     -0.06133377	      0.88279729	     -0.00053539	     -0.21549980	      0.00223250	     -0.00005529	     24.59326541
      2.91309249	     -0.05787814	     -0.00063629	     -0.19907375	     -0.06133050	      0.88279722	     -0.00053499	     -0.21549001	      0.00223626	     -0.00003926	     24.62589674
      2.91455288	     -0.05783986	     -0.00064004	     -0.19903532	     -0.06132724	      0.88279718	     -0.00053457	     -0.21548006	      0.00223917	     -0.00002349	     24.80882061
      2.91601328	     -0.05780131	     -0.00064143	     -0.19899667	     -0.06132396	      0.88279715	     -0.00053414	     -0.21546996	      0.00224164	     -0.00000785	     24.79989508
      2.91747367	     -0.05776307	     -0.00064612	     -0.19895825	     -0.06132069	      0.88279715	     -0.00053370	     -0.21545973	      0.00224314	      0.00000747	     25.03827970
      2.91872560	     -0.05773044	     -0.00064729	     -0.19892552	     -0.06131788	      0.88279717	     -0.00053331	     -0.21545087	      0.00224418	      0.00002048	     24.99537949
      2.91997753	     -0.05769835	     -0.00065072	     -0.19889327	     -0.06131507	      0.88279720	     -0.00053291	     -0.21544195	      0.00224455	      0.00003322	     25.12749774
      2.92155341	     -0.05765862	     -0.00065373	     -0.19885337	     -0.06131153	      0.88279727	     -0.00053240	     -0.21543066	      0.00224450	      0.00004897	     25.18049244
      2.92312928	     -0.05761982	     -0.00065893	     -0.19881434	     -0.06130800	      0.88279736	     -0.00053188	     -0.21541933	      0.00224353	      0.00006428	     25.39782892
      2.92437952	     -0.05758956	     -0.00066076	     -0.19878395	     -0.06130519	      0.88279745	     -0.00053146	     -0.21541035	      0.00224247	      0.00007622	     25.36181315
      2.92562976	     -0.05755996	     -0.00066466	     -0.19875417	     -0.06130239	      0.88279755	     -0.00053104	     -0.21540137	      0.00224076	      0.00008785	     25.48764850
      2.92723332	     -0.05752275	     -0.00066831	     -0.19871675	     -0.06129880	      0.88279770	     -0.00053048	     -0.21538989	      0.00223801	      0.00010247	     25.53531777
      2.92883689	     -0.05748664	     -0.00067428	     -0.19868037	     -0.06129521	      0.88279788	     -0.00052991	     -0.21537846	      0.00223425	      0.00011667	     25.76513987
      2.93003083	     -0.05746032	     -0.00067622	     -0.19865390	     -0.06129255	      0.88279802	     -0.00052948	     -0.21537000	      0.00223117	      0.00012709	     25.70589973
      2.93122477	     -0.05743468	     -0.00068013	     -0.19862806	     -0.06128989	      0.88279818	     -0.00052905	     -0.21536159	      0.00222745	      0.00013726	     25.80949061
      2.93291261	     -0.05739951	     -0.00068455	     -0.19859263	     -0.06128613	      0.88279842	     -0.00052842	     -0.21534980	      0.00222152	      0.00015138	     25.86272364
      2.93436148	     -0.05737065	     -0.00068971	     -0.19856351	     -0.06128292	      0.88279865	     -0.00052788	     -0.21533981	      0.00221558	      0.00016316	     26.00986377
      2.93581034	     -0.05734257	     -0.00069288	     -0.19853522	     -0.06127971	      0.88279890	     -0.00052733	     -0.21532994	      0.00220917	      0.00017471	     26.00038837
      2.93725921	     -0.05731549	     -0.00069855	     -0.19850786	     -0.06127651	      0.88279916	     -0.00052678	     -0.21532018	      0.00220189	      0.00018585	     26.18959870
      2.93870808	     -0.05728903	     -0.00070104	     -0.19848119	     -0.06127333	      0.88279943	     -0.00052621	     -0.21531056	      0.00219428	      0.00019672	     26.12781176
      2.93995221	     -0.05726721	     -0.00070616	     -0.19845911	     -0.06127060	      0.88279969	     -0.00052573	     -0.21530239	      0.00218699	      0.00020569	     26.29478758
      2.94119634	     -0.05724590	     -0.00070913	     -0.19843761	     -0.06126789	      0.88279995	     -0.00052524	     -0.21529432	      0.00217946	      0.00021441	     26.30033081
      2.94276065	     -0.05722014	     -0.00071439	     -0.19841155	     -0.06126449	      0.88280029	     -0.00052462	     -0.21528431	      0.00216926	      0.00022486	     26.43217719
      2.94432497	     -0.05719525	     -0.00071762	     -0.19838641	     -0.06126110	      0.88280065	     -0.00052399	     -0.21527445	      0.00215858	      0.00023480	     26.40769105
      2.94556894	     -0.05717633	     -0.00072262	     -0.19836723	     -0.06125842	      0.88280095	     -0.00052349	     -0.21526672	      0.00214945	      0.00024220	     26.56682601
      2.94681291	     -0.05715793	     -0.00072564	     -0.19834862	     -0.06125575	      0.88280125	     -0.00052298	     -0.21525910	      0.00214011	      0.00024924	     26.57212847
      2.94840338	     -0.05713550	     -0.00073100	     -0.19832588	     -0.06125236	      0.88280166	     -0.00052234	     -0.21524950	      0.00212754	      0.00025757	     26.70257754
      2.94999385	     -0.05711401	     -0.00073418	     -0.19830413	     -0.06124899	      0.88280207	     -0.00052169	     -0.21524008	      0.00211459	      0.00026523	     26.66056576
      2.95118333	     -0.05709878	     -0.00073915	     -0.19828863	     -0.06124648	      0.88280239	     -0.00052121	     -0.21523315	      0.00210434	      0.00027041	     26.81732623
      2.95237281	     -0.05708395	     -0.00074222	     -0.19827359	     -0.06124398	      0.88280271	     -0.00052072	     -0.21522631	      0.00209397	      0.00027524	     26.82561138
      2.95404534	     -0.05706412	     -0.00074776	     -0.19825343	     -0.06124049	      0.88280318	     -0.00052004	     -0.21521686	      0.00207882	      0.00028132	     26.93972002
      2.95548594	     -0.05704781	     -0.00075121	     -0.19823686	     -0.06123751	      0.88280359	     -0.00051945	     -0.21520888	      0.00206547	      0.00028595	     26.92363282
      2.95692654	     -0.05703246	     -0.00075667	     -0.19822121	     -0.06123454	      0.88280400	     -0.00051886	     -0.21520105	      0.00205157	      0.00028995	     27.07356170
      2.95836714	     -0.05701777	     -0.00075963	     -0.19820627	     -0.06123159	      0.88280442	     -0.00051828	     -0.21519336	      0.00203754	      0.00029347	     27.00927113
      2.95980774	     -0.05700415	     -0.00076578	     -0.19819234	     -0.06122867	      0.88280485	     -0.00051769	     -0.21518582	      0.00202291	      0.00029638	     27.21275983
      2.96104764	     -0.05699287	     -0.00076811	     -0.19818084	     -0.06122617	      0.88280522	     -0.00051719	     -0.21517945	      0.00201033	      0.00029857	     27.11859614
      2.96228754	     -0.05698235	     -0.00077258	     -0.19817006	     -0.06122369	      0.88280559	     -0.00051669	     -0.21517319	      0.00199736	      0.00030033	     27.21212778
      2.96384212	     -0.05696986	     -0.00077666	     -0.19815728	     -0.06122059	      0.88280606	     -0.00051607	     -0.21516551	      0.00198094	      0.00030209	     27.20232324
      2.96539671	     -0.05695835	     -0.00078275	     -0.19814544	     -0.06121753	      0.88280653	     -0.00051546	     -0.21515801	      0.00196404	      0.00030330	     27.36754131
      2.96663917	     -0.05694953	     -0.00078518	     -0.19813640	     -0.06121509	      0.88280691	     -0.00051497	     -0.21515213	      0.00195050	      0.00030401	     27.27414322
      2.96788164	     -0.05694137	     -0.00078958	     -0.19812799	     -0.06121268	      0.88280728	     -0.00051448	     -0.21514637	      0.00193660	      0.00030442	     27.35463619
      2.96946047	     -0.05693162	     -0.00079365	     -0.19811793	     -0.06120964	      0.88280776	     -0.00051387	     -0.21513920	      0.00191879	      0.00030464	     27.33058483
      2.97103930	     -0.05692283	     -0.00079988	     -0.19810880	     -0.06120662	      0.88280824	     -0.00051326	     -0.21513221	      0.00190049	      0.00030448	     27.50042739
      2.97223013	     -0.05691647	     -0.00080197	     -0.19810225	     -0.06120437	      0.88280861	     -0.00051281	     -0.21512705	      0.00188673	      0.00030425	     27.38390592
      2.97342096	     -0.05691066	     -0.00080595	     -0.19809619	     -0.06120213	      0.88280897	     -0.00051236	     -0.21512199	      0.00187265	      0.00030385	     27.44186488
      2.97507757	     -0.05690309	     -0.00081019	     -0.19808831	     -0.06119904	      0.88280947	     -0.00051175	     -0.21511511	      0.00185286	      0.00030315	     27.41857454
      2.97673418	     -0.05689640	     -0.00081648	     -0.19808127	     -0.06119599	      0.88280997	     -0.00051114	     -0.21510841	      0.00183261	      0.00030224	     27.58922028
      2.97787161	     -0.05689199	     -0.00081814	     -0.19807668	     -0.06119391	      0.88281032	     -0.00051073	     -0.21510391	      0.00181877	      0.00030160	     27.45208337
      2.97900904	     -0.05688775	     -0.00082178	     -0.19807221	     -0.06119185	      0.88281066	     -0.00051033	     -0.21509950	      0.00180466	      0.00030086	     27.48992910
      2.98078111	     -0.05688240	     -0.00082644	     -0.19806652	     -0.06118867	      0.88281119	     -0.00050971	     -0.21509283	      0.00178250	      0.00029968	     27.46468238
      2.98223366	     -0.05687900	     -0.00083132	     -0.19806283	     -0.06118610	      0.88281163	     -0.00050921	     -0.21508754	      0.00176406	      0.00029860	     27.53793190
      2.98368620	     -0.05687615	     -0.00083427	     -0.19805972	     -0.06118355	      0.88281206	     -0.00050872	     -0.21508242	      0.00174559	      0.00029749	     27.45425002
      2.98513875	     -0.05687426	     -0.00083962	     -0.19805753	     -0.06118103	      0.88281249	     -0.00050824	     -0.21507747	      0.00172677	      0.00029622	     27.58282953
      2.98642792	     -0.05687291	     -0.00084156	     -0.19805597	     -0.06117881	      0.88281287	     -0.00050782	     -0.21507321	      0.00171017	      0.00029509	     27.46264058
      2.98771709	     -0.05687240	     -0.00084562	     -0.19805521	     -0.06117662	      0.88281325	     -0.00050741	     -0.21506909	      0.00169327	      0.00029381	     27.53037888
      2.98900626	     -0.05687236	     -0.00084822	     -0.19805495	     -0.06117445	      0.88281363	     -0.00050701	     -0.21506510	      0.00167638	      0.00029248	     27.48175898
      2.99068283	     -0.05687341	     -0.00085308	     -0.19805568	     -0.06117165	      0.88281412	     -0.00050650	     -0.21506011	      0.00165412	      0.00029057	     27.55552544
      2.99199455	     -0.05687483	     -0.00085498	     -0.19805690	     -0.06116949	      0.88281450	     -0.00050611	     -0.21505637	      0.00163673	      0.00028902	     27.44898298
      2.99330627	     -0.05687721	     -0.00085877	     -0.19805903	     -0.06116736	      0.88281488	     -0.00050574	     -0.21505278	      0.00161907	      0.00028732	     27.50748555
      2.99461799	     -0.05688011	     -0.00086111	     -0.19806172	     -0.06116525	      0.88281525	     -0.00050537	     -0.21504934	      0.00160140	      0.00028554	     27.45012334
      2.99627774	     -0.05688506	     -0.00086565	     -0.19806636	     -0.06116261	      0.88281572	     -0.00050492	     -0.21504521	      0.00157875	      0.00028307	     27.52623949
      2.99756627	     -0.05689010	     -0.00086719	     -0.19807121	     -0.06116059	      0.88281609	     -0.00050458	     -0.21504218	      0.00156120	      0.00028100	     27.40938186
      2.99885481	     -0.05689710	     -0.00087064	     -0.19807798	     -0.06115858	      0.88281645	     -0.00050425	     -0.21503935	      0.00154341	      0.00027866	     27.45694328
      3.00014334	     -0.05690599	     -0.00087286	     -0.19808667	     -0.06115661	      0.88281681	     -0.00050393	     -0.21503675	      0.00152565	      0.00027604	     27.40194470
      3.00187648	     -0.05692111	     -0.00087727	     -0.19810148	     -0.06115398	      0.88281728	     -0.00050352	     -0.21503366	      0.00150161	      0.00027190	     27.46501490
      3.00315586	     -0.05693394	     -0.00087858	     -0.19811414	     -0.06115207	      0.88281763	     -0.00050323	     -0.21503171	      0.00148401	      0.00026840	     27.34869681
      3.00443523	     -0.05694905	     -0.00088167	     -0.19812903	     -0.06115019	      0.88281797	     -0.00050295	     -0.21503006	      0.00146632	      0.00026439	     27.38878518
      3.00600512	     -0.05697039	     -0.00088369	     -0.19815015	     -0.06114790	      0.88281838	     -0.00050262	     -0.21502850	      0.00144483	      0.00025881	     27.30028823
      3.00739868	     -0.05699158	     -0.00088719	     -0.19817111	     -0.06114590	      0.88281873	     -0.00050234	     -0.21502755	      0.00142574	      0.00025311	     27.38267052
      3.00879224	     -0.05701380	     -0.00088808	     -0.19819316	     -0.06114393	      0.88281908	     -0.00050208	     -0.21502701	      0.00140700	      0.00024679	     27.26154996
      3.01018580	     -0.05703787	     -0.00089123	     -0.19821702	     -0.06114198	      0.88281942	     -0.00050183	     -0.21502687	      0.00138825	      0.00023971	     27.35209423
      3.01157936	     -0.05706314	     -0.00089152	     -0.19824215	     -0.06114006	      0.88281975	     -0.00050159	     -0.21502714	      0.00136991	      0.00023199	     27.21459865
      3.01297292	     -0.05708994	     -0.00089424	     -0.19826877	     -0.06113816	      0.88282007	     -0.00050137	     -0.21502780	      0.00135161	      0.00022348	     27.31275686
      3.01436648	     -0.05711734	     -0.00089384	     -0.19829605	     -0.06113629	      0.88282037	     -0.00050116	     -0.21502883	      0.00133378	      0.00021431	     27.16121798
      3.01576004	     -0.05714632	     -0.00089614	     -0.19832487	     -0.06113445	      0.88282066	     -0.00050097	     -0.21503023	      0.00131601	      0.00020432	     27.26852198
      3.01715359	     -0.05717595	     -0.00089509	     -0.19835442	     -0.06113262	      0.88282094	     -0.00050079	     -0.21503199	      0.00129881	      0.00019363	     27.09796743
      3.01854715	     -0.05720701	     -0.00089704	     -0.19838533	     -0.06113083	      0.88282120	     -0.00050063	     -0.21503410	      0.00128177	      0.00018204	     27.22022942
      3.01994071	     -0.05723814	     -0.00089549	     -0.19841640	     -0.06112905	      0.88282145	     -0.00050048	     -0.21503654	      0.00126546	      0.00016972	     27.04039169
      3.02133427	     -0.05726992	     -0.00089728	     -0.19844805	     -0.06112730	      0.88282168	     -0.00050035	     -0.21503927	      0.00124941	      0.00015653	     27.18413583
      3.02272783	     -0.05730080	     -0.00089531	     -0.19847891	     -0.06112557	      0.88282189	     -0.00050024	     -0.21504226	      0.00123419	      0.00014268	     26.99222935
      3.02412139	     -0.05733220	     -0.00089692	     -0.19851020	     -0.06112386	      0.88282207	     -0.00050014	     -0.21504548	      0.00121927	      0.00012805	     27.14698258
      3.02551495	     -0.05736305	     -0.00089462	     -0.19854104	     -0.06112217	      0.88282224	     -0.00050007	     -0.21504889	      0.00120521	      0.00011287	     26.93700436
      3.02690851	     -0.05739526	     -0.00089622	     -0.19857316	     -0.06112050	      0.88282239	     -0.00050001	     -0.21505248	      0.00119147	      0.00009698	     27.10192787
      3.02816147	     -0.05742473	     -0.00089442	     -0.19860262	     -0.06111901	      0.88282250	     -0.00049997	     -0.21505588	      0.00117991	      0.00008226	     26.92195845
      3.02941444	     -0.05745552	     -0.00089495	     -0.19863336	     -0.06111754	      0.88282259	     -0.00049995	     -0.21505947	      0.00116873	      0.00006701	     26.96972219
      3.03094298	     -0.05749387	     -0.00089398	     -0.19867169	     -0.06111577	      0.88282268	     -0.00049995	     -0.21506410	      0.00115598	      0.00004786	     26.87310386
      3.03247153	     -0.05753303	     -0.00089496	     -0.19871080	     -0.06111401	      0.88282274	     -0.00049997	     -0.21506900	      0.00114398	      0.00002807	     26.97873904
      3.03375903	     -0.05756518	     -0.00089329	     -0.19874297	     -0.06111254	      0.88282277	     -0.00050000	     -0.21507331	      0.00113479	      0.00001109	     26.82555402
      3.03504652	     -0.05759754	     -0.00089368	     -0.19877531	     -0.06111109	      0.88282277	     -0.00050005	     -0.21507776	      0.00112611	     -0.00000619	     26.87967524
      3.03633402	     -0.05762982	     -0.00089275	     -0.19880762	     -0.06110964	      0.88282275	     -0.00050012	     -0.21508233	      0.00111820	     -0.00002360	     26.81126233
      3.03807372	     -0.05767394	     -0.00089287	     -0.19885174	     -0.06110770	      0.88282269	     -0.00050024	     -0.21508871	      0.00110847	     -0.00004733	     26.86781910
      3.03938234	     -0.05770665	     -0.00089096	     -0.19888452	     -0.06110626	      0.88282261	     -0.00050035	     -0.21509365	      0.00110211	     -0.00006516	     26.73372997
      3.04069096	     -0.05773971	     -0.00089076	     -0.19891760	     -0.06110482	      0.88282252	     -0.00050048	     -0.21509870	      0.00109629	     -0.00008301	     26.77815040
      3.04199958	     -0.05777190	     -0.00088907	     -0.19894987	     -0.06110339	      0.88282240	     -0.00050063	     -0.21510384	      0.00109128	     -0.00010074	     26.71223132
      3.04373282	     -0.05781372	     -0.00088809	     -0.19899176	     -0.06110150	      0.88282220	     -0.00050085	     -0.21511074	      0.00108559	     -0.00012399	     26.77872547
      3.04502377	     -0.05784427	     -0.00088524	     -0.19902243	     -0.06110010	      0.88282203	     -0.00050103	     -0.21511594	      0.00108226	     -0.00014098	     26.64581763
      3.04631471	     -0.05787525	     -0.00088412	     -0.19905349	     -0.06109871	      0.88282184	     -0.00050123	     -0.21512120	      0.00107942	     -0.00015773	     26.68525807
      3.04789888	     -0.05791290	     -0.00088082	     -0.19909130	     -0.06109700	      0.88282157	     -0.00050149	     -0.21512772	      0.00107694	     -0.00017779	     26.59058302
      3.04931413	     -0.05794646	     -0.00087949	     -0.19912498	     -0.06109548	      0.88282131	     -0.00050175	     -0.21513362	      0.00107541	     -0.00019529	     26.67012932
      3.05072938	     -0.05797901	     -0.00087542	     -0.19915771	     -0.06109395	      0.88282102	     -0.00050203	     -0.21513957	      0.00107486	     -0.00021226	     26.53852128
      3.05214463	     -0.05801170	     -0.00087371	     -0.19919053	     -0.06109243	      0.88282071	     -0.00050233	     -0.21514556	      0.00107492	     -0.00022878	     26.63139410
      3.05355987	     -0.05804309	     -0.00086893	     -0.19922214	     -0.06109091	      0.88282037	     -0.00050265	     -0.21515157	      0.00107601	     -0.00024472	     26.48598414
      3.05497512	     -0.05807487	     -0.00086706	     -0.19925409	     -0.06108939	      0.88282002	     -0.00050299	     -0.21515761	      0.00107771	     -0.00026018	     26.59793611
      3.05639037	     -0.05810620	     -0.00086198	     -0.19928566	     -0.06108786	      0.88281964	     -0.00050335	     -0.21516367	      0.00108050	     -0.00027498	     26.43675641
      3.05780562	     -0.05813808	     -0.00086014	     -0.19931771	     -0.06108633	      0.88281924	     -0.00050372	     -0.21516978	      0.00108389	     -0.00028926	     26.56186194
      3.05922087	     -0.05816842	     -0.00085456	     -0.19934832	     -0.06108479	      0.88281882	     -0.00050412	     -0.21517591	      0.00108840	     -0.00030281	     26.38617734
      3.06063612	     -0.05819824	     -0.00085251	     -0.19937833	     -0.06108325	      0.88281838	     -0.00050454	     -0.21518203	      0.00109348	     -0.00031579	     26.52683151
      3.06205137	     -0.05822578	     -0.00084649	     -0.19940617	     -0.06108170	      0.88281792	     -0.00050497	     -0.21518814	      0.00109971	     -0.00032795	     26.33483768
      3.06332177	     -0.05825081	     -0.00084429	     -0.19943141	     -0.06108030	      0.88281750	     -0.00050538	     -0.21519358	      0.00110574	     -0.00033832	     26.42990670
      3.06459218	     -0.05827480	     -0.00083964	     -0.19945566	     -0.06107889	      0.88281707	     -0.00050580	     -0.21519900	      0.00111260	     -0.00034807	     26.33666428
      3.06613871	     -0.05830380	     -0.00083548	     -0.19948495	     -0.06107716	      0.88281652	     -0.00050633	     -0.21520554	      0.00112171	     -0.00035925	     26.36958502
      3.06768525	     -0.05833114	     -0.00082896	     -0.19951265	     -0.06107542	      0.88281595	     -0.00050689	     -0.21521201	      0.00113196	     -0.00036960	     26.23777895
      3.06898713	     -0.05835324	     -0.00082576	     -0.19953501	     -0.06107394	      0.88281547	     -0.00050737	     -0.21521737	      0.00114114	     -0.00037776	     26.32226194
      3.07028900	     -0.05837374	     -0.00082024	     -0.19955583	     -0.06107244	      0.88281497	     -0.00050787	     -0.21522263	      0.00115116	     -0.00038532	     26.22650640
      3.07159088	     -0.05839408	     -0.00081593	     -0.19957646	     -0.06107094	      0.88281446	     -0.00050838	     -0.21522777	      0.00116170	     -0.00039237	     26.23571835
      3.07335662	     -0.05842094	     -0.00080850	     -0.19960377	     -0.06106887	      0.88281376	     -0.00050910	     -0.21523459	      0.00117708	     -0.00040109	     26.12506901
      3.07467995	     -0.05844098	     -0.00080478	     -0.19962411	     -0.06106731	      0.88281323	     -0.00050966	     -0.21523958	      0.00118921	     -0.00040709	     26.18866127
      3.07600327	     -0.05845938	     -0.00079903	     -0.19964286	     -0.06106573	      0.88281269	     -0.00051023	     -0.21524448	      0.00120210	     -0.00041255	     26.09209951
      3.07732660	     -0.05847699	     -0.00079449	     -0.19966079	     -0.06106413	      0.88281214	     -0.00051082	     -0.21524924	      0.00121546	     -0.00041753	     26.09871915
      3.07908461	     -0.05849844	     -0.00078672	     -0.19968272	     -0.06106197	      0.88281140	     -0.00051162	     -0.21525534	      0.00123418	     -0.00042335	     25.97657591
      3.08038734	     -0.05851371	     -0.00078287	     -0.19969832	     -0.06106036	      0.88281084	     -0.00051223	     -0.21525968	      0.00124850	     -0.00042716	     26.03509047
      3.08169007	     -0.05852679	     -0.00077699	     -0.19971176	     -0.06105872	      0.88281029	     -0.00051285	     -0.21526385	      0.00126347	     -0.00043047	     25.93985391
      3.08329608	     -0.05854086	     -0.00077135	     -0.19972626	     -0.06105668	      0.88280959	     -0.00051364	     -0.21526871	      0.00128243	     -0.00043395	     25.96389411
      3.08472686	     -0.05855133	     -0.00076434	     -0.19973717	     -0.06105483	      0.88280897	     -0.00051435	     -0.21527275	      0.00130000	     -0.00043644	     25.82102508
      3.08615765	     -0.05856110	     -0.00075990	     -0.19974731	     -0.06105296	      0.88280834	     -0.00051509	     -0.21527650	      0.00131790	     -0.00043849	     25.88548509
      3.08758843	     -0.05856841	     -0.00075282	     -0.19975505	     -0.06105106	      0.88280771	     -0.00051583	     -0.21527997	      0.00133650	     -0.00043999	     25.73046734
      3.08901921	     -0.05857448	     -0.00074870	     -0.19976150	     -0.06104913	      0.88280708	     -0.00051660	     -0.21528310	      0.00135535	     -0.00044108	     25.81470943
      3.09044999	     -0.05857749	     -0.00074158	     -0.19976495	     -0.06104718	      0.88280645	     -0.00051738	     -0.21528589	      0.00137487	     -0.00044159	     25.64690226
      3.09188077	     -0.05857937	     -0.00073791	     -0.19976720	     -0.06104520	      0.88280582	     -0.00051817	     -0.21528828	      0.00139451	     -0.00044164	     25.74749127
      3.09331156	     -0.05857803	     -0.00073081	     -0.19976631	     -0.06104319	      0.88280519	     -0.00051898	     -0.21529028	      0.00141476	     -0.00044105	     25.56622378
      3.09474234	     -0.05857577	     -0.00072758	     -0.19976440	     -0.06104115	      0.88280456	     -0.00051980	     -0.21529183	      0.00143503	     -0.00043997	     25.68105634
      3.09617312	     -0.05857033	     -0.00072035	     -0.19975941	     -0.06103908	      0.88280393	     -0.00052063	     -0.21529295	      0.00145585	     -0.00043822	     25.48395714
      3.09744795	     -0.05856502	     -0.00071739	     -0.19975442	     -0.06103721	      0.88280337	     -0.00052139	     -0.21529357	      0.00147434	     -0.00043628	     25.55923416
      3.09872279	     -0.05855763	     -0.00071212	     -0.19974741	     -0.06103532	      0.88280282	     -0.00052215	     -0.21529383	      0.00149317	     -0.00043386	     25.46429977
      3.10028965	     -0.05854733	     -0.00070744	     -0.19973752	     -0.06103296	      0.88280214	     -0.00052310	     -0.21529366	      0.00151636	     -0.00043032	     25.47939608
      3.10185651	     -0.05853435	     -0.00070075	     -0.19972500	     -0.06103057	      0.88280147	     -0.00052407	     -0.21529295	      0.00153989	     -0.00042607	     25.35020942
      3.10315783	     -0.05852296	     -0.00069788	     -0.19971393	     -0.06102855	      0.88280092	     -0.00052488	     -0.21529194	      0.00155935	     -0.00042211	     25.41253895
      3.10445915	     -0.05850963	     -0.00069288	     -0.19970098	     -0.06102651	      0.88280037	     -0.00052570	     -0.21529058	      0.00157905	     -0.00041766	     25.32564097
      3.10603081	     -0.05849268	     -0.00068872	     -0.19968442	     -0.06102401	      0.88279972	     -0.00052669	     -0.21528845	      0.00160273	     -0.00041172	     25.34776005
      3.10760246	     -0.05847310	     -0.00068211	     -0.19966529	     -0.06102147	      0.88279908	     -0.00052770	     -0.21528580	      0.00162657	     -0.00040512	     25.21614654
      3.10885674	     -0.05845724	     -0.00067963	     -0.19964973	     -0.06101942	      0.88279857	     -0.00052851	     -0.21528332	      0.00164535	     -0.00039950	     25.27455161
      3.11011101	     -0.05843962	     -0.00067498	     -0.19963246	     -0.06101735	      0.88279808	     -0.00052932	     -0.21528051	      0.00166425	     -0.00039350	     25.20519838
      3.11174305	     -0.05841579	     -0.00067050	     -0.19960903	     -0.06101461	      0.88279744	     -0.00053039	     -0.21527639	      0.00168862	     -0.00038527	     25.21681937
      3.11337509	     -0.05838923	     -0.00066368	     -0.19958293	     -0.06101183	      0.88279682	     -0.00053146	     -0.21527174	      0.00171301	     -0.00037649	     25.10293371
      3.11458920	     -0.05836922	     -0.00066140	     -0.19956319	     -0.06100974	      0.88279637	     -0.00053227	     -0.21526794	      0.00173083	     -0.00036972	     25.15981662
      3.11580331	     -0.05834740	     -0.00065702	     -0.19954168	     -0.06100763	      0.88279592	     -0.00053307	     -0.21526384	      0.00174866	     -0.00036265	     25.10625849
      3.11750912	     -0.05831573	     -0.00065224	     -0.19951042	     -0.06100463	      0.88279531	     -0.00053420	     -0.21525760	      0.00177330	     -0.00035229	     25.11251986
      3.11921493	     -0.05828156	     -0.00064514	     -0.19947670	     -0.06100158	      0.88279472	     -0.00053534	     -0.21525081	      0.00179770	     -0.00034140	     25.00244319
      3.12036787	     -0.05825880	     -0.00064329	     -0.19945417	     -0.06099950	      0.88279433	     -0.00053611	     -0.21524592	      0.00181372	     -0.00033385	     25.05815804
      3.12152082	     -0.05823461	     -0.00063937	     -0.19943025	     -0.06099740	      0.88279395	     -0.00053688	     -0.21524079	      0.00182967	     -0.00032606	     25.01806287
      3.12335924	     -0.05819493	     -0.00063418	     -0.19939097	     -0.06099401	      0.88279336	     -0.00053811	     -0.21523215	      0.00185451	     -0.00031333	     25.01778692
      3.12484800	     -0.05816090	     -0.00062878	     -0.19935729	     -0.06099124	      0.88279290	     -0.00053910	     -0.21522473	      0.00187426	     -0.00030274	     24.95468451
      3.12633676	     -0.05812661	     -0.00062540	     -0.19932329	     -0.06098843	      0.88279246	     -0.00054010	     -0.21521694	      0.00189345	     -0.00029204	     25.00457555
      3.12782552	     -0.05809023	     -0.00061927	     -0.19928726	     -0.06098560	      0.88279203	     -0.00054108	     -0.21520880	      0.00191242	     -0.00028118	     24.90974051
      3.12913690	     -0.05805850	     -0.00061682	     -0.19925576	     -0.06098308	      0.88279167	     -0.00054196	     -0.21520133	      0.00192855	     -0.00027162	     24.97600263
      3.13044828	     -0.05802500	     -0.00061198	     -0.19922254	     -0.06098054	      0.88279132	     -0.00054282	     -0.21519360	      0.00194446	     -0.00026197	     24.91656948
      3.13175966	     -0.05799140	     -0.00060866	     -0.19918917	     -0.06097798	      0.88279098	     -0.00054369	     -0.21518562	      0.00195988	     -0.00025233	     24.93983643
      3.13349078	     -0.05794529	     -0.00060263	     -0.19914340	     -0.06097457	      0.88279056	     -0.00054482	     -0.21517469	      0.00197973	     -0.00023959	     24.88727682
      3.13482355	     -0.05790987	     -0.00060007	     -0.19910819	     -0.06097192	      0.88279025	     -0.00054569	     -0.21516599	      0.00199436	     -0.00022986	     24.94994979
      3.13615633	     -0.05787301	     -0.00059545	     -0.19907158	     -0.06096926	      0.88278995	     -0.00054656	     -0.21515705	      0.00200867	     -0.00022015	     24.90050928
      3.13748911	     -0.05783612	     -0.00059238	     -0.19903489	     -0.06096657	      0.88278966	     -0.00054742	     -0.21514788	      0.00202240	     -0.00021054	     24.93462453
      3.13920249	     -0.05778714	     -0.00058674	     -0.19898620	     -0.06096309	      0.88278931	     -0.00054851	     -0.21513577	      0.00203948	     -0.00019831	     24.88823285
      3.14050740	     -0.05775013	     -0.00058466	     -0.19894934	     -0.06096042	      0.88278906	     -0.00054934	     -0.21512629	      0.00205177	     -0.00018916	     24.96328379
[truncated: 251,516 more chars]
