# Supplementary material for: A Neural Controller Model Considering the Vestibulospinal Tract in Human Postural Control
Source: Front Comput Neurosci. 2022 Feb 25;16:785099. doi: 10.3389/fncom.2022.785099 (PMC8913724; doi:10.3389/fncom.2022.785099)
Supplement: Supplementary file 8 [file Data_Sheet_3.zip › SimulationResults/VST+/3.947/opt_9/jiang_CoPpositon_pos.sto]

CoP
version=1
nRows=3483
nColumns=11
inDegrees=no

This file contains CoP trajectory (of origin) and orientations.

Units are S.I. units (seconds, meters, Newtons, ...)
Angles are in degrees.

endheader
time	cop-x	cop-z	cop-x-calcn-r	com-x	com-y	com-z	com-x-calcn-r	com-x-vel	com-y-vel	s_torques
      0.00061851	     -0.05969604	     -0.00092191	     -0.20088051	     -0.06407170	      0.88305628	     -0.00072912	     -0.21842175	     -0.00000500	      0.00007560	     21.73089434
      0.00123703	     -0.05887810	     -0.00084877	     -0.20006402	     -0.06407171	      0.88305636	     -0.00072911	     -0.21839506	     -0.00002566	      0.00016161	     18.97891617
      0.00225861	     -0.05812672	     -0.00079263	     -0.19931328	     -0.06407177	      0.88305660	     -0.00072906	     -0.21833640	     -0.00009404	      0.00031339	     15.74959818
      0.00357375	     -0.05781957	     -0.00078132	     -0.19900508	     -0.06407198	      0.88305714	     -0.00072898	     -0.21825988	     -0.00022302	      0.00050370	     15.87588246
      0.00594029	     -0.05799475	     -0.00081253	     -0.19917679	     -0.06407282	      0.88305867	     -0.00072877	     -0.21816232	     -0.00048799	      0.00077670	     14.77309031
      0.00700697	     -0.05810969	     -0.00082552	     -0.19929024	     -0.06407340	      0.88305955	     -0.00072866	     -0.21813643	     -0.00060411	      0.00086296	     13.63700891
      0.00830681	     -0.05821131	     -0.00083405	     -0.19939032	     -0.06407427	      0.88306073	     -0.00072850	     -0.21811526	     -0.00073779	      0.00093933	     12.54099334
      0.01042097	     -0.05826467	     -0.00083587	     -0.19944162	     -0.06407605	      0.88306279	     -0.00072822	     -0.21809509	     -0.00094055	      0.00100657	     11.60132038
      0.01159462	     -0.05825440	     -0.00083194	     -0.19943038	     -0.06407722	      0.88306398	     -0.00072804	     -0.21808761	     -0.00104749	      0.00101940	     11.24302632
      0.01276827	     -0.05822845	     -0.00082825	     -0.19940348	     -0.06407851	      0.88306518	     -0.00072786	     -0.21808130	     -0.00115219	      0.00101807	     11.07754760
      0.01466095	     -0.05817730	     -0.00082192	     -0.19935084	     -0.06408085	      0.88306709	     -0.00072755	     -0.21807230	     -0.00131779	      0.00099130	     10.91709202
      0.01609607	     -0.05813988	     -0.00081913	     -0.19931224	     -0.06408283	      0.88306848	     -0.00072730	     -0.21806609	     -0.00144180	      0.00095384	     10.90248827
      0.01753118	     -0.05810986	     -0.00081681	     -0.19928105	     -0.06408498	      0.88306982	     -0.00072704	     -0.21806038	     -0.00156447	      0.00090361	     10.89039755
      0.01896629	     -0.05808596	     -0.00081740	     -0.19925593	     -0.06408732	      0.88307107	     -0.00072678	     -0.21805526	     -0.00168618	      0.00084167	     10.93666219
      0.02040140	     -0.05807059	     -0.00081825	     -0.19923932	     -0.06408982	      0.88307223	     -0.00072651	     -0.21805080	     -0.00180642	      0.00076899	     10.97327978
      0.02183652	     -0.05806080	     -0.00082207	     -0.19922826	     -0.06409250	      0.88307327	     -0.00072623	     -0.21804706	     -0.00192542	      0.00068629	     11.02879783
      0.02327163	     -0.05805869	     -0.00082552	     -0.19922489	     -0.06409535	      0.88307419	     -0.00072596	     -0.21804407	     -0.00204255	      0.00059436	     11.07049817
      0.02470674	     -0.05806119	     -0.00083133	     -0.19922611	     -0.06409836	      0.88307498	     -0.00072568	     -0.21804188	     -0.00215801	      0.00049370	     11.10801951
      0.02614185	     -0.05807059	     -0.00083619	     -0.19923425	     -0.06410154	      0.88307561	     -0.00072540	     -0.21804049	     -0.00227110	      0.00038519	     11.13874632
      0.02757696	     -0.05808375	     -0.00084309	     -0.19924615	     -0.06410488	      0.88307608	     -0.00072511	     -0.21803994	     -0.00238205	      0.00026958	     11.16758383
      0.02901208	     -0.05810301	     -0.00084852	     -0.19926419	     -0.06410838	      0.88307638	     -0.00072483	     -0.21804026	     -0.00249011	      0.00014805	     11.20172081
      0.03044719	     -0.05812512	     -0.00085570	     -0.19928508	     -0.06411203	      0.88307650	     -0.00072454	     -0.21804148	     -0.00259553	      0.00002165	     11.25893011
      0.03188230	     -0.05815237	     -0.00086103	     -0.19931117	     -0.06411582	      0.88307644	     -0.00072425	     -0.21804363	     -0.00269755	     -0.00010813	     11.33003725
      0.03331741	     -0.05818142	     -0.00086777	     -0.19933907	     -0.06411977	      0.88307619	     -0.00072395	     -0.21804672	     -0.00279642	     -0.00024004	     11.46362644
      0.03475253	     -0.05821455	     -0.00087234	     -0.19937113	     -0.06412385	      0.88307575	     -0.00072365	     -0.21805077	     -0.00289138	     -0.00037245	     11.60855504
      0.03618764	     -0.05824841	     -0.00087814	     -0.19940393	     -0.06412806	      0.88307512	     -0.00072335	     -0.21805581	     -0.00298271	     -0.00050404	     11.86152433
      0.03762275	     -0.05828530	     -0.00088164	     -0.19943983	     -0.06413241	      0.88307430	     -0.00072304	     -0.21806180	     -0.00306969	     -0.00063315	     12.10918459
      0.03905786	     -0.05832192	     -0.00088630	     -0.19947549	     -0.06413687	      0.88307331	     -0.00072272	     -0.21806875	     -0.00315262	     -0.00075850	     12.50949232
      0.04049297	     -0.05836060	     -0.00088867	     -0.19951330	     -0.06414145	      0.88307213	     -0.00072239	     -0.21807663	     -0.00323086	     -0.00087857	     12.87454613
      0.04192809	     -0.05839808	     -0.00089223	     -0.19954993	     -0.06414614	      0.88307079	     -0.00072206	     -0.21808542	     -0.00330476	     -0.00099224	     13.43048739
      0.04336320	     -0.05843659	     -0.00089376	     -0.19958768	     -0.06415094	      0.88306929	     -0.00072172	     -0.21809504	     -0.00337377	     -0.00109820	     13.90736812
      0.04479831	     -0.05847331	     -0.00089665	     -0.19962366	     -0.06415583	      0.88306764	     -0.00072137	     -0.21810548	     -0.00343835	     -0.00119563	     14.60897395
      0.04623342	     -0.05851067	     -0.00089755	     -0.19966036	     -0.06416080	      0.88306586	     -0.00072102	     -0.21811665	     -0.00349802	     -0.00128352	     15.17757106
      0.04766853	     -0.05854552	     -0.00089983	     -0.19969458	     -0.06416586	      0.88306396	     -0.00072065	     -0.21812851	     -0.00355334	     -0.00136132	     15.98407959
      0.04910365	     -0.05858052	     -0.00090022	     -0.19972903	     -0.06417100	      0.88306196	     -0.00072028	     -0.21814099	     -0.00360397	     -0.00142839	     16.60354882
      0.05053876	     -0.05861256	     -0.00090200	     -0.19976053	     -0.06417621	      0.88305986	     -0.00071990	     -0.21815401	     -0.00365058	     -0.00148452	     17.47959873
      0.05197387	     -0.05864376	     -0.00090201	     -0.19979128	     -0.06418148	      0.88305770	     -0.00071952	     -0.21816747	     -0.00369289	     -0.00152932	     18.11513203
      0.05340898	     -0.05867057	     -0.00090354	     -0.19981766	     -0.06418680	      0.88305548	     -0.00071913	     -0.21818126	     -0.00373164	     -0.00156276	     19.00351098
      0.05484410	     -0.05869605	     -0.00090337	     -0.19984278	     -0.06419218	      0.88305322	     -0.00071873	     -0.21819526	     -0.00376673	     -0.00158467	     19.59575788
      0.05627921	     -0.05871713	     -0.00090476	     -0.19986351	     -0.06419761	      0.88305094	     -0.00071832	     -0.21820936	     -0.00379901	     -0.00159527	     20.42580213
      0.05771432	     -0.05873689	     -0.00090443	     -0.19988299	     -0.06420309	      0.88304865	     -0.00071791	     -0.21822345	     -0.00382842	     -0.00159465	     20.91787786
      0.05914943	     -0.05875297	     -0.00090570	     -0.19989878	     -0.06420860	      0.88304637	     -0.00071749	     -0.21823750	     -0.00385587	     -0.00158329	     21.63125284
      0.06058454	     -0.05876839	     -0.00090521	     -0.19991397	     -0.06421415	      0.88304411	     -0.00071707	     -0.21825143	     -0.00388131	     -0.00156165	     21.99299094
      0.06201966	     -0.05877984	     -0.00090639	     -0.19992518	     -0.06421974	      0.88304189	     -0.00071664	     -0.21826520	     -0.00390560	     -0.00153041	     22.57801240
      0.06345477	     -0.05879020	     -0.00090558	     -0.19993536	     -0.06422536	      0.88303972	     -0.00071621	     -0.21827872	     -0.00392871	     -0.00149017	     22.79015768
      0.06488988	     -0.05879646	     -0.00090670	     -0.19994142	     -0.06423102	      0.88303761	     -0.00071577	     -0.21829194	     -0.00395148	     -0.00144177	     23.22984925
      0.06632499	     -0.05880182	     -0.00090585	     -0.19994661	     -0.06423670	      0.88303558	     -0.00071532	     -0.21830479	     -0.00397384	     -0.00138603	     23.29265064
      0.06776011	     -0.05880304	     -0.00090691	     -0.19994765	     -0.06424242	      0.88303364	     -0.00071488	     -0.21831722	     -0.00399653	     -0.00132392	     23.60206946
      0.06919522	     -0.05880305	     -0.00090575	     -0.19994752	     -0.06424818	      0.88303179	     -0.00071442	     -0.21832916	     -0.00401944	     -0.00125639	     23.54770960
      0.07063033	     -0.05879855	     -0.00090651	     -0.19994284	     -0.06425396	      0.88303004	     -0.00071396	     -0.21834058	     -0.00404322	     -0.00118432	     23.74354336
      0.07206544	     -0.05879364	     -0.00090490	     -0.19993778	     -0.06425978	      0.88302839	     -0.00071350	     -0.21835145	     -0.00406776	     -0.00110873	     23.58463374
      0.07350055	     -0.05878535	     -0.00090553	     -0.19992930	     -0.06426564	      0.88302685	     -0.00071303	     -0.21836178	     -0.00409362	     -0.00103051	     23.69518912
      0.07493567	     -0.05877738	     -0.00090368	     -0.19992117	     -0.06427153	      0.88302543	     -0.00071256	     -0.21837156	     -0.00412060	     -0.00095070	     23.46423007
      0.07637078	     -0.05876610	     -0.00090442	     -0.19990968	     -0.06427746	      0.88302413	     -0.00071209	     -0.21838082	     -0.00414919	     -0.00087006	     23.52263671
      0.07780589	     -0.05875485	     -0.00090242	     -0.19989825	     -0.06428344	      0.88302294	     -0.00071161	     -0.21838951	     -0.00417913	     -0.00078958	     23.24078454
      0.07924100	     -0.05874026	     -0.00090315	     -0.19988342	     -0.06428946	      0.88302186	     -0.00071112	     -0.21839768	     -0.00421090	     -0.00070989	     23.26053317
      0.08067611	     -0.05872701	     -0.00090112	     -0.19986997	     -0.06429553	      0.88302090	     -0.00071063	     -0.21840531	     -0.00424441	     -0.00063186	     23.12926144
      0.08196143	     -0.05871776	     -0.00090295	     -0.19986043	     -0.06430100	      0.88302013	     -0.00071019	     -0.21841179	     -0.00427804	     -0.00056390	     23.36545999
      0.08324675	     -0.05872869	     -0.00090497	     -0.19987099	     -0.06430653	      0.88301945	     -0.00070975	     -0.21841834	     -0.00431828	     -0.00049895	     23.37378506
      0.08481606	     -0.05878691	     -0.00091098	     -0.19992856	     -0.06431335	      0.88301872	     -0.00070921	     -0.21842775	     -0.00437895	     -0.00042642	     23.56724626
      0.08638537	     -0.05889293	     -0.00091510	     -0.20003388	     -0.06432028	      0.88301810	     -0.00070865	     -0.21844031	     -0.00445034	     -0.00036513	     23.75202687
      0.08768839	     -0.05899971	     -0.00091829	     -0.20014004	     -0.06432612	      0.88301765	     -0.00070819	     -0.21845375	     -0.00451460	     -0.00032492	     24.24501607
      0.08899142	     -0.05910851	     -0.00091669	     -0.20024830	     -0.06433204	      0.88301725	     -0.00070772	     -0.21846977	     -0.00458035	     -0.00029526	     24.61170541
      0.09057412	     -0.05922609	     -0.00091199	     -0.20036531	     -0.06433936	      0.88301680	     -0.00070714	     -0.21849188	     -0.00465985	     -0.00027292	     25.28049063
      0.09215682	     -0.05932226	     -0.00090189	     -0.20046104	     -0.06434679	      0.88301638	     -0.00070656	     -0.21851568	     -0.00473704	     -0.00026397	     25.60660701
      0.09343890	     -0.05938457	     -0.00089450	     -0.20052299	     -0.06435290	      0.88301604	     -0.00070608	     -0.21853547	     -0.00479735	     -0.00026488	     26.12665006
      0.09472099	     -0.05943805	     -0.00088489	     -0.20057618	     -0.06435909	      0.88301570	     -0.00070561	     -0.21855529	     -0.00485505	     -0.00027187	     26.29316329
      0.09635309	     -0.05949887	     -0.00087455	     -0.20063663	     -0.06436707	      0.88301524	     -0.00070501	     -0.21858034	     -0.00492441	     -0.00028786	     26.63688351
      0.09798519	     -0.05955787	     -0.00086383	     -0.20069529	     -0.06437516	      0.88301475	     -0.00070442	     -0.21860512	     -0.00498832	     -0.00031034	     26.62971666
      0.09925763	     -0.05960459	     -0.00085932	     -0.20074170	     -0.06438154	      0.88301435	     -0.00070397	     -0.21862433	     -0.00503424	     -0.00033148	     26.95055798
      0.10053008	     -0.05965414	     -0.00085449	     -0.20079098	     -0.06438797	      0.88301391	     -0.00070352	     -0.21864350	     -0.00507644	     -0.00035543	     26.99196570
      0.10221275	     -0.05972535	     -0.00085188	     -0.20086179	     -0.06439656	      0.88301328	     -0.00070295	     -0.21866898	     -0.00512670	     -0.00039086	     27.22714979
      0.10389543	     -0.05980453	     -0.00084985	     -0.20094060	     -0.06440522	      0.88301259	     -0.00070239	     -0.21869475	     -0.00517062	     -0.00043033	     27.19199840
      0.10514426	     -0.05986879	     -0.00085227	     -0.20100455	     -0.06441170	      0.88301204	     -0.00070199	     -0.21871418	     -0.00519935	     -0.00046200	     27.42646243
      0.10639309	     -0.05993819	     -0.00085397	     -0.20107368	     -0.06441821	      0.88301144	     -0.00070159	     -0.21873393	     -0.00522475	     -0.00049576	     27.43705518
      0.10815015	     -0.06004488	     -0.00085912	     -0.20117999	     -0.06442742	      0.88301052	     -0.00070106	     -0.21876239	     -0.00525522	     -0.00054654	     27.54135917
      0.10967985	     -0.06014592	     -0.00086324	     -0.20128075	     -0.06443547	      0.88300965	     -0.00070061	     -0.21878791	     -0.00527688	     -0.00059377	     27.46281494
      0.11120955	     -0.06025477	     -0.00087009	     -0.20138930	     -0.06444356	      0.88300870	     -0.00070017	     -0.21881422	     -0.00529433	     -0.00064338	     27.50792794
      0.11273925	     -0.06037041	     -0.00087438	     -0.20150474	     -0.06445167	      0.88300768	     -0.00069974	     -0.21884139	     -0.00530775	     -0.00069516	     27.31743101
      0.11426895	     -0.06049263	     -0.00088190	     -0.20162674	     -0.06445979	      0.88300658	     -0.00069932	     -0.21886948	     -0.00531752	     -0.00074844	     27.29173231
      0.11556977	     -0.06059869	     -0.00088455	     -0.20173271	     -0.06446672	      0.88300557	     -0.00069897	     -0.21889411	     -0.00532304	     -0.00079475	     27.03783178
      0.11687059	     -0.06070738	     -0.00088886	     -0.20184131	     -0.06447364	      0.88300451	     -0.00069863	     -0.21891938	     -0.00532628	     -0.00084145	     26.88977215
      0.11855544	     -0.06084927	     -0.00089140	     -0.20198318	     -0.06448262	      0.88300304	     -0.00069819	     -0.21895303	     -0.00532728	     -0.00090188	     26.57320078
      0.12024029	     -0.06099274	     -0.00089440	     -0.20212665	     -0.06449159	      0.88300147	     -0.00069775	     -0.21898761	     -0.00532507	     -0.00096122	     26.28637671
      0.12157703	     -0.06110398	     -0.00089335	     -0.20223799	     -0.06449871	      0.88300016	     -0.00069741	     -0.21901565	     -0.00532126	     -0.00100708	     25.93401396
      0.12291378	     -0.06121428	     -0.00089346	     -0.20234838	     -0.06450582	      0.88299878	     -0.00069707	     -0.21904418	     -0.00531582	     -0.00105108	     25.64984375
      0.12462044	     -0.06135202	     -0.00089069	     -0.20248632	     -0.06451488	      0.88299694	     -0.00069663	     -0.21908121	     -0.00530681	     -0.00110418	     25.20359168
      0.12632709	     -0.06148673	     -0.00088944	     -0.20262123	     -0.06452393	      0.88299501	     -0.00069620	     -0.21911876	     -0.00529555	     -0.00115292	     24.80046708
      0.12760716	     -0.06158200	     -0.00088518	     -0.20271673	     -0.06453070	      0.88299352	     -0.00069588	     -0.21914716	     -0.00528596	     -0.00118642	     24.43637325
      0.12888723	     -0.06167460	     -0.00088319	     -0.20280952	     -0.06453746	      0.88299198	     -0.00069556	     -0.21917566	     -0.00527539	     -0.00121687	     24.13167311
      0.13069787	     -0.06180013	     -0.00087862	     -0.20293538	     -0.06454700	      0.88298974	     -0.00069511	     -0.21921608	     -0.00525896	     -0.00125441	     23.63515052
      0.13227498	     -0.06190461	     -0.00087587	     -0.20304013	     -0.06455528	      0.88298774	     -0.00069472	     -0.21925122	     -0.00524344	     -0.00128139	     23.27233384
      0.13385209	     -0.06200216	     -0.00087073	     -0.20313801	     -0.06456354	      0.88298570	     -0.00069434	     -0.21928614	     -0.00522694	     -0.00130297	     22.84321177
      0.13542920	     -0.06209603	     -0.00086894	     -0.20323215	     -0.06457177	      0.88298363	     -0.00069396	     -0.21932067	     -0.00520948	     -0.00131860	     22.49277778
      0.13683646	     -0.06217342	     -0.00086430	     -0.20330985	     -0.06457909	      0.88298177	     -0.00069363	     -0.21935106	     -0.00519335	     -0.00132778	     22.13303257
      0.13824372	     -0.06225009	     -0.00086266	     -0.20338677	     -0.06458638	      0.88297990	     -0.00069330	     -0.21938098	     -0.00517660	     -0.00133222	     21.83112360
      0.13965098	     -0.06232262	     -0.00085966	     -0.20345959	     -0.06459366	      0.88297802	     -0.00069299	     -0.21941042	     -0.00515937	     -0.00133223	     21.51477481
      0.14149538	     -0.06241462	     -0.00085801	     -0.20355192	     -0.06460315	      0.88297557	     -0.00069258	     -0.21944819	     -0.00513589	     -0.00132539	     21.10323037
      0.14292690	     -0.06248047	     -0.00085488	     -0.20361807	     -0.06461049	      0.88297368	     -0.00069228	     -0.21947682	     -0.00511734	     -0.00131517	     20.84595806
      0.14435843	     -0.06254537	     -0.00085430	     -0.20368322	     -0.06461780	      0.88297181	     -0.00069198	     -0.21950480	     -0.00509812	     -0.00130054	     20.55496636
      0.14578995	     -0.06260640	     -0.00085226	     -0.20374453	     -0.06462509	      0.88296996	     -0.00069169	     -0.21953210	     -0.00507859	     -0.00128202	     20.30203826
      0.14765836	     -0.06268449	     -0.00085185	     -0.20382295	     -0.06463455	      0.88296759	     -0.00069133	     -0.21956667	     -0.00505219	     -0.00125198	     19.89205989
      0.14909020	     -0.06273833	     -0.00084935	     -0.20387709	     -0.06464177	      0.88296582	     -0.00069107	     -0.21959237	     -0.00503186	     -0.00122514	     19.70855042
      0.15052204	     -0.06279367	     -0.00084947	     -0.20393268	     -0.06464896	      0.88296408	     -0.00069081	     -0.21961735	     -0.00501089	     -0.00119520	     19.45783240
      0.15195388	     -0.06284566	     -0.00084809	     -0.20398495	     -0.06465612	      0.88296239	     -0.00069057	     -0.21964168	     -0.00498953	     -0.00116272	     19.22350322
      0.15383639	     -0.06291416	     -0.00084840	     -0.20405378	     -0.06466549	      0.88296025	     -0.00069026	     -0.21967269	     -0.00496055	     -0.00111654	     18.88034454
      0.15526514	     -0.06296161	     -0.00084616	     -0.20410154	     -0.06467256	      0.88295868	     -0.00069003	     -0.21969555	     -0.00493829	     -0.00107976	     18.71015799
      0.15669389	     -0.06301113	     -0.00084638	     -0.20415132	     -0.06467960	      0.88295716	     -0.00068981	     -0.21971783	     -0.00491517	     -0.00104148	     18.44909534
      0.15812264	     -0.06305752	     -0.00084492	     -0.20419801	     -0.06468660	      0.88295570	     -0.00068960	     -0.21973960	     -0.00489170	     -0.00100263	     18.27249991
      0.16000802	     -0.06312034	     -0.00084477	     -0.20426121	     -0.06469579	      0.88295386	     -0.00068934	     -0.21976757	     -0.00485931	     -0.00095053	     17.89492022
      0.16147798	     -0.06316338	     -0.00084216	     -0.20430459	     -0.06470292	      0.88295249	     -0.00068915	     -0.21978887	     -0.00483376	     -0.00091001	     17.79216725
      0.16294794	     -0.06321046	     -0.00084212	     -0.20435197	     -0.06471000	      0.88295119	     -0.00068896	     -0.21980969	     -0.00480716	     -0.00087000	     17.59820175
      0.16441790	     -0.06325312	     -0.00083985	     -0.20439498	     -0.06471705	      0.88294994	     -0.00068878	     -0.21983012	     -0.00477972	     -0.00083069	     17.38418583
      0.16619252	     -0.06330321	     -0.00083902	     -0.20444546	     -0.06472550	      0.88294850	     -0.00068858	     -0.21985420	     -0.00474589	     -0.00078497	     17.26921814
      0.16767488	     -0.06333691	     -0.00083525	     -0.20447956	     -0.06473252	      0.88294737	     -0.00068842	     -0.21987375	     -0.00471641	     -0.00074781	     16.99180454
      0.16915724	     -0.06336789	     -0.00083403	     -0.20451088	     -0.06473949	      0.88294628	     -0.00068827	     -0.21989264	     -0.00468697	     -0.00071260	     16.95284698
      0.17063960	     -0.06339043	     -0.00083049	     -0.20453382	     -0.06474641	      0.88294525	     -0.00068812	     -0.21991078	     -0.00465665	     -0.00067865	     16.73823446
      0.17212196	     -0.06340814	     -0.00082872	     -0.20455189	     -0.06475329	      0.88294427	     -0.00068798	     -0.21992803	     -0.00462658	     -0.00064654	     16.71518894
      0.17392400	     -0.06342072	     -0.00082467	     -0.20456493	     -0.06476160	      0.88294314	     -0.00068783	     -0.21994775	     -0.00458932	     -0.00060920	     16.42499229
      0.17542771	     -0.06342603	     -0.00082404	     -0.20457057	     -0.06476847	      0.88294225	     -0.00068771	     -0.21996305	     -0.00455918	     -0.00057992	     16.50544613
      0.17693141	     -0.06342679	     -0.00082075	     -0.20457171	     -0.06477531	      0.88294140	     -0.00068760	     -0.21997734	     -0.00452865	     -0.00055242	     16.35987700
      0.17843512	     -0.06342622	     -0.00082009	     -0.20457146	     -0.06478209	      0.88294058	     -0.00068749	     -0.21999064	     -0.00449826	     -0.00052666	     16.28745037
      0.17993883	     -0.06342116	     -0.00081763	     -0.20456674	     -0.06478884	      0.88293981	     -0.00068740	     -0.22000300	     -0.00446794	     -0.00050320	     16.24475955
      0.18144253	     -0.06341566	     -0.00081706	     -0.20456155	     -0.06479553	      0.88293907	     -0.00068731	     -0.22001444	     -0.00443725	     -0.00048186	     16.15971606
      0.18326979	     -0.06340417	     -0.00081445	     -0.20455046	     -0.06480360	      0.88293821	     -0.00068721	     -0.22002719	     -0.00440002	     -0.00045986	     16.22983381
      0.18472841	     -0.06339607	     -0.00081532	     -0.20454265	     -0.06481000	      0.88293755	     -0.00068714	     -0.22003647	     -0.00436936	     -0.00044458	     16.09950807
      0.18618702	     -0.06338334	     -0.00081366	     -0.20453023	     -0.06481635	      0.88293691	     -0.00068707	     -0.22004502	     -0.00433878	     -0.00043247	     16.14200897
      0.18764563	     -0.06337191	     -0.00081404	     -0.20451909	     -0.06482266	      0.88293629	     -0.00068701	     -0.22005284	     -0.00430759	     -0.00042290	     16.11537015
      0.18950297	     -0.06335318	     -0.00081250	     -0.20450075	     -0.06483062	      0.88293551	     -0.00068693	     -0.22006183	     -0.00426777	     -0.00041506	     16.24152623
      0.19097741	     -0.06334012	     -0.00081392	     -0.20448796	     -0.06483689	      0.88293490	     -0.00068687	     -0.22006820	     -0.00423534	     -0.00041120	     16.13862035
      0.19245185	     -0.06332213	     -0.00081252	     -0.20447029	     -0.06484311	      0.88293430	     -0.00068681	     -0.22007398	     -0.00420319	     -0.00041035	     16.23039934
      0.19392629	     -0.06330611	     -0.00081306	     -0.20445456	     -0.06484928	      0.88293369	     -0.00068675	     -0.22007913	     -0.00417067	     -0.00041164	     16.22368383
      0.19574017	     -0.06328148	     -0.00081115	     -0.20443033	     -0.06485681	      0.88293294	     -0.00068668	     -0.22008473	     -0.00413102	     -0.00041648	     16.38365412
      0.19721596	     -0.06326324	     -0.00081211	     -0.20441237	     -0.06486289	      0.88293232	     -0.00068662	     -0.22008865	     -0.00409834	     -0.00042180	     16.30380147
      0.19869175	     -0.06323856	     -0.00080996	     -0.20438802	     -0.06486891	      0.88293170	     -0.00068656	     -0.22009206	     -0.00406628	     -0.00042897	     16.42623088
      0.20016754	     -0.06321497	     -0.00080969	     -0.20436475	     -0.06487489	      0.88293106	     -0.00068650	     -0.22009489	     -0.00403415	     -0.00043701	     16.43373358
      0.20196003	     -0.06317900	     -0.00080653	     -0.20432919	     -0.06488208	      0.88293026	     -0.00068642	     -0.22009760	     -0.00399588	     -0.00044804	     16.61699544
      0.20343361	     -0.06315024	     -0.00080642	     -0.20430072	     -0.06488795	      0.88292960	     -0.00068635	     -0.22009916	     -0.00396428	     -0.00045691	     16.55792129
      0.20490719	     -0.06311371	     -0.00080314	     -0.20426454	     -0.06489377	      0.88292892	     -0.00068627	     -0.22010015	     -0.00393350	     -0.00046612	     16.69871719
      0.20638076	     -0.06307744	     -0.00080180	     -0.20422858	     -0.06489954	      0.88292822	     -0.00068620	     -0.22010050	     -0.00390282	     -0.00047476	     16.72908096
      0.20816671	     -0.06302512	     -0.00079747	     -0.20417669	     -0.06490648	      0.88292737	     -0.00068610	     -0.22010008	     -0.00386654	     -0.00048464	     16.92999003
      0.20963105	     -0.06298270	     -0.00079662	     -0.20413456	     -0.06491212	      0.88292665	     -0.00068601	     -0.22009898	     -0.00383681	     -0.00049116	     16.90544128
      0.21109539	     -0.06293269	     -0.00079282	     -0.20408489	     -0.06491772	      0.88292593	     -0.00068592	     -0.22009724	     -0.00380796	     -0.00049683	     17.06007849
      0.21255973	     -0.06288367	     -0.00079111	     -0.20403616	     -0.06492327	      0.88292520	     -0.00068582	     -0.22009482	     -0.00377935	     -0.00050090	     17.11724770
      0.21435631	     -0.06281681	     -0.00078657	     -0.20396969	     -0.06493003	      0.88292429	     -0.00068570	     -0.22009099	     -0.00374526	     -0.00050410	     17.32949948
      0.21580675	     -0.06276481	     -0.00078571	     -0.20391795	     -0.06493544	      0.88292356	     -0.00068559	     -0.22008719	     -0.00371787	     -0.00050440	     17.33196461
      0.21725719	     -0.06270711	     -0.00078211	     -0.20386056	     -0.06494082	      0.88292283	     -0.00068548	     -0.22008283	     -0.00369136	     -0.00050339	     17.49137133
      0.21870763	     -0.06265155	     -0.00078060	     -0.20380525	     -0.06494615	      0.88292210	     -0.00068536	     -0.22007790	     -0.00366510	     -0.00050058	     17.57251295
      0.22052660	     -0.06257759	     -0.00077652	     -0.20373164	     -0.06495279	      0.88292120	     -0.00068521	     -0.22007103	     -0.00363311	     -0.00049508	     17.79559312
      0.22196157	     -0.06252254	     -0.00077616	     -0.20367681	     -0.06495798	      0.88292049	     -0.00068508	     -0.22006506	     -0.00360795	     -0.00048858	     17.82269333
      0.22339654	     -0.06246336	     -0.00077321	     -0.20361788	     -0.06496314	      0.88291980	     -0.00068494	     -0.22005870	     -0.00358356	     -0.00048099	     17.98905852
      0.22483152	     -0.06240688	     -0.00077227	     -0.20356161	     -0.06496827	      0.88291911	     -0.00068480	     -0.22005194	     -0.00355933	     -0.00047191	     18.09346853
      0.22667698	     -0.06233107	     -0.00076906	     -0.20348611	     -0.06497481	      0.88291825	     -0.00068461	     -0.22004272	     -0.00352902	     -0.00045873	     18.33651123
      0.22809978	     -0.06227582	     -0.00076936	     -0.20343103	     -0.06497981	      0.88291761	     -0.00068445	     -0.22003522	     -0.00350573	     -0.00044689	     18.38921016
      0.22952259	     -0.06221696	     -0.00076711	     -0.20337238	     -0.06498479	      0.88291698	     -0.00068429	     -0.22002742	     -0.00348322	     -0.00043448	     18.56670804
      0.23094539	     -0.06216076	     -0.00076666	     -0.20331635	     -0.06498973	      0.88291637	     -0.00068411	     -0.22001931	     -0.00346100	     -0.00042118	     18.69452981
      0.23280984	     -0.06208490	     -0.00076400	     -0.20324074	     -0.06499615	      0.88291561	     -0.00068388	     -0.22000831	     -0.00343286	     -0.00040318	     18.95362327
      0.23421680	     -0.06203090	     -0.00076456	     -0.20318687	     -0.06500097	      0.88291505	     -0.00068369	     -0.21999971	     -0.00341184	     -0.00038872	     19.03561977
      0.23562377	     -0.06197403	     -0.00076255	     -0.20313018	     -0.06500575	      0.88291451	     -0.00068349	     -0.21999092	     -0.00339162	     -0.00037436	     19.22303675
      0.23732162	     -0.06190909	     -0.00076247	     -0.20306540	     -0.06501149	      0.88291389	     -0.00068324	     -0.21998005	     -0.00336765	     -0.00035683	     19.40252930
      0.23882285	     -0.06184903	     -0.00075979	     -0.20300552	     -0.06501653	      0.88291337	     -0.00068301	     -0.21997025	     -0.00334724	     -0.00034169	     19.61775773
      0.24032409	     -0.06179294	     -0.00076015	     -0.20294954	     -0.06502154	      0.88291286	     -0.00068277	     -0.21996026	     -0.00332708	     -0.00032656	     19.76853708
      0.24182533	     -0.06173343	     -0.00075749	     -0.20289020	     -0.06502652	      0.88291239	     -0.00068251	     -0.21995014	     -0.00330767	     -0.00031214	     19.98979869
      0.24332656	     -0.06167746	     -0.00075774	     -0.20283432	     -0.06503147	      0.88291193	     -0.00068224	     -0.21993986	     -0.00328855	     -0.00029813	     20.18194471
      0.24482780	     -0.06161837	     -0.00075496	     -0.20277538	     -0.06503640	      0.88291149	     -0.00068196	     -0.21992945	     -0.00327004	     -0.00028503	     20.39647053
      0.24632904	     -0.06156222	     -0.00075502	     -0.20271933	     -0.06504129	      0.88291107	     -0.00068167	     -0.21991888	     -0.00325184	     -0.00027246	     20.60750894
      0.24783027	     -0.06150289	     -0.00075211	     -0.20266014	     -0.06504616	      0.88291067	     -0.00068137	     -0.21990819	     -0.00323428	     -0.00026090	     20.83709504
      0.24933151	     -0.06144636	     -0.00075215	     -0.20260369	     -0.06505100	      0.88291029	     -0.00068105	     -0.21989734	     -0.00321715	     -0.00025000	     21.07504575
      0.25083274	     -0.06138693	     -0.00074914	     -0.20254439	     -0.06505582	      0.88290992	     -0.00068072	     -0.21988637	     -0.00320082	     -0.00024017	     21.31514844
      0.25233398	     -0.06133031	     -0.00074922	     -0.20248782	     -0.06506061	      0.88290957	     -0.00068038	     -0.21987527	     -0.00318514	     -0.00023104	     21.58120126
      0.25383522	     -0.06127092	     -0.00074608	     -0.20242855	     -0.06506538	      0.88290923	     -0.00068002	     -0.21986405	     -0.00317041	     -0.00022299	     21.82635439
      0.25533645	     -0.06121468	     -0.00074630	     -0.20237234	     -0.06507013	      0.88290890	     -0.00067965	     -0.21985272	     -0.00315651	     -0.00021566	     22.12266568
      0.25683769	     -0.06115628	     -0.00074304	     -0.20231403	     -0.06507486	      0.88290858	     -0.00067926	     -0.21984131	     -0.00314361	     -0.00020943	     22.37144153
      0.25833892	     -0.06110167	     -0.00074354	     -0.20225943	     -0.06507957	      0.88290827	     -0.00067886	     -0.21982984	     -0.00313160	     -0.00020399	     22.70703209
      0.25984016	     -0.06104557	     -0.00074017	     -0.20220340	     -0.06508426	      0.88290796	     -0.00067844	     -0.21981836	     -0.00312049	     -0.00019968	     22.95540914
      0.26134140	     -0.06099402	     -0.00074109	     -0.20215183	     -0.06508894	      0.88290767	     -0.00067801	     -0.21980689	     -0.00311023	     -0.00019625	     23.33731857
      0.26284263	     -0.06094149	     -0.00073759	     -0.20209935	     -0.06509360	      0.88290737	     -0.00067756	     -0.21979552	     -0.00310063	     -0.00019397	     23.57640561
      0.26416398	     -0.06089937	     -0.00073842	     -0.20205720	     -0.06509769	      0.88290712	     -0.00067716	     -0.21978559	     -0.00309277	     -0.00019271	     23.92674631
      0.26548532	     -0.06085756	     -0.00073666	     -0.20201540	     -0.06510178	      0.88290686	     -0.00067674	     -0.21977580	     -0.00308524	     -0.00019229	     24.18327585
      0.26713109	     -0.06080933	     -0.00073631	     -0.20196714	     -0.06510685	      0.88290655	     -0.00067620	     -0.21976382	     -0.00307634	     -0.00019271	     24.59538484
      0.26877685	     -0.06076279	     -0.00073368	     -0.20192061	     -0.06511190	      0.88290623	     -0.00067565	     -0.21975214	     -0.00306774	     -0.00019418	     24.91062646
      0.27010928	     -0.06072837	     -0.00073434	     -0.20188615	     -0.06511598	      0.88290597	     -0.00067519	     -0.21974292	     -0.00306101	     -0.00019591	     25.28056161
      0.27144172	     -0.06069474	     -0.00073269	     -0.20185252	     -0.06512006	      0.88290571	     -0.00067471	     -0.21973396	     -0.00305430	     -0.00019823	     25.54817277
      0.27310234	     -0.06065639	     -0.00073246	     -0.20181412	     -0.06512512	      0.88290538	     -0.00067410	     -0.21972316	     -0.00304600	     -0.00020172	     25.97934219
      0.27476297	     -0.06061988	     -0.00072942	     -0.20177762	     -0.06513018	      0.88290504	     -0.00067347	     -0.21971282	     -0.00303761	     -0.00020589	     26.27201733
      0.27603340	     -0.06059536	     -0.00072999	     -0.20175306	     -0.06513403	      0.88290477	     -0.00067298	     -0.21970526	     -0.00303120	     -0.00020928	     26.63804937
      0.27730384	     -0.06057077	     -0.00072840	     -0.20172846	     -0.06513788	      0.88290451	     -0.00067247	     -0.21969803	     -0.00302464	     -0.00021295	     26.88428734
      0.27904576	     -0.06054154	     -0.00072710	     -0.20169921	     -0.06514314	      0.88290413	     -0.00067177	     -0.21968872	     -0.00301560	     -0.00021804	     27.31583281
      0.28078769	     -0.06051584	     -0.00072339	     -0.20167353	     -0.06514838	      0.88290375	     -0.00067104	     -0.21968017	     -0.00300623	     -0.00022323	     27.55292578
      0.28199990	     -0.06050137	     -0.00072368	     -0.20165903	     -0.06515202	      0.88290347	     -0.00067052	     -0.21967467	     -0.00299973	     -0.00022687	     27.92141241
      0.28321212	     -0.06048883	     -0.00072188	     -0.20164649	     -0.06515566	      0.88290320	     -0.00066999	     -0.21966957	     -0.00299296	     -0.00023066	     28.12588769
      0.28506837	     -0.06047559	     -0.00072014	     -0.20163324	     -0.06516120	      0.88290276	     -0.00066917	     -0.21966258	     -0.00298230	     -0.00023690	     28.53008098
      0.28660178	     -0.06047034	     -0.00071740	     -0.20162800	     -0.06516577	      0.88290239	     -0.00066848	     -0.21965766	     -0.00297299	     -0.00024265	     28.72704992
      0.28813518	     -0.06047174	     -0.00071678	     -0.20162938	     -0.06517032	      0.88290202	     -0.00066777	     -0.21965360	     -0.00296332	     -0.00024917	     29.12518603
      0.28966859	     -0.06047786	     -0.00071356	     -0.20163554	     -0.06517485	      0.88290163	     -0.00066705	     -0.21965049	     -0.00295287	     -0.00025663	     29.21287534
      0.29104238	     -0.06048929	     -0.00071374	     -0.20164694	     -0.06517890	      0.88290127	     -0.00066639	     -0.21964857	     -0.00294310	     -0.00026428	     29.59856990
      0.29241617	     -0.06050502	     -0.00071173	     -0.20166270	     -0.06518294	      0.88290090	     -0.00066573	     -0.21964752	     -0.00293245	     -0.00027297	     29.69065553
      0.29378996	     -0.06052614	     -0.00071152	     -0.20168381	     -0.06518696	      0.88290052	     -0.00066506	     -0.21964736	     -0.00292116	     -0.00028285	     29.97133288
      0.29553761	     -0.06056007	     -0.00070997	     -0.20171777	     -0.06519205	      0.88290001	     -0.00066419	     -0.21964851	     -0.00290539	     -0.00029725	     30.07699641
      0.29693853	     -0.06059392	     -0.00071111	     -0.20175160	     -0.06519611	      0.88289959	     -0.00066348	     -0.21965056	     -0.00289183	     -0.00031039	     30.42386659
      0.29833945	     -0.06063286	     -0.00071054	     -0.20179056	     -0.06520016	      0.88289914	     -0.00066277	     -0.21965365	     -0.00287704	     -0.00032493	     30.44306967
      0.29974037	     -0.06067739	     -0.00071197	     -0.20183510	     -0.06520417	      0.88289868	     -0.00066205	     -0.21965781	     -0.00286135	     -0.00034090	     30.68278941
      0.30147013	     -0.06073885	     -0.00071221	     -0.20189660	     -0.06520911	      0.88289807	     -0.00066115	     -0.21966443	     -0.00284033	     -0.00036249	     30.67051364
      0.30285669	     -0.06079345	     -0.00071475	     -0.20195120	     -0.06521303	      0.88289755	     -0.00066043	     -0.21967091	     -0.00282253	     -0.00038129	     30.97184171
      0.30424324	     -0.06085169	     -0.00071531	     -0.20200948	     -0.06521693	      0.88289701	     -0.00065969	     -0.21967844	     -0.00280343	     -0.00040126	     30.92156627
      0.30562980	     -0.06091413	     -0.00071739	     -0.20207194	     -0.06522081	      0.88289644	     -0.00065895	     -0.21968697	     -0.00278343	     -0.00042237	     31.08908575
      0.30742640	     -0.06100068	     -0.00071878	     -0.20215858	     -0.06522578	      0.88289566	     -0.00065798	     -0.21969951	     -0.00275573	     -0.00045110	     31.01007236
      0.30881375	     -0.06107222	     -0.00072186	     -0.20223015	     -0.06522959	      0.88289502	     -0.00065723	     -0.21971032	     -0.00273333	     -0.00047421	     31.24023051
      0.31020110	     -0.06114742	     -0.00072295	     -0.20230543	     -0.06523337	      0.88289434	     -0.00065646	     -0.21972210	     -0.00270957	     -0.00049791	     31.13399812
      0.31158844	     -0.06122661	     -0.00072537	     -0.20238470	     -0.06523711	      0.88289363	     -0.00065570	     -0.21973485	     -0.00268482	     -0.00052213	     31.23368703
      0.31342779	     -0.06133643	     -0.00072678	     -0.20249467	     -0.06524201	      0.88289264	     -0.00065467	     -0.21975319	     -0.00264997	     -0.00055467	     31.08992149
      0.31481241	     -0.06142164	     -0.00072955	     -0.20257997	     -0.06524566	      0.88289186	     -0.00065390	     -0.21976805	     -0.00262257	     -0.00057930	     31.26903621
      0.31619704	     -0.06150902	     -0.00073025	     -0.20266751	     -0.06524928	      0.88289104	     -0.00065311	     -0.21978374	     -0.00259367	     -0.00060373	     31.12641589
      0.31787303	     -0.06161895	     -0.00073283	     -0.20277760	     -0.06525359	      0.88289000	     -0.00065216	     -0.21980383	     -0.00255720	     -0.00063292	     31.22551878
      0.31954902	     -0.06173335	     -0.00073278	     -0.20289224	     -0.06525785	      0.88288892	     -0.00065120	     -0.21982509	     -0.00251846	     -0.00066133	     30.89792139
      0.32081603	     -0.06182280	     -0.00073568	     -0.20298182	     -0.06526102	      0.88288807	     -0.00065047	     -0.21984191	     -0.00248823	     -0.00068228	     31.08151452
      0.32208304	     -0.06191389	     -0.00073655	     -0.20307311	     -0.06526415	      0.88288719	     -0.00064974	     -0.21985937	     -0.00245652	     -0.00070253	     30.94910916
      0.32389915	     -0.06204794	     -0.00073907	     -0.20320743	     -0.06526857	      0.88288589	     -0.00064868	     -0.21988542	     -0.00240913	     -0.00073018	     30.93538101
      0.32548160	     -0.06216782	     -0.00073998	     -0.20332759	     -0.06527235	      0.88288471	     -0.00064776	     -0.21990907	     -0.00236562	     -0.00075268	     30.70033041
      0.32706404	     -0.06229002	     -0.00074302	     -0.20345004	     -0.06527606	      0.88288351	     -0.00064683	     -0.21993356	     -0.00232049	     -0.00077357	     30.78838257
      0.32864649	     -0.06241344	     -0.00074288	     -0.20357381	     -0.06527969	      0.88288227	     -0.00064590	     -0.21995882	     -0.00227301	     -0.00079250	     30.41138397
      0.33002391	     -0.06252178	     -0.00074557	     -0.20368241	     -0.06528279	      0.88288117	     -0.00064509	     -0.21998137	     -0.00223052	     -0.00080736	     30.51245267
      0.33140133	     -0.06263056	     -0.00074639	     -0.20379150	     -0.06528583	      0.88288004	     -0.00064428	     -0.22000443	     -0.00218623	     -0.00082041	     30.25926294
      0.33306950	     -0.06276461	     -0.00074935	     -0.20392592	     -0.06528944	      0.88287866	     -0.00064330	     -0.22003303	     -0.00213085	     -0.00083384	     30.21534502
      0.33473766	     -0.06290112	     -0.00075016	     -0.20406286	     -0.06529294	      0.88287726	     -0.00064231	     -0.22006234	     -0.00207290	     -0.00084440	     29.82227138
      0.33613577	     -0.06301745	     -0.00075342	     -0.20417952	     -0.06529581	      0.88287608	     -0.00064149	     -0.22008742	     -0.00202298	     -0.00085107	     29.87782246
      0.33753388	     -0.06313442	     -0.00075455	     -0.20429688	     -0.06529860	      0.88287488	     -0.00064066	     -0.22011296	     -0.00197111	     -0.00085561	     29.58175398
      0.33922047	     -0.06327673	     -0.00075777	     -0.20443965	     -0.06530187	      0.88287344	     -0.00063967	     -0.22014432	     -0.00190664	     -0.00085844	     29.50274566
      0.34090706	     -0.06341917	     -0.00075873	     -0.20458261	     -0.06530503	      0.88287199	     -0.00063868	     -0.22017622	     -0.00183942	     -0.00085826	     29.04240141
      0.34228802	     -0.06353602	     -0.00076220	     -0.20469986	     -0.06530753	      0.88287081	     -0.00063787	     -0.22020270	     -0.00178303	     -0.00085606	     29.07633656
      0.34366899	     -0.06365241	     -0.00076353	     -0.20481671	     -0.06530995	      0.88286963	     -0.00063706	     -0.22022945	     -0.00172472	     -0.00085190	     28.75447441
      0.34540273	     -0.06379828	     -0.00076699	     -0.20496315	     -0.06531288	      0.88286816	     -0.00063606	     -0.22026337	     -0.00164954	     -0.00084410	     28.61319062
      0.34713647	     -0.06394286	     -0.00076834	     -0.20510836	     -0.06531567	      0.88286670	     -0.00063505	     -0.22029760	     -0.00157156	     -0.00083335	     28.09301088
      0.34850394	     -0.06405629	     -0.00077219	     -0.20522225	     -0.06531778	      0.88286557	     -0.00063427	     -0.22032476	     -0.00150882	     -0.00082296	     28.10247948
      0.34987141	     -0.06416856	     -0.00077399	     -0.20533504	     -0.06531980	      0.88286445	     -0.00063349	     -0.22035203	     -0.00144432	     -0.00081079	     27.75592465
      0.35165878	     -0.06431386	     -0.00077788	     -0.20548101	     -0.06532230	      0.88286302	     -0.00063247	     -0.22038776	     -0.00135819	     -0.00079245	     27.54973238
      0.35344616	     -0.06445686	     -0.00077956	     -0.20562475	     -0.06532465	      0.88286162	     -0.00063146	     -0.22042355	     -0.00126944	     -0.00077139	     26.96555257
      0.35478905	     -0.06456324	     -0.00078364	     -0.20573165	     -0.06532631	      0.88286060	     -0.00063071	     -0.22045042	     -0.00120178	     -0.00075404	     26.95784401
      0.35613194	     -0.06466792	     -0.00078568	     -0.20583691	     -0.06532788	      0.88285960	     -0.00062997	     -0.22047725	     -0.00113258	     -0.00073534	     26.60778489
      0.35799506	     -0.06481135	     -0.00078983	     -0.20598113	     -0.06532990	      0.88285825	     -0.00062895	     -0.22051433	     -0.00103488	     -0.00070743	     26.35035345
      0.35985817	     -0.06495173	     -0.00079196	     -0.20612235	     -0.06533173	      0.88285696	     -0.00062794	     -0.22055119	     -0.00093464	     -0.00067735	     25.72692361
      0.36116437	     -0.06504859	     -0.00079642	     -0.20621977	     -0.06533291	      0.88285609	     -0.00062724	     -0.22057687	     -0.00086362	     -0.00065524	     25.73223598
      0.36247057	     -0.06514336	     -0.00079893	     -0.20631515	     -0.06533399	      0.88285525	     -0.00062654	     -0.22060238	     -0.00079126	     -0.00063224	     25.40961286
      0.36444548	     -0.06528290	     -0.00080407	     -0.20645560	     -0.06533544	      0.88285404	     -0.00062551	     -0.22064054	     -0.00068025	     -0.00059609	     25.11704962
      0.36610216	     -0.06539532	     -0.00080721	     -0.20656882	     -0.06533649	      0.88285308	     -0.00062465	     -0.22067209	     -0.00058532	     -0.00056453	     24.67132531
      0.36775884	     -0.06550352	     -0.00081257	     -0.20667781	     -0.06533738	      0.88285217	     -0.00062381	     -0.22070312	     -0.00048944	     -0.00053205	     24.56505596
      0.36941553	     -0.06560621	     -0.00081554	     -0.20678133	     -0.06533811	      0.88285131	     -0.00062298	     -0.22073352	     -0.00039186	     -0.00049848	     24.02500962
      0.37089337	     -0.06569375	     -0.00082125	     -0.20686958	     -0.06533862	      0.88285060	     -0.00062225	     -0.22076004	     -0.00030444	     -0.00046771	     23.98628789
      0.37237121	     -0.06577611	     -0.00082445	     -0.20695270	     -0.06533901	      0.88284993	     -0.00062153	     -0.22078591	     -0.00021581	     -0.00043597	     23.59035079
      0.37384906	     -0.06585407	     -0.00082918	     -0.20703140	     -0.06533926	      0.88284931	     -0.00062082	     -0.22081106	     -0.00012678	     -0.00040335	     23.42209715
      0.37577757	     -0.06594918	     -0.00083366	     -0.20712752	     -0.06533939	      0.88284858	     -0.00061992	     -0.22084272	     -0.00000946	     -0.00035931	     22.97435773
      0.37729978	     -0.06601916	     -0.00083923	     -0.20719827	     -0.06533934	      0.88284806	     -0.00061921	     -0.22086674	      0.00008333	     -0.00032349	     22.90022638
      0.37882199	     -0.06608307	     -0.00084234	     -0.20726301	     -0.06533914	      0.88284759	     -0.00061852	     -0.22088983	      0.00017690	     -0.00028659	     22.54686622
      0.38034420	     -0.06614096	     -0.00084615	     -0.20732171	     -0.06533880	      0.88284718	     -0.00061784	     -0.22091194	      0.00027038	     -0.00024858	     22.40351784
      0.38223286	     -0.06620621	     -0.00084868	     -0.20738802	     -0.06533818	      0.88284676	     -0.00061701	     -0.22093798	      0.00038680	     -0.00019972	     21.99698106
      0.38373462	     -0.06625337	     -0.00085268	     -0.20743598	     -0.06533753	      0.88284649	     -0.00061636	     -0.22095755	      0.00047888	     -0.00015975	     21.93238327
      0.38523637	     -0.06629613	     -0.00085429	     -0.20747960	     -0.06533674	      0.88284628	     -0.00061572	     -0.22097609	      0.00057122	     -0.00011880	     21.62204133
      0.38673812	     -0.06633527	     -0.00085718	     -0.20751956	     -0.06533581	      0.88284613	     -0.00061510	     -0.22099360	      0.00066308	     -0.00007717	     21.47849119
      0.38870470	     -0.06638065	     -0.00085899	     -0.20756607	     -0.06533439	      0.88284604	     -0.00061430	     -0.22101499	      0.00078330	     -0.00002180	     21.12177736
      0.39020270	     -0.06641149	     -0.00086235	     -0.20759772	     -0.06533315	      0.88284604	     -0.00061371	     -0.22103010	      0.00087412	      0.00002065	     21.06169714
      0.39170070	     -0.06643847	     -0.00086350	     -0.20762556	     -0.06533177	      0.88284610	     -0.00061312	     -0.22104422	      0.00096498	      0.00006326	     20.79664562
      0.39319870	     -0.06646219	     -0.00086593	     -0.20765012	     -0.06533026	      0.88284622	     -0.00061256	     -0.22105733	      0.00105518	      0.00010574	     20.67174489
      0.39521406	     -0.06648820	     -0.00086743	     -0.20767729	     -0.06532801	      0.88284650	     -0.00061181	     -0.22107341	      0.00117611	      0.00016260	     20.35411844
      0.39670230	     -0.06650324	     -0.00087047	     -0.20769314	     -0.06532619	      0.88284677	     -0.00061128	     -0.22108412	      0.00126445	      0.00020410	     20.31147319
      0.39819053	     -0.06651362	     -0.00087132	     -0.20770438	     -0.06532425	      0.88284710	     -0.00061076	     -0.22109384	      0.00135260	      0.00024519	     20.08214303
      0.40001486	     -0.06652028	     -0.00087413	     -0.20771204	     -0.06532168	      0.88284760	     -0.00061014	     -0.22110435	      0.00145947	      0.00029470	     19.99385056
      0.40163605	     -0.06651917	     -0.00087435	     -0.20771186	     -0.06531924	      0.88284811	     -0.00060961	     -0.22111236	      0.00155396	      0.00033797	     19.72249939
      0.40325723	     -0.06651224	     -0.00087721	     -0.20770582	     -0.06531664	      0.88284869	     -0.00060910	     -0.22111908	      0.00164708	      0.00038040	     19.70901737
      0.40487842	     -0.06649790	     -0.00087705	     -0.20769241	     -0.06531390	      0.88284934	     -0.00060861	     -0.22112447	      0.00173966	      0.00042220	     19.44274064
      0.40649960	     -0.06647806	     -0.00087989	     -0.20767344	     -0.06531100	      0.88285006	     -0.00060813	     -0.22112851	      0.00183062	      0.00046324	     19.45005927
      0.40812079	     -0.06645085	     -0.00087949	     -0.20764714	     -0.06530796	      0.88285084	     -0.00060767	     -0.22113118	      0.00192084	      0.00050372	     19.18677156
      0.40974197	     -0.06641837	     -0.00088240	     -0.20761551	     -0.06530478	      0.88285169	     -0.00060724	     -0.22113247	      0.00200918	      0.00054350	     19.21800919
      0.41136316	     -0.06637865	     -0.00088170	     -0.20757669	     -0.06530145	      0.88285261	     -0.00060682	     -0.22113238	      0.00209666	      0.00058282	     18.95714936
      0.41298434	     -0.06633439	     -0.00088474	     -0.20753325	     -0.06529798	      0.88285358	     -0.00060642	     -0.22113091	      0.00218204	      0.00062152	     19.00933983
      0.41460553	     -0.06628309	     -0.00088374	     -0.20748283	     -0.06529437	      0.88285462	     -0.00060604	     -0.22112809	      0.00226642	      0.00065985	     18.74982150
      0.41622671	     -0.06622789	     -0.00088699	     -0.20742842	     -0.06529063	      0.88285572	     -0.00060568	     -0.22112391	      0.00234853	      0.00069761	     18.82452500
      0.41767758	     -0.06617272	     -0.00088613	     -0.20737401	     -0.06528717	      0.88285676	     -0.00060538	     -0.22111906	      0.00242106	      0.00073110	     18.60884566
      0.41912844	     -0.06611451	     -0.00088784	     -0.20731650	     -0.06528361	      0.88285784	     -0.00060509	     -0.22111315	      0.00249178	      0.00076415	     18.59449856
      0.42088723	     -0.06603784	     -0.00088787	     -0.20724071	     -0.06527915	      0.88285922	     -0.00060477	     -0.22110461	      0.00257572	      0.00080374	     18.45401218
      0.42264603	     -0.06595658	     -0.00089023	     -0.20716025	     -0.06527455	      0.88286067	     -0.00060447	     -0.22109456	      0.00265703	      0.00084266	     18.48196538
      0.42410675	     -0.06588381	     -0.00088920	     -0.20708818	     -0.06527062	      0.88286192	     -0.00060424	     -0.22108510	      0.00272310	      0.00087452	     18.31854143
      0.42556747	     -0.06580861	     -0.00089058	     -0.20701363	     -0.06526659	      0.88286322	     -0.00060403	     -0.22107462	      0.00278716	      0.00090580	     18.31179510
      0.42733810	     -0.06571210	     -0.00089018	     -0.20691792	     -0.06526159	      0.88286486	     -0.00060380	     -0.22106061	      0.00286271	      0.00094297	     18.20554351
      0.42910872	     -0.06561254	     -0.00089252	     -0.20681909	     -0.06525646	      0.88286656	     -0.00060359	     -0.22104518	      0.00293538	      0.00097915	     18.24938185
      0.43050245	     -0.06552952	     -0.00089114	     -0.20673667	     -0.06525233	      0.88286795	     -0.00060345	     -0.22103208	      0.00299103	      0.00100691	     18.12322064
      0.43189619	     -0.06544514	     -0.00089214	     -0.20665285	     -0.06524812	      0.88286937	     -0.00060332	     -0.22101813	      0.00304478	      0.00103394	     18.11669712
      0.43374136	     -0.06532842	     -0.00089167	     -0.20653686	     -0.06524244	      0.88287131	     -0.00060318	     -0.22099841	      0.00311338	      0.00106857	     18.05831139
      0.43558654	     -0.06520886	     -0.00089374	     -0.20641797	     -0.06523664	      0.88287331	     -0.00060307	     -0.22097727	      0.00317871	      0.00110185	     18.09197691
      0.43691247	     -0.06511809	     -0.00089184	     -0.20632771	     -0.06523239	      0.88287479	     -0.00060301	     -0.22096123	      0.00322382	      0.00112484	     18.01848852
      0.43823841	     -0.06502694	     -0.00089231	     -0.20623702	     -0.06522809	      0.88287629	     -0.00060296	     -0.22094447	      0.00326715	      0.00114712	     18.01056988
      0.44019020	     -0.06488847	     -0.00089158	     -0.20609922	     -0.06522165	      0.88287856	     -0.00060292	     -0.22091857	      0.00332784	      0.00117840	     18.00170949
      0.44182273	     -0.06477133	     -0.00089260	     -0.20598258	     -0.06521618	      0.88288051	     -0.00060291	     -0.22089581	      0.00337580	      0.00120330	     17.98137827
      0.44345527	     -0.06464943	     -0.00089109	     -0.20586120	     -0.06521063	      0.88288249	     -0.00060293	     -0.22087211	      0.00342098	      0.00122675	     18.01235348
      0.44508780	     -0.06452862	     -0.00089283	     -0.20574083	     -0.06520501	      0.88288451	     -0.00060297	     -0.22084745	      0.00346365	      0.00124914	     17.97403421
      0.44672034	     -0.06440076	     -0.00089016	     -0.20561345	     -0.06519932	      0.88288657	     -0.00060303	     -0.22082194	      0.00350336	      0.00127001	     18.03193767
      0.44809891	     -0.06429587	     -0.00089189	     -0.20550889	     -0.06519447	      0.88288833	     -0.00060310	     -0.22079969	      0.00353489	      0.00128670	     18.01089927
      0.44947748	     -0.06418651	     -0.00089060	     -0.20539988	     -0.06518958	      0.88289012	     -0.00060319	     -0.22077686	      0.00356436	      0.00130229	     18.03263127
      0.45124425	     -0.06404711	     -0.00089080	     -0.20526088	     -0.06518325	      0.88289243	     -0.00060333	     -0.22074673	      0.00359930	      0.00132087	     18.04678572
      0.45301102	     -0.06390275	     -0.00088797	     -0.20511693	     -0.06517686	      0.88289478	     -0.00060349	     -0.22071571	      0.00363085	      0.00133753	     18.14424633
      0.45436277	     -0.06379564	     -0.00088916	     -0.20501006	     -0.06517194	      0.88289660	     -0.00060364	     -0.22069134	      0.00365304	      0.00134938	     18.10048575
      0.45571452	     -0.06368492	     -0.00088750	     -0.20489961	     -0.06516699	      0.88289843	     -0.00060380	     -0.22066652	      0.00367314	      0.00135988	     18.14979074
      0.45752770	     -0.06353929	     -0.00088698	     -0.20475429	     -0.06516030	      0.88290091	     -0.00060403	     -0.22063250	      0.00369727	      0.00137212	     18.17506710
      0.45915074	     -0.06340664	     -0.00088404	     -0.20462192	     -0.06515429	      0.88290314	     -0.00060426	     -0.22060147	      0.00371591	      0.00138087	     18.27336383
      0.46077378	     -0.06328059	     -0.00088457	     -0.20449608	     -0.06514824	      0.88290539	     -0.00060451	     -0.22056992	      0.00373235	      0.00138775	     18.24148943
      0.46217675	     -0.06316661	     -0.00088104	     -0.20438232	     -0.06514300	      0.88290734	     -0.00060475	     -0.22054236	      0.00374425	      0.00139165	     18.35285137
      0.46357971	     -0.06305874	     -0.00088047	     -0.20427460	     -0.06513774	      0.88290929	     -0.00060499	     -0.22051450	      0.00375461	      0.00139380	     18.37953868
      0.46498267	     -0.06294921	     -0.00087801	     -0.20416524	     -0.06513246	      0.88291125	     -0.00060525	     -0.22048644	      0.00376320	      0.00139396	     18.45672585
      0.46690741	     -0.06280408	     -0.00087650	     -0.20402028	     -0.06512521	      0.88291393	     -0.00060563	     -0.22044761	      0.00377250	      0.00139103	     18.50981656
      0.46831805	     -0.06269499	     -0.00087278	     -0.20391134	     -0.06511989	      0.88291589	     -0.00060591	     -0.22041900	      0.00377722	      0.00138628	     18.64512271
      0.46972869	     -0.06259126	     -0.00087147	     -0.20380771	     -0.06511455	      0.88291784	     -0.00060621	     -0.22039024	      0.00378067	      0.00137966	     18.67254075
      0.47144477	     -0.06246273	     -0.00086735	     -0.20367932	     -0.06510806	      0.88292020	     -0.00060659	     -0.22035517	      0.00378256	      0.00136857	     18.84959947
      0.47295961	     -0.06235563	     -0.00086620	     -0.20357228	     -0.06510233	      0.88292226	     -0.00060694	     -0.22032410	      0.00378282	      0.00135655	     18.84694044
      0.47447445	     -0.06224375	     -0.00086166	     -0.20346050	     -0.06509660	      0.88292431	     -0.00060730	     -0.22029305	      0.00378102	      0.00134200	     19.03912437
      0.47598928	     -0.06213992	     -0.00086033	     -0.20335669	     -0.06509088	      0.88292633	     -0.00060767	     -0.22026196	      0.00377801	      0.00132548	     19.06642657
      0.47750412	     -0.06203104	     -0.00085547	     -0.20324789	     -0.06508516	      0.88292832	     -0.00060805	     -0.22023094	      0.00377317	      0.00130668	     19.26240485
      0.47901896	     -0.06193056	     -0.00085407	     -0.20314741	     -0.06507945	      0.88293028	     -0.00060843	     -0.22019994	      0.00376724	      0.00128617	     19.29363173
      0.48053379	     -0.06182427	     -0.00084883	     -0.20304117	     -0.06507375	      0.88293222	     -0.00060883	     -0.22016907	      0.00375954	      0.00126364	     19.50820175
      0.48204863	     -0.06172737	     -0.00084743	     -0.20294423	     -0.06506806	      0.88293411	     -0.00060923	     -0.22013825	      0.00375086	      0.00123969	     19.53806299
      0.48356347	     -0.06162353	     -0.00084171	     -0.20284042	     -0.06506238	      0.88293597	     -0.00060963	     -0.22010762	      0.00374049	      0.00121401	     19.77301454
      0.48507831	     -0.06153052	     -0.00084045	     -0.20274735	     -0.06505673	      0.88293779	     -0.00061004	     -0.22007705	      0.00372931	      0.00118722	     19.79930308
      0.48659314	     -0.06142919	     -0.00083417	     -0.20264602	     -0.06505109	      0.88293957	     -0.00061046	     -0.22004671	      0.00371655	      0.00115902	     20.05907383
      0.48793670	     -0.06134965	     -0.00083286	     -0.20256640	     -0.06504610	      0.88294111	     -0.00061083	     -0.22001988	      0.00370466	      0.00113336	     20.08577658
      0.48928026	     -0.06126546	     -0.00082850	     -0.20248218	     -0.06504113	      0.88294261	     -0.00061120	     -0.21999325	      0.00369169	      0.00110687	     20.25890233
      0.49092483	     -0.06116905	     -0.00082531	     -0.20238567	     -0.06503507	      0.88294441	     -0.00061166	     -0.21996085	      0.00367488	      0.00107382	     20.37789463
      0.49256941	     -0.06106920	     -0.00081931	     -0.20228576	     -0.06502905	      0.88294614	     -0.00061212	     -0.21992876	      0.00365668	      0.00104000	     20.63815319
      0.49391608	     -0.06099587	     -0.00081766	     -0.20221232	     -0.06502413	      0.88294753	     -0.00061249	     -0.21990265	      0.00364126	      0.00101219	     20.67915592
      0.49526275	     -0.06091834	     -0.00081323	     -0.20213470	     -0.06501924	      0.88294887	     -0.00061287	     -0.21987679	      0.00362489	      0.00098406	     20.86353127
      0.49692446	     -0.06082926	     -0.00080989	     -0.20204548	     -0.06501323	      0.88295048	     -0.00061333	     -0.21984513	      0.00360394	      0.00094936	     20.99106845
      0.49858617	     -0.06073610	     -0.00080346	     -0.20195221	     -0.06500726	      0.88295203	     -0.00061378	     -0.21981386	      0.00358174	      0.00091456	     21.27928947
      0.49987077	     -0.06067287	     -0.00080196	     -0.20188882	     -0.06500267	      0.88295318	     -0.00061413	     -0.21978987	      0.00356421	      0.00088800	     21.30880750
      0.50115537	     -0.06060551	     -0.00079781	     -0.20182135	     -0.06499811	      0.88295431	     -0.00061448	     -0.21976613	      0.00354589	      0.00086153	     21.48135187
      0.50289311	     -0.06052051	     -0.00079389	     -0.20173615	     -0.06499197	      0.88295577	     -0.00061494	     -0.21973434	      0.00352042	      0.00082624	     21.63513205
      0.50463085	     -0.06043206	     -0.00078698	     -0.20164754	     -0.06498587	      0.88295718	     -0.00061540	     -0.21970301	      0.00349375	      0.00079158	     21.93814422
      0.50585496	     -0.06037829	     -0.00078564	     -0.20159359	     -0.06498161	      0.88295813	     -0.00061571	     -0.21968113	      0.00347463	      0.00076789	     21.96197690
      0.50707907	     -0.06032037	     -0.00078173	     -0.20153553	     -0.06497736	      0.88295906	     -0.00061602	     -0.21965950	      0.00345483	      0.00074461	     22.11787962
      0.50892651	     -0.06023796	     -0.00077709	     -0.20145286	     -0.06497101	      0.88296040	     -0.00061648	     -0.21962721	      0.00342410	      0.00071062	     22.29418573
      0.51045828	     -0.06016814	     -0.00077165	     -0.20138285	     -0.06496579	      0.88296147	     -0.00061685	     -0.21960083	      0.00339772	      0.00068345	     22.50637789
      0.51199005	     -0.06010492	     -0.00076875	     -0.20131938	     -0.06496060	      0.88296250	     -0.00061721	     -0.21957472	      0.00337078	      0.00065739	     22.61545329
      0.51352183	     -0.06003637	     -0.00076253	     -0.20125063	     -0.06495546	      0.88296348	     -0.00061755	     -0.21954898	      0.00334292	      0.00063228	     22.85809007
      0.51505360	     -0.05997670	     -0.00076102	     -0.20119066	     -0.06495036	      0.88296443	     -0.00061788	     -0.21952349	      0.00331457	      0.00060839	     22.93773086
      0.51633860	     -0.05992008	     -0.00075559	     -0.20113386	     -0.06494612	      0.88296520	     -0.00061815	     -0.21950243	      0.00328998	      0.00058918	     23.12882909
      0.51762359	     -0.05987047	     -0.00075291	     -0.20108401	     -0.06494191	      0.88296595	     -0.00061841	     -0.21948159	      0.00326496	      0.00057090	     23.22939113
      0.51929640	     -0.05980389	     -0.00074752	     -0.20101713	     -0.06493647	      0.88296689	     -0.00061873	     -0.21945488	      0.00323146	      0.00054826	     23.43668455
      0.52096920	     -0.05974317	     -0.00074505	     -0.20095607	     -0.06493110	      0.88296778	     -0.00061903	     -0.21942857	      0.00319707	      0.00052699	     23.57862522
      0.52224535	     -0.05969278	     -0.00073978	     -0.20090545	     -0.06492703	      0.88296845	     -0.00061924	     -0.21940886	      0.00317000	      0.00051160	     23.75017740
      0.52352150	     -0.05964907	     -0.00073712	     -0.20086147	     -0.06492300	      0.88296909	     -0.00061944	     -0.21938941	      0.00314235	      0.00049703	     23.86767754
      0.52523401	     -0.05958955	     -0.00073174	     -0.20080160	     -0.06491766	      0.88296993	     -0.00061969	     -0.21936380	      0.00310416	      0.00047850	     24.07867671
      0.52694651	     -0.05953800	     -0.00072949	     -0.20074963	     -0.06491237	      0.88297073	     -0.00061991	     -0.21933869	      0.00306486	      0.00046101	     24.24940457
      0.52814942	     -0.05949745	     -0.00072419	     -0.20070884	     -0.06490870	      0.88297128	     -0.00062005	     -0.21932142	      0.00303654	      0.00044917	     24.40552769
      0.52935232	     -0.05946305	     -0.00072148	     -0.20067415	     -0.06490507	      0.88297181	     -0.00062018	     -0.21930441	      0.00300772	      0.00043773	     24.53696524
      0.53118790	     -0.05941143	     -0.00071594	     -0.20062211	     -0.06489959	      0.88297260	     -0.00062034	     -0.21927903	      0.00296271	      0.00042079	     24.75734275
      0.53270509	     -0.05937428	     -0.00071298	     -0.20058456	     -0.06489512	      0.88297323	     -0.00062045	     -0.21925858	      0.00292460	      0.00040710	     24.93348954
      0.53422228	     -0.05933644	     -0.00070746	     -0.20054636	     -0.06489071	      0.88297383	     -0.00062053	     -0.21923868	      0.00288579	      0.00039349	     25.11700760
      0.53573947	     -0.05930747	     -0.00070518	     -0.20051696	     -0.06488637	      0.88297442	     -0.00062059	     -0.21921934	      0.00284630	      0.00037981	     25.30477198
      0.53709406	     -0.05928155	     -0.00069965	     -0.20049071	     -0.06488253	      0.88297493	     -0.00062062	     -0.21920268	      0.00281064	      0.00036737	     25.43613346
      0.53844866	     -0.05926500	     -0.00069726	     -0.20047378	     -0.06487875	      0.88297542	     -0.00062063	     -0.21918664	      0.00277460	      0.00035448	     25.59420139
      0.53980325	     -0.05925090	     -0.00069268	     -0.20045932	     -0.06487502	      0.88297589	     -0.00062061	     -0.21917135	      0.00273840	      0.00034093	     25.72580946
      0.54153058	     -0.05924364	     -0.00068889	     -0.20045157	     -0.06487033	      0.88297646	     -0.00062055	     -0.21915302	      0.00269211	      0.00032240	     25.93379125
      0.54290292	     -0.05924167	     -0.00068335	     -0.20044926	     -0.06486666	      0.88297689	     -0.00062048	     -0.21913952	      0.00265555	      0.00030639	     26.02026675
      0.54427525	     -0.05924851	     -0.00068028	     -0.20045571	     -0.06486304	      0.88297730	     -0.00062038	     -0.21912698	      0.00261920	      0.00028898	     26.18088554
      0.54564759	     -0.05925871	     -0.00067533	     -0.20046556	     -0.06485947	      0.88297768	     -0.00062026	     -0.21911548	      0.00258340	      0.00027003	     26.26809583
      0.54736350	     -0.05928044	     -0.00067142	     -0.20048682	     -0.06485507	      0.88297813	     -0.00062007	     -0.21910254	      0.00253948	      0.00024385	     26.47437801
      0.54871448	     -0.05930032	     -0.00066610	     -0.20050637	     -0.06485167	      0.88297844	     -0.00061989	     -0.21909353	      0.00250594	      0.00022126	     26.48562826
      0.55006547	     -0.05932668	     -0.00066332	     -0.20053236	     -0.06484830	      0.88297872	     -0.00061968	     -0.21908552	      0.00247319	      0.00019684	     26.62924948
      0.55141645	     -0.05935598	     -0.00065895	     -0.20056133	     -0.06484498	      0.88297897	     -0.00061945	     -0.21907855	      0.00244156	      0.00017065	     26.65835350
      0.55320064	     -0.05940275	     -0.00065534	     -0.20060764	     -0.06484066	      0.88297924	     -0.00061910	     -0.21907093	      0.00240131	      0.00013333	     26.82333101
      0.55454541	     -0.05944060	     -0.00065057	     -0.20064520	     -0.06483745	      0.88297940	     -0.00061881	     -0.21906639	      0.00237245	      0.00010332	     26.74749902
      0.55589018	     -0.05948304	     -0.00064817	     -0.20068730	     -0.06483428	      0.88297952	     -0.00061849	     -0.21906282	      0.00234460	      0.00007177	     26.84485704
      0.55751693	     -0.05953726	     -0.00064359	     -0.20074117	     -0.06483049	      0.88297960	     -0.00061806	     -0.21905979	      0.00231263	      0.00003188	     26.76544739
      0.55897682	     -0.05959053	     -0.00064177	     -0.20079409	     -0.06482714	      0.88297962	     -0.00061764	     -0.21905822	      0.00228521	     -0.00000532	     26.87944166
      0.56043670	     -0.05964565	     -0.00063743	     -0.20084892	     -0.06482382	      0.88297959	     -0.00061719	     -0.21905769	      0.00225941	     -0.00004355	     26.70752517
      0.56189659	     -0.05970533	     -0.00063603	     -0.20090827	     -0.06482054	      0.88297950	     -0.00061670	     -0.21905816	      0.00223477	     -0.00008272	     26.80885516
      0.56335647	     -0.05976696	     -0.00063186	     -0.20096964	     -0.06481729	      0.88297935	     -0.00061618	     -0.21905963	      0.00221181	     -0.00012248	     26.58600100
      0.56481636	     -0.05983243	     -0.00063079	     -0.20103479	     -0.06481408	      0.88297914	     -0.00061563	     -0.21906204	      0.00219000	     -0.00016274	     26.67410437
      0.56627624	     -0.05989926	     -0.00062681	     -0.20110138	     -0.06481090	      0.88297887	     -0.00061503	     -0.21906536	      0.00216994	     -0.00020308	     26.40971147
      0.56773613	     -0.05996947	     -0.00062612	     -0.20117130	     -0.06480775	      0.88297855	     -0.00061441	     -0.21906953	      0.00215100	     -0.00024338	     26.48001886
      0.56919601	     -0.06004100	     -0.00062250	     -0.20124261	     -0.06480462	      0.88297816	     -0.00061374	     -0.21907453	      0.00213383	     -0.00028321	     26.17992648
      0.57065590	     -0.06011567	     -0.00062220	     -0.20131700	     -0.06480151	      0.88297772	     -0.00061305	     -0.21908031	      0.00211775	     -0.00032245	     26.22551846
      0.57211579	     -0.06019184	     -0.00061891	     -0.20139297	     -0.06479843	      0.88297722	     -0.00061231	     -0.21908686	      0.00210343	     -0.00036071	     25.89554805
      0.57357567	     -0.06027070	     -0.00061893	     -0.20147158	     -0.06479537	      0.88297667	     -0.00061154	     -0.21909413	      0.00209015	     -0.00039796	     25.92186234
      0.57503556	     -0.06035068	     -0.00061613	     -0.20155138	     -0.06479233	      0.88297606	     -0.00061073	     -0.21910209	      0.00207863	     -0.00043383	     25.57972765
      0.57649544	     -0.06043284	     -0.00061665	     -0.20163330	     -0.06478930	      0.88297540	     -0.00060988	     -0.21911072	      0.00206811	     -0.00046827	     25.58750096
      0.57795533	     -0.06051582	     -0.00061444	     -0.20171611	     -0.06478629	      0.88297469	     -0.00060900	     -0.21911997	      0.00205926	     -0.00050091	     25.23407963
      0.57941521	     -0.06060031	     -0.00061528	     -0.20180039	     -0.06478329	      0.88297394	     -0.00060807	     -0.21912982	      0.00205132	     -0.00053177	     25.21613614
      0.58087510	     -0.06068521	     -0.00061354	     -0.20188514	     -0.06478030	      0.88297314	     -0.00060711	     -0.21914022	      0.00204494	     -0.00056052	     24.85853378
      0.58233498	     -0.06077084	     -0.00061462	     -0.20197058	     -0.06477732	      0.88297230	     -0.00060612	     -0.21915113	      0.00203940	     -0.00058719	     24.81961000
      0.58379487	     -0.06085627	     -0.00061336	     -0.20205587	     -0.06477435	      0.88297143	     -0.00060508	     -0.21916251	      0.00203530	     -0.00061150	     24.46648669
      0.58525475	     -0.06094222	     -0.00061466	     -0.20214165	     -0.06477138	      0.88297052	     -0.00060401	     -0.21917433	      0.00203196	     -0.00063347	     24.40274121
      0.58671464	     -0.06102829	     -0.00061393	     -0.20222760	     -0.06476841	      0.88296958	     -0.00060289	     -0.21918657	      0.00202992	     -0.00065292	     24.05587176
      0.58817452	     -0.06111486	     -0.00061552	     -0.20231401	     -0.06476545	      0.88296861	     -0.00060174	     -0.21919921	      0.00202858	     -0.00066992	     23.97138621
      0.58963441	     -0.06120168	     -0.00061539	     -0.20240072	     -0.06476249	      0.88296762	     -0.00060055	     -0.21921224	      0.00202842	     -0.00068434	     23.63585714
      0.59109429	     -0.06128789	     -0.00061731	     -0.20248679	     -0.06475953	      0.88296662	     -0.00059933	     -0.21922567	      0.00202891	     -0.00069631	     23.53265175
      0.59255418	     -0.06137397	     -0.00061784	     -0.20257277	     -0.06475656	      0.88296559	     -0.00059806	     -0.21923949	      0.00203050	     -0.00070574	     23.21045941
      0.59401406	     -0.06145976	     -0.00062001	     -0.20265843	     -0.06475360	      0.88296456	     -0.00059675	     -0.21925369	      0.00203272	     -0.00071279	     23.09025268
      0.59547395	     -0.06154492	     -0.00062101	     -0.20274349	     -0.06475063	      0.88296351	     -0.00059541	     -0.21926823	      0.00203598	     -0.00071744	     22.79287508
      0.59724899	     -0.06164724	     -0.00062439	     -0.20284567	     -0.06474701	      0.88296224	     -0.00059373	     -0.21928633	      0.00204079	     -0.00072006	     22.70902267
      0.59857311	     -0.06172251	     -0.00062456	     -0.20292088	     -0.06474430	      0.88296128	     -0.00059243	     -0.21930007	      0.00204546	     -0.00071973	     22.33410239
      0.59989723	     -0.06179712	     -0.00062679	     -0.20299542	     -0.06474159	      0.88296033	     -0.00059111	     -0.21931400	      0.00205046	     -0.00071759	     22.22080122
      0.60163161	     -0.06189320	     -0.00062844	     -0.20309142	     -0.06473803	      0.88295909	     -0.00058933	     -0.21933249	      0.00205812	     -0.00071205	     21.88649577
      0.60336599	     -0.06198713	     -0.00063276	     -0.20318524	     -0.06473445	      0.88295786	     -0.00058749	     -0.21935119	      0.00206645	     -0.00070371	     21.88045503
      0.60460877	     -0.06205332	     -0.00063348	     -0.20325140	     -0.06473188	      0.88295699	     -0.00058615	     -0.21936474	      0.00207340	     -0.00069597	     21.47939770
      0.60585155	     -0.06211955	     -0.00063634	     -0.20331756	     -0.06472930	      0.88295613	     -0.00058477	     -0.21937842	      0.00208054	     -0.00068703	     21.35989200
      0.60772077	     -0.06221814	     -0.00063982	     -0.20341610	     -0.06472540	      0.88295486	     -0.00058266	     -0.21939923	      0.00209240	     -0.00067141	     21.04515332
      0.60929863	     -0.06230027	     -0.00064422	     -0.20349816	     -0.06472209	      0.88295382	     -0.00058083	     -0.21941698	      0.00210312	     -0.00065650	     20.94730252
      0.61087648	     -0.06238076	     -0.00064646	     -0.20357863	     -0.06471876	      0.88295279	     -0.00057896	     -0.21943486	      0.00211494	     -0.00064003	     20.59117162
      0.61245434	     -0.06245967	     -0.00065164	     -0.20365747	     -0.06471542	      0.88295180	     -0.00057704	     -0.21945281	      0.00212712	     -0.00062230	     20.58729952
      0.61383510	     -0.06252712	     -0.00065352	     -0.20372492	     -0.06471247	      0.88295095	     -0.00057534	     -0.21946854	      0.00213880	     -0.00060571	     20.21802704
      0.61521585	     -0.06259336	     -0.00065771	     -0.20379112	     -0.06470951	      0.88295012	     -0.00057360	     -0.21948426	      0.00215072	     -0.00058837	     20.14233007
      0.61659661	     -0.06265846	     -0.00066087	     -0.20385622	     -0.06470653	      0.88294932	     -0.00057184	     -0.21949996	      0.00216340	     -0.00057029	     19.91309675
      0.61850152	     -0.06274668	     -0.00066724	     -0.20394440	     -0.06470239	      0.88294826	     -0.00056936	     -0.21952154	      0.00218160	     -0.00054450	     19.79445266
      0.61993017	     -0.06281107	     -0.00067067	     -0.20400880	     -0.06469927	      0.88294750	     -0.00056746	     -0.21953766	      0.00219621	     -0.00052450	     19.48521644
      0.62135881	     -0.06287360	     -0.00067615	     -0.20407130	     -0.06469612	      0.88294676	     -0.00056554	     -0.21955366	      0.00221108	     -0.00050404	     19.41362589
      0.62278746	     -0.06293308	     -0.00068035	     -0.20413079	     -0.06469295	      0.88294606	     -0.00056359	     -0.21956950	      0.00222669	     -0.00048313	     19.19289537
      0.62463980	     -0.06300569	     -0.00068766	     -0.20420339	     -0.06468880	      0.88294519	     -0.00056103	     -0.21958968	      0.00224743	     -0.00045553	     19.11270232
      0.62604638	     -0.06305716	     -0.00069138	     -0.20425489	     -0.06468563	      0.88294456	     -0.00055905	     -0.21960465	      0.00226396	     -0.00043414	     18.83075878
      0.62745297	     -0.06310510	     -0.00069716	     -0.20430282	     -0.06468243	      0.88294397	     -0.00055704	     -0.21961927	      0.00228056	     -0.00041248	     18.76942119
      0.62916205	     -0.06315823	     -0.00070261	     -0.20435598	     -0.06467852	      0.88294329	     -0.00055458	     -0.21963645	      0.00230136	     -0.00038566	     18.52808995
      0.63087112	     -0.06320656	     -0.00071109	     -0.20440430	     -0.06467457	      0.88294265	     -0.00055208	     -0.21965291	      0.00232205	     -0.00035829	     18.54863723
      0.63215969	     -0.06324001	     -0.00071469	     -0.20443780	     -0.06467157	      0.88294220	     -0.00055018	     -0.21966482	      0.00233811	     -0.00033723	     18.27914470
      0.63344825	     -0.06327146	     -0.00072045	     -0.20446925	     -0.06466854	      0.88294178	     -0.00054826	     -0.21967629	      0.00235390	     -0.00031589	     18.20459597
      0.63529755	     -0.06331257	     -0.00072724	     -0.20451038	     -0.06466417	      0.88294123	     -0.00054547	     -0.21969198	      0.00237660	     -0.00028484	     18.01885267
      0.63690246	     -0.06334509	     -0.00073399	     -0.20454292	     -0.06466034	      0.88294079	     -0.00054303	     -0.21970491	      0.00239598	     -0.00025744	     17.94126521
      0.63850737	     -0.06337533	     -0.00073873	     -0.20457321	     -0.06465648	      0.88294040	     -0.00054057	     -0.21971720	      0.00241527	     -0.00022987	     17.77334527
      0.64011228	     -0.06340259	     -0.00074622	     -0.20460047	     -0.06465259	      0.88294005	     -0.00053808	     -0.21972885	      0.00243417	     -0.00020195	     17.71999787
      0.64151372	     -0.06342244	     -0.00074969	     -0.20462038	     -0.06464916	      0.88293979	     -0.00053589	     -0.21973846	      0.00245053	     -0.00017757	     17.57364111
      0.64291515	     -0.06343987	     -0.00075545	     -0.20463782	     -0.06464572	      0.88293955	     -0.00053368	     -0.21974749	      0.00246648	     -0.00015310	     17.51904626
      0.64431659	     -0.06345344	     -0.00075978	     -0.20465142	     -0.06464225	      0.88293936	     -0.00053146	     -0.21975592	      0.00248219	     -0.00012866	     17.42353678
      0.64625455	     -0.06346620	     -0.00076689	     -0.20466422	     -0.06463742	      0.88293914	     -0.00052837	     -0.21976649	      0.00250325	     -0.00009469	     17.33742299
      0.64769044	     -0.06347025	     -0.00077010	     -0.20466833	     -0.06463381	      0.88293902	     -0.00052606	     -0.21977344	      0.00251829	     -0.00006959	     17.25654304
      0.64912633	     -0.06347065	     -0.00077514	     -0.20466875	     -0.06463019	      0.88293894	     -0.00052374	     -0.21977962	      0.00253284	     -0.00004421	     17.17774316
      0.65056222	     -0.06346665	     -0.00077871	     -0.20466480	     -0.06462654	      0.88293890	     -0.00052140	     -0.21978500	      0.00254671	     -0.00001889	     17.12271004
      0.65247352	     -0.06345615	     -0.00078486	     -0.20465433	     -0.06462166	      0.88293889	     -0.00051827	     -0.21979090	      0.00256427	      0.00001509	     17.01549124
      0.65390017	     -0.06344227	     -0.00078719	     -0.20464051	     -0.06461799	      0.88293893	     -0.00051593	     -0.21979436	      0.00257636	      0.00004041	     16.97998211
      0.65532681	     -0.06342615	     -0.00079148	     -0.20462441	     -0.06461431	      0.88293901	     -0.00051357	     -0.21979700	      0.00258778	      0.00006586	     16.92763361
      0.65704978	     -0.06340132	     -0.00079452	     -0.20459964	     -0.06460984	      0.88293915	     -0.00051071	     -0.21979914	      0.00260044	      0.00009642	     16.87574613
      0.65857957	     -0.06337614	     -0.00079925	     -0.20457446	     -0.06460585	      0.88293932	     -0.00050816	     -0.21980009	      0.00261071	      0.00012368	     16.82037168
      0.66010935	     -0.06334593	     -0.00080119	     -0.20454430	     -0.06460185	      0.88293953	     -0.00050560	     -0.21980017	      0.00261989	      0.00015058	     16.77987239
      0.66163913	     -0.06331336	     -0.00080562	     -0.20451172	     -0.06459784	      0.88293978	     -0.00050304	     -0.21979937	      0.00262805	      0.00017739	     16.74917372
      0.66316892	     -0.06327608	     -0.00080724	     -0.20447448	     -0.06459381	      0.88294007	     -0.00050047	     -0.21979774	      0.00263510	      0.00020375	     16.70948457
      0.66469870	     -0.06323665	     -0.00081141	     -0.20443503	     -0.06458977	      0.88294040	     -0.00049789	     -0.21979527	      0.00264105	      0.00022991	     16.68664398
      0.66622848	     -0.06319268	     -0.00081274	     -0.20439108	     -0.06458573	      0.88294077	     -0.00049530	     -0.21979200	      0.00264583	      0.00025549	     16.65693270
      0.66775827	     -0.06314679	     -0.00081669	     -0.20434516	     -0.06458168	      0.88294118	     -0.00049272	     -0.21978792	      0.00264945	      0.00028077	     16.64485590
      0.66928805	     -0.06309661	     -0.00081777	     -0.20429498	     -0.06457762	      0.88294163	     -0.00049013	     -0.21978306	      0.00265184	      0.00030538	     16.62250805
      0.67081783	     -0.06304511	     -0.00082164	     -0.20424342	     -0.06457357	      0.88294212	     -0.00048753	     -0.21977744	      0.00265303	      0.00032958	     16.62056533
      0.67234762	     -0.06298971	     -0.00082259	     -0.20418801	     -0.06456951	      0.88294264	     -0.00048494	     -0.21977107	      0.00265295	      0.00035304	     16.60710036
      0.67387740	     -0.06293332	     -0.00082654	     -0.20413155	     -0.06456545	      0.88294320	     -0.00048234	     -0.21976398	      0.00265162	      0.00037601	     16.61842011
      0.67540718	     -0.06287303	     -0.00082738	     -0.20407122	     -0.06456140	      0.88294379	     -0.00047975	     -0.21975618	      0.00264902	      0.00039814	     16.61476010
      0.67693697	     -0.06281200	     -0.00083142	     -0.20401008	     -0.06455735	      0.88294441	     -0.00047716	     -0.21974768	      0.00264513	      0.00041965	     16.64159525
      0.67846675	     -0.06274710	     -0.00083211	     -0.20394513	     -0.06455330	      0.88294507	     -0.00047457	     -0.21973851	      0.00263998	      0.00044014	     16.64629815
      0.67999653	     -0.06268168	     -0.00083631	     -0.20387958	     -0.06454927	      0.88294576	     -0.00047198	     -0.21972865	      0.00263352	      0.00045983	     16.69054177
      0.68152631	     -0.06261205	     -0.00083676	     -0.20380987	     -0.06454525	      0.88294648	     -0.00046940	     -0.21971814	      0.00262580	      0.00047838	     16.70248141
      0.68305610	     -0.06254213	     -0.00084116	     -0.20373978	     -0.06454124	      0.88294722	     -0.00046682	     -0.21970696	      0.00261670	      0.00049604	     16.76685537
      0.68458588	     -0.06246813	     -0.00084138	     -0.20366569	     -0.06453724	      0.88294799	     -0.00046425	     -0.21969513	      0.00260634	      0.00051254	     16.78389405
      0.68595538	     -0.06240196	     -0.00084525	     -0.20359936	     -0.06453368	      0.88294871	     -0.00046196	     -0.21968398	      0.00259582	      0.00052653	     16.84239071
      0.68732488	     -0.06233303	     -0.00084652	     -0.20353029	     -0.06453013	      0.88294944	     -0.00045967	     -0.21967234	      0.00258426	      0.00053961	     16.87769425
      0.68898210	     -0.06224851	     -0.00084997	     -0.20344557	     -0.06452586	      0.88295034	     -0.00045692	     -0.21965757	      0.00256873	      0.00055438	     16.95285633
      0.69063933	     -0.06216087	     -0.00085101	     -0.20335775	     -0.06452162	      0.88295127	     -0.00045417	     -0.21964210	      0.00255155	      0.00056783	     17.02965462
      0.69202081	     -0.06208767	     -0.00085465	     -0.20328434	     -0.06451810	      0.88295206	     -0.00045190	     -0.21962866	      0.00253597	      0.00057835	     17.08770469
      0.69340229	     -0.06201242	     -0.00085586	     -0.20320891	     -0.06451461	      0.88295287	     -0.00044963	     -0.21961477	      0.00251919	      0.00058797	     17.15357283
      0.69506898	     -0.06192232	     -0.00085941	     -0.20311854	     -0.06451043	      0.88295386	     -0.00044691	     -0.21959744	      0.00249740	      0.00059863	     17.24891466
      0.69673567	     -0.06183097	     -0.00086035	     -0.20302695	     -0.06450629	      0.88295487	     -0.00044421	     -0.21957957	      0.00247390	      0.00060796	     17.35478160
      0.69805514	     -0.06176054	     -0.00086421	     -0.20295627	     -0.06450304	      0.88295567	     -0.00044209	     -0.21956509	      0.00245418	      0.00061468	     17.41880163
      0.69937462	     -0.06168936	     -0.00086573	     -0.20288486	     -0.06449981	      0.88295649	     -0.00043998	     -0.21955035	      0.00243342	      0.00062046	     17.49566314
      0.70110943	     -0.06159783	     -0.00086939	     -0.20279299	     -0.06449562	      0.88295757	     -0.00043722	     -0.21953066	      0.00240466	      0.00062681	     17.61797009
      0.70284423	     -0.06150610	     -0.00087039	     -0.20270096	     -0.06449147	      0.88295866	     -0.00043449	     -0.21951070	      0.00237433	      0.00063148	     17.74441857
      0.70410626	     -0.06144208	     -0.00087422	     -0.20263666	     -0.06448849	      0.88295946	     -0.00043252	     -0.21949604	      0.00235135	      0.00063403	     17.82964350
      0.70536829	     -0.06137767	     -0.00087572	     -0.20257200	     -0.06448554	      0.88296026	     -0.00043056	     -0.21948130	      0.00232762	      0.00063555	     17.91964111
      0.70719542	     -0.06128726	     -0.00087928	     -0.20248120	     -0.06448131	      0.88296142	     -0.00042775	     -0.21945989	      0.00229204	      0.00063611	     18.07843235
      0.70873750	     -0.06121177	     -0.00088068	     -0.20240539	     -0.06447780	      0.88296240	     -0.00042540	     -0.21944181	      0.00226097	      0.00063491	     18.19623283
      0.71027957	     -0.06113974	     -0.00088443	     -0.20233301	     -0.06447434	      0.88296338	     -0.00042308	     -0.21942376	      0.00222902	      0.00063227	     18.35019801
      0.71182164	     -0.06106741	     -0.00088512	     -0.20226037	     -0.06447093	      0.88296435	     -0.00042079	     -0.21940581	      0.00219625	      0.00062798	     18.47457946
      0.71336371	     -0.06099975	     -0.00088961	     -0.20219233	     -0.06446757	      0.88296532	     -0.00041852	     -0.21938795	      0.00216278	      0.00062229	     18.65461909
      0.71469646	     -0.06093967	     -0.00088977	     -0.20213199	     -0.06446471	      0.88296614	     -0.00041657	     -0.21937265	      0.00213329	      0.00061608	     18.74704056
      0.71602920	     -0.06088302	     -0.00089257	     -0.20207502	     -0.06446188	      0.88296696	     -0.00041465	     -0.21935746	      0.00210334	      0.00060883	     18.89538887
      0.71767777	     -0.06081303	     -0.00089397	     -0.20200468	     -0.06445845	      0.88296795	     -0.00041231	     -0.21933885	      0.00206571	      0.00059838	     19.05057018
      0.71932634	     -0.06074720	     -0.00089792	     -0.20193845	     -0.06445507	      0.88296893	     -0.00040999	     -0.21932044	      0.00202749	      0.00058652	     19.26159620
      0.72064911	     -0.06069293	     -0.00089788	     -0.20188391	     -0.06445241	      0.88296970	     -0.00040816	     -0.21930585	      0.00199641	      0.00057593	     19.36409333
      0.72197188	     -0.06064213	     -0.00090035	     -0.20183280	     -0.06444979	      0.88297045	     -0.00040635	     -0.21929140	      0.00196499	      0.00056457	     19.51804196
      0.72364997	     -0.06057758	     -0.00090142	     -0.20176790	     -0.06444653	      0.88297139	     -0.00040409	     -0.21927330	      0.00192466	      0.00054902	     19.68917838
      0.72532807	     -0.06051780	     -0.00090527	     -0.20170771	     -0.06444333	      0.88297230	     -0.00040186	     -0.21925545	      0.00188388	      0.00053245	     19.91230929
      0.72659035	     -0.06047069	     -0.00090470	     -0.20166035	     -0.06444097	      0.88297296	     -0.00040021	     -0.21924222	      0.00185287	      0.00051927	     20.01007846
      0.72785263	     -0.06042735	     -0.00090662	     -0.20161673	     -0.06443865	      0.88297361	     -0.00039859	     -0.21922913	      0.00182162	      0.00050568	     20.15549516
      0.72961312	     -0.06036718	     -0.00090772	     -0.20155619	     -0.06443549	      0.88297448	     -0.00039636	     -0.21921115	      0.00177764	      0.00048601	     20.33953843
      0.73137362	     -0.06031260	     -0.00091161	     -0.20150119	     -0.06443240	      0.88297532	     -0.00039418	     -0.21919348	      0.00173324	      0.00046581	     20.56984407
      0.73257139	     -0.06027264	     -0.00091067	     -0.20146102	     -0.06443034	      0.88297587	     -0.00039272	     -0.21918167	      0.00170273	      0.00045174	     20.65619391
      0.73376916	     -0.06023680	     -0.00091227	     -0.20142491	     -0.06442832	      0.88297640	     -0.00039129	     -0.21917000	      0.00167207	      0.00043755	     20.78586728
      0.73565700	     -0.06018082	     -0.00091335	     -0.20136854	     -0.06442521	      0.88297720	     -0.00038907	     -0.21915194	      0.00162334	      0.00041493	     20.97762314
      0.73719082	     -0.06013912	     -0.00091562	     -0.20132651	     -0.06442275	      0.88297783	     -0.00038732	     -0.21913755	      0.00158344	      0.00039648	     21.13871705
      0.73872465	     -0.06009573	     -0.00091529	     -0.20128282	     -0.06442035	      0.88297842	     -0.00038560	     -0.21912344	      0.00154317	      0.00037799	     21.28363925
      0.74025847	     -0.06005874	     -0.00091835	     -0.20124549	     -0.06441801	      0.88297899	     -0.00038393	     -0.21910957	      0.00150267	      0.00035970	     21.43897709
      0.74161323	     -0.06002234	     -0.00091730	     -0.20120884	     -0.06441600	      0.88297946	     -0.00038248	     -0.21909758	      0.00146656	      0.00034363	     21.55346539
      0.74296799	     -0.05999161	     -0.00091925	     -0.20117781	     -0.06441404	      0.88297992	     -0.00038106	     -0.21908576	      0.00143027	      0.00032783	     21.67360557
      0.74432276	     -0.05995873	     -0.00091936	     -0.20114468	     -0.06441213	      0.88298035	     -0.00037968	     -0.21907416	      0.00139369	      0.00031224	     21.79022902
      0.74609156	     -0.05992086	     -0.00092203	     -0.20110642	     -0.06440970	      0.88298089	     -0.00037793	     -0.21905935	      0.00134557	      0.00029241	     21.93743044
      0.74746161	     -0.05988938	     -0.00092160	     -0.20107468	     -0.06440789	      0.88298128	     -0.00037661	     -0.21904819	      0.00130790	      0.00027746	     22.04540385
      0.74883167	     -0.05986356	     -0.00092382	     -0.20104856	     -0.06440612	      0.88298165	     -0.00037532	     -0.21903725	      0.00127005	      0.00026297	     22.14087736
      0.75020173	     -0.05983478	     -0.00092417	     -0.20101951	     -0.06440441	      0.88298200	     -0.00037407	     -0.21902658	      0.00123185	      0.00024889	     22.24771623
      0.75196135	     -0.05980431	     -0.00092667	     -0.20098866	     -0.06440228	      0.88298242	     -0.00037252	     -0.21901323	      0.00118242	      0.00023160	     22.35175259
      0.75329662	     -0.05977755	     -0.00092589	     -0.20096166	     -0.06440073	      0.88298272	     -0.00037139	     -0.21900341	      0.00114445	      0.00021893	     22.45653280
      0.75463188	     -0.05975662	     -0.00092763	     -0.20094044	     -0.06439923	      0.88298300	     -0.00037029	     -0.21899379	      0.00110633	      0.00020677	     22.52156326
      0.75626088	     -0.05972783	     -0.00092726	     -0.20091135	     -0.06439746	      0.88298333	     -0.00036899	     -0.21898236	      0.00105930	      0.00019251	     22.64273983
      0.75771828	     -0.05970835	     -0.00092938	     -0.20089155	     -0.06439595	      0.88298360	     -0.00036788	     -0.21897236	      0.00101698	      0.00018043	     22.68314890
      0.75917568	     -0.05968337	     -0.00092832	     -0.20086631	     -0.06439450	      0.88298386	     -0.00036681	     -0.21896265	      0.00097413	      0.00016882	     22.80120974
      0.76063308	     -0.05966679	     -0.00093064	     -0.20084940	     -0.06439311	      0.88298409	     -0.00036578	     -0.21895312	      0.00093114	      0.00015784	     22.81956544
      0.76209048	     -0.05964335	     -0.00092933	     -0.20082571	     -0.06439178	      0.88298432	     -0.00036480	     -0.21894387	      0.00088760	      0.00014726	     22.94542374
      0.76354788	     -0.05962973	     -0.00093194	     -0.20081176	     -0.06439052	      0.88298452	     -0.00036386	     -0.21893480	      0.00084399	      0.00013729	     22.93408594
      0.76500528	     -0.05960729	     -0.00093037	     -0.20078907	     -0.06438932	      0.88298472	     -0.00036296	     -0.21892601	      0.00079978	      0.00012767	     23.07452916
      0.76646268	     -0.05959646	     -0.00093330	     -0.20077791	     -0.06438819	      0.88298490	     -0.00036212	     -0.21891737	      0.00075560	      0.00011868	     23.02613584
      0.76774568	     -0.05957804	     -0.00093187	     -0.20075926	     -0.06438725	      0.88298504	     -0.00036141	     -0.21890999	      0.00071617	      0.00011103	     23.13453054
      0.76902868	     -0.05956663	     -0.00093304	     -0.20074758	     -0.06438635	      0.88298518	     -0.00036073	     -0.21890272	      0.00067674	      0.00010382	     23.12555104
      0.77062227	     -0.05954834	     -0.00093252	     -0.20072900	     -0.06438531	      0.88298534	     -0.00035994	     -0.21889391	      0.00062730	      0.00009529	     23.20461156
      0.77221586	     -0.05953672	     -0.00093423	     -0.20071704	     -0.06438435	      0.88298548	     -0.00035921	     -0.21888526	      0.00057776	      0.00008734	     23.15742627
      0.77351208	     -0.05952041	     -0.00093274	     -0.20070051	     -0.06438363	      0.88298559	     -0.00035865	     -0.21887842	      0.00053701	      0.00008110	     23.25767464
      0.77480830	     -0.05951078	     -0.00093351	     -0.20069062	     -0.06438296	      0.88298569	     -0.00035812	     -0.21887164	      0.00049629	      0.00007520	     23.22493601
      0.77641490	     -0.05949502	     -0.00093260	     -0.20067456	     -0.06438220	      0.88298581	     -0.00035752	     -0.21886345	      0.00044543	      0.00006808	     23.29321346
      0.77802149	     -0.05948765	     -0.00093411	     -0.20066685	     -0.06438153	      0.88298591	     -0.00035698	     -0.21885542	      0.00039459	      0.00006130	     23.19694440
      0.77926210	     -0.05947527	     -0.00093235	     -0.20065426	     -0.06438106	      0.88298599	     -0.00035660	     -0.21884943	      0.00035490	      0.00005601	     23.29038702
      0.78050271	     -0.05947024	     -0.00093267	     -0.20064899	     -0.06438065	      0.88298605	     -0.00035625	     -0.21884356	      0.00031534	      0.00005080	     23.23951382
      0.78218247	     -0.05946154	     -0.00093161	     -0.20063999	     -0.06438016	      0.88298613	     -0.00035583	     -0.21883593	      0.00026154	      0.00004350	     23.27350437
      0.78386223	     -0.05946188	     -0.00093275	     -0.20063998	     -0.06437977	      0.88298620	     -0.00035547	     -0.21882862	      0.00020798	      0.00003598	     23.13368476
      0.78505307	     -0.05945588	     -0.00093074	     -0.20063379	     -0.06437955	      0.88298624	     -0.00035526	     -0.21882374	      0.00016971	      0.00003017	     23.22580091
      0.78624391	     -0.05945783	     -0.00093074	     -0.20063551	     -0.06437937	      0.88298627	     -0.00035507	     -0.21881906	      0.00013173	      0.00002410	     23.16000798
      0.78802169	     -0.05946240	     -0.00092980	     -0.20063976	     -0.06437918	      0.88298630	     -0.00035484	     -0.21881262	      0.00007506	      0.00001404	     23.15299369
      0.78951441	     -0.05947547	     -0.00093010	     -0.20065254	     -0.06437911	      0.88298632	     -0.00035471	     -0.21880780	      0.00002790	      0.00000454	     23.01041039
      0.79100713	     -0.05948747	     -0.00092831	     -0.20066430	     -0.06437910	      0.88298632	     -0.00035462	     -0.21880367	     -0.00001919	     -0.00000645	     23.07413280
      0.79249985	     -0.05951239	     -0.00092928	     -0.20068894	     -0.06437916	      0.88298630	     -0.00035457	     -0.21880023	     -0.00006537	     -0.00001882	     22.84143909
      0.79382331	     -0.05953090	     -0.00092742	     -0.20070724	     -0.06437928	      0.88298627	     -0.00035457	     -0.21879791	     -0.00010622	     -0.00003146	     22.92848639
      0.79514677	     -0.05956004	     -0.00092747	     -0.20073616	     -0.06437944	      0.88298622	     -0.00035461	     -0.21879625	     -0.00014614	     -0.00004548	     22.75503592
      0.79647023	     -0.05958870	     -0.00092582	     -0.20076462	     -0.06437966	      0.88298614	     -0.00035468	     -0.21879534	     -0.00018560	     -0.00006124	     22.74407805
      0.79821580	     -0.05963622	     -0.00092486	     -0.20081188	     -0.06438003	      0.88298602	     -0.00035483	     -0.21879526	     -0.00023620	     -0.00008453	     22.52827447
      0.79956842	     -0.05967091	     -0.00092227	     -0.20084642	     -0.06438038	      0.88298589	     -0.00035498	     -0.21879613	     -0.00027471	     -0.00010485	     22.59619728
      0.80092104	     -0.05971402	     -0.00092131	     -0.20088936	     -0.06438077	      0.88298573	     -0.00035518	     -0.21879772	     -0.00031191	     -0.00012677	     22.38655050
      0.80227367	     -0.05975591	     -0.00091890	     -0.20093111	     -0.06438122	      0.88298555	     -0.00035541	     -0.21880010	     -0.00034837	     -0.00015063	     22.36552931
      0.80400112	     -0.05981864	     -0.00091713	     -0.20099365	     -0.06438186	      0.88298526	     -0.00035576	     -0.21880420	     -0.00039309	     -0.00018345	     22.07876639
      0.80533409	     -0.05986398	     -0.00091367	     -0.20103889	     -0.06438241	      0.88298500	     -0.00035606	     -0.21880824	     -0.00042682	     -0.00021087	     22.14449233
      0.80666707	     -0.05991775	     -0.00091192	     -0.20109256	     -0.06438300	      0.88298470	     -0.00035641	     -0.21881297	     -0.00045904	     -0.00023955	     21.90552640
      0.80826768	     -0.05997974	     -0.00090836	     -0.20115444	     -0.06438376	      0.88298428	     -0.00035686	     -0.21881961	     -0.00049667	     -0.00027603	     21.89424214
      0.80986829	     -0.06005161	     -0.00090677	     -0.20122621	     -0.06438459	      0.88298381	     -0.00035737	     -0.21882716	     -0.00053207	     -0.00031392	     21.46241235
      0.81112581	     -0.06010084	     -0.00090299	     -0.20127540	     -0.06438527	      0.88298340	     -0.00035780	     -0.21883377	     -0.00055940	     -0.00034497	     21.56862760
      0.81238333	     -0.06015858	     -0.00090100	     -0.20133309	     -0.06438599	      0.88298294	     -0.00035827	     -0.21884088	     -0.00058529	     -0.00037660	     21.34947371
      0.81406323	     -0.06023374	     -0.00089704	     -0.20140821	     -0.06438700	      0.88298227	     -0.00035893	     -0.21885122	     -0.00061854	     -0.00041990	     21.24944662
      0.81574312	     -0.06031793	     -0.00089480	     -0.20149236	     -0.06438807	      0.88298153	     -0.00035965	     -0.21886240	     -0.00064954	     -0.00046373	     20.84793317
      0.81697774	     -0.06037329	     -0.00089084	     -0.20154773	     -0.06438889	      0.88298094	     -0.00036021	     -0.21887119	     -0.00067167	     -0.00049646	     20.90443859
      0.81821236	     -0.06043573	     -0.00088851	     -0.20161017	     -0.06438973	      0.88298031	     -0.00036080	     -0.21888037	     -0.00069237	     -0.00052909	     20.69189374
      0.81995715	     -0.06052231	     -0.00088414	     -0.20169679	     -0.06439096	      0.88297934	     -0.00036168	     -0.21889404	     -0.00072011	     -0.00057529	     20.56636206
      0.82147466	     -0.06060378	     -0.00088148	     -0.20177829	     -0.06439207	      0.88297844	     -0.00036249	     -0.21890653	     -0.00074218	     -0.00061493	     20.24555598
      0.82299217	     -0.06068068	     -0.00087704	     -0.20185526	     -0.06439321	      0.88297748	     -0.00036334	     -0.21891962	     -0.00076319	     -0.00065435	     20.25722198
      0.82450968	     -0.06076768	     -0.00087483	     -0.20194231	     -0.06439438	      0.88297645	     -0.00036423	     -0.21893318	     -0.00078181	     -0.00069259	     19.83219547
      0.82586594	     -0.06083732	     -0.00087040	     -0.20201205	     -0.06439546	      0.88297549	     -0.00036506	     -0.21894579	     -0.00079778	     -0.00072624	     19.88523984
      0.82722220	     -0.06091504	     -0.00086784	     -0.20208986	     -0.06439655	      0.88297449	     -0.00036592	     -0.21895872	     -0.00081189	     -0.00075871	     19.60779662
      0.82857846	     -0.06098857	     -0.00086401	     -0.20216350	     -0.06439766	      0.88297343	     -0.00036681	     -0.21897201	     -0.00082495	     -0.00079020	     19.52415060
      0.83034383	     -0.06108933	     -0.00086018	     -0.20226441	     -0.06439913	      0.88297200	     -0.00036802	     -0.21898974	     -0.00083961	     -0.00082903	     19.19613866
      0.83172909	     -0.06116294	     -0.00085552	     -0.20233819	     -0.06440030	      0.88297084	     -0.00036899	     -0.21900401	     -0.00085003	     -0.00085801	     19.20286674
      0.83311434	     -0.06124233	     -0.00085233	     -0.20241773	     -0.06440148	      0.88296963	     -0.00037000	     -0.21901850	     -0.00085858	     -0.00088500	     18.91870547
      0.83449959	     -0.06131766	     -0.00084794	     -0.20249324	     -0.06440268	      0.88296838	     -0.00037103	     -0.21903326	     -0.00086620	     -0.00091046	     18.85411111
      0.83626280	     -0.06141849	     -0.00084338	     -0.20259431	     -0.06440421	      0.88296675	     -0.00037239	     -0.21905233	     -0.00087347	     -0.00093993	     18.49175591
      0.83765727	     -0.06149152	     -0.00083799	     -0.20266757	     -0.06440543	      0.88296543	     -0.00037350	     -0.21906768	     -0.00087836	     -0.00096134	     18.54140967
      0.83905174	     -0.06157056	     -0.00083400	     -0.20274683	     -0.06440666	      0.88296407	     -0.00037463	     -0.21908317	     -0.00088133	     -0.00098050	     18.25533735
      0.84044621	     -0.06164476	     -0.00082879	     -0.20282128	     -0.06440789	      0.88296269	     -0.00037579	     -0.21909885	     -0.00088341	     -0.00099790	     18.20398381
      0.84220092	     -0.06174257	     -0.00082326	     -0.20291941	     -0.06440944	      0.88296093	     -0.00037728	     -0.21911876	     -0.00088366	     -0.00101665	     17.84891111
      0.84360987	     -0.06181409	     -0.00081719	     -0.20299122	     -0.06441069	      0.88295948	     -0.00037851	     -0.21913494	     -0.00088304	     -0.00102969	     17.91518215
      0.84501883	     -0.06189158	     -0.00081258	     -0.20306900	     -0.06441193	      0.88295802	     -0.00037976	     -0.21915120	     -0.00088048	     -0.00104039	     17.62609958
      0.84642778	     -0.06196334	     -0.00080675	     -0.20314106	     -0.06441317	      0.88295655	     -0.00038103	     -0.21916761	     -0.00087708	     -0.00104933	     17.59429426
      0.84816459	     -0.06205493	     -0.00080064	     -0.20323304	     -0.06441468	      0.88295472	     -0.00038263	     -0.21918789	     -0.00087054	     -0.00105732	     17.24768675
      0.84959188	     -0.06212185	     -0.00079411	     -0.20330032	     -0.06441592	      0.88295321	     -0.00038397	     -0.21920463	     -0.00086445	     -0.00106191	     17.33341620
      0.85101917	     -0.06219429	     -0.00078917	     -0.20337310	     -0.06441715	      0.88295169	     -0.00038534	     -0.21922132	     -0.00085644	     -0.00106417	     17.03991086
      0.85244645	     -0.06226002	     -0.00078305	     -0.20343920	     -0.06441837	      0.88295017	     -0.00038672	     -0.21923803	     -0.00084773	     -0.00106470	     17.02372064
      0.85387374	     -0.06232789	     -0.00077790	     -0.20350742	     -0.06441957	      0.88294865	     -0.00038812	     -0.21925471	     -0.00083747	     -0.00106309	     16.79300144
      0.85567563	     -0.06240764	     -0.00077025	     -0.20358766	     -0.06442107	      0.88294674	     -0.00038992	     -0.21927580	     -0.00082352	     -0.00105892	     16.82204504
      0.85708523	     -0.06247425	     -0.00076559	     -0.20365464	     -0.06442222	      0.88294525	     -0.00039135	     -0.21929223	     -0.00081054	     -0.00105325	     16.44740720
      0.85849482	     -0.06253349	     -0.00075952	     -0.20371428	     -0.06442335	      0.88294377	     -0.00039280	     -0.21930866	     -0.00079720	     -0.00104658	     16.47456229
      0.85990442	     -0.06259571	     -0.00075443	     -0.20377690	     -0.06442447	      0.88294230	     -0.00039426	     -0.21932498	     -0.00078229	     -0.00103838	     16.26481739
      0.86171031	     -0.06266863	     -0.00074668	     -0.20385035	     -0.06442586	      0.88294044	     -0.00039616	     -0.21934579	     -0.00076219	     -0.00102638	     16.28944773
      0.86313949	     -0.06273064	     -0.00074172	     -0.20391278	     -0.06442694	      0.88293898	     -0.00039768	     -0.21936210	     -0.00074438	     -0.00101509	     15.93942036
      0.86456868	     -0.06278486	     -0.00073562	     -0.20396744	     -0.06442799	      0.88293754	     -0.00039921	     -0.21937832	     -0.00072628	     -0.00100313	     15.98019375
      0.86599787	     -0.06284227	     -0.00073078	     -0.20402528	     -0.06442901	      0.88293611	     -0.00040076	     -0.21939441	     -0.00070669	     -0.00098998	     15.76483405
      0.86777577	     -0.06290787	     -0.00072387	     -0.20409143	     -0.06443025	      0.88293437	     -0.00040270	     -0.21941436	     -0.00068150	     -0.00097289	     15.80997083
      0.86921961	     -0.06296534	     -0.00071965	     -0.20414934	     -0.06443121	      0.88293298	     -0.00040429	     -0.21943041	     -0.00065911	     -0.00095780	     15.47877449
      0.87066345	     -0.06301403	     -0.00071412	     -0.20419849	     -0.06443215	      0.88293160	     -0.00040590	     -0.21944635	     -0.00063647	     -0.00094259	     15.54637005
      0.87210729	     -0.06306469	     -0.00070944	     -0.20424961	     -0.06443305	      0.88293025	     -0.00040751	     -0.21946205	     -0.00061228	     -0.00092666	     15.34820952
      0.87386356	     -0.06311699	     -0.00070278	     -0.20430249	     -0.06443410	      0.88292864	     -0.00040948	     -0.21948077	     -0.00058221	     -0.00090698	     15.42476966
      0.87531837	     -0.06316302	     -0.00069822	     -0.20434900	     -0.06443493	      0.88292734	     -0.00041113	     -0.21949585	     -0.00055561	     -0.00088956	     15.11446901
      0.87677319	     -0.06319898	     -0.00069248	     -0.20438546	     -0.06443572	      0.88292606	     -0.00041278	     -0.21951055	     -0.00052910	     -0.00087201	     15.19613444
      0.87822800	     -0.06323588	     -0.00068771	     -0.20442284	     -0.06443647	      0.88292480	     -0.00041444	     -0.21952474	     -0.00050142	     -0.00085364	     15.01346062
      0.87968281	     -0.06326503	     -0.00068249	     -0.20445249	     -0.06443718	      0.88292357	     -0.00041611	     -0.21953839	     -0.00047366	     -0.00083484	     15.03370057
      0.88153271	     -0.06330093	     -0.00067670	     -0.20448900	     -0.06443802	      0.88292205	     -0.00041824	     -0.21955481	     -0.00043718	     -0.00080956	     14.77115521
      0.88297934	     -0.06331779	     -0.00067117	     -0.20450636	     -0.06443863	      0.88292089	     -0.00041991	     -0.21956693	     -0.00040925	     -0.00078905	     14.92712445
      0.88442597	     -0.06333892	     -0.00066690	     -0.20452795	     -0.06443920	      0.88291977	     -0.00042158	     -0.21957832	     -0.00038052	     -0.00076751	     14.75596692
      0.88587260	     -0.06335253	     -0.00066183	     -0.20454205	     -0.06443973	      0.88291867	     -0.00042325	     -0.21958906	     -0.00035220	     -0.00074525	     14.77697371
      0.88769119	     -0.06337164	     -0.00065646	     -0.20456175	     -0.06444034	      0.88291734	     -0.00042536	     -0.21960157	     -0.00031623	     -0.00071588	     14.59403869
      0.88910515	     -0.06337824	     -0.00065146	     -0.20456881	     -0.06444077	      0.88291635	     -0.00042700	     -0.21961061	     -0.00028905	     -0.00069257	     14.70500643
      0.89051911	     -0.06338819	     -0.00064741	     -0.20457919	     -0.06444116	      0.88291539	     -0.00042863	     -0.21961897	     -0.00026138	     -0.00066839	     14.57018730
      0.89193306	     -0.06339287	     -0.00064295	     -0.20458432	     -0.06444151	      0.88291446	     -0.00043027	     -0.21962671	     -0.00023431	     -0.00064407	     14.60758283
      0.89384526	     -0.06340060	     -0.00063764	     -0.20459263	     -0.06444192	      0.88291326	     -0.00043247	     -0.21963616	     -0.00019739	     -0.00061053	     14.44380933
      0.89532040	     -0.06339817	     -0.00063301	     -0.20459064	     -0.06444219	      0.88291238	     -0.00043417	     -0.21964270	     -0.00016996	     -0.00058477	     14.60017933
      0.89679553	     -0.06340009	     -0.00062921	     -0.20459299	     -0.06444242	      0.88291153	     -0.00043586	     -0.21964854	     -0.00014199	     -0.00055871	     14.47646216
      0.89827066	     -0.06339568	     -0.00062497	     -0.20458900	     -0.06444261	      0.88291073	     -0.00043754	     -0.21965376	     -0.00011485	     -0.00053298	     14.55543020
      0.89974580	     -0.06339274	     -0.00062121	     -0.20458648	     -0.06444276	      0.88290996	     -0.00043922	     -0.21965833	     -0.00008755	     -0.00050718	     14.47536232
      0.90157591	     -0.06338186	     -0.00061653	     -0.20457609	     -0.06444289	      0.88290906	     -0.00044129	     -0.21966316	     -0.00005484	     -0.00047595	     14.64300269
      0.90301289	     -0.06337580	     -0.00061343	     -0.20457041	     -0.06444295	      0.88290840	     -0.00044291	     -0.21966626	     -0.00002861	     -0.00045109	     14.45515337
      0.90444986	     -0.06336231	     -0.00061013	     -0.20455729	     -0.06444297	      0.88290777	     -0.00044451	     -0.21966881	     -0.00000356	     -0.00042702	     14.57391711
      0.90588684	     -0.06335026	     -0.00060723	     -0.20454561	     -0.06444296	      0.88290717	     -0.00044610	     -0.21967076	      0.00002162	     -0.00040306	     14.52500799
      0.90774227	     -0.06332719	     -0.00060334	     -0.20452299	     -0.06444289	      0.88290645	     -0.00044814	     -0.21967246	      0.00005301	     -0.00037300	     14.68957522
      0.90919055	     -0.06331040	     -0.00060061	     -0.20450653	     -0.06444280	      0.88290593	     -0.00044972	     -0.21967309	      0.00007784	     -0.00034952	     14.55094645
      0.91063883	     -0.06328599	     -0.00059775	     -0.20448246	     -0.06444267	      0.88290544	     -0.00045129	     -0.21967315	      0.00010147	     -0.00032682	     14.69579644
      0.91208712	     -0.06326241	     -0.00059505	     -0.20445920	     -0.06444250	      0.88290498	     -0.00045284	     -0.21967259	      0.00012516	     -0.00030428	     14.66555029
      0.91391708	     -0.06322552	     -0.00059170	     -0.20442270	     -0.06444225	      0.88290445	     -0.00045477	     -0.21967106	      0.00015380	     -0.00027663	     14.86313318
      0.91536276	     -0.06319780	     -0.00058918	     -0.20439529	     -0.06444201	      0.88290406	     -0.00045628	     -0.21966918	      0.00017663	     -0.00025464	     14.74202754
      0.91680844	     -0.06316324	     -0.00058677	     -0.20436101	     -0.06444174	      0.88290371	     -0.00045777	     -0.21966676	      0.00019817	     -0.00023332	     14.90633038
      0.91825412	     -0.06312934	     -0.00058424	     -0.20432739	     -0.06444143	      0.88290339	     -0.00045925	     -0.21966376	      0.00021967	     -0.00021203	     14.89675320
      0.92008131	     -0.06307981	     -0.00058125	     -0.20427819	     -0.06444101	      0.88290303	     -0.00046109	     -0.21965920	      0.00024547	     -0.00018572	     15.11579741
      0.92152030	     -0.06304175	     -0.00057862	     -0.20424039	     -0.06444064	      0.88290277	     -0.00046251	     -0.21965497	      0.00026590	     -0.00016471	     15.02159283
      0.92295929	     -0.06299754	     -0.00057637	     -0.20419643	     -0.06444024	      0.88290255	     -0.00046392	     -0.21965024	      0.00028504	     -0.00014413	     15.20118289
      0.92439829	     -0.06295395	     -0.00057388	     -0.20415307	     -0.06443982	      0.88290236	     -0.00046530	     -0.21964495	      0.00030405	     -0.00012338	     15.21580947
      0.92623416	     -0.06289268	     -0.00057119	     -0.20409208	     -0.06443924	      0.88290216	     -0.00046704	     -0.21963749	      0.00032687	     -0.00009722	     15.45333928
      0.92766355	     -0.06284577	     -0.00056856	     -0.20404538	     -0.06443876	      0.88290203	     -0.00046836	     -0.21963109	      0.00034465	     -0.00007641	     15.38735049
      0.92909294	     -0.06279352	     -0.00056664	     -0.20399332	     -0.06443826	      0.88290194	     -0.00046967	     -0.21962422	      0.00036113	     -0.00005592	     15.58188258
      0.93052233	     -0.06274147	     -0.00056432	     -0.20394146	     -0.06443773	      0.88290187	     -0.00047095	     -0.21961684	      0.00037739	     -0.00003519	     15.62683435
      0.93237508	     -0.06266899	     -0.00056212	     -0.20386919	     -0.06443701	      0.88290183	     -0.00047258	     -0.21960657	      0.00039695	     -0.00000850	     15.89285385
      0.93379201	     -0.06261405	     -0.00055974	     -0.20381442	     -0.06443644	      0.88290184	     -0.00047380	     -0.21959814	      0.00041175	      0.00001236	     15.86067950
      0.93520894	     -0.06255477	     -0.00055833	     -0.20375527	     -0.06443584	      0.88290187	     -0.00047499	     -0.21958926	      0.00042520	      0.00003296	     16.06942188
      0.93662587	     -0.06249563	     -0.00055639	     -0.20369626	     -0.06443523	      0.88290193	     -0.00047616	     -0.21957991	      0.00043832	      0.00005372	     16.14421199
      0.93850279	     -0.06241321	     -0.00055478	     -0.20361397	     -0.06443439	      0.88290206	     -0.00047767	     -0.21956682	      0.00045417	      0.00008090	     16.43506091
      0.93990549	     -0.06235194	     -0.00055265	     -0.20355280	     -0.06443375	      0.88290218	     -0.00047877	     -0.21955650	      0.00046582	      0.00010146	     16.43710668
      0.94130819	     -0.06228715	     -0.00055167	     -0.20348808	     -0.06443309	      0.88290234	     -0.00047985	     -0.21954576	      0.00047625	      0.00012163	     16.66082029
      0.94300964	     -0.06220872	     -0.00054956	     -0.20340976	     -0.06443227	      0.88290257	     -0.00048112	     -0.21953214	      0.00048856	      0.00014619	     16.75850269
      0.94451230	     -0.06213594	     -0.00054902	     -0.20333701	     -0.06443153	      0.88290280	     -0.00048221	     -0.21951960	      0.00049816	      0.00016753	     17.05076011
      0.94601496	     -0.06206379	     -0.00054717	     -0.20326492	     -0.06443077	      0.88290307	     -0.00048326	     -0.21950657	      0.00050773	      0.00018909	     17.10335415
      0.94751761	     -0.06198796	     -0.00054694	     -0.20318911	     -0.06443000	      0.88290337	     -0.00048429	     -0.21949306	      0.00051599	      0.00021026	     17.40348181
      0.94902027	     -0.06191278	     -0.00054529	     -0.20311395	     -0.06442922	      0.88290370	     -0.00048528	     -0.21947906	      0.00052419	      0.00023160	     17.47508805
      0.95052293	     -0.06183451	     -0.00054540	     -0.20303567	     -0.06442843	      0.88290407	     -0.00048625	     -0.21946462	      0.00053114	      0.00025257	     17.78201940
      0.95202558	     -0.06175697	     -0.00054401	     -0.20295812	     -0.06442762	      0.88290446	     -0.00048718	     -0.21944971	      0.00053801	      0.00027365	     17.86590534
      0.95352824	     -0.06167703	     -0.00054458	     -0.20287813	     -0.06442681	      0.88290489	     -0.00048807	     -0.21943439	      0.00054366	      0.00029429	     18.18470183
      0.95503090	     -0.06159842	     -0.00054355	     -0.20279949	     -0.06442599	      0.88290535	     -0.00048894	     -0.21941868	      0.00054923	      0.00031498	     18.27221829
      0.95653355	     -0.06151841	     -0.00054469	     -0.20271940	     -0.06442516	      0.88290584	     -0.00048977	     -0.21940262	      0.00055357	      0.00033516	     18.60214837
      0.95803621	     -0.06144050	     -0.00054402	     -0.20264143	     -0.06442433	      0.88290636	     -0.00049057	     -0.21938627	      0.00055784	      0.00035529	     18.68759546
      0.95953887	     -0.06136198	     -0.00054577	     -0.20256279	     -0.06442349	      0.88290690	     -0.00049133	     -0.21936968	      0.00056085	      0.00037480	     19.03062299
      0.96104152	     -0.06128602	     -0.00054531	     -0.20248675	     -0.06442264	      0.88290748	     -0.00049206	     -0.21935290	      0.00056384	      0.00039411	     19.10607620
      0.96254418	     -0.06120990	     -0.00054744	     -0.20241049	     -0.06442179	      0.88290809	     -0.00049275	     -0.21933600	      0.00056559	      0.00041258	     19.46567034
      0.96404684	     -0.06113646	     -0.00054689	     -0.20233695	     -0.06442094	      0.88290872	     -0.00049341	     -0.21931900	      0.00056740	      0.00043064	     19.52846820
      0.96554950	     -0.06106287	     -0.00054948	     -0.20226318	     -0.06442009	      0.88290938	     -0.00049404	     -0.21930195	      0.00056798	      0.00044762	     19.91512199
      0.96689468	     -0.06099933	     -0.00054918	     -0.20219953	     -0.06441932	      0.88290999	     -0.00049457	     -0.21928666	      0.00056864	      0.00046225	     19.97236229
      0.96823987	     -0.06093609	     -0.00055093	     -0.20213613	     -0.06441856	      0.88291062	     -0.00049508	     -0.21927138	      0.00056848	      0.00047586	     20.23720820
      0.96986121	     -0.06086187	     -0.00055164	     -0.20206175	     -0.06441764	      0.88291141	     -0.00049565	     -0.21925300	      0.00056805	      0.00049112	     20.41051891
      0.97148255	     -0.06078865	     -0.00055435	     -0.20198831	     -0.06441672	      0.88291222	     -0.00049618	     -0.21923470	      0.00056671	      0.00050478	     20.77832013
      0.97283228	     -0.06072954	     -0.00055447	     -0.20192906	     -0.06441595	      0.88291290	     -0.00049660	     -0.21921953	      0.00056559	      0.00051515	     20.84625273
      0.97418201	     -0.06067099	     -0.00055658	     -0.20187033	     -0.06441519	      0.88291361	     -0.00049698	     -0.21920445	      0.00056375	      0.00052428	     21.11101477
      0.97581755	     -0.06060190	     -0.00055771	     -0.20180103	     -0.06441427	      0.88291447	     -0.00049742	     -0.21918630	      0.00056129	      0.00053394	     21.27768872
      0.97745309	     -0.06053401	     -0.00056109	     -0.20173288	     -0.06441335	      0.88291535	     -0.00049781	     -0.21916831	      0.00055790	      0.00054180	     21.66434035
      0.97874575	     -0.06048197	     -0.00056142	     -0.20168068	     -0.06441263	      0.88291606	     -0.00049809	     -0.21915421	      0.00055522	      0.00054700	     21.70329542
      0.98003840	     -0.06043065	     -0.00056373	     -0.20162914	     -0.06441192	      0.88291677	     -0.00049835	     -0.21914024	      0.00055186	      0.00055106	     21.93882541
      0.98174031	     -0.06036489	     -0.00056559	     -0.20156313	     -0.06441098	      0.88291771	     -0.00049866	     -0.21912204	      0.00054706	      0.00055498	     22.11677626
      0.98344222	     -0.06030090	     -0.00056966	     -0.20149884	     -0.06441006	      0.88291865	     -0.00049893	     -0.21910407	      0.00054126	      0.00055715	     22.50977696
      0.98468101	     -0.06025595	     -0.00057026	     -0.20145370	     -0.06440939	      0.88291934	     -0.00049910	     -0.21909115	      0.00053695	      0.00055793	     22.51998268
      0.98591980	     -0.06021183	     -0.00057281	     -0.20140935	     -0.06440873	      0.88292004	     -0.00049924	     -0.21907838	      0.00053200	      0.00055786	     22.72428970
      0.98771221	     -0.06014999	     -0.00057556	     -0.20134720	     -0.06440778	      0.88292103	     -0.00049942	     -0.21906014	      0.00052427	      0.00055653	     22.90783997
      0.98922978	     -0.06009932	     -0.00057903	     -0.20129624	     -0.06440699	      0.88292188	     -0.00049954	     -0.21904496	      0.00051686	      0.00055428	     23.18052752
      0.99074735	     -0.06005043	     -0.00058070	     -0.20124708	     -0.06440621	      0.88292272	     -0.00049963	     -0.21903001	      0.00050907	      0.00055119	     23.25715080
      0.99226492	     -0.06000304	     -0.00058497	     -0.20119937	     -0.06440545	      0.88292355	     -0.00049969	     -0.21901531	      0.00050033	      0.00054709	     23.57670003
      0.99378249	     -0.05995750	     -0.00058628	     -0.20115356	     -0.06440469	      0.88292438	     -0.00049972	     -0.21900087	      0.00049139	      0.00054225	     23.58523897
      0.99507810	     -0.05991993	     -0.00059050	     -0.20111569	     -0.06440406	      0.88292508	     -0.00049972	     -0.21898874	      0.00048290	      0.00053736	     23.86315378
      0.99637370	     -0.05988289	     -0.00059298	     -0.20107839	     -0.06440344	      0.88292577	     -0.00049970	     -0.21897682	      0.00047423	      0.00053202	     23.94074820
      0.99801464	     -0.05983853	     -0.00059785	     -0.20103364	     -0.06440267	      0.88292664	     -0.00049965	     -0.21896206	      0.00046241	      0.00052457	     24.17904622
      0.99965557	     -0.05979634	     -0.00060079	     -0.20099111	     -0.06440193	      0.88292749	     -0.00049957	     -0.21894770	      0.00045011	      0.00051659	     24.21728916
      1.00094712	     -0.05976431	     -0.00060557	     -0.20095875	     -0.06440135	      0.88292815	     -0.00049948	     -0.21893667	      0.00043964	      0.00050983	     24.47015971
      1.00223866	     -0.05973335	     -0.00060844	     -0.20092751	     -0.06440079	      0.88292881	     -0.00049937	     -0.21892587	      0.00042899	      0.00050284	     24.53416135
      1.00390996	     -0.05969444	     -0.00061365	     -0.20088818	     -0.06440008	      0.88292964	     -0.00049921	     -0.21891222	      0.00041445	      0.00049338	     24.75346510
      1.00558127	     -0.05965756	     -0.00061692	     -0.20085092	     -0.06439940	      0.88293046	     -0.00049902	     -0.21889898	      0.00039944	      0.00048371	     24.76069555
      1.00681163	     -0.05963179	     -0.00062196	     -0.20082482	     -0.06439892	      0.88293105	     -0.00049885	     -0.21888950	      0.00038766	      0.00047635	     24.98797511
      1.00804199	     -0.05960695	     -0.00062509	     -0.20079969	     -0.06439845	      0.88293163	     -0.00049868	     -0.21888024	      0.00037574	      0.00046892	     25.03809135
      1.00980657	     -0.05957317	     -0.00063078	     -0.20076545	     -0.06439780	      0.88293245	     -0.00049840	     -0.21886733	      0.00035793	      0.00045807	     25.21826844
      1.01131152	     -0.05954633	     -0.00063442	     -0.20073824	     -0.06439728	      0.88293313	     -0.00049813	     -0.21885668	      0.00034234	      0.00044870	     25.23713628
      1.01281647	     -0.05952156	     -0.00064012	     -0.20071306	     -0.06439677	      0.88293380	     -0.00049785	     -0.21884636	      0.00032607	      0.00043912	     25.44469125
      1.01432142	     -0.05949885	     -0.00064340	     -0.20068998	     -0.06439629	      0.88293445	     -0.00049754	     -0.21883638	      0.00030964	      0.00042946	     25.39592009
      1.01582637	     -0.05947857	     -0.00065008	     -0.20066927	     -0.06439584	      0.88293509	     -0.00049721	     -0.21882678	      0.00029244	      0.00041952	     25.66377313
      1.01710974	     -0.05946278	     -0.00065268	     -0.20065317	     -0.06439548	      0.88293562	     -0.00049692	     -0.21881890	      0.00027781	      0.00041099	     25.56677921
      1.01839312	     -0.05944875	     -0.00065738	     -0.20063879	     -0.06439513	      0.88293614	     -0.00049661	     -0.21881131	      0.00026268	      0.00040226	     25.68887937
      1.02002562	     -0.05943328	     -0.00066196	     -0.20062290	     -0.06439472	      0.88293679	     -0.00049620	     -0.21880210	      0.00024327	      0.00039095	     25.69245715
      1.02165812	     -0.05942058	     -0.00066865	     -0.20060973	     -0.06439433	      0.88293742	     -0.00049577	     -0.21879340	      0.00022333	      0.00037925	     25.90368137
      1.02294369	     -0.05941243	     -0.00067155	     -0.20060126	     -0.06439406	      0.88293790	     -0.00049541	     -0.21878693	      0.00020770	      0.00036986	     25.79382018
      1.02422926	     -0.05940588	     -0.00067623	     -0.20059436	     -0.06439380	      0.88293837	     -0.00049505	     -0.21878079	      0.00019171	      0.00036018	     25.89177832
      1.02589035	     -0.05940080	     -0.00068092	     -0.20058885	     -0.06439350	      0.88293896	     -0.00049455	     -0.21877341	      0.00017101	      0.00034735	     25.85534231
      1.02755143	     -0.05940048	     -0.00068812	     -0.20058805	     -0.06439323	      0.88293952	     -0.00049405	     -0.21876669	      0.00014989	      0.00033392	     26.05189942
      1.02878005	     -0.05940388	     -0.00069087	     -0.20059114	     -0.06439306	      0.88293993	     -0.00049366	     -0.21876221	      0.00013448	      0.00032359	     25.87757447
      1.03000868	     -0.05941093	     -0.00069560	     -0.20059786	     -0.06439290	      0.88294032	     -0.00049326	     -0.21875820	      0.00011888	      0.00031266	     25.92413947
      1.03176193	     -0.05942736	     -0.00070130	     -0.20061382	     -0.06439271	      0.88294085	     -0.00049268	     -0.21875336	      0.00009691	      0.00029592	     25.85498920
      1.03326682	     -0.05944790	     -0.00070753	     -0.20063395	     -0.06439258	      0.88294129	     -0.00049217	     -0.21875014	      0.00007821	      0.00028015	     25.93295276
      1.03477171	     -0.05947494	     -0.00071182	     -0.20066061	     -0.06439248	      0.88294170	     -0.00049165	     -0.21874786	      0.00006013	      0.00026294	     25.76775483
      1.03627660	     -0.05950865	     -0.00071899	     -0.20069389	     -0.06439240	      0.88294208	     -0.00049112	     -0.21874660	      0.00004233	      0.00024395	     25.90375869
      1.03778149	     -0.05954844	     -0.00072286	     -0.20073333	     -0.06439235	      0.88294243	     -0.00049058	     -0.21874645	      0.00002559	      0.00022317	     25.62368685
      1.03906286	     -0.05958699	     -0.00072915	     -0.20077153	     -0.06439233	      0.88294270	     -0.00049011	     -0.21874721	      0.00001168	      0.00020375	     25.74916468
      1.04034422	     -0.05962959	     -0.00073328	     -0.20081383	     -0.06439232	      0.88294295	     -0.00048963	     -0.21874883	     -0.00000126	      0.00018282	     25.60758299
      1.04198642	     -0.05968997	     -0.00074011	     -0.20087381	     -0.06439233	      0.88294323	     -0.00048901	     -0.21875216	     -0.00001682	      0.00015357	     25.61186602
      1.04362862	     -0.05975593	     -0.00074496	     -0.20093943	     -0.06439237	      0.88294345	     -0.00048839	     -0.21875690	     -0.00003069	      0.00012171	     25.34838420
      1.04493035	     -0.05981194	     -0.00075112	     -0.20099513	     -0.06439242	      0.88294359	     -0.00048789	     -0.21876164	     -0.00004083	      0.00009451	     25.43845195
      1.04623209	     -0.05987059	     -0.00075519	     -0.20105353	     -0.06439248	      0.88294370	     -0.00048738	     -0.21876723	     -0.00004971	      0.00006575	     25.25899800
      1.04789441	     -0.05994922	     -0.00076174	     -0.20113184	     -0.06439257	      0.88294378	     -0.00048673	     -0.21877556	     -0.00005964	      0.00002678	     25.22526049
      1.04955673	     -0.06003188	     -0.00076597	     -0.20121423	     -0.06439268	      0.88294379	     -0.00048608	     -0.21878516	     -0.00006750	     -0.00001440	     24.88732955
      1.05081684	     -0.06009742	     -0.00077169	     -0.20127954	     -0.06439276	      0.88294375	     -0.00048558	     -0.21879327	     -0.00007250	     -0.00004709	     24.95359632
      1.05207695	     -0.06016490	     -0.00077537	     -0.20134684	     -0.06439286	      0.88294367	     -0.00048507	     -0.21880206	     -0.00007616	     -0.00008079	     24.75792037
      1.05381802	     -0.06026149	     -0.00078169	     -0.20144318	     -0.06439299	      0.88294348	     -0.00048438	     -0.21881529	     -0.00007950	     -0.00012892	     24.65481219
      1.05555908	     -0.06036111	     -0.00078577	     -0.20154262	     -0.06439313	      0.88294322	     -0.00048368	     -0.21882972	     -0.00008039	     -0.00017838	     24.27632948
      1.05678253	     -0.06043306	     -0.00079122	     -0.20161441	     -0.06439323	      0.88294298	     -0.00048320	     -0.21884052	     -0.00007997	     -0.00021379	     24.31812518
      1.05800597	     -0.06050594	     -0.00079472	     -0.20168717	     -0.06439333	      0.88294269	     -0.00048271	     -0.21885184	     -0.00007824	     -0.00024944	     24.12299761
      1.05984928	     -0.06061756	     -0.00080109	     -0.20179863	     -0.06439347	      0.88294218	     -0.00048198	     -0.21886977	     -0.00007365	     -0.00030337	     23.96580729
      1.06139565	     -0.06071291	     -0.00080523	     -0.20189388	     -0.06439358	      0.88294168	     -0.00048137	     -0.21888556	     -0.00006772	     -0.00034841	     23.67312965
      1.06294203	     -0.06081009	     -0.00081132	     -0.20199096	     -0.06439368	      0.88294111	     -0.00048076	     -0.21890199	     -0.00006028	     -0.00039302	     23.62070040
      1.06448840	     -0.06090838	     -0.00081477	     -0.20208920	     -0.06439376	      0.88294047	     -0.00048016	     -0.21891902	     -0.00005079	     -0.00043682	     23.24910985
      1.06587127	     -0.06099776	     -0.00082065	     -0.20217850	     -0.06439383	      0.88293984	     -0.00047963	     -0.21893469	     -0.00004111	     -0.00047523	     23.23571773
      1.06725413	     -0.06108789	     -0.00082427	     -0.20226862	     -0.06439388	      0.88293915	     -0.00047911	     -0.21895078	     -0.00002975	     -0.00051257	     22.95242746
      1.06863700	     -0.06117952	     -0.00082944	     -0.20236022	     -0.06439391	      0.88293842	     -0.00047859	     -0.21896725	     -0.00001715	     -0.00054879	     22.83663182
      1.07043167	     -0.06129948	     -0.00083459	     -0.20248020	     -0.06439392	      0.88293739	     -0.00047793	     -0.21898918	      0.00000149	     -0.00059373	     22.50929412
      1.07185478	     -0.06139594	     -0.00084054	     -0.20257665	     -0.06439391	      0.88293652	     -0.00047741	     -0.21900696	      0.00001774	     -0.00062753	     22.45293482
      1.07327790	     -0.06149214	     -0.00084437	     -0.20267290	     -0.06439387	      0.88293561	     -0.00047690	     -0.21902505	      0.00003570	     -0.00065936	     22.16870417
      1.07470102	     -0.06158843	     -0.00084966	     -0.20276924	     -0.06439381	      0.88293465	     -0.00047641	     -0.21904340	      0.00005494	     -0.00068921	     22.05202714
      1.07646371	     -0.06170732	     -0.00085431	     -0.20288824	     -0.06439369	      0.88293340	     -0.00047580	     -0.21906644	      0.00008100	     -0.00072317	     21.71526581
      1.07787460	     -0.06180326	     -0.00086012	     -0.20298425	     -0.06439356	      0.88293236	     -0.00047533	     -0.21908511	      0.00010320	     -0.00074795	     21.65883784
      1.07928549	     -0.06189915	     -0.00086381	     -0.20308027	     -0.06439340	      0.88293129	     -0.00047487	     -0.21910397	      0.00012705	     -0.00077046	     21.38072252
      1.08069638	     -0.06199567	     -0.00086880	     -0.20317690	     -0.06439320	      0.88293019	     -0.00047443	     -0.21912301	      0.00015214	     -0.00079076	     21.25354791
      1.08252661	     -0.06211969	     -0.00087311	     -0.20330115	     -0.06439289	      0.88292872	     -0.00047387	     -0.21914796	      0.00018694	     -0.00081356	     20.92599102
      1.08394002	     -0.06221501	     -0.00087817	     -0.20339662	     -0.06439261	      0.88292756	     -0.00047345	     -0.21916736	      0.00021516	     -0.00082846	     20.85527099
      1.08535344	     -0.06230886	     -0.00088103	     -0.20349068	     -0.06439228	      0.88292638	     -0.00047304	     -0.21918683	      0.00024494	     -0.00084091	     20.58918947
      1.08676685	     -0.06240129	     -0.00088520	     -0.20358331	     -0.06439191	      0.88292519	     -0.00047265	     -0.21920635	      0.00027588	     -0.00085100	     20.45959015
      1.08864064	     -0.06252130	     -0.00088887	     -0.20370366	     -0.06439136	      0.88292358	     -0.00047215	     -0.21923228	      0.00031903	     -0.00086059	     20.12765436
      1.09005084	     -0.06261088	     -0.00089337	     -0.20379347	     -0.06439088	      0.88292236	     -0.00047179	     -0.21925179	      0.00035271	     -0.00086517	     20.06020378
      1.09146104	     -0.06269823	     -0.00089547	     -0.20388112	     -0.06439036	      0.88292114	     -0.00047145	     -0.21927129	      0.00038782	     -0.00086749	     19.80438587
      1.09316892	     -0.06280304	     -0.00089958	     -0.20398628	     -0.06438966	      0.88291966	     -0.00047105	     -0.21929483	      0.00043171	     -0.00086757	     19.67520152
      1.09487679	     -0.06290460	     -0.00090042	     -0.20408827	     -0.06438889	      0.88291818	     -0.00047068	     -0.21931826	      0.00047760	     -0.00086475	     19.30696341
      1.09616605	     -0.06298114	     -0.00090376	     -0.20416509	     -0.06438825	      0.88291707	     -0.00047041	     -0.21933585	      0.00051300	     -0.00086090	     19.27865036
      1.09745530	     -0.06305497	     -0.00090448	     -0.20423927	     -0.06438756	      0.88291596	     -0.00047016	     -0.21935333	      0.00054953	     -0.00085555	     19.07337732
      1.09930720	     -0.06315896	     -0.00090645	     -0.20434377	     -0.06438649	      0.88291439	     -0.00046982	     -0.21937820	      0.00060342	     -0.00084557	     18.89421950
      1.10091860	     -0.06324586	     -0.00090620	     -0.20443116	     -0.06438548	      0.88291303	     -0.00046955	     -0.21939959	      0.00065187	     -0.00083488	     18.63000726
      1.10252999	     -0.06333085	     -0.00090850	     -0.20451661	     -0.06438439	      0.88291170	     -0.00046930	     -0.21942070	      0.00070140	     -0.00082254	     18.54252108
      1.10414139	     -0.06341117	     -0.00090705	     -0.20459748	     -0.06438322	      0.88291038	     -0.00046907	     -0.21944157	      0.00075240	     -0.00080866	     18.22635891
      1.10552114	     -0.06348056	     -0.00090926	     -0.20466728	     -0.06438215	      0.88290927	     -0.00046890	     -0.21945919	      0.00079675	     -0.00079571	     18.17315447
      1.10690089	     -0.06354523	     -0.00090849	     -0.20473244	     -0.06438102	      0.88290819	     -0.00046875	     -0.21947658	      0.00084213	     -0.00078187	     17.96515510
      1.10861528	     -0.06362420	     -0.00090923	     -0.20481199	     -0.06437953	      0.88290686	     -0.00046858	     -0.21949774	      0.00089946	     -0.00076362	     17.83620108
      1.11032967	     -0.06369585	     -0.00090676	     -0.20488430	     -0.06437794	      0.88290557	     -0.00046844	     -0.21951840	      0.00095813	     -0.00074423	     17.55536631
      1.11169375	     -0.06375249	     -0.00090795	     -0.20494141	     -0.06437660	      0.88290456	     -0.00046836	     -0.21953435	      0.00100534	     -0.00072793	     17.48916088
      1.11305782	     -0.06380434	     -0.00090630	     -0.20499378	     -0.06437520	      0.88290358	     -0.00046829	     -0.21954990	      0.00105323	     -0.00071116	     17.32059143
      1.11482959	     -0.06387037	     -0.00090597	     -0.20506048	     -0.06437327	      0.88290234	     -0.00046823	     -0.21956943	      0.00111623	     -0.00068858	     17.16040872
      1.11660137	     -0.06392702	     -0.00090228	     -0.20511788	     -0.06437124	      0.88290114	     -0.00046821	     -0.21958819	      0.00117999	     -0.00066534	     16.98180756
      1.11792265	     -0.06397043	     -0.00090307	     -0.20516179	     -0.06436965	      0.88290028	     -0.00046822	     -0.21960156	      0.00122809	     -0.00064731	     16.85160503
      1.11924393	     -0.06400603	     -0.00090090	     -0.20519795	     -0.06436799	      0.88289943	     -0.00046825	     -0.21961441	      0.00127646	     -0.00062897	     16.72353027
      1.12109888	     -0.06405247	     -0.00089947	     -0.20524514	     -0.06436556	      0.88289829	     -0.00046832	     -0.21963139	      0.00134478	     -0.00060250	     16.57480913
      1.12270946	     -0.06408415	     -0.00089609	     -0.20527752	     -0.06436335	      0.88289734	     -0.00046842	     -0.21964511	      0.00140439	     -0.00057875	     16.40816382
      1.12432003	     -0.06411695	     -0.00089591	     -0.20531096	     -0.06436104	      0.88289643	     -0.00046856	     -0.21965778	      0.00146398	     -0.00055436	     16.29314499
      1.12593061	     -0.06413860	     -0.00089142	     -0.20533334	     -0.06435863	      0.88289555	     -0.00046872	     -0.21966952	      0.00152358	     -0.00052931	     16.13478521
      1.12732973	     -0.06416167	     -0.00089175	     -0.20535696	     -0.06435647	      0.88289483	     -0.00046889	     -0.21967883	      0.00157518	     -0.00050711	     16.02388741
      1.12872885	     -0.06417662	     -0.00088881	     -0.20537252	     -0.06435423	      0.88289414	     -0.00046908	     -0.21968745	      0.00162659	     -0.00048468	     15.92009476
      1.13043683	     -0.06419567	     -0.00088753	     -0.20539228	     -0.06435139	      0.88289333	     -0.00046935	     -0.21969690	      0.00168918	     -0.00045691	     15.77358014
      1.13214481	     -0.06420323	     -0.00088260	     -0.20540061	     -0.06434846	      0.88289257	     -0.00046966	     -0.21970529	      0.00175117	     -0.00042898	     15.70965232
      1.13352266	     -0.06421368	     -0.00088237	     -0.20541161	     -0.06434601	      0.88289200	     -0.00046994	     -0.21971114	      0.00180110	     -0.00040609	     15.55733685
      1.13490050	     -0.06421357	     -0.00087884	     -0.20541211	     -0.06434349	      0.88289146	     -0.00047024	     -0.21971626	      0.00185053	     -0.00038319	     15.48300008
      1.13665738	     -0.06421311	     -0.00087629	     -0.20541239	     -0.06434019	      0.88289081	     -0.00047066	     -0.21972156	      0.00191307	     -0.00035383	     15.37332598
      1.13841427	     -0.06419889	     -0.00087011	     -0.20539898	     -0.06433677	      0.88289021	     -0.00047111	     -0.21972555	      0.00197481	     -0.00032431	     15.30285224
      1.13970006	     -0.06419198	     -0.00086928	     -0.20539258	     -0.06433420	      0.88288981	     -0.00047148	     -0.21972750	      0.00201961	     -0.00030234	     15.17838330
      1.14098585	     -0.06417603	     -0.00086566	     -0.20537720	     -0.06433158	      0.88288943	     -0.00047186	     -0.21972870	      0.00206377	     -0.00028048	     15.13469257
      1.14288260	     -0.06414962	     -0.00086163	     -0.20535159	     -0.06432760	      0.88288893	     -0.00047246	     -0.21972901	      0.00212812	     -0.00024795	     15.01427517
      1.14447311	     -0.06411837	     -0.00085666	     -0.20532104	     -0.06432418	      0.88288856	     -0.00047300	     -0.21972797	      0.00218089	     -0.00022058	     14.99673392
      1.14606363	     -0.06408808	     -0.00085398	     -0.20529139	     -0.06432067	      0.88288823	     -0.00047357	     -0.21972568	      0.00223306	     -0.00019278	     14.84047052
      1.14765414	     -0.06404574	     -0.00084845	     -0.20524973	     -0.06431707	      0.88288795	     -0.00047417	     -0.21972227	      0.00228360	     -0.00016505	     14.89519328
      1.14924465	     -0.06400916	     -0.00084649	     -0.20521376	     -0.06431340	      0.88288771	     -0.00047481	     -0.21971763	      0.00233374	     -0.00013676	     14.68145167
      1.15065897	     -0.06396331	     -0.00084148	     -0.20516849	     -0.06431007	      0.88288753	     -0.00047539	     -0.21971265	      0.00237655	     -0.00011168	     14.75840721
      1.15207328	     -0.06392233	     -0.00083923	     -0.20512805	     -0.06430668	      0.88288739	     -0.00047601	     -0.21970674	      0.00241887	     -0.00008621	     14.63650038
      1.15348759	     -0.06387398	     -0.00083533	     -0.20508024	     -0.06430323	      0.88288729	     -0.00047664	     -0.21970003	      0.00245980	     -0.00006073	     14.63779260
      1.15535206	     -0.06381113	     -0.00083175	     -0.20501807	     -0.06429859	      0.88288721	     -0.00047751	     -0.21968992	      0.00251245	     -0.00002671	     14.49102776
      1.15678800	     -0.06375339	     -0.00082687	     -0.20496088	     -0.06429496	      0.88288719	     -0.00047820	     -0.21968123	      0.00255104	     -0.00000069	     14.58428908
      1.15822393	     -0.06369940	     -0.00082390	     -0.20490739	     -0.06429127	      0.88288720	     -0.00047892	     -0.21967173	      0.00258897	      0.00002573	     14.45543141
      1.15965987	     -0.06363875	     -0.00081950	     -0.20484726	     -0.06428752	      0.88288726	     -0.00047965	     -0.21966149	      0.00262514	      0.00005192	     14.49474032
      1.16151011	     -0.06356288	     -0.00081530	     -0.20477201	     -0.06428262	      0.88288739	     -0.00048063	     -0.21964717	      0.00267034	      0.00008591	     14.33630444
      1.16295169	     -0.06349411	     -0.00081002	     -0.20470375	     -0.06427875	      0.88288753	     -0.00048141	     -0.21963524	      0.00270327	      0.00011210	     14.46582467
      1.16439326	     -0.06343049	     -0.00080672	     -0.20464058	     -0.06427483	      0.88288771	     -0.00048221	     -0.21962257	      0.00273539	      0.00013840	     14.35846275
      1.16583484	     -0.06336004	     -0.00080192	     -0.20457060	     -0.06427087	      0.88288793	     -0.00048303	     -0.21960925	      0.00276563	      0.00016435	     14.40676536
      1.16763541	     -0.06327494	     -0.00079743	     -0.20448605	     -0.06426585	      0.88288825	     -0.00048407	     -0.21959165	      0.00280178	      0.00019672	     14.28236461
      1.16905929	     -0.06319866	     -0.00079197	     -0.20441021	     -0.06426184	      0.88288855	     -0.00048492	     -0.21957708	      0.00282805	      0.00022176	     14.41409466
      1.17048317	     -0.06312691	     -0.00078826	     -0.20433885	     -0.06425780	      0.88288889	     -0.00048578	     -0.21956183	      0.00285338	      0.00024678	     14.32347342
      1.17190704	     -0.06304891	     -0.00078324	     -0.20426125	     -0.06425372	      0.88288925	     -0.00048665	     -0.21954601	      0.00287674	      0.00027121	     14.38972332
      1.17373505	     -0.06295172	     -0.00077819	     -0.20416454	     -0.06424844	      0.88288978	     -0.00048780	     -0.21952478	      0.00290492	      0.00030221	     14.28944119
      1.17516127	     -0.06286764	     -0.00077252	     -0.20408084	     -0.06424428	      0.88289023	     -0.00048870	     -0.21950761	      0.00292441	      0.00032560	     14.43972844
      1.17658749	     -0.06278867	     -0.00076857	     -0.20400220	     -0.06424009	      0.88289071	     -0.00048962	     -0.21948984	      0.00294287	      0.00034872	     14.36873177
      1.17801370	     -0.06270380	     -0.00076335	     -0.20391768	     -0.06423588	      0.88289122	     -0.00049055	     -0.21947156	      0.00295926	      0.00037103	     14.45215185
      1.17981958	     -0.06259976	     -0.00075809	     -0.20381401	     -0.06423052	      0.88289192	     -0.00049174	     -0.21944764	      0.00297814	      0.00039856	     14.38086596
      1.18123342	     -0.06251022	     -0.00075227	     -0.20372479	     -0.06422630	      0.88289249	     -0.00049269	     -0.21942838	      0.00299043	      0.00041904	     14.54607969
      1.18264726	     -0.06242591	     -0.00074812	     -0.20364074	     -0.06422207	      0.88289310	     -0.00049364	     -0.21940858	      0.00300164	      0.00043905	     14.50124365
      1.18406110	     -0.06233630	     -0.00074282	     -0.20355140	     -0.06421782	      0.88289373	     -0.00049460	     -0.21938835	      0.00301080	      0.00045810	     14.60275776
      1.18588168	     -0.06222444	     -0.00073730	     -0.20343983	     -0.06421233	      0.88289459	     -0.00049585	     -0.21936160	      0.00302060	      0.00048173	     14.56637109
      1.18728278	     -0.06213084	     -0.00073144	     -0.20334647	     -0.06420809	      0.88289528	     -0.00049682	     -0.21934055	      0.00302566	      0.00049875	     14.74905683
      1.18868389	     -0.06204236	     -0.00072714	     -0.20325818	     -0.06420385	      0.88289599	     -0.00049779	     -0.21931904	      0.00302963	      0.00051528	     14.72997478
      1.19008499	     -0.06194916	     -0.00072178	     -0.20316517	     -0.06419960	      0.88289672	     -0.00049877	     -0.21929715	      0.00303158	      0.00053083	     14.84921579
      1.19192921	     -0.06183069	     -0.00071601	     -0.20304690	     -0.06419401	      0.88289772	     -0.00050006	     -0.21926773	      0.00303212	      0.00055034	     14.84528541
      1.19331444	     -0.06173563	     -0.00071028	     -0.20295200	     -0.06418981	      0.88289849	     -0.00050103	     -0.21924527	      0.00303012	      0.00056381	     15.04562478
      1.19469967	     -0.06164669	     -0.00070614	     -0.20286317	     -0.06418562	      0.88289928	     -0.00050201	     -0.21922248	      0.00302710	      0.00057677	     15.05125816
      1.19637172	     -0.06153500	     -0.00069992	     -0.20275161	     -0.06418056	      0.88290026	     -0.00050319	     -0.21919468	      0.00302093	      0.00059100	     15.25181384
      1.19787538	     -0.06144129	     -0.00069588	     -0.20265798	     -0.06417602	      0.88290115	     -0.00050425	     -0.21916940	      0.00301408	      0.00060306	     15.22627635
      1.19937904	     -0.06134107	     -0.00069000	     -0.20255785	     -0.06417150	      0.88290207	     -0.00050531	     -0.21914399	      0.00300486	      0.00061373	     15.46107000
      1.20088269	     -0.06124997	     -0.00068613	     -0.20246677	     -0.06416699	      0.88290300	     -0.00050636	     -0.21911840	      0.00299461	      0.00062358	     15.45169085
      1.20238635	     -0.06115136	     -0.00068007	     -0.20236822	     -0.06416249	      0.88290394	     -0.00050741	     -0.21909279	      0.00298212	      0.00063193	     15.71317066
      1.20389001	     -0.06106324	     -0.00067625	     -0.20228010	     -0.06415802	      0.88290490	     -0.00050846	     -0.21906707	      0.00296875	      0.00063938	     15.70165548
      1.20539366	     -0.06096623	     -0.00066981	     -0.20218310	     -0.06415357	      0.88290587	     -0.00050950	     -0.21904140	      0.00295317	      0.00064525	     16.00553817
      1.20689732	     -0.06088147	     -0.00066615	     -0.20209830	     -0.06414914	      0.88290684	     -0.00051054	     -0.21901567	      0.00293688	      0.00065021	     15.98676355
      1.20823295	     -0.06079746	     -0.00066047	     -0.20201428	     -0.06414523	      0.88290771	     -0.00051145	     -0.21899292	      0.00292058	      0.00065326	     16.25547654
      1.20956857	     -0.06072142	     -0.00065656	     -0.20193819	     -0.06414134	      0.88290858	     -0.00051236	     -0.21897019	      0.00290367	      0.00065551	     16.33332283
      1.21119294	     -0.06062549	     -0.00065059	     -0.20184219	     -0.06413664	      0.88290965	     -0.00051346	     -0.21894267	      0.00288140	      0.00065673	     16.59455951
      1.21281730	     -0.06053734	     -0.00064592	     -0.20175393	     -0.06413198	      0.88291072	     -0.00051454	     -0.21891527	      0.00285816	      0.00065676	     16.66727925
      1.21416343	     -0.06045762	     -0.00064022	     -0.20167414	     -0.06412814	      0.88291160	     -0.00051543	     -0.21889275	      0.00283739	      0.00065554	     16.96532821
      1.21550957	     -0.06038509	     -0.00063635	     -0.20160150	     -0.06412434	      0.88291248	     -0.00051631	     -0.21887034	      0.00281618	      0.00065372	     17.06389653
      1.21714183	     -0.06029455	     -0.00063060	     -0.20151082	     -0.06411976	      0.88291355	     -0.00051736	     -0.21884346	      0.00278907	      0.00065023	     17.37439010
      1.21877409	     -0.06021266	     -0.00062660	     -0.20142874	     -0.06411523	      0.88291460	     -0.00051840	     -0.21881684	      0.00276142	      0.00064593	     17.44966772
      1.22007708	     -0.06014071	     -0.00062166	     -0.20135666	     -0.06411165	      0.88291544	     -0.00051922	     -0.21879586	      0.00273808	      0.00064153	     17.79016526
      1.22138008	     -0.06007617	     -0.00061816	     -0.20129196	     -0.06410810	      0.88291628	     -0.00052003	     -0.21877505	      0.00271463	      0.00063677	     17.91973616
      1.22306015	     -0.05999021	     -0.00061266	     -0.20120579	     -0.06410356	      0.88291734	     -0.00052105	     -0.21874855	      0.00268335	      0.00062979	     18.25180856
      1.22474023	     -0.05991297	     -0.00060894	     -0.20112829	     -0.06409908	      0.88291839	     -0.00052206	     -0.21872242	      0.00265181	      0.00062244	     18.35022660
      1.22599850	     -0.05984937	     -0.00060462	     -0.20106452	     -0.06409576	      0.88291917	     -0.00052279	     -0.21870318	      0.00262724	      0.00061634	     18.70684547
      1.22725676	     -0.05979291	     -0.00060168	     -0.20100786	     -0.06409247	      0.88291994	     -0.00052352	     -0.21868417	      0.00260281	      0.00061019	     18.85617693
      1.22900364	     -0.05971379	     -0.00059692	     -0.20092846	     -0.06408795	      0.88292100	     -0.00052451	     -0.21865822	      0.00256826	      0.00060127	     19.21356124
      1.23075052	     -0.05964353	     -0.00059365	     -0.20085787	     -0.06408350	      0.88292204	     -0.00052548	     -0.21863272	      0.00253383	      0.00059257	     19.31879876
      1.23195142	     -0.05958879	     -0.00058989	     -0.20080293	     -0.06408047	      0.88292275	     -0.00052613	     -0.21861553	      0.00250940	      0.00058639	     19.69218109
      1.23315232	     -0.05954091	     -0.00058724	     -0.20075483	     -0.06407747	      0.88292345	     -0.00052676	     -0.21859852	      0.00248528	      0.00058049	     19.85186976
      1.23500976	     -0.05946635	     -0.00058275	     -0.20067992	     -0.06407289	      0.88292452	     -0.00052772	     -0.21857268	      0.00244763	      0.00057154	     20.21907180
      1.23654240	     -0.05941001	     -0.00057980	     -0.20062327	     -0.06406916	      0.88292539	     -0.00052849	     -0.21855175	      0.00241674	      0.00056461	     20.37233375
      1.23807503	     -0.05935029	     -0.00057605	     -0.20056325	     -0.06406548	      0.88292625	     -0.00052924	     -0.21853121	      0.00238536	      0.00055775	     20.78465249
      1.23960767	     -0.05929937	     -0.00057349	     -0.20051200	     -0.06406185	      0.88292710	     -0.00052996	     -0.21851100	      0.00235461	      0.00055168	     20.82028126
      1.24093938	     -0.05924895	     -0.00057025	     -0.20046131	     -0.06405873	      0.88292783	     -0.00053057	     -0.21849378	      0.00232719	      0.00054647	     21.22420186
      1.24227110	     -0.05920585	     -0.00056810	     -0.20041791	     -0.06405565	      0.88292856	     -0.00053116	     -0.21847681	      0.00230023	      0.00054186	     21.33423742
      1.24360281	     -0.05916075	     -0.00056557	     -0.20037252	     -0.06405260	      0.88292928	     -0.00053173	     -0.21846013	      0.00227296	      0.00053752	     21.60095456
      1.24543238	     -0.05910421	     -0.00056275	     -0.20031557	     -0.06404848	      0.88293026	     -0.00053249	     -0.21843763	      0.00223571	      0.00053239	     21.76387427
      1.24677961	     -0.05905924	     -0.00056000	     -0.20027030	     -0.06404549	      0.88293097	     -0.00053303	     -0.21842141	      0.00220777	      0.00052891	     22.12098807
      1.24812683	     -0.05901985	     -0.00055788	     -0.20023059	     -0.06404253	      0.88293168	     -0.00053354	     -0.21840543	      0.00218021	      0.00052615	     22.20467517
      1.24975736	     -0.05896999	     -0.00055496	     -0.20018034	     -0.06403900	      0.88293254	     -0.00053414	     -0.21838648	      0.00214625	      0.00052312	     22.56977894
      1.25120767	     -0.05893119	     -0.00055278	     -0.20014119	     -0.06403591	      0.88293329	     -0.00053464	     -0.21836992	      0.00211644	      0.00052131	     22.56781016
      1.25265798	     -0.05888805	     -0.00055036	     -0.20009769	     -0.06403286	      0.88293405	     -0.00053512	     -0.21835368	      0.00208584	      0.00051967	     22.94571508
      1.25410829	     -0.05885147	     -0.00054822	     -0.20006075	     -0.06402986	      0.88293480	     -0.00053558	     -0.21833769	      0.00205568	      0.00051887	     22.92912593
      1.25555861	     -0.05881105	     -0.00054612	     -0.20001996	     -0.06402690	      0.88293555	     -0.00053601	     -0.21832203	      0.00202467	      0.00051824	     23.29311136
      1.25700892	     -0.05877754	     -0.00054429	     -0.19998608	     -0.06402399	      0.88293631	     -0.00053642	     -0.21830663	      0.00199404	      0.00051841	     23.24279280
      1.25845923	     -0.05874042	     -0.00054280	     -0.19994856	     -0.06402112	      0.88293706	     -0.00053680	     -0.21829159	      0.00196249	      0.00051866	     23.60721582
      1.25990954	     -0.05871052	     -0.00054111	     -0.19991828	     -0.06401830	      0.88293781	     -0.00053715	     -0.21827685	      0.00193134	      0.00051959	     23.51542567
      1.26135985	     -0.05867719	     -0.00054001	     -0.19988455	     -0.06401552	      0.88293857	     -0.00053748	     -0.21826250	      0.00189924	      0.00052039	     23.88746523
      1.26281017	     -0.05865157	     -0.00053821	     -0.19985853	     -0.06401279	      0.88293932	     -0.00053779	     -0.21824849	      0.00186762	      0.00052167	     23.74958072
      1.26426048	     -0.05862235	     -0.00053740	     -0.19982889	     -0.06401010	      0.88294008	     -0.00053806	     -0.21823491	      0.00183503	      0.00052262	     24.13727846
      1.26571079	     -0.05860054	     -0.00053540	     -0.19980668	     -0.06400746	      0.88294084	     -0.00053831	     -0.21822170	      0.00180306	      0.00052385	     23.94933770
      1.26700257	     -0.05857784	     -0.00053473	     -0.19978360	     -0.06400515	      0.88294151	     -0.00053851	     -0.21821030	      0.00177378	      0.00052445	     24.25585741
      1.26829435	     -0.05855975	     -0.00053313	     -0.19976516	     -0.06400288	      0.88294219	     -0.00053868	     -0.21819921	      0.00174487	      0.00052500	     24.21988032
      1.26986525	     -0.05853831	     -0.00053205	     -0.19974326	     -0.06400017	      0.88294302	     -0.00053886	     -0.21818620	      0.00170924	      0.00052503	     24.41715531
      1.27143615	     -0.05852281	     -0.00053005	     -0.19972732	     -0.06399751	      0.88294384	     -0.00053901	     -0.21817374	      0.00167393	      0.00052463	     24.28235292
      1.27274228	     -0.05851114	     -0.00052988	     -0.19971525	     -0.06399534	      0.88294453	     -0.00053911	     -0.21816387	      0.00164395	      0.00052339	     24.53704946
      1.27404841	     -0.05850572	     -0.00052872	     -0.19970944	     -0.06399321	      0.88294521	     -0.00053919	     -0.21815450	      0.00161439	      0.00052166	     24.45557618
      1.27562457	     -0.05850442	     -0.00052856	     -0.19970765	     -0.06399070	      0.88294603	     -0.00053925	     -0.21814400	      0.00157832	      0.00051816	     24.61534610
      1.27720072	     -0.05851246	     -0.00052705	     -0.19971523	     -0.06398824	      0.88294684	     -0.00053928	     -0.21813450	      0.00154287	      0.00051332	     24.38446073
      1.27847115	     -0.05852132	     -0.00052747	     -0.19972368	     -0.06398630	      0.88294749	     -0.00053927	     -0.21812766	      0.00151383	      0.00050773	     24.61971308
      1.27974158	     -0.05853540	     -0.00052635	     -0.19973740	     -0.06398439	      0.88294813	     -0.00053925	     -0.21812155	      0.00148547	      0.00050090	     24.51668201
      1.28135989	     -0.05855733	     -0.00052583	     -0.19975884	     -0.06398202	      0.88294893	     -0.00053918	     -0.21811487	      0.00144946	      0.00048972	     24.62069083
      1.28297819	     -0.05858571	     -0.00052361	     -0.19978678	     -0.06397970	      0.88294971	     -0.00053908	     -0.21810940	      0.00141457	      0.00047603	     24.35332067
      1.28421836	     -0.05860973	     -0.00052385	     -0.19981042	     -0.06397796	      0.88295030	     -0.00053897	     -0.21810607	      0.00138774	      0.00046331	     24.56622940
      1.28545854	     -0.05863805	     -0.00052258	     -0.19983841	     -0.06397626	      0.88295086	     -0.00053885	     -0.21810346	      0.00136182	      0.00044902	     24.44344683
      1.28712993	     -0.05868008	     -0.00052196	     -0.19987996	     -0.06397401	      0.88295160	     -0.00053865	     -0.21810114	      0.00132749	      0.00042677	     24.49608121
      1.28880132	     -0.05872745	     -0.00051971	     -0.19992691	     -0.06397182	      0.88295229	     -0.00053841	     -0.21810013	      0.00129475	      0.00040158	     24.15310356
      1.29000806	     -0.05876291	     -0.00052032	     -0.19996203	     -0.06397027	      0.88295276	     -0.00053821	     -0.21810021	      0.00127123	      0.00038123	     24.35873722
      1.29121480	     -0.05880124	     -0.00051946	     -0.20000005	     -0.06396875	      0.88295321	     -0.00053799	     -0.21810094	      0.00124875	      0.00035954	     24.22181885
      1.29295953	     -0.05885948	     -0.00051937	     -0.20005783	     -0.06396660	      0.88295381	     -0.00053765	     -0.21810310	      0.00121715	      0.00032557	     24.20773065
      1.29445546	     -0.05891269	     -0.00051841	     -0.20011069	     -0.06396480	      0.88295427	     -0.00053732	     -0.21810597	      0.00119142	      0.00029451	     23.94635998
      1.29595138	     -0.05896824	     -0.00051944	     -0.20016584	     -0.06396303	      0.88295469	     -0.00053697	     -0.21810973	      0.00116620	      0.00026143	     24.05235500
      1.29744731	     -0.05902772	     -0.00051848	     -0.20022497	     -0.06396131	      0.88295505	     -0.00053659	     -0.21811438	      0.00114271	      0.00022722	     23.64028645
      1.29877367	     -0.05908252	     -0.00052037	     -0.20027942	     -0.06395981	      0.88295533	     -0.00053623	     -0.21811924	      0.00112211	      0.00019552	     23.77851795
      1.30010003	     -0.05914049	     -0.00052057	     -0.20033709	     -0.06395833	      0.88295557	     -0.00053585	     -0.21812480	      0.00110289	      0.00016319	     23.51777104
      1.30142638	     -0.05919992	     -0.00052217	     -0.20039619	     -0.06395688	      0.88295576	     -0.00053545	     -0.21813102	      0.00108430	      0.00013006	     23.48041070
      1.30318957	     -0.05928167	     -0.00052333	     -0.20047755	     -0.06395499	      0.88295595	     -0.00053488	     -0.21814028	      0.00106133	      0.00008557	     23.16673575
      1.30454429	     -0.05934647	     -0.00052606	     -0.20054201	     -0.06395356	      0.88295605	     -0.00053443	     -0.21814811	      0.00104431	      0.00005091	     23.22373442
      1.30589901	     -0.05941320	     -0.00052739	     -0.20060845	     -0.06395216	      0.88295609	     -0.00053395	     -0.21815656	      0.00102871	      0.00001657	     22.94418366
      1.30725373	     -0.05948113	     -0.00053001	     -0.20067607	     -0.06395078	      0.88295609	     -0.00053346	     -0.21816558	      0.00101370	     -0.00001777	     22.89691206
      1.30900741	     -0.05957121	     -0.00053229	     -0.20076579	     -0.06394901	      0.88295602	     -0.00053279	     -0.21817807	      0.00099616	     -0.00006133	     22.53377688
      1.31035500	     -0.05964063	     -0.00053583	     -0.20083491	     -0.06394768	      0.88295592	     -0.00053225	     -0.21818822	      0.00098320	     -0.00009435	     22.60389852
      1.31170259	     -0.05971129	     -0.00053795	     -0.20090531	     -0.06394636	      0.88295577	     -0.00053169	     -0.21819883	      0.00097175	     -0.00012628	     22.32640675
      1.31305018	     -0.05978280	     -0.00054131	     -0.20097655	     -0.06394506	      0.88295558	     -0.00053112	     -0.21820986	      0.00096088	     -0.00015748	     22.26408801
      1.31484647	     -0.05988030	     -0.00054488	     -0.20107371	     -0.06394335	      0.88295526	     -0.00053033	     -0.21822521	      0.00094833	     -0.00019722	     21.90056154
      1.31619808	     -0.05995357	     -0.00054929	     -0.20114671	     -0.06394207	      0.88295497	     -0.00052972	     -0.21823721	      0.00093944	     -0.00022605	     21.96554391
      1.31754968	     -0.06002831	     -0.00055231	     -0.20122122	     -0.06394081	      0.88295465	     -0.00052908	     -0.21824958	      0.00093209	     -0.00025335	     21.68856995
      1.31890129	     -0.06010396	     -0.00055650	     -0.20129662	     -0.06393955	      0.88295429	     -0.00052844	     -0.21826231	      0.00092538	     -0.00027962	     21.62237797
      1.32071756	     -0.06020777	     -0.00056122	     -0.20140014	     -0.06393788	      0.88295375	     -0.00052754	     -0.21827999	      0.00091847	     -0.00031268	     21.25402502
      1.32207545	     -0.06028535	     -0.00056648	     -0.20147747	     -0.06393663	      0.88295331	     -0.00052686	     -0.21829363	      0.00091396	     -0.00033616	     21.32360719
      1.32343335	     -0.06036401	     -0.00057035	     -0.20155594	     -0.06393539	      0.88295284	     -0.00052615	     -0.21830761	      0.00091115	     -0.00035804	     21.05393546
      1.32479125	     -0.06044243	     -0.00057531	     -0.20163414	     -0.06393416	      0.88295234	     -0.00052544	     -0.21832190	      0.00090911	     -0.00037883	     20.99598337
      1.32661488	     -0.06054828	     -0.00058093	     -0.20173975	     -0.06393250	      0.88295162	     -0.00052446	     -0.21834155	      0.00090868	     -0.00040445	     20.63509051
      1.32798251	     -0.06062669	     -0.00058667	     -0.20181796	     -0.06393126	      0.88295106	     -0.00052370	     -0.21835659	      0.00090909	     -0.00042237	     20.71414124
      1.32935014	     -0.06070570	     -0.00059099	     -0.20189682	     -0.06393001	      0.88295047	     -0.00052294	     -0.21837186	      0.00091128	     -0.00043865	     20.44521573
      1.33071777	     -0.06078402	     -0.00059640	     -0.20197498	     -0.06392877	      0.88294986	     -0.00052216	     -0.21838736	      0.00091425	     -0.00045384	     20.39300498
      1.33253674	     -0.06088839	     -0.00060245	     -0.20207917	     -0.06392710	      0.88294901	     -0.00052111	     -0.21840828	      0.00092054	     -0.00047178	     20.02914254
      1.33391764	     -0.06096585	     -0.00060857	     -0.20215648	     -0.06392582	      0.88294835	     -0.00052030	     -0.21842437	      0.00092605	     -0.00048420	     20.11316558
      1.33529853	     -0.06104347	     -0.00061319	     -0.20223399	     -0.06392454	      0.88294768	     -0.00051948	     -0.21844062	      0.00093339	     -0.00049510	     19.84002279
      1.33667943	     -0.06111979	     -0.00061891	     -0.20231019	     -0.06392324	      0.88294699	     -0.00051865	     -0.21845700	      0.00094154	     -0.00050502	     19.79513233
      1.33847980	     -0.06121847	     -0.00062519	     -0.20240877	     -0.06392154	      0.88294607	     -0.00051756	     -0.21847851	      0.00095448	     -0.00051590	     19.43606746
      1.33987526	     -0.06129240	     -0.00063160	     -0.20248260	     -0.06392020	      0.88294534	     -0.00051670	     -0.21849526	      0.00096521	     -0.00052324	     19.52128340
      1.34127072	     -0.06136627	     -0.00063643	     -0.20255642	     -0.06391884	      0.88294461	     -0.00051584	     -0.21851204	      0.00097773	     -0.00052917	     19.24063881
      1.34266618	     -0.06143876	     -0.00064234	     -0.20262884	     -0.06391747	      0.88294387	     -0.00051496	     -0.21852885	      0.00099097	     -0.00053424	     19.19863244
      1.34444112	     -0.06153015	     -0.00064855	     -0.20272020	     -0.06391569	      0.88294291	     -0.00051385	     -0.21855024	      0.00100999	     -0.00053889	     18.84023335
      1.34585256	     -0.06160000	     -0.00065529	     -0.20279000	     -0.06391426	      0.88294215	     -0.00051295	     -0.21856725	      0.00102570	     -0.00054170	     18.92396758
      1.34726399	     -0.06167037	     -0.00066048	     -0.20286036	     -0.06391280	      0.88294139	     -0.00051205	     -0.21858426	      0.00104317	     -0.00054330	     18.64008887
      1.34867543	     -0.06173893	     -0.00066695	     -0.20292889	     -0.06391131	      0.88294062	     -0.00051115	     -0.21860126	      0.00106129	     -0.00054431	     18.61190976
      1.35042066	     -0.06182223	     -0.00067361	     -0.20301221	     -0.06390944	      0.88293967	     -0.00051003	     -0.21862220	      0.00108579	     -0.00054421	     18.26791270
      1.35184946	     -0.06188701	     -0.00068051	     -0.20307699	     -0.06390787	      0.88293889	     -0.00050912	     -0.21863923	      0.00110631	     -0.00054358	     18.35434779
      1.35327826	     -0.06195128	     -0.00068548	     -0.20314130	     -0.06390628	      0.88293811	     -0.00050820	     -0.21865610	      0.00112850	     -0.00054197	     18.06269333
      1.35470707	     -0.06201273	     -0.00069168	     -0.20320279	     -0.06390465	      0.88293734	     -0.00050729	     -0.21867279	      0.00115116	     -0.00054005	     18.04452379
      1.35613587	     -0.06207212	     -0.00069686	     -0.20326225	     -0.06390299	      0.88293657	     -0.00050637	     -0.21868925	      0.00117517	     -0.00053736	     17.82348043
      1.35794415	     -0.06214408	     -0.00070449	     -0.20333428	     -0.06390083	      0.88293560	     -0.00050522	     -0.21870968	      0.00120621	     -0.00053362	     17.85897461
      1.35935277	     -0.06219639	     -0.00070897	     -0.20338670	     -0.06389912	      0.88293485	     -0.00050432	     -0.21872525	      0.00123213	     -0.00052933	     17.49205014
      1.36076140	     -0.06224498	     -0.00071511	     -0.20343537	     -0.06389736	      0.88293411	     -0.00050344	     -0.21874045	      0.00125801	     -0.00052486	     17.50698056
      1.36217002	     -0.06229100	     -0.00072020	     -0.20348149	     -0.06389557	      0.88293338	     -0.00050255	     -0.21875524	      0.00128501	     -0.00051955	     17.30689533
      1.36398279	     -0.06234519	     -0.00072809	     -0.20353579	     -0.06389321	      0.88293244	     -0.00050143	     -0.21877357	      0.00132012	     -0.00051209	     17.31989339
      1.36540742	     -0.06238501	     -0.00073270	     -0.20357575	     -0.06389131	      0.88293172	     -0.00050055	     -0.21878739	      0.00134898	     -0.00050491	     16.99420736
      1.36683205	     -0.06242135	     -0.00073895	     -0.20361220	     -0.06388937	      0.88293100	     -0.00049968	     -0.21880066	      0.00137751	     -0.00049744	     17.01483519
      1.36825669	     -0.06245627	     -0.00074421	     -0.20364725	     -0.06388738	      0.88293030	     -0.00049883	     -0.21881337	      0.00140681	     -0.00048912	     16.81566577
      1.37004266	     -0.06249629	     -0.00075216	     -0.20368741	     -0.06388484	      0.88292944	     -0.00049777	     -0.21882852	      0.00144328	     -0.00047827	     16.83905392
      1.37147722	     -0.06252653	     -0.00075706	     -0.20371779	     -0.06388275	      0.88292876	     -0.00049693	     -0.21884004	      0.00147350	     -0.00046844	     16.52650959
      1.37291179	     -0.06255333	     -0.00076344	     -0.20374470	     -0.06388061	      0.88292809	     -0.00049611	     -0.21885098	      0.00150305	     -0.00045858	     16.55615225
      1.37434636	     -0.06257873	     -0.00076861	     -0.20377026	     -0.06387843	      0.88292744	     -0.00049530	     -0.21886133	      0.00153312	     -0.00044806	     16.36743262
      1.37610950	     -0.06260552	     -0.00077629	     -0.20379719	     -0.06387570	      0.88292666	     -0.00049433	     -0.21887323	      0.00156944	     -0.00043502	     16.40560417
      1.37755260	     -0.06262497	     -0.00078109	     -0.20381680	     -0.06387341	      0.88292604	     -0.00049355	     -0.21888226	      0.00159980	     -0.00042345	     16.12061424
      1.37899569	     -0.06263974	     -0.00078730	     -0.20383170	     -0.06387108	      0.88292544	     -0.00049279	     -0.21889063	      0.00162924	     -0.00041204	     16.16818691
      1.38043879	     -0.06265229	     -0.00079228	     -0.20384440	     -0.06386871	      0.88292486	     -0.00049205	     -0.21889831	      0.00165900	     -0.00040015	     16.00193223
      1.38218272	     -0.06266159	     -0.00079953	     -0.20385387	     -0.06386579	      0.88292417	     -0.00049118	     -0.21890663	      0.00169399	     -0.00038585	     16.06742832
      1.38363085	     -0.06266616	     -0.00080398	     -0.20385860	     -0.06386331	      0.88292362	     -0.00049047	     -0.21891273	      0.00172341	     -0.00037315	     15.81194325
      1.38507898	     -0.06266561	     -0.00080967	     -0.20385818	     -0.06386080	      0.88292309	     -0.00048979	     -0.21891808	      0.00175161	     -0.00036052	     15.87655101
      1.38652711	     -0.06266309	     -0.00081421	     -0.20385582	     -0.06385824	      0.88292258	     -0.00048914	     -0.21892268	      0.00177981	     -0.00034729	     15.72742654
      1.38797524	     -0.06265607	     -0.00081941	     -0.20384894	     -0.06385564	      0.88292208	     -0.00048850	     -0.21892653	      0.00180702	     -0.00033391	     15.74623888
      1.38980779	     -0.06264429	     -0.00082477	     -0.20383736	     -0.06385230	      0.88292149	     -0.00048773	     -0.21893033	      0.00184111	     -0.00031606	     15.52489512
      1.39123775	     -0.06262879	     -0.00083015	     -0.20382198	     -0.06384965	      0.88292105	     -0.00048717	     -0.21893247	      0.00186612	     -0.00030186	     15.65766373
      1.39266771	     -0.06261295	     -0.00083407	     -0.20380629	     -0.06384696	      0.88292062	     -0.00048662	     -0.21893388	      0.00189098	     -0.00028711	     15.52865642
      1.39409767	     -0.06259281	     -0.00083883	     -0.20378626	     -0.06384424	      0.88292022	     -0.00048610	     -0.21893458	      0.00191469	     -0.00027208	     15.54681948
      1.39591774	     -0.06256487	     -0.00084377	     -0.20375849	     -0.06384073	      0.88291975	     -0.00048549	     -0.21893447	      0.00194398	     -0.00025226	     15.40736460
      1.39731953	     -0.06253843	     -0.00084870	     -0.20373215	     -0.06383799	      0.88291940	     -0.00048504	     -0.21893364	      0.00196500	     -0.00023687	     15.50562591
      1.39872133	     -0.06251147	     -0.00085246	     -0.20370531	     -0.06383522	      0.88291908	     -0.00048463	     -0.21893214	      0.00198559	     -0.00022095	     15.39639714
      1.40012312	     -0.06248086	     -0.00085684	     -0.20367480	     -0.06383242	      0.88291879	     -0.00048424	     -0.21893001	      0.00200484	     -0.00020502	     15.43478465
      1.40201107	     -0.06243800	     -0.00086194	     -0.20363207	     -0.06382861	      0.88291842	     -0.00048377	     -0.21892613	      0.00202968	     -0.00018307	     15.29078758
      1.40342840	     -0.06240087	     -0.00086667	     -0.20359501	     -0.06382573	      0.88291817	     -0.00048346	     -0.21892250	      0.00204642	     -0.00016677	     15.44420191
      1.40484574	     -0.06236426	     -0.00087046	     -0.20355849	     -0.06382281	      0.88291795	     -0.00048317	     -0.21891824	      0.00206271	     -0.00015014	     15.33728015
      1.40626307	     -0.06232413	     -0.00087488	     -0.20351842	     -0.06381988	      0.88291774	     -0.00048293	     -0.21891340	      0.00207744	     -0.00013380	     15.40691790
      1.40809342	     -0.06227197	     -0.00087993	     -0.20346634	     -0.06381606	      0.88291752	     -0.00048266	     -0.21890627	      0.00209535	     -0.00011258	     15.28409629
      1.40950931	     -0.06222613	     -0.00088456	     -0.20342053	     -0.06381309	      0.88291737	     -0.00048249	     -0.21890012	      0.00210721	     -0.00009665	     15.45128535
      1.41092520	     -0.06218212	     -0.00088846	     -0.20337657	     -0.06381009	      0.88291725	     -0.00048236	     -0.21889338	      0.00211856	     -0.00008070	     15.37216231
      1.41234109	     -0.06213442	     -0.00089282	     -0.20332889	     -0.06380709	      0.88291714	     -0.00048227	     -0.21888613	      0.00212834	     -0.00006530	     15.45923668
      1.41414792	     -0.06207406	     -0.00089789	     -0.20326856	     -0.06380323	      0.88291704	     -0.00048221	     -0.21887609	      0.00213967	     -0.00004590	     15.37328536
      1.41555467	     -0.06202168	     -0.00090228	     -0.20321618	     -0.06380022	      0.88291699	     -0.00048220	     -0.21886771	      0.00214649	     -0.00003154	     15.55412371
      1.41696142	     -0.06197145	     -0.00090617	     -0.20316595	     -0.06379719	      0.88291695	     -0.00048224	     -0.21885881	      0.00215274	     -0.00001731	     15.49483858
      1.41836817	     -0.06191736	     -0.00091023	     -0.20311185	     -0.06379416	      0.88291694	     -0.00048232	     -0.21884943	      0.00215735	     -0.00000376	     15.60199918
      1.42017381	     -0.06184916	     -0.00091513	     -0.20304363	     -0.06379026	      0.88291695	     -0.00048247	     -0.21883668	      0.00216203	      0.00001323	     15.54601558
      1.42157443	     -0.06179043	     -0.00091897	     -0.20298486	     -0.06378723	      0.88291697	     -0.00048264	     -0.21882627	      0.00216362	      0.00002559	     15.74023805
      1.42297505	     -0.06173484	     -0.00092260	     -0.20292924	     -0.06378420	      0.88291702	     -0.00048286	     -0.21881538	      0.00216460	      0.00003776	     15.70721413
      1.42437567	     -0.06167508	     -0.00092610	     -0.20286943	     -0.06378117	      0.88291708	     -0.00048311	     -0.21880405	      0.00216393	      0.00004924	     15.83013123
      1.42617357	     -0.06160032	     -0.00093051	     -0.20279461	     -0.06377728	      0.88291718	     -0.00048349	     -0.21878883	      0.00216176	      0.00006353	     15.80875942
      1.42755598	     -0.06153698	     -0.00093354	     -0.20273122	     -0.06377429	      0.88291728	     -0.00048384	     -0.21877667	      0.00215806	      0.00007367	     16.01259894
      1.42893840	     -0.06147774	     -0.00093676	     -0.20267192	     -0.06377131	      0.88291738	     -0.00048422	     -0.21876407	      0.00215376	      0.00008358	     16.00690300
      1.43032082	     -0.06141516	     -0.00093962	     -0.20260926	     -0.06376834	      0.88291751	     -0.00048465	     -0.21875111	      0.00214790	      0.00009272	     16.14073149
      1.43214488	     -0.06133666	     -0.00094363	     -0.20253066	     -0.06376443	      0.88291769	     -0.00048528	     -0.21873345	      0.00213886	      0.00010409	     16.15343843
      1.43350787	     -0.06127331	     -0.00094591	     -0.20246723	     -0.06376152	      0.88291783	     -0.00048580	     -0.21871995	      0.00213025	      0.00011156	     16.36570715
      1.43487085	     -0.06121466	     -0.00094881	     -0.20240849	     -0.06375862	      0.88291799	     -0.00048636	     -0.21870616	      0.00212112	      0.00011865	     16.38383228
      1.43652392	     -0.06114010	     -0.00095166	     -0.20233381	     -0.06375513	      0.88291819	     -0.00048709	     -0.21868919	      0.00210815	      0.00012606	     16.59281765
      1.43800552	     -0.06107932	     -0.00095481	     -0.20227292	     -0.06375201	      0.88291838	     -0.00048780	     -0.21867377	      0.00209586	      0.00013215	     16.57904876
      1.43948712	     -0.06101232	     -0.00095657	     -0.20220581	     -0.06374892	      0.88291858	     -0.00048856	     -0.21865825	      0.00208182	      0.00013702	     16.82052527
      1.44096872	     -0.06095353	     -0.00095943	     -0.20214689	     -0.06374584	      0.88291879	     -0.00048937	     -0.21864254	      0.00206743	      0.00014130	     16.81824104
      1.44245031	     -0.06088746	     -0.00096056	     -0.20208072	     -0.06374279	      0.88291900	     -0.00049022	     -0.21862677	      0.00205145	      0.00014441	     17.08005919
      1.44393191	     -0.06083135	     -0.00096320	     -0.20202447	     -0.06373976	      0.88291922	     -0.00049112	     -0.21861087	      0.00203528	      0.00014704	     17.06844595
      1.44541351	     -0.06076541	     -0.00096372	     -0.20195844	     -0.06373676	      0.88291944	     -0.00049207	     -0.21859498	      0.00201755	      0.00014854	     17.36246620
      1.44674557	     -0.06071666	     -0.00096581	     -0.20190956	     -0.06373409	      0.88291964	     -0.00049296	     -0.21858063	      0.00200156	      0.00014955	     17.35222814
      1.44807763	     -0.06066210	     -0.00096608	     -0.20185491	     -0.06373143	      0.88291983	     -0.00049389	     -0.21856635	      0.00198453	      0.00014972	     17.54766590
      1.44940969	     -0.06061202	     -0.00096701	     -0.20180472	     -0.06372880	      0.88292003	     -0.00049486	     -0.21855207	      0.00196720	      0.00014940	     17.63949023
      1.45123099	     -0.06054018	     -0.00096691	     -0.20173276	     -0.06372524	      0.88292031	     -0.00049625	     -0.21853261	      0.00194240	      0.00014785	     17.91008488
      1.45259947	     -0.06049212	     -0.00096791	     -0.20168458	     -0.06372259	      0.88292051	     -0.00049733	     -0.21851798	      0.00192354	      0.00014619	     17.94384998
      1.45396795	     -0.06043892	     -0.00096728	     -0.20163130	     -0.06371997	      0.88292070	     -0.00049846	     -0.21850342	      0.00190381	      0.00014376	     18.16514789
      1.45533644	     -0.06039020	     -0.00096738	     -0.20158248	     -0.06371738	      0.88292090	     -0.00049962	     -0.21848887	      0.00188387	      0.00014098	     18.26251677
      1.45709471	     -0.06032343	     -0.00096583	     -0.20151560	     -0.06371409	      0.88292114	     -0.00050117	     -0.21847024	      0.00185722	      0.00013664	     18.55924412
      1.45843206	     -0.06027901	     -0.00096597	     -0.20147109	     -0.06371162	      0.88292132	     -0.00050239	     -0.21845606	      0.00183688	      0.00013318	     18.58352729
      1.45976941	     -0.06022945	     -0.00096441	     -0.20142145	     -0.06370918	      0.88292150	     -0.00050364	     -0.21844196	      0.00181576	      0.00012920	     18.80812703
      1.46139124	     -0.06017549	     -0.00096372	     -0.20136737	     -0.06370626	      0.88292171	     -0.00050521	     -0.21842488	      0.00178996	      0.00012422	     18.91412074
      1.46284347	     -0.06012228	     -0.00096137	     -0.20131409	     -0.06370367	      0.88292188	     -0.00050666	     -0.21840968	      0.00176603	      0.00011935	     19.19999644
      1.46429570	     -0.06007712	     -0.00096084	     -0.20126882	     -0.06370113	      0.88292205	     -0.00050814	     -0.21839451	      0.00174211	      0.00011463	     19.24334255
      1.46574793	     -0.06002512	     -0.00095808	     -0.20121675	     -0.06369861	      0.88292222	     -0.00050967	     -0.21837945	      0.00171726	      0.00010964	     19.54416311
      1.46720016	     -0.05998210	     -0.00095742	     -0.20117361	     -0.06369614	      0.88292237	     -0.00051123	     -0.21836442	      0.00169247	      0.00010500	     19.57622920
      1.46865239	     -0.05993127	     -0.00095424	     -0.20112271	     -0.06369370	      0.88292252	     -0.00051283	     -0.21834953	      0.00166676	      0.00010027	     19.89042976
      1.47010462	     -0.05989051	     -0.00095354	     -0.20108184	     -0.06369130	      0.88292266	     -0.00051447	     -0.21833468	      0.00164117	      0.00009601	     19.90646883
      1.47155685	     -0.05984064	     -0.00094990	     -0.20103190	     -0.06368893	      0.88292280	     -0.00051615	     -0.21831999	      0.00161465	      0.00009175	     20.23690445
      1.47300908	     -0.05980215	     -0.00094917	     -0.20099329	     -0.06368661	      0.88292293	     -0.00051786	     -0.21830533	      0.00158834	      0.00008807	     20.23303259
      1.47446131	     -0.05975285	     -0.00094503	     -0.20094392	     -0.06368432	      0.88292305	     -0.00051961	     -0.21829084	      0.00156107	      0.00008447	     20.58466634
      1.47574668	     -0.05971967	     -0.00094413	     -0.20091063	     -0.06368233	      0.88292316	     -0.00052119	     -0.21827804	      0.00153713	      0.00008185	     20.58043024
      1.47703206	     -0.05968023	     -0.00094118	     -0.20087111	     -0.06368037	      0.88292326	     -0.00052279	     -0.21826536	      0.00151257	      0.00007940	     20.79054262
      1.47862142	     -0.05963702	     -0.00093887	     -0.20082778	     -0.06367799	      0.88292339	     -0.00052481	     -0.21824976	      0.00148207	      0.00007697	     20.90472005
      1.48021078	     -0.05958859	     -0.00093450	     -0.20077927	     -0.06367566	      0.88292351	     -0.00052687	     -0.21823433	      0.00145089	      0.00007496	     21.21081446
      1.48151024	     -0.05955726	     -0.00093309	     -0.20074782	     -0.06367379	      0.88292361	     -0.00052858	     -0.21822177	      0.00142551	      0.00007390	     21.21759510
      1.48280969	     -0.05952031	     -0.00092977	     -0.20071079	     -0.06367195	      0.88292370	     -0.00053032	     -0.21820935	      0.00139964	      0.00007306	     21.42257241
      1.48441177	     -0.05948050	     -0.00092713	     -0.20067085	     -0.06366974	      0.88292382	     -0.00053249	     -0.21819414	      0.00136771	      0.00007262	     21.52243064
      1.48601386	     -0.05943458	     -0.00092236	     -0.20062483	     -0.06366757	      0.88292393	     -0.00053470	     -0.21817912	      0.00133518	      0.00007258	     21.84379551
      1.48725914	     -0.05940763	     -0.00092104	     -0.20059775	     -0.06366593	      0.88292403	     -0.00053645	     -0.21816749	      0.00131011	      0.00007311	     21.81920760
      1.48850441	     -0.05937516	     -0.00091791	     -0.20056520	     -0.06366431	      0.88292412	     -0.00053821	     -0.21815599	      0.00128464	      0.00007387	     21.99439021
      1.49017719	     -0.05933647	     -0.00091480	     -0.20052636	     -0.06366219	      0.88292424	     -0.00054061	     -0.21814065	      0.00125043	      0.00007553	     22.09850597
      1.49184996	     -0.05929203	     -0.00090941	     -0.20048181	     -0.06366013	      0.88292437	     -0.00054305	     -0.21812553	      0.00121569	      0.00007769	     22.42540133
      1.49304357	     -0.05926913	     -0.00090797	     -0.20045878	     -0.06365869	      0.88292446	     -0.00054481	     -0.21811482	      0.00119118	      0.00007981	     22.36644088
      1.49423717	     -0.05924079	     -0.00090473	     -0.20043035	     -0.06365728	      0.88292456	     -0.00054659	     -0.21810424	      0.00116631	      0.00008209	     22.51251025
      1.49600796	     -0.05920281	     -0.00090088	     -0.20039220	     -0.06365525	      0.88292471	     -0.00054926	     -0.21808871	      0.00112940	      0.00008609	     22.61417795
      1.49749148	     -0.05916777	     -0.00089644	     -0.20035706	     -0.06365360	      0.88292484	     -0.00055152	     -0.21807588	      0.00109813	      0.00008981	     22.81940303
      1.49897501	     -0.05913918	     -0.00089373	     -0.20032830	     -0.06365199	      0.88292498	     -0.00055380	     -0.21806315	      0.00106703	      0.00009408	     22.81626694
      1.50045853	     -0.05910353	     -0.00088865	     -0.20029255	     -0.06365043	      0.88292512	     -0.00055611	     -0.21805060	      0.00103543	      0.00009853	     23.07587562
      1.50194205	     -0.05907875	     -0.00088649	     -0.20026760	     -0.06364892	      0.88292527	     -0.00055844	     -0.21803815	      0.00100422	      0.00010355	     22.97555055
      1.50320115	     -0.05904931	     -0.00088185	     -0.20023807	     -0.06364767	      0.88292540	     -0.00056043	     -0.21802777	      0.00097714	      0.00010780	     23.20601317
      1.50446025	     -0.05902770	     -0.00087917	     -0.20021631	     -0.06364646	      0.88292554	     -0.00056243	     -0.21801749	      0.00095031	      0.00011238	     23.20293636
      1.50607068	     -0.05899730	     -0.00087435	     -0.20018577	     -0.06364496	      0.88292573	     -0.00056502	     -0.21800460	      0.00091567	      0.00011832	     23.36187767
      1.50768112	     -0.05897491	     -0.00087129	     -0.20016319	     -0.06364351	      0.88292592	     -0.00056762	     -0.21799194	      0.00088128	      0.00012457	     23.28179537
      1.50894205	     -0.05895128	     -0.00086659	     -0.20013945	     -0.06364242	      0.88292608	     -0.00056968	     -0.21798229	      0.00085389	      0.00012924	     23.48950194
      1.51020297	     -0.05893536	     -0.00086362	     -0.20012340	     -0.06364136	      0.88292625	     -0.00057174	     -0.21797281	      0.00082683	      0.00013397	     23.45905761
      1.51184116	     -0.05891376	     -0.00085852	     -0.20010163	     -0.06364003	      0.88292647	     -0.00057444	     -0.21796089	      0.00079146	      0.00013961	     23.59413998
      1.51347934	     -0.05890425	     -0.00085525	     -0.20009192	     -0.06363876	      0.88292670	     -0.00057715	     -0.21794945	      0.00075665	      0.00014488	     23.42322879
      1.51468911	     -0.05889298	     -0.00085058	     -0.20008055	     -0.06363786	      0.88292688	     -0.00057916	     -0.21794147	      0.00073052	      0.00014800	     23.63168850
      1.51589887	     -0.05889079	     -0.00084760	     -0.20007822	     -0.06363699	      0.88292706	     -0.00058118	     -0.21793386	      0.00070491	      0.00015071	     23.58183158
      1.51761921	     -0.05888921	     -0.00084222	     -0.20007646	     -0.06363581	      0.88292732	     -0.00058406	     -0.21792385	      0.00066859	      0.00015324	     23.66709924
      1.51910596	     -0.05889633	     -0.00083846	     -0.20008342	     -0.06363484	      0.88292755	     -0.00058656	     -0.21791596	      0.00063788	      0.00015430	     23.52239661
      1.52059272	     -0.05890216	     -0.00083267	     -0.20008912	     -0.06363392	      0.88292778	     -0.00058906	     -0.21790890	      0.00060707	      0.00015366	     23.69489625
      1.52207947	     -0.05892056	     -0.00082883	     -0.20010737	     -0.06363304	      0.88292801	     -0.00059157	     -0.21790263	      0.00057739	      0.00015175	     23.40436483
      1.52340278	     -0.05893193	     -0.00082287	     -0.20011866	     -0.06363229	      0.88292821	     -0.00059380	     -0.21789785	      0.00055080	      0.00014818	     23.60484785
      1.52472610	     -0.05895291	     -0.00081855	     -0.20013951	     -0.06363158	      0.88292840	     -0.00059604	     -0.21789372	      0.00052520	      0.00014327	     23.43495647
      1.52604941	     -0.05897217	     -0.00081293	     -0.20015869	     -0.06363090	      0.88292859	     -0.00059828	     -0.21789032	      0.00049991	      0.00013660	     23.47660379
      1.52778908	     -0.05900547	     -0.00080652	     -0.20019187	     -0.06363006	      0.88292882	     -0.00060122	     -0.21788685	      0.00046791	      0.00012553	     23.25670951
      1.52913769	     -0.05902874	     -0.00080000	     -0.20021507	     -0.06362944	      0.88292898	     -0.00060350	     -0.21788498	      0.00044341	      0.00011475	     23.39328989
      1.53048630	     -0.05905970	     -0.00079490	     -0.20024596	     -0.06362886	      0.88292912	     -0.00060579	     -0.21788377	      0.00042011	      0.00010265	     23.17457169
      1.53183491	     -0.05908931	     -0.00078889	     -0.20027550	     -0.06362831	      0.88292925	     -0.00060806	     -0.21788325	      0.00039716	      0.00008872	     23.20026774
      1.53357058	     -0.05913501	     -0.00078234	     -0.20032111	     -0.06362765	      0.88292939	     -0.00061100	     -0.21788353	      0.00036917	      0.00006887	     22.89608493
      1.53492048	     -0.05916705	     -0.00077594	     -0.20035311	     -0.06362716	      0.88292947	     -0.00061327	     -0.21788451	      0.00034767	      0.00005156	     23.03508106
      1.53627038	     -0.05920622	     -0.00077084	     -0.20039223	     -0.06362671	      0.88292953	     -0.00061554	     -0.21788606	      0.00032747	      0.00003325	     22.78392502
      1.53762027	     -0.05924306	     -0.00076487	     -0.20042902	     -0.06362628	      0.88292956	     -0.00061781	     -0.21788821	      0.00030769	      0.00001350	     22.77799152
      1.53936695	     -0.05929761	     -0.00075825	     -0.20048351	     -0.06362576	      0.88292956	     -0.00062074	     -0.21789178	      0.00028374	     -0.00001336	     22.44053244
      1.54072669	     -0.05933679	     -0.00075219	     -0.20052267	     -0.06362539	      0.88292953	     -0.00062301	     -0.21789520	      0.00026541	     -0.00003562	     22.56031231
      1.54208643	     -0.05938343	     -0.00074743	     -0.20056927	     -0.06362504	      0.88292946	     -0.00062528	     -0.21789912	      0.00024848	     -0.00005831	     22.28464781
      1.54344617	     -0.05942796	     -0.00074201	     -0.20061377	     -0.06362471	      0.88292937	     -0.00062754	     -0.21790358	      0.00023196	     -0.00008186	     22.26489939
      1.54518394	     -0.05949133	     -0.00073588	     -0.20067710	     -0.06362433	      0.88292920	     -0.00063041	     -0.21790997	      0.00021258	     -0.00011231	     21.90111135
      1.54655749	     -0.05953759	     -0.00073024	     -0.20072335	     -0.06362405	      0.88292903	     -0.00063268	     -0.21791558	      0.00019758	     -0.00013699	     22.01086299
      1.54793104	     -0.05959107	     -0.00072567	     -0.20077681	     -0.06362378	      0.88292882	     -0.00063493	     -0.21792162	      0.00018409	     -0.00016149	     21.71947200
      1.54930459	     -0.05964232	     -0.00072062	     -0.20082805	     -0.06362354	      0.88292859	     -0.00063718	     -0.21792813	      0.00017107	     -0.00018621	     21.69872361
      1.55101246	     -0.05971149	     -0.00071501	     -0.20089721	     -0.06362326	      0.88292824	     -0.00063995	     -0.21793679	      0.00015669	     -0.00021639	     21.33653389
      1.55239824	     -0.05976305	     -0.00071002	     -0.20094878	     -0.06362305	      0.88292792	     -0.00064219	     -0.21794428	      0.00014543	     -0.00024076	     21.44197196
      1.55378402	     -0.05982066	     -0.00070561	     -0.20100639	     -0.06362286	      0.88292757	     -0.00064441	     -0.21795209	      0.00013575	     -0.00026427	     21.13931653
      1.55516980	     -0.05987579	     -0.00070097	     -0.20106153	     -0.06362267	      0.88292719	     -0.00064662	     -0.21796027	      0.00012656	     -0.00028739	     21.12329851
      1.55684579	     -0.05994759	     -0.00069571	     -0.20113336	     -0.06362247	      0.88292669	     -0.00064927	     -0.21797060	      0.00011732	     -0.00031406	     20.75746178
      1.55824310	     -0.06000372	     -0.00069139	     -0.20118950	     -0.06362231	      0.88292623	     -0.00065147	     -0.21797959	      0.00011006	     -0.00033568	     20.86040328
      1.55964042	     -0.06006525	     -0.00068729	     -0.20125107	     -0.06362216	      0.88292575	     -0.00065365	     -0.21798888	      0.00010454	     -0.00035607	     20.54945822
      1.56103773	     -0.06012413	     -0.00068348	     -0.20130997	     -0.06362202	      0.88292524	     -0.00065581	     -0.21799849	      0.00009959	     -0.00037577	     20.55078558
      1.56243504	     -0.06018569	     -0.00067976	     -0.20137158	     -0.06362188	      0.88292470	     -0.00065795	     -0.21800838	      0.00009617	     -0.00039419	     20.30544181
      1.56416143	     -0.06025900	     -0.00067587	     -0.20144493	     -0.06362172	      0.88292400	     -0.00066058	     -0.21802098	      0.00009287	     -0.00041581	     20.35760225
      1.56553059	     -0.06032011	     -0.00067257	     -0.20150609	     -0.06362159	      0.88292342	     -0.00066264	     -0.21803122	      0.00009223	     -0.00043104	     19.96557906
      1.56689976	     -0.06037820	     -0.00067011	     -0.20156422	     -0.06362147	      0.88292282	     -0.00066468	     -0.21804168	      0.00009193	     -0.00044544	     19.99488490
      1.56826892	     -0.06043832	     -0.00066734	     -0.20162440	     -0.06362134	      0.88292220	     -0.00066670	     -0.21805235	      0.00009312	     -0.00045831	     19.76582310
      1.57001712	     -0.06051359	     -0.00066482	     -0.20169973	     -0.06362118	      0.88292139	     -0.00066925	     -0.21806626	      0.00009569	     -0.00047317	     19.78071633
      1.57139632	     -0.06057522	     -0.00066219	     -0.20176144	     -0.06362104	      0.88292073	     -0.00067124	     -0.21807745	      0.00009963	     -0.00048296	     19.41617705
      1.57277552	     -0.06063452	     -0.00066074	     -0.20182081	     -0.06362090	      0.88292006	     -0.00067321	     -0.21808885	      0.00010402	     -0.00049186	     19.44460433
      1.57415473	     -0.06069500	     -0.00065868	     -0.20188138	     -0.06362075	      0.88291937	     -0.00067515	     -0.21810043	      0.00010996	     -0.00049929	     19.21847849
      1.57588738	     -0.06076906	     -0.00065731	     -0.20195552	     -0.06362056	      0.88291850	     -0.00067756	     -0.21811519	      0.00011846	     -0.00050724	     19.23981971
      1.57727058	     -0.06082905	     -0.00065515	     -0.20201563	     -0.06362039	      0.88291780	     -0.00067946	     -0.21812712	      0.00012716	     -0.00051177	     18.88579363
      1.57865379	     -0.06088666	     -0.00065439	     -0.20207333	     -0.06362020	      0.88291709	     -0.00068133	     -0.21813917	      0.00013626	     -0.00051554	     18.91383683
      1.58003700	     -0.06094455	     -0.00065276	     -0.20213135	     -0.06362001	      0.88291637	     -0.00068317	     -0.21815130	      0.00014688	     -0.00051801	     18.69410942
      1.58176631	     -0.06101495	     -0.00065203	     -0.20220189	     -0.06361974	      0.88291547	     -0.00068544	     -0.21816656	      0.00016113	     -0.00051998	     18.71110655
      1.58315516	     -0.06107137	     -0.00065013	     -0.20225846	     -0.06361951	      0.88291475	     -0.00068723	     -0.21817885	      0.00017443	     -0.00052002	     18.37106500
      1.58454400	     -0.06112576	     -0.00064982	     -0.20231297	     -0.06361926	      0.88291403	     -0.00068900	     -0.21819117	      0.00018812	     -0.00051959	     18.39821740
      1.58593284	     -0.06118012	     -0.00064863	     -0.20236750	     -0.06361899	      0.88291331	     -0.00069073	     -0.21820349	      0.00020332	     -0.00051818	     18.18504104
      1.58766001	     -0.06124594	     -0.00064867	     -0.20243350	     -0.06361862	      0.88291242	     -0.00069285	     -0.21821879	      0.00022318	     -0.00051578	     18.20665129
      1.58905502	     -0.06129894	     -0.00064739	     -0.20248668	     -0.06361829	      0.88291170	     -0.00069453	     -0.21823113	      0.00024108	     -0.00051266	     17.88074909
      1.59045002	     -0.06135037	     -0.00064793	     -0.20253826	     -0.06361794	      0.88291098	     -0.00069618	     -0.21824343	      0.00025938	     -0.00050942	     17.91396593
      1.59184502	     -0.06140153	     -0.00064747	     -0.20258961	     -0.06361757	      0.88291028	     -0.00069780	     -0.21825568	      0.00027917	     -0.00050553	     17.71121081
      1.59356749	     -0.06146235	     -0.00064839	     -0.20265063	     -0.06361707	      0.88290941	     -0.00069976	     -0.21827071	      0.00030452	     -0.00050060	     17.74223674
      1.59496988	     -0.06151067	     -0.00064769	     -0.20269917	     -0.06361662	      0.88290871	     -0.00070132	     -0.21828283	      0.00032699	     -0.00049575	     17.43091399
      1.59637228	     -0.06155667	     -0.00064885	     -0.20274535	     -0.06361615	      0.88290802	     -0.00070285	     -0.21829482	      0.00034977	     -0.00049102	     17.47089617
      1.59777467	     -0.06160045	     -0.00064908	     -0.20278935	     -0.06361564	      0.88290733	     -0.00070435	     -0.21830663	      0.00037398	     -0.00048584	     17.27775134
      1.59948964	     -0.06165138	     -0.00065116	     -0.20284051	     -0.06361497	      0.88290651	     -0.00070615	     -0.21832084	      0.00040428	     -0.00047955	     17.31387307
      1.60089878	     -0.06169084	     -0.00065140	     -0.20288019	     -0.06361439	      0.88290584	     -0.00070758	     -0.21833226	      0.00043083	     -0.00047370	     17.01839448
      1.60230792	     -0.06172644	     -0.00065352	     -0.20291599	     -0.06361376	      0.88290517	     -0.00070899	     -0.21834339	      0.00045754	     -0.00046808	     17.06931525
      1.60371706	     -0.06175925	     -0.00065451	     -0.20294902	     -0.06361310	      0.88290452	     -0.00071036	     -0.21835416	      0.00048553	     -0.00046206	     16.88768197
      1.60542817	     -0.06179430	     -0.00065753	     -0.20298431	     -0.06361224	      0.88290373	     -0.00071199	     -0.21836665	      0.00051994	     -0.00045483	     16.94231761
      1.60684198	     -0.06182018	     -0.00065870	     -0.20301043	     -0.06361148	      0.88290309	     -0.00071330	     -0.21837644	      0.00054980	     -0.00044812	     16.66596992
      1.60825580	     -0.06184271	     -0.00066204	     -0.20303315	     -0.06361068	      0.88290246	     -0.00071457	     -0.21838572	      0.00057954	     -0.00044151	     16.72252884
      1.60966961	     -0.06186337	     -0.00066427	     -0.20305403	     -0.06360984	      0.88290185	     -0.00071582	     -0.21839447	      0.00061024	     -0.00043433	     16.55473982
      1.61137937	     -0.06188527	     -0.00066886	     -0.20307615	     -0.06360877	      0.88290111	     -0.00071728	     -0.21840435	      0.00064736	     -0.00042549	     16.60870701
      1.61279924	     -0.06190111	     -0.00067147	     -0.20309221	     -0.06360782	      0.88290051	     -0.00071846	     -0.21841197	      0.00067926	     -0.00041725	     16.35476043
      1.61421910	     -0.06191456	     -0.00067645	     -0.20310582	     -0.06360684	      0.88289993	     -0.00071960	     -0.21841910	      0.00071074	     -0.00040898	     16.41441527
      1.61563897	     -0.06192703	     -0.00068035	     -0.20311848	     -0.06360580	      0.88289935	     -0.00072072	     -0.21842575	      0.00074294	     -0.00040005	     16.26305269
      1.61734356	     -0.06193931	     -0.00068708	     -0.20313093	     -0.06360451	      0.88289868	     -0.00072201	     -0.21843310	      0.00078127	     -0.00038914	     16.33111185
      1.61876089	     -0.06194762	     -0.00069102	     -0.20313943	     -0.06360338	      0.88289813	     -0.00072305	     -0.21843868	      0.00081398	     -0.00037913	     16.09908302
      1.62017822	     -0.06195335	     -0.00069674	     -0.20314530	     -0.06360220	      0.88289760	     -0.00072405	     -0.21844377	      0.00084608	     -0.00036913	     16.16004102
      1.62159555	     -0.06195764	     -0.00070104	     -0.20314976	     -0.06360098	      0.88289709	     -0.00072502	     -0.21844836	      0.00087871	     -0.00035857	     16.03332351
      1.62331250	     -0.06195988	     -0.00070776	     -0.20315218	     -0.06359943	      0.88289648	     -0.00072615	     -0.21845325	      0.00091771	     -0.00034565	     16.11029342
      1.62473030	     -0.06195971	     -0.00071138	     -0.20315219	     -0.06359811	      0.88289600	     -0.00072704	     -0.21845674	      0.00095057	     -0.00033411	     15.89822630
      1.62614810	     -0.06195696	     -0.00071680	     -0.20314959	     -0.06359674	      0.88289554	     -0.00072790	     -0.21845973	      0.00098266	     -0.00032264	     15.96555183
      1.62756591	     -0.06195268	     -0.00072091	     -0.20314548	     -0.06359532	      0.88289509	     -0.00072872	     -0.21846223	      0.00101511	     -0.00031066	     15.85779325
      1.62928858	     -0.06194455	     -0.00072731	     -0.20313752	     -0.06359354	      0.88289456	     -0.00072967	     -0.21846460	      0.00105382	     -0.00029611	     15.93908906
      1.63070613	     -0.06193574	     -0.00073073	     -0.20312889	     -0.06359202	      0.88289415	     -0.00073042	     -0.21846601	      0.00108613	     -0.00028343	     15.75558886
      1.63212369	     -0.06192403	     -0.00073582	     -0.20311732	     -0.06359046	      0.88289376	     -0.00073112	     -0.21846694	      0.00111754	     -0.00027091	     15.82873511
      1.63354125	     -0.06191046	     -0.00073943	     -0.20310391	     -0.06358886	      0.88289339	     -0.00073180	     -0.21846737	      0.00114914	     -0.00025797	     15.73386671
      1.63526596	     -0.06189054	     -0.00074516	     -0.20308415	     -0.06358684	      0.88289296	     -0.00073256	     -0.21846722	      0.00118662	     -0.00024231	     15.82435127
      1.63668033	     -0.06187158	     -0.00074793	     -0.20306537	     -0.06358514	      0.88289262	     -0.00073316	     -0.21846655	      0.00121763	     -0.00022883	     15.65439140
      1.63809470	     -0.06184948	     -0.00075236	     -0.20304339	     -0.06358340	      0.88289231	     -0.00073371	     -0.21846537	      0.00124759	     -0.00021558	     15.73452476
      1.63950908	     -0.06182532	     -0.00075534	     -0.20301939	     -0.06358161	      0.88289201	     -0.00073423	     -0.21846367	      0.00127755	     -0.00020198	     15.65305259
      1.64124001	     -0.06179237	     -0.00076040	     -0.20298659	     -0.06357937	      0.88289168	     -0.00073482	     -0.21846089	      0.00131306	     -0.00018551	     15.75473146
      1.64265056	     -0.06176332	     -0.00076271	     -0.20295770	     -0.06357750	      0.88289143	     -0.00073526	     -0.21845806	      0.00134205	     -0.00017152	     15.59568117
      1.64406111	     -0.06173179	     -0.00076678	     -0.20292627	     -0.06357558	      0.88289119	     -0.00073567	     -0.21845474	      0.00136985	     -0.00015781	     15.68315784
      1.64547166	     -0.06169875	     -0.00076952	     -0.20289336	     -0.06357363	      0.88289098	     -0.00073605	     -0.21845092	      0.00139747	     -0.00014383	     15.61221995
      1.64720957	     -0.06165510	     -0.00077435	     -0.20284982	     -0.06357117	      0.88289075	     -0.00073646	     -0.21844556	      0.00143014	     -0.00012689	     15.72542656
      1.64861441	     -0.06161767	     -0.00077650	     -0.20281251	     -0.06356915	      0.88289058	     -0.00073676	     -0.21844070	      0.00145645	     -0.00011274	     15.57950916
      1.65001926	     -0.06157773	     -0.00078042	     -0.20277265	     -0.06356708	      0.88289043	     -0.00073703	     -0.21843535	      0.00148144	     -0.00009895	     15.67582146
      1.65142410	     -0.06153644	     -0.00078309	     -0.20273145	     -0.06356498	      0.88289030	     -0.00073727	     -0.21842952	      0.00150612	     -0.00008497	     15.61883413
      1.65317216	     -0.06148254	     -0.00078790	     -0.20267761	     -0.06356233	      0.88289017	     -0.00073752	     -0.21842162	      0.00153528	     -0.00006799	     15.74295267
      1.65457087	     -0.06143794	     -0.00079004	     -0.20263310	     -0.06356016	      0.88289008	     -0.00073768	     -0.21841478	      0.00155833	     -0.00005407	     15.60999623
      1.65596958	     -0.06139138	     -0.00079399	     -0.20258656	     -0.06355797	      0.88289001	     -0.00073782	     -0.21840748	      0.00157997	     -0.00004065	     15.71292894
      1.65736829	     -0.06134368	     -0.00079673	     -0.20253892	     -0.06355574	      0.88288997	     -0.00073792	     -0.21839974	      0.00160116	     -0.00002722	     15.67092778
      1.65912618	     -0.06128146	     -0.00080167	     -0.20247671	     -0.06355291	      0.88288993	     -0.00073802	     -0.21838938	      0.00162610	     -0.00001096	     15.80782433
      1.66051699	     -0.06123093	     -0.00080391	     -0.20242621	     -0.06355063	      0.88288993	     -0.00073806	     -0.21838069	      0.00164542	      0.00000202	     15.69209416
      1.66190780	     -0.06117870	     -0.00080799	     -0.20237395	     -0.06354833	      0.88288994	     -0.00073807	     -0.21837158	      0.00166326	      0.00001435	     15.80418980
      1.66329860	     -0.06112563	     -0.00081092	     -0.20232088	     -0.06354600	      0.88288997	     -0.00073806	     -0.21836204	      0.00168054	      0.00002652	     15.77874303
      1.66507043	     -0.06105610	     -0.00081615	     -0.20225129	     -0.06354301	      0.88289003	     -0.00073800	     -0.21834928	      0.00170073	      0.00004114	     15.92970803
      1.66645277	     -0.06100091	     -0.00081863	     -0.20219608	     -0.06354065	      0.88289009	     -0.00073793	     -0.21833885	      0.00171597	      0.00005241	     15.83157647
      1.66783510	     -0.06094430	     -0.00082283	     -0.20213941	     -0.06353827	      0.88289017	     -0.00073784	     -0.21832802	      0.00172968	      0.00006284	     15.95376477
      1.66921743	     -0.06088735	     -0.00082594	     -0.20208239	     -0.06353586	      0.88289027	     -0.00073772	     -0.21831680	      0.00174277	      0.00007290	     15.94780635
      1.67100485	     -0.06081234	     -0.00083149	     -0.20200726	     -0.06353274	      0.88289041	     -0.00073753	     -0.21830174	      0.00175781	      0.00008476	     16.11923735
      1.67237813	     -0.06075412	     -0.00083421	     -0.20194896	     -0.06353031	      0.88289053	     -0.00073735	     -0.21828975	      0.00176879	      0.00009358	     16.04101903
      1.67375141	     -0.06069490	     -0.00083870	     -0.20188962	     -0.06352788	      0.88289066	     -0.00073716	     -0.21827741	      0.00177823	      0.00010147	     16.17456843
      1.67512469	     -0.06063574	     -0.00084220	     -0.20183034	     -0.06352543	      0.88289081	     -0.00073694	     -0.21826474	      0.00178700	      0.00010892	     16.18688225
      1.67692969	     -0.06055707	     -0.00084866	     -0.20175146	     -0.06352220	      0.88289101	     -0.00073662	     -0.21824765	      0.00179656	      0.00011751	     16.37569509
      1.67829302	     -0.06049893	     -0.00085214	     -0.20169318	     -0.06351974	      0.88289118	     -0.00073636	     -0.21823448	      0.00180315	      0.00012364	     16.30957815
      1.67965636	     -0.06044090	     -0.00085737	     -0.20163497	     -0.06351728	      0.88289135	     -0.00073607	     -0.21822113	      0.00180823	      0.00012881	     16.45455612
      1.68129659	     -0.06037249	     -0.00086222	     -0.20156635	     -0.06351431	      0.88289156	     -0.00073571	     -0.21820486	      0.00181350	      0.00013436	     16.46411920
      1.68274772	     -0.06031246	     -0.00086814	     -0.20150609	     -0.06351168	      0.88289176	     -0.00073536	     -0.21819031	      0.00181657	      0.00013819	     16.66270231
      1.68419885	     -0.06025386	     -0.00087210	     -0.20144729	     -0.06350904	      0.88289197	     -0.00073499	     -0.21817566	      0.00181915	      0.00014160	     16.63572053
      1.68564998	     -0.06019564	     -0.00087795	     -0.20138882	     -0.06350640	      0.88289217	     -0.00073461	     -0.21816092	      0.00182017	      0.00014393	     16.83597951
      1.68710112	     -0.06013873	     -0.00088201	     -0.20133168	     -0.06350376	      0.88289238	     -0.00073420	     -0.21814614	      0.00182073	      0.00014579	     16.82882851
      1.68855225	     -0.06008273	     -0.00088807	     -0.20127542	     -0.06350111	      0.88289260	     -0.00073378	     -0.21813137	      0.00181983	      0.00014666	     17.02792634
      1.69000338	     -0.06002923	     -0.00089231	     -0.20122167	     -0.06349847	      0.88289281	     -0.00073333	     -0.21811667	      0.00181848	      0.00014703	     17.02938340
      1.69145451	     -0.05997658	     -0.00089799	     -0.20116874	     -0.06349584	      0.88289302	     -0.00073287	     -0.21810206	      0.00181579	      0.00014639	     17.23848103
      1.69290565	     -0.05992580	     -0.00090180	     -0.20111772	     -0.06349320	      0.88289323	     -0.00073239	     -0.21808757	      0.00181275	      0.00014524	     17.24789913
      1.69435678	     -0.05987571	     -0.00090724	     -0.20106735	     -0.06349058	      0.88289344	     -0.00073190	     -0.21807321	      0.00180848	      0.00014301	     17.47144195
      1.69580791	     -0.05982731	     -0.00091084	     -0.20101869	     -0.06348796	      0.88289365	     -0.00073139	     -0.21805897	      0.00180397	      0.00014026	     17.49030504
      1.69725904	     -0.05977955	     -0.00091609	     -0.20097064	     -0.06348534	      0.88289385	     -0.00073086	     -0.21804486	      0.00179833	      0.00013648	     17.72614907
      1.69871017	     -0.05973361	     -0.00091952	     -0.20092444	     -0.06348274	      0.88289404	     -0.00073033	     -0.21803089	      0.00179250	      0.00013225	     17.75032563
      1.70016131	     -0.05968838	     -0.00092457	     -0.20087891	     -0.06348014	      0.88289423	     -0.00072977	     -0.21801707	      0.00178557	      0.00012715	     17.99855210
      1.70161244	     -0.05964493	     -0.00092764	     -0.20083521	     -0.06347755	      0.88289441	     -0.00072921	     -0.21800340	      0.00177848	      0.00012179	     18.02443865
      1.70306357	     -0.05960205	     -0.00093246	     -0.20079203	     -0.06347498	      0.88289459	     -0.00072863	     -0.21798988	      0.00177031	      0.00011567	     18.28559880
      1.70451470	     -0.05956102	     -0.00093528	     -0.20075075	     -0.06347242	      0.88289475	     -0.00072804	     -0.21797653	      0.00176204	      0.00010937	     18.31757947
      1.70596584	     -0.05952062	     -0.00094000	     -0.20071004	     -0.06346987	      0.88289490	     -0.00072744	     -0.21796333	      0.00175272	      0.00010240	     18.59445940
      1.70741697	     -0.05948216	     -0.00094259	     -0.20067132	     -0.06346733	      0.88289505	     -0.00072683	     -0.21795031	      0.00174335	      0.00009535	     18.62837272
      1.70886810	     -0.05944421	     -0.00094722	     -0.20063307	     -0.06346481	      0.88289518	     -0.00072621	     -0.21793746	      0.00173295	      0.00008776	     18.92034760
      1.71031923	     -0.05940817	     -0.00094951	     -0.20059678	     -0.06346230	      0.88289530	     -0.00072558	     -0.21792478	      0.00172256	      0.00008026	     18.95098348
      1.71177037	     -0.05937257	     -0.00095403	     -0.20056088	     -0.06345981	      0.88289541	     -0.00072494	     -0.21791228	      0.00171117	      0.00007238	     19.25868574
      1.71322150	     -0.05933899	     -0.00095602	     -0.20052704	     -0.06345733	      0.88289551	     -0.00072430	     -0.21789995	      0.00169986	      0.00006475	     19.28456248
      1.71467263	     -0.05930586	     -0.00096041	     -0.20049361	     -0.06345487	      0.88289560	     -0.00072365	     -0.21788781	      0.00168759	      0.00005687	     19.60997288
      1.71612376	     -0.05927476	     -0.00096200	     -0.20046227	     -0.06345243	      0.88289568	     -0.00072299	     -0.21787584	      0.00167547	      0.00004939	     19.62628838
      1.71757490	     -0.05924392	     -0.00096637	     -0.20043113	     -0.06345001	      0.88289574	     -0.00072232	     -0.21786405	      0.00166240	      0.00004177	     19.97114199
      1.71902603	     -0.05921512	     -0.00096755	     -0.20040209	     -0.06344761	      0.88289580	     -0.00072165	     -0.21785244	      0.00164959	      0.00003470	     19.97250698
      1.72047716	     -0.05918635	     -0.00097189	     -0.20037302	     -0.06344523	      0.88289584	     -0.00072098	     -0.21784102	      0.00163585	      0.00002761	     20.33930187
      1.72176812	     -0.05916265	     -0.00097288	     -0.20034911	     -0.06344312	      0.88289588	     -0.00072038	     -0.21783102	      0.00162389	      0.00002187	     20.34456833
      1.72305908	     -0.05913932	     -0.00097579	     -0.20032553	     -0.06344103	      0.88289590	     -0.00071978	     -0.21782117	      0.00161136	      0.00001625	     20.57150483
      1.72464459	     -0.05911215	     -0.00097786	     -0.20029809	     -0.06343849	      0.88289592	     -0.00071903	     -0.21780928	      0.00159596	      0.00000994	     20.69697556
      1.72623010	     -0.05908562	     -0.00098161	     -0.20027126	     -0.06343597	      0.88289593	     -0.00071829	     -0.21779762	      0.00157996	      0.00000403	     21.02696609
      1.72753664	     -0.05906510	     -0.00098250	     -0.20025053	     -0.06343392	      0.88289593	     -0.00071767	     -0.21778818	      0.00156699	     -0.00000014	     21.03803650
      1.72884319	     -0.05904479	     -0.00098513	     -0.20022999	     -0.06343188	      0.88289593	     -0.00071706	     -0.21777888	      0.00155352	     -0.00000402	     21.26248914
      1.73043940	     -0.05902133	     -0.00098681	     -0.20020627	     -0.06342941	      0.88289592	     -0.00071630	     -0.21776771	      0.00153715	     -0.00000793	     21.36589777
      1.73203562	     -0.05899831	     -0.00099040	     -0.20018295	     -0.06342697	      0.88289591	     -0.00071555	     -0.21775676	      0.00152022	     -0.00001124	     21.71013876
      1.73328994	     -0.05898144	     -0.00099087	     -0.20016590	     -0.06342507	      0.88289589	     -0.00071497	     -0.21774829	      0.00150721	     -0.00001306	     21.68304979
      1.73454426	     -0.05896459	     -0.00099302	     -0.20014884	     -0.06342319	      0.88289587	     -0.00071438	     -0.21773995	      0.00149377	     -0.00001455	     21.87513236
      1.73620704	     -0.05894335	     -0.00099456	     -0.20012734	     -0.06342072	      0.88289585	     -0.00071361	     -0.21772906	      0.00147600	     -0.00001569	     21.98155203
      1.73786982	     -0.05892245	     -0.00099787	     -0.20010615	     -0.06341828	      0.88289582	     -0.00071284	     -0.21771837	      0.00145772	     -0.00001620	     22.32389015
      1.73907710	     -0.05890840	     -0.00099799	     -0.20009195	     -0.06341653	      0.88289580	     -0.00071228	     -0.21771072	      0.00144475	     -0.00001583	     22.26505932
      1.74028439	     -0.05889438	     -0.00099976	     -0.20007773	     -0.06341479	      0.88289578	     -0.00071173	     -0.21770317	      0.00143139	     -0.00001519	     22.42339227
      1.74203340	     -0.05887506	     -0.00100121	     -0.20005816	     -0.06341231	      0.88289576	     -0.00071094	     -0.21769239	      0.00141205	     -0.00001339	     22.52395291
      1.74351453	     -0.05885903	     -0.00100347	     -0.20004189	     -0.06341023	      0.88289574	     -0.00071027	     -0.21768340	      0.00139531	     -0.00001125	     22.73771211
      1.74499565	     -0.05884414	     -0.00100395	     -0.20002680	     -0.06340817	      0.88289573	     -0.00070961	     -0.21767453	      0.00137870	     -0.00000835	     22.73283047
      1.74647678	     -0.05882950	     -0.00100669	     -0.20001192	     -0.06340615	      0.88289572	     -0.00070896	     -0.21766581	      0.00136159	     -0.00000500	     22.99056207
      1.74795790	     -0.05881682	     -0.00100669	     -0.19999905	     -0.06340414	      0.88289571	     -0.00070832	     -0.21765723	      0.00134476	     -0.00000080	     22.89486643
      1.74923414	     -0.05880608	     -0.00100924	     -0.19998810	     -0.06340243	      0.88289571	     -0.00070777	     -0.21764998	      0.00132965	      0.00000306	     23.12039193
      1.75051038	     -0.05879688	     -0.00100983	     -0.19997873	     -0.06340075	      0.88289572	     -0.00070723	     -0.21764285	      0.00131475	      0.00000743	     23.11161403
      1.75210260	     -0.05878639	     -0.00101180	     -0.19996800	     -0.06339867	      0.88289574	     -0.00070656	     -0.21763417	      0.00129576	      0.00001319	     23.26485131
      1.75369483	     -0.05877805	     -0.00101183	     -0.19995947	     -0.06339662	      0.88289576	     -0.00070590	     -0.21762574	      0.00127688	      0.00001947	     23.18808691
      1.75497324	     -0.05877187	     -0.00101386	     -0.19995309	     -0.06339500	      0.88289579	     -0.00070538	     -0.21761916	      0.00126127	      0.00002454	     23.37511061
      1.75625165	     -0.05876769	     -0.00101423	     -0.19994875	     -0.06339340	      0.88289582	     -0.00070487	     -0.21761276	      0.00124583	      0.00002983	     23.33905691
      1.75786940	     -0.05876512	     -0.00101607	     -0.19994595	     -0.06339140	      0.88289588	     -0.00070424	     -0.21760499	      0.00122590	      0.00003648	     23.45177348
      1.75948716	     -0.05876752	     -0.00101593	     -0.19994816	     -0.06338943	      0.88289594	     -0.00070362	     -0.21759767	      0.00120614	      0.00004309	     23.31273578
      1.76071254	     -0.05877177	     -0.00101809	     -0.19995222	     -0.06338796	      0.88289600	     -0.00070316	     -0.21759249	      0.00119078	      0.00004768	     23.47438030
      1.76193792	     -0.05877959	     -0.00101846	     -0.19995989	     -0.06338651	      0.88289606	     -0.00070270	     -0.21758767	      0.00117569	      0.00005201	     23.41511761
      1.76363457	     -0.05879582	     -0.00101991	     -0.19997589	     -0.06338453	      0.88289615	     -0.00070209	     -0.21758171	      0.00115471	      0.00005701	     23.47031789
      1.76533121	     -0.05881863	     -0.00101924	     -0.19999854	     -0.06338259	      0.88289625	     -0.00070149	     -0.21757666	      0.00113428	      0.00006071	     23.27571412
      1.76650394	     -0.05883684	     -0.00102086	     -0.20001658	     -0.06338127	      0.88289632	     -0.00070109	     -0.21757376	      0.00112003	      0.00006212	     23.42065949
      1.76767666	     -0.05885776	     -0.00102059	     -0.20003739	     -0.06337996	      0.88289640	     -0.00070069	     -0.21757134	      0.00110627	      0.00006270	     23.34883288
      1.76948816	     -0.05889421	     -0.00102067	     -0.20007367	     -0.06337798	      0.88289651	     -0.00070010	     -0.21756857	      0.00108545	      0.00006146	     23.35701021
      1.77098328	     -0.05892814	     -0.00101959	     -0.20010748	     -0.06337637	      0.88289660	     -0.00069962	     -0.21756719	      0.00106906	      0.00005849	     23.21068188
      1.77247839	     -0.05896450	     -0.00101990	     -0.20014371	     -0.06337478	      0.88289668	     -0.00069916	     -0.21756661	      0.00105306	      0.00005349	     23.30066669
      1.77397351	     -0.05900496	     -0.00101778	     -0.20018410	     -0.06337322	      0.88289676	     -0.00069872	     -0.21756683	      0.00103807	      0.00004668	     23.03617534
      1.77529834	     -0.05904267	     -0.00101801	     -0.20022171	     -0.06337185	      0.88289682	     -0.00069834	     -0.21756771	      0.00102502	      0.00003882	     23.14775579
      1.77662317	     -0.05908288	     -0.00101612	     -0.20026187	     -0.06337050	      0.88289686	     -0.00069797	     -0.21756921	      0.00101290	      0.00002953	     22.95240155
      1.77794800	     -0.05912448	     -0.00101525	     -0.20030341	     -0.06336917	      0.88289689	     -0.00069761	     -0.21757132	      0.00100124	      0.00001862	     22.94058935
      1.77969068	     -0.05918226	     -0.00101269	     -0.20036116	     -0.06336744	      0.88289691	     -0.00069716	     -0.21757499	      0.00098715	      0.00000216	     22.70373113
      1.78104562	     -0.05922866	     -0.00101223	     -0.20040751	     -0.06336611	      0.88289691	     -0.00069683	     -0.21757851	      0.00097677	     -0.00001233	     22.76185911
      1.78240055	     -0.05927715	     -0.00101002	     -0.20045600	     -0.06336479	      0.88289688	     -0.00069652	     -0.21758260	      0.00096740	     -0.00002795	     22.53474538
      1.78375549	     -0.05932666	     -0.00100894	     -0.20050549	     -0.06336348	      0.88289683	     -0.00069622	     -0.21758723	      0.00095856	     -0.00004478	     22.50020382
      1.78547680	     -0.05939232	     -0.00100607	     -0.20057117	     -0.06336184	      0.88289673	     -0.00069585	     -0.21759385	      0.00094866	     -0.00006746	     22.20988163
      1.78681130	     -0.05944408	     -0.00100544	     -0.20062292	     -0.06336058	      0.88289663	     -0.00069559	     -0.21759954	      0.00094154	     -0.00008612	     22.25346787
      1.78814579	     -0.05949735	     -0.00100308	     -0.20067624	     -0.06335933	      0.88289650	     -0.00069534	     -0.21760568	      0.00093549	     -0.00010529	     22.01522156
      1.78948029	     -0.05955117	     -0.00100165	     -0.20073007	     -0.06335809	      0.88289635	     -0.00069511	     -0.21761225	      0.00092998	     -0.00012508	     21.95087931
      1.79127995	     -0.05962603	     -0.00099836	     -0.20080502	     -0.06335642	      0.88289610	     -0.00069483	     -0.21762175	      0.00092403	     -0.00015220	     21.63871822
      1.79260759	     -0.05968199	     -0.00099736	     -0.20086101	     -0.06335519	      0.88289588	     -0.00069463	     -0.21762922	      0.00092018	     -0.00017265	     21.66575095
      1.79393522	     -0.05973963	     -0.00099476	     -0.20091873	     -0.06335397	      0.88289564	     -0.00069446	     -0.21763706	      0.00091745	     -0.00019299	     21.42120416
      1.79556539	     -0.05981138	     -0.00099277	     -0.20099056	     -0.06335248	      0.88289531	     -0.00069426	     -0.21764719	      0.00091482	     -0.00021814	     21.37086841
      1.79702495	     -0.05987749	     -0.00098936	     -0.20105679	     -0.06335115	      0.88289497	     -0.00069411	     -0.21765671	      0.00091389	     -0.00024023	     21.03437561
      1.79848451	     -0.05994338	     -0.00098775	     -0.20112277	     -0.06334981	      0.88289460	     -0.00069397	     -0.21766665	      0.00091337	     -0.00026224	     21.07171603
      1.79994407	     -0.06001095	     -0.00098391	     -0.20119050	     -0.06334848	      0.88289421	     -0.00069386	     -0.21767696	      0.00091437	     -0.00028344	     20.71103510
      1.80140363	     -0.06007792	     -0.00098206	     -0.20125759	     -0.06334714	      0.88289378	     -0.00069376	     -0.21768765	      0.00091571	     -0.00030426	     20.76626112
      1.80286318	     -0.06014647	     -0.00097761	     -0.20132632	     -0.06334580	      0.88289332	     -0.00069368	     -0.21769868	      0.00091862	     -0.00032392	     20.37930737
      1.80432274	     -0.06021324	     -0.00097539	     -0.20139323	     -0.06334446	      0.88289283	     -0.00069363	     -0.21771002	      0.00092177	     -0.00034293	     20.45959778
      1.80578230	     -0.06028140	     -0.00097030	     -0.20146162	     -0.06334311	      0.88289232	     -0.00069359	     -0.21772164	      0.00092652	     -0.00036049	     20.05277697
      1.80724186	     -0.06034792	     -0.00096777	     -0.20152831	     -0.06334176	      0.88289178	     -0.00069357	     -0.21773352	      0.00093144	     -0.00037719	     20.15148466
      1.80870142	     -0.06041628	     -0.00096213	     -0.20159693	     -0.06334039	      0.88289122	     -0.00069357	     -0.21774566	      0.00093803	     -0.00039227	     19.72641911
      1.81016097	     -0.06048282	     -0.00095916	     -0.20166367	     -0.06333902	      0.88289064	     -0.00069359	     -0.21775804	      0.00094477	     -0.00040643	     19.84080908
      1.81162053	     -0.06055097	     -0.00095287	     -0.20173210	     -0.06333763	      0.88289003	     -0.00069363	     -0.21777064	      0.00095326	     -0.00041886	     19.40738523
      1.81308009	     -0.06061657	     -0.00094956	     -0.20179793	     -0.06333624	      0.88288941	     -0.00069369	     -0.21778345	      0.00096190	     -0.00043025	     19.53977088
      1.81439052	     -0.06067636	     -0.00094379	     -0.20185799	     -0.06333497	      0.88288884	     -0.00069375	     -0.21779509	      0.00097111	     -0.00043892	     19.18286108
      1.81570095	     -0.06073423	     -0.00093969	     -0.20191611	     -0.06333369	      0.88288826	     -0.00069384	     -0.21780686	      0.00098058	     -0.00044661	     19.15552968
      1.81730529	     -0.06080431	     -0.00093317	     -0.20198653	     -0.06333211	      0.88288754	     -0.00069396	     -0.21782140	      0.00099350	     -0.00045414	     18.89064643
      1.81890963	     -0.06087185	     -0.00092795	     -0.20205440	     -0.06333050	      0.88288681	     -0.00069411	     -0.21783602	      0.00100693	     -0.00046004	     18.92965240
      1.82025932	     -0.06092899	     -0.00092156	     -0.20211187	     -0.06332914	      0.88288618	     -0.00069425	     -0.21784838	      0.00101960	     -0.00046311	     18.57587921
      1.82160901	     -0.06098463	     -0.00091673	     -0.20216780	     -0.06332775	      0.88288556	     -0.00069440	     -0.21786078	      0.00103240	     -0.00046519	     18.56309168
      1.82295871	     -0.06104029	     -0.00091085	     -0.20222379	     -0.06332635	      0.88288493	     -0.00069458	     -0.21787322	      0.00104621	     -0.00046581	     18.35674383
      1.82477718	     -0.06111356	     -0.00090395	     -0.20229749	     -0.06332443	      0.88288408	     -0.00069483	     -0.21789005	      0.00106547	     -0.00046497	     18.32031886
      1.82616418	     -0.06116874	     -0.00089733	     -0.20235304	     -0.06332294	      0.88288344	     -0.00069505	     -0.21790290	      0.00108153	     -0.00046250	     17.99257743
      1.82755119	     -0.06122140	     -0.00089207	     -0.20240604	     -0.06332143	      0.88288280	     -0.00069528	     -0.21791573	      0.00109771	     -0.00045915	     17.99557218
      1.82893819	     -0.06127411	     -0.00088565	     -0.20245913	     -0.06331989	      0.88288217	     -0.00069553	     -0.21792852	      0.00111497	     -0.00045445	     17.77675656
      1.83070127	     -0.06133901	     -0.00087859	     -0.20252450	     -0.06331791	      0.88288137	     -0.00069587	     -0.21794471	      0.00113738	     -0.00044725	     17.77972840
      1.83208532	     -0.06138981	     -0.00087164	     -0.20257570	     -0.06331632	      0.88288076	     -0.00069615	     -0.21795735	      0.00115637	     -0.00044007	     17.44816816
      1.83346937	     -0.06143810	     -0.00086607	     -0.20262437	     -0.06331471	      0.88288015	     -0.00069646	     -0.21796991	      0.00117541	     -0.00043229	     17.46333190
      1.83485342	     -0.06148593	     -0.00085948	     -0.20267260	     -0.06331307	      0.88287956	     -0.00069678	     -0.21798236	      0.00119549	     -0.00042347	     17.26147040
      1.83663164	     -0.06154453	     -0.00085220	     -0.20273172	     -0.06331092	      0.88287882	     -0.00069721	     -0.21799817	      0.00122177	     -0.00041131	     17.27165339
      1.83802282	     -0.06158959	     -0.00084511	     -0.20277721	     -0.06330920	      0.88287825	     -0.00069756	     -0.21801036	      0.00124370	     -0.00040057	     16.95476370
      1.83941401	     -0.06163169	     -0.00083944	     -0.20281973	     -0.06330746	      0.88287770	     -0.00069794	     -0.21802238	      0.00126564	     -0.00038960	     16.97883933
      1.84080519	     -0.06167299	     -0.00083278	     -0.20286147	     -0.06330568	      0.88287717	     -0.00069832	     -0.21803418	      0.00128861	     -0.00037794	     16.78867711
      1.84258230	     -0.06172175	     -0.00082537	     -0.20291077	     -0.06330336	      0.88287651	     -0.00069884	     -0.21804892	      0.00131838	     -0.00036283	     16.81598578
      1.84398029	     -0.06175842	     -0.00081818	     -0.20294792	     -0.06330150	      0.88287601	     -0.00069927	     -0.21806019	      0.00134315	     -0.00035018	     16.51601693
      1.84537827	     -0.06179111	     -0.00081243	     -0.20298104	     -0.06329961	      0.88287553	     -0.00069971	     -0.21807114	      0.00136788	     -0.00033769	     16.55564349
      1.84677626	     -0.06182214	     -0.00080580	     -0.20301255	     -0.06329768	      0.88287507	     -0.00070016	     -0.21808171	      0.00139358	     -0.00032484	     16.38301787
      1.84854718	     -0.06185675	     -0.00079873	     -0.20304773	     -0.06329518	      0.88287451	     -0.00070076	     -0.21809451	      0.00142640	     -0.00030867	     16.42584531
      1.84994818	     -0.06188164	     -0.00079189	     -0.20307310	     -0.06329316	      0.88287409	     -0.00070125	     -0.21810413	      0.00145356	     -0.00029529	     16.14924531
      1.85134918	     -0.06190183	     -0.00078656	     -0.20309374	     -0.06329111	      0.88287368	     -0.00070175	     -0.21811324	      0.00148053	     -0.00028212	     16.19816592
      1.85275017	     -0.06191992	     -0.00078054	     -0.20311230	     -0.06328902	      0.88287330	     -0.00070227	     -0.21812180	      0.00150832	     -0.00026850	     16.04240288
      1.85452496	     -0.06193736	     -0.00077460	     -0.20313031	     -0.06328631	      0.88287283	     -0.00070294	     -0.21813181	      0.00154348	     -0.00025116	     16.09662125
      1.85593185	     -0.06194960	     -0.00076902	     -0.20314302	     -0.06328412	      0.88287249	     -0.00070349	     -0.21813910	      0.00157226	     -0.00023659	     15.83893984
      1.85733874	     -0.06195838	     -0.00076515	     -0.20315223	     -0.06328188	      0.88287217	     -0.00070406	     -0.21814585	      0.00160056	     -0.00022211	     15.89138295
      1.85874564	     -0.06196595	     -0.00076048	     -0.20316025	     -0.06327961	      0.88287187	     -0.00070463	     -0.21815202	      0.00162943	     -0.00020716	     15.75102114
      1.86051214	     -0.06197098	     -0.00075597	     -0.20316581	     -0.06327670	      0.88287152	     -0.00070538	     -0.21815896	      0.00166529	     -0.00018843	     15.81398491
      1.86192044	     -0.06197308	     -0.00075109	     -0.20316836	     -0.06327434	      0.88287126	     -0.00070598	     -0.21816381	      0.00169461	     -0.00017286	     15.58603303
      1.86332873	     -0.06197083	     -0.00074760	     -0.20316654	     -0.06327193	      0.88287103	     -0.00070660	     -0.21816804	      0.00172331	     -0.00015755	     15.64483050
      1.86473703	     -0.06196683	     -0.00074301	     -0.20316299	     -0.06326948	      0.88287082	     -0.00070722	     -0.21817161	      0.00175245	     -0.00014194	     15.52332795
      1.86650330	     -0.06195681	     -0.00073843	     -0.20315350	     -0.06326635	      0.88287059	     -0.00070803	     -0.21817516	      0.00178842	     -0.00012262	     15.59578724
      1.86791276	     -0.06194663	     -0.00073343	     -0.20314378	     -0.06326381	      0.88287042	     -0.00070867	     -0.21817723	      0.00181770	     -0.00010671	     15.39357725
      1.86932221	     -0.06193203	     -0.00072991	     -0.20312960	     -0.06326123	      0.88287028	     -0.00070933	     -0.21817860	      0.00184621	     -0.00009117	     15.45974600
      1.87073166	     -0.06191552	     -0.00072545	     -0.20311352	     -0.06325861	      0.88287017	     -0.00071000	     -0.21817927	      0.00187502	     -0.00007544	     15.36063289
      1.87249725	     -0.06188925	     -0.00072126	     -0.20308777	     -0.06325527	      0.88287005	     -0.00071084	     -0.21817912	      0.00191037	     -0.00005608	     15.44836360
      1.87390562	     -0.06186626	     -0.00071674	     -0.20306521	     -0.06325256	      0.88286998	     -0.00071152	     -0.21817821	      0.00193896	     -0.00004018	     15.26803005
      1.87531399	     -0.06183915	     -0.00071372	     -0.20303849	     -0.06324981	      0.88286994	     -0.00071221	     -0.21817663	      0.00196659	     -0.00002466	     15.34355512
      1.87672236	     -0.06181024	     -0.00070973	     -0.20300999	     -0.06324702	      0.88286991	     -0.00071290	     -0.21817436	      0.00199430	     -0.00000895	     15.26217562
      1.87849054	     -0.06176910	     -0.00070599	     -0.20296933	     -0.06324346	      0.88286992	     -0.00071378	     -0.21817054	      0.00202801	      0.00001044	     15.36361007
      1.87989573	     -0.06173455	     -0.00070176	     -0.20293519	     -0.06324059	      0.88286994	     -0.00071448	     -0.21816675	      0.00205492	      0.00002629	     15.20163546
      1.88130092	     -0.06169621	     -0.00069918	     -0.20289720	     -0.06323769	      0.88286999	     -0.00071519	     -0.21816229	      0.00208067	      0.00004183	     15.28518193
      1.88270611	     -0.06165649	     -0.00069557	     -0.20285786	     -0.06323474	      0.88287006	     -0.00071589	     -0.21815719	      0.00210629	      0.00005757	     15.21756036
      1.88447926	     -0.06160173	     -0.00069212	     -0.20280353	     -0.06323098	      0.88287018	     -0.00071678	     -0.21814984	      0.00213726	      0.00007711	     15.33302314
      1.88587985	     -0.06155667	     -0.00068793	     -0.20275884	     -0.06322797	      0.88287030	     -0.00071749	     -0.21814333	      0.00216159	      0.00009296	     15.19114380
      1.88728044	     -0.06150805	     -0.00068526	     -0.20271055	     -0.06322493	      0.88287044	     -0.00071820	     -0.21813622	      0.00218459	      0.00010845	     15.28858202
      1.88868103	     -0.06145850	     -0.00068170	     -0.20266133	     -0.06322185	      0.88287060	     -0.00071890	     -0.21812853	      0.00220721	      0.00012408	     15.24107892
      1.89046128	     -0.06139177	     -0.00067837	     -0.20259497	     -0.06321790	      0.88287084	     -0.00071980	     -0.21811793	      0.00223433	      0.00014349	     15.37264855
      1.89185433	     -0.06133838	     -0.00067430	     -0.20254191	     -0.06321477	      0.88287105	     -0.00072050	     -0.21810901	      0.00225524	      0.00015888	     15.25109054
      1.89324737	     -0.06128222	     -0.00067177	     -0.20248602	     -0.06321161	      0.88287128	     -0.00072120	     -0.21809957	      0.00227477	      0.00017372	     15.35745769
      1.89464042	     -0.06122539	     -0.00066832	     -0.20242948	     -0.06320843	      0.88287153	     -0.00072189	     -0.21808960	      0.00229389	      0.00018846	     15.33004115
      1.89643470	     -0.06114901	     -0.00066517	     -0.20235342	     -0.06320430	      0.88287189	     -0.00072278	     -0.21807602	      0.00231691	      0.00020667	     15.48008000
      1.89781880	     -0.06108906	     -0.00066137	     -0.20229374	     -0.06320108	      0.88287219	     -0.00072346	     -0.21806498	      0.00233434	      0.00022065	     15.38098428
      1.89920290	     -0.06102628	     -0.00065908	     -0.20223119	     -0.06319783	      0.88287250	     -0.00072414	     -0.21805346	      0.00235039	      0.00023387	     15.50312829
      1.90058699	     -0.06096274	     -0.00065588	     -0.20216788	     -0.06319457	      0.88287283	     -0.00072481	     -0.21804144	      0.00236593	      0.00024678	     15.49951606
      1.90239824	     -0.06087664	     -0.00065297	     -0.20208204	     -0.06319027	      0.88287329	     -0.00072568	     -0.21802500	      0.00238449	      0.00026266	     15.66971374
      1.90377174	     -0.06081067	     -0.00064941	     -0.20201628	     -0.06318698	      0.88287366	     -0.00072633	     -0.21801199	      0.00239805	      0.00027446	     15.59275886
      1.90514523	     -0.06074238	     -0.00064734	     -0.20194816	     -0.06318368	      0.88287405	     -0.00072697	     -0.21799855	      0.00241016	      0.00028541	     15.72555867
      1.90679392	     -0.06065988	     -0.00064356	     -0.20186587	     -0.06317970	      0.88287453	     -0.00072773	     -0.21798183	      0.00242390	      0.00029803	     15.72283675
      1.90825480	     -0.06058439	     -0.00064176	     -0.20179053	     -0.06317615	      0.88287497	     -0.00072840	     -0.21796650	      0.00243444	      0.00030822	     15.90905735
      1.90971568	     -0.06050870	     -0.00063826	     -0.20171500	     -0.06317258	      0.88287543	     -0.00072906	     -0.21795071	      0.00244447	      0.00031806	     15.87858769
      1.91117656	     -0.06043037	     -0.00063651	     -0.20163678	     -0.06316901	      0.88287590	     -0.00072970	     -0.21793445	      0.00245283	      0.00032689	     16.06891045
      1.91263744	     -0.06035155	     -0.00063330	     -0.20155808	     -0.06316542	      0.88287638	     -0.00073034	     -0.21791775	      0.00246057	      0.00033531	     16.06258318
      1.91409832	     -0.06027138	     -0.00063190	     -0.20147799	     -0.06316182	      0.88287688	     -0.00073096	     -0.21790063	      0.00246664	      0.00034276	     16.25084034
      1.91555920	     -0.06019211	     -0.00062903	     -0.20139881	     -0.06315821	      0.88287739	     -0.00073157	     -0.21788313	      0.00247206	      0.00034976	     16.25816083
      1.91702008	     -0.06011192	     -0.00062799	     -0.20131866	     -0.06315460	      0.88287790	     -0.00073216	     -0.21786531	      0.00247584	      0.00035576	     16.45729199
      1.91848096	     -0.06003324	     -0.00062547	     -0.20124003	     -0.06315098	      0.88287842	     -0.00073274	     -0.21784718	      0.00247898	      0.00036129	     16.47581677
      1.91994183	     -0.05995424	     -0.00062477	     -0.20116103	     -0.06314735	      0.88287896	     -0.00073331	     -0.21782881	      0.00248051	      0.00036586	     16.68593314
      1.92140271	     -0.05987684	     -0.00062254	     -0.20108365	     -0.06314373	      0.88287949	     -0.00073386	     -0.21781022	      0.00248144	      0.00037000	     16.71613502
      1.92286359	     -0.05979921	     -0.00062209	     -0.20100599	     -0.06314010	      0.88288004	     -0.00073440	     -0.21779145	      0.00248081	      0.00037315	     16.94316826
      1.92432447	     -0.05972336	     -0.00061990	     -0.20093013	     -0.06313648	      0.88288058	     -0.00073492	     -0.21777253	      0.00247958	      0.00037584	     16.98306226
      1.92578535	     -0.05964668	     -0.00061978	     -0.20085338	     -0.06313286	      0.88288113	     -0.00073542	     -0.21775352	      0.00247676	      0.00037752	     17.22578283
      1.92724623	     -0.05957275	     -0.00061792	     -0.20077942	     -0.06312925	      0.88288169	     -0.00073590	     -0.21773445	      0.00247338	      0.00037868	     17.27335176
      1.92870711	     -0.05949921	     -0.00061818	     -0.20070578	     -0.06312564	      0.88288224	     -0.00073637	     -0.21771537	      0.00246845	      0.00037873	     17.53709247
      1.93016799	     -0.05942824	     -0.00061625	     -0.20063474	     -0.06312203	      0.88288279	     -0.00073681	     -0.21769631	      0.00246306	      0.00037818	     17.59317044
      1.93162887	     -0.05935763	     -0.00061665	     -0.20056401	     -0.06311844	      0.88288334	     -0.00073724	     -0.21767729	      0.00245618	      0.00037645	     17.87856537
      1.93308975	     -0.05928966	     -0.00061465	     -0.20049595	     -0.06311486	      0.88288389	     -0.00073765	     -0.21765833	      0.00244899	      0.00037403	     17.93397783
      1.93455063	     -0.05922221	     -0.00061535	     -0.20042835	     -0.06311128	      0.88288444	     -0.00073804	     -0.21763946	      0.00244040	      0.00037033	     18.24637176
      1.93601150	     -0.05915756	     -0.00061327	     -0.20036360	     -0.06310773	      0.88288497	     -0.00073841	     -0.21762070	      0.00243168	      0.00036592	     18.29703788
      1.93747238	     -0.05909327	     -0.00061440	     -0.20029913	     -0.06310418	      0.88288550	     -0.00073875	     -0.21760208	      0.00242164	      0.00036020	     18.64232749
      1.93877125	     -0.05903831	     -0.00061273	     -0.20024406	     -0.06310104	      0.88288597	     -0.00073905	     -0.21758565	      0.00241274	      0.00035454	     18.69226132
      1.94007011	     -0.05898386	     -0.00061306	     -0.20018946	     -0.06309791	      0.88288643	     -0.00073932	     -0.21756934	      0.00240304	      0.00034794	     18.92973593
      1.94165695	     -0.05891942	     -0.00061214	     -0.20012484	     -0.06309411	      0.88288697	     -0.00073964	     -0.21754959	      0.00239092	      0.00033899	     19.09955185
      1.94324380	     -0.05885630	     -0.00061316	     -0.20006151	     -0.06309033	      0.88288750	     -0.00073993	     -0.21753005	      0.00237795	      0.00032879	     19.44765010
      1.94455036	     -0.05880632	     -0.00061194	     -0.20001138	     -0.06308723	      0.88288792	     -0.00074015	     -0.21751412	      0.00236732	      0.00031979	     19.52068315
      1.94585692	     -0.05875723	     -0.00061265	     -0.19996211	     -0.06308414	      0.88288834	     -0.00074035	     -0.21749835	      0.00235611	      0.00030996	     19.77366985
      1.94745773	     -0.05869933	     -0.00061221	     -0.19990401	     -0.06308038	      0.88288882	     -0.00074058	     -0.21747926	      0.00234236	      0.00029715	     19.95397245
      1.94905853	     -0.05864297	     -0.00061396	     -0.19984739	     -0.06307664	      0.88288929	     -0.00074078	     -0.21746043	      0.00232802	      0.00028328	     20.33844518
      1.95030893	     -0.05860102	     -0.00061300	     -0.19980528	     -0.06307374	      0.88288963	     -0.00074092	     -0.21744591	      0.00231707	      0.00027212	     20.39650806
      1.95155932	     -0.05855985	     -0.00061394	     -0.19976392	     -0.06307085	      0.88288997	     -0.00074105	     -0.21743155	      0.00230573	      0.00026043	     20.63596815
      1.95322902	     -0.05850690	     -0.00061411	     -0.19971072	     -0.06306701	      0.88289039	     -0.00074119	     -0.21741265	      0.00229068	      0.00024442	     20.84085209
      1.95489872	     -0.05845564	     -0.00061633	     -0.19965918	     -0.06306320	      0.88289078	     -0.00074131	     -0.21739407	      0.00227523	      0.00022786	     21.24495347
      1.95609619	     -0.05842076	     -0.00061566	     -0.19962414	     -0.06306048	      0.88289105	     -0.00074137	     -0.21738094	      0.00226447	      0.00021603	     21.27648594
      1.95729366	     -0.05838667	     -0.00061685	     -0.19958985	     -0.06305777	      0.88289130	     -0.00074142	     -0.21736799	      0.00225340	      0.00020403	     21.49078519
      1.95905781	     -0.05833840	     -0.00061777	     -0.19954130	     -0.06305381	      0.88289164	     -0.00074147	     -0.21734923	      0.00223714	      0.00018647	     21.70902907
      1.96053846	     -0.05829926	     -0.00061985	     -0.19950189	     -0.06305051	      0.88289191	     -0.00074149	     -0.21733377	      0.00222321	      0.00017182	     21.99687273
      1.96201910	     -0.05826187	     -0.00062026	     -0.19946427	     -0.06304723	      0.88289215	     -0.00074149	     -0.21731857	      0.00220938	      0.00015750	     22.10879584
      1.96349975	     -0.05822560	     -0.00062303	     -0.19942771	     -0.06304397	      0.88289238	     -0.00074146	     -0.21730363	      0.00219508	      0.00014337	     22.43843619
      1.96498040	     -0.05819148	     -0.00062271	     -0.19939338	     -0.06304073	      0.88289258	     -0.00074141	     -0.21728897	      0.00218101	      0.00012983	     22.47919626
      1.96624037	     -0.05816347	     -0.00062540	     -0.19936511	     -0.06303799	      0.88289273	     -0.00074136	     -0.21727671	      0.00216851	      0.00011855	     22.76485652
      1.96750034	     -0.05813677	     -0.00062616	     -0.19933819	     -0.06303527	      0.88289288	     -0.00074129	     -0.21726465	      0.00215614	      0.00010775	     22.86415094
      1.96910355	     -0.05810420	     -0.00062870	     -0.19930532	     -0.06303182	      0.88289304	     -0.00074117	     -0.21724961	      0.00214005	      0.00009455	     23.12251123
      1.97070677	     -0.05807344	     -0.00062947	     -0.19927428	     -0.06302840	      0.88289318	     -0.00074103	     -0.21723488	      0.00212398	      0.00008216	     23.19871381
      1.97196328	     -0.05805030	     -0.00063253	     -0.19925087	     -0.06302574	      0.88289328	     -0.00074091	     -0.21722356	      0.00211095	      0.00007286	     23.45922762
      1.97321979	     -0.05802826	     -0.00063381	     -0.19922860	     -0.06302310	      0.88289336	     -0.00074077	     -0.21721244	      0.00209802	      0.00006412	     23.54335035
      1.97485376	     -0.05800087	     -0.00063700	     -0.19920087	     -0.06301968	      0.88289346	     -0.00074057	     -0.21719825	      0.00208083	      0.00005340	     23.78160707
      1.97648772	     -0.05797501	     -0.00063819	     -0.19917471	     -0.06301630	      0.88289354	     -0.00074034	     -0.21718437	      0.00206366	      0.00004358	     23.81994501
      1.97768409	     -0.05795680	     -0.00064167	     -0.19915623	     -0.06301384	      0.88289359	     -0.00074016	     -0.21717440	      0.00205064	      0.00003681	     24.05882348
      1.97888046	     -0.05793939	     -0.00064334	     -0.19913858	     -0.06301139	      0.88289363	     -0.00073996	     -0.21716459	      0.00203769	      0.00003055	     24.12905712
      1.98060827	     -0.05791540	     -0.00064697	     -0.19911422	     -0.06300789	      0.88289367	     -0.00073966	     -0.21715068	      0.00201861	      0.00002225	     24.33231748
      1.98207818	     -0.05789609	     -0.00064905	     -0.19909461	     -0.06300493	      0.88289370	     -0.00073938	     -0.21713910	      0.00200227	      0.00001597	     24.37935721
      1.98354809	     -0.05787774	     -0.00065329	     -0.19907591	     -0.06300200	      0.88289372	     -0.00073908	     -0.21712773	      0.00198549	      0.00001035	     24.60137898
      1.98501801	     -0.05786032	     -0.00065511	     -0.19905820	     -0.06299909	      0.88289373	     -0.00073876	     -0.21711657	      0.00196870	      0.00000554	     24.58283305
      1.98648792	     -0.05784373	     -0.00066019	     -0.19904124	     -0.06299621	      0.88289374	     -0.00073843	     -0.21710563	      0.00195128	      0.00000134	     24.86430845
      1.98773049	     -0.05783040	     -0.00066153	     -0.19902766	     -0.06299380	      0.88289374	     -0.00073813	     -0.21709653	      0.00193664	     -0.00000157	     24.79423445
      1.98897305	     -0.05781767	     -0.00066500	     -0.19901464	     -0.06299140	      0.88289373	     -0.00073782	     -0.21708759	      0.00192156	     -0.00000406	     24.92693165
      1.99057705	     -0.05780217	     -0.00066812	     -0.19899878	     -0.06298833	      0.88289372	     -0.00073740	     -0.21707625	      0.00190189	     -0.00000654	     24.96200044
      1.99218105	     -0.05778765	     -0.00067322	     -0.19898386	     -0.06298530	      0.88289371	     -0.00073695	     -0.21706516	      0.00188162	     -0.00000839	     25.18334735
      1.99342405	     -0.05777704	     -0.00067475	     -0.19897298	     -0.06298297	      0.88289370	     -0.00073660	     -0.21705674	      0.00186586	     -0.00000929	     25.10408996
      1.99466705	     -0.05776729	     -0.00067824	     -0.19896292	     -0.06298066	      0.88289369	     -0.00073623	     -0.21704847	      0.00184966	     -0.00000991	     25.21083705
      1.99630212	     -0.05775586	     -0.00068174	     -0.19895112	     -0.06297766	      0.88289367	     -0.00073573	     -0.21703784	      0.00182810	     -0.00001022	     25.21912506
      1.99793720	     -0.05774637	     -0.00068749	     -0.19894119	     -0.06297468	      0.88289366	     -0.00073521	     -0.21702751	      0.00180589	     -0.00001012	     25.43299651
      1.99912261	     -0.05774074	     -0.00068913	     -0.19893529	     -0.06297255	      0.88289364	     -0.00073482	     -0.21702023	      0.00178978	     -0.00000976	     25.31444331
      2.00030803	     -0.05773638	     -0.00069268	     -0.19893062	     -0.06297044	      0.88289363	     -0.00073442	     -0.21701312	      0.00177327	     -0.00000935	     25.38511553
      2.00203797	     -0.05773224	     -0.00069678	     -0.19892606	     -0.06296739	      0.88289362	     -0.00073382	     -0.21700311	      0.00174894	     -0.00000862	     25.37878837
      2.00350246	     -0.05773104	     -0.00070151	     -0.19892448	     -0.06296485	      0.88289361	     -0.00073330	     -0.21699498	      0.00172789	     -0.00000809	     25.48477140
      2.00496695	     -0.05773294	     -0.00070440	     -0.19892602	     -0.06296233	      0.88289359	     -0.00073276	     -0.21698722	      0.00170676	     -0.00000767	     25.39404657
      2.00643144	     -0.05773877	     -0.00070988	     -0.19893144	     -0.06295985	      0.88289358	     -0.00073221	     -0.21697990	      0.00168514	     -0.00000767	     25.54098235
      2.00789593	     -0.05774858	     -0.00071221	     -0.19894092	     -0.06295740	      0.88289357	     -0.00073164	     -0.21697310	      0.00166366	     -0.00000809	     25.36611501
      2.00913572	     -0.05776012	     -0.00071732	     -0.19895209	     -0.06295535	      0.88289356	     -0.00073115	     -0.21696779	      0.00164508	     -0.00000905	     25.49656367
      2.01037551	     -0.05777450	     -0.00072031	     -0.19896617	     -0.06295332	      0.88289355	     -0.00073065	     -0.21696294	      0.00162667	     -0.00001053	     25.41942307
      2.01197233	     -0.05779758	     -0.00072547	     -0.19898883	     -0.06295074	      0.88289353	     -0.00072999	     -0.21695742	      0.00160282	     -0.00001347	     25.45977510
      2.01356915	     -0.05782592	     -0.00072848	     -0.19901679	     -0.06294820	      0.88289350	     -0.00072931	     -0.21695277	      0.00157925	     -0.00001771	     25.29413623
      2.01481465	     -0.05785169	     -0.00073306	     -0.19904222	     -0.06294624	      0.88289348	     -0.00072878	     -0.21694980	      0.00156079	     -0.00002220	     25.39409919
      2.01606014	     -0.05788009	     -0.00073559	     -0.19907034	     -0.06294431	      0.88289345	     -0.00072823	     -0.21694741	      0.00154272	     -0.00002772	     25.29299040
      2.01768654	     -0.05792101	     -0.00074006	     -0.19911086	     -0.06294182	      0.88289340	     -0.00072751	     -0.21694520	      0.00151941	     -0.00003671	     25.31331184
      2.01931294	     -0.05796574	     -0.00074213	     -0.19915525	     -0.06293937	      0.88289333	     -0.00072677	     -0.21694400	      0.00149690	     -0.00004775	     25.09082950
      2.02050559	     -0.05800062	     -0.00074609	     -0.19918984	     -0.06293759	      0.88289327	     -0.00072622	     -0.21694376	      0.00148059	     -0.00005729	     25.19612089
      2.02169823	     -0.05803705	     -0.00074807	     -0.19922604	     -0.06293584	      0.88289319	     -0.00072567	     -0.21694404	      0.00146488	     -0.00006794	     25.08670153
      2.02341716	     -0.05809249	     -0.00075199	     -0.19928112	     -0.06293334	      0.88289306	     -0.00072485	     -0.21694534	      0.00144289	     -0.00008531	     25.05921906
      2.02488699	     -0.05814229	     -0.00075403	     -0.19933065	     -0.06293123	      0.88289292	     -0.00072415	     -0.21694726	      0.00142497	     -0.00010191	     24.87170655
      2.02635682	     -0.05819444	     -0.00075803	     -0.19938249	     -0.06292915	      0.88289276	     -0.00072344	     -0.21694992	      0.00140758	     -0.00012013	     24.91554439
      2.02782665	     -0.05824838	     -0.00075947	     -0.19943620	     -0.06292709	      0.88289257	     -0.00072272	     -0.21695327	      0.00139119	     -0.00013968	     24.64072862
      2.02929647	     -0.05830435	     -0.00076420	     -0.19949187	     -0.06292506	      0.88289235	     -0.00072199	     -0.21695730	      0.00137526	     -0.00016059	     24.76399359
      2.03054487	     -0.05835343	     -0.00076521	     -0.19954077	     -0.06292335	      0.88289214	     -0.00072137	     -0.21696123	      0.00136265	     -0.00017915	     24.46660201
      2.03179328	     -0.05840431	     -0.00076838	     -0.19959142	     -0.06292166	      0.88289190	     -0.00072074	     -0.21696562	      0.00135041	     -0.00019849	     24.43666084
      2.03339921	     -0.05847212	     -0.00077109	     -0.19965900	     -0.06291950	      0.88289156	     -0.00071993	     -0.21697194	      0.00133571	     -0.00022430	     24.21871582
      2.03500515	     -0.05854257	     -0.00077587	     -0.19972917	     -0.06291737	      0.88289118	     -0.00071911	     -0.21697901	      0.00132187	     -0.00025108	     24.24757320
      2.03627290	     -0.05859912	     -0.00077732	     -0.19978556	     -0.06291570	      0.88289085	     -0.00071846	     -0.21698508	      0.00131198	     -0.00027264	     23.95841335
      2.03754064	     -0.05865662	     -0.00078076	     -0.19984287	     -0.06291404	      0.88289049	     -0.00071781	     -0.21699157	      0.00130259	     -0.00029456	     23.91201967
      2.03916595	     -0.05873158	     -0.00078375	     -0.19991763	     -0.06291193	      0.88288999	     -0.00071698	     -0.21700044	      0.00129173	     -0.00032283	     23.67717145
      2.04079126	     -0.05880826	     -0.00078903	     -0.19999406	     -0.06290984	      0.88288944	     -0.00071614	     -0.21700990	      0.00128181	     -0.00035116	     23.70599760
      2.04201444	     -0.05886687	     -0.00079051	     -0.20005256	     -0.06290828	      0.88288900	     -0.00071551	     -0.21701740	      0.00127538	     -0.00037224	     23.40180630
      2.04323763	     -0.05892670	     -0.00079399	     -0.20011223	     -0.06290672	      0.88288853	     -0.00071487	     -0.21702521	      0.00126940	     -0.00039310	     23.33091904
      2.04494314	     -0.05901184	     -0.00079770	     -0.20019720	     -0.06290456	      0.88288783	     -0.00071399	     -0.21703661	      0.00126230	     -0.00042150	     23.09486751
      2.04664864	     -0.05909904	     -0.00080350	     -0.20028420	     -0.06290241	      0.88288709	     -0.00071311	     -0.21704860	      0.00125627	     -0.00044900	     23.10291146
      2.04782711	     -0.05915996	     -0.00080488	     -0.20034504	     -0.06290093	      0.88288655	     -0.00071249	     -0.21705722	      0.00125314	     -0.00046727	     22.79635943
      2.04900557	     -0.05922129	     -0.00080802	     -0.20040627	     -0.06289946	      0.88288599	     -0.00071188	     -0.21706609	      0.00125046	     -0.00048497	     22.71024666
      2.05082427	     -0.05931600	     -0.00081165	     -0.20050087	     -0.06289719	      0.88288508	     -0.00071094	     -0.21708025	      0.00124767	     -0.00051085	     22.47387570
      2.05232778	     -0.05939449	     -0.00081560	     -0.20057925	     -0.06289531	      0.88288430	     -0.00071016	     -0.21709234	      0.00124642	     -0.00053082	     22.39510222
      2.05383129	     -0.05947269	     -0.00081752	     -0.20065741	     -0.06289344	      0.88288349	     -0.00070938	     -0.21710474	      0.00124642	     -0.00054929	     22.11875764
      2.05533480	     -0.05955062	     -0.00082175	     -0.20073525	     -0.06289156	      0.88288265	     -0.00070860	     -0.21711743	      0.00124720	     -0.00056628	     22.11736608
      2.05667830	     -0.05961991	     -0.00082282	     -0.20080454	     -0.06288989	      0.88288188	     -0.00070791	     -0.21712899	      0.00124909	     -0.00058002	     21.82013532
      2.05802181	     -0.05968866	     -0.00082590	     -0.20087326	     -0.06288821	      0.88288109	     -0.00070721	     -0.21714073	      0.00125156	     -0.00059246	     21.76727204
      2.05936531	     -0.05975654	     -0.00082738	     -0.20094114	     -0.06288652	      0.88288029	     -0.00070652	     -0.21715264	      0.00125501	     -0.00060349	     21.56078634
      2.06109691	     -0.05984317	     -0.00083060	     -0.20102777	     -0.06288435	      0.88287923	     -0.00070564	     -0.21716820	      0.00126047	     -0.00061566	     21.47383577
      2.06247360	     -0.05991105	     -0.00083116	     -0.20109571	     -0.06288261	      0.88287838	     -0.00070493	     -0.21718073	      0.00126596	     -0.00062358	     21.19595794
      2.06385029	     -0.05997827	     -0.00083364	     -0.20116295	     -0.06288086	      0.88287752	     -0.00070423	     -0.21719338	      0.00127207	     -0.00063000	     21.14185909
      2.06522698	     -0.06004450	     -0.00083460	     -0.20122924	     -0.06287910	      0.88287665	     -0.00070354	     -0.21720614	      0.00127915	     -0.00063477	     20.92489560
      2.06693162	     -0.06012553	     -0.00083732	     -0.20131033	     -0.06287692	      0.88287556	     -0.00070268	     -0.21722207	      0.00128880	     -0.00063850	     20.85079519
      2.06829183	     -0.06018926	     -0.00083736	     -0.20137416	     -0.06287516	      0.88287469	     -0.00070200	     -0.21723488	      0.00129754	     -0.00063968	     20.56595096
      2.06965203	     -0.06025171	     -0.00083917	     -0.20143669	     -0.06287339	      0.88287382	     -0.00070132	     -0.21724775	      0.00130677	     -0.00063942	     20.50589800
      2.07101224	     -0.06031257	     -0.00083946	     -0.20149766	     -0.06287160	      0.88287295	     -0.00070065	     -0.21726066	      0.00131685	     -0.00063767	     20.30254672
      2.07278534	     -0.06038981	     -0.00084117	     -0.20157504	     -0.06286925	      0.88287182	     -0.00069978	     -0.21727750	      0.00133084	     -0.00063334	     20.22265033
      2.07414425	     -0.06044739	     -0.00084052	     -0.20163277	     -0.06286744	      0.88287097	     -0.00069912	     -0.21729039	      0.00134253	     -0.00062843	     19.95122136
      2.07550315	     -0.06050401	     -0.00084161	     -0.20168952	     -0.06286561	      0.88287012	     -0.00069846	     -0.21730323	      0.00135463	     -0.00062229	     19.89310184
      2.07686206	     -0.06055925	     -0.00084134	     -0.20174492	     -0.06286376	      0.88286928	     -0.00069781	     -0.21731603	      0.00136749	     -0.00061488	     19.70366382
      2.07867917	     -0.06063124	     -0.00084231	     -0.20181711	     -0.06286126	      0.88286817	     -0.00069696	     -0.21733304	      0.00138542	     -0.00060325	     19.62632135
      2.08003042	     -0.06068296	     -0.00084106	     -0.20186902	     -0.06285937	      0.88286736	     -0.00069632	     -0.21734559	      0.00139964	     -0.00059335	     19.36842642
      2.08138166	     -0.06073322	     -0.00084159	     -0.20191945	     -0.06285747	      0.88286657	     -0.00069570	     -0.21735803	      0.00141421	     -0.00058257	     19.31407684
      2.08303263	     -0.06079280	     -0.00084051	     -0.20197928	     -0.06285512	      0.88286562	     -0.00069495	     -0.21737307	      0.00143295	     -0.00056819	     19.07864253
      2.08450950	     -0.06084475	     -0.00084135	     -0.20203142	     -0.06285299	      0.88286479	     -0.00069428	     -0.21738637	      0.00145017	     -0.00055442	     19.06536760
      2.08598636	     -0.06089493	     -0.00083964	     -0.20208185	     -0.06285084	      0.88286398	     -0.00069363	     -0.21739950	      0.00146827	     -0.00053982	     18.80754624
      2.08746323	     -0.06094326	     -0.00084031	     -0.20213038	     -0.06284866	      0.88286319	     -0.00069298	     -0.21741245	      0.00148671	     -0.00052469	     18.81611879
      2.08894010	     -0.06098925	     -0.00083817	     -0.20217665	     -0.06284645	      0.88286243	     -0.00069235	     -0.21742518	      0.00150608	     -0.00050899	     18.55587078
      2.09041696	     -0.06103323	     -0.00083871	     -0.20222086	     -0.06284421	      0.88286169	     -0.00069173	     -0.21743767	      0.00152573	     -0.00049295	     18.58433105
      2.09189383	     -0.06107401	     -0.00083604	     -0.20226193	     -0.06284194	      0.88286097	     -0.00069111	     -0.21744986	      0.00154632	     -0.00047641	     18.32343568
      2.09337070	     -0.06111130	     -0.00083626	     -0.20229946	     -0.06283964	      0.88286028	     -0.00069051	     -0.21746168	      0.00156710	     -0.00045961	     18.37111628
      2.09484756	     -0.06114526	     -0.00083324	     -0.20233375	     -0.06283731	      0.88285962	     -0.00068992	     -0.21747308	      0.00158877	     -0.00044241	     18.10920742
      2.09632443	     -0.06117681	     -0.00083347	     -0.20236555	     -0.06283495	      0.88285898	     -0.00068935	     -0.21748404	      0.00161051	     -0.00042503	     18.16794802
      2.09780130	     -0.06120486	     -0.00083032	     -0.20239393	     -0.06283255	      0.88285836	     -0.00068878	     -0.21749451	      0.00163306	     -0.00040724	     17.91269556
      2.09927817	     -0.06122962	     -0.00083060	     -0.20241894	     -0.06283012	      0.88285777	     -0.00068824	     -0.21750445	      0.00165554	     -0.00038925	     17.98472703
      2.10075503	     -0.06125083	     -0.00082754	     -0.20244049	     -0.06282766	      0.88285721	     -0.00068770	     -0.21751382	      0.00167872	     -0.00037081	     17.73935801
      2.10223190	     -0.06126941	     -0.00082818	     -0.20245932	     -0.06282517	      0.88285668	     -0.00068718	     -0.21752261	      0.00170172	     -0.00035213	     17.81615267
      2.10370877	     -0.06128472	     -0.00082542	     -0.20247496	     -0.06282264	      0.88285617	     -0.00068667	     -0.21753080	      0.00172532	     -0.00033297	     17.58339471
      2.10518563	     -0.06129727	     -0.00082632	     -0.20248776	     -0.06282007	      0.88285569	     -0.00068618	     -0.21753838	      0.00174855	     -0.00031352	     17.66093928
      2.10666250	     -0.06130622	     -0.00082360	     -0.20249703	     -0.06281747	      0.88285525	     -0.00068570	     -0.21754532	      0.00177225	     -0.00029351	     17.44231290
      2.10813937	     -0.06131218	     -0.00082442	     -0.20250325	     -0.06281484	      0.88285483	     -0.00068524	     -0.21755160	      0.00179548	     -0.00027324	     17.51970580
      2.10961624	     -0.06131434	     -0.00082150	     -0.20250574	     -0.06281217	      0.88285444	     -0.00068480	     -0.21755720	      0.00181913	     -0.00025244	     17.31781691
      2.11109310	     -0.06131341	     -0.00082200	     -0.20250507	     -0.06280946	      0.88285408	     -0.00068436	     -0.21756210	      0.00184221	     -0.00023141	     17.39667131
      2.11256997	     -0.06130880	     -0.00081874	     -0.20250080	     -0.06280673	      0.88285376	     -0.00068395	     -0.21756628	      0.00186562	     -0.00020991	     17.21102545
      2.11404684	     -0.06130150	     -0.00081884	     -0.20249376	     -0.06280395	      0.88285346	     -0.00068355	     -0.21756974	      0.00188836	     -0.00018832	     17.29398295
      2.11552370	     -0.06129071	     -0.00081525	     -0.20248331	     -0.06280115	      0.88285320	     -0.00068316	     -0.21757247	      0.00191141	     -0.00016631	     17.12350110
      2.11700057	     -0.06127729	     -0.00081507	     -0.20247016	     -0.06279831	      0.88285297	     -0.00068279	     -0.21757448	      0.00193371	     -0.00014432	     17.21424190
      2.11847744	     -0.06126069	     -0.00081131	     -0.20245390	     -0.06279544	      0.88285277	     -0.00068244	     -0.21757577	      0.00195629	     -0.00012201	     17.05537522
      2.11995430	     -0.06124174	     -0.00081095	     -0.20243521	     -0.06279253	      0.88285261	     -0.00068210	     -0.21757636	      0.00197807	     -0.00009988	     17.15456954
      2.12143117	     -0.06121981	     -0.00080708	     -0.20241362	     -0.06278959	      0.88285248	     -0.00068177	     -0.21757625	      0.00200011	     -0.00007753	     17.00458487
      2.12290804	     -0.06119563	     -0.00080658	     -0.20238969	     -0.06278662	      0.88285238	     -0.00068146	     -0.21757545	      0.00202126	     -0.00005545	     17.11205412
      2.12438491	     -0.06116884	     -0.00080267	     -0.20236324	     -0.06278362	      0.88285232	     -0.00068117	     -0.21757399	      0.00204262	     -0.00003318	     16.96713849
      2.12586177	     -0.06113991	     -0.00080211	     -0.20233455	     -0.06278059	      0.88285228	     -0.00068089	     -0.21757188	      0.00206300	     -0.00001126	     17.08329220
      2.12733864	     -0.06110846	     -0.00079818	     -0.20230342	     -0.06277753	      0.88285228	     -0.00068062	     -0.21756912	      0.00208353	      0.00001080	     16.94327196
      2.12881551	     -0.06107482	     -0.00079756	     -0.20227002	     -0.06277444	      0.88285231	     -0.00068037	     -0.21756574	      0.00210301	      0.00003243	     17.06873983
      2.13029237	     -0.06103899	     -0.00079363	     -0.20223450	     -0.06277132	      0.88285238	     -0.00068013	     -0.21756174	      0.00212261	      0.00005413	     16.93292926
      2.13176924	     -0.06100104	     -0.00079299	     -0.20219679	     -0.06276817	      0.88285247	     -0.00067991	     -0.21755714	      0.00214106	      0.00007528	     17.06797609
      2.13324611	     -0.06096120	     -0.00078908	     -0.20215724	     -0.06276499	      0.88285260	     -0.00067970	     -0.21755195	      0.00215957	      0.00009641	     16.93559894
      2.13472298	     -0.06091920	     -0.00078846	     -0.20211545	     -0.06276179	      0.88285276	     -0.00067951	     -0.21754619	      0.00217684	      0.00011691	     17.08075278
      2.13619984	     -0.06087544	     -0.00078459	     -0.20207198	     -0.06275856	      0.88285295	     -0.00067934	     -0.21753986	      0.00219410	      0.00013730	     16.95228361
      2.13767671	     -0.06082955	     -0.00078411	     -0.20202628	     -0.06275531	      0.88285316	     -0.00067917	     -0.21753298	      0.00221005	      0.00015699	     17.10672831
      2.13915358	     -0.06078209	     -0.00078046	     -0.20197909	     -0.06275203	      0.88285341	     -0.00067902	     -0.21752556	      0.00222591	      0.00017653	     16.98264079
      2.14063044	     -0.06073230	     -0.00078007	     -0.20192947	     -0.06274874	      0.88285368	     -0.00067889	     -0.21751761	      0.00224037	      0.00019535	     17.14449102
      2.14210731	     -0.06068120	     -0.00077619	     -0.20187862	     -0.06274542	      0.88285399	     -0.00067877	     -0.21750914	      0.00225470	      0.00021399	     17.02279535
      2.14358418	     -0.06062802	     -0.00077567	     -0.20182561	     -0.06274208	      0.88285432	     -0.00067866	     -0.21750018	      0.00226758	      0.00023184	     17.19863511
      2.14506104	     -0.06057380	     -0.00077166	     -0.20177162	     -0.06273872	      0.88285467	     -0.00067857	     -0.21749074	      0.00228036	      0.00024944	     17.08118628
      2.14653791	     -0.06051729	     -0.00077128	     -0.20171525	     -0.06273534	      0.88285505	     -0.00067848	     -0.21748081	      0.00229165	      0.00026615	     17.27296181
      2.14785862	     -0.06046581	     -0.00076792	     -0.20166396	     -0.06273231	      0.88285541	     -0.00067842	     -0.21747152	      0.00230161	      0.00028080	     17.18484286
      2.14917933	     -0.06041264	     -0.00076672	     -0.20161093	     -0.06272926	      0.88285579	     -0.00067837	     -0.21746185	      0.00231049	      0.00029476	     17.28037597
      2.15079705	     -0.06034597	     -0.00076381	     -0.20154444	     -0.06272552	      0.88285628	     -0.00067832	     -0.21744947	      0.00232069	      0.00031126	     17.28076808
      2.15241478	     -0.06027701	     -0.00076272	     -0.20147561	     -0.06272176	      0.88285680	     -0.00067828	     -0.21743651	      0.00232945	      0.00032674	     17.44947893
      2.15375284	     -0.06021904	     -0.00075961	     -0.20141779	     -0.06271863	      0.88285725	     -0.00067826	     -0.21742535	      0.00233630	      0.00033913	     17.38869535
      2.15509090	     -0.06015957	     -0.00075828	     -0.20135842	     -0.06271550	      0.88285771	     -0.00067825	     -0.21741381	      0.00234197	      0.00035073	     17.50021621
      2.15671617	     -0.06008654	     -0.00075520	     -0.20128554	     -0.06271169	      0.88285829	     -0.00067825	     -0.21739929	      0.00234811	      0.00036412	     17.51229134
      2.15834145	     -0.06001169	     -0.00075416	     -0.20121077	     -0.06270787	      0.88285889	     -0.00067826	     -0.21738424	      0.00235267	      0.00037635	     17.71961807
      2.15962039	     -0.05995245	     -0.00075104	     -0.20115165	     -0.06270486	      0.88285938	     -0.00067827	     -0.21737204	      0.00235592	      0.00038556	     17.66000486
      2.16089933	     -0.05989188	     -0.00074968	     -0.20109114	     -0.06270185	      0.88285988	     -0.00067829	     -0.21735952	      0.00235806	      0.00039399	     17.77218875
      2.16259340	     -0.05981107	     -0.00074669	     -0.20101042	     -0.06269785	      0.88286055	     -0.00067833	     -0.21734247	      0.00235999	      0.00040440	     17.82221775
      2.16428747	     -0.05972890	     -0.00074564	     -0.20092829	     -0.06269385	      0.88286125	     -0.00067838	     -0.21732492	      0.00236022	      0.00041365	     18.05418976
      2.16551179	     -0.05967002	     -0.00074267	     -0.20086947	     -0.06269096	      0.88286176	     -0.00067842	     -0.21731195	      0.00236003	      0.00041998	     18.00129470
      2.16673611	     -0.05961056	     -0.00074137	     -0.20081003	     -0.06268807	      0.88286227	     -0.00067846	     -0.21729877	      0.00235878	      0.00042564	     18.11037739
      2.16852254	     -0.05952445	     -0.00073855	     -0.20072397	     -0.06268386	      0.88286304	     -0.00067853	     -0.21727918	      0.00235588	      0.00043308	     18.19493713
      2.17002393	     -0.05945211	     -0.00073726	     -0.20065162	     -0.06268033	      0.88286370	     -0.00067860	     -0.21726245	      0.00235205	      0.00043837	     18.36068582
      2.17152531	     -0.05938124	     -0.00073428	     -0.20058077	     -0.06267680	      0.88286436	     -0.00067867	     -0.21724551	      0.00234747	      0.00044302	     18.39228888
      2.17302670	     -0.05931038	     -0.00073327	     -0.20050987	     -0.06267328	      0.88286503	     -0.00067875	     -0.21722840	      0.00234146	      0.00044672	     18.60712283
      2.17452808	     -0.05924131	     -0.00072959	     -0.20044081	     -0.06266977	      0.88286570	     -0.00067883	     -0.21721114	      0.00233496	      0.00044985	     18.60279325
      2.17582553	     -0.05918110	     -0.00072885	     -0.20038056	     -0.06266674	      0.88286628	     -0.00067890	     -0.21719614	      0.00232809	      0.00045165	     18.80475184
      2.17712299	     -0.05912237	     -0.00072623	     -0.20032180	     -0.06266373	      0.88286687	     -0.00067897	     -0.21718107	      0.00232084	      0.00045292	     18.86032555
      2.17872765	     -0.05905023	     -0.00072425	     -0.20024961	     -0.06266001	      0.88286760	     -0.00067906	     -0.21716237	      0.00231069	      0.00045336	     19.05102453
      2.18033230	     -0.05898015	     -0.00072044	     -0.20017949	     -0.06265631	      0.88286832	     -0.00067915	     -0.21714362	      0.00229996	      0.00045275	     19.09979715
      2.18162043	     -0.05892395	     -0.00071943	     -0.20012322	     -0.06265336	      0.88286891	     -0.00067922	     -0.21712857	      0.00229039	      0.00045119	     19.30768700
      2.18290855	     -0.05886938	     -0.00071670	     -0.20006860	     -0.06265041	      0.88286949	     -0.00067929	     -0.21711353	      0.00228065	      0.00044896	     19.37750978
      2.18454161	     -0.05880091	     -0.00071449	     -0.20000005	     -0.06264670	      0.88287022	     -0.00067939	     -0.21709450	      0.00226746	      0.00044487	     19.58586562
      2.18617466	     -0.05873460	     -0.00071038	     -0.19993368	     -0.06264301	      0.88287094	     -0.00067947	     -0.21707552	      0.00225394	      0.00043967	     19.63735149
      2.18740365	     -0.05868465	     -0.00070950	     -0.19988363	     -0.06264024	      0.88287148	     -0.00067954	     -0.21706130	      0.00224302	      0.00043479	     19.85326603
      2.18863265	     -0.05863615	     -0.00070696	     -0.19983506	     -0.06263749	      0.88287201	     -0.00067960	     -0.21704713	      0.00223206	      0.00042936	     19.93352218
      2.19034696	     -0.05856941	     -0.00070452	     -0.19976820	     -0.06263368	      0.88287274	     -0.00067969	     -0.21702746	      0.00221612	      0.00042064	     20.14563668
      2.19206127	     -0.05850499	     -0.00070024	     -0.19970369	     -0.06262989	      0.88287345	     -0.00067977	     -0.21700793	      0.00219996	      0.00041084	     20.20676948
      2.19322694	     -0.05846125	     -0.00069959	     -0.19965984	     -0.06262734	      0.88287392	     -0.00067982	     -0.21699474	      0.00218836	      0.00040338	     20.42398709
      2.19439261	     -0.05841894	     -0.00069735	     -0.19961744	     -0.06262479	      0.88287439	     -0.00067987	     -0.21698163	      0.00217680	      0.00039551	     20.51220192
      2.19623484	     -0.05835336	     -0.00069470	     -0.19955171	     -0.06262080	      0.88287511	     -0.00067994	     -0.21696108	      0.00215802	      0.00038205	     20.72951209
      2.19773007	     -0.05830214	     -0.00069153	     -0.19950037	     -0.06261758	      0.88287567	     -0.00067999	     -0.21694457	      0.00214260	      0.00037037	     20.82091734
      2.19922530	     -0.05825187	     -0.00069006	     -0.19944995	     -0.06261439	      0.88287621	     -0.00068004	     -0.21692821	      0.00212672	      0.00035794	     21.05518981
      2.20072052	     -0.05820380	     -0.00068646	     -0.19940177	     -0.06261122	      0.88287674	     -0.00068007	     -0.21691202	      0.00211094	      0.00034502	     21.09691411
      2.20204349	     -0.05816184	     -0.00068575	     -0.19935966	     -0.06260844	      0.88287719	     -0.00068010	     -0.21689784	      0.00209651	      0.00033301	     21.32703717
      2.20336646	     -0.05812155	     -0.00068314	     -0.19931924	     -0.06260568	      0.88287762	     -0.00068013	     -0.21688380	      0.00208222	      0.00032074	     21.38841789
      2.20468943	     -0.05808205	     -0.00068184	     -0.19927959	     -0.06260293	      0.88287804	     -0.00068014	     -0.21686991	      0.00206764	      0.00030810	     21.55573254
      2.20641183	     -0.05803252	     -0.00067880	     -0.19922990	     -0.06259939	      0.88287855	     -0.00068015	     -0.21685204	      0.00204865	      0.00029137	     21.65550101
      2.20775218	     -0.05799463	     -0.00067808	     -0.19919184	     -0.06259665	      0.88287893	     -0.00068016	     -0.21683831	      0.00203350	      0.00027807	     21.86570712
      2.20909252	     -0.05795812	     -0.00067551	     -0.19915519	     -0.06259394	      0.88287930	     -0.00068015	     -0.21682474	      0.00201843	      0.00026476	     21.92377130
      2.21043286	     -0.05792267	     -0.00067415	     -0.19911958	     -0.06259124	      0.88287964	     -0.00068014	     -0.21681133	      0.00200304	      0.00025138	     22.08517387
      2.21214266	     -0.05787919	     -0.00067093	     -0.19907592	     -0.06258783	      0.88288006	     -0.00068011	     -0.21679446	      0.00198336	      0.00023445	     22.16670990
      2.21345517	     -0.05784654	     -0.00067026	     -0.19904309	     -0.06258524	      0.88288036	     -0.00068007	     -0.21678169	      0.00196789	      0.00022150	     22.36537696
      2.21476768	     -0.05781518	     -0.00066786	     -0.19901158	     -0.06258267	      0.88288064	     -0.00068003	     -0.21676907	      0.00195247	      0.00020876	     22.41751039
      2.21635202	     -0.05777844	     -0.00066662	     -0.19897462	     -0.06257959	      0.88288096	     -0.00067997	     -0.21675405	      0.00193349	      0.00019355	     22.61580063
      2.21777741	     -0.05774681	     -0.00066378	     -0.19894283	     -0.06257684	      0.88288123	     -0.00067990	     -0.21674074	      0.00191644	      0.00018019	     22.64003101
      2.21920280	     -0.05771596	     -0.00066337	     -0.19891177	     -0.06257413	      0.88288147	     -0.00067983	     -0.21672762	      0.00189897	      0.00016703	     22.84979106
      2.22062819	     -0.05768652	     -0.00066061	     -0.19888216	     -0.06257143	      0.88288170	     -0.00067974	     -0.21671469	      0.00188161	      0.00015427	     22.85591664
      2.22205358	     -0.05765786	     -0.00066052	     -0.19885327	     -0.06256876	      0.88288191	     -0.00067963	     -0.21670196	      0.00186382	      0.00014172	     23.07806513
      2.22347897	     -0.05763046	     -0.00065770	     -0.19882570	     -0.06256612	      0.88288211	     -0.00067952	     -0.21668943	      0.00184620	      0.00012959	     23.06426166
      2.22490436	     -0.05760381	     -0.00065799	     -0.19879881	     -0.06256350	      0.88288228	     -0.00067939	     -0.21667709	      0.00182813	      0.00011767	     23.30290431
      2.22632975	     -0.05757847	     -0.00065508	     -0.19877329	     -0.06256091	      0.88288244	     -0.00067925	     -0.21666495	      0.00181029	      0.00010619	     23.26329893
      2.22775514	     -0.05755400	     -0.00065585	     -0.19874856	     -0.06255834	      0.88288258	     -0.00067910	     -0.21665301	      0.00179198	      0.00009492	     23.52319868
      2.22901308	     -0.05753348	     -0.00065353	     -0.19872787	     -0.06255609	      0.88288270	     -0.00067895	     -0.21664263	      0.00177606	      0.00008533	     23.47878131
      2.23027101	     -0.05751358	     -0.00065338	     -0.19870776	     -0.06255387	      0.88288280	     -0.00067880	     -0.21663241	      0.00175987	      0.00007592	     23.62120109
      2.23183392	     -0.05748986	     -0.00065176	     -0.19868380	     -0.06255114	      0.88288291	     -0.00067859	     -0.21661994	      0.00173984	      0.00006462	     23.67557739
      2.23339683	     -0.05746700	     -0.00065210	     -0.19866065	     -0.06254843	      0.88288300	     -0.00067836	     -0.21660769	      0.00171954	      0.00005359	     23.89871798
      2.23467200	     -0.05744902	     -0.00065010	     -0.19864248	     -0.06254625	      0.88288306	     -0.00067817	     -0.21659787	      0.00170313	      0.00004493	     23.86645357
      2.23594716	     -0.05743159	     -0.00065012	     -0.19862483	     -0.06254409	      0.88288312	     -0.00067796	     -0.21658819	      0.00168645	      0.00003645	     24.00631088
      2.23752069	     -0.05741100	     -0.00064887	     -0.19860398	     -0.06254145	      0.88288317	     -0.00067769	     -0.21657645	      0.00166591	      0.00002640	     24.04804491
      2.23909423	     -0.05739140	     -0.00064987	     -0.19858406	     -0.06253885	      0.88288320	     -0.00067740	     -0.21656493	      0.00164501	      0.00001670	     24.28308153
      2.24031719	     -0.05737688	     -0.00064820	     -0.19856935	     -0.06253684	      0.88288322	     -0.00067716	     -0.21655613	      0.00162892	      0.00000953	     24.22730805
      2.24154016	     -0.05736289	     -0.00064846	     -0.19855512	     -0.06253486	      0.88288322	     -0.00067692	     -0.21654746	      0.00161256	      0.00000255	     24.34752100
      2.24318169	     -0.05734538	     -0.00064754	     -0.19853732	     -0.06253223	      0.88288322	     -0.00067657	     -0.21653607	      0.00159058	     -0.00000639	     24.39642956
      2.24482322	     -0.05732965	     -0.00064885	     -0.19852124	     -0.06252964	      0.88288320	     -0.00067620	     -0.21652495	      0.00156825	     -0.00001500	     24.64003025
      2.24599786	     -0.05731952	     -0.00064733	     -0.19851092	     -0.06252781	      0.88288318	     -0.00067592	     -0.21651718	      0.00155244	     -0.00002087	     24.56295555
      2.24717250	     -0.05731049	     -0.00064774	     -0.19850165	     -0.06252599	      0.88288315	     -0.00067563	     -0.21650958	      0.00153640	     -0.00002666	     24.66302809
      2.24890681	     -0.05729926	     -0.00064735	     -0.19849008	     -0.06252335	      0.88288310	     -0.00067518	     -0.21649868	      0.00151276	     -0.00003497	     24.71624687
      2.25036470	     -0.05729169	     -0.00064826	     -0.19848220	     -0.06252116	      0.88288304	     -0.00067479	     -0.21648985	      0.00149275	     -0.00004184	     24.86752505
      2.25182260	     -0.05728587	     -0.00064731	     -0.19847612	     -0.06251900	      0.88288298	     -0.00067438	     -0.21648132	      0.00147291	     -0.00004858	     24.84675308
      2.25328050	     -0.05728224	     -0.00064893	     -0.19847216	     -0.06251686	      0.88288290	     -0.00067396	     -0.21647313	      0.00145285	     -0.00005539	     25.04646304
      2.25473839	     -0.05728143	     -0.00064755	     -0.19847109	     -0.06251476	      0.88288282	     -0.00067352	     -0.21646533	      0.00143313	     -0.00006219	     24.95083724
      2.25597145	     -0.05728377	     -0.00064958	     -0.19847313	     -0.06251300	      0.88288274	     -0.00067313	     -0.21645907	      0.00141621	     -0.00006817	     25.12234592
      2.25720450	     -0.05728919	     -0.00064964	     -0.19847831	     -0.06251127	      0.88288265	     -0.00067273	     -0.21645317	      0.00139957	     -0.00007431	     25.10971634
      2.25879336	     -0.05730038	     -0.00065127	     -0.19848915	     -0.06250906	      0.88288252	     -0.00067220	     -0.21644619	      0.00137815	     -0.00008272	     25.23365133
      2.26038222	     -0.05731568	     -0.00065101	     -0.19850414	     -0.06250689	      0.88288238	     -0.00067165	     -0.21643995	      0.00135716	     -0.00009174	     25.17723236
      2.26161800	     -0.05733058	     -0.00065321	     -0.19851875	     -0.06250522	      0.88288227	     -0.00067121	     -0.21643562	      0.00134078	     -0.00009938	     25.34389378
      2.26285378	     -0.05734800	     -0.00065344	     -0.19853593	     -0.06250357	      0.88288214	     -0.00067075	     -0.21643179	      0.00132477	     -0.00010750	     25.32737815
      2.26447244	     -0.05737480	     -0.00065501	     -0.19856238	     -0.06250145	      0.88288196	     -0.00067014	     -0.21642752	      0.00130398	     -0.00011916	     25.44255756
      2.26609111	     -0.05740611	     -0.00065423	     -0.19859341	     -0.06249935	      0.88288175	     -0.00066950	     -0.21642416	      0.00128384	     -0.00013204	     25.34353795
      2.26727061	     -0.05743136	     -0.00065607	     -0.19861840	     -0.06249785	      0.88288159	     -0.00066903	     -0.21642229	      0.00126926	     -0.00014243	     25.51012992
      2.26845011	     -0.05745808	     -0.00065588	     -0.19864491	     -0.06249636	      0.88288142	     -0.00066854	     -0.21642090	      0.00125521	     -0.00015360	     25.49375152
      2.27016475	     -0.05750004	     -0.00065661	     -0.19868656	     -0.06249422	      0.88288114	     -0.00066781	     -0.21641971	      0.00123539	     -0.00017140	     25.58869853
      2.27162168	     -0.05753863	     -0.00065597	     -0.19872492	     -0.06249243	      0.88288088	     -0.00066718	     -0.21641949	      0.00121940	     -0.00018792	     25.52737852
      2.27307860	     -0.05757960	     -0.00065726	     -0.19876563	     -0.06249067	      0.88288059	     -0.00066653	     -0.21641997	      0.00120395	     -0.00020579	     25.67950631
      2.27453553	     -0.05762227	     -0.00065603	     -0.19880809	     -0.06248893	      0.88288028	     -0.00066586	     -0.21642112	      0.00118953	     -0.00022483	     25.54042776
      2.27599245	     -0.05766685	     -0.00065803	     -0.19885242	     -0.06248720	      0.88287993	     -0.00066519	     -0.21642292	      0.00117560	     -0.00024512	     25.77304028
      2.27723342	     -0.05770618	     -0.00065682	     -0.19889159	     -0.06248575	      0.88287962	     -0.00066460	     -0.21642495	      0.00116471	     -0.00026318	     25.59621877
      2.27847438	     -0.05774678	     -0.00065785	     -0.19893199	     -0.06248431	      0.88287928	     -0.00066400	     -0.21642741	      0.00115423	     -0.00028200	     25.67775956
      2.28005987	     -0.05780027	     -0.00065790	     -0.19898528	     -0.06248249	      0.88287881	     -0.00066322	     -0.21643116	      0.00114192	     -0.00030687	     25.60563501
      2.28164535	     -0.05785557	     -0.00066010	     -0.19904033	     -0.06248069	      0.88287831	     -0.00066243	     -0.21643556	      0.00113046	     -0.00033257	     25.76727644
      2.28289779	     -0.05790076	     -0.00065961	     -0.19908539	     -0.06247928	      0.88287788	     -0.00066179	     -0.21643948	      0.00112240	     -0.00035323	     25.57977195
      2.28415024	     -0.05794773	     -0.00066119	     -0.19913218	     -0.06247788	      0.88287742	     -0.00066115	     -0.21644381	      0.00111482	     -0.00037423	     25.62903565
      2.28576047	     -0.05800995	     -0.00066184	     -0.19919422	     -0.06247609	      0.88287680	     -0.00066031	     -0.21644995	      0.00110630	     -0.00040150	     25.51430900
      2.28737070	     -0.05807373	     -0.00066469	     -0.19925779	     -0.06247432	      0.88287613	     -0.00065945	     -0.21645672	      0.00109884	     -0.00042904	     25.66516148
      2.28857695	     -0.05812262	     -0.00066436	     -0.19930658	     -0.06247299	      0.88287560	     -0.00065881	     -0.21646217	      0.00109439	     -0.00044962	     25.44011605
      2.28978321	     -0.05817274	     -0.00066608	     -0.19935656	     -0.06247167	      0.88287504	     -0.00065815	     -0.21646794	      0.00109050	     -0.00047018	     25.45597391
      2.29147461	     -0.05824430	     -0.00066749	     -0.19942797	     -0.06246983	      0.88287422	     -0.00065723	     -0.21647655	      0.00108645	     -0.00049866	     25.33021220
      2.29294173	     -0.05830726	     -0.00067014	     -0.19949078	     -0.06246824	      0.88287348	     -0.00065641	     -0.21648447	      0.00108398	     -0.00052291	     25.37322908
      2.29440885	     -0.05837102	     -0.00067092	     -0.19955445	     -0.06246665	      0.88287269	     -0.00065559	     -0.21649278	      0.00108279	     -0.00054648	     25.16771672
      2.29587597	     -0.05843585	     -0.00067439	     -0.19961913	     -0.06246506	      0.88287187	     -0.00065476	     -0.21650147	      0.00108238	     -0.00056936	     25.26336974
      2.29734309	     -0.05850128	     -0.00067473	     -0.19968450	     -0.06246348	      0.88287102	     -0.00065392	     -0.21651051	      0.00108333	     -0.00059124	     24.96981172
      2.29859612	     -0.05855778	     -0.00067814	     -0.19974089	     -0.06246212	      0.88287027	     -0.00065320	     -0.21651850	      0.00108462	     -0.00060920	     25.05569909
      2.29984915	     -0.05861493	     -0.00067952	     -0.19979798	     -0.06246076	      0.88286949	     -0.00065247	     -0.21652673	      0.00108684	     -0.00062628	     24.89460909
      2.30144894	     -0.05868919	     -0.00068290	     -0.19987214	     -0.06245902	      0.88286848	     -0.00065154	     -0.21653758	      0.00109052	     -0.00064686	     24.86109596
      2.30304874	     -0.05876423	     -0.00068444	     -0.19994714	     -0.06245727	      0.88286743	     -0.00065059	     -0.21654883	      0.00109551	     -0.00066587	     24.59786142
      2.30431985	     -0.05882425	     -0.00068804	     -0.20000708	     -0.06245587	      0.88286657	     -0.00064984	     -0.21655803	      0.00110001	     -0.00067990	     24.65051877
      2.30559097	     -0.05888401	     -0.00068964	     -0.20006681	     -0.06245447	      0.88286570	     -0.00064908	     -0.21656745	      0.00110539	     -0.00069282	     24.47516195
      2.30721013	     -0.05895938	     -0.00069314	     -0.20014213	     -0.06245267	      0.88286456	     -0.00064810	     -0.21657971	      0.00111307	     -0.00070773	     24.43190821
      2.30882929	     -0.05903383	     -0.00069453	     -0.20021659	     -0.06245087	      0.88286341	     -0.00064712	     -0.21659223	      0.00112209	     -0.00072070	     24.13347225
      2.31005599	     -0.05909038	     -0.00069821	     -0.20027310	     -0.06244948	      0.88286252	     -0.00064638	     -0.21660187	      0.00112935	     -0.00072932	     24.18820202
      2.31128269	     -0.05914708	     -0.00070004	     -0.20032981	     -0.06244809	      0.88286162	     -0.00064563	     -0.21661164	      0.00113742	     -0.00073680	     24.01793501
      2.31297952	     -0.05922561	     -0.00070392	     -0.20040833	     -0.06244615	      0.88286036	     -0.00064459	     -0.21662539	      0.00114941	     -0.00074542	     23.93661425
      2.31467634	     -0.05930332	     -0.00070575	     -0.20048609	     -0.06244419	      0.88285909	     -0.00064354	     -0.21663940	      0.00116276	     -0.00075192	     23.61168849
      2.31586147	     -0.05935713	     -0.00070960	     -0.20053989	     -0.06244281	      0.88285820	     -0.00064281	     -0.21664931	      0.00117247	     -0.00075533	     23.66844656
      2.31704660	     -0.05941052	     -0.00071159	     -0.20059331	     -0.06244141	      0.88285730	     -0.00064208	     -0.21665931	      0.00118291	     -0.00075771	     23.50810681
      2.31884727	     -0.05949132	     -0.00071565	     -0.20067415	     -0.06243927	      0.88285593	     -0.00064096	     -0.21667468	      0.00119966	     -0.00075959	     23.39124135
      2.32034567	     -0.05955773	     -0.00071790	     -0.20074064	     -0.06243746	      0.88285479	     -0.00064003	     -0.21668761	      0.00121466	     -0.00075956	     23.15339201
      2.32184408	     -0.05962292	     -0.00072208	     -0.20080587	     -0.06243563	      0.88285366	     -0.00063910	     -0.21670064	      0.00123028	     -0.00075819	     23.14926256
      2.32334249	     -0.05968694	     -0.00072380	     -0.20086999	     -0.06243377	      0.88285252	     -0.00063816	     -0.21671374	      0.00124699	     -0.00075536	     22.83347141
      2.32468823	     -0.05974364	     -0.00072800	     -0.20092673	     -0.06243208	      0.88285151	     -0.00063733	     -0.21672554	      0.00126236	     -0.00075174	     22.86116881
      2.32603398	     -0.05979962	     -0.00073001	     -0.20098281	     -0.06243037	      0.88285050	     -0.00063649	     -0.21673737	      0.00127855	     -0.00074700	     22.61863859
      2.32737972	     -0.05985503	     -0.00073344	     -0.20103830	     -0.06242864	      0.88284950	     -0.00063565	     -0.21674923	      0.00129515	     -0.00074130	     22.55083925
      2.32909111	     -0.05992484	     -0.00073611	     -0.20110825	     -0.06242641	      0.88284824	     -0.00063459	     -0.21676433	      0.00131720	     -0.00073268	     22.27202232
      2.33046803	     -0.05998051	     -0.00074009	     -0.20116400	     -0.06242458	      0.88284723	     -0.00063373	     -0.21677650	      0.00133535	     -0.00072482	     22.26714782
      2.33184496	     -0.06003449	     -0.00074188	     -0.20121813	     -0.06242273	      0.88284624	     -0.00063288	     -0.21678868	      0.00135429	     -0.00071613	     22.02695040
      2.33322189	     -0.06008672	     -0.00074501	     -0.20127047	     -0.06242085	      0.88284526	     -0.00063203	     -0.21680081	      0.00137363	     -0.00070678	     21.96338537
      2.33490698	     -0.06014791	     -0.00074683	     -0.20133187	     -0.06241852	      0.88284408	     -0.00063099	     -0.21681553	      0.00139821	     -0.00069439	     21.68717742
      2.33626755	     -0.06019570	     -0.00075021	     -0.20137978	     -0.06241660	      0.88284314	     -0.00063015	     -0.21682728	      0.00141838	     -0.00068381	     21.68539072
      2.33762811	     -0.06024214	     -0.00075159	     -0.20142640	     -0.06241466	      0.88284222	     -0.00062932	     -0.21683889	      0.00143923	     -0.00067265	     21.45624061
      2.33898868	     -0.06028726	     -0.00075428	     -0.20147167	     -0.06241268	      0.88284131	     -0.00062849	     -0.21685035	      0.00146037	     -0.00066105	     21.38635184
      2.34073961	     -0.06034284	     -0.00075610	     -0.20152749	     -0.06241010	      0.88284017	     -0.00062743	     -0.21686485	      0.00148838	     -0.00064538	     21.12036662
      2.34209828	     -0.06038423	     -0.00075947	     -0.20156903	     -0.06240807	      0.88283930	     -0.00062661	     -0.21687587	      0.00151032	     -0.00063276	     21.11905038
      2.34345694	     -0.06042349	     -0.00076092	     -0.20160848	     -0.06240600	      0.88283845	     -0.00062580	     -0.21688668	      0.00153282	     -0.00061967	     20.90668161
      2.34481560	     -0.06046059	     -0.00076369	     -0.20164575	     -0.06240390	      0.88283762	     -0.00062499	     -0.21689723	      0.00155547	     -0.00060620	     20.83816377
      2.34660847	     -0.06050582	     -0.00076588	     -0.20169124	     -0.06240108	      0.88283655	     -0.00062394	     -0.21691070	      0.00158595	     -0.00058772	     20.58867485
      2.34795849	     -0.06053701	     -0.00076948	     -0.20172259	     -0.06239893	      0.88283576	     -0.00062315	     -0.21692045	      0.00160894	     -0.00057331	     20.59297664
      2.34930852	     -0.06056553	     -0.00077123	     -0.20175131	     -0.06239674	      0.88283500	     -0.00062237	     -0.21692984	      0.00163230	     -0.00055839	     20.40401445
      2.35094566	     -0.06059701	     -0.00077514	     -0.20178299	     -0.06239404	      0.88283410	     -0.00062144	     -0.21694070	      0.00166059	     -0.00053972	     20.36005853
      2.35241507	     -0.06062213	     -0.00077685	     -0.20180833	     -0.06239159	      0.88283332	     -0.00062061	     -0.21694991	      0.00168630	     -0.00052233	     20.13257936
      2.35388448	     -0.06064484	     -0.00078117	     -0.20183122	     -0.06238909	      0.88283257	     -0.00061979	     -0.21695861	      0.00171180	     -0.00050443	     20.14642278
      2.35535389	     -0.06066507	     -0.00078301	     -0.20185167	     -0.06238655	      0.88283184	     -0.00061898	     -0.21696677	      0.00173759	     -0.00048584	     19.92169859
      2.35682330	     -0.06068300	     -0.00078770	     -0.20186975	     -0.06238398	      0.88283114	     -0.00061818	     -0.21697439	      0.00176305	     -0.00046669	     19.95192805
      2.35829271	     -0.06069789	     -0.00078965	     -0.20188486	     -0.06238137	      0.88283047	     -0.00061740	     -0.21698145	      0.00178875	     -0.00044681	     19.73554090
      2.35976212	     -0.06071016	     -0.00079457	     -0.20189728	     -0.06237873	      0.88282983	     -0.00061662	     -0.21698792	      0.00181400	     -0.00042639	     19.78023204
      2.36123153	     -0.06071935	     -0.00079638	     -0.20190669	     -0.06237604	      0.88282921	     -0.00061586	     -0.21699380	      0.00183943	     -0.00040527	     19.57182061
      2.36270094	     -0.06072611	     -0.00080132	     -0.20191361	     -0.06237332	      0.88282863	     -0.00061511	     -0.21699906	      0.00186431	     -0.00038366	     19.62838441
      2.36417035	     -0.06072983	     -0.00080280	     -0.20191755	     -0.06237056	      0.88282809	     -0.00061437	     -0.21700372	      0.00188931	     -0.00036139	     19.42890883
      2.36563976	     -0.06073135	     -0.00080757	     -0.20191922	     -0.06236777	      0.88282757	     -0.00061365	     -0.21700776	      0.00191368	     -0.00033865	     19.49753123
      2.36710917	     -0.06072982	     -0.00080869	     -0.20191792	     -0.06236494	      0.88282709	     -0.00061293	     -0.21701117	      0.00193816	     -0.00031531	     19.30826393
      2.36857859	     -0.06072597	     -0.00081338	     -0.20191422	     -0.06236207	      0.88282665	     -0.00061223	     -0.21701396	      0.00196192	     -0.00029162	     19.39064047
      2.37004800	     -0.06071908	     -0.00081418	     -0.20190756	     -0.06235917	      0.88282624	     -0.00061154	     -0.21701612	      0.00198575	     -0.00026744	     19.21187804
      2.37151741	     -0.06071003	     -0.00081876	     -0.20189866	     -0.06235624	      0.88282586	     -0.00061087	     -0.21701767	      0.00200877	     -0.00024306	     19.30831209
      2.37298682	     -0.06069802	     -0.00081924	     -0.20188688	     -0.06235327	      0.88282552	     -0.00061021	     -0.21701861	      0.00203178	     -0.00021831	     19.13906443
      2.37430416	     -0.06068545	     -0.00082294	     -0.20187444	     -0.06235058	      0.88282525	     -0.00060963	     -0.21701893	      0.00205162	     -0.00019603	     19.20654775
      2.37562150	     -0.06067065	     -0.00082428	     -0.20185983	     -0.06234786	      0.88282501	     -0.00060906	     -0.21701877	      0.00207126	     -0.00017353	     19.13363632
      2.37723543	     -0.06065026	     -0.00082749	     -0.20183961	     -0.06234450	      0.88282475	     -0.00060838	     -0.21701792	      0.00209446	     -0.00014583	     19.16202254
      2.37884937	     -0.06062696	     -0.00082855	     -0.20181654	     -0.06234110	      0.88282453	     -0.00060771	     -0.21701639	      0.00211704	     -0.00011792	     19.06910984
      2.38019663	     -0.06060597	     -0.00083182	     -0.20179567	     -0.06233824	      0.88282439	     -0.00060717	     -0.21701459	      0.00213495	     -0.00009462	     19.14237748
      2.38154390	     -0.06058307	     -0.00083287	     -0.20177294	     -0.06233535	      0.88282428	     -0.00060664	     -0.21701234	      0.00215242	     -0.00007125	     19.08826086
      2.38289117	     -0.06055868	     -0.00083510	     -0.20174868	     -0.06233244	      0.88282420	     -0.00060612	     -0.21700965	      0.00216909	     -0.00004793	     19.12000332
      2.38474337	     -0.06052212	     -0.00083653	     -0.20171232	     -0.06232840	      0.88282414	     -0.00060543	     -0.21700525	      0.00219104	     -0.00001595	     19.08510236
      2.38610869	     -0.06049340	     -0.00083931	     -0.20168372	     -0.06232540	      0.88282413	     -0.00060494	     -0.21700149	      0.00220619	      0.00000742	     19.17139413
      2.38747402	     -0.06046275	     -0.00084011	     -0.20165321	     -0.06232238	      0.88282416	     -0.00060446	     -0.21699730	      0.00222078	      0.00003062	     19.14741453
      2.38912393	     -0.06042393	     -0.00084281	     -0.20161452	     -0.06231870	      0.88282423	     -0.00060390	     -0.21699167	      0.00223725	      0.00005823	     19.24335475
      2.39058298	     -0.06038770	     -0.00084316	     -0.20157844	     -0.06231543	      0.88282434	     -0.00060342	     -0.21698621	      0.00225111	      0.00008227	     19.20747002
      2.39204202	     -0.06035069	     -0.00084592	     -0.20154152	     -0.06231213	      0.88282447	     -0.00060296	     -0.21698029	      0.00226387	      0.00010577	     19.32463163
      2.39350106	     -0.06031202	     -0.00084626	     -0.20150298	     -0.06230882	      0.88282464	     -0.00060252	     -0.21697396	      0.00227601	      0.00012879	     19.30408295
      2.39496010	     -0.06027241	     -0.00084896	     -0.20146344	     -0.06230549	      0.88282485	     -0.00060209	     -0.21696720	      0.00228711	      0.00015117	     19.43174799
      2.39641915	     -0.06023082	     -0.00084921	     -0.20142198	     -0.06230215	      0.88282509	     -0.00060168	     -0.21696005	      0.00229762	      0.00017299	     19.42560278
      2.39787819	     -0.06018836	     -0.00085179	     -0.20137957	     -0.06229879	      0.88282535	     -0.00060128	     -0.21695248	      0.00230710	      0.00019409	     19.56149394
      2.39933723	     -0.06014409	     -0.00085197	     -0.20133541	     -0.06229541	      0.88282565	     -0.00060090	     -0.21694452	      0.00231599	      0.00021459	     19.56689227
      2.40079627	     -0.06009904	     -0.00085455	     -0.20129040	     -0.06229203	      0.88282598	     -0.00060054	     -0.21693616	      0.00232388	      0.00023437	     19.71074597
      2.40225531	     -0.06005200	     -0.00085465	     -0.20124346	     -0.06228863	      0.88282634	     -0.00060019	     -0.21692741	      0.00233121	      0.00025355	     19.72739514
      2.40371436	     -0.06000425	     -0.00085712	     -0.20119574	     -0.06228523	      0.88282672	     -0.00059987	     -0.21691826	      0.00233755	      0.00027201	     19.87868746
      2.40517340	     -0.05995450	     -0.00085706	     -0.20114607	     -0.06228181	      0.88282713	     -0.00059956	     -0.21690872	      0.00234335	      0.00028988	     19.90486672
      2.40663244	     -0.05990390	     -0.00085934	     -0.20109550	     -0.06227839	      0.88282756	     -0.00059926	     -0.21689879	      0.00234819	      0.00030707	     20.06285769
      2.40809148	     -0.05985130	     -0.00085901	     -0.20104297	     -0.06227496	      0.88282802	     -0.00059898	     -0.21688846	      0.00235251	      0.00032373	     20.09618228
      2.40955052	     -0.05979838	     -0.00086124	     -0.20099007	     -0.06227152	      0.88282851	     -0.00059872	     -0.21687775	      0.00235591	      0.00033975	     20.25996613
      2.41100957	     -0.05974352	     -0.00086073	     -0.20093527	     -0.06226809	      0.88282902	     -0.00059848	     -0.21686665	      0.00235882	      0.00035530	     20.29808855
      2.41246861	     -0.05968839	     -0.00086291	     -0.20088014	     -0.06226464	      0.88282955	     -0.00059825	     -0.21685517	      0.00236082	      0.00037024	     20.47015467
      2.41392765	     -0.05963100	     -0.00086217	     -0.20082280	     -0.06226120	      0.88283010	     -0.00059804	     -0.21684332	      0.00236237	      0.00038472	     20.51324683
      2.41538669	     -0.05957373	     -0.00086442	     -0.20076552	     -0.06225775	      0.88283067	     -0.00059785	     -0.21683108	      0.00236302	      0.00039861	     20.69467780
      2.41684574	     -0.05951450	     -0.00086363	     -0.20070633	     -0.06225430	      0.88283126	     -0.00059767	     -0.21681849	      0.00236324	      0.00041203	     20.73950705
      2.41830478	     -0.05945625	     -0.00086615	     -0.20064804	     -0.06225085	      0.88283187	     -0.00059751	     -0.21680554	      0.00236254	      0.00042485	     20.92987904
      2.41976382	     -0.05939636	     -0.00086527	     -0.20058818	     -0.06224741	      0.88283250	     -0.00059736	     -0.21679229	      0.00236143	      0.00043718	     20.97539797
      2.42122286	     -0.05933828	     -0.00086816	     -0.20053004	     -0.06224396	      0.88283314	     -0.00059724	     -0.21677874	      0.00235940	      0.00044886	     21.17815221
      2.42268190	     -0.05927851	     -0.00086717	     -0.20047029	     -0.06224052	      0.88283381	     -0.00059712	     -0.21676496	      0.00235700	      0.00045999	     21.22172303
      2.42414095	     -0.05922120	     -0.00087046	     -0.20041290	     -0.06223709	      0.88283449	     -0.00059703	     -0.21675095	      0.00235368	      0.00047041	     21.43655296
      2.42544217	     -0.05916840	     -0.00086971	     -0.20036009	     -0.06223402	      0.88283510	     -0.00059695	     -0.21673830	      0.00235039	      0.00047923	     21.47367739
      2.42674340	     -0.05911735	     -0.00087150	     -0.20030899	     -0.06223097	      0.88283573	     -0.00059689	     -0.21672552	      0.00234643	      0.00048748	     21.61735605
      2.42833077	     -0.05905455	     -0.00087169	     -0.20024615	     -0.06222725	      0.88283652	     -0.00059683	     -0.21670978	      0.00234101	      0.00049681	     21.72785019
      2.42991813	     -0.05899401	     -0.00087415	     -0.20018552	     -0.06222354	      0.88283731	     -0.00059679	     -0.21669389	      0.00233469	      0.00050525	     21.92833348
      2.43123004	     -0.05894300	     -0.00087316	     -0.20013450	     -0.06222048	      0.88283798	     -0.00059676	     -0.21668070	      0.00232905	      0.00051161	     21.98300358
      2.43254195	     -0.05889429	     -0.00087453	     -0.20008571	     -0.06221743	      0.88283865	     -0.00059675	     -0.21666745	      0.00232278	      0.00051733	     22.12541712
      2.43414034	     -0.05883424	     -0.00087400	     -0.20002561	     -0.06221372	      0.88283948	     -0.00059675	     -0.21665126	      0.00231457	      0.00052348	     22.24061044
      2.43573873	     -0.05877703	     -0.00087606	     -0.19996829	     -0.06221003	      0.88284033	     -0.00059676	     -0.21663504	      0.00230551	      0.00052860	     22.44965760
      2.43699255	     -0.05873028	     -0.00087434	     -0.19992153	     -0.06220714	      0.88284099	     -0.00059678	     -0.21662231	      0.00229808	      0.00053197	     22.49934693
      2.43824636	     -0.05868590	     -0.00087495	     -0.19987708	     -0.06220427	      0.88284166	     -0.00059681	     -0.21660958	      0.00229012	      0.00053464	     22.63027987
      2.43991305	     -0.05862622	     -0.00087384	     -0.19981733	     -0.06220046	      0.88284255	     -0.00059686	     -0.21659266	      0.00227902	      0.00053717	     22.76106369
      2.44157974	     -0.05856981	     -0.00087525	     -0.19976080	     -0.06219667	      0.88284345	     -0.00059693	     -0.21657575	      0.00226713	      0.00053843	     22.97591540
      2.44278033	     -0.05852696	     -0.00087288	     -0.19971794	     -0.06219395	      0.88284410	     -0.00059698	     -0.21656360	      0.00225829	      0.00053860	     23.01897678
      2.44398092	     -0.05848681	     -0.00087285	     -0.19967771	     -0.06219125	      0.88284474	     -0.00059705	     -0.21655147	      0.00224903	      0.00053809	     23.13743773
      2.44573984	     -0.05842759	     -0.00087127	     -0.19961842	     -0.06218730	      0.88284569	     -0.00059715	     -0.21653376	      0.00223494	      0.00053622	     23.27893413
      2.44722004	     -0.05838019	     -0.00087144	     -0.19957091	     -0.06218400	      0.88284648	     -0.00059725	     -0.21651890	      0.00222251	      0.00053358	     23.43436258
      2.44870024	     -0.05833116	     -0.00086902	     -0.19952182	     -0.06218072	      0.88284727	     -0.00059735	     -0.21650411	      0.00220971	      0.00053005	     23.53331307
      2.45018043	     -0.05828647	     -0.00086972	     -0.19947700	     -0.06217746	      0.88284805	     -0.00059747	     -0.21648937	      0.00219642	      0.00052559	     23.70264963
      2.45166063	     -0.05823840	     -0.00086612	     -0.19942889	     -0.06217422	      0.88284882	     -0.00059759	     -0.21647473	      0.00218288	      0.00052032	     23.78671302
      2.45291940	     -0.05820249	     -0.00086701	     -0.19939287	     -0.06217148	      0.88284947	     -0.00059770	     -0.21646232	      0.00217100	      0.00051516	     23.91981698
      2.45417818	     -0.05816432	     -0.00086508	     -0.19935463	     -0.06216876	      0.88285012	     -0.00059782	     -0.21644999	      0.00215895	      0.00050948	     24.00688954
      2.45578200	     -0.05811894	     -0.00086455	     -0.19930913	     -0.06216531	      0.88285093	     -0.00059798	     -0.21643436	      0.00214319	      0.00050147	     24.15639602
      2.45738583	     -0.05807173	     -0.00086127	     -0.19926183	     -0.06216188	      0.88285173	     -0.00059814	     -0.21641888	      0.00212709	      0.00049272	     24.26530154
      2.45863970	     -0.05803936	     -0.00086191	     -0.19922933	     -0.06215922	      0.88285234	     -0.00059828	     -0.21640684	      0.00211415	      0.00048536	     24.38492584
      2.45989357	     -0.05800464	     -0.00085988	     -0.19919454	     -0.06215658	      0.88285294	     -0.00059842	     -0.21639491	      0.00210102	      0.00047764	     24.46926035
      2.46152919	     -0.05796261	     -0.00085907	     -0.19915236	     -0.06215316	      0.88285372	     -0.00059861	     -0.21637945	      0.00208356	      0.00046704	     24.60993298
      2.46316480	     -0.05791818	     -0.00085522	     -0.19910785	     -0.06214976	      0.88285447	     -0.00059880	     -0.21636416	      0.00206584	      0.00045591	     24.72011158
      2.46435711	     -0.05789098	     -0.00085583	     -0.19908051	     -0.06214731	      0.88285501	     -0.00059895	     -0.21635308	      0.00205266	      0.00044746	     24.81844760
      2.46554942	     -0.05786125	     -0.00085381	     -0.19905069	     -0.06214487	      0.88285554	     -0.00059910	     -0.21634211	      0.00203939	      0.00043881	     24.89710946
      2.46728130	     -0.05782100	     -0.00085247	     -0.19901028	     -0.06214135	      0.88285629	     -0.00059932	     -0.21632631	      0.00201981	      0.00042592	     25.03095889
      2.46874707	     -0.05778575	     -0.00084955	     -0.19897494	     -0.06213841	      0.88285690	     -0.00059951	     -0.21631310	      0.00200302	      0.00041478	     25.12128602
      2.47021284	     -0.05775474	     -0.00084922	     -0.19894377	     -0.06213548	      0.88285750	     -0.00059970	     -0.21629999	      0.00198600	      0.00040342	     25.23936576
      2.47167862	     -0.05772036	     -0.00084544	     -0.19890930	     -0.06213258	      0.88285809	     -0.00059989	     -0.21628705	      0.00196888	      0.00039192	     25.32080815
      2.47314439	     -0.05769238	     -0.00084594	     -0.19888113	     -0.06212971	      0.88285865	     -0.00060009	     -0.21627422	      0.00195155	      0.00038026	     25.44367367
      2.47439688	     -0.05766398	     -0.00084223	     -0.19885267	     -0.06212728	      0.88285912	     -0.00060026	     -0.21626340	      0.00193670	      0.00037024	     25.49126293
      2.47564936	     -0.05763992	     -0.00084138	     -0.19882847	     -0.06212486	      0.88285958	     -0.00060043	     -0.21625267	      0.00192172	      0.00036016	     25.57166058
      2.47723468	     -0.05760768	     -0.00083818	     -0.19879611	     -0.06212183	      0.88286014	     -0.00060065	     -0.21623926	      0.00190268	      0.00034740	     25.65558559
      2.47881999	     -0.05757980	     -0.00083761	     -0.19876805	     -0.06211883	      0.88286068	     -0.00060086	     -0.21622600	      0.00188349	      0.00033466	     25.76579577
      2.48007145	     -0.05755405	     -0.00083374	     -0.19874223	     -0.06211648	      0.88286109	     -0.00060103	     -0.21621569	      0.00186832	      0.00032468	     25.80338720
      2.48132292	     -0.05753219	     -0.00083253	     -0.19872024	     -0.06211415	      0.88286149	     -0.00060120	     -0.21620547	      0.00185305	      0.00031477	     25.86908358
      2.48293653	     -0.05750223	     -0.00082893	     -0.19869016	     -0.06211118	      0.88286199	     -0.00060141	     -0.21619248	      0.00183332	      0.00030215	     25.93651987
      2.48455015	     -0.05747709	     -0.00082826	     -0.19866483	     -0.06210823	      0.88286247	     -0.00060162	     -0.21617966	      0.00181351	      0.00028968	     26.03779020
      2.48574462	     -0.05745446	     -0.00082417	     -0.19864214	     -0.06210608	      0.88286281	     -0.00060178	     -0.21617032	      0.00179889	      0.00028058	     26.05230437
      2.48693910	     -0.05743559	     -0.00082265	     -0.19862314	     -0.06210394	      0.88286314	     -0.00060193	     -0.21616107	      0.00178424	      0.00027157	     26.10247029
      2.48864051	     -0.05740738	     -0.00081883	     -0.19859479	     -0.06210092	      0.88286359	     -0.00060215	     -0.21614806	      0.00176341	      0.00025892	     26.15760185
      2.49009718	     -0.05738620	     -0.00081730	     -0.19857345	     -0.06209836	      0.88286396	     -0.00060232	     -0.21613707	      0.00174559	      0.00024823	     26.22073057
      2.49155385	     -0.05736246	     -0.00081306	     -0.19854961	     -0.06209583	      0.88286431	     -0.00060250	     -0.21612624	      0.00172785	      0.00023766	     26.24993550
      2.49301052	     -0.05734397	     -0.00081226	     -0.19853095	     -0.06209333	      0.88286465	     -0.00060267	     -0.21611553	      0.00171008	      0.00022715	     26.31947671
      2.49446719	     -0.05732139	     -0.00080713	     -0.19850828	     -0.06209085	      0.88286498	     -0.00060283	     -0.21610501	      0.00169246	      0.00021668	     26.32931073
      2.49571189	     -0.05730819	     -0.00080685	     -0.19849493	     -0.06208875	      0.88286524	     -0.00060297	     -0.21609614	      0.00167736	      0.00020769	     26.37627158
      2.49695658	     -0.05729253	     -0.00080369	     -0.19847916	     -0.06208668	      0.88286549	     -0.00060310	     -0.21608743	      0.00166240	      0.00019866	     26.38744401
      2.49853533	     -0.05727649	     -0.00080167	     -0.19846295	     -0.06208407	      0.88286580	     -0.00060326	     -0.21607660	      0.00164349	      0.00018705	     26.43489615
      2.50011408	     -0.05725899	     -0.00079696	     -0.19844535	     -0.06208149	      0.88286608	     -0.00060341	     -0.21606605	      0.00162479	      0.00017526	     26.43924789
      2.50136047	     -0.05725035	     -0.00079652	     -0.19843654	     -0.06207947	      0.88286630	     -0.00060352	     -0.21605791	      0.00161006	      0.00016574	     26.48051281
      2.50260686	     -0.05724044	     -0.00079350	     -0.19842653	     -0.06207747	      0.88286650	     -0.00060363	     -0.21604998	      0.00159552	      0.00015605	     26.47461708
      2.50421236	     -0.05723302	     -0.00079163	     -0.19841893	     -0.06207493	      0.88286674	     -0.00060376	     -0.21604010	      0.00157694	      0.00014319	     26.50328522
      2.50581786	     -0.05722656	     -0.00078705	     -0.19841236	     -0.06207241	      0.88286696	     -0.00060387	     -0.21603072	      0.00155870	      0.00012986	     26.47149121
      2.50700917	     -0.05722802	     -0.00078708	     -0.19841365	     -0.06207056	      0.88286710	     -0.00060395	     -0.21602409	      0.00154525	      0.00011955	     26.49771660
      2.50820047	     -0.05722897	     -0.00078456	     -0.19841450	     -0.06206873	      0.88286724	     -0.00060402	     -0.21601781	      0.00153206	      0.00010889	     26.47411172
      2.50989140	     -0.05723580	     -0.00078248	     -0.19842116	     -0.06206615	      0.88286741	     -0.00060411	     -0.21600949	      0.00151366	      0.00009301	     26.47801233
      2.51134234	     -0.05724391	     -0.00077891	     -0.19842916	     -0.06206397	      0.88286754	     -0.00060417	     -0.21600298	      0.00149833	      0.00007863	     26.42544548
      2.51279328	     -0.05725795	     -0.00077781	     -0.19844304	     -0.06206180	      0.88286764	     -0.00060422	     -0.21599707	      0.00148331	      0.00006343	     26.44648603
      2.51424422	     -0.05727223	     -0.00077333	     -0.19845724	     -0.06205966	      0.88286772	     -0.00060425	     -0.21599183	      0.00146888	      0.00004742	     26.35906197
      2.51569516	     -0.05729286	     -0.00077275	     -0.19847771	     -0.06205754	      0.88286778	     -0.00060428	     -0.21598722	      0.00145476	      0.00003050	     26.41434491
      2.51693580	     -0.05730924	     -0.00076832	     -0.19849405	     -0.06205574	      0.88286780	     -0.00060429	     -0.21598381	      0.00144325	      0.00001537	     26.30081283
      2.51817645	     -0.05732919	     -0.00076635	     -0.19851391	     -0.06205396	      0.88286781	     -0.00060428	     -0.21598087	      0.00143203	     -0.00000044	     26.29798414
      2.51974914	     -0.05735499	     -0.00076170	     -0.19853965	     -0.06205172	      0.88286780	     -0.00060427	     -0.21597778	      0.00141845	     -0.00002138	     26.20979890
      2.52132184	     -0.05738463	     -0.00075910	     -0.19856919	     -0.06204950	      0.88286775	     -0.00060423	     -0.21597539	      0.00140540	     -0.00004340	     26.24093513
      2.52256555	     -0.05740772	     -0.00075395	     -0.19859228	     -0.06204776	      0.88286768	     -0.00060419	     -0.21597400	      0.00139572	     -0.00006153	     26.09428893
      2.52380926	     -0.05743374	     -0.00075105	     -0.19861825	     -0.06204603	      0.88286759	     -0.00060414	     -0.21597301	      0.00138638	     -0.00008036	     26.08216855
      2.52540905	     -0.05746815	     -0.00074552	     -0.19865265	     -0.06204382	      0.88286744	     -0.00060406	     -0.21597236	      0.00137520	     -0.00010549	     25.96351712
      2.52700883	     -0.05750581	     -0.00074241	     -0.19869025	     -0.06204163	      0.88286725	     -0.00060395	     -0.21597235	      0.00136470	     -0.00013167	     26.01947718
      2.52820088	     -0.05753353	     -0.00073713	     -0.19871800	     -0.06204000	      0.88286709	     -0.00060387	     -0.21597276	      0.00135764	     -0.00015172	     25.82808050
      2.52939293	     -0.05756351	     -0.00073408	     -0.19874796	     -0.06203839	      0.88286689	     -0.00060377	     -0.21597350	      0.00135092	     -0.00017228	     25.80352490
      2.53107624	     -0.05760732	     -0.00072846	     -0.19879179	     -0.06203612	      0.88286658	     -0.00060361	     -0.21597513	      0.00134241	     -0.00020200	     25.66397921
      2.53252601	     -0.05764724	     -0.00072523	     -0.19883170	     -0.06203418	      0.88286627	     -0.00060347	     -0.21597705	      0.00133581	     -0.00022821	     25.66478139
      2.53397579	     -0.05768732	     -0.00072000	     -0.19887181	     -0.06203225	      0.88286592	     -0.00060330	     -0.21597942	      0.00133019	     -0.00025477	     25.47842834
      2.53542557	     -0.05772897	     -0.00071770	     -0.19891344	     -0.06203032	      0.88286553	     -0.00060313	     -0.21598220	      0.00132520	     -0.00028166	     25.53660660
      2.53687535	     -0.05777055	     -0.00071215	     -0.19895508	     -0.06202841	      0.88286510	     -0.00060293	     -0.21598536	      0.00132129	     -0.00030858	     25.27392086
      2.53812423	     -0.05780829	     -0.00071072	     -0.19899280	     -0.06202676	      0.88286470	     -0.00060276	     -0.21598836	      0.00131832	     -0.00033186	     25.33096942
      2.53937312	     -0.05784642	     -0.00070716	     -0.19903097	     -0.06202511	      0.88286427	     -0.00060257	     -0.21599164	      0.00131615	     -0.00035503	     25.17706875
      2.54093970	     -0.05789554	     -0.00070444	     -0.19908010	     -0.06202305	      0.88286369	     -0.00060232	     -0.21599610	      0.00131417	     -0.00038397	     25.14491922
      2.54250629	     -0.05794499	     -0.00069983	     -0.19912961	     -0.06202099	      0.88286307	     -0.00060206	     -0.21600094	      0.00131336	     -0.00041255	     24.91270188
      2.54376639	     -0.05798616	     -0.00069878	     -0.19917078	     -0.06201934	      0.88286253	     -0.00060183	     -0.21600508	      0.00131321	     -0.00043528	     24.95737378
      2.54502648	     -0.05802802	     -0.00069585	     -0.19921269	     -0.06201768	      0.88286197	     -0.00060160	     -0.21600945	      0.00131389	     -0.00045761	     24.79996957
      2.54661394	     -0.05808185	     -0.00069399	     -0.19926655	     -0.06201560	      0.88286122	     -0.00060128	     -0.21601528	      0.00131554	     -0.00048517	     24.76914620
      2.54820140	     -0.05813639	     -0.00069015	     -0.19932117	     -0.06201351	      0.88286043	     -0.00060096	     -0.21602146	      0.00131845	     -0.00051185	     24.51371489
      2.54941768	     -0.05817944	     -0.00068994	     -0.19936422	     -0.06201190	      0.88285980	     -0.00060069	     -0.21602644	      0.00132114	     -0.00053173	     24.56375032
      2.55063396	     -0.05822315	     -0.00068784	     -0.19940799	     -0.06201029	      0.88285914	     -0.00060042	     -0.21603164	      0.00132462	     -0.00055099	     24.41861148
      2.55229270	     -0.05828381	     -0.00068636	     -0.19946871	     -0.06200809	      0.88285820	     -0.00060003	     -0.21603906	      0.00133022	     -0.00057631	     24.36294062
      2.55395145	     -0.05834466	     -0.00068287	     -0.19952967	     -0.06200588	      0.88285723	     -0.00059962	     -0.21604686	      0.00133719	     -0.00060036	     24.10640949
      2.55512451	     -0.05838824	     -0.00068304	     -0.19957327	     -0.06200431	      0.88285651	     -0.00059932	     -0.21605259	      0.00134256	     -0.00061663	     24.16239086
      2.55629758	     -0.05843213	     -0.00068132	     -0.19961724	     -0.06200273	      0.88285578	     -0.00059901	     -0.21605849	      0.00134867	     -0.00063213	     24.03380917
      2.55805446	     -0.05849849	     -0.00067973	     -0.19968370	     -0.06200035	      0.88285465	     -0.00059853	     -0.21606764	      0.00135872	     -0.00065405	     23.95572075
      2.55952609	     -0.05855393	     -0.00067711	     -0.19973926	     -0.06199834	      0.88285367	     -0.00059810	     -0.21607559	      0.00136822	     -0.00067113	     23.76757090
      2.56099772	     -0.05860919	     -0.00067630	     -0.19979461	     -0.06199632	      0.88285267	     -0.00059767	     -0.21608376	      0.00137839	     -0.00068709	     23.78093037
      2.56246935	     -0.05866358	     -0.00067287	     -0.19984916	     -0.06199429	      0.88285165	     -0.00059721	     -0.21609213	      0.00138968	     -0.00070176	     23.53167222
      2.56379244	     -0.05871182	     -0.00067227	     -0.19989750	     -0.06199244	      0.88285072	     -0.00059679	     -0.21609980	      0.00140027	     -0.00071396	     23.57388804
      2.56511552	     -0.05875917	     -0.00066940	     -0.19994501	     -0.06199058	      0.88284976	     -0.00059635	     -0.21610757	      0.00141176	     -0.00072509	     23.38432976
      2.56643861	     -0.05880569	     -0.00066799	     -0.19999165	     -0.06198871	      0.88284880	     -0.00059590	     -0.21611542	      0.00142377	     -0.00073521	     23.35296322
      2.56811770	     -0.05886348	     -0.00066466	     -0.20004964	     -0.06198630	      0.88284755	     -0.00059531	     -0.21612547	      0.00144010	     -0.00074649	     23.14393411
      2.56946837	     -0.05890943	     -0.00066402	     -0.20009572	     -0.06198435	      0.88284654	     -0.00059483	     -0.21613360	      0.00145377	     -0.00075436	     23.17357693
      2.57081904	     -0.05895521	     -0.00066160	     -0.20014167	     -0.06198237	      0.88284552	     -0.00059433	     -0.21614178	      0.00146828	     -0.00076104	     22.98019478
      2.57216971	     -0.05900098	     -0.00066089	     -0.20018757	     -0.06198038	      0.88284448	     -0.00059382	     -0.21615002	      0.00148322	     -0.00076663	     22.95401941
      2.57383109	     -0.05905659	     -0.00065851	     -0.20024339	     -0.06197790	      0.88284321	     -0.00059317	     -0.21616023	      0.00150260	     -0.00077193	     22.73279794
      2.57516474	     -0.05910049	     -0.00065869	     -0.20028742	     -0.06197589	      0.88284217	     -0.00059264	     -0.21616846	      0.00151855	     -0.00077504	     22.76917221
      2.57649839	     -0.05914352	     -0.00065701	     -0.20033062	     -0.06197385	      0.88284114	     -0.00059209	     -0.21617670	      0.00153525	     -0.00077705	     22.58551866
      2.57783204	     -0.05918607	     -0.00065684	     -0.20037332	     -0.06197179	      0.88284010	     -0.00059154	     -0.21618495	      0.00155232	     -0.00077806	     22.55115671
      2.57955596	     -0.05924037	     -0.00065523	     -0.20042784	     -0.06196909	      0.88283876	     -0.00059080	     -0.21619560	      0.00157527	     -0.00077786	     22.33433842
      2.58088450	     -0.05928160	     -0.00065599	     -0.20046920	     -0.06196699	      0.88283773	     -0.00059022	     -0.21620380	      0.00159329	     -0.00077668	     22.36666077
      2.58221304	     -0.05932205	     -0.00065500	     -0.20050983	     -0.06196486	      0.88283670	     -0.00058963	     -0.21621198	      0.00161196	     -0.00077455	     22.19241488
      2.58354158	     -0.05936170	     -0.00065536	     -0.20054963	     -0.06196271	      0.88283567	     -0.00058903	     -0.21622011	      0.00163095	     -0.00077159	     22.15691006
      2.58531410	     -0.05941307	     -0.00065449	     -0.20060124	     -0.06195979	      0.88283431	     -0.00058822	     -0.21623088	      0.00165711	     -0.00076629	     21.94691631
      2.58663488	     -0.05945001	     -0.00065572	     -0.20063831	     -0.06195759	      0.88283330	     -0.00058759	     -0.21623882	      0.00167685	     -0.00076148	     21.98315762
      2.58795567	     -0.05948574	     -0.00065515	     -0.20067423	     -0.06195536	      0.88283230	     -0.00058696	     -0.21624666	      0.00169715	     -0.00075589	     21.81891786
      2.58956658	     -0.05952771	     -0.00065620	     -0.20071639	     -0.06195261	      0.88283108	     -0.00058618	     -0.21625608	      0.00172220	     -0.00074819	     21.80836452
      2.59100576	     -0.05956321	     -0.00065536	     -0.20075210	     -0.06195011	      0.88283001	     -0.00058547	     -0.21626431	      0.00174520	     -0.00074045	     21.59596676
      2.59244495	     -0.05959707	     -0.00065705	     -0.20078612	     -0.06194759	      0.88282895	     -0.00058475	     -0.21627236	      0.00176831	     -0.00073206	     21.64031314
      2.59388413	     -0.05962912	     -0.00065643	     -0.20081838	     -0.06194502	      0.88282791	     -0.00058402	     -0.21628019	      0.00179204	     -0.00072292	     21.41803640
      2.59532331	     -0.05965897	     -0.00065858	     -0.20084839	     -0.06194243	      0.88282687	     -0.00058328	     -0.21628778	      0.00181580	     -0.00071320	     21.48126071
      2.59676250	     -0.05968610	     -0.00065821	     -0.20087573	     -0.06193980	      0.88282585	     -0.00058254	     -0.21629508	      0.00184014	     -0.00070278	     21.25540571
      2.59820168	     -0.05971099	     -0.00066092	     -0.20090077	     -0.06193713	      0.88282485	     -0.00058178	     -0.21630205	      0.00186440	     -0.00069179	     21.33317187
      2.59964086	     -0.05973362	     -0.00066098	     -0.20092360	     -0.06193443	      0.88282386	     -0.00058102	     -0.21630867	      0.00188915	     -0.00068008	     21.10166966
      2.60108004	     -0.05975438	     -0.00066441	     -0.20094449	     -0.06193169	      0.88282289	     -0.00058025	     -0.21631492	      0.00191369	     -0.00066783	     21.19357501
      2.60251923	     -0.05977314	     -0.00066508	     -0.20096344	     -0.06192892	      0.88282194	     -0.00057947	     -0.21632079	      0.00193863	     -0.00065488	     20.96301032
      2.60395841	     -0.05979034	     -0.00066933	     -0.20098075	     -0.06192611	      0.88282101	     -0.00057869	     -0.21632627	      0.00196323	     -0.00064141	     21.06539333
      2.60539759	     -0.05980570	     -0.00067066	     -0.20099629	     -0.06192327	      0.88282010	     -0.00057790	     -0.21633136	      0.00198816	     -0.00062725	     20.83740350
      2.60683678	     -0.05981936	     -0.00067565	     -0.20101004	     -0.06192039	      0.88281920	     -0.00057711	     -0.21633605	      0.00201265	     -0.00061261	     20.94873525
      2.60827596	     -0.05983080	     -0.00067757	     -0.20102163	     -0.06191748	      0.88281833	     -0.00057631	     -0.21634033	      0.00203746	     -0.00059729	     20.73171082
      2.60971514	     -0.05984038	     -0.00068316	     -0.20103129	     -0.06191453	      0.88281748	     -0.00057551	     -0.21634418	      0.00206181	     -0.00058144	     20.84879864
      2.61115432	     -0.05984759	     -0.00068549	     -0.20103865	     -0.06191154	      0.88281666	     -0.00057470	     -0.21634758	      0.00208643	     -0.00056483	     20.64322225
      2.61259351	     -0.05985275	     -0.00069152	     -0.20104387	     -0.06190852	      0.88281586	     -0.00057388	     -0.21635052	      0.00211055	     -0.00054766	     20.76491580
      2.61403269	     -0.05985551	     -0.00069423	     -0.20104676	     -0.06190547	      0.88281508	     -0.00057307	     -0.21635299	      0.00213491	     -0.00052971	     20.57319612
      2.61547187	     -0.05985620	     -0.00070059	     -0.20104751	     -0.06190238	      0.88281433	     -0.00057225	     -0.21635498	      0.00215870	     -0.00051117	     20.69548590
      2.61691106	     -0.05985433	     -0.00070350	     -0.20104578	     -0.06189925	      0.88281361	     -0.00057142	     -0.21635648	      0.00218267	     -0.00049185	     20.51656957
      2.61835024	     -0.05985028	     -0.00070997	     -0.20104177	     -0.06189610	      0.88281292	     -0.00057059	     -0.21635749	      0.00220601	     -0.00047193	     20.63802658
      2.61978942	     -0.05984394	     -0.00071295	     -0.20103556	     -0.06189290	      0.88281225	     -0.00056976	     -0.21635800	      0.00222946	     -0.00045120	     20.46955557
      2.62122861	     -0.05983580	     -0.00071948	     -0.20102746	     -0.06188968	      0.88281162	     -0.00056892	     -0.21635802	      0.00225221	     -0.00042990	     20.58745627
      2.62266779	     -0.05982560	     -0.00072250	     -0.20101737	     -0.06188642	      0.88281102	     -0.00056808	     -0.21635757	      0.00227501	     -0.00040785	     20.42995507
      2.62410697	     -0.05981380	     -0.00072906	     -0.20100561	     -0.06188313	      0.88281045	     -0.00056724	     -0.21635664	      0.00229708	     -0.00038533	     20.54866972
      2.62554615	     -0.05980004	     -0.00073209	     -0.20099196	     -0.06187981	      0.88280991	     -0.00056639	     -0.21635526	      0.00231914	     -0.00036217	     20.40103631
      2.62698534	     -0.05978469	     -0.00073861	     -0.20097664	     -0.06187646	      0.88280940	     -0.00056554	     -0.21635342	      0.00234040	     -0.00033865	     20.52041886
      2.62842452	     -0.05976735	     -0.00074160	     -0.20095940	     -0.06187307	      0.88280893	     -0.00056469	     -0.21635114	      0.00236160	     -0.00031459	     20.38036184
      2.62986370	     -0.05974852	     -0.00074808	     -0.20094060	     -0.06186966	      0.88280850	     -0.00056384	     -0.21634843	      0.00238196	     -0.00029023	     20.50022735
      2.63130289	     -0.05972761	     -0.00075102	     -0.20091979	     -0.06186622	      0.88280810	     -0.00056299	     -0.21634529	      0.00240219	     -0.00026542	     20.36489172
      2.63274207	     -0.05970497	     -0.00075741	     -0.20089717	     -0.06186274	      0.88280773	     -0.00056213	     -0.21634172	      0.00242152	     -0.00024040	     20.48723899
      2.63418125	     -0.05968040	     -0.00076026	     -0.20087268	     -0.06185925	      0.88280741	     -0.00056128	     -0.21633772	      0.00244064	     -0.00021501	     20.35484059
      2.63562044	     -0.05965440	     -0.00076655	     -0.20084670	     -0.06185572	      0.88280712	     -0.00056043	     -0.21633330	      0.00245880	     -0.00018949	     20.47668207
      2.63705962	     -0.05962652	     -0.00076925	     -0.20081890	     -0.06185217	      0.88280686	     -0.00055957	     -0.21632847	      0.00247667	     -0.00016367	     20.34618150
      2.63849880	     -0.05959737	     -0.00077535	     -0.20078975	     -0.06184859	      0.88280664	     -0.00055872	     -0.21632323	      0.00249351	     -0.00013780	     20.46910949
      2.63993798	     -0.05956651	     -0.00077787	     -0.20075897	     -0.06184499	      0.88280647	     -0.00055787	     -0.21631761	      0.00251001	     -0.00011170	     20.34118265
      2.64137717	     -0.05953443	     -0.00078386	     -0.20072688	     -0.06184137	      0.88280632	     -0.00055702	     -0.21631159	      0.00252542	     -0.00008565	     20.46570004
      2.64281635	     -0.05950058	     -0.00078621	     -0.20069310	     -0.06183772	      0.88280622	     -0.00055617	     -0.21630519	      0.00254045	     -0.00005950	     20.34013290
      2.64425553	     -0.05946550	     -0.00079209	     -0.20065800	     -0.06183406	      0.88280615	     -0.00055532	     -0.21629841	      0.00255435	     -0.00003351	     20.46922456
      2.64569472	     -0.05942871	     -0.00079431	     -0.20062126	     -0.06183037	      0.88280612	     -0.00055447	     -0.21629126	      0.00256783	     -0.00000752	     20.34594633
      2.64713390	     -0.05939087	     -0.00080015	     -0.20058340	     -0.06182667	      0.88280613	     -0.00055363	     -0.21628373	      0.00258015	      0.00001821	     20.48134145
      2.64857308	     -0.05935143	     -0.00080228	     -0.20054399	     -0.06182294	      0.88280617	     -0.00055280	     -0.21627584	      0.00259200	      0.00004385	     20.36066643
      2.65001226	     -0.05931099	     -0.00080814	     -0.20050351	     -0.06181921	      0.88280626	     -0.00055196	     -0.21626759	      0.00260262	      0.00006914	     20.50193212
      2.65145145	     -0.05926895	     -0.00081015	     -0.20046149	     -0.06181545	      0.88280637	     -0.00055113	     -0.21625898	      0.00261273	      0.00009424	     20.38171507
      2.65289063	     -0.05922608	     -0.00081606	     -0.20041856	     -0.06181169	      0.88280653	     -0.00055031	     -0.21625001	      0.00262154	      0.00011891	     20.53039740
      2.65432981	     -0.05918180	     -0.00081797	     -0.20037429	     -0.06180791	      0.88280672	     -0.00054949	     -0.21624070	      0.00262981	      0.00014331	     20.41042440
      2.65561816	     -0.05914171	     -0.00082302	     -0.20033413	     -0.06180452	      0.88280691	     -0.00054876	     -0.21623207	      0.00263608	      0.00016472	     20.51742092
      2.65690651	     -0.05910086	     -0.00082581	     -0.20029326	     -0.06180112	      0.88280714	     -0.00054804	     -0.21622319	      0.00264178	      0.00018584	     20.48151332
      2.65848851	     -0.05905020	     -0.00083088	     -0.20024253	     -0.06179693	      0.88280745	     -0.00054716	     -0.21621195	      0.00264754	      0.00021118	     20.55301272
      2.66007051	     -0.05899826	     -0.00083391	     -0.20019054	     -0.06179274	      0.88280781	     -0.00054629	     -0.21620036	      0.00265229	      0.00023595	     20.50210124
      2.66138283	     -0.05895464	     -0.00083885	     -0.20014683	     -0.06178926	      0.88280813	     -0.00054557	     -0.21619046	      0.00265510	      0.00025591	     20.60785080
      2.66269514	     -0.05891026	     -0.00084175	     -0.20010239	     -0.06178577	      0.88280848	     -0.00054486	     -0.21618034	      0.00265726	      0.00027545	     20.58521692
      2.66428176	     -0.05885641	     -0.00084700	     -0.20004841	     -0.06178155	      0.88280894	     -0.00054401	     -0.21616779	      0.00265861	      0.00029834	     20.67409113
      2.66586837	     -0.05880208	     -0.00084996	     -0.19999401	     -0.06177733	      0.88280943	     -0.00054318	     -0.21615494	      0.00265895	      0.00032052	     20.62785803
      2.66712590	     -0.05875949	     -0.00085500	     -0.19995128	     -0.06177399	      0.88280984	     -0.00054252	     -0.21614456	      0.00265812	      0.00033741	     20.73942262
      2.66838343	     -0.05871684	     -0.00085802	     -0.19990854	     -0.06177065	      0.88281027	     -0.00054187	     -0.21613404	      0.00265673	      0.00035379	     20.73635558
      2.67003492	     -0.05866158	     -0.00086344	     -0.19985311	     -0.06176626	      0.88281088	     -0.00054103	     -0.21612002	      0.00265366	      0.00037432	     20.82636016
      2.67168640	     -0.05860664	     -0.00086666	     -0.19979805	     -0.06176189	      0.88281151	     -0.00054020	     -0.21610583	      0.00264954	      0.00039376	     20.80152674
      2.67289718	     -0.05856734	     -0.00087170	     -0.19975859	     -0.06175868	      0.88281200	     -0.00053960	     -0.21609533	      0.00264553	      0.00040718	     20.91857058
      2.67410797	     -0.05852815	     -0.00087479	     -0.19971929	     -0.06175548	      0.88281250	     -0.00053901	     -0.21608477	      0.00264105	      0.00041998	     20.93388213
      2.67584199	     -0.05847306	     -0.00088039	     -0.19966399	     -0.06175091	      0.88281324	     -0.00053818	     -0.21606958	      0.00263344	      0.00043714	     21.03309327
      2.67731738	     -0.05842674	     -0.00088374	     -0.19961751	     -0.06174703	      0.88281389	     -0.00053748	     -0.21605661	      0.00262609	      0.00045073	     21.04202580
      2.67879276	     -0.05838165	     -0.00088906	     -0.19957222	     -0.06174316	      0.88281457	     -0.00053680	     -0.21604363	      0.00261767	      0.00046330	     21.17006178
      2.68026815	     -0.05833691	     -0.00089166	     -0.19952733	     -0.06173930	      0.88281526	     -0.00053613	     -0.21603065	      0.00260859	      0.00047495	     21.15539220
      2.68174354	     -0.05829392	     -0.00089744	     -0.19948412	     -0.06173546	      0.88281597	     -0.00053547	     -0.21601770	      0.00259840	      0.00048553	     21.32756255
      2.68301453	     -0.05825700	     -0.00089920	     -0.19944708	     -0.06173216	      0.88281659	     -0.00053491	     -0.21600659	      0.00258921	      0.00049389	     21.29158448
      2.68428552	     -0.05822142	     -0.00090314	     -0.19941132	     -0.06172888	      0.88281722	     -0.00053436	     -0.21599553	      0.00257926	      0.00050141	     21.38966774
      2.68587203	     -0.05817757	     -0.00090628	     -0.19936728	     -0.06172480	      0.88281803	     -0.00053368	     -0.21598181	      0.00256619	      0.00050972	     21.43031371
      2.68745854	     -0.05813545	     -0.00091145	     -0.19932493	     -0.06172074	      0.88281884	     -0.00053302	     -0.21596821	      0.00255211	      0.00051671	     21.59789758
      2.68872585	     -0.05810182	     -0.00091285	     -0.19929117	     -0.06171751	      0.88281950	     -0.00053251	     -0.21595743	      0.00254048	      0.00052144	     21.57654417
      2.68999316	     -0.05806950	     -0.00091625	     -0.19925866	     -0.06171430	      0.88282016	     -0.00053200	     -0.21594674	      0.00252821	      0.00052532	     21.67852167
      2.69160709	     -0.05802874	     -0.00091884	     -0.19921772	     -0.06171023	      0.88282101	     -0.00053138	     -0.21593324	      0.00251201	      0.00052916	     21.72771422
      2.69322102	     -0.05798981	     -0.00092371	     -0.19917854	     -0.06170619	      0.88282187	     -0.00053077	     -0.21591987	      0.00249491	      0.00053171	     21.91731875
      2.69443202	     -0.05796035	     -0.00092452	     -0.19914896	     -0.06170318	      0.88282251	     -0.00053032	     -0.21590994	      0.00248181	      0.00053291	     21.88628164
      2.69564303	     -0.05793225	     -0.00092739	     -0.19912068	     -0.06170018	      0.88282316	     -0.00052988	     -0.21590008	      0.00246819	      0.00053342	     21.98058979
      2.69733871	     -0.05789346	     -0.00092999	     -0.19908167	     -0.06169601	      0.88282406	     -0.00052929	     -0.21588642	      0.00244861	      0.00053312	     22.04641184
      2.69903439	     -0.05785687	     -0.00093490	     -0.19904482	     -0.06169188	      0.88282497	     -0.00052871	     -0.21587293	      0.00242821	      0.00053162	     22.25462841
      2.70018546	     -0.05783161	     -0.00093528	     -0.19901943	     -0.06168909	      0.88282558	     -0.00052833	     -0.21586388	      0.00241419	      0.00053005	     22.21186199
      2.70133652	     -0.05780770	     -0.00093771	     -0.19899536	     -0.06168632	      0.88282619	     -0.00052796	     -0.21585491	      0.00239975	      0.00052797	     22.29627996
      2.70315914	     -0.05777044	     -0.00094044	     -0.19895786	     -0.06168197	      0.88282715	     -0.00052740	     -0.21584090	      0.00237640	      0.00052383	     22.37871873
      2.70463874	     -0.05774202	     -0.00094383	     -0.19892921	     -0.06167846	      0.88282792	     -0.00052696	     -0.21582969	      0.00235690	      0.00051973	     22.50612511
      2.70611833	     -0.05771347	     -0.00094508	     -0.19890049	     -0.06167499	      0.88282868	     -0.00052654	     -0.21581865	      0.00233714	      0.00051508	     22.53447195
      2.70759793	     -0.05768725	     -0.00094908	     -0.19887402	     -0.06167155	      0.88282944	     -0.00052613	     -0.21580775	      0.00231688	      0.00050982	     22.70324748
      2.70890619	     -0.05766317	     -0.00094952	     -0.19884979	     -0.06166853	      0.88283011	     -0.00052579	     -0.21579826	      0.00229885	      0.00050481	     22.69820971
      2.71021445	     -0.05764112	     -0.00095241	     -0.19882754	     -0.06166553	      0.88283076	     -0.00052546	     -0.21578888	      0.00228044	      0.00049942	     22.81601433
      2.71152272	     -0.05761881	     -0.00095364	     -0.19880507	     -0.06166256	      0.88283141	     -0.00052514	     -0.21577962	      0.00226187	      0.00049374	     22.86191367
      2.71323210	     -0.05759174	     -0.00095695	     -0.19877774	     -0.06165872	      0.88283225	     -0.00052474	     -0.21576769	      0.00223721	      0.00048587	     23.00918814
      2.71456015	     -0.05757015	     -0.00095726	     -0.19875599	     -0.06165576	      0.88283289	     -0.00052445	     -0.21575856	      0.00221792	      0.00047951	     23.02172518
      2.71588820	     -0.05755067	     -0.00095978	     -0.19873631	     -0.06165283	      0.88283352	     -0.00052417	     -0.21574955	      0.00219830	      0.00047291	     23.13332585
      2.71721624	     -0.05753074	     -0.00096059	     -0.19871622	     -0.06164992	      0.88283415	     -0.00052390	     -0.21574067	      0.00217857	      0.00046617	     23.17820262
      2.71891086	     -0.05750759	     -0.00096348	     -0.19869282	     -0.06164625	      0.88283493	     -0.00052359	     -0.21572951	      0.00215307	      0.00045736	     23.32246721
      2.72021219	     -0.05748876	     -0.00096323	     -0.19867386	     -0.06164346	      0.88283552	     -0.00052336	     -0.21572108	      0.00213344	      0.00045053	     23.33096052
      2.72151352	     -0.05747217	     -0.00096520	     -0.19865708	     -0.06164070	      0.88283610	     -0.00052314	     -0.21571275	      0.00211356	      0.00044361	     23.43112031
      2.72308408	     -0.05745124	     -0.00096535	     -0.19863597	     -0.06163740	      0.88283679	     -0.00052290	     -0.21570286	      0.00208947	      0.00043523	     23.48011272
      2.72465464	     -0.05743359	     -0.00096849	     -0.19861808	     -0.06163413	      0.88283747	     -0.00052268	     -0.21569312	      0.00206506	      0.00042677	     23.64779752
      2.72583698	     -0.05741788	     -0.00096727	     -0.19860226	     -0.06163170	      0.88283797	     -0.00052252	     -0.21568591	      0.00204671	      0.00042045	     23.62845618
      2.72701932	     -0.05740461	     -0.00096842	     -0.19858884	     -0.06162929	      0.88283846	     -0.00052238	     -0.21567878	      0.00202816	      0.00041411	     23.70456776
      2.72871962	     -0.05738490	     -0.00096844	     -0.19856893	     -0.06162587	      0.88283916	     -0.00052219	     -0.21566869	      0.00200138	      0.00040507	     23.77141933
      2.73018222	     -0.05737006	     -0.00096995	     -0.19855390	     -0.06162296	      0.88283975	     -0.00052204	     -0.21566015	      0.00197819	      0.00039735	     23.87421319
      2.73164481	     -0.05735331	     -0.00096875	     -0.19853700	     -0.06162008	      0.88284032	     -0.00052191	     -0.21565175	      0.00195502	      0.00038972	     23.90568944
      2.73310741	     -0.05734051	     -0.00097088	     -0.19852399	     -0.06161724	      0.88284089	     -0.00052180	     -0.21564347	      0.00193168	      0.00038216	     24.02814094
      2.73439324	     -0.05732613	     -0.00096911	     -0.19850950	     -0.06161477	      0.88284137	     -0.00052171	     -0.21563632	      0.00191118	      0.00037562	     24.03585037
      2.73567908	     -0.05731514	     -0.00097008	     -0.19849834	     -0.06161232	      0.88284185	     -0.00052164	     -0.21562924	      0.00189054	      0.00036914	     24.11408551
      2.73696492	     -0.05730280	     -0.00096930	     -0.19848587	     -0.06160991	      0.88284232	     -0.00052158	     -0.21562228	      0.00186990	      0.00036274	     24.15599079
      2.73870692	     -0.05728891	     -0.00097004	     -0.19847176	     -0.06160667	      0.88284295	     -0.00052152	     -0.21561300	      0.00184184	      0.00035418	     24.25550356
      2.74002037	     -0.05727624	     -0.00096815	     -0.19845898	     -0.06160427	      0.88284341	     -0.00052148	     -0.21560613	      0.00182068	      0.00034783	     24.27909084
      2.74133383	     -0.05726706	     -0.00096868	     -0.19844964	     -0.06160189	      0.88284386	     -0.00052146	     -0.21559935	      0.00179944	      0.00034155	     24.34449345
      2.74264728	     -0.05725649	     -0.00096745	     -0.19843895	     -0.06159954	      0.88284431	     -0.00052145	     -0.21559269	      0.00177822	      0.00033533	     24.38302934
      2.74436066	     -0.05724623	     -0.00096800	     -0.19842847	     -0.06159652	      0.88284487	     -0.00052146	     -0.21558415	      0.00175048	      0.00032727	     24.46656427
      2.74564512	     -0.05723620	     -0.00096590	     -0.19841833	     -0.06159428	      0.88284529	     -0.00052148	     -0.21557793	      0.00172973	      0.00032127	     24.48776173
      2.74692958	     -0.05723038	     -0.00096632	     -0.19841236	     -0.06159207	      0.88284570	     -0.00052151	     -0.21557182	      0.00170897	      0.00031525	     24.53708670
      2.74850663	     -0.05722142	     -0.00096451	     -0.19840326	     -0.06158940	      0.88284619	     -0.00052156	     -0.21556454	      0.00168356	      0.00030780	     24.58247141
      2.74991521	     -0.05721792	     -0.00096532	     -0.19839957	     -0.06158704	      0.88284662	     -0.00052162	     -0.21555821	      0.00166091	      0.00030105	     24.63539428
      2.75132380	     -0.05721120	     -0.00096278	     -0.19839274	     -0.06158472	      0.88284704	     -0.00052169	     -0.21555210	      0.00163834	      0.00029418	     24.66946811
      2.75273238	     -0.05721146	     -0.00096372	     -0.19839282	     -0.06158243	      0.88284745	     -0.00052177	     -0.21554617	      0.00161584	      0.00028711	     24.70992467
      2.75414096	     -0.05720821	     -0.00096075	     -0.19838948	     -0.06158017	      0.88284785	     -0.00052187	     -0.21554054	      0.00159351	      0.00027977	     24.74673731
      2.75554954	     -0.05721299	     -0.00096182	     -0.19839407	     -0.06157794	      0.88284824	     -0.00052197	     -0.21553515	      0.00157135	      0.00027209	     24.77647227
      2.75695813	     -0.05721329	     -0.00095830	     -0.19839429	     -0.06157574	      0.88284861	     -0.00052209	     -0.21553011	      0.00154939	      0.00026401	     24.81776633
      2.75836671	     -0.05722335	     -0.00095953	     -0.19840417	     -0.06157357	      0.88284898	     -0.00052222	     -0.21552538	      0.00152769	      0.00025544	     24.83253493
      2.75962589	     -0.05722768	     -0.00095623	     -0.19840844	     -0.06157166	      0.88284930	     -0.00052234	     -0.21552150	      0.00150853	      0.00024733	     24.86194305
      2.76088508	     -0.05723852	     -0.00095582	     -0.19841916	     -0.06156978	      0.88284960	     -0.00052247	     -0.21551791	      0.00148964	      0.00023872	     24.87150988
      2.76241246	     -0.05725061	     -0.00095287	     -0.19843116	     -0.06156752	      0.88284996	     -0.00052264	     -0.21551401	      0.00146712	      0.00022756	     24.90964337
      2.76393984	     -0.05726947	     -0.00095241	     -0.19844988	     -0.06156529	      0.88285030	     -0.00052282	     -0.21551060	      0.00144511	      0.00021555	     24.91633942
      2.76522032	     -0.05728116	     -0.00094844	     -0.19846154	     -0.06156345	      0.88285057	     -0.00052298	     -0.21550816	      0.00142705	      0.00020478	     24.95425658
      2.76650080	     -0.05729853	     -0.00094704	     -0.19847883	     -0.06156164	      0.88285082	     -0.00052314	     -0.21550602	      0.00140940	      0.00019334	     24.95296519
      2.76778128	     -0.05731456	     -0.00094377	     -0.19849482	     -0.06155984	      0.88285106	     -0.00052331	     -0.21550423	      0.00139217	      0.00018121	     24.97603105
      2.76954162	     -0.05734206	     -0.00094090	     -0.19852225	     -0.06155741	      0.88285136	     -0.00052356	     -0.21550231	      0.00136930	      0.00016335	     24.98064457
      2.77084370	     -0.05735966	     -0.00093613	     -0.19853988	     -0.06155564	      0.88285157	     -0.00052375	     -0.21550131	      0.00135298	      0.00014923	     25.01460888
      2.77214579	     -0.05738167	     -0.00093359	     -0.19856186	     -0.06155389	      0.88285175	     -0.00052394	     -0.21550060	      0.00133722	      0.00013438	     25.01048434
      2.77371325	     -0.05740491	     -0.00092785	     -0.19858513	     -0.06155181	      0.88285195	     -0.00052418	     -0.21550015	      0.00131893	      0.00011559	     25.04285063
      2.77510459	     -0.05743088	     -0.00092518	     -0.19861109	     -0.06154999	      0.88285210	     -0.00052440	     -0.21550005	      0.00130338	      0.00009812	     25.02411921
      2.77649592	     -0.05745281	     -0.00091914	     -0.19863308	     -0.06154818	      0.88285222	     -0.00052463	     -0.21550030	      0.00128846	      0.00007992	     25.04718106
      2.77788725	     -0.05748025	     -0.00091603	     -0.19866054	     -0.06154640	      0.88285232	     -0.00052486	     -0.21550080	      0.00127422	      0.00006103	     25.03160135
      2.77927858	     -0.05750285	     -0.00090957	     -0.19868323	     -0.06154464	      0.88285239	     -0.00052509	     -0.21550159	      0.00126063	      0.00004150	     25.04629343
      2.78066992	     -0.05753041	     -0.00090594	     -0.19871082	     -0.06154289	      0.88285243	     -0.00052534	     -0.21550259	      0.00124776	      0.00002140	     25.03038353
      2.78206125	     -0.05755393	     -0.00089911	     -0.19873446	     -0.06154116	      0.88285245	     -0.00052558	     -0.21550383	      0.00123558	      0.00000075	     25.02744995
      2.78345258	     -0.05758242	     -0.00089511	     -0.19876302	     -0.06153945	      0.88285244	     -0.00052584	     -0.21550526	      0.00122411	     -0.00002042	     25.01299045
      2.78484391	     -0.05760751	     -0.00088810	     -0.19878825	     -0.06153776	      0.88285239	     -0.00052610	     -0.21550691	      0.00121339	     -0.00004205	     24.99799309
      2.78623524	     -0.05763758	     -0.00088389	     -0.19881839	     -0.06153608	      0.88285232	     -0.00052636	     -0.21550875	      0.00120347	     -0.00006413	     24.98677498
      2.78762658	     -0.05766447	     -0.00087696	     -0.19884544	     -0.06153441	      0.88285221	     -0.00052663	     -0.21551083	      0.00119434	     -0.00008657	     24.95895013
      2.78901791	     -0.05769570	     -0.00087273	     -0.19887675	     -0.06153275	      0.88285208	     -0.00052691	     -0.21551310	      0.00118602	     -0.00010933	     24.95193077
      2.79040924	     -0.05772385	     -0.00086599	     -0.19890507	     -0.06153111	      0.88285191	     -0.00052719	     -0.21551558	      0.00117857	     -0.00013235	     24.91589435
      2.79180057	     -0.05775569	     -0.00086182	     -0.19893702	     -0.06152947	      0.88285171	     -0.00052747	     -0.21551822	      0.00117197	     -0.00015555	     24.91338397
      2.79319191	     -0.05778474	     -0.00085527	     -0.19896624	     -0.06152785	      0.88285148	     -0.00052776	     -0.21552107	      0.00116628	     -0.00017884	     24.86635014
      2.79458324	     -0.05781748	     -0.00085109	     -0.19899911	     -0.06152623	      0.88285121	     -0.00052805	     -0.21552407	      0.00116143	     -0.00020216	     24.85896740
      2.79597457	     -0.05784827	     -0.00084469	     -0.19903008	     -0.06152461	      0.88285091	     -0.00052835	     -0.21552727	      0.00115746	     -0.00022547	     24.79594178
      2.79736590	     -0.05788248	     -0.00084050	     -0.19906443	     -0.06152301	      0.88285058	     -0.00052865	     -0.21553067	      0.00115429	     -0.00024874	     24.78590818
      2.79875724	     -0.05791476	     -0.00083417	     -0.19909690	     -0.06152140	      0.88285022	     -0.00052896	     -0.21553431	      0.00115204	     -0.00027193	     24.71810985
      2.80014857	     -0.05794913	     -0.00082975	     -0.19913143	     -0.06151980	      0.88284983	     -0.00052926	     -0.21553813	      0.00115065	     -0.00029501	     24.71295623
      2.80153990	     -0.05798116	     -0.00082331	     -0.19916369	     -0.06151820	      0.88284940	     -0.00052957	     -0.21554213	      0.00115023	     -0.00031785	     24.64092227
      2.80293123	     -0.05801451	     -0.00081858	     -0.19919722	     -0.06151660	      0.88284894	     -0.00052988	     -0.21554627	      0.00115065	     -0.00034039	     24.63350422
      2.80432257	     -0.05804592	     -0.00081204	     -0.19922887	     -0.06151500	      0.88284845	     -0.00053019	     -0.21555053	      0.00115200	     -0.00036247	     24.55316825
      2.80571390	     -0.05807884	     -0.00080704	     -0.19926200	     -0.06151339	      0.88284794	     -0.00053051	     -0.21555490	      0.00115410	     -0.00038405	     24.53630137
      2.80738588	     -0.05811635	     -0.00079837	     -0.19929982	     -0.06151146	      0.88284727	     -0.00053088	     -0.21556032	      0.00115779	     -0.00040916	     24.40993249
      2.80861382	     -0.05814583	     -0.00079462	     -0.19932948	     -0.06151004	      0.88284676	     -0.00053116	     -0.21556438	      0.00116113	     -0.00042705	     24.42931356
      2.80984176	     -0.05817350	     -0.00078849	     -0.19935739	     -0.06150861	      0.88284622	     -0.00053143	     -0.21556853	      0.00116519	     -0.00044435	     24.34307787
      2.81149956	     -0.05821212	     -0.00078169	     -0.19939632	     -0.06150667	      0.88284547	     -0.00053180	     -0.21557425	      0.00117157	     -0.00046683	     24.31356299
      2.81298275	     -0.05824492	     -0.00077353	     -0.19942943	     -0.06150493	      0.88284476	     -0.00053213	     -0.21557949	      0.00117829	     -0.00048597	     24.18152196
      2.81446595	     -0.05827865	     -0.00076821	     -0.19946343	     -0.06150318	      0.88284403	     -0.00053246	     -0.21558479	      0.00118568	     -0.00050422	     24.22857650
      2.81574350	     -0.05830517	     -0.00076033	     -0.19949026	     -0.06150166	      0.88284337	     -0.00053274	     -0.21558940	      0.00119288	     -0.00051910	     24.06358608
      2.81702106	     -0.05833247	     -0.00075479	     -0.19951782	     -0.06150013	      0.88284270	     -0.00053302	     -0.21559403	      0.00120054	     -0.00053328	     24.05842198
      2.81856949	     -0.05836354	     -0.00074612	     -0.19954926	     -0.06149826	      0.88284186	     -0.00053335	     -0.21559964	      0.00121072	     -0.00054942	     23.93478130
      2.82011792	     -0.05839483	     -0.00073981	     -0.19958086	     -0.06149638	      0.88284100	     -0.00053368	     -0.21560524	      0.00122156	     -0.00056447	     23.97750541
      2.82138633	     -0.05841916	     -0.00073191	     -0.19960552	     -0.06149482	      0.88284028	     -0.00053395	     -0.21560983	      0.00123122	     -0.00057588	     23.80067375
      2.82265474	     -0.05844431	     -0.00072629	     -0.19963095	     -0.06149325	      0.88283954	     -0.00053421	     -0.21561442	      0.00124125	     -0.00058655	     23.79340271
      2.82423474	     -0.05847484	     -0.00071769	     -0.19966187	     -0.06149128	      0.88283860	     -0.00053453	     -0.21562016	      0.00125456	     -0.00059873	     23.66046391
      2.82581474	     -0.05850599	     -0.00071158	     -0.19969336	     -0.06148929	      0.88283765	     -0.00053485	     -0.21562591	      0.00126846	     -0.00060979	     23.72344279
      2.82704673	     -0.05852881	     -0.00070410	     -0.19971650	     -0.06148772	      0.88283689	     -0.00053509	     -0.21563040	      0.00128002	     -0.00061753	     23.53605488
      2.82827872	     -0.05855121	     -0.00069871	     -0.19973918	     -0.06148614	      0.88283613	     -0.00053533	     -0.21563487	      0.00129185	     -0.00062458	     23.52927007
      2.82991926	     -0.05857937	     -0.00069010	     -0.19976776	     -0.06148400	      0.88283510	     -0.00053564	     -0.21564075	      0.00130836	     -0.00063281	     23.40308450
      2.83155981	     -0.05860763	     -0.00068383	     -0.19979637	     -0.06148184	      0.88283405	     -0.00053594	     -0.21564654	      0.00132534	     -0.00063986	     23.47887189
      2.83274922	     -0.05862736	     -0.00067673	     -0.19981643	     -0.06148026	      0.88283329	     -0.00053615	     -0.21565070	      0.00133829	     -0.00064417	     23.27962997
      2.83393864	     -0.05864719	     -0.00067168	     -0.19983653	     -0.06147866	      0.88283252	     -0.00053636	     -0.21565483	      0.00135139	     -0.00064796	     23.26691719
      2.83566617	     -0.05867480	     -0.00066325	     -0.19986458	     -0.06147631	      0.88283140	     -0.00053666	     -0.21566074	      0.00137106	     -0.00065242	     23.14922901
      2.83713281	     -0.05869725	     -0.00065741	     -0.19988736	     -0.06147428	      0.88283044	     -0.00053690	     -0.21566566	      0.00138812	     -0.00065536	     23.16770821
      2.83859944	     -0.05871795	     -0.00064962	     -0.19990845	     -0.06147223	      0.88282947	     -0.00053714	     -0.21567047	      0.00140581	     -0.00065751	     23.01050886
      2.84006608	     -0.05873730	     -0.00064450	     -0.19992812	     -0.06147016	      0.88282851	     -0.00053736	     -0.21567512	      0.00142369	     -0.00065900	     23.09203372
      2.84153271	     -0.05875409	     -0.00063623	     -0.19994531	     -0.06146806	      0.88282754	     -0.00053758	     -0.21567957	      0.00144227	     -0.00065968	     22.87896522
      2.84278677	     -0.05876693	     -0.00063235	     -0.19995842	     -0.06146624	      0.88282671	     -0.00053776	     -0.21568317	      0.00145813	     -0.00065975	     22.96763686
      2.84404084	     -0.05877775	     -0.00062642	     -0.19996956	     -0.06146440	      0.88282589	     -0.00053793	     -0.21568656	      0.00147440	     -0.00065921	     22.86470359
      2.84563193	     -0.05878936	     -0.00062059	     -0.19998153	     -0.06146204	      0.88282484	     -0.00053814	     -0.21569051	      0.00149516	     -0.00065778	     22.88113090
      2.84722302	     -0.05879860	     -0.00061312	     -0.19999116	     -0.06145964	      0.88282379	     -0.00053834	     -0.21569405	      0.00151634	     -0.00065542	     22.72121689
      2.84848600	     -0.05880479	     -0.00060992	     -0.19999760	     -0.06145772	      0.88282297	     -0.00053850	     -0.21569655	      0.00153305	     -0.00065299	     22.80778161
      2.84974898	     -0.05880977	     -0.00060501	     -0.20000287	     -0.06145577	      0.88282214	     -0.00053864	     -0.21569878	      0.00155004	     -0.00064995	     22.71442812
      2.85136465	     -0.05881497	     -0.00060063	     -0.20000839	     -0.06145325	      0.88282110	     -0.00053882	     -0.21570125	      0.00157176	     -0.00064534	     22.74229367
      2.85298032	     -0.05881873	     -0.00059450	     -0.20001250	     -0.06145069	      0.88282006	     -0.00053898	     -0.21570329	      0.00159383	     -0.00063986	     22.57429924
      2.85419465	     -0.05882079	     -0.00059273	     -0.20001476	     -0.06144875	      0.88281929	     -0.00053910	     -0.21570454	      0.00161027	     -0.00063535	     22.67161703
      2.85540898	     -0.05882170	     -0.00058926	     -0.20001591	     -0.06144678	      0.88281852	     -0.00053921	     -0.21570556	      0.00162701	     -0.00063044	     22.60152294
      2.85710445	     -0.05882125	     -0.00058605	     -0.20001575	     -0.06144400	      0.88281745	     -0.00053935	     -0.21570656	      0.00165045	     -0.00062305	     22.62852931
      2.85879993	     -0.05881856	     -0.00058123	     -0.20001338	     -0.06144118	      0.88281640	     -0.00053948	     -0.21570705	      0.00167431	     -0.00061500	     22.47614653
      2.85996472	     -0.05881568	     -0.00058080	     -0.20001065	     -0.06143922	      0.88281569	     -0.00053956	     -0.21570710	      0.00169054	     -0.00060918	     22.58479615
      2.86112950	     -0.05881176	     -0.00057875	     -0.20000693	     -0.06143725	      0.88281499	     -0.00053963	     -0.21570690	      0.00170703	     -0.00060301	     22.53560044
      2.86293990	     -0.05880394	     -0.00057695	     -0.19999936	     -0.06143413	      0.88281390	     -0.00053973	     -0.21570611	      0.00173268	     -0.00059286	     22.55341603
      2.86442341	     -0.05879593	     -0.00057480	     -0.19999159	     -0.06143155	      0.88281303	     -0.00053980	     -0.21570503	      0.00175391	     -0.00058396	     22.47290126
      2.86590693	     -0.05878671	     -0.00057490	     -0.19998253	     -0.06142893	      0.88281217	     -0.00053986	     -0.21570357	      0.00177500	     -0.00057459	     22.56067018
      2.86739045	     -0.05877605	     -0.00057292	     -0.19997209	     -0.06142628	      0.88281133	     -0.00053991	     -0.21570175	      0.00179635	     -0.00056457	     22.43002134
      2.86887397	     -0.05876412	     -0.00057453	     -0.19996029	     -0.06142360	      0.88281050	     -0.00053994	     -0.21569956	      0.00181730	     -0.00055404	     22.59450292
      2.87011780	     -0.05875277	     -0.00057309	     -0.19994911	     -0.06142133	      0.88280981	     -0.00053996	     -0.21569745	      0.00183511	     -0.00054459	     22.44772156
      2.87136164	     -0.05874044	     -0.00057394	     -0.19993690	     -0.06141903	      0.88280914	     -0.00053997	     -0.21569509	      0.00185259	     -0.00053469	     22.49626523
      2.87298469	     -0.05872255	     -0.00057383	     -0.19991918	     -0.06141601	      0.88280828	     -0.00053996	     -0.21569164	      0.00187532	     -0.00052095	     22.44531491
      2.87460775	     -0.05870296	     -0.00057585	     -0.19989970	     -0.06141295	      0.88280745	     -0.00053994	     -0.21568776	      0.00189754	     -0.00050635	     22.56817917
      2.87585487	     -0.05868678	     -0.00057510	     -0.19988366	     -0.06141057	      0.88280683	     -0.00053991	     -0.21568450	      0.00191463	     -0.00049447	     22.44763464
      2.87710200	     -0.05866988	     -0.00057635	     -0.19986685	     -0.06140817	      0.88280622	     -0.00053987	     -0.21568100	      0.00193129	     -0.00048215	     22.49494968
      2.87875683	     -0.05864616	     -0.00057674	     -0.19984327	     -0.06140496	      0.88280543	     -0.00053979	     -0.21567602	      0.00195315	     -0.00046505	     22.45787307
      2.88041167	     -0.05862098	     -0.00057937	     -0.19981817	     -0.06140171	      0.88280468	     -0.00053970	     -0.21567065	      0.00197429	     -0.00044727	     22.60777082
      2.88159722	     -0.05860180	     -0.00057866	     -0.19979910	     -0.06139936	      0.88280416	     -0.00053962	     -0.21566656	      0.00198939	     -0.00043404	     22.48852266
      2.88278277	     -0.05858191	     -0.00057985	     -0.19977928	     -0.06139699	      0.88280365	     -0.00053953	     -0.21566229	      0.00200402	     -0.00042056	     22.53115128
      2.88454347	     -0.05855073	     -0.00058052	     -0.19974821	     -0.06139344	      0.88280293	     -0.00053938	     -0.21565558	      0.00202536	     -0.00039999	     22.52066894
      2.88602299	     -0.05852296	     -0.00058230	     -0.19972050	     -0.06139043	      0.88280235	     -0.00053923	     -0.21564960	      0.00204270	     -0.00038229	     22.60538861
      2.88750252	     -0.05849364	     -0.00058218	     -0.19969129	     -0.06138740	      0.88280180	     -0.00053906	     -0.21564331	      0.00205978	     -0.00036416	     22.55104810
      2.88898204	     -0.05846315	     -0.00058463	     -0.19966083	     -0.06138434	      0.88280127	     -0.00053888	     -0.21563670	      0.00207608	     -0.00034576	     22.68482842
      2.89030626	     -0.05843481	     -0.00058423	     -0.19963257	     -0.06138158	      0.88280082	     -0.00053870	     -0.21563052	      0.00209049	     -0.00032896	     22.60290917
      2.89163048	     -0.05840589	     -0.00058613	     -0.19960367	     -0.06137880	      0.88280040	     -0.00053850	     -0.21562410	      0.00210423	     -0.00031203	     22.68821964
      2.89295470	     -0.05837620	     -0.00058668	     -0.19957403	     -0.06137601	      0.88280000	     -0.00053829	     -0.21561746	      0.00211765	     -0.00029488	     22.67272473
      2.89464814	     -0.05833712	     -0.00058916	     -0.19953497	     -0.06137241	      0.88279952	     -0.00053801	     -0.21560862	      0.00213391	     -0.00027278	     22.78497930
      2.89599185	     -0.05830483	     -0.00058938	     -0.19950271	     -0.06136953	      0.88279916	     -0.00053776	     -0.21560136	      0.00214634	     -0.00025506	     22.73402793
      2.89733555	     -0.05827166	     -0.00059171	     -0.19946952	     -0.06136664	      0.88279883	     -0.00053750	     -0.21559385	      0.00215794	     -0.00023729	     22.83490058
      2.89867926	     -0.05823770	     -0.00059276	     -0.19943557	     -0.06136373	      0.88279852	     -0.00053723	     -0.21558611	      0.00216900	     -0.00021943	     22.83478017
      2.90035908	     -0.05819453	     -0.00059599	     -0.19939234	     -0.06136008	      0.88279818	     -0.00053687	     -0.21557611	      0.00218164	     -0.00019714	     22.97708950
      2.90167835	     -0.05815985	     -0.00059673	     -0.19935765	     -0.06135719	      0.88279793	     -0.00053657	     -0.21556803	      0.00219093	     -0.00017962	     22.94072836
      2.90299761	     -0.05812462	     -0.00059951	     -0.19932236	     -0.06135430	      0.88279770	     -0.00053625	     -0.21555975	      0.00219927	     -0.00016226	     23.05592920
      2.90431687	     -0.05808876	     -0.00060113	     -0.19928644	     -0.06135139	      0.88279750	     -0.00053593	     -0.21555127	      0.00220698	     -0.00014500	     23.08284064
      2.90606806	     -0.05804060	     -0.00060499	     -0.19923817	     -0.06134752	      0.88279726	     -0.00053548	     -0.21553972	      0.00221590	     -0.00012239	     23.24586505
      2.90737489	     -0.05800416	     -0.00060617	     -0.19920167	     -0.06134462	      0.88279712	     -0.00053512	     -0.21553090	      0.00222192	     -0.00010567	     23.22688271
      2.90868173	     -0.05796755	     -0.00060930	     -0.19916495	     -0.06134171	      0.88279699	     -0.00053476	     -0.21552192	      0.00222708	     -0.00008920	     23.34973583
      2.91027542	     -0.05792262	     -0.00061159	     -0.19911990	     -0.06133816	      0.88279686	     -0.00053430	     -0.21551077	      0.00223266	     -0.00006935	     23.38415944
      2.91169341	     -0.05788258	     -0.00061564	     -0.19907971	     -0.06133499	      0.88279678	     -0.00053388	     -0.21550067	      0.00223665	     -0.00005202	     23.55646379
      2.91311139	     -0.05784235	     -0.00061746	     -0.19903937	     -0.06133181	      0.88279671	     -0.00053344	     -0.21549042	      0.00224013	     -0.00003492	     23.55901334
      2.91452938	     -0.05780236	     -0.00062191	     -0.19899920	     -0.06132864	      0.88279668	     -0.00053299	     -0.21548003	      0.00224262	     -0.00001816	     23.74549730
      2.91594736	     -0.05776234	     -0.00062394	     -0.19895904	     -0.06132545	      0.88279666	     -0.00053253	     -0.21546953	      0.00224460	     -0.00000161	     23.74531395
      2.91736535	     -0.05772271	     -0.00062882	     -0.19891921	     -0.06132227	      0.88279667	     -0.00053205	     -0.21545892	      0.00224555	      0.00001458	     23.94540803
      2.91878333	     -0.05768337	     -0.00063099	     -0.19887971	     -0.06131909	      0.88279670	     -0.00053157	     -0.21544822	      0.00224603	      0.00003053	     23.93759448
      2.92020132	     -0.05764484	     -0.00063635	     -0.19884095	     -0.06131590	      0.88279676	     -0.00053107	     -0.21543746	      0.00224550	      0.00004606	     24.15281007
      2.92161931	     -0.05760684	     -0.00063867	     -0.19880278	     -0.06131272	      0.88279683	     -0.00053055	     -0.21542667	      0.00224459	      0.00006131	     24.13586243
      2.92303729	     -0.05756990	     -0.00064450	     -0.19876558	     -0.06130954	      0.88279693	     -0.00053003	     -0.21541586	      0.00224273	      0.00007607	     24.36917591
      2.92445528	     -0.05753364	     -0.00064687	     -0.19872913	     -0.06130636	      0.88279705	     -0.00052949	     -0.21540507	      0.00224061	      0.00009050	     24.34143743
      2.92573056	     -0.05750202	     -0.00065224	     -0.19869727	     -0.06130350	      0.88279717	     -0.00052900	     -0.21539538	      0.00223791	      0.00010302	     24.53582153
      2.92700585	     -0.05747114	     -0.00065545	     -0.19866619	     -0.06130065	      0.88279731	     -0.00052850	     -0.21538574	      0.00223495	      0.00011524	     24.57080136
      2.92853987	     -0.05743535	     -0.00066111	     -0.19863011	     -0.06129722	      0.88279750	     -0.00052789	     -0.21537422	      0.00223065	      0.00012940	     24.73910967
      2.93007388	     -0.05740076	     -0.00066482	     -0.19859527	     -0.06129381	      0.88279771	     -0.00052726	     -0.21536280	      0.00222592	      0.00014309	     24.76011471
      2.93136474	     -0.05737274	     -0.00067045	     -0.19856699	     -0.06129094	      0.88279790	     -0.00052673	     -0.21535329	      0.00222128	      0.00015411	     24.94414601
      2.93265560	     -0.05734541	     -0.00067410	     -0.19853944	     -0.06128807	      0.88279811	     -0.00052618	     -0.21534389	      0.00221643	      0.00016479	     24.97640321
      2.93394645	     -0.05731917	     -0.00067903	     -0.19851294	     -0.06128521	      0.88279833	     -0.00052563	     -0.21533460	      0.00221108	      0.00017505	     25.09961760
      2.93570803	     -0.05728465	     -0.00068431	     -0.19847809	     -0.06128133	      0.88279865	     -0.00052486	     -0.21532213	      0.00220329	      0.00018842	     25.16308353
      2.93701361	     -0.05726013	     -0.00069001	     -0.19845329	     -0.06127845	      0.88279890	     -0.00052429	     -0.21531303	      0.00219692	      0.00019781	     25.33263692
      2.93831920	     -0.05723625	     -0.00069389	     -0.19842917	     -0.06127559	      0.88279916	     -0.00052370	     -0.21530406	      0.00219032	      0.00020686	     25.36313208
      2.93989294	     -0.05720862	     -0.00070035	     -0.19840121	     -0.06127215	      0.88279950	     -0.00052299	     -0.21529342	      0.00218171	      0.00021719	     25.53431794
      2.94128608	     -0.05718492	     -0.00070413	     -0.19837725	     -0.06126912	      0.88279981	     -0.00052235	     -0.21528416	      0.00217378	      0.00022594	     25.53182763
      2.94267923	     -0.05716222	     -0.00071025	     -0.19835424	     -0.06126609	      0.88280013	     -0.00052170	     -0.21527503	      0.00216521	      0.00023419	     25.70543253
      2.94407238	     -0.05714017	     -0.00071410	     -0.19833194	     -0.06126308	      0.88280046	     -0.00052105	     -0.21526605	      0.00215639	      0.00024206	     25.70070598
      2.94546552	     -0.05711914	     -0.00072025	     -0.19831059	     -0.06126008	      0.88280080	     -0.00052039	     -0.21525722	      0.00214693	      0.00024942	     25.87101440
      2.94685867	     -0.05709877	     -0.00072421	     -0.19828996	     -0.06125710	      0.88280115	     -0.00051973	     -0.21524853	      0.00213723	      0.00025641	     25.86375348
      2.94825182	     -0.05707945	     -0.00073046	     -0.19827033	     -0.06125413	      0.88280151	     -0.00051906	     -0.21523999	      0.00212689	      0.00026290	     26.03159209
      2.94964496	     -0.05706077	     -0.00073448	     -0.19825137	     -0.06125117	      0.88280188	     -0.00051839	     -0.21523160	      0.00211630	      0.00026902	     26.02113785
      2.95103811	     -0.05704300	     -0.00074075	     -0.19823328	     -0.06124823	      0.88280226	     -0.00051772	     -0.21522335	      0.00210509	      0.00027464	     26.18726549
      2.95243126	     -0.05702579	     -0.00074476	     -0.19821580	     -0.06124531	      0.88280265	     -0.00051704	     -0.21521525	      0.00209362	      0.00027987	     26.17141631
      2.95382441	     -0.05700952	     -0.00075103	     -0.19819920	     -0.06124240	      0.88280304	     -0.00051636	     -0.21520730	      0.00208154	      0.00028462	     26.33610885
      2.95521755	     -0.05699380	     -0.00075501	     -0.19818321	     -0.06123951	      0.88280344	     -0.00051568	     -0.21519949	      0.00206925	      0.00028900	     26.31510559
      2.95661070	     -0.05697904	     -0.00076128	     -0.19816813	     -0.06123664	      0.88280385	     -0.00051499	     -0.21519183	      0.00205637	      0.00029287	     26.47950829
      2.95800385	     -0.05696490	     -0.00076520	     -0.19815372	     -0.06123378	      0.88280426	     -0.00051431	     -0.21518432	      0.00204332	      0.00029635	     26.45285783
      2.95939699	     -0.05695176	     -0.00077147	     -0.19814025	     -0.06123094	      0.88280467	     -0.00051362	     -0.21517695	      0.00202972	      0.00029933	     26.61727063
      2.96079014	     -0.05693922	     -0.00077532	     -0.19812743	     -0.06122812	      0.88280509	     -0.00051294	     -0.21516974	      0.00201600	      0.00030195	     26.58336727
      2.96218329	     -0.05692763	     -0.00078159	     -0.19811552	     -0.06122533	      0.88280551	     -0.00051225	     -0.21516268	      0.00200179	      0.00030410	     26.74737615
      2.96357643	     -0.05691651	     -0.00078533	     -0.19810412	     -0.06122255	      0.88280594	     -0.00051157	     -0.21515577	      0.00198750	      0.00030592	     26.70437251
      2.96496958	     -0.05690623	     -0.00079158	     -0.19809351	     -0.06121979	      0.88280637	     -0.00051088	     -0.21514900	      0.00197273	      0.00030732	     26.86841015
      2.96636273	     -0.05689634	     -0.00079518	     -0.19808335	     -0.06121705	      0.88280680	     -0.00051020	     -0.21514239	      0.00195794	      0.00030846	     26.81433207
      2.96775587	     -0.05688738	     -0.00080143	     -0.19807407	     -0.06121433	      0.88280723	     -0.00050952	     -0.21513592	      0.00194268	      0.00030925	     26.97818111
      2.96914902	     -0.05687890	     -0.00080491	     -0.19806532	     -0.06121164	      0.88280766	     -0.00050884	     -0.21512960	      0.00192741	      0.00030983	     26.91226486
      2.97054217	     -0.05687140	     -0.00081119	     -0.19805749	     -0.06120896	      0.88280809	     -0.00050817	     -0.21512342	      0.00191168	      0.00031008	     27.07773303
      2.97193531	     -0.05686431	     -0.00081454	     -0.19805014	     -0.06120631	      0.88280852	     -0.00050749	     -0.21511740	      0.00189595	      0.00031019	     26.99913058
      2.97332846	     -0.05685814	     -0.00082085	     -0.19804363	     -0.06120368	      0.88280895	     -0.00050683	     -0.21511153	      0.00187974	      0.00031002	     27.16746228
      2.97472161	     -0.05685227	     -0.00082403	     -0.19803750	     -0.06120107	      0.88280939	     -0.00050616	     -0.21510581	      0.00186357	      0.00030976	     27.07475435
      2.97611476	     -0.05684722	     -0.00083035	     -0.19803212	     -0.06119849	      0.88280982	     -0.00050550	     -0.21510024	      0.00184696	      0.00030927	     27.24722623
      2.97750790	     -0.05684234	     -0.00083329	     -0.19802699	     -0.06119593	      0.88281025	     -0.00050485	     -0.21509480	      0.00183041	      0.00030872	     27.14107383
      2.97890105	     -0.05683832	     -0.00083960	     -0.19802264	     -0.06119339	      0.88281068	     -0.00050420	     -0.21508951	      0.00181341	      0.00030797	     27.31863327
      2.98029420	     -0.05683406	     -0.00084246	     -0.19801813	     -0.06119087	      0.88281111	     -0.00050356	     -0.21508435	      0.00179650	      0.00030722	     27.19826678
      2.98168734	     -0.05683111	     -0.00084897	     -0.19801484	     -0.06118838	      0.88281153	     -0.00050292	     -0.21507935	      0.00177909	      0.00030631	     27.37954833
      2.98308049	     -0.05682841	     -0.00085162	     -0.19801190	     -0.06118592	      0.88281196	     -0.00050229	     -0.21507451	      0.00176179	      0.00030545	     27.24306772
      2.98432826	     -0.05682680	     -0.00085716	     -0.19801000	     -0.06118373	      0.88281234	     -0.00050173	     -0.21507030	      0.00174589	      0.00030453	     27.37722824
      2.98557603	     -0.05682542	     -0.00086041	     -0.19800838	     -0.06118156	      0.88281272	     -0.00050118	     -0.21506620	      0.00173004	      0.00030361	     27.33172054
      2.98710132	     -0.05682468	     -0.00086593	     -0.19800731	     -0.06117894	      0.88281318	     -0.00050051	     -0.21506136	      0.00171040	      0.00030237	     27.41214606
      2.98862660	     -0.05682484	     -0.00086942	     -0.19800719	     -0.06117634	      0.88281364	     -0.00049985	     -0.21505670	      0.00169077	      0.00030107	     27.32782661
      2.98989922	     -0.05682620	     -0.00087468	     -0.19800826	     -0.06117420	      0.88281402	     -0.00049931	     -0.21505297	      0.00167408	      0.00029983	     27.44211548
      2.99117184	     -0.05682821	     -0.00087784	     -0.19801004	     -0.06117208	      0.88281440	     -0.00049878	     -0.21504938	      0.00165747	      0.00029855	     27.38622523
      2.99270119	     -0.05683200	     -0.00088327	     -0.19801351	     -0.06116956	      0.88281486	     -0.00049815	     -0.21504527	      0.00163726	      0.00029683	     27.46282257
      2.99423054	     -0.05683668	     -0.00088632	     -0.19801792	     -0.06116707	      0.88281531	     -0.00049754	     -0.21504140	      0.00161713	      0.00029501	     27.35408878
      2.99545713	     -0.05684154	     -0.00089125	     -0.19802252	     -0.06116510	      0.88281567	     -0.00049705	     -0.21503847	      0.00160071	      0.00029337	     27.46181699
      2.99668373	     -0.05684683	     -0.00089400	     -0.19802759	     -0.06116315	      0.88281603	     -0.00049657	     -0.21503569	      0.00158439	      0.00029168	     27.40778394
      2.99827078	     -0.05685543	     -0.00089893	     -0.19803588	     -0.06116065	      0.88281649	     -0.00049597	     -0.21503233	      0.00156309	      0.00028928	     27.45792205
      2.99985784	     -0.05686626	     -0.00090168	     -0.19804645	     -0.06115818	      0.88281695	     -0.00049538	     -0.21502928	      0.00154189	      0.00028666	     27.33647430
      3.00104716	     -0.05687687	     -0.00090630	     -0.19805682	     -0.06115636	      0.88281729	     -0.00049494	     -0.21502724	      0.00152578	      0.00028440	     27.43199495
      3.00223648	     -0.05688908	     -0.00090897	     -0.19806882	     -0.06115456	      0.88281763	     -0.00049452	     -0.21502543	      0.00150982	      0.00028195	     27.37725815
      3.00389253	     -0.05690907	     -0.00091385	     -0.19808850	     -0.06115207	      0.88281809	     -0.00049395	     -0.21502336	      0.00148755	      0.00027800	     27.40773079
      3.00554858	     -0.05693194	     -0.00091638	     -0.19811114	     -0.06114963	      0.88281855	     -0.00049339	     -0.21502183	      0.00146560	      0.00027345	     27.27085944
      3.00668182	     -0.05694971	     -0.00092063	     -0.19812868	     -0.06114798	      0.88281885	     -0.00049302	     -0.21502112	      0.00145048	      0.00026983	     27.36584753
      3.00781506	     -0.05696863	     -0.00092286	     -0.19814742	     -0.06114634	      0.88281916	     -0.00049266	     -0.21502069	      0.00143559	      0.00026590	     27.31948963
      3.00959185	     -0.05700052	     -0.00092699	     -0.19817905	     -0.06114381	      0.88281962	     -0.00049211	     -0.21502057	      0.00141238	      0.00025889	     27.33274909
      3.01104517	     -0.05702824	     -0.00092888	     -0.19820658	     -0.06114177	      0.88282000	     -0.00049168	     -0.21502099	      0.00139370	      0.00025241	     27.24631225
      3.01249848	     -0.05705778	     -0.00093231	     -0.19823591	     -0.06113976	      0.88282036	     -0.00049126	     -0.21502185	      0.00137509	      0.00024515	     27.31503146
      3.01395180	     -0.05708812	     -0.00093283	     -0.19826611	     -0.06113777	      0.88282071	     -0.00049085	     -0.21502314	      0.00135691	      0.00023722	     27.17241002
      3.01523810	     -0.05711658	     -0.00093571	     -0.19829440	     -0.06113604	      0.88282101	     -0.00049051	     -0.21502464	      0.00134081	      0.00022952	     27.25631998
      3.01652440	     -0.05714512	     -0.00093605	     -0.19832283	     -0.06113432	      0.88282130	     -0.00049018	     -0.21502646	      0.00132509	      0.00022130	     27.15895535
      3.01781070	     -0.05717444	     -0.00093751	     -0.19835203	     -0.06113263	      0.88282158	     -0.00048986	     -0.21502857	      0.00130951	      0.00021249	     27.17639942
      3.01949746	     -0.05721314	     -0.00093745	     -0.19839062	     -0.06113044	      0.88282193	     -0.00048946	     -0.21503176	      0.00128961	      0.00020015	     27.07190528
      3.02080922	     -0.05724395	     -0.00093893	     -0.19842131	     -0.06112876	      0.88282218	     -0.00048917	     -0.21503453	      0.00127434	      0.00018986	     27.13816462
      3.02212099	     -0.05727477	     -0.00093818	     -0.19845207	     -0.06112709	      0.88282242	     -0.00048889	     -0.21503756	      0.00125951	      0.00017910	     27.03615780
      3.02343275	     -0.05730618	     -0.00093859	     -0.19848341	     -0.06112545	      0.88282265	     -0.00048862	     -0.21504081	      0.00124489	      0.00016775	     27.05143939
      3.02509805	     -0.05734659	     -0.00093710	     -0.19852378	     -0.06112339	      0.88282292	     -0.00048831	     -0.21504526	      0.00122700	      0.00015261	     26.92818499
      3.02638828	     -0.05737886	     -0.00093768	     -0.19855599	     -0.06112182	      0.88282311	     -0.00048809	     -0.21504893	      0.00121345	      0.00014020	     26.99472830
      3.02767850	     -0.05741127	     -0.00093616	     -0.19858838	     -0.06112026	      0.88282328	     -0.00048788	     -0.21505282	      0.00120048	      0.00012726	     26.89093666
      3.02896873	     -0.05744418	     -0.00093573	     -0.19862127	     -0.06111872	      0.88282344	     -0.00048768	     -0.21505689	      0.00118789	      0.00011371	     26.90013125
      3.03070892	     -0.05748881	     -0.00093349	     -0.19866591	     -0.06111667	      0.88282362	     -0.00048745	     -0.21506266	      0.00117184	      0.00009455	     26.77854253
      3.03199262	     -0.05752271	     -0.00093362	     -0.19869978	     -0.06111517	      0.88282373	     -0.00048729	     -0.21506712	      0.00116051	      0.00007971	     26.84855192
      3.03327632	     -0.05755683	     -0.00093189	     -0.19873392	     -0.06111369	      0.88282382	     -0.00048716	     -0.21507176	      0.00114988	      0.00006435	     26.74789880
      3.03485184	     -0.05759922	     -0.00093140	     -0.19877631	     -0.06111189	      0.88282391	     -0.00048702	     -0.21507767	      0.00113755	      0.00004473	     26.79172519
      3.03625262	     -0.05763644	     -0.00092896	     -0.19881359	     -0.06111030	      0.88282396	     -0.00048691	     -0.21508311	      0.00112752	      0.00002672	     26.64299363
      3.03765339	     -0.05767366	     -0.00092884	     -0.19885082	     -0.06110873	      0.88282398	     -0.00048683	     -0.21508870	      0.00111808	      0.00000816	     26.73031784
      3.03905416	     -0.05771006	     -0.00092612	     -0.19888730	     -0.06110717	      0.88282398	     -0.00048677	     -0.21509441	      0.00110958	     -0.00001074	     26.57159457
      3.04045493	     -0.05774672	     -0.00092597	     -0.19892400	     -0.06110562	      0.88282395	     -0.00048673	     -0.21510022	      0.00110162	     -0.00003000	     26.66821151
      3.04185570	     -0.05778285	     -0.00092297	     -0.19896023	     -0.06110408	      0.88282390	     -0.00048671	     -0.21510613	      0.00109458	     -0.00004940	     26.49824944
      3.04325647	     -0.05781930	     -0.00092272	     -0.19899673	     -0.06110255	      0.88282381	     -0.00048672	     -0.21511214	      0.00108802	     -0.00006899	     26.60580392
      3.04465724	     -0.05785484	     -0.00091932	     -0.19903240	     -0.06110103	      0.88282370	     -0.00048675	     -0.21511823	      0.00108235	     -0.00008855	     26.43074203
      3.04605801	     -0.05789051	     -0.00091880	     -0.19906814	     -0.06109952	      0.88282356	     -0.00048680	     -0.21512438	      0.00107712	     -0.00010814	     26.54953114
      3.04745878	     -0.05792518	     -0.00091491	     -0.19910297	     -0.06109801	      0.88282340	     -0.00048687	     -0.21513060	      0.00107278	     -0.00012753	     26.37218032
      3.04885955	     -0.05795992	     -0.00091405	     -0.19913780	     -0.06109651	      0.88282321	     -0.00048697	     -0.21513686	      0.00106884	     -0.00014680	     26.50053221
      3.05026032	     -0.05799353	     -0.00090961	     -0.19917160	     -0.06109502	      0.88282299	     -0.00048708	     -0.21514317	      0.00106580	     -0.00016571	     26.32419430
      3.05166109	     -0.05802721	     -0.00090834	     -0.19920539	     -0.06109353	      0.88282274	     -0.00048723	     -0.21514950	      0.00106316	     -0.00018436	     26.45966679
      3.05306186	     -0.05805955	     -0.00090338	     -0.19923795	     -0.06109204	      0.88282247	     -0.00048739	     -0.21515585	      0.00106145	     -0.00020253	     26.28622152
      3.05446263	     -0.05809192	     -0.00090170	     -0.19927046	     -0.06109056	      0.88282218	     -0.00048757	     -0.21516221	      0.00106018	     -0.00022031	     26.42688556
      3.05586340	     -0.05812351	     -0.00089628	     -0.19930229	     -0.06108907	      0.88282186	     -0.00048778	     -0.21516858	      0.00105989	     -0.00023751	     26.25306018
      3.05726417	     -0.05815536	     -0.00089416	     -0.19933431	     -0.06108759	      0.88282151	     -0.00048801	     -0.21517495	      0.00106007	     -0.00025427	     26.39321463
      3.05866494	     -0.05818568	     -0.00088820	     -0.19936490	     -0.06108610	      0.88282114	     -0.00048826	     -0.21518133	      0.00106131	     -0.00027038	     26.22588163
      3.06006571	     -0.05821609	     -0.00088564	     -0.19939550	     -0.06108461	      0.88282075	     -0.00048853	     -0.21518769	      0.00106307	     -0.00028600	     26.36758133
      3.06146648	     -0.05824561	     -0.00087928	     -0.19942531	     -0.06108312	      0.88282034	     -0.00048882	     -0.21519404	      0.00106591	     -0.00030090	     26.19854432
      3.06286725	     -0.05827560	     -0.00087654	     -0.19945553	     -0.06108163	      0.88281991	     -0.00048914	     -0.21520039	      0.00106930	     -0.00031526	     26.33400745
      3.06426802	     -0.05830492	     -0.00087010	     -0.19948516	     -0.06108012	      0.88281946	     -0.00048947	     -0.21520676	      0.00107379	     -0.00032887	     26.16708773
      3.06566879	     -0.05833437	     -0.00086692	     -0.19951485	     -0.06107862	      0.88281899	     -0.00048983	     -0.21521315	      0.00107887	     -0.00034190	     26.29453591
      3.06706957	     -0.05836225	     -0.00085995	     -0.19954307	     -0.06107710	      0.88281850	     -0.00049021	     -0.21521953	      0.00108508	     -0.00035416	     26.12995737
      3.06847034	     -0.05838979	     -0.00085613	     -0.19957089	     -0.06107558	      0.88281800	     -0.00049061	     -0.21522588	      0.00109189	     -0.00036583	     26.25047079
      3.06987111	     -0.05841561	     -0.00084872	     -0.19959708	     -0.06107404	      0.88281748	     -0.00049103	     -0.21523218	      0.00109982	     -0.00037672	     26.08862886
      3.07127188	     -0.05844110	     -0.00084438	     -0.19962288	     -0.06107250	      0.88281694	     -0.00049147	     -0.21523840	      0.00110834	     -0.00038702	     26.19953762
      3.07267265	     -0.05846454	     -0.00083664	     -0.19964671	     -0.06107094	      0.88281639	     -0.00049193	     -0.21524453	      0.00111795	     -0.00039656	     26.04287320
      3.07407342	     -0.05848718	     -0.00083184	     -0.19966968	     -0.06106936	      0.88281583	     -0.00049241	     -0.21525052	      0.00112814	     -0.00040552	     26.14601454
      3.07547419	     -0.05850791	     -0.00082381	     -0.19969083	     -0.06106778	      0.88281526	     -0.00049291	     -0.21525637	      0.00113935	     -0.00041376	     25.99125859
      3.07687496	     -0.05852805	     -0.00081855	     -0.19971133	     -0.06106617	      0.88281467	     -0.00049344	     -0.21526204	      0.00115107	     -0.00042142	     26.08412620
      3.07827573	     -0.05854657	     -0.00081043	     -0.19973027	     -0.06106455	      0.88281408	     -0.00049398	     -0.21526755	      0.00116374	     -0.00042839	     25.93547934
      3.07967650	     -0.05856484	     -0.00080505	     -0.19974892	     -0.06106291	      0.88281347	     -0.00049454	     -0.21527288	      0.00117691	     -0.00043480	     26.01611701
      3.08107727	     -0.05858155	     -0.00079703	     -0.19976607	     -0.06106125	      0.88281286	     -0.00049512	     -0.21527803	      0.00119096	     -0.00044055	     25.87195789
      3.08247804	     -0.05859751	     -0.00079146	     -0.19978242	     -0.06105957	      0.88281224	     -0.00049572	     -0.21528299	      0.00120547	     -0.00044577	     25.93903549
      3.08387881	     -0.05861131	     -0.00078346	     -0.19979667	     -0.06105788	      0.88281161	     -0.00049634	     -0.21528774	      0.00122079	     -0.00045035	     25.80098083
      3.08527958	     -0.05862432	     -0.00077771	     -0.19981008	     -0.06105615	      0.88281098	     -0.00049698	     -0.21529227	      0.00123653	     -0.00045441	     25.85447082
      3.08668035	     -0.05863501	     -0.00076976	     -0.19982123	     -0.06105441	      0.88281034	     -0.00049764	     -0.21529656	      0.00125303	     -0.00045788	     25.72588669
      3.08808112	     -0.05864428	     -0.00076379	     -0.19983092	     -0.06105264	      0.88280970	     -0.00049832	     -0.21530057	      0.00126992	     -0.00046084	     25.76808965
      3.08948189	     -0.05865088	     -0.00075584	     -0.19983798	     -0.06105085	      0.88280905	     -0.00049901	     -0.21530426	      0.00128746	     -0.00046322	     25.64903556
      3.09088266	     -0.05865537	     -0.00074968	     -0.19984290	     -0.06104904	      0.88280840	     -0.00049972	     -0.21530760	      0.00130535	     -0.00046509	     25.68459980
      3.09228343	     -0.05865680	     -0.00074179	     -0.19984481	     -0.06104720	      0.88280775	     -0.00050045	     -0.21531055	      0.00132384	     -0.00046635	     25.57775577
      3.09368420	     -0.05865620	     -0.00073553	     -0.19984465	     -0.06104533	      0.88280709	     -0.00050120	     -0.21531307	      0.00134261	     -0.00046707	     25.60199934
      3.09508497	     -0.05865290	     -0.00072774	     -0.19984182	     -0.06104343	      0.88280644	     -0.00050197	     -0.21531513	      0.00136185	     -0.00046716	     25.49953634
      3.09648574	     -0.05864792	     -0.00072135	     -0.19983727	     -0.06104151	      0.88280578	     -0.00050275	     -0.21531673	      0.00138128	     -0.00046673	     25.50948202
      3.09788651	     -0.05864065	     -0.00071370	     -0.19983047	     -0.06103956	      0.88280513	     -0.00050355	     -0.21531785	      0.00140110	     -0.00046575	     25.41507698
      3.09959593	     -0.05862990	     -0.00070662	     -0.19982025	     -0.06103715	      0.88280433	     -0.00050454	     -0.21531857	      0.00142547	     -0.00046396	     25.47778744
      3.10083612	     -0.05861988	     -0.00069934	     -0.19981066	     -0.06103537	      0.88280376	     -0.00050527	     -0.21531865	      0.00144356	     -0.00046218	     25.32441954
      3.10207631	     -0.05860908	     -0.00069417	     -0.19980024	     -0.06103357	      0.88280319	     -0.00050602	     -0.21531836	      0.00146166	     -0.00046009	     25.33313360
      3.10376097	     -0.05859174	     -0.00068602	     -0.19978344	     -0.06103108	      0.88280242	     -0.00050705	     -0.21531738	      0.00148661	     -0.00045664	     25.24204062
      3.10526019	     -0.05857478	     -0.00068072	     -0.19976690	     -0.06102884	      0.88280173	     -0.00050799	     -0.21531592	      0.00150886	     -0.00045304	     25.28817316
      3.10675941	     -0.05855542	     -0.00067288	     -0.19974803	     -0.06102656	      0.88280106	     -0.00050894	     -0.21531393	      0.00153142	     -0.00044885	     25.12724674
      3.10805526	     -0.05853840	     -0.00066917	     -0.19973136	     -0.06102456	      0.88280048	     -0.00050977	     -0.21531177	      0.00155073	     -0.00044488	     25.19189748
      3.10935111	     -0.05851956	     -0.00066334	     -0.19971291	     -0.06102254	      0.88279991	     -0.00051061	     -0.21530925	      0.00157023	     -0.00044049	     25.09551412
      3.11091251	     -0.05849588	     -0.00065834	     -0.19968965	     -0.06102007	      0.88279922	     -0.00051164	     -0.21530570	      0.00159357	     -0.00043473	     25.11502692
      3.11247391	     -0.05846976	     -0.00065122	     -0.19966400	     -0.06101756	      0.88279855	     -0.00051268	     -0.21530161	      0.00161702	     -0.00042837	     24.97943601
      3.11375728	     -0.05844802	     -0.00064817	     -0.19964258	     -0.06101548	      0.88279800	     -0.00051354	     -0.21529786	      0.00163599	     -0.00042277	     25.03681166
      3.11504065	     -0.05842455	     -0.00064298	     -0.19961947	     -0.06101336	      0.88279746	     -0.00051441	     -0.21529376	      0.00165503	     -0.00041676	     24.95215714
      3.11663346	     -0.05839470	     -0.00063835	     -0.19959001	     -0.06101071	      0.88279681	     -0.00051550	     -0.21528820	      0.00167833	     -0.00040883	     24.96401811
      3.11822627	     -0.05836245	     -0.00063138	     -0.19955821	     -0.06100802	      0.88279616	     -0.00051659	     -0.21528215	      0.00170152	     -0.00040028	     24.83601097
      3.11946894	     -0.05833722	     -0.00062878	     -0.19953326	     -0.06100589	      0.88279567	     -0.00051745	     -0.21527707	      0.00171918	     -0.00039330	     24.88952046
      3.12071162	     -0.05831025	     -0.00062405	     -0.19950661	     -0.06100375	      0.88279518	     -0.00051832	     -0.21527171	      0.00173681	     -0.00038595	     24.82364920
      3.12236573	     -0.05827354	     -0.00061926	     -0.19947028	     -0.06100085	      0.88279455	     -0.00051947	     -0.21526412	      0.00175981	     -0.00037571	     24.82803659
      3.12401985	     -0.05823420	     -0.00061209	     -0.19943138	     -0.06099792	      0.88279394	     -0.00052063	     -0.21525602	      0.00178253	     -0.00036489	     24.71732923
      3.12521417	     -0.05820601	     -0.00060977	     -0.19940343	     -0.06099579	      0.88279351	     -0.00052148	     -0.21524987	      0.00179843	     -0.00035685	     24.76812676
      3.12640850	     -0.05817621	     -0.00060534	     -0.19937391	     -0.06099363	      0.88279309	     -0.00052232	     -0.21524346	      0.00181422	     -0.00034854	     24.72213706
      3.12815317	     -0.05813181	     -0.00060011	     -0.19932988	     -0.06099044	      0.88279249	     -0.00052355	     -0.21523365	      0.00183672	     -0.00033608	     24.72827376
      3.12962721	     -0.05809245	     -0.00059430	     -0.19929087	     -0.06098772	      0.88279200	     -0.00052459	     -0.21522495	      0.00185535	     -0.00032525	     24.66612629
      3.13110125	     -0.05805305	     -0.00059069	     -0.19925174	     -0.06098497	      0.88279153	     -0.00052563	     -0.21521589	      0.00187337	     -0.00031425	     24.71604195
      3.13257528	     -0.05801151	     -0.00058431	     -0.19921054	     -0.06098220	      0.88279108	     -0.00052666	     -0.21520648	      0.00189115	     -0.00030302	     24.63196671
      3.13404932	     -0.05797103	     -0.00058163	     -0.19917030	     -0.06097940	      0.88279064	     -0.00052770	     -0.21519672	      0.00190820	     -0.00029175	     24.72819638
      3.13530056	     -0.05793457	     -0.00057598	     -0.19913411	     -0.06097700	      0.88279028	     -0.00052857	     -0.21518820	      0.00192251	     -0.00028203	     24.63071600
      3.13655179	     -0.05789867	     -0.00057277	     -0.19909842	     -0.06097459	      0.88278993	     -0.00052945	     -0.21517946	      0.00193626	     -0.00027232	     24.66108400
      3.13815372	     -0.05785104	     -0.00056706	     -0.19905108	     -0.06097147	      0.88278951	     -0.00053056	     -0.21516796	      0.00195341	     -0.00025982	     24.62779897
[truncated: 251,703 more chars]
